# Supplementary material for: A 0.002 cm−1-Accurate PES for 14N216O
Source: Molecules. 2026 May 23;31(11):1793. doi: 10.3390/molecules31111793 (PMC13257640; doi:10.3390/molecules31111793)
Supplement: Supplementary file 1 [file molecules-31-01793-s001.zip]

Archive with 70 entries (50 files):
- README.pdf
- Supp.files/
- Supp.files/D2n/
- Supp.files/D2n/Linelist/
- Supp.files/D2n/Linelist/n2o.446.D2n-G10K.296K.1E-31.dat.B60K.xz
- Supp.files/D2n/PES/
- Supp.files/D2n/PES/n2opes2.coeff.dat.D2n
- Supp.files/D2n/PES/n2opes2.f90
- Supp.files/D2n/PES/n2opes2.f90.ori
- Supp.files/D2n/refinement/
- Supp.files/D2n/refinement/fort.2.try6IMRHT.D2n.vib7K
- Supp.files/D2n/refinement/fort.4.try6IMRHT.D2n.vib7K
- Supp.files/D2n/refinement/newfort4.try6IMRHT.D2n.vib7K
- Supp.files/D2n/refinement/out.try6IMRHT.D2n.vib7K.xz
- Supp.files/D2n/Rovibrational.Energy.Levels/
- Supp.files/D2n/Rovibrational.Energy.Levels/n2o.446.levels.D2n-B60K.dat.xz
- Supp.files/D2n/Rovibrational.Energy.Levels/n2o.447.levels.D2n-B60K.dat.xz
- Supp.files/D2n/Rovibrational.Energy.Levels/n2o.448.levels.D2n-B60K.dat.xz
- Supp.files/D2n/Rovibrational.Energy.Levels/n2o.456.levels.D2n-B60K.dat.xz
- Supp.files/D2n/Rovibrational.Energy.Levels/n2o.546.levels.D2n-B60K.dat.xz
- Supp.files/D2n/Rovibrational.Energy.Levels/n2o.556.levels.D2n-B60K.dat.xz
- Supp.files/D2n_PES_related_analysis.revised.opju
- Supp.files/D2nB/
- Supp.files/D2nB/Linelist/
- Supp.files/D2nB/Linelist/n2o.446.D2nB-G10K.296K.1E-31.dat.xz
- Supp.files/D2nB/PES/
- Supp.files/D2nB/PES/n2opes2.coeff.dat.D2nB
- Supp.files/D2nB/PES/n2opes2.f90
- Supp.files/D2nB/PES/n2opes2.f90.ori
- Supp.files/D2nB/refinement/
- Supp.files/D2nB/refinement/fort.2.D2n-nosl.rn-vib7K-J025B
- Supp.files/D2nB/refinement/fort.4.D2n-nosl.rn-vib7K-J025B
- Supp.files/D2nB/refinement/newfort4.D2n-nosl.rn-vib7K-J025B
- Supp.files/D2nB/refinement/out.D2n-nosl.rn-vib7K-J025B.xz
- Supp.files/D2nB/Rovibrational.Energy.Levels/
- Supp.files/D2nB/Rovibrational.Energy.Levels/n2o.446.levels.D2nB-B60K.dat.xz
- Supp.files/D2nB/Rovibrational.Energy.Levels/n2o.446.levels.D2nB-B90K.dat.xz
- Supp.files/reference.and.statistics/
- Supp.files/reference.and.statistics/get_rms_statistics/
- Supp.files/reference.and.statistics/get_rms_statistics/20260213.for.446.tar.xz
- Supp.files/reference.and.statistics/get_rms_statistics/minor.isotopologues/
- Supp.files/reference.and.statistics/get_rms_statistics/minor.isotopologues/447/
- Supp.files/reference.and.statistics/get_rms_statistics/minor.isotopologues/447/fort.1903.s11.447.D2n.HITRAN2020
- Supp.files/reference.and.statistics/get_rms_statistics/minor.isotopologues/447/HITRAN2020.447.levels
- Supp.files/reference.and.statistics/get_rms_statistics/minor.isotopologues/448/
- Supp.files/reference.and.statistics/get_rms_statistics/minor.isotopologues/448/fort.1903.s11.448.D2n.HITRAN2020
- Supp.files/reference.and.statistics/get_rms_statistics/minor.isotopologues/448/HITRAN2020.448.levels
- Supp.files/reference.and.statistics/get_rms_statistics/minor.isotopologues/456/
- Supp.files/reference.and.statistics/get_rms_statistics/minor.isotopologues/456/fort.1903.s11.456.D2n.HITRAN2020_full
- Supp.files/reference.and.statistics/get_rms_statistics/minor.isotopologues/456/fort.1903.s11.456.D2n.RITZ_full
- Supp.files/reference.and.statistics/get_rms_statistics/minor.isotopologues/456/fort.1903.s11.456.D2n.RITZ_vib7K
- Supp.files/reference.and.statistics/get_rms_statistics/minor.isotopologues/456/HITRAN2020.456.levels
- Supp.files/reference.and.statistics/get_rms_statistics/minor.isotopologues/456/RITZ.456.levels.v2
- Supp.files/reference.and.statistics/get_rms_statistics/minor.isotopologues/546/
- Supp.files/reference.and.statistics/get_rms_statistics/minor.isotopologues/546/fort.1903.s11.546.D2n.HITRAN2020
- Supp.files/reference.and.statistics/get_rms_statistics/minor.isotopologues/546/fort.1903.s11.546.D2n.RITZ_full
- Supp.files/reference.and.statistics/get_rms_statistics/minor.isotopologues/546/fort.1903.s11.546.D2n.RITZ_vib7K
- Supp.files/reference.and.statistics/get_rms_statistics/minor.isotopologues/546/HITRAN2020.546.levels
- Supp.files/reference.and.statistics/get_rms_statistics/minor.isotopologues/546/RITZ.546.levels.v2
- Supp.files/reference.and.statistics/get_rms_statistics/minor.isotopologues/556/
- Supp.files/reference.and.statistics/get_rms_statistics/minor.isotopologues/556/fort.1903.s11.556.D2n.RITZ_full
- Supp.files/reference.and.statistics/get_rms_statistics/minor.isotopologues/556/fort.1903.s11.556.D2n.RITZ_vib7K
- Supp.files/reference.and.statistics/get_rms_statistics/minor.isotopologues/556/RITZ.556.levels.v2
- Supp.files/reference.and.statistics/reference.datasets/
- Supp.files/reference.and.statistics/reference.datasets/energy_levels.ritz
- Supp.files/reference.and.statistics/reference.datasets/For.B1b_n2o.446.levels.B1b-B60K.dat.xz
- Supp.files/reference.and.statistics/reference.datasets/For.HITRAN__B1b-HITRAN
- Supp.files/reference.and.statistics/reference.datasets/For.MARVEL__marvel.17548.levels.in.UCL.list.TYM
- Supp.files/reference.and.statistics/reference.datasets/For.RITZ__fort.1322.from.checkritz.v3b.xz
- Supp.files/reference.and.statistics/reference.datasets/For.TYM__fort.2011.s125.ucl.TYM.xz
