# Supplementary material for: A 0.002 cm−1-Accurate PES for 14N216O
Source: Molecules. 2026 May 23;31(11):1793. doi: 10.3390/molecules31111793 (PMC13257640; doi:10.3390/molecules31111793)
Supplement: Supplementary file 1 [file molecules-31-01793-s001.zip › Supp.files/D2n/PES/n2opes2.f90]

!--------------------Ames-D2n/D2nB N2O PES---------------------------
!The Ames-D2n/D2nB PES are publishing to PCCP
!    A 0.002 cm-1-accurate PES for 14N216O
!  by
!    Xinchuan Huang, David W. Schwenke
!--------------------------------------------------------------------
!(This n2opes2.f90 is identical to the one published for Ames-B1b PES
! see https://doi.org/10.5281/zenodo.14174306, N2O.Ames-B1b.PES.and.Ames-2023.DMS.zip)
!--------------------------------------------------------------------
!Need n2opes2.coeff.dat  (internal version D2n and D2nB, acquired on 02/17/2025 and 03/24/2025)
!
!call setupn2opes2() before first call to n2opes2(r1,r2,ang,v)
! r1,r2 in angstrom, ang in deg, the returned value v in a.u.
!
!NOTE:
!  1. Ames-D2n and D2nB were refined from Benjamin Schröder's highly accurate ab initio PES as reported in 
!       Schröder, B., Sebald, P., Stein, C., Weser, O., & Botschwina, P. 2015, Zeitschrift fur Phys Chemie, 229, 1663, DOI:10.1515/zpch-2015-0622
!
!  2. this version of PES uses atomic masses, not nuclei masses
!
!  3. n2opes2.f90 does not work with Ames-1 pes coeff files
!
!contact xhuang@seti.org or xinchuan@gmail.com for technical questions
!
!------------------by Xinchuan Huang, 02/20/2026---------------

        subroutine n2opes2(rnn,rno,ang,v)
        implicit real*8 (a-h,o-z)

        dimension coe(1000),icoe(1000,3)
        dimension icoeopt(400),iopttmp(3)

        common/n2opes/coe,emin
        common/in2opes/icoe,Ncoe

        common/DeList/De1,De_1,De2,De_2,De3,De_3
        common/edamp/edp1,edp2,edp3,edp4,edp5,edp6
        common/pesref/rnnref,rnoref,alpha1,alpha1b,alpha2,alpha2b

        common/pcorcm/ ipcor
        common/ipcorcm/ icoeopt

        data ipcoropt/0/
        save

        r1=rnn-rnnref
        r2=rno-rnoref
        a3=dsin(ang*dacos(-1.d0)/180.d0)
		a3=a3*a3

        v0=0.d0
        do i=1,Ncoe
          v0=v0+coe(i)*r1**icoe(i,1)*r2**icoe(i,2)*a3**(icoe(i,3))
        end do

        sumstr2=(1.5d0*(rnn-rnnref))**2+(rno-rnoref)**2
        sumstr4=(1.5d0*(rnn-rnnref))**4+(rno-rnoref)**4
        ang2=dacos(-1.d0)-ang*dacos(-1.d0)/180.d0
        
        bdamp2=ang2**2; bdamp4=ang2**4
        etmp2=dexp(edp1*sumstr2+edp2*sumstr4+edp3*bdamp2+edp4*bdamp4)

		sumx0=V0
        V0=V0*etmp2

! calc etmp1
          enetmp1=De1*(1-dexp(-alpha1*(rnn-rnnref)))**2 + De_1*(1-dexp(-alpha1*(rnn-rnnref)))**4
          enetmp2=De2*(1-dexp(-alpha2*(rno-rnoref)))**2 + De_2*(1-dexp(-alpha2*(rno-rnoref)))**4

          anno=ang; ax2=dacos(-1.d0)*anno/180.d0
          enetmp3=De3*(1.d0+dcos(ax2))**2 + De_3*(1.d0+dcos(ax2))**4
          edamp1=dexp(edp5*sumstr2+1.d0*edp6*sumstr4)
          enetmp3=edamp1*enetmp3
          
          etmp1=enetmp1+enetmp2+enetmp3 

        V0=V0+etmp1
	
        V=V0/219474.63067d0-emin

        return
        end

        subroutine setupn2opes2
        implicit real*8 (a-h,o-z)
        dimension coe(1000),icoe(1000,3)

        common/n2opes/coe,emin
        common/in2opes/icoe,Ncoe

        common/DeList/De1,De_1,De2,De_2,De3,De_3
        common/edamp/edp1,edp2,edp3,edp4,edp5,edp6
        common/pesref/rnnref,rnoref,alpha1,alpha1b,alpha2,alpha2b

        common/in2opositive/icoe22,Ncoe22

        open(20,file='./n2opes2.coeff.dat',status='old')
		read(20,*); read(20,*)emin
        read(20,*); read(20,*)rnnref,rnoref,alpha1,alpha2
        read(20,*); read(20,*)De1,De_1,De2,De_2,De3,De_3
        read(20,*); read(20,*)edp1,edp2,edp3,edp4,edp5,edp6
        read(20,*)Ncoe
        do i=1,Ncoe
          read(20,*)icoe(i,1:3),coe(i)
        end do
        close(20)

        return
        end
