# Supplementary material for: A 0.002 cm−1-Accurate PES for 14N216O
Source: Molecules. 2026 May 23;31(11):1793. doi: 10.3390/molecules31111793 (PMC13257640; doi:10.3390/molecules31111793)
Supplement: Supplementary file 1 [file molecules-31-01793-s001.zip › Supp.files/D2n/PES/n2opes2.f90.ori]

      subroutine vibpot(rij,v,n,cart)
      implicit real*8 (a-h,o-z)
      dimension v(n),cart(n,3,3),cartin(3,3)

        dimension icoeopt(400),iopttmp(3)

!!$      common/zerocm/vzero
       common/pcorcm/ ipcor
       common/ipcorcm/ icoeopt

      data ifirst/0/
      save
      if(ifirst.eq.0)then
       ifirst=1
       write(6,*)('n2o --- Ames PES')
       call setupn2opes2()
!!$       vzero=9.931023903d-09
       vzero=0d0
      end if

        b2a=0.529177249d0
	pi=dacos(-1.d0)

      do i=1,n
       cartin(1,:)=cart(i,:,1)
       cartin(2,:)=cart(i,:,2)
       cartin(3,:)=cart(i,:,3)
       rnn=dsqrt(sum((cartin(1,:)-cartin(2,:))**2))
       rno=dsqrt(sum((cartin(1,:)-cartin(3,:))**2))
       rno2=dsqrt(sum((cartin(2,:)-cartin(3,:))**2))

       if(rno.gt.rno2)then
!	 etmp1=rno; rno=rno2; rno2=etmp1
       end if

       ang=(rnn**2+rno**2-rno2**2)/(2.d0*rnn*rno)
       ang=dacos(min(1.d0,max(-1.d0,ang)))*180.d0/pi
       call n2opes2(rnn*b2a,rno*b2a,ang,v(i))
       v(i)=v(i)+vzero
!        if(ipcor.eq.0.AND.v(i).lt.-1.d-10)then
!          write(8765,'(F25.16)')v(i)
!          write(*,*)'V(i) < 0 !!!  ', v(i)*219474.63067d0
!          do j=1,3
!            write(8765,'(3F12.7)')(cartin(j,k),k=1,3)
!          end do
!          v(i)=-v(i)
!        end if
      end do
      return
      end

      subroutine n2opes2(rnn,rno,ang,v)
      implicit real*8 (a-h,o-z)

        dimension coe(1000),icoe(1000,3)
        dimension icoeopt(400),iopttmp(3)

        common/n2opes/coe,emin
        common/in2opes/icoe,Ncoe

        common/DeList/De1,De_1,De2,De_2,De3,De_3
        common/edamp/edp1,edp2,edp3,edp4,edp5,edp6
        common/pesref/rnnref,rnoref,alpha1,alpha1b,alpha2,alpha2b

        common/pcorcm/ ipcor
        common/ipcorcm/ icoeopt

        data ipcoropt/0/
        save

!        goto 3289

!       if(ipcor.ne.0)write(*,*)'ipcor=',ipcor

      if(ipcor.ne.0.and.ipcoropt.eq.0)then
!       if((ipcor.gt.3.or.ipcor.lt.-2).and.ipcoropt.eq.0)then

       write(6,*)('read in the indices of coeffs in optimizations')
       icoeopt=0
       open(3290,file='coeffs4lsqopt.dat',status='old')
       read(3290,*)n_coe_opt
       do i=1,n_coe_opt
         read(3290,*)(iopttmp(k),k=1,3)
         do j=1,Ncoe
           if(sum(abs(iopttmp(1:3)-icoe(j,1:3))).eq.0)then
             icoeopt(i)=j
                write(*,*)'found! i j', i, j
             goto 3291
           end if
         end do
3291     continue
       end do
       close(3290)
       ipcoropt=1
      end if

3289    continue

        r1=rnn-rnnref
        r2=rno-rnoref
        a3=dsin(ang*dacos(-1.d0)/180.d0)
        !a3=dsin((180.d0-ang)*dacos(-1.d0)/360.d0)
	a3=a3*a3

        if(ipcor.gt.0)then
!       if(ipcor.gt.3.or.ipcor.lt.-2)then
!        if(ipcor.gt.3)then

          !write(7001,*)'ipcor=',ipcor
          !i=icoeopt(abs(ipcor-3))
	  i=icoeopt(abs(ipcor))
          !write(7001,*)coe(i)
          v0=coe(i)*r1**icoe(i,1)*r2**icoe(i,2)*a3**(icoe(i,3))

        sumstr2=(1.5d0*(rnn-rnnref))**2+(rno-rnoref)**2
        sumstr4=(1.5d0*(rnn-rnnref))**4+(rno-rnoref)**4
        ang2=ang*dacos(-1.d0)/180.d0-dacos(-1.d0)
        !angref=150.d0*dacos(-1.d0)/180.d0-dacos(-1.d0)
        !angx=min(-dabs(ang)-angref,0.d0)
        !bdamp2=angx**2;bdamp4=angx**4
        bdamp2=ang2**2; bdamp4=ang2**4
        etmp2=dexp(edp1*sumstr2+edp2*sumstr4+edp3*bdamp2+edp4*bdamp4)

        V=V0*etmp2

        !write(7001,'(2e18.6)')V0,V
	V=V/219474.63067d0

      else

             !write(*,*)'in the correct brach'

        v0=0.d0
        do i=1,Ncoe
          v0=v0+coe(i)*r1**icoe(i,1)*r2**icoe(i,2)*a3**(icoe(i,3))
        end do

        sumstr2=(1.5d0*(rnn-rnnref))**2+(rno-rnoref)**2
        sumstr4=(1.5d0*(rnn-rnnref))**4+(rno-rnoref)**4
        ang2=dacos(-1.d0)-ang*dacos(-1.d0)/180.d0
        !angref=150.d0*dacos(-1.d0)/180.d0-dacos(-1.d0)
        !angx=min(-dabs(ang)-angref,0.d0)
        !bdamp2=angx**2;bdamp4=angx**4
        bdamp2=ang2**2; bdamp4=ang2**4
        etmp2=dexp(edp1*sumstr2+edp2*sumstr4+edp3*bdamp2+edp4*bdamp4)

	sumx0=V0
        V0=V0*etmp2

! calc etmp1
          !sumstr2=(rnn-rnnref)**2+(rno-rnoref)**2
          !sumstr4=(rnn-rnnref)**4+(rno-rnoref)**4
          enetmp1=De1*(1-dexp(-alpha1*(rnn-rnnref)))**2 + De_1*(1-dexp(-alpha1*(rnn-rnnref)))**4
          enetmp2=De2*(1-dexp(-alpha2*(rno-rnoref)))**2 + De_2*(1-dexp(-alpha2*(rno-rnoref)))**4

          !rno2=rnn*rnn+rno*rno-2*rnn*rno*dcos(dacos(-1.d0)*ang/180.d0)
          !rno2=dsqrt(rno2)
          !enetmp2B=De2*(1-dexp(-alpha2*(rno2-rnoref)))**2 + De_2*(1-dexp(-alpha2*(rno2-rnoref)))**4
          !enetmp2B=max(De2,enetmp2B)

          !De3=1.4d4; De_3=1.8d4
          !anno=ang; ax=dacos(-1.d0)*(180.d0-anno)/180.d0
          !enetmp3=De3*dsin(ax)**2 + De_3*dsin(ax)**4  !bending simulation
          !anno=ang; ax=dacos(-1.d0)*(180.d0-anno)/360.d0
          !enetmp3=De3*dsin(ax)**2 + De_3*dsin(ax)**4  !bending simulation
! use co2 enetmp3
          anno=ang; ax2=dacos(-1.d0)*anno/180.d0
          enetmp3=De3*(1.d0+dcos(ax2))**2 + De_3*(1.d0+dcos(ax2))**4
          !write(*,'(A,3f16.4)')'anno, ax2, enetmp3:', anno, ax2, enetmp3

          !edp5=-0.1d0; edp6=-0.5d0
          edamp1=dexp(edp5*sumstr2+1.d0*edp6*sumstr4)
          enetmp3=edamp1*enetmp3
	  !enetmp3=0.d0

          etmp1=enetmp1+enetmp2+enetmp3 !+ enetmp2B

        V0=V0+etmp1
	
        V=V0/219474.63067d0-emin

        write(225,'(3f12.5,3f14.3,2f20.3,1e18.8,2f20.3)')rnn,rno,ang,enetmp1,enetmp2,enetmp3,etmp1,sumx0,etmp2,sumx0*etmp2,V0

      end if

!       write(9901,'(3F18.10,d20.10)')rco1,rn2o,ang,V
!       stop
      return
      end

      subroutine setupn2opes2
      implicit real*8 (a-h,o-z)
        dimension coe(1000),icoe(1000,3)
!       dimension coe22(1000),icoe22(1000,3)

        common/n2opes/coe,emin
        common/in2opes/icoe,Ncoe

        common/DeList/De1,De_1,De2,De_2,De3,De_3
        common/edamp/edp1,edp2,edp3,edp4,edp5,edp6
        common/pesref/rnnref,rnoref,alpha1,alpha1b,alpha2,alpha2b

!       common/n2opositive/coe22,emin22,rmin22,rminbohr22,alpha22,rref22
        common/in2opositive/icoe22,Ncoe22

        open(20,file='./n2opes2.coeff.dat',status='old')
	read(20,*); read(20,*)emin
        read(20,*); read(20,*)rnnref,rnoref,alpha1,alpha2
        read(20,*); read(20,*)De1,De_1,De2,De_2,De3,De_3
        read(20,*); read(20,*)edp1,edp2,edp3,edp4,edp5,edp6
        read(20,*)Ncoe
        do i=1,Ncoe
          read(20,*)icoe(i,1:3),coe(i)
        end do
        close(20)

        return
        end
