# Supplementary material for: A 0.002 cm−1-Accurate PES for 14N216O
Source: Molecules. 2026 May 23;31(11):1793. doi: 10.3390/molecules31111793 (PMC13257640; doi:10.3390/molecules31111793)
Supplement: Supplementary file 1 [file molecules-31-01793-s001.zip › Supp.files/D2n/refinement/fort.2.try6IMRHT.D2n.vib7K]

  0  2  0    0  2  0    2  1    1168.13239     2   0   2   0   0   2   0   2   0   2   0   0  1.001000   0.555   0.0008  Ames-Heff  2    2    2    0 -116.771   1168.13239      0.00000
  0  2  0    0  2  0    3  1    1284.90334     3   1   0   0   0   2   0   2   1   0   0   0  1.001000   0.555   0.0002  Ames-Heff  2    3    3    0  116.771   1284.90334      0.00000
  0  2  0    0  2  0    4  1    2223.75674     4   0   0   0   1   2   0   2   0   0   0   1  1.001000   0.555  -0.0012  Ames-Heff  4    4    4    0  -98.817   2223.75674      0.00000
  0  2  0    0  2  0    5  1    2322.57359     5   0   4   0   0   2   0   2   0   4   0   0  1.001000   0.555  -0.0008  Ames-Heff  4    5    5    0   98.817   2322.57359      0.00000
  0  2  0    0  2  0    6  1    2461.99645     6   1   2   0   0   2   0   2   1   2   0   0  1.001000   0.555   0.0006  Ames-Heff  4    6    6    0 -101.343   2461.99645      0.00000
  0  2  0    0  2  0    7  1    2563.33950     7   2   0   0   0   2   0   2   2   0   0   0  1.001000   0.555  -0.0009  Ames-Heff  4    7    7    0  101.343   2563.33950      0.00000
  0  2  0    0  2  0    8  1    3363.97810     8   0   2   0   1   2   0   2   0   2   0   1  1.001000   0.555   0.0008  Ames-Heff  6    8    8    0 -102.622   3363.97810      0.00000
  0  2  0    0  2  0    9  1    3466.59991     9   0   6   0   0   2   0   2   1   0   0   1  1.001000   0.555  -0.0009  Ames-Heff  6    9    9    0  -14.219   3466.59991      0.00000
  0  2  0    0  2  0   10  1    3480.81921    10   1   0   0   1   2   0   2   0   6   0   0  1.001000   0.555  -0.0006  Ames-Heff  6   10   10    0   14.219   3480.81921      0.00000
  0  2  0    0  2  0   11  1    3620.94401    11   2   2   0   0   2   0   2   1   4   0   0  1.001000   0.555  -0.0022  Ames-Heff  6   11   11    0 -127.308   3620.94401      0.00000
  0  2  0    0  2  0   12  1    3748.25166    12   1   4   0   0   2   0   2   2   2   0   0  1.001000   0.555   0.0008  Ames-Heff  6   12   12    0  -88.119   3748.25166      0.00000
  0  2  0    0  2  0   13  1    3836.37092    13   3   0   0   0   2   0   2   3   0   0   0  1.001000   0.555  -0.0007  Ames-Heff  6   13   13    0   88.119   3836.37092      0.00000
  0  2  0    0  2  0   14  1    4417.37776    14   0   0   0   2   2   0   2   0   0   0   2  1.001000   0.555   0.0003  Ames-Heff  8   14   14    0  -74.164   4417.37776      0.00000
  0  2  0    0  2  0   17  1    4630.16086    17   1   2   0   1   2   0   2   0   8   0   0  1.001000   0.555   0.0004  Ames-Heff  8   17   17    0   28.291   4630.16086      0.00000
  0  2  0    0  2  0   18  1    4730.82504    18   2   0   0   1   2   0   2   2   0   0   1  1.001000   0.555  -0.0008  Ames-Heff  8   18   18    0  -36.318   4730.82504      0.00000
  0  2  0    0  2  0   21  1    5026.30303    21   4   0   0   0   2   0   2   3   2   0   0  1.001000   0.555   0.0009  Ames-Heff  8   21   21    0  -79.374   5026.30303      0.00000
  0  2  0    0  2  0   22  1    5105.67693    22   2   4   0   0   2   0   2   4   0   0   0  1.001000   0.555  -0.0001  Ames-Heff  8   22   22    0   79.374   5105.67693      0.00000
  0  2  0    0  2  0   25  1    5646.74019    25   1   0   0   2   2   0   2   0   6   0   1  1.001000   0.555  -0.0011  Ames-Heff 10   25   25    0   37.166   5646.74019      0.00000
  0  2  0    0  2  0   27  1    5762.37292    27   2   2   0   1   2   0   2   0  10   0   0  1.001000   0.555  -0.0010  Ames-Heff 10   27   27    0   32.959   5762.37292      0.00000
  0  2  0    0  2  0   30  1    5974.84497    30   3   0   0   1   2   0   2   3   0   0   1  1.001000   0.555  -0.0003  Ames-Heff 10   30   30    0   71.878   5974.84497      0.00000
  0  2  0    0  2  0   31  1    6058.66838    31   4   2   0   0   2   0   2   2   6   0   0  1.001000   0.555  -0.0002  Ames-Heff 10   31   31    0   83.823   6058.66838      0.00000
  0  2  0    0  2  0   32  1    6192.27177    32   1   8   0   0   2   0   2   3   4   0   0  1.001000   0.555   0.0000  Ames-Heff 10   32   32    0 -103.176   6192.27177      0.00000
  0  2  0    0  2  0   34  1    6373.30739    34   3   4   0   0   2   0   2   5   0   0   0  1.001000   0.555  -0.0002  Ames-Heff 10   34   34    0   77.860   6373.30739      0.00000
  0  2  0    0  2  0   35  1    6580.85366    35   0   0   0   3   2   0   2   0   0   0   3  1.001000   0.555  -0.0006  Ames-Heff 12   35   35    0  -49.580   6580.85366      0.00000
  0  2  0    0  2  0   38  1    6768.50055    38   1   2   0   2   2   0   2   0   8   0   1  1.001000   0.555  -0.0005  Ames-Heff 12   38   38    0   48.878   6768.50055      0.00000
  0  2  0    0  2  0   40  1    6868.54921    40   2   0   0   2   2   0   2   1   6   0   1  1.001000   0.555  -0.0002  Ames-Heff 12   40   40    0  -14.144   6868.54921      0.00000
  0  2  0    0  2  0   44  1    7137.12846    44   4   0   0   1   2   0   2   3   2   0   1  1.001000   0.555  -0.0009  Ames-Heff 12   44   44    0  -57.237   7137.12846      0.00000
  0  2  0    0  2  0   46  1    7214.68013    46   2   4   0   1   2   0   2   4   0   0   1  1.001000   0.555  -0.0010  Ames-Heff 12   46   46    0   20.314   7214.68013      0.00000
  0  2  0    0  2  0   53  1    7782.66167    53   1   0   0   3   2   0   2   0   6   0   2  1.001000   0.555  -0.0005  Ames-Heff 14   53   53    0  -39.967   7782.66167      0.00000
  2  1  0    0  2  0    1  1     591.28768     1   0   1   1   0   1   2   1   0   1   1   0  1.001000   0.555   0.0016  Ames-Heff  1    1    1    0 -588.978    591.28768      0.00000
  2  1  0    0  2  0    2  1    1180.26531     2   0   2   2   0   1   2   1   0   2   2   0  1.001000   0.555   0.0002  Ames-Heff  2    2    2    0 -571.326   1180.26531      0.00000
  2  1  0    0  2  0    3  1    1751.59160     3   0   3   1   0   1   2   1   0   3   1   0  1.001000   0.555   0.0003  Ames-Heff  3    3    3    0 -131.184   1751.59160      0.00000
  2  1  0    0  2  0    4  1    1882.77597     4   1   1   1   0   1   2   1   1   1   1   0  1.001000   0.555   0.0004  Ames-Heff  3    4    4    0  131.184   1882.77597      0.00000
  2  1  0    0  2  0    6  1    2477.30984     6   1   2   2   0   1   2   1   0   4   2   0  1.001000   0.555  -0.0002  Ames-Heff  4    6    6    0  143.664   2477.30984      0.00000
  2  1  0    0  2  0    7  1    2800.79179     7   0   1   1   1   1   2   1   0   1   1   1  1.001000   0.555   0.0019  Ames-Heff  5    7    7    0  -99.554   2800.79179      0.00000
  2  1  0    0  2  0    8  1    2900.34565     8   0   5   1   0   1   2   1   0   5   1   0  1.001000   0.555  -0.0006  Ames-Heff  5    8    8    0   99.554   2900.34565      0.00000
  2  1  0    0  2  0    9  1    3048.72908     9   1   3   1   0   1   2   1   1   3   1   0  1.001000   0.555   0.0001  Ames-Heff  5    9    9    0 -119.626   3048.72908      0.00000
  2  1  0    0  2  0   10  1    3168.35497    10   2   1   1   0   1   2   1   2   1   1   0  0.001000   0.555  -0.0006  Ames-Heff  5   10   10    0  119.626   3168.35497      0.00000
  2  1  0    0  2  0   11  1    3375.64188    11   0   2   2   1   1   2   1   0   2   2   1  1.001000   0.555   0.0005  Ames-Heff  6   11   11    0 -101.336   3375.64188      0.00000
  2  1  0    0  2  0   12  1    3476.97752    12   1   4   2   0   1   2   1   1   0   2   1  1.001000   0.555   0.0018  Ames-Heff  6   12   12    0  101.336   3476.97752      0.00000
  2  1  0    0  2  0   13  1    3634.10323    13   0   6   2   0   1   2   1   0   6   2   0  1.001000   0.555   0.0005  Ames-Heff  6   13   13    0 -134.452   3634.10323      0.00000
  2  1  0    0  2  0   14  1    3768.55526    14   2   2   2   0   1   2   1   1   4   2   0  1.001000   0.555  -0.0007  Ames-Heff  6   14   14    0  134.452   3768.55526      0.00000
  2  1  0    0  2  0   15  1    3933.75401    15   0   3   1   1   1   2   1   0   3   1   1  1.001000   0.555  -0.0000  Ames-Heff  7   15   15    0 -105.938   3933.75401      0.00000
  2  1  0    0  2  0   21  1    4502.19807    21   0   4   2   1   1   2   1   0   0   0   0  1.001000   0.555   0.0004  Ames-Heff  8   21   21    0   53.321   4502.19807      0.00000
  2  1  0    0  2  0   28  1    5056.09898    28   0   5   1   1   1   2   1   0   0   0   0  1.001000   0.555  -0.0009  Ames-Heff  9   28   28    0    1.495   5056.09898      0.00000
  2  1  0    0  2  0   30  1    5203.27712    30   1   3   1   1   1   2   1   0   9   1   0  1.001000   0.555  -0.0006  Ames-Heff  9   30   30    0   32.390   5203.27712      0.00000
  2  1  0    0  2  0   31  1    5321.65428    31   2   1   1   1   1   2   1   2   1   1   1  1.001000   0.555  -0.0005  Ames-Heff  9   31   31    0  -19.375   5321.65428      0.00000
  2  1  0    0  2  0   36  1    5620.26457    36   4   1   1   0   1   2   1   0   0   0   0  1.001000   0.555  -0.0007  Ames-Heff  9   36   36    0    0.693   5620.26457      0.00000
  2  1  0    0  2  0   37  1    5725.31259    37   2   5   1   0   1   2   1   4   1   1   0  1.001000   0.555   0.0001  Ames-Heff  9   37   37    0  -13.584   5725.31259      0.00000
  2  1  0    0  2  0   40  1    5907.89257    40   2   2   2   1   1   2   1   0   0   0   0  1.001000   0.555  -0.0001  Ames-Heff 10   40   40    0   -6.190   5907.89257      0.00000
  2  1  0    0  2  0   46  1    6216.28530    46   1   1   1   2   1   2   1   0   7   1   1  1.001000   0.555  -0.0017  Ames-Heff 11   46   46    0    3.580   6216.28530      0.00000
  2  1  0    0  2  0   49  1    6336.00523    49   2   6   2   0   1   2   1   0   0   0   0  1.001000   0.555  -0.0000  Ames-Heff 10   49   49    0    7.243   6336.00523      0.00000
  2  1  0    0  2  0   50  1    6464.55507    50   3   1   1   1   1   2   1   2   3   1   1  1.001000   0.555  -0.0022  Ames-Heff 11   50   50    0   -7.503   6464.55507      0.00000
  2  1  0    0  2  0   52  1    6573.24163    52   2   3   1   1   1   2   1   3   1   1   1  1.001000   0.555   0.0005  Ames-Heff 11   52   52    0  -59.870   6573.24163      0.00000
  2  1  0    0  2  0   64  1    7129.43716    64   0   1   1   3   1   2   1   0   1   1   3  1.001000   0.555  -0.0002  Ames-Heff 13   64   64    0  -35.695   7129.43716      0.00000
  2  2  0    0  2  0    1  1       2.51406     1   0   0   0   0   2   2   2   0   0   0   0  1.001000   0.555   0.0000  Ames-Heff  0    1    1    0 -588.769      2.51406      0.00000
  2  2  0    0  2  0    2  1     591.28293     2   0   1   1   0   2   2   2   0   1   1   0  1.001000   0.555   0.0016  Ames-Heff  1    2    2    0 -579.369    591.28293      0.00000
  2  2  0    0  2  0    3  1    1170.65190     3   0   2   0   0   2   2   2   0   2   0   0  1.001000   0.555   0.0008  Ames-Heff  2    3    3    0   -9.613   1170.65190      0.00000
  2  2  0    0  2  0    4  1    1180.26532     4   0   2   2   0   2   2   2   0   2   2   0  1.001000   0.555   0.0002  Ames-Heff  2    4    4    0    9.613   1180.26532      0.00000
  2  2  0    0  2  0    5  1    1287.40686     5   1   0   0   0   2   2   2   1   0   0   0  1.001000   0.555   0.0002  Ames-Heff  2    5    5    0  107.142   1287.40686      0.00000
  2  2  0    0  2  0    6  1    1751.58263     6   0   3   1   0   2   2   2   0   3   1   0  1.001000   0.555   0.0003  Ames-Heff  3    6    6    0 -131.188   1751.58263      0.00000
  2  2  0    0  2  0    7  1    1882.77052     7   1   1   1   0   2   2   2   1   1   1   0  1.001000   0.555   0.0004  Ames-Heff  3    7    7    0  131.188   1882.77052      0.00000
  2  2  0    0  2  0    8  1    2226.25009     8   0   0   0   1   2   2   2   0   0   0   1  1.001000   0.555  -0.0012  Ames-Heff  4    8    8    0  -98.847   2226.25009      0.00000
  2  2  0    0  2  0    9  1    2325.09727     9   0   4   0   0   2   2   2   0   4   0   0  1.001000   0.555  -0.0008  Ames-Heff  4    9    9    0   -8.549   2325.09727      0.00000
  2  2  0    0  2  0   10  1    2333.64589    10   0   4   2   0   2   2   2   0   0   2   1  1.001000   0.555   0.0007  Ames-Heff  4   10   10    0    8.549   2333.64589      0.00000
  2  2  0    0  2  0   11  1    2464.50533    11   1   2   0   0   2   2   2   1   2   0   0  1.001000   0.555   0.0006  Ames-Heff  4   11   11    0  -12.805   2464.50533      0.00000
  2  2  0    0  2  0   12  1    2477.30984    12   1   2   2   0   2   2   2   0   4   2   0  1.001000   0.555  -0.0002  Ames-Heff  4   12   12    0   12.805   2477.30984      0.00000
  2  2  0    0  2  0   13  1    2565.83313    13   2   0   0   0   2   2   2   2   0   0   0  1.001000   0.555  -0.0009  Ames-Heff  4   13   13    0   88.523   2565.83313      0.00000
  2  2  0    0  2  0   14  1    2800.78713    14   0   1   1   1   2   2   2   0   1   1   1  1.001000   0.555   0.0019  Ames-Heff  5   14   14    0  -99.545   2800.78713      0.00000
  2  2  0    0  2  0   15  1    2900.33260    15   0   5   1   0   2   2   2   0   5   1   0  1.001000   0.555  -0.0006  Ames-Heff  5   15   15    0   99.545   2900.33260      0.00000
  2  2  0    0  2  0   16  1    3048.71937    16   1   3   1   0   2   2   2   1   3   1   0  1.001000   0.555   0.0001  Ames-Heff  5   16   16    0 -119.629   3048.71937      0.00000
  2  2  0    0  2  0   17  1    3168.34853    17   2   1   1   0   2   2   2   2   1   1   0  1.001000   0.555  -0.0006  Ames-Heff  5   17   17    0  119.629   3168.34853      0.00000
  2  2  0    0  2  0   18  1    3366.47736    18   0   2   0   1   2   2   2   0   2   0   1  1.001000   0.555   0.0008  Ames-Heff  6   18   18    0   -9.165   3366.47736      0.00000
  2  2  0    0  2  0   19  1    3375.64188    19   0   2   2   1   2   2   2   0   2   2   1  1.001000   0.555   0.0005  Ames-Heff  6   19   19    0    9.165   3375.64188      0.00000
  2  2  0    0  2  0   20  1    3469.12699    20   0   6   0   0   2   2   2   1   0   0   1  1.001000   0.555  -0.0009  Ames-Heff  6   20   20    0   -7.851   3469.12699      0.00000
  2  2  0    0  2  0   21  1    3476.97753    21   1   4   2   0   2   2   2   1   0   2   1  1.001000   0.555   0.0018  Ames-Heff  6   21   21    0   -6.324   3476.97753      0.00000
  2  2  0    0  2  0   22  1    3483.30191    22   1   0   0   1   2   2   2   0   6   0   0  1.001000   0.555  -0.0006  Ames-Heff  6   22   22    0    6.324   3483.30191      0.00000
  2  2  0    0  2  0   23  1    3623.45667    23   2   2   0   0   2   2   2   1   4   0   0  1.001000   0.555  -0.0022  Ames-Heff  6   23   23    0  -10.647   3623.45667      0.00000
  2  2  0    0  2  0   24  1    3634.10324    24   0   6   2   0   2   2   2   0   6   2   0  1.001000   0.555   0.0005  Ames-Heff  6   24   24    0   10.647   3634.10324      0.00000
  2  2  0    0  2  0   25  1    3750.74963    25   1   4   0   0   2   2   2   2   2   0   0  1.001000   0.555   0.0008  Ames-Heff  6   25   25    0  -17.806   3750.74963      0.00000
  2  2  0    0  2  0   26  1    3768.55526    26   2   2   2   0   2   2   2   1   4   2   0  1.001000   0.555  -0.0007  Ames-Heff  6   26   26    0   17.806   3768.55526      0.00000
  2  2  0    0  2  0   27  1    3838.85587    27   3   0   0   0   2   2   2   3   0   0   0  1.001000   0.555  -0.0007  Ames-Heff  6   27   27    0   70.301   3838.85587      0.00000
  2  2  0    0  2  0   28  1    3933.74522    28   0   3   1   1   2   2   2   0   3   1   1  1.001000   0.555  -0.0000  Ames-Heff  7   28   28    0   94.889   3933.74522      0.00000
  2  2  0    0  2  0   30  1    4064.46384    30   1   1   1   1   2   2   2   0   7   1   0  1.001000   0.555   0.0003  Ames-Heff  7   30   30    0   24.789   4064.46384      0.00000
  2  2  0    0  2  0   33  1    4419.85036    33   0   0   0   2   2   2   2   0   0   0   2  1.001000   0.555   0.0003  Ames-Heff  8   33   33    0  -29.019   4419.85036      0.00000
  2  2  0    0  2  0   35  1    4494.04600    35   0   4   0   1   2   2   2   0   4   0   1  1.001000   0.555  -0.0011  Ames-Heff  8   35   35    0   -8.152   4494.04600      0.00000
  2  2  0    0  2  0   36  1    4502.19808    36   0   4   2   1   2   2   2   0   0   2   2  1.001000   0.555   0.0003  Ames-Heff  8   36   36    0    8.152   4502.19808      0.00000
  2  2  0    0  2  0   39  1    4632.64942    39   1   2   0   1   2   2   2   0   8   0   0  1.001000   0.555   0.0004  Ames-Heff  8   39   39    0  -12.304   4632.64942      0.00000
  2  2  0    0  2  0   41  1    4733.29775    41   2   0   0   1   2   2   2   2   0   0   1  1.001000   0.555  -0.0008  Ames-Heff  8   41   41    0  -36.361   4733.29775      0.00000
  2  2  0    0  2  0   46  1    4980.17186    46   0   1   1   2   2   2   2   0   1   1   2  1.001000   0.555   0.0013  Ames-Heff  9   46   46    0  -48.618   4980.17186      0.00000
  2  2  0    0  2  0   49  1    5056.08622    49   0   5   1   1   2   2   2   0   0   0   0  1.001000   0.555  -0.0009  Ames-Heff  9   49   49    0    1.482   5056.08622      0.00000
  2  2  0    0  2  0   50  1    5108.15525    50   2   4   0   0   2   2   2   4   0   0   0  1.001000   0.555  -0.0001  Ames-Heff  8   50   50    0   52.069   5108.15525      0.00000
  2  2  0    0  2  0   52  1    5203.26768    52   1   3   1   1   2   2   2   0   9   1   0  1.001000   0.555  -0.0006  Ames-Heff  9   52   52    0   32.401   5203.26768      0.00000
  2  2  0    0  2  0   53  1    5321.64804    53   2   1   1   1   2   2   2   2   1   1   1  1.001000   0.555  -0.0005  Ames-Heff  9   53   53    0  -19.364   5321.64804      0.00000
  2  2  0    0  2  0   56  1    5532.17438    56   0   2   0   2   2   2   2   0   2   0   2  1.001000   0.555  -0.0004  Ames-Heff 10   56   56    0   -8.743   5532.17438      0.00000
  2  2  0    0  2  0   57  1    5540.91774    57   0   2   2   2   2   2   2   0   2   2   2  1.001000   0.555  -0.0016  Ames-Heff 10   57   57    0    8.743   5540.91774      0.00000
  2  2  0    0  2  0   60  1    5620.25307    60   4   1   1   0   2   2   2   3   3   1   0  1.001000   0.555  -0.0007  Ames-Heff  9   60   60    0    0.681   5620.25307      0.00000
  2  2  0    0  2  0   61  1    5649.20203    61   1   0   0   2   2   2   2   0   6   0   1  1.001000   0.555  -0.0011  Ames-Heff 10   61   61    0   28.949   5649.20203      0.00000
  2  2  0    0  2  0   62  1    5725.30277    62   2   5   1   0   2   2   2   4   1   1   0  1.001000   0.555   0.0001  Ames-Heff  9   62   62    0   -6.643   5725.30277      0.00000
  2  2  0    0  2  0   65  1    5764.86576    65   2   2   0   1   2   2   2   0  10   0   0  1.001000   0.555  -0.0010  Ames-Heff 10   65   65    0  -10.251   5764.86576      0.00000
  2  2  0    0  2  0   66  1    5775.11718    66   0   6   2   1   2   2   2   1   4   2   1  1.001000   0.555   0.0007  Ames-Heff 10   66   66    0   10.251   5775.11718      0.00000
  2  2  0    0  2  0   67  1    5890.58350    67   1   4   0   1   2   2   2   2   2   0   1  1.001000   0.555  -0.0004  Ames-Heff 10   67   67    0  -14.902   5890.58350      0.00000
  2  2  0    0  2  0   69  1    5907.89257    69   2   2   2   1   2   2   2   0   0   0   0  1.001000   0.555  -0.0001  Ames-Heff 10   69   69    0    2.407   5907.89257      0.00000
  2  2  0    0  2  0   71  1    5977.30900    71   3   0   0   1   2   2   2   3   0   0   1  1.001000   0.555  -0.0003  Ames-Heff 10   71   71    0   63.226   5977.30900      0.00000
  2  2  0    0  2  0   72  1    6061.17222    72   4   2   0   0   2   2   2   2   6   0   0  1.001000   0.555  -0.0002  Ames-Heff 10   72   72    0  -11.466   6061.17222      0.00000
  2  2  0    0  2  0   76  1    6194.76133    76   1   8   0   0   2   2   2   3   4   0   0  1.001000   0.555   0.0001  Ames-Heff 10   76   76    0  -17.944   6194.76133      0.00000
  2  2  0    0  2  0   78  1    6216.28013    78   1   1   1   2   2   2   2   0   7   1   1  1.001000   0.555  -0.0017  Ames-Heff 11   78   78    0    3.575   6216.28013      0.00000
  2  2  0    0  2  0   80  1    6297.92184    80   5   0   0   0   2   2   2   4   2   0   0  1.001000   0.555  -0.0008  Ames-Heff 10   80   80    0    3.189   6297.92184      0.00000
  2  2  0    0  2  0   82  1    6336.00523    82   2   6   2   0   2   2   2   0   0   0   0  1.001000   0.555  -0.0000  Ames-Heff 10   82   82    0    7.256   6336.00523      0.00000
  2  2  0    0  2  0   83  1    6375.78147    83   3   4   0   0   2   2   2   5   0   0   0  1.001000   0.555  -0.0002  Ames-Heff 10   83   83    0   39.776   6375.78147      0.00000
  2  2  0    0  2  0   84  1    6464.54485    84   3   1   1   1   2   2   2   2   3   1   1  1.001000   0.555  -0.0022  Ames-Heff 11   84   84    0   -7.491   6464.54485      0.00000
  2  2  0    0  2  0   86  1    6573.23402    86   2   3   1   1   2   2   2   3   1   1   1  1.001000   0.555   0.0005  Ames-Heff 11   86   86    0  -10.071   6573.23402      0.00000
  2  2  0    0  2  0   87  1    6583.30547    87   0   0   0   3   2   2   2   0   0   0   3  1.001000   0.555  -0.0006  Ames-Heff 12   87   87    0   10.071   6583.30547      0.00000
  2  2  0    0  2  0   93  1    6770.96875    93   1   2   0   2   2   2   2   0   8   0   1  1.001000   0.555  -0.0005  Ames-Heff 12   93   93    0   -4.034   6770.96875      0.00000
  2  2  0    0  2  0   98  1    6871.00096    98   2   0   0   2   2   2   2   1   6   0   1  1.001000   0.555  -0.0002  Ames-Heff 12   98   98    0   11.905   6871.00096      0.00000
  2  2  0    0  2  0  107  1    7129.43265   107   0   1   1   3   2   2   2   0   1   1   3  1.001000   0.555  -0.0002  Ames-Heff 13  107  107    0  -10.162   7129.43265      0.00000
  2  2  0    0  2  0  108  1    7139.59427   108   4   0   0   1   2   2   2   3   2   0   1  1.001000   0.555  -0.0009  Ames-Heff 12  108  108    0   10.162   7139.59427      0.00000
  2  2  0    0  2  0  113  1    7217.13783   113   2   4   0   1   2   2   2   4   0   0   1  1.001000   0.555  -0.0010  Ames-Heff 12  113  113    0   10.114   7217.13783      0.00000
  2  2  0    0  2  0  134  1    7785.10262   134   1   0   0   3   2   2   2   0   6   0   2  1.001000   0.555  -0.0005  Ames-Heff 14  134  134    0   21.893   7785.10262      0.00000
  5  1  0    0  2  0    1  1      12.57017     1   0   0   0   0   2   5   1   0   0   0   0  1.001000   0.555   0.0000  Ames-Heff  0    1    1    0 -588.773     12.57017      0.00000
  5  1  0    0  2  0    2  1     601.34304     2   0   1   1   0   2   5   1   0   1   1   0  1.001000   0.555   0.0016  Ames-Heff  1    2    2    0 -579.387    601.34304      0.00000
  5  1  0    0  2  0    3  1    1180.72977     3   0   2   0   0   2   5   1   0   2   0   0  1.001000   0.555   0.0008  Ames-Heff  2    3    3    0   -9.618   1180.72977      0.00000
  5  1  0    0  2  0    4  1    1190.34824     4   0   2   2   0   2   5   1   0   2   2   0  1.001000   0.555   0.0002  Ames-Heff  2    4    4    0    9.618   1190.34824      0.00000
  5  1  0    0  2  0    5  1    1297.42084     5   1   0   0   0   2   5   1   1   0   0   0  1.001000   0.555   0.0002  Ames-Heff  2    5    5    0  107.073   1297.42084      0.00000
  5  1  0    0  2  0    6  1    1761.65248     6   0   3   1   0   2   5   1   0   3   1   0  1.001000   0.555   0.0003  Ames-Heff  3    6    6    0  -17.880   1761.65248      0.00000
  5  1  0    0  2  0    7  1    1779.53266     7   0   3   3   0   2   5   1   0   3   3   0  1.001000   0.555  -0.0018  Ames-Heff  3    7    7    0   17.880   1779.53266      0.00000
  5  1  0    0  2  0    8  1    1892.78952     8   1   1   1   0   2   5   1   1   1   1   0  1.001000   0.555   0.0004  Ames-Heff  3    8    8    0  113.257   1892.78952      0.00000
  5  1  0    0  2  0    9  1    2236.22337     9   0   0   0   1   2   5   1   0   0   0   1  1.001000   0.555  -0.0012  Ames-Heff  4    9    9    0  -98.968   2236.22337      0.00000
  5  1  0    0  2  0   10  1    2335.19171    10   0   4   0   0   2   5   1   0   4   0   0  1.001000   0.555  -0.0008  Ames-Heff  4   10   10    0   -8.553   2335.19171      0.00000
  5  1  0    0  2  0   11  1    2343.74439    11   0   4   2   0   2   5   1   0   0   2   1  1.001000   0.555   0.0007  Ames-Heff  4   11   11    0    8.553   2343.74439      0.00000
  5  1  0    0  2  0   13  1    2474.54066    13   1   2   0   0   2   5   1   1   2   0   0  1.001000   0.555   0.0006  Ames-Heff  4   13   13    0  -12.814   2474.54066      0.00000
  5  1  0    0  2  0   14  1    2487.35448    14   1   2   2   0   2   5   1   0   4   2   0  1.001000   0.555  -0.0002  Ames-Heff  4   14   14    0   12.814   2487.35448      0.00000
  5  1  0    0  2  0   15  1    2575.80751    15   2   0   0   0   2   5   1   2   0   0   0  1.001000   0.555  -0.0008  Ames-Heff  4   15   15    0   88.453   2575.80751      0.00000
  5  1  0    0  2  0   16  1    2810.76548    16   0   1   1   1   2   5   1   0   1   1   1  1.001000   0.555   0.0019  Ames-Heff  5   16   16    0  -99.644   2810.76548      0.00000
  5  1  0    0  2  0   17  1    2910.40905    17   0   5   1   0   2   5   1   0   5   1   0  1.001000   0.555  -0.0006  Ames-Heff  5   17   17    0  -16.271   2910.40905      0.00000
  5  1  0    0  2  0   18  1    2926.68055    18   0   5   3   0   2   5   1   0   1   3   1  1.001000   0.555   0.0020  Ames-Heff  5   18   18    0   16.271   2926.68055      0.00000
  5  1  0    0  2  0   21  1    3081.29417    21   1   3   3   0   2   5   1   0   0   0   0  1.001000   0.555  -0.0010  Ames-Heff  5   21   21    0   22.549   3081.29417      0.00000
  5  1  0    0  2  0   22  1    3178.32869    22   2   1   1   0   2   5   1   2   1   1   0  1.001000   0.555  -0.0005  Ames-Heff  5   22   22    0   97.035   3178.32869      0.00000
  5  1  0    0  2  0   23  1    3376.47423    23   0   2   0   1   2   5   1   0   2   0   1  1.001000   0.555   0.0008  Ames-Heff  6   23   23    0   -9.170   3376.47423      0.00000
  5  1  0    0  2  0   24  1    3385.64378    24   0   2   2   1   2   5   1   0   2   2   1  1.001000   0.555   0.0005  Ames-Heff  6   24   24    0    9.170   3385.64378      0.00000
  5  1  0    0  2  0   25  1    3479.23491    25   0   6   0   0   2   5   1   1   0   0   1  1.001000   0.555  -0.0009  Ames-Heff  6   25   25    0   -7.854   3479.23491      0.00000
  5  1  0    0  2  0   26  1    3487.08920    26   1   4   2   0   2   5   1   1   0   2   1  1.001000   0.555   0.0018  Ames-Heff  6   26   26    0   -6.143   3487.08920      0.00000
  5  1  0    0  2  0   27  1    3493.23261    27   1   0   0   1   2   5   1   0   6   0   0  1.001000   0.555  -0.0006  Ames-Heff  6   27   27    0    6.143   3493.23261      0.00000
  5  1  0    0  2  0   29  1    3633.50707    29   2   2   0   0   2   5   1   1   4   0   0  1.001000   0.555  -0.0022  Ames-Heff  6   29   29    0  -10.653   3633.50707      0.00000
  5  1  0    0  2  0   30  1    3644.15999    30   0   6   2   0   2   5   1   0   6   2   0  1.001000   0.555   0.0005  Ames-Heff  6   30   30    0   10.653   3644.15999      0.00000
  5  1  0    0  2  0   32  1    3760.74135    32   1   4   0   0   2   5   1   2   2   0   0  1.001000   0.555   0.0009  Ames-Heff  6   32   32    0  -17.823   3760.74135      0.00000
  5  1  0    0  2  0   33  1    3778.56426    33   2   2   2   0   2   5   1   1   4   2   0  1.001000   0.555  -0.0007  Ames-Heff  6   33   33    0   17.823   3778.56426      0.00000
  5  1  0    0  2  0   34  1    3848.79557    34   3   0   0   0   2   5   1   3   0   0   0  1.001000   0.555  -0.0007  Ames-Heff  6   34   34    0   70.231   3848.79557      0.00000
  5  1  0    0  2  0   35  1    3943.73535    35   0   3   1   1   2   5   1   0   3   1   1  1.001000   0.555  -0.0000  Ames-Heff  7   35   35    0  -17.070   3943.73535      0.00000
  5  1  0    0  2  0   36  1    3960.80518    36   0   3   3   1   2   5   1   0   3   3   1  1.001000   0.555  -0.0015  Ames-Heff  7   36   36    0   17.070   3960.80518      0.00000
  5  1  0    0  2  0   39  1    4074.40089    39   1   1   1   1   2   5   1   0   7   1   0  1.001000   0.555   0.0003  Ames-Heff  7   39   39    0    9.513   4074.40089      0.00000
  5  1  0    0  2  0   47  1    4458.81350    47   2   3   1   0   2   5   1   0   0   0   0  1.001000   0.555  -0.0003  Ames-Heff  7   47   47    0   29.073   4458.81350      0.00000
  5  1  0    0  2  0   49  1    4512.21747    49   0   4   2   1   2   5   1   0   0   2   2  1.001000   0.555   0.0003  Ames-Heff  8   49   49    0    8.156   4512.21747      0.00000
  5  1  0    0  2  0   53  1    4642.60350    53   1   2   0   1   2   5   1   0   8   0   0  1.001000   0.555   0.0004  Ames-Heff  8   53   53    0   -1.052   4642.60350      0.00000
  5  1  0    0  2  0   55  1    4654.91678    55   1   2   2   1   2   5   1   1   2   2   1  1.001000   0.555  -0.0007  Ames-Heff  8   55   55    0   11.261   4654.91678      0.00000
  5  1  0    0  2  0   57  1    4779.72081    57   0   8   0   0   2   5   1   0   0   0   0  1.001000   0.555  -0.0011  Ames-Heff  8   57   57    0   -9.423   4779.72081      0.00000
  5  1  0    0  2  0   63  1    4990.06825    63   0   1   1   2   2   5   1   0   1   1   2  1.001000   0.555   0.0013  Ames-Heff  9   63   63    0   15.576   4990.06825      0.00000
  5  1  0    0  2  0   64  1    5038.73493    64   4   0   0   0   2   5   1   3   2   0   0  1.001000   0.555   0.0010  Ames-Heff  8   64   64    0  -25.845   5038.73493      0.00000
  5  1  0    0  2  0   67  1    5081.61350    67   0   5   3   1   2   5   1   0   1   3   2  1.001000   0.555   0.0031  Ames-Heff  9   67   67    0   15.528   5081.61350      0.00000
  5  1  0    0  2  0   69  1    5118.06844    69   2   4   0   0   2   5   1   4   0   0   0  1.001000   0.555  -0.0001  Ames-Heff  8   69   69    0    6.123   5118.06844      0.00000
  5  1  0    0  2  0   72  1    5213.21399    72   1   3   1   1   2   5   1   0   9   1   0  1.001000   0.555  -0.0006  Ames-Heff  9   72   72    0  -10.036   5213.21399      0.00000
  5  1  0    0  2  0   74  1    5234.94359    74   1   3   3   1   2   5   1   1   3   3   1  1.001000   0.555  -0.0010  Ames-Heff  9   74   74    0   11.694   5234.94359      0.00000
  5  1  0    0  2  0   75  1    5331.54627    75   2   1   1   1   2   5   1   2   1   1   1  1.001000   0.555  -0.0005  Ames-Heff  9   75   75    0  -19.497   5331.54627      0.00000
  5  1  0    0  2  0   81  1    5542.09010    81   0   2   0   2   2   5   1   0   2   0   2  1.001000   0.555  -0.0004  Ames-Heff 10   81   81    0   -8.748   5542.09010      0.00000
  5  1  0    0  2  0   82  1    5550.83845    82   0   2   2   2   2   5   1   0   2   2   2  1.001000   0.555  -0.0016  Ames-Heff 10   82   82    0    8.748   5550.83845      0.00000
  5  1  0    0  2  0   86  1    5630.19132    86   4   1   1   0   2   5   1   3   3   1   0  1.001000   0.555  -0.0006  Ames-Heff  9   86   86    0    0.586   5630.19132      0.00000
  5  1  0    0  2  0   88  1    5659.04928    88   1   0   0   2   2   5   1   0   6   0   1  1.001000   0.555  -0.0011  Ames-Heff 10   88   88    0    7.262   5659.04928      0.00000
  5  1  0    0  2  0   90  1    5735.21572    90   2   5   1   0   2   5   1   4   1   1   0  1.001000   0.555   0.0002  Ames-Heff  9   90   90    0   -6.858   5735.21572      0.00000
  5  1  0    0  2  0   95  1    5785.09478    95   0   6   2   1   2   5   1   0   0   0   0  1.001000   0.555   0.0007  Ames-Heff 10   95   95    0   10.258   5785.09478      0.00000
  5  1  0    0  2  0   97  1    5900.49362    97   1   4   0   1   2   5   1   2   2   0   1  1.001000   0.555  -0.0004  Ames-Heff 10   97   97    0  -15.062   5900.49362      0.00000
  5  1  0    0  2  0   99  1    5917.82081    99   2   2   2   1   2   5   1   0   0   0   0  1.001000   0.555  -0.0000  Ames-Heff 10   99   99    0    2.265   5917.82081      0.00000
  5  1  0    0  2  0  102  1    5987.16502   102   3   0   0   1   2   5   1   3   0   0   1  1.001000   0.555  -0.0003  Ames-Heff 10  102  102    0   37.715   5987.16502      0.00000
  5  1  0    0  2  0  103  1    6071.18715   103   4   2   0   0   2   5   1   2   6   0   0  1.001000   0.555  -0.0001  Ames-Heff 10  103  103    0  -11.474   6071.18715      0.00000
  5  1  0    0  2  0  110  1    6204.71930   110   1   8   0   0   2   5   1   3   4   0   0  1.001000   0.555   0.0002  Ames-Heff 10  110  110    0   10.423   6204.71930      0.00000
  5  1  0    0  2  0  113  1    6226.13504   113   1   1   1   2   2   5   1   0   7   1   1  1.001000   0.555  -0.0017  Ames-Heff 11  113  113    0    3.454   6226.13504      0.00000
  5  1  0    0  2  0  116  1    6307.81947   116   5   0   0   0   2   5   1   4   2   0   0  1.001000   0.555  -0.0007  Ames-Heff 10  116  116    0    3.004   6307.81947      0.00000
  5  1  0    0  2  0  120  1    6345.95296   120   2   6   2   0   2   5   1   0   0   0   0  1.001000   0.555   0.0000  Ames-Heff 10  120  120    0    0.801   6345.95296      0.00000
  5  1  0    0  2  0  122  1    6385.67772   122   3   4   0   0   2   5   1   5   0   0   0  1.001000   0.555  -0.0001  Ames-Heff 10  122  122    0   -8.345   6385.67772      0.00000
  5  1  0    0  2  0  124  1    6474.44745   124   3   1   1   1   2   5   1   2   3   1   1  1.001000   0.555  -0.0022  Ames-Heff 11  124  124    0   -7.620   6474.44745      0.00000
  5  1  0    0  2  0  129  1    6583.09719   129   2   3   1   1   2   5   1   3   1   1   1  1.001000   0.555   0.0005  Ames-Heff 11  129  129    0  -10.015   6583.09719      0.00000
  5  1  0    0  2  0  130  1    6593.11258   130   0   0   0   3   2   5   1   0   0   0   3  1.001000   0.555  -0.0006  Ames-Heff 12  130  130    0   10.015   6593.11258      0.00000
  5  1  0    0  2  0  140  1    6780.84136   140   1   2   0   2   2   5   1   0   8   0   1  1.001000   0.555  -0.0005  Ames-Heff 12  140  140    0   -4.096   6780.84136      0.00000
  5  1  0    0  2  0  147  1    6880.80785   147   2   0   0   2   2   5   1   1   6   0   1  1.001000   0.555  -0.0002  Ames-Heff 12  147  147    0   -8.197   6880.80785      0.00000
  5  1  0    0  2  0  161  1    7139.24700   161   0   1   1   3   2   5   1   0   1   1   3  1.001000   0.555  -0.0002  Ames-Heff 13  161  161    0  -10.210   7139.24700      0.00000
  5  1  0    0  2  0  162  1    7149.45730   162   4   0   0   1   2   5   1   3   2   0   1  1.001000   0.555  -0.0009  Ames-Heff 12  162  162    0   10.210   7149.45730      0.00000
  5  1  0    0  2  0  168  1    7226.96856   168   2   4   0   1   2   5   1   4   0   0   1  1.001000   0.555  -0.0010  Ames-Heff 12  168  168    0   -8.486   7226.96856      0.00000
  5  1  0    0  2  0  207  1    7794.86627   207   1   0   0   3   2   5   1   0   6   0   2  1.001000   0.555  -0.0005  Ames-Heff 14  207  207    0    2.499   7794.86627      0.00000
  5  2  0    0  2  0    1  1     601.36680     1   0   1   1   0   1   5   2   0   1   1   0  1.001000   0.555   0.0016  Ames-Heff  1    1    1    0 -588.981    601.36680      0.00000
  5  2  0    0  2  0    2  1    1190.34819     2   0   2   2   0   1   5   2   0   2   2   0  1.001000   0.555   0.0002  Ames-Heff  2    2    2    0 -571.349   1190.34819      0.00000
  5  2  0    0  2  0    3  1    1761.69731     3   0   3   1   0   1   5   2   0   3   1   0  1.001000   0.555   0.0003  Ames-Heff  3    3    3    0  -17.835   1761.69731      0.00000
  5  2  0    0  2  0    4  1    1779.53266     4   0   3   3   0   1   5   2   0   3   3   0  1.001000   0.555  -0.0018  Ames-Heff  3    4    4    0   17.835   1779.53266      0.00000
  5  2  0    0  2  0    5  1    1892.81677     5   1   1   1   0   1   5   2   1   1   1   0  1.001000   0.555   0.0004  Ames-Heff  3    5    5    0  113.284   1892.81677      0.00000
  5  2  0    0  2  0    6  1    2343.74423     6   0   4   2   0   1   5   2   0   0   2   1  1.001000   0.555   0.0007  Ames-Heff  4    6    6    0  -25.146   2343.74423      0.00000
  5  2  0    0  2  0    8  1    2487.35443     8   1   2   2   0   1   5   2   0   4   2   0  1.001000   0.555  -0.0002  Ames-Heff  4    8    8    0  118.464   2487.35443      0.00000
  5  2  0    0  2  0    9  1    2810.78878     9   0   1   1   1   1   5   2   0   1   1   1  1.001000   0.555   0.0019  Ames-Heff  5    9    9    0  -99.686   2810.78878      0.00000
  5  2  0    0  2  0   10  1    2910.47432    10   0   5   1   0   1   5   2   0   5   1   0  1.001000   0.555  -0.0007  Ames-Heff  5   10   10    0  -16.206   2910.47432      0.00000
  5  2  0    0  2  0   11  1    2926.68055    11   0   5   3   0   1   5   2   0   1   3   1  1.001000   0.555   0.0020  Ames-Heff  5   11   11    0   16.206   2926.68055      0.00000
  5  2  0    0  2  0   14  1    3081.29417    14   1   3   3   0   1   5   2   0   0   0   0  1.001000   0.555  -0.0010  Ames-Heff  5   14   14    0   22.500   3081.29417      0.00000
  5  2  0    0  2  0   15  1    3178.36090    15   2   1   1   0   1   5   2   2   1   1   0  1.001000   0.555  -0.0005  Ames-Heff  5   15   15    0   97.067   3178.36090      0.00000
  5  2  0    0  2  0   16  1    3385.64373    16   0   2   2   1   1   5   2   0   2   2   1  1.001000   0.555   0.0005  Ames-Heff  6   16   16    0 -101.445   3385.64373      0.00000
  5  2  0    0  2  0   17  1    3487.08887    17   1   4   2   0   1   5   2   1   0   2   1  1.001000   0.555   0.0018  Ames-Heff  6   17   17    0  -23.227   3487.08887      0.00000
  5  2  0    0  2  0   19  1    3644.15985    19   0   6   2   0   1   5   2   0   6   2   0  1.001000   0.555   0.0005  Ames-Heff  6   19   19    0  -30.592   3644.15985      0.00000
  5  2  0    0  2  0   21  1    3778.56422    21   2   2   2   0   1   5   2   1   4   2   0  1.001000   0.555  -0.0006  Ames-Heff  6   21   21    0  103.812   3778.56422      0.00000
  5  2  0    0  2  0   22  1    3943.77929    22   0   3   1   1   1   5   2   0   3   1   1  1.001000   0.555  -0.0000  Ames-Heff  7   22   22    0  -17.026   3943.77929      0.00000
  5  2  0    0  2  0   23  1    3960.80518    23   0   3   3   1   1   5   2   0   3   3   1  1.001000   0.555  -0.0015  Ames-Heff  7   23   23    0   17.026   3960.80518      0.00000
  5  2  0    0  2  0   26  1    4074.42743    26   1   1   1   1   1   5   2   0   7   1   0  1.001000   0.555   0.0003  Ames-Heff  7   26   26    0    9.539   4074.42743      0.00000
  5  2  0    0  2  0   34  1    4512.21731    34   0   4   2   1   1   5   2   0   0   2   2  1.001000   0.555   0.0004  Ames-Heff  8   34   34    0  -24.027   4512.21731      0.00000
  5  2  0    0  2  0   38  1    4654.91673    38   1   2   2   1   1   5   2   1   2   2   1  1.001000   0.555  -0.0007  Ames-Heff  8   38   38    0   11.261   4654.91673      0.00000
  5  2  0    0  2  0   43  1    4990.09114    43   0   1   1   2   1   5   2   0   1   1   2  1.001000   0.555   0.0013  Ames-Heff  9   43   43    0   15.598   4990.09114      0.00000
  5  2  0    0  2  0   50  1    5213.26118    50   1   3   1   1   1   5   2   0   9   1   0  1.001000   0.555  -0.0006  Ames-Heff  9   50   50    0   -9.989   5213.26118      0.00000
  5  2  0    0  2  0   53  1    5331.57748    53   2   1   1   1   1   5   2   2   1   1   1  1.001000   0.555  -0.0005  Ames-Heff  9   53   53    0  -19.556   5331.57748      0.00000
  5  2  0    0  2  0   59  1    5550.83840    59   0   2   2   2   1   5   2   0   2   2   2  1.001000   0.555  -0.0016  Ames-Heff 10   59   59    0  -19.960   5550.83840      0.00000
  5  2  0    0  2  0   62  1    5630.24883    62   4   1   1   0   1   5   2   3   3   1   0  1.001000   0.555  -0.0006  Ames-Heff  9   62   62    0    0.643   5630.24883      0.00000
  5  2  0    0  2  0   65  1    5735.26482    65   2   5   1   0   1   5   2   4   1   1   0  1.001000   0.555   0.0002  Ames-Heff  9   65   65    0  -13.763   5735.26482      0.00000
  5  2  0    0  2  0   70  1    5917.82078    70   2   2   2   1   1   5   2   0   0   0   0  1.001000   0.555  -0.0000  Ames-Heff 10   70   70    0   -6.337   5917.82078      0.00000
  5  2  0    0  2  0   81  1    6226.16091    81   1   1   1   2   1   5   2   0   7   1   1  1.001000   0.555  -0.0017  Ames-Heff 11   81   81    0    3.480   6226.16091      0.00000
  5  2  0    0  2  0   87  1    6345.95297    87   2   6   2   0   1   5   2   2   6   2   0  1.001000   0.555   0.0000  Ames-Heff 10   87   87    0    0.801   6345.95297      0.00000
  5  2  0    0  2  0   90  1    6474.49852    90   3   1   1   1   1   5   2   2   3   1   1  1.001000   0.555  -0.0022  Ames-Heff 11   90   90    0   -7.680   6474.49852      0.00000
  5  2  0    0  2  0   95  1    6583.13522    95   2   3   1   1   1   5   2   3   1   1   1  1.001000   0.555   0.0005  Ames-Heff 11   95   95    0   52.475   6583.13522      0.00000
  5  2  0    0  2  0  118  1    7139.26954   118   0   1   1   3   1   5   2   0   1   1   3  1.001000   0.555  -0.0002  Ames-Heff 13  118  118    0  -35.759   7139.26954      0.00000
 10  1  0    0  2  0    1  1     634.96238     1   0   1   1   0   1  10   1   0   1   1   0  1.001000   0.555   0.0016  Ames-Heff  1    1    1    0 -588.994    634.96238      0.00000
 10  1  0    0  2  0    2  1    1223.95625     2   0   2   2   0   1  10   1   0   2   2   0  1.001000   0.555   0.0002  Ames-Heff  2    2    2    0 -571.425   1223.95625      0.00000
 10  1  0    0  2  0    3  1    1795.38120     3   0   3   1   0   1  10   1   0   3   1   0  1.001000   0.555   0.0003  Ames-Heff  3    3    3    0  -17.803   1795.38120      0.00000
 10  1  0    0  2  0    4  1    1813.18426     4   0   3   3   0   1  10   1   0   3   3   0  1.001000   0.555  -0.0019  Ames-Heff  3    4    4    0   17.803   1813.18426      0.00000
 10  1  0    0  2  0    5  1    1926.28469     5   1   1   1   0   1  10   1   1   1   1   0  1.001000   0.555   0.0005  Ames-Heff  3    5    5    0  113.100   1926.28469      0.00000
 10  1  0    0  2  0    7  1    2402.58446     7   0   4   4   0   1  10   1   0   0   0   0  1.001000   0.555  -0.0031  Ames-Heff  4    7    7    0   25.181   2402.58446      0.00000
 10  1  0    0  2  0    8  1    2520.83496     8   1   2   2   0   1  10   1   0   4   2   0  1.001000   0.555  -0.0002  Ames-Heff  4    8    8    0  118.251   2520.83496      0.00000
 10  1  0    0  2  0    9  1    2844.11060     9   0   1   1   1   1  10   1   0   1   1   1  1.001000   0.555   0.0020  Ames-Heff  5    9    9    0 -100.124   2844.11060      0.00000
 10  1  0    0  2  0   10  1    2944.23429    10   0   5   1   0   1  10   1   0   5   1   0  1.001000   0.555  -0.0007  Ames-Heff  5   10   10    0  -16.142   2944.23429      0.00000
 10  1  0    0  2  0   11  1    2960.37678    11   0   5   3   0   1  10   1   0   1   3   1  1.001000   0.555   0.0020  Ames-Heff  5   11   11    0   16.142   2960.37678      0.00000
 10  1  0    0  2  0   13  1    3092.34163    13   1   3   1   0   1  10   1   1   3   1   0  1.001000   0.555   0.0002  Ames-Heff  5   13   13    0  -22.479   3092.34163      0.00000
 10  1  0    0  2  0   14  1    3114.82101    14   1   3   3   0   1  10   1   0   5   3   0  1.001000   0.555  -0.0009  Ames-Heff  5   14   14    0   22.479   3114.82101      0.00000
 10  1  0    0  2  0   15  1    3211.71268    15   2   1   1   0   1  10   1   2   1   1   0  1.001000   0.555  -0.0004  Ames-Heff  5   15   15    0   96.892   3211.71268      0.00000
 10  1  0    0  2  0   16  1    3418.98173    16   0   2   2   1   1  10   1   0   2   2   1  1.001000   0.555   0.0005  Ames-Heff  6   16   16    0 -101.809   3418.98173      0.00000
 10  1  0    0  2  0   17  1    3520.79118    17   1   4   2   0   1  10   1   1   0   2   1  1.001000   0.555   0.0017  Ames-Heff  6   17   17    0  -23.257   3520.79118      0.00000
 10  1  0    0  2  0   20  1    3677.68013    20   0   6   2   0   1  10   1   0   6   2   0  1.001000   0.555   0.0006  Ames-Heff  6   20   20    0  -30.643   3677.68013      0.00000
 10  1  0    0  2  0   22  1    3811.92606    22   2   2   2   0   1  10   1   1   4   2   0  1.001000   0.555  -0.0005  Ames-Heff  6   22   22    0  103.603   3811.92606      0.00000
 10  1  0    0  2  0   23  1    3977.19509    23   0   3   1   1   1  10   1   0   3   1   1  1.001000   0.555   0.0001  Ames-Heff  7   23   23    0  -16.995   3977.19509      0.00000
 10  1  0    0  2  0   24  1    3994.18992    24   0   3   3   1   1  10   1   0   3   3   1  1.001000   0.555  -0.0015  Ames-Heff  7   24   24    0   16.995   3994.18992      0.00000
 10  1  0    0  2  0   27  1    4107.62029    27   1   1   1   1   1  10   1   0   7   1   0  1.001000   0.555   0.0004  Ames-Heff  7   27   27    0    8.998   4107.62029      0.00000
 10  1  0    0  2  0   36  1    4545.61297    36   0   4   2   1   1  10   1   0   0   2   2  1.001000   0.555   0.0004  Ames-Heff  8   36   36    0  -24.062   4545.61297      0.00000
 10  1  0    0  2  0   40  1    4688.12687    40   1   2   2   1   1  10   1   1   2   2   1  1.001000   0.555  -0.0006  Ames-Heff  8   40   40    0   10.706   4688.12687      0.00000
 10  1  0    0  2  0   48  1    5023.13867    48   0   1   1   2   1  10   1   0   1   1   2  1.001000   0.555   0.0015  Ames-Heff  9   48   48    0   15.192   5023.13867      0.00000
 10  1  0    0  2  0   55  1    5246.53960    55   1   3   1   1   1  10   1   0   9   1   0  1.001000   0.555  -0.0005  Ames-Heff  9   55   55    0  -10.507   5246.53960      0.00000
 10  1  0    0  2  0   57  1    5268.20397    57   1   3   3   1   1  10   1   1   3   3   1  1.001000   0.555  -0.0010  Ames-Heff  9   57   57    0   11.157   5268.20397      0.00000
 10  1  0    0  2  0   60  1    5364.65352    60   2   1   1   1   1  10   1   2   1   1   1  1.001000   0.555  -0.0005  Ames-Heff  9   60   60    0   13.139   5364.65352      0.00000
 10  1  0    0  2  0   67  1    5583.90577    67   0   2   2   2   1  10   1   0   2   2   2  1.001000   0.555  -0.0015  Ames-Heff 10   67   67    0  -20.388   5583.90577      0.00000
 10  1  0    0  2  0   70  1    5663.52836    70   4   1   1   0   1  10   1   3   3   1   0  1.001000   0.555  -0.0003  Ames-Heff  9   70   70    0    0.479   5663.52836      0.00000
 10  1  0    0  2  0   74  1    5768.43806    74   2   5   1   0   1  10   1   4   1   1   0  1.001000   0.555   0.0003  Ames-Heff  9   74   74    0  -14.356   5768.43806      0.00000
 10  1  0    0  2  0   82  1    5950.91340    82   2   2   2   1   1  10   1   0   0   0   0  1.001000   0.555   0.0000  Ames-Heff 10   82   82    0   -6.825   5950.91340      0.00000
 10  1  0    0  2  0   96  1    6259.07820    96   1   1   1   2   1  10   1   0   7   1   1  1.001000   0.555  -0.0017  Ames-Heff 11   96   96    0    2.936   6259.07820      0.00000
 10  1  0    0  2  0  114  1    6616.11274   114   2   3   1   1   1  10   1   3   1   1   1  1.001000   0.555   0.0005  Ames-Heff 11  114  114    0    5.197   6616.11274      0.00000
 10  1  0    0  2  0  146  1    7172.04264   146   0   1   1   3   1  10   1   0   1   1   3  1.001000   0.555   0.0001  Ames-Heff 13  146  146    0  -25.939   7172.04264      0.00000
 10  2  0    0  2  0    1  1      46.08908     1   0   0   0   0   2  10   2   0   0   0   0  1.001000   0.555   0.0000  Ames-Heff  0    1    1    0 -588.786     46.08908      0.00000
 10  2  0    0  2  0    2  1     634.87528     2   0   1   1   0   2  10   2   0   1   1   0  1.001000   0.555   0.0016  Ames-Heff  1    2    2    0 -579.445    634.87528      0.00000
 10  2  0    0  2  0    3  1    1214.32059     3   0   2   0   0   2  10   2   0   2   0   0  1.001000   0.555   0.0008  Ames-Heff  2    3    3    0   -9.636   1214.32059      0.00000
 10  2  0    0  2  0    4  1    1223.95696     4   0   2   2   0   2  10   2   0   2   2   0  1.001000   0.555   0.0002  Ames-Heff  2    4    4    0    9.636   1223.95696      0.00000
 10  2  0    0  2  0    5  1    1330.79931     5   1   0   0   0   2  10   2   1   0   0   0  1.001000   0.555   0.0003  Ames-Heff  2    5    5    0  106.842   1330.79931      0.00000
 10  2  0    0  2  0    6  1    1795.21686     6   0   3   1   0   2  10   2   0   3   1   0  1.001000   0.555   0.0003  Ames-Heff  3    6    6    0  -17.967   1795.21686      0.00000
 10  2  0    0  2  0    7  1    1813.18426     7   0   3   3   0   2  10   2   0   3   3   0  1.001000   0.555  -0.0019  Ames-Heff  3    7    7    0   17.967   1813.18426      0.00000
 10  2  0    0  2  0    8  1    1926.18473     8   1   1   1   0   2  10   2   1   1   1   0  1.001000   0.555   0.0005  Ames-Heff  3    8    8    0  113.000   1926.18473      0.00000
 10  2  0    0  2  0    9  1    2269.46617     9   0   0   0   1   2  10   2   0   0   0   1  1.001000   0.555  -0.0011  Ames-Heff  4    9    9    0  -99.370   2269.46617      0.00000
 10  2  0    0  2  0   10  1    2368.83662    10   0   4   0   0   2  10   2   0   4   0   0  1.001000   0.555  -0.0007  Ames-Heff  4   10   10    0   -8.569   2368.83662      0.00000
 10  2  0    0  2  0   12  1    2402.58446    12   0   4   4   0   2  10   2   0   0   0   0  1.001000   0.555  -0.0031  Ames-Heff  4   12   12    0   25.179   2402.58446      0.00000
 10  2  0    0  2  0   13  1    2507.98974    13   1   2   0   0   2  10   2   1   2   0   0  1.001000   0.555   0.0007  Ames-Heff  4   13   13    0  -12.846   2507.98974      0.00000
 10  2  0    0  2  0   14  1    2520.83559    14   1   2   2   0   2  10   2   0   4   2   0  1.001000   0.555  -0.0002  Ames-Heff  4   14   14    0   12.846   2520.83559      0.00000
 10  2  0    0  2  0   15  1    2609.05410    15   2   0   0   0   2  10   2   2   0   0   0  1.001000   0.555  -0.0007  Ames-Heff  4   15   15    0   88.219   2609.05410      0.00000
 10  2  0    0  2  0   16  1    2844.02518    16   0   1   1   1   2  10   2   0   1   1   1  1.001000   0.555   0.0020  Ames-Heff  5   16   16    0  -99.970   2844.02518      0.00000
 10  2  0    0  2  0   17  1    2943.99507    17   0   5   1   0   2  10   2   0   5   1   0  1.001000   0.555  -0.0006  Ames-Heff  5   17   17    0  -16.382   2943.99507      0.00000
 10  2  0    0  2  0   18  1    2960.37677    18   0   5   3   0   2  10   2   0   1   3   1  1.001000   0.555   0.0020  Ames-Heff  5   18   18    0   16.382   2960.37677      0.00000
 10  2  0    0  2  0   20  1    3092.16379    20   1   3   1   0   2  10   2   1   3   1   0  1.001000   0.555   0.0002  Ames-Heff  5   20   20    0  -22.657   3092.16379      0.00000
 10  2  0    0  2  0   21  1    3114.82101    21   1   3   3   0   2  10   2   0   5   3   0  1.001000   0.555  -0.0009  Ames-Heff  5   21   21    0   22.657   3114.82101      0.00000
 10  2  0    0  2  0   22  1    3211.59448    22   2   1   1   0   2  10   2   2   1   1   0  1.001000   0.555  -0.0004  Ames-Heff  5   22   22    0   96.773   3211.59448      0.00000
 10  2  0    0  2  0   23  1    3409.79507    23   0   2   0   1   2  10   2   0   2   0   1  1.001000   0.555   0.0009  Ames-Heff  6   23   23    0   -9.187   3409.79507      0.00000
 10  2  0    0  2  0   24  1    3418.98245    24   0   2   2   1   2  10   2   0   2   2   1  1.001000   0.555   0.0005  Ames-Heff  6   24   24    0    9.187   3418.98245      0.00000
 10  2  0    0  2  0   25  1    3512.92297    25   0   6   0   0   2  10   2   1   0   0   1  1.001000   0.555  -0.0009  Ames-Heff  6   25   25    0   -7.873   3512.92297      0.00000
 10  2  0    0  2  0   26  1    3520.79583    26   1   4   2   0   2  10   2   1   0   2   1  1.001000   0.555   0.0017  Ames-Heff  6   26   26    0   -5.538   3520.79583      0.00000
 10  2  0    0  2  0   27  1    3526.33351    27   1   0   0   1   2  10   2   0   6   0   0  1.001000   0.555  -0.0005  Ames-Heff  6   27   27    0    5.538   3526.33351      0.00000
 10  2  0    0  2  0   30  1    3667.00528    30   2   2   0   0   2  10   2   1   4   0   0  1.001000   0.555  -0.0021  Ames-Heff  6   30   30    0  -10.677   3667.00528      0.00000
 10  2  0    0  2  0   31  1    3677.68217    31   0   6   2   0   2  10   2   0   6   2   0  1.001000   0.555   0.0006  Ames-Heff  6   31   31    0   10.677   3677.68217      0.00000
 10  2  0    0  2  0   33  1    3794.04511    33   1   4   0   0   2  10   2   2   2   0   0  1.001000   0.555   0.0010  Ames-Heff  6   33   33    0  -17.881   3794.04511      0.00000
 10  2  0    0  2  0   34  1    3811.92656    34   2   2   2   0   2  10   2   1   4   2   0  1.001000   0.555  -0.0005  Ames-Heff  6   34   34    0   17.881   3811.92656      0.00000
 10  2  0    0  2  0   35  1    3881.92671    35   3   0   0   0   2  10   2   3   0   0   0  1.001000   0.555  -0.0005  Ames-Heff  6   35   35    0   70.000   3881.92671      0.00000
 10  2  0    0  2  0   36  1    3977.03404    36   0   3   1   1   2  10   2   0   3   1   1  1.001000   0.555  -0.0000  Ames-Heff  7   36   36    0  -17.156   3977.03404      0.00000
 10  2  0    0  2  0   37  1    3994.18992    37   0   3   3   1   2  10   2   0   3   3   1  1.001000   0.555  -0.0015  Ames-Heff  7   37   37    0   17.156   3994.18992      0.00000
 10  2  0    0  2  0   44  1    4263.76239    44   0   7   3   0   2  10   2   0   0   0   0  1.001000   0.555   0.0032  Ames-Heff  7   44   44    0   19.828   4263.76239      0.00000
 10  2  0    0  2  0   49  1    4491.96077    49   2   3   1   0   2  10   2   0   0   0   0  1.001000   0.555  -0.0002  Ames-Heff  7   49   49    0   29.254   4491.96077      0.00000
 10  2  0    0  2  0   50  1    4537.44236    50   0   4   0   1   2  10   2   0   4   0   1  1.001000   0.555  -0.0010  Ames-Heff  8   50   50    0   -8.173   4537.44236      0.00000
 10  2  0    0  2  0   52  1    4569.67493    52   0   4   4   1   2  10   2   0   0   0   0  1.001000   0.555  -0.0026  Ames-Heff  8   52   52    0   24.060   4569.67493      0.00000
 10  2  0    0  2  0   55  1    4675.78176    55   1   2   0   1   2  10   2   0   8   0   0  1.001000   0.555   0.0005  Ames-Heff  8   55   55    0   -1.639   4675.78176      0.00000
 10  2  0    0  2  0   57  1    4688.12750    57   1   2   2   1   2  10   2   1   2   2   1  1.001000   0.555  -0.0006  Ames-Heff  8   57   57    0   10.706   4688.12750      0.00000
 10  2  0    0  2  0   61  1    4813.25604    61   0   8   0   0   2  10   2   0   0   0   0  1.001000   0.555  -0.0009  Ames-Heff  8   61   61    0   -9.446   4813.25604      0.00000
 10  2  0    0  2  0   68  1    5023.05476    68   0   1   1   2   2  10   2   0   1   1   2  1.001000   0.555   0.0014  Ames-Heff  9   68   68    0   15.108   5023.05476      0.00000
 10  2  0    0  2  0   69  1    5071.88460    69   4   0   0   0   2  10   2   3   2   0   0  1.001000   0.555   0.0013  Ames-Heff  8   69   69    0  -25.950   5071.88460      0.00000
 10  2  0    0  2  0   72  1    5115.04940    72   0   5   3   1   2  10   2   0   1   3   2  1.001000   0.555   0.0030  Ames-Heff  9   72   72    0   15.637   5115.04940      0.00000
 10  2  0    0  2  0   74  1    5151.11157    74   2   4   0   0   2  10   2   4   0   0   0  1.001000   0.555   0.0002  Ames-Heff  8   74   74    0    5.690   5151.11157      0.00000
 10  2  0    0  2  0   77  1    5246.36661    77   1   3   1   1   2  10   2   0   9   1   0  1.001000   0.555  -0.0005  Ames-Heff  9   77   77    0  -10.680   5246.36661      0.00000
 10  2  0    0  2  0   79  1    5268.20397    79   1   3   3   1   2  10   2   1   3   3   1  1.001000   0.555  -0.0010  Ames-Heff  9   79   79    0   11.157   5268.20397      0.00000
 10  2  0    0  2  0   82  1    5364.53899    82   2   1   1   1   2  10   2   2   1   1   1  1.001000   0.555  -0.0005  Ames-Heff  9   82   82    0   13.025   5364.53899      0.00000
 10  2  0    0  2  0   89  1    5575.14046    89   0   2   0   2   2  10   2   0   2   0   2  1.001000   0.555  -0.0002  Ames-Heff 10   89   89    0   -8.766   5575.14046      0.00000
 10  2  0    0  2  0   90  1    5583.90649    90   0   2   2   2   2  10   2   0   2   2   2  1.001000   0.555  -0.0014  Ames-Heff 10   90   90    0    8.766   5583.90649      0.00000
 10  2  0    0  2  0   94  1    5663.31837    94   4   1   1   0   2  10   2   3   3   1   0  1.001000   0.555  -0.0003  Ames-Heff  9   94   94    0    0.265   5663.31837      0.00000
 10  2  0    0  2  0   96  1    5691.87200    96   1   0   0   2   2  10   2   0   6   0   1  1.001000   0.555  -0.0011  Ames-Heff 10   96   96    0    6.609   5691.87200      0.00000
 10  2  0    0  2  0   99  1    5768.25773    99   2   5   1   0   2  10   2   4   1   1   0  1.001000   0.555   0.0005  Ames-Heff  9   99   99    0   -7.564   5768.25773      0.00000
 10  2  0    0  2  0  103  1    5808.07071   103   2   2   0   1   2  10   2   0  10   0   0  1.001000   0.555  -0.0009  Ames-Heff 10  103  103    0    4.581   5808.07071      0.00000
 10  2  0    0  2  0  104  1    5818.35310   104   0   6   2   1   2  10   2   1   4   2   1  1.001000   0.555   0.0008  Ames-Heff 10  104  104    0   10.282   5818.35310      0.00000
 10  2  0    0  2  0  111  1    5950.91391   111   2   2   2   1   2  10   2   0   0   0   0  1.001000   0.555   0.0000  Ames-Heff 10  111  111    0    1.795   5950.91391      0.00000
 10  2  0    0  2  0  114  1    6020.01727   114   3   0   0   1   2  10   2   3   0   0   1  1.001000   0.555  -0.0003  Ames-Heff 10  114  114    0   -3.886   6020.01727      0.00000
 10  2  0    0  2  0  125  1    6237.90971   125   1   8   0   0   2  10   2   3   4   0   0  1.001000   0.555   0.0005  Ames-Heff 10  125  125    0   10.133   6237.90971      0.00000
 10  2  0    0  2  0  128  1    6258.98331   128   1   1   1   2   2  10   2   0   7   1   1  1.001000   0.555  -0.0017  Ames-Heff 11  128  128    0    2.841   6258.98331      0.00000
 10  2  0    0  2  0  132  1    6340.80978   132   5   0   0   0   2  10   2   4   2   0   0  1.001000   0.555  -0.0004  Ames-Heff 10  132  132    0    2.390   6340.80978      0.00000
 10  2  0    0  2  0  139  1    6418.66478   139   3   4   0   0   2  10   2   5   0   0   0  1.001000   0.555   0.0002  Ames-Heff 10  139  139    0    0.312   6418.66478      0.00000
 10  2  0    0  2  0  142  1    6507.45432   142   3   1   1   1   2  10   2   2   3   1   1  1.001000   0.555  -0.0020  Ames-Heff 11  142  142    0   -8.047   6507.45432      0.00000
 10  2  0    0  2  0  148  1    6615.97315   148   2   3   1   1   2  10   2   3   1   1   1  1.001000   0.555   0.0005  Ames-Heff 11  148  148    0    5.057   6615.97315      0.00000
 10  2  0    0  2  0  149  1    6625.80149   149   0   0   0   3   2  10   2   0   0   0   3  1.001000   0.555  -0.0004  Ames-Heff 12  149  149    0    9.828   6625.80149      0.00000
 10  2  0    0  2  0  170  1    6913.49614   170   2   0   0   2   2  10   2   1   6   0   1  1.001000   0.555  -0.0003  Ames-Heff 12  170  170    0   -9.322   6913.49614      0.00000
 10  2  0    0  2  0  189  1    7171.96001   189   0   1   1   3   2  10   2   0   1   1   3  1.001000   0.555  -0.0000  Ames-Heff 13  189  189    0  -10.372   7171.96001      0.00000
 10  2  0    0  2  0  190  1    7182.33214   190   4   0   0   1   2  10   2   3   2   0   1  1.001000   0.555  -0.0007  Ames-Heff 12  190  190    0   10.372   7182.33214      0.00000
 10  2  0    0  2  0  197  1    7259.73687   197   2   4   0   1   2  10   2   4   0   0   1  1.001000   0.555  -0.0009  Ames-Heff 12  197  197    0   -2.397   7259.73687      0.00000
 10  2  0    0  2  0  247  1    7827.41035   247   1   0   0   3   2  10   2   0   6   0   2  1.001000   0.555  -0.0005  Ames-Heff 14  247  247    0    1.592   7827.41035      0.00000
 15  1  0    0  2  0    1  1     100.55250     1   0   0   0   0   2  15   1   0   0   0   0  1.001000   0.555   0.0001  Ames-Heff  0    1    1    0 -588.808    100.55250      0.00000
 15  1  0    0  2  0    2  1     689.36030     2   0   1   1   0   2  15   1   0   1   1   0  1.001000   0.555   0.0017  Ames-Heff  1    2    2    0 -579.539    689.36030      0.00000
 15  1  0    0  2  0    3  1    1268.89895     3   0   2   0   0   2  15   1   0   2   0   0  1.001000   0.555   0.0008  Ames-Heff  2    3    3    0   -9.669   1268.89895      0.00000
 15  1  0    0  2  0    4  1    1278.56781     4   0   2   2   0   2  15   1   0   2   2   0  1.001000   0.555   0.0002  Ames-Heff  2    4    4    0    9.669   1278.56781      0.00000
 15  1  0    0  2  0    5  1    1385.03462     5   1   0   0   0   2  15   1   1   0   0   0  1.001000   0.555   0.0004  Ames-Heff  2    5    5    0  106.467   1385.03462      0.00000
 15  1  0    0  2  0    6  1    1849.75322     6   0   3   1   0   2  15   1   0   3   1   0  1.001000   0.555   0.0004  Ames-Heff  3    6    6    0  -18.110   1849.75322      0.00000
 15  1  0    0  2  0    7  1    1867.86367     7   0   3   3   0   2  15   1   0   3   3   0  1.001000   0.555  -0.0019  Ames-Heff  3    7    7    0   18.110   1867.86367      0.00000
 15  1  0    0  2  0    8  1    1980.44718     8   1   1   1   0   2  15   1   1   1   1   0  1.001000   0.555   0.0006  Ames-Heff  3    8    8    0  112.584   1980.44718      0.00000
 15  1  0    0  2  0    9  1    2323.48092     9   0   0   0   1   2  15   1   0   0   0   1  1.001000   0.555  -0.0010  Ames-Heff  4    9    9    0 -100.018   2323.48092      0.00000
 15  1  0    0  2  0   10  1    2423.49908    10   0   4   0   0   2  15   1   0   4   0   0  1.001000   0.555  -0.0008  Ames-Heff  4   10   10    0   -8.606   2423.49908      0.00000
 15  1  0    0  2  0   12  1    2457.33263    12   0   4   4   0   2  15   1   0   0   0   0  1.001000   0.555  -0.0031  Ames-Heff  4   12   12    0   25.228   2457.33263      0.00000
 15  1  0    0  2  0   13  1    2562.33792    13   1   2   0   0   2  15   1   1   2   0   0  1.001000   0.555   0.0008  Ames-Heff  4   13   13    0  -12.901   2562.33792      0.00000
 15  1  0    0  2  0   14  1    2575.23906    14   1   2   2   0   2  15   1   0   4   2   0  1.001000   0.555  -0.0001  Ames-Heff  4   14   14    0   12.901   2575.23906      0.00000
 15  1  0    0  2  0   15  1    2663.07535    15   2   0   0   0   2  15   1   2   0   0   0  1.001000   0.555  -0.0005  Ames-Heff  4   15   15    0   87.836   2663.07535      0.00000
 15  1  0    0  2  0   16  1    2898.06733    16   0   1   1   1   2  15   1   0   1   1   1  1.001000   0.555   0.0020  Ames-Heff  5   16   16    0 -100.498   2898.06733      0.00000
 15  1  0    0  2  0   17  1    2998.56524    17   0   5   1   0   2  15   1   0   5   1   0  1.001000   0.555  -0.0006  Ames-Heff  5   17   17    0  -16.564   2998.56524      0.00000
 15  1  0    0  2  0   18  1    3015.12885    18   0   5   3   0   2  15   1   0   1   3   1  1.001000   0.555   0.0019  Ames-Heff  5   18   18    0   16.564   3015.12885      0.00000
 15  1  0    0  2  0   21  1    3169.29782    21   1   3   3   0   2  15   1   0   0   0   0  1.001000   0.555  -0.0008  Ames-Heff  5   21   21    0   22.835   3169.29782      0.00000
 15  1  0    0  2  0   22  1    3265.64682    22   2   1   1   0   2  15   1   2   1   1   0  1.001000   0.555  -0.0003  Ames-Heff  5   22   22    0   96.349   3265.64682      0.00000
 15  1  0    0  2  0   23  1    3463.93470    23   0   2   0   1   2  15   1   0   2   0   1  1.001000   0.555   0.0010  Ames-Heff  6   23   23    0   -9.220   3463.93470      0.00000
 15  1  0    0  2  0   24  1    3473.15448    24   0   2   2   1   2  15   1   0   2   2   1  1.001000   0.555   0.0006  Ames-Heff  6   24   24    0    9.220   3473.15448      0.00000
 15  1  0    0  2  0   25  1    3567.64974    25   0   6   0   0   2  15   1   1   0   0   1  1.001000   0.555  -0.0010  Ames-Heff  6   25   25    0   -7.923   3567.64974      0.00000
 15  1  0    0  2  0   26  1    3575.57251    26   1   4   2   0   2  15   1   1   0   2   1  1.001000   0.555   0.0016  Ames-Heff  6   26   26    0   -4.545   3575.57251      0.00000
 15  1  0    0  2  0   27  1    3580.11779    27   1   0   0   1   2  15   1   0   6   0   0  1.001000   0.555  -0.0005  Ames-Heff  6   27   27    0    4.545   3580.11779      0.00000
 15  1  0    0  2  0   30  1    3721.42975    30   2   2   0   0   2  15   1   1   4   0   0  1.001000   0.555  -0.0019  Ames-Heff  6   30   30    0  -10.725   3721.42975      0.00000
 15  1  0    0  2  0   31  1    3732.15456    31   0   6   2   0   2  15   1   0   6   2   0  1.001000   0.555   0.0008  Ames-Heff  6   31   31    0   10.725   3732.15456      0.00000
 15  1  0    0  2  0   33  1    3848.15724    33   1   4   0   0   2  15   1   2   2   0   0  1.001000   0.555   0.0013  Ames-Heff  6   33   33    0  -17.980   3848.15724      0.00000
 15  1  0    0  2  0   34  1    3866.13695    34   2   2   2   0   2  15   1   1   4   2   0  1.001000   0.555  -0.0003  Ames-Heff  6   34   34    0   17.980   3866.13695      0.00000
 15  1  0    0  2  0   35  1    3935.76092    35   3   0   0   0   2  15   1   3   0   0   0  1.001000   0.555  -0.0003  Ames-Heff  6   35   35    0   69.624   3935.76092      0.00000
 15  1  0    0  2  0   36  1    4031.13866    36   0   3   1   1   2  15   1   0   3   1   1  1.001000   0.555   0.0000  Ames-Heff  7   36   36    0  -17.297   4031.13866      0.00000
 15  1  0    0  2  0   37  1    4048.43574    37   0   3   3   1   2  15   1   0   3   3   1  1.001000   0.555  -0.0014  Ames-Heff  7   37   37    0   17.297   4048.43574      0.00000
 15  1  0    0  2  0   44  1    4318.29117    44   0   7   3   0   2  15   1   0   0   0   0  1.001000   0.555   0.0034  Ames-Heff  7   44   44    0   20.036   4318.29117      0.00000
 15  1  0    0  2  0   49  1    4545.82081    49   2   3   1   0   2  15   1   0   0   0   0  1.001000   0.555   0.0001  Ames-Heff  7   49   49    0   29.549   4545.82081      0.00000
 15  1  0    0  2  0   50  1    4591.67608    50   0   4   0   1   2  15   1   0   4   0   1  1.001000   0.555  -0.0010  Ames-Heff  8   50   50    0   -8.210   4591.67608      0.00000
 15  1  0    0  2  0   52  1    4623.99495    52   0   4   4   1   2  15   1   0   0   0   0  1.001000   0.555  -0.0025  Ames-Heff  8   52   52    0   24.109   4623.99495      0.00000
 15  1  0    0  2  0   55  1    4729.68989    55   1   2   0   1   2  15   1   0   8   0   0  1.001000   0.555   0.0005  Ames-Heff  8   55   55    0   -2.596   4729.68989      0.00000
 15  1  0    0  2  0   57  1    4742.09159    57   1   2   2   1   2  15   1   1   2   2   1  1.001000   0.555  -0.0006  Ames-Heff  8   57   57    0    9.806   4742.09159      0.00000
 15  1  0    0  2  0   61  1    4867.73510    61   0   8   0   0   2  15   1   0   0   0   0  1.001000   0.555  -0.0007  Ames-Heff  8   61   61    0   -9.502   4867.73510      0.00000
 15  1  0    0  2  0   68  1    5076.65301    68   0   1   1   2   2  15   1   0   1   1   2  1.001000   0.555   0.0015  Ames-Heff  9   68   68    0   14.348   5076.65301      0.00000
 15  1  0    0  2  0   69  1    5125.74646    69   4   0   0   0   2  15   1   3   2   0   0  1.001000   0.555   0.0016  Ames-Heff  8   69   69    0  -26.123   5125.74646      0.00000
 15  1  0    0  2  0   72  1    5169.37848    72   0   5   3   1   2  15   1   0   1   3   2  1.001000   0.555   0.0030  Ames-Heff  9   72   72    0   15.816   5169.37848      0.00000
 15  1  0    0  2  0   74  1    5204.80381    74   2   4   0   0   2  15   1   4   0   0   0  1.001000   0.555   0.0005  Ames-Heff  8   74   74    0    4.990   5204.80381      0.00000
 15  1  0    0  2  0   79  1    5322.24781    79   1   3   3   1   2  15   1   0   0   0   0  1.001000   0.555  -0.0009  Ames-Heff  9   79   79    0   10.285   5322.24781      0.00000
 15  1  0    0  2  0   82  1    5418.14763    82   2   1   1   1   2  15   1   2   1   1   1  1.001000   0.555  -0.0005  Ames-Heff  9   82   82    0   11.563   5418.14763      0.00000
 15  1  0    0  2  0   89  1    5628.84055    89   0   2   0   2   2  15   1   0   2   0   2  1.001000   0.555  -0.0000  Ames-Heff 10   89   89    0   -8.798   5628.84055      0.00000
 15  1  0    0  2  0   90  1    5637.63881    90   0   2   2   2   2  15   1   0   2   2   2  1.001000   0.555  -0.0012  Ames-Heff 10   90   90    0    8.798   5637.63881      0.00000
 15  1  0    0  2  0   93  1    5717.13435    93   4   1   1   0   2  15   1   3   3   1   0  1.001000   0.555  -0.0001  Ames-Heff  9   93   93    0   -0.284   5717.13435      0.00000
 15  1  0    0  2  0   96  1    5745.20426    96   1   0   0   2   2  15   1   0   6   0   1  1.001000   0.555  -0.0011  Ames-Heff 10   96   96    0    5.548   5745.20426      0.00000
 15  1  0    0  2  0   99  1    5821.94720    99   2   5   1   0   2  15   1   4   1   1   0  1.001000   0.555   0.0010  Ames-Heff  9   99   99    0   -8.681   5821.94720      0.00000
 15  1  0    0  2  0  103  1    5862.06572   103   2   2   0   1   2  15   1   0  10   0   0  1.001000   0.555  -0.0008  Ames-Heff 10  103  103    0    3.667   5862.06572      0.00000
 15  1  0    0  2  0  104  1    5872.39663   104   0   6   2   1   2  15   1   1   4   2   1  1.001000   0.555   0.0009  Ames-Heff 10  104  104    0   10.331   5872.39663      0.00000
 15  1  0    0  2  0  108  1    5987.19555   108   1   4   0   1   2  15   1   2   2   0   1  1.001000   0.555  -0.0002  Ames-Heff 10  108  108    0   -9.482   5987.19555      0.00000
 15  1  0    0  2  0  111  1    6004.68679   111   2   2   2   1   2  15   1   0  10   2   0  1.001000   0.555   0.0002  Ames-Heff 10  111  111    0    1.052   6004.68679      0.00000
 15  1  0    0  2  0  114  1    6073.39840   114   3   0   0   1   2  15   1   3   0   0   1  1.001000   0.555  -0.0002  Ames-Heff 10  114  114    0   -5.212   6073.39840      0.00000
 15  1  0    0  2  0  125  1    6291.83482   125   1   8   0   0   2  15   1   3   4   0   0  1.001000   0.555   0.0010  Ames-Heff 10  125  125    0    9.656   6291.83482      0.00000
 15  1  0    0  2  0  128  1    6312.35705   128   1   1   1   2   2  15   1   0   7   1   1  1.001000   0.555  -0.0017  Ames-Heff 11  128  128    0    1.756   6312.35705      0.00000
 15  1  0    0  2  0  132  1    6394.41318   132   5   0   0   0   2  15   1   4   2   0   0  1.001000   0.555   0.0001  Ames-Heff 10  132  132    0    1.400   6394.41318      0.00000
 15  1  0    0  2  0  138  1    6472.26735   138   3   4   0   0   2  15   1   5   0   0   0  1.001000   0.555   0.0006  Ames-Heff 10  138  138    0   -1.103   6472.26735      0.00000
 15  1  0    0  2  0  142  1    6561.08461   142   3   1   1   1   2  15   1   2   3   1   1  1.001000   0.555  -0.0017  Ames-Heff 11  142  142    0   -8.737   6561.08461      0.00000
 15  1  0    0  2  0  149  1    6669.39244   149   2   3   1   1   2  15   1   3   1   1   1  1.001000   0.555   0.0006  Ames-Heff 11  149  149    0    3.713   6669.39244      0.00000
 15  1  0    0  2  0  150  1    6678.91620   150   0   0   0   3   2  15   1   0   0   0   3  1.001000   0.555  -0.0002  Ames-Heff 12  150  150    0    9.524   6678.91620      0.00000
 15  1  0    0  2  0  171  1    6966.61024   171   2   0   0   2   2  15   1   1   6   0   1  1.001000   0.555  -0.0004  Ames-Heff 12  171  171    0    8.611   6966.61024      0.00000
 15  1  0    0  2  0  191  1    7225.11382   191   0   1   1   3   2  15   1   0   1   1   3  1.001000   0.555   0.0002  Ames-Heff 13  191  191    0  -10.634   7225.11382      0.00000
 15  1  0    0  2  0  192  1    7235.74739   192   4   0   0   1   2  15   1   3   2   0   1  1.001000   0.555  -0.0004  Ames-Heff 12  192  192    0   10.634   7235.74739      0.00000
 15  1  0    0  2  0  199  1    7312.98279   199   2   4   0   1   2  15   1   4   0   0   1  1.001000   0.555  -0.0007  Ames-Heff 12  199  199    0   -4.071   7312.98279      0.00000
 15  1  0    0  2  0  251  1    7880.28982   251   1   0   0   3   2  15   1   0   6   0   2  1.001000   0.555  -0.0004  Ames-Heff 14  251  251    0    0.118   7880.28982      0.00000
 15  2  0    0  2  0    1  1     689.55031     1   0   1   1   0   1  15   2   0   1   1   0  1.001000   0.555   0.0017  Ames-Heff  1    1    1    0 -589.014    689.55031      0.00000
 15  2  0    0  2  0    2  1    1278.56439     2   0   2   2   0   1  15   2   0   2   2   0  1.001000   0.555   0.0002  Ames-Heff  2    2    2    0 -571.547   1278.56439      0.00000
 15  2  0    0  2  0    3  1    1850.11157     3   0   3   1   0   1  15   2   0   3   1   0  1.001000   0.555   0.0003  Ames-Heff  3    3    3    0  -17.752   1850.11157      0.00000
 15  2  0    0  2  0    4  1    1867.86370     4   0   3   3   0   1  15   2   0   3   3   0  1.001000   0.555  -0.0019  Ames-Heff  3    4    4    0   17.752   1867.86370      0.00000
 15  2  0    0  2  0    5  1    1980.66536     5   1   1   1   0   1  15   2   1   1   1   0  1.001000   0.555   0.0005  Ames-Heff  3    5    5    0  112.802   1980.66536      0.00000
 15  2  0    0  2  0    7  1    2457.33263     7   0   4   4   0   1  15   2   0   0   0   0  1.001000   0.555  -0.0031  Ames-Heff  4    7    7    0   25.238   2457.33263      0.00000
 15  2  0    0  2  0    8  1    2575.23604     8   1   2   2   0   1  15   2   0   4   2   0  1.001000   0.555  -0.0001  Ames-Heff  4    8    8    0  117.903   2575.23604      0.00000
 15  2  0    0  2  0    9  1    2898.25367     9   0   1   1   1   1  15   2   0   1   1   1  1.001000   0.555   0.0021  Ames-Heff  5    9    9    0 -100.833   2898.25367      0.00000
 15  2  0    0  2  0   10  1    2999.08676    10   0   5   1   0   1  15   2   0   5   1   0  1.001000   0.555  -0.0008  Ames-Heff  5   10   10    0  -16.042   2999.08676      0.00000
 15  2  0    0  2  0   11  1    3015.12897    11   0   5   3   0   1  15   2   0   1   3   1  1.001000   0.555   0.0019  Ames-Heff  5   11   11    0   16.042   3015.12897      0.00000
 15  2  0    0  2  0   14  1    3169.29784    14   1   3   3   0   1  15   2   0   0   0   0  1.001000   0.555  -0.0008  Ames-Heff  5   14   14    0   22.447   3169.29784      0.00000
 15  2  0    0  2  0   15  1    3265.90499    15   2   1   1   0   1  15   2   2   1   1   0  1.001000   0.555  -0.0003  Ames-Heff  5   15   15    0   96.607   3265.90499      0.00000
 15  2  0    0  2  0   16  1    3473.15103    16   0   2   2   1   1  15   2   0   2   2   1  1.001000   0.555   0.0006  Ames-Heff  6   16   16    0 -102.399   3473.15103      0.00000
 15  2  0    0  2  0   17  1    3575.55028    17   1   4   2   0   1  15   2   1   0   2   1  1.001000   0.555   0.0016  Ames-Heff  6   17   17    0  -23.309   3575.55028      0.00000
 15  2  0    0  2  0   20  1    3732.14480    20   0   6   2   0   1  15   2   0   6   2   0  1.001000   0.555   0.0008  Ames-Heff  6   20   20    0  -30.726   3732.14480      0.00000
 15  2  0    0  2  0   22  1    3866.13455    22   2   2   2   0   1  15   2   1   4   2   0  1.001000   0.555  -0.0003  Ames-Heff  6   22   22    0  103.264   3866.13455      0.00000
 15  2  0    0  2  0   23  1    4031.48982    23   0   3   1   1   1  15   2   0   3   1   1  1.001000   0.555   0.0002  Ames-Heff  7   23   23    0  -16.946   4031.48982      0.00000
 15  2  0    0  2  0   24  1    4048.43576    24   0   3   3   1   1  15   2   0   3   3   1  1.001000   0.555  -0.0014  Ames-Heff  7   24   24    0   16.946   4048.43576      0.00000
 15  2  0    0  2  0   30  1    4298.80977    30   0   7   1   0   1  15   2   0   0   0   0  1.001000   0.555  -0.0013  Ames-Heff  7   30   30    0  -19.481   4298.80977      0.00000
 15  2  0    0  2  0   36  1    4599.87503    36   0   4   2   1   1  15   2   0   0   2   2  1.001000   0.555   0.0004  Ames-Heff  8   36   36    0  -24.120   4599.87503      0.00000
 15  2  0    0  2  0   40  1    4742.08861    40   1   2   2   1   1  15   2   1   2   2   1  1.001000   0.555  -0.0006  Ames-Heff  8   40   40    0    9.803   4742.08861      0.00000
 15  2  0    0  2  0   48  1    5076.83605    48   0   1   1   2   1  15   2   0   1   1   2  1.001000   0.555   0.0017  Ames-Heff  9   48   48    0   14.531   5076.83605      0.00000
 15  2  0    0  2  0   57  1    5322.24783    57   1   3   3   1   1  15   2   0   0   0   0  1.001000   0.555  -0.0009  Ames-Heff  9   57   57    0   10.285   5322.24783      0.00000
 15  2  0    0  2  0   60  1    5418.39779    60   2   1   1   1   1  15   2   2   1   1   1  1.001000   0.555  -0.0005  Ames-Heff  9   60   60    0   11.813   5418.39779      0.00000
 15  2  0    0  2  0   67  1    5637.63532    67   0   2   2   2   1  15   2   0   2   2   2  1.001000   0.555  -0.0013  Ames-Heff 10   67   67    0  -21.084   5637.63532      0.00000
 15  2  0    0  2  0   70  1    5717.60572    70   4   1   1   0   1  15   2   3   3   1   0  1.001000   0.555   0.0004  Ames-Heff  9   70   70    0    0.221   5717.60572      0.00000
 15  2  0    0  2  0   74  1    5822.34168    74   2   5   1   0   1  15   2   4   1   1   0  1.001000   0.555   0.0006  Ames-Heff  9   74   74    0  -15.312   5822.34168      0.00000
 15  2  0    0  2  0   82  1    6004.68431    82   2   2   2   1   1  15   2   0   0   0   0  1.001000   0.555   0.0002  Ames-Heff 10   82   82    0   -7.615   6004.68431      0.00000
 15  2  0    0  2  0   96  1    6312.56417    96   1   1   1   2   1  15   2   0   7   1   1  1.001000   0.555  -0.0016  Ames-Heff 11   96   96    0    1.963   6312.56417      0.00000
 15  2  0    0  2  0  108  1    6561.49254   108   3   1   1   1   1  15   2   2   3   1   1  1.001000   0.555  -0.0016  Ames-Heff 11  108  108    0   -9.213   6561.49254      0.00000
 15  2  0    0  2  0  115  1    6669.69763   115   2   3   1   1   1  15   2   3   1   1   1  1.001000   0.555   0.0005  Ames-Heff 11  115  115    0    4.019   6669.69763      0.00000
 15  2  0    0  2  0  148  1    7225.29407   148   0   1   1   3   1  15   2   0   1   1   3  1.001000   0.555   0.0005  Ames-Heff 13  148  148    0   24.523   7225.29407      0.00000
 75  1  0    0  2  0    1  1    2382.63794     1   0   0   0   0   2  75   1   0   0   1  28  1.000100   1.000   0.000   ritz446  0  75    1   2382.637940      2382.63794      0.00000
 75  1  0    0  2  0    2  1    2972.28482     2   0   1   1   0   2  75   1   0   0   1   8  1.000100   1.000   0.000   ritz446  1  75    2   2972.284820      2972.28482      0.00000
 75  1  0    0  2  0    3  1    3554.12778     3   0   2   0   0   2  75   1   0   0   3   2  1.000100   1.000   0.000   ritz446  2  75    3   3554.127780      3554.12778      0.00000
 75  1  0    0  2  0    5  1    3657.67561     5   1   0   0   0   2  75   1   0   0   5   2  1.000100   1.000   0.000   ritz446  2  75    5   3657.675610      3657.67561      0.00000
 75  1  0    0  2  0    8  1    4254.15325     8   1   1   1   0   2  75   1   0   0   3   1  1.000100   1.000   0.000   ritz446  3  75    8   4254.153250      4254.15325      0.00000
 75  1  0    0  2  0   13  1    4838.00443    13   1   2   0   0   2  75   1   0   0   3   0  1.000100   1.000   0.000   ritz446  4  75   13   4838.004430      4838.00443      0.00000
 75  1  0    0  2  0   38  1    6416.43995    38   1   1   1   1   2  75   1   0   0   1   0  0.100100   1.000   0.000   ritz446  7  75   38   6416.439950      6416.43995      0.00000
 75  1  0    0  2  0  107  1    8234.50193   107   1   4   0   1   2  75   1   0   0   1   0  1.000100   1.000   0.000   ritz446 10  75  107   8234.501930      8234.50193      0.00000
 75  1  0    0  2  0  113  1    8311.49607   113   3   0   0   1   2  75   1   0   0   1   0  1.000100   1.000   0.000   ritz446 10  75  113   8311.496070      8311.49607      0.00000
 75  1  0    0  2  0  147  1    8904.40483   147   0   0   0   3   2  75   1   0   0   4   0  1.000100   1.000   0.000   ritz446 12  75  147   8904.404830      8904.40483      0.00000
 75  1  0    0  2  0  246  1   10096.05604   246   1   0   0   3   2  75   1   0   0   2   0  1.015000   1.000   0.000   ritz446 14  75  246  10096.056040     10096.05604      0.00000
 75  1  0    0  2  0  267  1   10325.48075   267   3   0   0   2   2  75   1   0   0   1   0  0.107500   1.000   0.000   ritz446 14  75  267  10325.480750     10325.48075      0.00000
 75  1  0    0  2  0  279  1   10400.89131   279   3   0   0   2   2  75   1   0   0   2   0  0.103000   1.000   0.000   ritz446 14  75  279  10400.891310     10400.89131      0.00000
  0  2  0    0  2  0   58  1    7998.58340    58   2   2   0   2   2   0   1   0   0   2   0  1.000100   1.000   0.000   MARVEL  14   0   58   7998.583400      7998.58340      0.00000
  0  2  0    0  2  0   59  1    8083.95176    59   3   0   0   2   2   0   1   0   0   2   0  1.000100   1.000   0.000   MARVEL  14   0   59   8083.951760      8083.95176      0.00000
  0  2  0    0  2  0   62  1    8276.32519    62   3   4   0   1   2   0   1   0   0   2   0  1.000100   1.000   0.000   MARVEL  14   0   62   8276.325190      8276.32519      0.00000
  0  2  0    0  2  0   64  1    8376.35136    64   4   2   0   1   2   0   1   0   0   2   0  1.000100   1.000   0.000   MARVEL  14   0   64   8376.351360      8376.35136      0.00000
  0  2  0    0  2  0   65  1    8452.63548    65   5   0   0   1   2   0   1   0   0   2   0  1.000100   1.000   0.000   MARVEL  14   0   65   8452.635480      8452.63548      0.00000
  0  2  0    0  2  0   68  1    8714.13854    68   0   0   0   4   2   0   1   0   0   2   0  1.000100   1.000   0.000   MARVEL  16   0   68   8714.138540      8714.13854      0.00000
  0  2  0    0  2  0   73  1    8877.04164    73   1   2   0   3   2   0   1   0   0   2   0  1.000100   1.000   0.000   MARVEL  16   0   73   8877.041640      8877.04164      0.00000
  0  2  0    0  2  0   77  1    8976.48917    77   2   0   0   3   2   0   1   0   0   2   0  1.000100   1.000   0.000   MARVEL  16   0   77   8976.489170      8976.48917      0.00000
  0  2  0    0  2  0   80  1    9108.32393    80   2   4   0   2   2   0   1   0   0   2   0  1.000100   1.000   0.000   MARVEL  16   0   80   9108.323930      9108.32393      0.00000
  0  2  0    0  2  0   81  1    9219.06049    81   3   2   0   2   2   0   1   0   0   2   0  1.000100   1.000   0.000   MARVEL  16   0   81   9219.060490      9219.06049      0.00000
  0  2  0    0  2  0   84  1    9294.99509    84   4   0   0   2   2   0   1   0   0   2   0  1.000100   1.000   0.000   MARVEL  16   0   84   9294.995090      9294.99509      0.00000
  0  2  0    0  2  0   85  1    9398.81513    85   3   6   0   1   2   0   1   0   0   2   0  1.000100   1.000   0.000   MARVEL  16   0   85   9398.815130      9398.81513      0.00000
  0  2  0    0  2  0   87  1    9517.87519    87   4   4   0   1   2   0   1   0   0   2   0  1.000100   1.000   0.000   MARVEL  16   0   87   9517.875190      9517.87519      0.00000
  0  2  0    0  2  0   90  1    9690.08024    90   4   8   0   0   2   0   1   0   0   2   0  1.000100   1.000   0.000   MARVEL  16   0   90   9690.080240      9690.08024      0.00000
  0  2  0    0  2  0   92  1    9770.63512    92   0   2   0   4   2   0   1   0   0   2   0  0.200100   1.000   0.000   MARVEL  18   0   92   9770.635120      9770.63512      0.00000
  0  2  0    0  2  0   96  1    9888.56617    96   1   0   0   4   2   0   1   0   0   2   0  1.000100   1.000   0.000   MARVEL  18   0   96   9888.566170      9888.56617      0.00000
  0  2  0    0  2  0  102  1   10079.56059   102   2   2   0   3   2   0   1   0   0   2   0  0.200100   1.000   0.000   MARVEL  18   0  102  10079.560590     10079.56059      0.00000
  0  2  0    0  2  0  103  1   10163.59563   103   3   0   0   3   2   0   1   0   0   2   0  1.000100   1.000   0.000   MARVEL  18   0  103  10163.595630     10163.59563      0.00000
  0  2  0    0  2  0  108  1   10332.01325   108   3   4   0   2   2   0   1   0   0   2   0  0.100100   1.000   0.000   MARVEL  18   0  108  10332.013250     10332.01325      0.00000
  0  2  0    0  2  0  111  1   10429.14492   111   4   2   0   2   2   0   1   0   0   2   0  1.000100   1.000   0.000   MARVEL  18   0  111  10429.144920     10429.14492      0.00000
  0  2  0    0  2  0  119  1   10820.12433   119   0   4   0   4   2   0   1   0   0   2   0  0.050100   1.000   0.000   MARVEL  20   0  119  10820.124330     10820.12433      0.00000
  0  2  0    0  2  0  191  1   12891.05109   191   0   0   0   6   2   0   1   0   0   2   0  0.500100   1.000   0.000   MARVEL  24   0  190  12891.078701     12891.07870      0.02761
  0  2  0   0  2  0   29 1      5902.96729    0   0  10   0   0   2   0   0  10   0   0   0  1.000000  0.607    0.0036     14.865      0.100                    5902.96778      0.00049
  0  2  0   0  2  0   36 1      6630.43373    0   0   4   0   2   2   0   0   4   0   2   0  1.000000  0.778    0.0020     49.582      0.100                    6630.43372     -0.00001
  0  2  0   0  2  0   41 1      6882.69318    0   0   8   0   1   2   0   0   8   0   1   0  1.000000  0.571    0.0081     14.150      0.100                    6882.69081     -0.00238
  1  1  0   0  2  0    1 1         0.83802    0   0   0   0   0   2   0   0   0   0   0   0  1.000000  0.998   -0.0000   -588.769      0.100                       0.83802      0.00000
  1  1  0   0  2  0    2 1       589.60622    0   0   1   1   0   2   0   0   1   1   0   0  1.000000  0.998    0.0009   -579.366      0.100                     589.60622      0.00000
  1  1  0   0  2  0    3 1      1168.97223    0   0   2   0   0   2   0   0   2   0   0   0  1.000000  0.949    0.0005   -116.765      0.100                    1168.97220     -0.00003
  1  1  0   0  2  0    4 1      1285.73785    0   1   0   0   0   2   0   1   0   0   0   0  1.000000  0.926    0.0000    116.765      0.100                    1285.73785      0.00000
  1  1  0   0  2  0    5 1      1749.90430    0   0   3   1   0   2   0   0   3   1   0   0  1.000000  0.916    0.0006   -131.196      0.100                    1749.90406     -0.00024
  1  1  0   0  2  0    6 1      1881.10066    0   1   1   1   0   2   0   1   1   1   0   0  1.000000  0.891    0.0017    131.196      0.100                    1881.09916     -0.00150
  1  1  0   0  2  0    7 1      2224.58786    0   0   0   0   1   2   0   0   0   0   1   0  1.000000  0.956   -0.0020    -98.828      0.100                    2224.58786      0.00000
  1  1  0   0  2  0    8 1      2323.41482    0   0   4   0   0   2   0   0   4   0   0   0  1.000000  0.855   -0.0004     98.828      0.100                    2323.41450     -0.00032
  1  1  0   0  2  0    9 1      2462.83275    0   1   2   0   0   2   0   1   2   0   0   0  1.000000  0.717    0.0008   -101.336      0.100                    2462.83273     -0.00002
  1  1  0   0  2  0   10 1      2564.17071    0   2   0   0   0   2   0   2   0   0   0   0  1.000000  0.830   -0.0012    101.336      0.100                    2564.17065     -0.00006
  1  1  0   0  2  0   11 1      2799.12405    0   0   1   1   1   2   0   0   1   1   1   0  1.000000  0.956    0.0000    -99.528      0.100                    2799.12456      0.00051
  1  1  0   0  2  0   12 1      2898.65316    0   0   5   1   0   2   0   0   5   1   0   0  1.000000  0.808   -0.0010     99.528      0.100                    2898.65320      0.00004
  1  1  0   0  2  0   13 1      3047.04835    0   1   3   1   0   2   0   1   3   1   0   0  1.000000  0.605    0.0006   -119.636      0.100                    3047.04817     -0.00018
  1  1  0   0  2  0   14 1      3166.68515    0   2   1   1   0   2   0   2   1   1   0   0  1.000000  0.764   -0.0008    119.636      0.100                    3166.68528      0.00013
  1  1  0   0  2  0   15 1      3364.81119    0   0   2   0   1   2   0   0   2   0   1   0  1.000000  0.913    0.0002   -102.630      0.100                    3364.81111     -0.00008
  1  1  0   0  2  0   16 1      3467.44227    0   0   6   0   0   2   0   0   6   0   0   0  1.000000  0.743   -0.0016    -14.205      0.100                    3467.44265      0.00038
  1  1  0   0  2  0   17 1      3481.64678    0   1   0   0   1   2   0   1   0   0   1   0  1.000000  0.800   -0.0008     14.205      0.100                    3481.64678      0.00000
  1  1  0   0  2  0   18 1      3621.78156    0   2   2   0   0   2   0   2   2   0   0   0  1.000000  0.598    0.0003   -127.306      0.100                    3621.77912     -0.00244
  1  1  0   0  2  0   19 1      3749.08432    0   1   4   0   0   2   0   1   4   0   0   0  1.000000  0.557    0.0006    -88.113      0.100                    3749.08441      0.00009
  1  1  0   0  2  0   20 1      3837.19924    0   3   0   0   0   2   0   3   0   0   0   0  1.000000  0.703   -0.0015     88.113      0.100                    3837.19936      0.00012
  1  1  0   0  2  0   21 1      3932.08018    0   0   3   1   1   2   0   0   3   1   1   0  1.000000  0.882   -0.0008     94.882      0.100                    3932.08104      0.00086
  1  1  0   0  2  0   23 1      4062.80764    0   1   1   1   1   2   0   1   1   1   1   0  1.000000  0.770    0.0006     24.812      0.100                    4062.80768      0.00004
  1  1  0   0  2  0   26 1      4418.20196    0   0   0   0   2   2   0   0   0   0   2   0  1.000000  0.887    0.0002    -29.008      0.100                    4418.20197      0.00001
  1  1  0   0  2  0   30 1      4630.99038    0   1   2   0   1   2   0   1   2   0   1   0  1.000000  0.624    0.0007     28.269      0.100                    4630.99067      0.00029
  1  1  0   0  2  0   31 1      4731.64928    0   2   0   0   1   2   0   2   0   0   1   0  1.000000  0.625   -0.0008    -36.333      0.100                    4731.64924     -0.00004
  1  1  0   0  2  0   34 1      4978.52244    0   0   1   1   2   2   0   0   1   1   2   0  1.000000  0.888   -0.0037    -48.609      0.100                    4978.52740      0.00496
  1  1  0   0  2  0   36 1      5054.41971    0   0   5   1   1   2   0   0   5   1   1   0  1.000000  0.784   -0.0017     27.287      0.100                    5054.42074      0.00103
  1  1  0   0  2  0   37 1      5106.50303    0   2   4   0   0   2   0   4   0   0   0   0  1.000000  0.545   -0.0008     52.083      0.100                    5106.50299     -0.00004
  1  1  0   0  2  0   39 1      5201.60994    0   1   3   1   1   2   0   1   3   1   1   0  1.000000  0.528   -0.0008     32.406      0.100                    5201.61044      0.00050
  1  1  0   0  2  0   43 1      5530.52173    0   0   2   0   2   2   0   0   2   0   2   0  1.000000  0.851    0.0002     40.068      0.100                    5530.52137     -0.00036
  1  1  0   0  2  0   46 1      5647.56081    0   1   0   0   2   2   0   1   0   0   2   0  1.000000  0.613   -0.0008     28.964      0.100                    5647.56081     -0.00000
  1  1  0   0  2  0   47 1      5723.65060    0   3   3   1   0   2   0   3   3   1   0   0  1.000000  0.541   -0.0003     -6.635      0.100                    5723.65066      0.00006
  1  1  0   0  2  0   49 1      5763.20387    0   2   2   0   1   2   0   0   6   0   1   0  1.000000  0.539   -0.0019     32.916      0.100                    5763.20354     -0.00033
  1  1  0   0  2  0   50 1      5888.93178    0   1   4   0   1   2   0   1   4   0   1   0  1.000000  0.466   -0.0006    -14.879      0.100                    5888.93265      0.00087
  1  1  0   0  2  0   51 1      5903.80659    0   0  10   0   0   2   0   0  10   0   0   0  1.000000  0.607    0.0054     14.879      0.100                    5903.80524     -0.00135
  1  1  0   0  2  0   52 1      5975.66631    0   3   0   0   1   2   0   3   0   0   1   0  1.000000  0.441    0.0000     71.856      0.100                    5975.66635      0.00004
  1  1  0   0  2  0   53 1      6059.50300    0   4   2   0   0   2   0   0  10   0   0   0  1.000000  0.467    0.0009    -24.640      0.100                    6059.50228     -0.00072
  1  1  0   0  2  0   54 1      6084.14332    0   0   3   1   2   2   0   0   3   1   2   0  1.000000  0.825   -0.0003     24.640      0.100                    6084.14350      0.00018
  1  1  0   0  2  0   56 1      6193.10163    0   1   8   0   0   2   0   4   2   0   0   0  1.000000  0.476   -0.0003    -21.536      0.100                    6193.10079     -0.00084
  1  1  0   0  2  0   57 1      6214.63762    0   1   1   1   2   2   0   1   1   1   2   0  1.000000  0.591   -0.0013     21.536      0.100                    6214.63804      0.00042
  1  1  0   0  2  0   60 1      6327.09043    0   2   3   1   1   2   0   0   7   1   1   0  1.000000  0.561    0.0002     30.818      0.100                    6327.08943     -0.00100
  1  1  0   0  2  0   61 1      6374.13208    0   3   4   0   0   2   0   4   2   0   0   0  1.000000  0.473   -0.0003     47.042      0.100                    6374.13234      0.00026
  1  1  0   0  2  0   62 1      6462.89439    0   3   1   1   1   2   0   1   5   1   1   0  1.000000  0.475   -0.0025     -7.460      0.100                    6462.89502      0.00063
  1  1  0   0  2  0   63 1      6470.36440    0   3   5   1   0   2   0   0  11   1   0   0  1.000000  0.590   -0.0085      7.460      0.100                    6470.36126     -0.00314
  1  1  0   0  2  0   64 1      6571.59015    0   2   3   1   1   2   0   2   3   1   1   0  1.000000  0.407   -0.0013    -10.082      0.100                    6571.59022      0.00007
  1  1  0   0  2  0   65 1      6581.67093    0   0   0   0   3   2   0   0   0   0   3   0  1.000000  0.797    0.0002     10.082      0.100                    6581.67092     -0.00001
  1  1  0   0  2  0   66 1      6631.26175    0   0   4   0   2   2   0   0   4   0   2   0  1.000000  0.778    0.0020     -0.157      0.100                    6631.26177      0.00002
  1  1  0   0  2  0   67 1      6631.42871    0   4   3   1   0   2   0   0  11   1   0   0  1.000000  0.491   -0.0104      0.157      0.100                    6631.43072      0.00201
  1  1  0   0  2  0   69 1      6769.32329    0   1   2   0   2   2   0   1   2   0   2   0  1.000000  0.479   -0.0027     -4.022      0.100                    6769.32563      0.00234
  1  1  0   0  2  0   70 1      6773.34671    0   1   9   1   0   2   0   1   9   1   0   0  1.000000  0.454   -0.0039      4.022      0.100                    6773.34847      0.00176
  1  1  0   0  2  0   72 1      6869.36646    0   2   0   0   2   2   0   3   0   0   1   0  1.000000  0.475   -0.0008    -14.165      0.100                    6869.36717      0.00071
  1  1  0   0  2  0   73 1      6883.52526    0   0   8   0   1   2   0   0   8   0   1   0  1.000000  0.571    0.0071     -9.517      0.100                    6883.52396     -0.00130
  1  1  0   0  2  0   74 1      6893.04884    0   5   1   1   0   2   0   5   1   1   0   0  1.000000  0.547   -0.0030      9.517      0.100                    6893.05056      0.00172
  1  1  0   0  2  0   75 1      6996.83997    0   3   5   1   0   2   0   3   5   1   0   0  1.000000  0.464    0.0005    -28.076      0.100                    6996.84135      0.00138
  1  2  0   0  2  0    1 1       589.60780    0   0   1   1   0   1   0   0   1   1   0   0  1.000000  0.998    0.0009  -1160.299      0.100                     589.60780      0.00000
  1  2  0   0  2  0    2 1      1749.90729    0   0   3   1   0   1   0   0   3   1   0   0  1.000000  0.916   -0.0018   -131.195      0.100                    1749.90942      0.00213
  1  2  0   0  2  0    3 1      1881.10248    0   1   1   1   0   1   0   1   1   1   0   0  1.000000  0.891    0.0008    131.195      0.100                    1881.10190     -0.00058
  1  2  0   0  2  0    5 1      2898.65751    0   0   5   1   0   1   0   0   5   1   0   0  1.000000  0.808   -0.0013     99.530      0.100                    2898.65789      0.00038
  1  2  0   0  2  0    6 1      3047.05158    0   1   3   1   0   1   0   1   3   1   0   0  1.000000  0.606   -0.0020   -119.635      0.100                    3047.05400      0.00242
  1  2  0   0  2  0    7 1      3166.68730    0   2   1   1   0   1   0   2   1   1   0   0  1.000000  0.764   -0.0013    119.635      0.100                    3166.68793      0.00063
  1  2  0   0  2  0    8 1      3932.08311    0   0   3   1   1   1   0   0   3   1   1   0  1.000000  0.882    0.0007   -105.919      0.100                    3932.08246     -0.00065
  1  2  0   0  2  0   10 1      4062.80941    0   1   1   1   1   1   0   1   1   1   1   0  1.000000  0.767    0.0008     24.808      0.100                    4062.80924     -0.00017
  1  2  0   0  2  0   15 1      5054.42396    0   0   5   1   1   1   0   0   5   1   1   0  1.000000  0.784   -0.0014     75.898      0.100                    5054.42467      0.00071
  1  2  0   0  2  0   17 1      5201.61308    0   1   3   1   1   1   0   1   3   1   1   0  1.000000  0.526   -0.0000     32.402      0.100                    5201.61286     -0.00022
  1  2  0   0  2  0   18 1      5320.00040    0   2   1   1   1   1   0   2   1   1   1   0  1.000000  0.568    0.0082    -19.350      0.100                    5319.99179     -0.00861
  1  2  0   0  2  0   21 1      5618.60051    0   4   1   1   0   1   0   4   1   1   0   0  1.000000  0.598   -0.0024   -105.054      0.100                    5618.60186      0.00135
  1  2  0   0  2  0   22 1      5723.65387    0   2   5   1   0   1   0   3   3   1   0   0  1.000000  0.542    0.0003    105.054      0.100                    5723.65326     -0.00061
  1  2  0   0  2  0   23 1      6084.14619    0   0   3   1   2   1   0   0   3   1   2   0  1.000000  0.824    0.0031    -84.040      0.100                    6084.14304     -0.00315
  1  2  0   0  2  0   25 1      6214.63935    0   1   1   1   2   1   0   1   1   1   2   0  1.000000  0.585   -0.0015     46.452      0.100                    6214.63994      0.00058
  1  2  0   0  2  0   27 1      6327.09491    0   2   3   1   1   1   0   0   7   1   1   0  1.000000  0.561   -0.0000     34.006      0.100                    6327.09419     -0.00072
  1  2  0   0  2  0   28 1      6462.89780    0   3   1   1   1   1   0   1   5   1   1   0  1.000000  0.475   -0.0007     -7.464      0.100                    6462.89661     -0.00119
  1  2  0   0  2  0   29 1      6470.37178    0   3   5   1   0   1   0   0  11   1   0   0  1.000000  0.592   -0.0089      7.464      0.100                    6470.36904     -0.00274
  1  2  0   0  2  0   30 1      6571.59268    0   2   3   1   1   1   0   2   3   1   1   0  1.000000  0.405   -0.0004    -59.835      0.100                    6571.59181     -0.00086
  1  2  0   0  2  0   31 1      6631.43507    0   4   3   1   0   1   0   0  11   1   0   0  1.000000  0.492   -0.0088     59.835      0.100                    6631.43549      0.00042
  1  2  0   0  2  0   32 1      6773.35196    0   1   9   1   0   1   0   1   9   1   0   0  1.000000  0.455   -0.0014   -119.702      0.100                    6773.35121     -0.00075
  1  2  0   0  2  0   33 1      6893.05308    0   5   1   1   0   1   0   5   1   1   0   0  1.000000  0.548   -0.0021   -103.794      0.100                    6893.05398      0.00090
  1  2  0   0  2  0   34 1      6996.84409    0   3   5   1   0   1   0   3   5   1   0   0  1.000000  0.465    0.0027    103.794      0.100                    6996.84330     -0.00079
  2  1  0   0  2  0   43 1      6085.80368    0   0   3   1   2   1   0   0   3   1   2   0  1.000000  0.824   -0.0006     13.161      0.100                    6085.80423      0.00055
  2  1  0   0  2  0   51 1      6472.05845    0   3   5   1   0   1   0   0  11   1   0   0  0.001000  0.592   -0.0092      7.494      0.100                    6472.05606     -0.00239
  2  1  0   0  2  0   53 1      6633.11156    0   4   3   1   0   1   0   0  11   1   0   0  0.100000  0.492   -0.0082     -7.565      0.100                    6633.11131     -0.00025
  2  1  0   0  2  0   54 1      6640.66636    0   0   4   2   2   1   0   0   4   2   2   0  1.000000  0.804   -0.0013      7.565      0.100                    6640.66987      0.00351
  2  1  0   0  2  0   56 1      6775.01837    0   1   9   1   0   1   0   1   9   1   0   0  1.000000  0.455   -0.0030     -7.807      0.100                    6775.01926      0.00089
  2  1  0   0  2  0   59 1      6894.26922    0   0   8   2   1   1   0   0   8   2   1   0  0.100000  0.573    0.0082     -0.433      0.100                    6894.26848     -0.00074
  2  1  0   0  2  0   60 1      6894.71096    0   5   1   1   0   1   0   5   1   1   0   0  1.000000  0.548   -0.0003      0.433      0.100                    6894.71005     -0.00091
  2  1  0   0  2  0   61 1      6998.49987    0   3   5   1   0   1   0   3   5   1   0   0  1.000000  0.465    0.0044    -40.975      0.100                    6998.49738     -0.00249
  2  2  0   0  2  0   74 1      6085.79505    0   0   3   1   2   2   0   0   3   1   2   0  1.000000  0.825   -0.0010     13.152      0.100                    6085.79600      0.00095
  2  2  0   0  2  0   88 1      6632.91779    0   0   4   0   2   2   0   0   4   0   2   0  1.000000  0.777    0.0006     -0.164      0.100                    6632.91915      0.00136
  2  2  0   0  2  0   89 1      6633.09250    0   4   3   1   0   2   0   0  11   1   0   0  0.001000  0.491   -0.0131      0.164      0.100                    6633.09717      0.00467
  2  2  0   0  2  0   90 1      6640.66636    0   0   4   2   2   2   0   0   4   2   2   0  1.000000  0.805   -0.0019      7.584      0.100                    6640.67044      0.00408
  2  2  0   0  2  0   94 1      6775.00261    0   1   9   1   0   2   0   1   9   1   0   0  1.000000  0.454   -0.0047      4.032      0.100                    6775.00516      0.00255
  2  2  0   0  2  0   95 1      6782.82568    0   1   2   2   2   2   0   1   2   2   2   0  1.000000  0.573   -0.0033      7.822      0.100                    6782.82609      0.00041
  2  2  0   0  2  0   99 1      6885.18943    0   0   8   0   1   2   0   0   8   0   1   0  1.000000  0.571    0.0074     -9.081      0.100                    6885.18782     -0.00161
  2  2  0   0  2  0  100 1      6894.26923    0   0   8   2   1   2   0   0   8   2   1   0  0.100000  0.572    0.0088     -0.420      0.100                    6894.26784     -0.00139
  2  2  0   0  2  0  101 1      6894.69824    0   5   1   1   0   2   0   5   1   1   0   0  1.000000  0.547   -0.0016      0.420      0.100                    6894.69863      0.00039
  2  2  0   0  2  0  102 1      6998.48748    0   3   5   1   0   2   0   3   5   1   0   0  1.000000  0.464   -0.0024    -28.083      0.100                    6998.49183      0.00435
  5  1  0   0  2  0  105 1      6095.70532    0   0   3   1   2   2   0   0   3   1   2   0  1.000000  0.825   -0.0002     13.040      0.100                    6095.70539      0.00007
  5  1  0   0  2  0  106 1      6111.99773    0   0   3   3   2   2   0   0   3   3   2   0  1.000000  0.889   -0.0014     -3.410      0.100                    6111.99766     -0.00007
  5  1  0   0  2  0  131 1      6642.85372    0   0   4   0   2   2   0   0   4   0   2   0  1.000000  0.777    0.0015     -0.211      0.100                    6642.85413      0.00041
  5  1  0   0  2  0  132 1      6643.07496    0   4   3   1   0   2   0   0  11   1   0   0  0.100000  0.491   -0.0081      0.211      0.100                    6643.07476     -0.00020
  5  1  0   0  2  0  135 1      6673.54113    0   0   4   4   2   2   0   0   4   4   2   0  1.000000  0.888   -0.0003      9.264      0.100                    6673.53996     -0.00117
  5  1  0   0  2  0  137 1      6732.17726    0   1   6   0   1   2   0   0   8   0   1   0  0.010000  0.618    0.0215     -7.019      0.100                    6732.17409     -0.00317
  5  1  0   0  2  0  141 1      6784.93781    0   1   9   1   0   2   0   1   9   1   0   0  1.000000  0.454   -0.0022      4.095      0.100                    6784.93801      0.00020
  5  1  0   0  2  0  142 1      6792.70789    0   1   2   2   2   2   0   1   2   2   2   0  1.000000  0.573   -0.0038      7.769      0.100                    6792.70882      0.00093
  5  1  0   0  2  0  149 1      6895.17402    0   0   8   0   1   2   0   0   8   0   1   0  1.000000  0.571    0.0066      6.195      0.100                    6895.17314     -0.00088
  5  1  0   0  2  0  150 1      6904.25770    0   0   8   2   1   2   0   0   8   2   1   0  1.000000  0.571    0.0080     -0.329      0.100                    6904.25699     -0.00071
  5  1  0   0  2  0  151 1      6904.59495    0   5   1   1   0   2   0   5   1   1   0   0  1.000000  0.545   -0.0017      0.329      0.100                    6904.59570      0.00075
  5  2  0   0  2  0   46 1      5081.61350    0   0   5   3   1   1   0   0   5   3   1   0  1.000000  0.839    0.0032     15.468      0.100                    5081.61334     -0.00016
  5  2  0   0  2  0   52 1      5234.94359    0   1   3   3   1   1   0   1   3   3   1   0  1.000000  0.724    0.0008     11.687      0.100                    5234.94286     -0.00073
  5  2  0   0  2  0   74 1      6095.74844    0   0   3   1   2   1   0   0   3   1   2   0  1.000000  0.824    0.0009     13.083      0.100                    6095.74748     -0.00096
  5  2  0   0  2  0   75 1      6111.99773    0   0   3   3   2   1   0   0   3   3   2   0  1.000000  0.887   -0.0014     -3.410      0.100                    6111.99766     -0.00007
  5  2  0   0  2  0   85 1      6338.76940    0   2   3   1   1   1   0   0   7   1   1   0  1.000000  0.562   -0.0002     -6.380      0.100                    6338.76879     -0.00061
  5  2  0   0  2  0   91 1      6482.17824    0   3   5   1   0   1   0   0  11   1   0   0  0.001000  0.592   -0.0113      7.670      0.100                    6482.17786     -0.00038
  5  2  0   0  2  0   96 1      6643.17030    0   4   3   1   0   1   0   0  11   1   0   0  0.001000  0.492   -0.0074     -7.447      0.100                    6643.16941     -0.00089
  5  2  0   0  2  0  103 1      6785.01663    0   1   9   1   0   1   0   1   9   1   0   0  1.000000  0.455   -0.0022     -7.690      0.100                    6785.01685      0.00022
  5  2  0   0  2  0  104 1      6792.70785    0   1   2   2   2   1   0   1   2   2   2   0  1.000000  0.567    0.0011      7.690      0.100                    6792.70383     -0.00402
  5  2  0   0  2  0  109 1      6904.25766    0   0   8   2   1   1   0   0   8   2   1   0  1.000000  0.572    0.0081     -0.392      0.100                    6904.25689     -0.00077
  5  2  0   0  2  0  110 1      6904.65829    0   5   1   1   0   1   0   5   1   1   0   0  1.000000  0.547   -0.0017      0.392      0.100                    6904.65902      0.00073
  5  2  0   0  2  0  113 1      7008.43445    0   3   5   1   0   1   0   3   5   1   0   0  1.000000  0.465    0.0018    -41.025      0.100                    7008.43469      0.00025
 10  1  0   0  2  0   51 1      5115.04941    0   0   5   3   1   1   0   0   5   3   1   0  1.000000  0.839    0.0022     15.407      0.100                    5115.05011      0.00070
 10  1  0   0  2  0   88 1      6128.89585    0   0   3   1   2   1   0   0   3   1   2   0  1.000000  0.823    0.0007     12.825      0.100                    6128.89517     -0.00068
 10  1  0   0  2  0   89 1      6145.11507    0   0   3   3   2   1   0   0   3   3   2   0  1.000000  0.887   -0.0011     -3.756      0.100                    6145.11469     -0.00038
 10  1  0   0  2  0  101 1      6372.12275    0   0   7   1   1   1   0   0   7   1   1   0  1.000000  0.561    0.0004     -6.846      0.100                    6372.12148     -0.00127
 10  1  0   0  2  0  103 1      6379.11103    0   2   6   2   0   1   0   3   4   2   0   0  1.000000  0.536    0.0022      0.143      0.100                    6379.10926     -0.00177
 10  1  0   0  2  0  109 1      6515.90737    0   3   5   1   0   1   0   0  11   1   0   0  0.010000  0.591   -0.0120      8.256      0.100                    6515.90778      0.00041
 10  1  0   0  2  0  116 1      6676.69660    0   4   3   1   0   1   0   0  11   1   0   0  0.010000  0.492   -0.0094      6.093      0.100                    6676.69803      0.00143
 10  1  0   0  2  0  117 1      6683.73796    0   0   4   2   2   1   0   0   4   2   2   0  1.000000  0.804    0.0018      7.051      0.100                    6683.73831      0.00035
 10  1  0   0  2  0  124 1      6818.34198    0   1   9   1   0   1   0   1   9   1   0   0  1.000000  0.454   -0.0031     -7.304      0.100                    6818.34349      0.00151
 10  1  0   0  2  0  125 1      6825.64699    0   1   2   2   2   1   0   1   2   2   2   0  1.000000  0.567   -0.0039     -1.974      0.100                    6825.64786      0.00087
 10  1  0   0  2  0  132 1      6937.54720    0   0   8   2   1   1   0   0   8   2   1   0  0.100000  0.563    0.0068     -0.264      0.100                    6937.54698     -0.00022
 10  1  0   0  2  0  133 1      6937.81768    0   5   1   1   0   1   0   5   1   1   0   0  1.000000  0.537   -0.0009      0.264      0.100                    6937.81856      0.00088
 10  1  0   0  2  0  139 1      7041.54915    0   3   5   1   0   1   0   3   5   1   0   0  1.000000  0.465    0.0015    -13.990      0.100                    7041.54985      0.00070
 10  2  0   0  2  0  117 1      6104.56568    0   4   2   0   0   2   0   0  10   0   0   0  1.000000  0.464    0.0019    -11.508      0.100                    6104.56436     -0.00132
 10  2  0   0  2  0  119 1      6128.73778    0   0   3   1   2   2   0   0   3   1   2   0  1.000000  0.825    0.0001     12.663      0.100                    6128.73748     -0.00030
 10  2  0   0  2  0  120 1      6145.11506    0   0   3   3   2   2   0   0   3   3   2   0  1.000000  0.888   -0.0011     -3.756      0.100                    6145.11471     -0.00035
 10  2  0   0  2  0  136 1      6379.11092    0   2   6   2   0   2   0   3   4   2   0   0  1.000000  0.535    0.0021      0.143      0.100                    6379.10921     -0.00171
 10  2  0   0  2  0  143 1      6515.50171    0   3   5   1   0   2   0   0  10   0   0   0  0.001000  0.589   -0.0115      8.038      0.100                    6515.50183      0.00012
 10  2  0   0  2  0  151 1      6675.97036    0   0   4   0   2   2   0   0   4   0   2   0  1.000000  0.775    0.0016     -0.367      0.100                    6675.97060      0.00024
 10  2  0   0  2  0  152 1      6676.34706    0   4   3   1   0   2   0   0  10   0   0   0  0.010000  0.491   -0.0092      0.367      0.100                    6676.34826      0.00120
 10  2  0   0  2  0  155 1      6706.70753    0   0   4   4   2   2   0   0   4   4   2   0  1.000000  0.888   -0.0004      8.991      0.100                    6706.70651     -0.00102
 10  2  0   0  2  0  157 1      6765.64841    0   1   6   0   1   2   0   0   8   0   1   0  0.010000  0.613    0.0213     -7.042      0.100                    6765.64501     -0.00340
 10  2  0   0  2  0  161 1      6813.74809    0   1   2   0   2   2   0   1   2   0   2   0  1.000000  0.478   -0.0013     -4.304      0.100                    6813.74876      0.00067
 10  2  0   0  2  0  162 1      6818.05308    0   1   9   1   0   2   0   1   8   0   0   0  1.000000  0.453   -0.0021      4.304      0.100                    6818.05349      0.00041
 10  2  0   0  2  0  163 1      6825.64760    0   1   2   2   2   2   0   1   2   2   2   0  1.000000  0.572   -0.0029     -1.973      0.100                    6825.64750     -0.00010
 10  2  0   0  2  0  172 1      6928.45126    0   0   8   0   1   2   0   0   8   0   1   0  1.000000  0.568    0.0068      5.658      0.100                    6928.45011     -0.00115
 10  2  0   0  2  0  173 1      6937.51988    0   5   1   1   0   2   0   0   8   2   1   0  1.000000  0.416    0.0034     -0.098      0.100                    6937.51875     -0.00113
 10  2  0   0  2  0  174 1      6937.61595    0   5   1   1   0   2   0   5   1   1   0   0  1.000000  0.400    0.0039      0.098      0.100                    6937.61621      0.00026
 10  2  0   0  2  0  180 1      7041.32157    0   3   5   1   0   2   0   3   5   1   0   0  1.000000  0.464    0.0017    -14.217      0.100                    7041.32234      0.00077
 15  1  0   0  2  0  110 1      6003.63429    0   0  10   0   0   2   0   0   9   1   0   0  1.000000  0.580    0.0032     -1.048      0.100                    6003.63534      0.00105
 15  1  0   0  2  0  117 1      6158.79081    0   4   2   0   0   2   0   4   2   0   0   0  1.000000  0.451    0.0018    -11.575      0.100                    6158.78991     -0.00090
 15  1  0   0  2  0  119 1      6182.40977    0   0   3   1   2   2   0   0   2   0   2   0  1.000000  0.824    0.0007     12.043      0.100                    6182.40883     -0.00094
 15  1  0   0  2  0  120 1      6198.92636    0   0   3   3   2   2   0   0   3   3   2   0  1.000000  0.888   -0.0013     -4.318      0.100                    6198.92627     -0.00009
 15  1  0   0  2  0  135 1      6432.98875    0   2   6   2   0   2   0   3   4   2   0   0  1.000000  0.532    0.0029     -0.931      0.100                    6432.98666     -0.00209
 15  1  0   0  2  0  143 1      6569.82128    0   3   5   1   0   2   0   0  10   0   0   0  0.001000  0.585   -0.0114      8.727      0.100                    6569.82153      0.00025
 15  1  0   0  2  0  152 1      6729.77439    0   0   4   0   2   2   0   0   4   0   2   0  1.000000  0.769    0.0018     -0.622      0.100                    6729.77433     -0.00006
 15  1  0   0  2  0  153 1      6730.40545    0   4   3   1   0   2   0   0  10   0   0   0  1.000000  0.488   -0.0073      0.622      0.100                    6730.40525     -0.00020
 15  1  0   0  2  0  156 1      6760.59843    0   0   4   4   2   2   0   0   4   4   2   0  1.000000  0.888   -0.0004      8.547      0.100                    6760.59750     -0.00093
 15  1  0   0  2  0  158 1      6820.01493    0   1   6   0   1   2   0   0   9   1   1   0  0.001000  0.596    0.0260     -7.113      0.100                    6820.00630     -0.00863
 15  1  0   0  2  0  162 1      6867.21499    0   1   2   0   2   2   0   1   2   0   2   0  1.000000  0.475   -0.0020     -4.643      0.100                    6867.21616      0.00117
 15  1  0   0  2  0  163 1      6871.85858    0   1   9   1   0   2   0   1   8   0   0   0  1.000000  0.451   -0.0004      4.643      0.100                    6871.85765     -0.00093
 15  1  0   0  2  0  164 1      6879.17131    0   1   2   2   2   2   0   1   2   2   2   0  1.000000  0.570   -0.0037     -2.973      0.100                    6879.17180      0.00050
 15  1  0   0  2  0  173 1      6982.51134    0   0   8   0   1   2   0   0   9   1   1   0  1.000000  0.556    0.0066      4.776      0.100                    6982.51031     -0.00103
 15  1  0   0  2  0  174 1      6991.15722    0   5   1   1   0   2   0   5   1   1   0   0  1.000000  0.541   -0.0019     -0.538      0.100                    6991.15825      0.00103
 15  1  0   0  2  0  175 1      6991.68624    0   0   8   2   1   2   0   0   8   2   1   0  0.010000  0.551    0.0072      0.538      0.100                    6991.68675      0.00051
 15  1  0   0  2  0  181 1      7094.86058    0   3   5   1   0   2   0   3   4   0   0   0  1.000000  0.464    0.0032    -15.829      0.100                    7094.86049     -0.00009
 15  2  0   0  2  0   51 1      5169.37860    0   0   5   3   1   1   0   0   5   3   1   0  1.000000  0.837    0.0021     15.310      0.100                    5169.37915      0.00055
 15  2  0   0  2  0   88 1      6182.75444    0   0   3   1   2   1   0   0   3   1   2   0  1.000000  0.823    0.0006     12.407      0.100                    6182.75396     -0.00048
 15  2  0   0  2  0   89 1      6198.92639    0   0   3   3   2   1   0   0   3   3   2   0  1.000000  0.886   -0.0015     -4.318      0.100                    6198.92646      0.00007
 15  2  0   0  2  0  101 1      6426.31459    0   2   3   1   1   1   0   0   7   1   1   0  1.000000  0.561   -0.0006     -6.676      0.100                    6426.31434     -0.00025
 15  2  0   0  2  0  102 1      6432.98933    0   3   4   2   0   1   0   3   4   2   0   0  1.000000  0.536    0.0039     -0.930      0.100                    6432.98614     -0.00319
 15  2  0   0  2  0  109 1      6570.70549    0   3   5   1   0   1   0   0  11   1   0   0  0.001000  0.587   -0.0119      9.203      0.100                    6570.70578      0.00029
 15  2  0   0  2  0  117 1      6731.16755    0   4   3   1   0   1   0   0  11   1   0   0  0.001000  0.491   -0.0076      5.702      0.100                    6731.16768      0.00013
 15  2  0   0  2  0  118 1      6737.57090    0   0   4   2   2   1   0   0   4   2   2   0  1.000000  0.803    0.0035      6.413      0.100                    6737.56938     -0.00152
 15  2  0   0  2  0  125 1      6872.48854    0   1   9   1   0   1   0   1   9   1   0   0  1.000000  0.453   -0.0015     -6.678      0.100                    6872.48905      0.00051
 15  2  0   0  2  0  126 1      6879.16837    0   1   2   2   2   1   0   1   2   2   2   0  1.000000  0.566   -0.0033     -2.976      0.100                    6879.16844      0.00007
 15  2  0   0  2  0  133 1      6991.59267    0   5   1   1   0   1   0   0   7   1   1   0  1.000000  0.421    0.0034     -0.150      0.100                    6991.59121     -0.00146
 15  2  0   0  2  0  134 1      6991.73979    0   5   1   1   0   1   0   5   1   1   0   0  1.000000  0.400    0.0028      0.150      0.100                    6991.74214      0.00235
 15  2  0   0  2  0  140 1      7095.35859    0   3   5   1   0   1   0   3   5   1   0   0  1.000000  0.466    0.0028    -15.332      0.100                    7095.35833     -0.00026
 20  1  0   0  2  0    1 1       765.12359    0   0   1   1   0   1   0   0   1   1   0   0  1.000000  0.998    0.0007   -589.041      0.100                     765.12359      0.00000
 20  1  0   0  2  0    2 1      1354.16554    0   0   2   2   0   1   0   0   2   2   0   0  1.000000  0.998   -0.0005   -571.715      0.100                    1354.16555      0.00001
 20  1  0   0  2  0    3 1      1925.87993    0   0   3   1   0   1   0   0   3   1   0   0  1.000000  0.913    0.0001    -17.683      0.100                    1925.87985     -0.00008
 20  1  0   0  2  0    4 1      1943.56469    0   0   3   3   0   1   0   0   2   2   0   0  1.000000  0.996   -0.0018     17.683      0.100                    1943.56458     -0.00011
 20  1  0   0  2  0    5 1      2055.95209    0   1   1   1   0   1   0   1   1   1   0   0  1.000000  0.890    0.0002    112.389      0.100                    2055.95208     -0.00001
 20  1  0   0  2  0    7 1      2533.12846    0   0   4   4   0   1   0   0   3   3   0   0  1.000000  0.996   -0.0005     25.318      0.100                    2533.12631     -0.00215
 20  1  0   0  2  0    8 1      2650.55083    0   1   2   2   0   1   0   1   2   2   0   0  1.000000  0.863    0.0006    117.425      0.100                    2650.55033     -0.00050
 20  1  0   0  2  0    9 1      2973.21104    0   0   1   1   1   1   0   0   1   1   1   0  1.000000  0.955    0.0004   -101.808      0.100                    2973.21121      0.00017
 20  1  0   0  2  0   10 1      3075.02096    0   0   5   1   0   1   0   0   5   1   0   0  1.000000  0.802   -0.0015    -15.913      0.100                    3075.02094     -0.00002
 20  1  0   0  2  0   11 1      3090.93120    0   0   5   3   0   1   0   0   4   2   0   0  1.000000  0.863    0.0016     15.913      0.100                    3090.93087     -0.00033
 20  1  0   0  2  0   14 1      3244.71851    0   1   3   3   0   1   0   1   2   2   0   0  1.000000  0.840    0.0002     22.405      0.100                    3244.71815     -0.00036
 20  1  0   0  2  0   15 1      3340.93169    0   2   1   1   0   1   0   2   1   1   0   0  1.000000  0.761   -0.0005     96.213      0.100                    3340.93176      0.00007
 20  1  0   0  2  0   16 1      3548.14459    0   0   2   2   1   1   0   0   2   2   1   0  1.000000  0.955   -0.0007   -103.212      0.100                    3548.14510      0.00051
 20  1  0   0  2  0   17 1      3651.35599    0   1   4   2   0   1   0   0   5   1   0   0  1.000000  0.766    0.0004    -23.387      0.100                    3651.35606      0.00007
 20  1  0   0  2  0   20 1      3807.54560    0   0   6   2   0   1   0   0   5   1   0   0  1.000000  0.576   -0.0009    -30.843      0.100                    3807.54735      0.00175
 20  1  0   0  2  0   22 1      3941.18326    0   2   2   2   0   1   0   2   2   2   0   0  1.000000  0.715    0.0020    102.794      0.100                    3941.18113     -0.00213
 20  1  0   0  2  0   23 1      4106.65499    0   0   3   1   1   1   0   0   3   1   1   0  1.000000  0.879   -0.0001    -16.881      0.100                    4106.65505      0.00006
 20  1  0   0  2  0   24 1      4123.53645    0   0   3   3   1   1   0   0   2   2   1   0  1.000000  0.953   -0.0006     16.881      0.100                    4123.53616     -0.00029
 20  1  0   0  2  0   30 1      4374.42336    0   0   7   1   0   1   0   2   3   1   0   0  1.000000  0.614   -0.0016    -19.365      0.100                    4374.42340      0.00004
 20  1  0   0  2  0   37 1      4699.19803    0   0   4   4   1   1   0   0   3   3   1   0  1.000000  0.953    0.0016     24.201      0.100                    4699.19538     -0.00265
 20  1  0   0  2  0   40 1      4816.79515    0   1   2   2   1   1   0   1   2   2   1   0  1.000000  0.742    0.0012      8.545      0.100                    4816.79399     -0.00116
 20  1  0   0  2  0   48 1      5151.17632    0   0   1   1   2   1   0   0   1   1   2   0  1.000000  0.885    0.0012     13.617      0.100                    5151.17673      0.00041
 20  1  0   0  2  0   51 1      5244.59517    0   0   5   3   1   1   0   0   4   2   1   0  1.000000  0.834    0.0019     15.184      0.100                    5244.59569      0.00052
 20  1  0   0  2  0   57 1      5397.06906    0   1   3   3   1   1   0   1   2   2   1   0  1.000000  0.721    0.0003      9.073      0.100                    5397.06859     -0.00047
 20  1  0   0  2  0   60 1      5492.80423    0   2   1   1   1   1   0   2   1   1   1   0  1.000000  0.565   -0.0013      9.951      0.100                    5492.80478      0.00055
 20  1  0   0  2  0   67 1      5712.02003    0   0   2   2   2   1   0   0   2   2   2   0  1.000000  0.886   -0.0010    -22.047      0.100                    5712.02054      0.00051
 20  1  0   0  2  0   69 1      5792.44190    0   4   1   1   0   1   0   4   1   1   0   0  1.000000  0.575    0.0002     -0.193      0.100                    5792.44157     -0.00033
 20  1  0   0  2  0   70 1      5792.63284    0   1   4   2   1   1   0   0   5   1   1   0  1.000000  0.714    0.0022      0.193      0.100                    5792.63290      0.00006
 20  1  0   0  2  0   77 1      5947.19439    0   0   6   2   1   1   0   0   5   1   1   0  1.000000  0.530   -0.0009     12.760      0.100                    5947.19452      0.00013
 20  1  0   0  2  0   88 1      6257.31573    0   0   3   1   2   1   0   0   3   1   2   0  1.000000  0.821    0.0004     11.829      0.100                    6257.31561     -0.00012
 20  1  0   0  2  0   89 1      6273.42548    0   0   3   3   2   1   0   0   2   2   2   0  1.000000  0.885   -0.0012     -5.095      0.100                    6273.42532     -0.00016
 20  1  0   0  2  0   96 1      6386.61222    0   1   1   1   2   1   0   1   1   1   2   0  1.000000  0.583   -0.0019      0.605      0.100                    6386.61282      0.00060
 20  1  0   0  2  0  101 1      6501.33440    0   0   7   1   1   1   0   0   7   1   1   0  1.000000  0.559    0.0008     -6.251      0.100                    6501.33266     -0.00174
 20  1  0   0  2  0  102 1      6507.58283    0   3   4   2   0   1   0   3   3   1   0   0  1.000000  0.535    0.0022     -2.414      0.100                    6507.58189     -0.00094
 20  1  0   0  2  0  108 1      6636.04325    0   3   1   1   1   1   0   1   5   1   1   0  1.000000  0.471   -0.0015    -10.502      0.100                    6636.04273     -0.00052
 20  1  0   0  2  0  109 1      6646.55526    0   3   5   1   0   1   0   0  11   1   0   0  0.010000  0.580   -0.0108     10.502      0.100                    6646.55457     -0.00069
 20  1  0   0  2  0  115 1      6743.88474    0   2   3   1   1   1   0   2   3   1   1   0  0.100000  0.406   -0.0016      2.387      0.100                    6743.88474      0.00000
 20  1  0   0  2  0  117 1      6806.56979    0   4   3   1   0   1   0   0  11   1   0   0  1.000000  0.487   -0.0078      5.151      0.100                    6806.57078      0.00099
 20  1  0   0  2  0  118 1      6812.09681    0   0   4   2   2   1   0   0   3   1   2   0  1.000000  0.802    0.0018      5.536      0.100                    6812.09690      0.00009
 20  1  0   0  2  0  125 1      6947.44612    0   1   9   1   0   1   0   1   9   1   0   0  1.000000  0.449   -0.0007     -5.816      0.100                    6947.44668      0.00056
 20  1  0   0  2  0  126 1      6953.26525    0   1   2   2   2   1   0   1   2   2   2   0  1.000000  0.566   -0.0048     -4.364      0.100                    6953.26660      0.00135
 20  1  0   0  2  0  133 1      7066.22114    0   5   1   1   0   1   0   5   1   1   0   0  1.000000  0.523   -0.0000     -0.368      0.100                    7066.22077     -0.00037
 20  1  0   0  2  0  134 1      7066.58059    0   0   8   2   1   1   0   0   7   1   1   0  0.100000  0.547    0.0066      0.368      0.100                    7066.58211      0.00152
 20  1  0   0  2  0  140 1      7169.86008    0   3   5   1   0   1   0   3   5   1   0   0  1.000000  0.466    0.0046    -17.184      0.100                    7169.85848     -0.00160
 20  2  0   0  2  0    1 1       175.95356    0   0   0   0   0   2   0   0   0   0   0   0  1.000000  0.998   -0.0001   -588.838      0.100                     175.95356      0.00000
 20  2  0   0  2  0    2 1       764.79114    0   0   1   1   0   2   0   0   1   1   0   0  1.000000  0.998    0.0007   -579.664      0.100                     764.79113     -0.00001
 20  2  0   0  2  0    3 1      1344.45527    0   0   2   0   0   2   0   0   2   0   0   0  1.000000  0.941    0.0003     -9.720      0.100                    1344.45527      0.00000
 20  2  0   0  2  0    4 1      1354.17597    0   0   2   2   0   2   0   0   2   2   0   0  1.000000  0.989   -0.0004      9.720      0.100                    1354.17598      0.00001
 20  2  0   0  2  0    5 1      1460.12004    0   1   0   0   0   2   0   1   0   0   0   0  1.000000  0.925    0.0001    105.945      0.100                    1460.12004     -0.00000
 20  2  0   0  2  0    6 1      1925.25335    0   0   3   1   0   2   0   0   2   0   0   0  1.000000  0.913    0.0002    -18.309      0.100                    1925.25332     -0.00003
 20  2  0   0  2  0    7 1      1943.56456    0   0   3   3   0   2   0   0   2   2   0   0  1.000000  0.995   -0.0017     18.309      0.100                    1943.56438     -0.00018
 20  2  0   0  2  0    8 1      2055.57005    0   1   1   1   0   2   0   1   1   1   0   0  1.000000  0.890    0.0003    112.008      0.100                    2055.57005     -0.00000
 20  2  0   0  2  0    9 1      2398.26079    0   0   0   0   1   2   0   0   0   0   1   0  1.000000  0.955   -0.0021   -100.905      0.100                    2398.26079      0.00000
 20  2  0   0  2  0   10 1      2499.16425    0   0   4   0   0   2   0   0   5   1   0   0  1.000000  0.830   -0.0008     -8.677      0.100                    2499.16406     -0.00019
 20  2  0   0  2  0   12 1      2533.12846    0   0   4   4   0   2   0   0   3   3   0   0  1.000000  0.995   -0.0008     25.285      0.100                    2533.12660     -0.00186
 20  2  0   0  2  0   13 1      2637.57583    0   1   2   0   0   2   0   1   2   0   0   0  1.000000  0.707    0.0009    -12.983      0.100                    2637.57582     -0.00001
 20  2  0   0  2  0   14 1      2650.56004    0   1   2   2   0   2   0   1   2   2   0   0  1.000000  0.857    0.0000     12.983      0.100                    2650.56016      0.00012
 20  2  0   0  2  0   15 1      2737.86491    0   2   0   0   0   2   0   2   0   0   0   0  1.000000  0.827   -0.0009     87.304      0.100                    2737.86489     -0.00002
 20  2  0   0  2  0   16 1      2972.88502    0   0   1   1   1   2   0   0   1   1   1   0  1.000000  0.956    0.0004   -101.223      0.100                    2972.88501     -0.00001
 20  2  0   0  2  0   17 1      3074.10951    0   0   5   1   0   2   0   0   4   0   0   0  1.000000  0.801   -0.0012    -16.823      0.100                    3074.10959      0.00008
 20  2  0   0  2  0   18 1      3090.93059    0   0   5   3   0   2   0   0   4   2   0   0  1.000000  0.862    0.0012     16.823      0.100                    3090.93061      0.00002
 20  2  0   0  2  0   20 1      3221.63473    0   1   3   1   0   2   0   1   2   0   0   0  1.000000  0.600    0.0006    -23.083      0.100                    3221.63469     -0.00004
 20  2  0   0  2  0   21 1      3244.71840    0   1   3   3   0   2   0   1   2   2   0   0  1.000000  0.839    0.0003     23.083      0.100                    3244.71794     -0.00046
 20  2  0   0  2  0   22 1      3340.47915    0   2   1   1   0   2   0   2   1   1   0   0  1.000000  0.761   -0.0004     95.760      0.100                    3340.47916      0.00001
 20  2  0   0  2  0   23 1      3538.88356    0   0   2   0   1   2   0   0   2   0   1   0  1.000000  0.904    0.0000     -9.271      0.100                    3538.88358      0.00002
 20  2  0   0  2  0   24 1      3548.15512    0   0   2   2   1   2   0   0   2   2   1   0  1.000000  0.948   -0.0001      9.271      0.100                    3548.15502     -0.00010
 20  2  0   0  2  0   25 1      3643.39242    0   0   6   0   0   2   0   0   5   1   0   0  1.000000  0.700   -0.0019     -8.033      0.100                    3643.39255      0.00013
 20  2  0   0  2  0   26 1      3651.42363    0   1   4   2   0   2   0   0   6   0   0   0  1.000000  0.724    0.0005     -3.154      0.100                    3651.42348     -0.00015
 20  2  0   0  2  0   27 1      3654.57875    0   1   0   0   1   2   0   1   0   0   1   0  1.000000  0.798   -0.0010      3.154      0.100                    3654.57875      0.00000
 20  2  0   0  2  0   30 1      3796.76617    0   2   2   0   0   2   0   2   2   0   0   0  1.000000  0.594   -0.0007    -10.812      0.100                    3796.76491     -0.00126
 20  2  0   0  2  0   31 1      3807.57536    0   0   6   2   0   2   0   2   2   2   0   0  1.000000  0.564    0.0019     10.812      0.100                    3807.57425     -0.00111
 20  2  0   0  2  0   33 1      3923.06854    0   1   4   0   0   2   0   1   5   1   0   0  1.000000  0.547    0.0011    -18.121      0.100                    3923.06858      0.00004
 20  2  0   0  2  0   34 1      3941.19056    0   2   2   2   0   2   0   2   2   2   0   0  1.000000  0.710   -0.0013     18.121      0.100                    3941.19170      0.00114
 20  2  0   0  2  0   35 1      4010.29267    0   3   0   0   0   2   0   3   0   0   0   0  1.000000  0.699   -0.0008     69.101      0.100                    4010.29271      0.00004
 20  2  0   0  2  0   36 1      4106.04102    0   0   3   1   1   2   0   0   2   0   1   0  1.000000  0.879   -0.0000    -17.495      0.100                    4106.04078     -0.00024
 20  2  0   0  2  0   37 1      4123.53631    0   0   3   3   1   2   0   0   2   2   1   0  1.000000  0.954   -0.0005     17.495      0.100                    4123.53592     -0.00039
 20  2  0   0  2  0   44 1      4393.78371    0   0   7   3   0   2   0   2   2   2   0   0  1.000000  0.595    0.0012     20.334      0.100                    4393.78542      0.00171
 20  2  0   0  2  0   49 1      4620.38756    0   2   3   1   0   2   0   3   1   1   0   0  1.000000  0.614   -0.0002     29.958      0.100                    4620.38761      0.00005
 20  2  0   0  2  0   50 1      4666.74758    0   0   4   0   1   2   0   0   5   1   1   0  1.000000  0.803   -0.0017     -8.282      0.100                    4666.74817      0.00059
 20  2  0   0  2  0   52 1      4699.19803    0   0   4   4   1   2   0   0   3   3   1   0  1.000000  0.953    0.0003     24.169      0.100                    4699.19667     -0.00136
 20  2  0   0  2  0   55 1      4804.31858    0   1   2   0   1   2   0   1   2   0   1   0  1.000000  0.614    0.0005     -3.931      0.100                    4804.31883      0.00025
 20  2  0   0  2  0   57 1      4816.80426    0   1   2   2   1   2   0   1   2   2   1   0  1.000000  0.740    0.0008      8.554      0.100                    4816.80352     -0.00074
 20  2  0   0  2  0   61 1      4943.13607    0   0   8   0   0   2   0   0   8   2   0   0  1.000000  0.574   -0.0033     -9.620      0.100                    4943.13911      0.00305
 20  2  0   0  2  0   68 1      5150.85608    0   0   1   1   2   2   0   0   1   1   2   0  1.000000  0.887    0.0014     13.297      0.100                    5150.85594     -0.00014
 20  2  0   0  2  0   69 1      5200.31144    0   4   0   0   0   2   0   4   0   0   0   0  1.000000  0.596    0.0014    -26.366      0.100                    5200.31141     -0.00003
 20  2  0   0  2  0   72 1      5244.59455    0   0   5   3   1   2   0   0   4   2   1   0  1.000000  0.833    0.0015     16.073      0.100                    5244.59545      0.00090
 20  2  0   0  2  0   74 1      5279.14118    0   2   4   0   0   2   0   4   0   0   0   0  1.000000  0.537    0.0001      4.025      0.100                    5279.14115     -0.00003
 20  2  0   0  2  0   77 1      5374.80791    0   1   3   1   1   2   0   1   2   0   1   0  1.000000  0.523   -0.0005    -13.188      0.100                    5374.80779     -0.00012
 20  2  0   0  2  0   79 1      5397.06895    0   1   3   3   1   2   0   1   2   2   1   0  1.000000  0.724    0.0005      9.073      0.100                    5397.06829     -0.00066
 20  2  0   0  2  0   82 1      5492.36575    0   2   1   1   1   2   0   2   1   1   1   0  1.000000  0.570   -0.0015      9.513      0.100                    5492.36636      0.00061
 20  2  0   0  2  0   89 1      5703.18079    0   0   2   0   2   2   0   0   2   0   2   0  1.000000  0.843    0.0004     -8.849      0.100                    5703.18039     -0.00040
 20  2  0   0  2  0   90 1      5712.03068    0   0   2   2   2   2   0   0   2   2   2   0  1.000000  0.881   -0.0003      8.849      0.100                    5712.03055     -0.00013
 20  2  0   0  2  0   93 1      5791.64958    0   4   1   1   0   2   0   4   1   1   0   0  1.000000  0.597   -0.0001     -1.040      0.100                    5791.64948     -0.00010
 20  2  0   0  2  0   96 1      5819.03938    0   1   0   0   2   2   0   1   0   0   2   0  1.000000  0.612   -0.0013      4.070      0.100                    5819.03936     -0.00002
 20  2  0   0  2  0   99 1      5896.27871    0   2   5   1   0   2   0   3   2   0   0   0  1.000000  0.540    0.0018    -10.191      0.100                    5896.27802     -0.00069
 20  2  0   0  2  0  103 1      5936.80774    0   2   2   0   1   2   0   0   5   1   1   0  1.000000  0.518   -0.0019      2.372      0.100                    5936.80721     -0.00054
 20  2  0   0  2  0  104 1      5947.22349    0   0   6   2   1   2   0   0   6   0   1   0  1.000000  0.507   -0.0009     10.417      0.100                    5947.22364      0.00015
 20  2  0   0  2  0  111 1      6079.13956    0   2   2   2   1   2   0   2   2   2   1   0  1.000000  0.508    0.0039      0.071      0.100                    6079.13605     -0.00351
 20  2  0   0  2  0  114 1      6147.30302    0   3   0   0   1   2   0   3   0   0   1   0  1.000000  0.437   -0.0003     -7.057      0.100                    6147.30304      0.00002
 20  2  0   0  2  0  117 1      6233.84152    0   4   2   0   0   2   0   4   2   0   0   0  1.000000  0.448    0.0010    -11.701      0.100                    6233.84197      0.00045
 20  2  0   0  2  0  118 1      6245.53885    0   0  10   2   0   2   0   3   4   2   0   0  0.100000  0.462    0.0044    -11.168      0.100                    6245.54005      0.00120
 20  2  0   0  2  0  119 1      6256.71313    0   0   3   1   2   2   0   0   2   0   2   0  1.000000  0.822    0.0005     11.168      0.100                    6256.71227     -0.00086
 20  2  0   0  2  0  120 1      6273.42533    0   0   3   3   2   2   0   0   2   2   2   0  1.000000  0.887   -0.0011     -5.095      0.100                    6273.42505     -0.00028
 20  2  0   0  2  0  125 1      6366.48150    0   1   8   0   0   2   0   4   2   0   0   0  1.000000  0.467    0.0018      8.975      0.100                    6366.48001     -0.00149
 20  2  0   0  2  0  126 1      6384.77088    0   4   2   2   0   2   0   4   2   2   0   0  1.000000  0.578    0.0016     -1.235      0.100                    6384.76997     -0.00091
 20  2  0   0  2  0  128 1      6386.24960    0   1   1   1   2   2   0   1   1   1   2   0  1.000000  0.589   -0.0013      0.242      0.100                    6386.24955     -0.00005
 20  2  0   0  2  0  132 1      6468.62144    0   5   0   0   0   2   0   5   0   0   0   0  1.000000  0.589   -0.0010      0.024      0.100                    6468.62388      0.00244
 20  2  0   0  2  0  134 1      6500.39548    0   0   7   1   1   2   0   0   6   0   1   0  1.000000  0.556    0.0041     -7.188      0.100                    6500.39046     -0.00502
 20  2  0   0  2  0  138 1      6546.48355    0   3   4   0   0   2   0   4   2   0   0   0  1.000000  0.468    0.0001     -3.012      0.100                    6546.48488      0.00133
 20  2  0   0  2  0  142 1      6635.33011    0   3   1   1   1   2   0   1   4   0   1   0  1.000000  0.472   -0.0017     -9.672      0.100                    6635.32988     -0.00023
 20  2  0   0  2  0  143 1      6645.01111    0   3   5   1   0   2   0   0   9   1   0   0  0.100000  0.572   -0.0113      9.672      0.100                    6645.01159      0.00048
 20  2  0   0  2  0  149 1      6743.34916    0   2   3   1   1   2   0   2   2   0   1   0  1.000000  0.407   -0.0020      1.851      0.100                    6743.34972      0.00056
 20  2  0   0  2  0  150 1      6752.44989    0   0   0   0   3   2   0   0   0   0   3   0  1.000000  0.797    0.0006      9.103      0.100                    6752.44989      0.00000
 20  2  0   0  2  0  152 1      6804.25090    0   0   4   0   2   2   0   0   5   1   2   0  1.000000  0.754    0.0008     -0.978      0.100                    6804.25170      0.00080
 20  2  0   0  2  0  153 1      6805.23792    0   4   3   1   0   2   0   0   9   1   0   0  1.000000  0.480   -0.0055      0.978      0.100                    6805.23656     -0.00136
 20  2  0   0  2  0  156 1      6835.20740    0   0   4   4   2   2   0   0   3   3   2   0  1.000000  0.887   -0.0003      7.931      0.100                    6835.20653     -0.00087
 20  2  0   0  2  0  158 1      6895.24372    0   1   6   0   1   2   0   0   8   2   1   0  0.100000  0.559    0.0202     -7.277      0.100                    6895.24017     -0.00356
 20  2  0   0  2  0  162 1      6941.23281    0   1   2   0   2   2   0   1   2   0   2   0  1.000000  0.471   -0.0023     -5.112      0.100                    6941.23408      0.00127
 20  2  0   0  2  0  163 1      6946.34464    0   1   9   1   0   2   0   1  11   1   0   0  1.000000  0.446   -0.0003      5.112      0.100                    6946.34429     -0.00035
 20  2  0   0  2  0  164 1      6953.27422    0   1   2   2   2   2   0   1   2   2   2   0  1.000000  0.567   -0.0049     -4.355      0.100                    6953.27571      0.00149
 20  2  0   0  2  0  171 1      7040.14389    0   2   0   0   2   2   0   3   0   0   1   0  1.000000  0.474   -0.0016      6.001      0.100                    7040.14451      0.00062
 20  2  0   0  2  0  173 1      7057.33264    0   0   8   0   1   2   0   0   8   2   1   0  0.100000  0.530    0.0067      3.529      0.100                    7057.33126     -0.00138
 20  2  0   0  2  0  174 1      7065.35280    0   5   1   1   0   2   0   5   1   1   0   0  1.000000  0.544   -0.0004     -1.274      0.100                    7065.35310      0.00030
 20  2  0   0  2  0  175 1      7066.61879    0   0   8   2   1   2   0   0   8   0   1   0  0.100000  0.527    0.0071      1.274      0.100                    7066.61931      0.00052
 20  2  0   0  2  0  181 1      7168.98496    0   3   5   1   0   2   0   3   4   0   0   0  1.000000  0.464    0.0035    -18.058      0.100                    7168.98547      0.00051
 25  1  0   0  2  0    1 1       272.28275    0   0   0   0   0   2   0   0   0   0   0   0  1.000000  0.998   -0.0002   -588.876      0.100                     272.28276      0.00000
 25  1  0   0  2  0    2 1       861.15817    0   0   1   1   0   2   0   0   0   0   0   0  1.000000  0.998    0.0006   -579.818      0.100                     861.15816     -0.00001
 25  1  0   0  2  0    3 1      1440.97638    0   0   2   0   0   2   0   0   3   1   0   0  1.000000  0.929    0.0002     -9.798      0.100                    1440.97638      0.00000
 25  1  0   0  2  0    4 1      1450.77471    0   0   2   2   0   2   0   0   1   1   0   0  1.000000  0.979   -0.0006      9.798      0.100                    1450.77471      0.00000
 25  1  0   0  2  0    5 1      1556.04625    0   1   0   0   0   2   0   1   0   0   0   0  1.000000  0.924    0.0002    105.272      0.100                    1556.04626      0.00001
 25  1  0   0  2  0    6 1      2021.70596    0   0   3   1   0   2   0   0   2   0   0   0  1.000000  0.910    0.0001    -18.570      0.100                    2021.70591     -0.00005
 25  1  0   0  2  0    7 1      2040.27804    0   0   3   3   0   2   0   0   2   2   0   0  1.000000  0.993   -0.0018     18.570      0.100                    2040.27785     -0.00019
 25  1  0   0  2  0    8 1      2151.54391    0   1   1   1   0   2   0   1   0   0   0   0  1.000000  0.889    0.0003    111.268      0.100                    2151.54391      0.00000
 25  1  0   0  2  0    9 1      2493.79629    0   0   0   0   1   2   0   0   0   0   1   0  1.000000  0.955   -0.0021   -102.017      0.100                    2493.79629      0.00000
 25  1  0   0  2  0   10 1      2595.81199    0   0   4   0   0   2   0   0   4   2   0   0  1.000000  0.801   -0.0009     -8.799      0.100                    2595.81177     -0.00022
 25  1  0   0  2  0   12 1      2629.96291    0   0   4   4   0   2   0   0   3   3   0   0  1.000000  0.994   -0.0014     25.350      0.100                    2629.96149     -0.00142
 25  1  0   0  2  0   13 1      2733.69060    0   1   2   0   0   2   0   1   3   1   0   0  1.000000  0.697    0.0010    -13.100      0.100                    2733.69055     -0.00005
 25  1  0   0  2  0   14 1      2746.79178    0   1   2   2   0   2   0   1   1   1   0   0  1.000000  0.848    0.0001     13.100      0.100                    2746.79185      0.00007
 25  1  0   0  2  0   15 1      2833.41399    0   2   0   0   0   2   0   2   0   0   0   0  1.000000  0.826   -0.0007     86.621      0.100                    2833.41395     -0.00004
 25  1  0   0  2  0   16 1      3068.46865    0   0   1   1   1   2   0   0   0   0   1   0  1.000000  0.956    0.0004   -102.144      0.100                    3068.46862     -0.00003
 25  1  0   0  2  0   17 1      3170.61422    0   0   5   1   0   2   0   0   7   1   0   0  1.000000  0.793   -0.0014    -17.161      0.100                    3170.61444      0.00022
 25  1  0   0  2  0   18 1      3187.77315    0   0   5   3   0   2   0   0   4   2   0   0  1.000000  0.853    0.0004     17.161      0.100                    3187.77376      0.00061
 25  1  0   0  2  0   20 1      3317.66796    0   1   3   1   0   2   0   1   2   0   0   0  1.000000  0.596    0.0008    -23.405      0.100                    3317.66789     -0.00007
 25  1  0   0  2  0   21 1      3341.07413    0   1   3   3   0   2   0   1   2   2   0   0  1.000000  0.836   -0.0000     23.405      0.100                    3341.07408     -0.00005
 25  1  0   0  2  0   22 1      3436.08245    0   2   1   1   0   2   0   2   0   0   0   0  1.000000  0.760   -0.0003     95.008      0.100                    3436.08243     -0.00002
 25  1  0   0  2  0   23 1      3634.62849    0   0   2   0   1   2   0   0   3   1   1   0  1.000000  0.893   -0.0000     -9.349      0.100                    3634.62850      0.00001
 25  1  0   0  2  0   24 1      3643.97769    0   0   2   2   1   2   0   0   1   1   1   0  1.000000  0.937    0.0001      9.349      0.100                    3643.97735     -0.00034
 25  1  0   0  2  0   25 1      3740.12086    0   0   6   0   0   2   0   0   6   2   0   0  1.000000  0.654   -0.0023     -8.235      0.100                    3740.12116      0.00030
 25  1  0   0  2  0   26 1      3748.35382    0   1   4   2   0   2   0   0   6   0   0   0  1.000000  0.676   -0.0000     -1.352      0.100                    3748.35376     -0.00006
 25  1  0   0  2  0   27 1      3749.70718    0   1   0   0   1   2   0   1   0   0   1   0  1.000000  0.798   -0.0012      1.352      0.100                    3749.70720      0.00002
 25  1  0   0  2  0   30 1      3892.99507    0   2   2   0   0   2   0   2   3   1   0   0  1.000000  0.586   -0.0007    -10.949      0.100                    3892.99402     -0.00104
 25  1  0   0  2  0   31 1      3903.94172    0   0   6   2   0   2   0   2   1   1   0   0  1.000000  0.557    0.0014     10.949      0.100                    3903.94130     -0.00042
 25  1  0   0  2  0   33 1      4018.76636    0   1   4   0   0   2   0   3   0   0   0   0  1.000000  0.537    0.0014    -18.313      0.100                    4018.76640      0.00004
 25  1  0   0  2  0   34 1      4037.08058    0   2   2   2   0   2   0   2   1   1   0   0  1.000000  0.703   -0.0011     18.313      0.100                    4037.08178      0.00120
 25  1  0   0  2  0   35 1      4105.51438    0   3   0   0   0   2   0   3   0   0   0   0  1.000000  0.696   -0.0005     68.433      0.100                    4105.51439      0.00001
 25  1  0   0  2  0   36 1      4201.72984    0   0   3   1   1   2   0   0   2   0   1   0  1.000000  0.876   -0.0004    -17.752      0.100                    4201.72983     -0.00001
 25  1  0   0  2  0   37 1      4219.48281    0   0   3   3   1   2   0   0   2   2   1   0  1.000000  0.951   -0.0008     17.752      0.100                    4219.48264     -0.00017
 25  1  0   0  2  0   44 1      4490.23121    0   0   7   3   0   2   0   2   2   2   0   0  1.000000  0.594    0.0008     20.718      0.100                    4490.23350      0.00229
 25  1  0   0  2  0   49 1      4715.65263    0   2   3   1   0   2   0   3   0   0   0   0  1.000000  0.612    0.0002     30.484      0.100                    4715.65268      0.00005
 25  1  0   0  2  0   50 1      4762.63676    0   0   4   0   1   2   0   0   4   2   1   0  1.000000  0.775   -0.0012     -8.404      0.100                    4762.63676     -0.00000
 25  1  0   0  2  0   52 1      4795.27517    0   0   4   4   1   2   0   0   3   3   1   0  1.000000  0.952   -0.0005     24.235      0.100                    4795.27460     -0.00057
 25  1  0   0  2  0   55 1      4899.65503    0   1   2   0   1   2   0   1   3   1   1   0  1.000000  0.606    0.0002     -5.635      0.100                    4899.65544      0.00041
 25  1  0   0  2  0   57 1      4912.25875    0   1   2   2   1   2   0   1   1   1   1   0  1.000000  0.732    0.0008      6.968      0.100                    4912.25778     -0.00097
 25  1  0   0  2  0   61 1      5039.42971    0   0   8   0   0   2   0   2   4   2   0   0  1.000000  0.546   -0.0021     -9.826      0.100                    5039.43187      0.00216
 25  1  0   0  2  0   68 1      5245.65443    0   0   1   1   2   2   0   0   0   0   2   0  1.000000  0.887    0.0015     11.949      0.100                    5245.65425     -0.00018
 25  1  0   0  2  0   69 1      5295.56711    0   4   0   0   0   2   0   4   0   0   0   0  1.000000  0.598    0.0019    -26.688      0.100                    5295.56709     -0.00002
 25  1  0   0  2  0   72 1      5340.68879    0   0   5   3   1   2   0   0   4   2   1   0  1.000000  0.824    0.0006     16.406      0.100                    5340.69017      0.00138
 25  1  0   0  2  0   74 1      5374.11828    0   2   4   0   0   2   0   4   0   0   0   0  1.000000  0.533    0.0007      2.796      0.100                    5374.11823     -0.00005
 25  1  0   0  2  0   77 1      5470.07736    0   1   3   1   1   2   0   1   2   0   1   0  1.000000  0.519   -0.0004     13.197      0.100                    5470.07698     -0.00038
 25  1  0   0  2  0   79 1      5492.65885    0   1   3   3   1   2   0   1   2   2   1   0  1.000000  0.721    0.0001      7.534      0.100                    5492.65839     -0.00046
 25  1  0   0  2  0   82 1      5587.18440    0   2   1   1   1   2   0   2   0   0   1   0  1.000000  0.568   -0.0014      6.930      0.100                    5587.18473      0.00033
 25  1  0   0  2  0   89 1      5798.14802    0   0   2   0   2   2   0   0   3   1   2   0  1.000000  0.832    0.0002     -8.927      0.100                    5798.14793     -0.00009
 25  1  0   0  2  0   90 1      5807.07548    0   0   2   2   2   2   0   0   1   1   2   0  1.000000  0.871   -0.0021      8.927      0.100                    5807.07730      0.00182
 25  1  0   0  2  0   93 1      5886.84217    0   4   1   1   0   2   0   4   0   0   0   0  1.000000  0.597    0.0004     -2.036      0.100                    5886.84206     -0.00011
 25  1  0   0  2  0   96 1      5913.36813    0   1   0   0   2   2   0   1   0   0   2   0  1.000000  0.611   -0.0016      2.192      0.100                    5913.36813      0.00000
 25  1  0   0  2  0   99 1      5991.24485    0   2   5   1   0   2   0   3   2   0   0   0  1.000000  0.539    0.0018    -11.996      0.100                    5991.24494      0.00009
 25  1  0   0  2  0  103 1      6032.27755    0   2   2   0   1   2   0   0   6   2   1   0  1.000000  0.494   -0.0014      0.721      0.100                    6032.27646     -0.00109
 25  1  0   0  2  0  104 1      6042.83067    0   0   6   2   1   2   0   0   6   0   1   0  1.000000  0.482   -0.0011     10.555      0.100                    6042.83090      0.00023
 25  1  0   0  2  0  108 1      6156.41094    0   1   4   0   1   2   0   1   4   2   1   0  1.000000  0.448   -0.0008    -14.145      0.100                    6156.41173      0.00079
 25  1  0   0  2  0  110 1      6174.24883    0   0  10   2   0   2   0   2   1   1   1   0  1.000000  0.521    0.0012     -1.144      0.100                    6174.24703     -0.00180
 25  1  0   0  2  0  111 1      6175.38748    0   0  10   0   0   2   0   0  11   3   0   0  0.001000  0.483    0.0056      1.144      0.100                    6175.38666     -0.00082
 25  1  0   0  2  0  114 1      6241.72378    0   3   0   0   1   2   0   3   0   0   1   0  1.000000  0.435   -0.0005     -9.396      0.100                    6241.72379      0.00001
 25  1  0   0  2  0  117 1      6329.68969    0   4   2   0   0   2   0   4   3   1   0   0  1.000000  0.442    0.0021    -11.918      0.100                    6329.68973      0.00004
 25  1  0   0  2  0  118 1      6341.60387    0   0  10   2   0   2   0   3   4   0   0   0  0.001000  0.443    0.0050    -10.026      0.100                    6341.60513      0.00126
 25  1  0   0  2  0  119 1      6351.63657    0   0   3   1   2   2   0   0   2   0   2   0  1.000000  0.819    0.0011     10.026      0.100                    6351.63500     -0.00157
 25  1  0   0  2  0  120 1      6368.60322    0   0   3   3   2   2   0   0   2   2   2   0  1.000000  0.884   -0.0011     -6.089      0.100                    6368.60301     -0.00021
 25  1  0   0  2  0  125 1      6461.83190    0   1   8   0   0   2   0   4   3   1   0   0  1.000000  0.458    0.0023      8.103      0.100                    6461.83072     -0.00118
 25  1  0   0  2  0  126 1      6480.34980    0   4   2   2   0   2   0   4   1   1   0   0  0.010000  0.569    0.0149     -0.300      0.100                    6480.33616     -0.01364
 25  1  0   0  2  0  127 1      6480.65290    0   1   1   1   2   2   0   1   0   0   2   0  1.000000  0.587   -0.0018      0.300      0.100                    6480.65327      0.00037
 25  1  0   0  2  0  131 1      6563.42322    0   5   0   0   0   2   0   5   0   0   0   0  1.000000  0.597    0.0004     -1.680      0.100                    6563.42441      0.00119
 25  1  0   0  2  0  134 1      6595.71714    0   0   7   1   1   2   0   0   5   1   1   0  1.000000  0.549    0.0038     -7.165      0.100                    6595.71240     -0.00474
 25  1  0   0  2  0  135 1      6602.87914    0   2   6   2   0   2   0   3   4   0   0   0  1.000000  0.517    0.0043     -4.311      0.100                    6602.87682     -0.00232
 25  1  0   0  2  0  138 1      6641.31097    0   3   4   0   0   2   0   4   3   1   0   0  1.000000  0.464    0.0006     -5.491      0.100                    6641.31261      0.00164
 25  1  0   0  2  0  142 1      6730.17962    0   3   1   1   1   2   0   1   7   1   1   0  1.000000  0.468   -0.0016    -10.863      0.100                    6730.17936     -0.00026
 25  1  0   0  2  0  143 1      6741.05111    0   3   5   1   0   2   0   0   9   1   0   0  1.000000  0.546   -0.0109     10.863      0.100                    6741.05168      0.00057
 25  1  0   0  2  0  148 1      6837.83516    0   2   3   1   1   2   0   2   2   0   1   0  1.000000  0.407   -0.0016     -0.521      0.100                    6837.83525      0.00009
 25  1  0   0  2  0  150 1      6846.39314    0   0   0   0   3   2   0   0   0   0   3   0  1.000000  0.797    0.0009      8.039      0.100                    6846.39314      0.00000
 25  1  0   0  2  0  152 1      6899.37972    0   0   4   0   2   2   0   0   4   2   2   0  1.000000  0.727    0.0013      0.935      0.100                    6899.37993      0.00021
 25  1  0   0  2  0  153 1      6900.82800    0   4   3   1   0   2   0   4   2   0   0   0  1.000000  0.478   -0.0070      1.441      0.100                    6900.82893      0.00093
 25  1  0   0  2  0  156 1      6930.52550    0   0   4   4   2   2   0   0   3   3   2   0  1.000000  0.885    0.0001      7.144      0.100                    6930.52436     -0.00114
 25  1  0   0  2  0  158 1      6991.29275    0   1   6   0   1   2   0   1   6   2   1   0  0.010000  0.508    0.0199     -7.587      0.100                    6991.28876     -0.00399
 25  1  0   0  2  0  162 1      7035.78879    0   1   2   0   2   2   0   1   3   1   2   0  1.000000  0.464   -0.0035     -5.711      0.100                    7035.79090      0.00211
 25  1  0   0  2  0  163 1      7041.49805    0   1   9   1   0   2   0   1   7   1   0   0  1.000000  0.435   -0.0063      5.711      0.100                    7041.50452      0.00647
 25  1  0   0  2  0  164 1      7047.94960    0   1   2   2   2   2   0   1   1   1   2   0  1.000000  0.560   -0.0049     -6.114      0.100                    7047.95083      0.00123
 25  1  0   0  2  0  171 1      7134.08847    0   2   0   0   2   2   0   3   0   0   1   0  1.000000  0.473   -0.0013      2.582      0.100                    7134.08835     -0.00012
 25  1  0   0  2  0  173 1      7152.88634    0   0   8   0   1   2   0   0   8   2   1   0  0.010000  0.490    0.0065      1.898      0.100                    7152.88493     -0.00141
 25  1  0   0  2  0  174 1      7160.13854    0   5   1   1   0   2   0   5   0   0   0   0  1.000000  0.544    0.0006     -2.243      0.100                    7160.13881      0.00027
 25  1  0   0  2  0  175 1      7162.37520    0   0   8   2   1   2   0   0   8   0   1   0  0.001000  0.485    0.0100      2.243      0.100                    7162.37262     -0.00258
 25  1  0   0  2  0  181 1      7263.68848    0   3   5   1   0   2   0   3   7   1   0   0  1.000000  0.463    0.0037    -20.897      0.100                    7263.68997      0.00149
 25  2  0   0  2  0    1 1       861.67253    0   0   1   1   0   1   0   0   1   1   0   0  1.000000  0.998    0.0006   -589.076      0.100                     861.67254      0.00000
 25  2  0   0  2  0    2 1      1450.74988    0   0   2   2   0   1   0   0   1   1   0   0  1.000000  0.998   -0.0006   -571.925      0.100                    1450.74988      0.00000
 25  2  0   0  2  0    3 1      2022.67448    0   0   3   1   0   1   0   0   3   1   0   0  1.000000  0.911   -0.0000    -17.602      0.100                    2022.67442     -0.00006
 25  2  0   0  2  0    4 1      2040.27855    0   0   3   3   0   1   0   0   2   2   0   0  1.000000  0.994   -0.0016     17.602      0.100                    2040.27811     -0.00044
 25  2  0   0  2  0    5 1      2152.13561    0   1   1   1   0   1   0   1   1   1   0   0  1.000000  0.889    0.0003    111.859      0.100                    2152.13560     -0.00001
 25  2  0   0  2  0    7 1      2629.96290    0   0   4   4   0   1   0   0   3   3   0   0  1.000000  0.994   -0.0013     25.428      0.100                    2629.96146     -0.00144
 25  2  0   0  2  0    8 1      2746.76990    0   1   2   2   0   1   0   1   1   1   0   0  1.000000  0.862    0.0012    116.810      0.100                    2746.76888     -0.00102
 25  2  0   0  2  0    9 1      3068.97303    0   0   1   1   1   1   0   0   1   1   1   0  1.000000  0.954    0.0003   -103.046      0.100                    3068.97326      0.00023
 25  2  0   0  2  0   10 1      3172.02190    0   0   5   1   0   1   0   0   5   1   0   0  1.000000  0.796   -0.0018    -15.756      0.100                    3172.02191      0.00000
 25  2  0   0  2  0   11 1      3187.77539    0   0   5   3   0   1   0   0   4   2   0   0  1.000000  0.857    0.0022     15.756      0.100                    3187.77415     -0.00124
 25  2  0   0  2  0   14 1      3341.07451    0   1   3   3   0   1   0   1   2   2   0   0  1.000000  0.838   -0.0000     22.357      0.100                    3341.07445     -0.00006
 25  2  0   0  2  0   15 1      3436.78426    0   2   1   1   0   1   0   2   1   1   0   0  1.000000  0.759   -0.0003     95.710      0.100                    3436.78431      0.00005
 25  2  0   0  2  0   16 1      3643.95264    0   0   2   2   1   1   0   0   1   1   1   0  1.000000  0.955   -0.0006   -104.242      0.100                    3643.95302      0.00038
 25  2  0   0  2  0   17 1      3748.19425    0   1   4   2   0   1   0   0   5   1   0   0  1.000000  0.761    0.0002    -23.495      0.100                    3748.19421     -0.00004
 25  2  0   0  2  0   20 1      3903.87112    0   0   6   2   0   1   0   0   5   1   0   0  1.000000  0.576   -0.0005    -30.998      0.100                    3903.87263      0.00151
 25  2  0   0  2  0   22 1      4037.06332    0   2   2   2   0   1   0   2   1   1   0   0  1.000000  0.713    0.0018    102.193      0.100                    4037.06156     -0.00176
 25  2  0   0  2  0   23 1      4202.67884    0   0   3   1   1   1   0   0   3   1   1   0  1.000000  0.876    0.0002    -16.804      0.100                    4202.67855     -0.00029
 25  2  0   0  2  0   24 1      4219.48333    0   0   3   3   1   1   0   0   2   2   1   0  1.000000  0.951   -0.0007     16.804      0.100                    4219.48299     -0.00034
 25  2  0   0  2  0   30 1      4471.01509    0   0   7   1   0   1   0   2   3   1   0   0  1.000000  0.613   -0.0022    -19.222      0.100                    4471.01585      0.00076
 25  2  0   0  2  0   37 1      4795.27517    0   0   4   4   1   1   0   0   3   3   1   0  1.000000  0.952    0.0006     24.312      0.100                    4795.27344     -0.00173
 25  2  0   0  2  0   40 1      4912.23714    0   1   2   2   1   1   0   1   1   1   1   0  1.000000  0.741   -0.0007      6.946      0.100                    4912.23773      0.00059
 25  2  0   0  2  0   48 1      5246.14986    0   0   1   1   2   1   0   0   1   1   2   0  1.000000  0.885    0.0012     12.444      0.100                    5246.15038      0.00051
 25  2  0   0  2  0   51 1      5340.69109    0   0   5   3   1   1   0   0   4   2   1   0  1.000000  0.827    0.0026     15.033      0.100                    5340.69049     -0.00060
 25  2  0   0  2  0   57 1      5492.65922    0   1   3   3   1   1   0   1   2   2   1   0  1.000000  0.719    0.0002      7.534      0.100                    5492.65871     -0.00051
 25  2  0   0  2  0   60 1      5587.86442    0   2   1   1   1   1   0   2   1   1   1   0  1.000000  0.563   -0.0014      7.610      0.100                    5587.86482      0.00040
 25  2  0   0  2  0   67 1      5807.05017    0   0   2   2   2   1   0   0   1   1   2   0  1.000000  0.886    0.0023     21.810      0.100                    5807.04747     -0.00270
 25  2  0   0  2  0   69 1      5888.08264    0   4   1   1   0   1   0   4   1   1   0   0  1.000000  0.596    0.0003     -0.641      0.100                    5888.08282      0.00018
 25  2  0   0  2  0   74 1      5992.32220    0   2   5   1   0   1   0   3   3   1   0   0  1.000000  0.540    0.0017    -18.284      0.100                    5992.32132     -0.00088
 25  2  0   0  2  0   82 1      6174.23276    0   2   2   2   1   1   0   2   1   1   1   0  1.000000  0.525   -0.0016      3.676      0.100                    6174.23380      0.00104
 25  2  0   0  2  0   88 1      6352.56793    0   0   3   1   2   1   0   0   3   1   2   0  1.000000  0.819    0.0005     11.095      0.100                    6352.56789     -0.00004
 25  2  0   0  2  0   89 1      6368.60375    0   0   3   3   2   1   0   0   2   2   2   0  1.000000  0.883   -0.0010     -6.088      0.100                    6368.60343     -0.00032
 25  2  0   0  2  0   95 1      6481.21342    0   1   1   1   2   1   0   1   1   1   2   0  1.000000  0.582    0.0008      0.911      0.100                    6481.21116     -0.00226
 25  2  0   0  2  0  101 1      6597.16750    0   2   3   1   1   1   0   0   7   1   1   0  1.000000  0.555   -0.0008     -5.720      0.100                    6597.16717     -0.00033
 25  2  0   0  2  0  102 1      6602.88461    0   3   4   2   0   1   0   3   3   1   0   0  1.000000  0.534    0.0035     -4.306      0.100                    6602.88296     -0.00165
 25  2  0   0  2  0  108 1      6731.28203    0   3   1   1   1   1   0   1   5   1   1   0  1.000000  0.468   -0.0016    -12.140      0.100                    6731.28159     -0.00044
 25  2  0   0  2  0  109 1      6743.43171    0   3   5   1   0   1   0   0   9   1   0   0  1.000000  0.568   -0.0110     12.140      0.100                    6743.43131     -0.00040
 25  2  0   0  2  0  115 1      6838.66706    0   2   3   1   1   1   0   2   3   1   1   0  1.000000  0.406   -0.0021      0.310      0.100                    6838.66739      0.00033
 25  2  0   0  2  0  117 1      6902.88463    0   4   3   1   0   1   0   4   3   1   0   0  1.000000  0.481   -0.0060     -4.427      0.100                    6902.88461     -0.00002
 25  2  0   0  2  0  118 1      6907.30409    0   0   4   2   2   1   0   0   3   1   2   0  1.000000  0.800    0.0009      4.427      0.100                    6907.30485      0.00076
 25  2  0   0  2  0  125 1      7043.20063    0   1   9   1   0   1   0   1   7   1   0   0  1.000000  0.444   -0.0007     -4.723      0.100                    7043.20205      0.00142
 25  2  0   0  2  0  126 1      7047.92830    0   1   2   2   2   1   0   1   1   1   2   0  1.000000  0.564   -0.0047      4.723      0.100                    7047.92928      0.00098
 25  2  0   0  2  0  133 1      7161.50214    0   5   1   1   0   1   0   5   1   1   0   0  1.000000  0.537    0.0000     -0.753      0.100                    7161.50258      0.00044
 25  2  0   0  2  0  134 1      7162.24728    0   0   8   2   1   1   0   0   8   2   1   0  1.000000  0.559    0.0066      0.753      0.100                    7162.24874      0.00146
 30  1  0   0  2  0    1 1       979.18475    0   0   1   1   0   1   0   0   1   1   0   0  1.000000  0.998    0.0004   -589.119      0.100                     979.18476      0.00001
 30  1  0   0  2  0    2 1      1568.30488    0   0   2   2   0   1   0   0   1   1   0   0  1.000000  0.998   -0.0008   -572.176      0.100                    1568.30488      0.00000
 30  1  0   0  2  0    3 1      2140.48015    0   0   3   1   0   1   0   0   3   1   0   0  1.000000  0.906   -0.0002    -17.512      0.100                    2140.48007     -0.00008
 30  1  0   0  2  0    4 1      2157.99416    0   0   3   3   0   1   0   0   2   2   0   0  1.000000  0.991   -0.0017     17.512      0.100                    2157.99366     -0.00050
 30  1  0   0  2  0    5 1      2269.20410    0   1   1   1   0   1   0   1   1   1   0   0  1.000000  0.888    0.0003    111.212      0.100                    2269.20409     -0.00001
 30  1  0   0  2  0    7 1      2747.82435    0   0   4   4   0   1   0   0   3   3   0   0  1.000000  0.992   -0.0032     25.568      0.100                    2747.82453      0.00018
 30  1  0   0  2  0    8 1      2863.88118    0   1   2   2   0   1   0   1   1   1   0   0  1.000000  0.861   -0.0001    116.060      0.100                    2863.88150      0.00032
 30  1  0   0  2  0    9 1      3185.52734    0   0   1   1   1   1   0   0   1   1   1   0  1.000000  0.954    0.0003   -104.540      0.100                    3185.52758      0.00024
 30  1  0   0  2  0   10 1      3290.07025    0   0   5   1   0   1   0   0   3   1   0   0  1.000000  0.787   -0.0021    -15.584      0.100                    3290.07015     -0.00010
 30  1  0   0  2  0   11 1      3305.65142    0   0   5   3   0   1   0   0   5   1   0   0  1.000000  0.847    0.0033     15.584      0.100                    3305.64880     -0.00262
 30  1  0   0  2  0   14 1      3458.35499    0   1   3   3   0   1   0   1   2   2   0   0  1.000000  0.834    0.0006     22.307      0.100                    3458.35443     -0.00056
 30  1  0   0  2  0   15 1      3553.45188    0   2   1   1   0   1   0   2   1   1   0   0  1.000000  0.756   -0.0000     95.097      0.100                    3553.45189      0.00001
 30  1  0   0  2  0   16 1      3760.56271    0   0   2   2   1   1   0   0   1   1   1   0  1.000000  0.954    0.0001   -105.485      0.100                    3760.56229     -0.00042
 30  1  0   0  2  0   17 1      3866.04723    0   1   4   2   0   1   0   0   6   2   0   0  1.000000  0.754   -0.0003    -23.638      0.100                    3866.04734      0.00011
 30  1  0   0  2  0   20 1      4021.10682    0   0   6   2   0   1   0   2   1   1   0   0  1.000000  0.575   -0.0014    -31.194      0.100                    4021.10943      0.00261
 30  1  0   0  2  0   22 1      4153.76342    0   2   2   2   0   1   0   2   1   1   0   0  1.000000  0.711    0.0019    101.462      0.100                    4153.76185     -0.00157
 30  1  0   0  2  0   23 1      4319.54628    0   0   3   1   1   1   0   0   3   1   1   0  1.000000  0.872   -0.0006    -16.718      0.100                    4319.54671      0.00043
 30  1  0   0  2  0   24 1      4336.26539    0   0   3   3   1   1   0   0   2   2   1   0  1.000000  0.948   -0.0004     16.718      0.100                    4336.26464     -0.00075
 30  1  0   0  2  0   33 1      4724.06194    0   3   1   1   0   1   0   3   1   1   0   0  1.000000  0.597    0.0001    -28.842      0.100                    4724.06262      0.00068
 30  1  0   0  2  0   40 1      5028.40260    0   1   2   2   1   1   0   1   1   1   1   0  1.000000  0.740   -0.0011      4.999      0.100                    5028.40336      0.00076
 30  1  0   0  2  0   48 1      5361.74438    0   0   1   1   2   1   0   0   1   1   2   0  1.000000  0.885    0.0013     11.013      0.100                    5361.74496      0.00058
 30  1  0   0  2  0   51 1      5457.65625    0   0   5   3   1   1   0   0   5   1   1   0  1.000000  0.817    0.0036     14.869      0.100                    5457.65413     -0.00212
 30  1  0   0  2  0   57 1      5609.00755    0   1   3   3   1   1   0   1   2   2   1   0  1.000000  0.716    0.0001      5.664      0.100                    5609.00694     -0.00061
 30  1  0   0  2  0   60 1      5703.56768    0   2   1   1   1   1   0   2   1   1   1   0  1.000000  0.561   -0.0011      4.764      0.100                    5703.56758     -0.00010
 30  1  0   0  2  0   67 1      5922.71329    0   0   2   2   2   1   0   0   1   1   2   0  1.000000  0.886   -0.0001     20.549      0.100                    5922.71309     -0.00020
 30  1  0   0  2  0   69 1      6004.47770    0   4   1   1   0   1   0   4   1   1   0   0  1.000000  0.598    0.0015     -1.196      0.100                    6004.47748     -0.00022
 30  1  0   0  2  0   82 1      6289.99027    0   2   2   2   1   1   0   2   1   1   1   0  1.000000  0.523   -0.0017      0.756      0.100                    6289.99120      0.00093
 30  1  0   0  2  0   88 1      6468.49598    0   0   3   1   2   1   0   0   3   1   2   0  1.000000  0.815    0.0005     10.205      0.100                    6468.49610      0.00012
 30  1  0   0  2  0   89 1      6484.45025    0   0   3   3   2   1   0   0   2   2   2   0  1.000000  0.880   -0.0006     -7.296      0.100                    6484.44962     -0.00063
 30  1  0   0  2  0   94 1      6596.35128    0   1   1   1   2   1   0   1   1   1   2   0  1.000000  0.576   -0.0031     -0.253      0.100                    6596.35201      0.00073
 30  1  0   0  2  0  101 1      6713.79505    0   2   3   1   1   1   0   0   5   1   1   0  1.000000  0.549   -0.0006     -5.095      0.100                    6713.79440     -0.00065
 30  1  0   0  2  0  102 1      6718.88598    0   3   4   2   0   1   0   3   3   1   0   0  0.100000  0.532    0.0046      5.095      0.100                    6718.88396     -0.00202
 30  1  0   0  2  0  108 1      6847.19430    0   3   1   1   1   1   0   1   3   1   1   0  1.000000  0.464   -0.0018    -14.098      0.100                    6847.19389     -0.00041
 30  1  0   0  2  0  109 1      6861.30174    0   3   5   1   0   1   0   0   9   1   0   0  1.000000  0.550   -0.0078    -14.039      0.100                    6861.29833     -0.00341
 30  1  0   0  2  0  114 1      6954.03568    0   2   3   1   1   1   0   2   3   1   1   0  1.000000  0.406   -0.0018     -2.210      0.100                    6954.03555     -0.00013
 30  1  0   0  2  0  117 1      7020.08789    0   4   3   1   0   1   0   4   3   1   0   0  1.000000  0.479   -0.0053     -3.097      0.100                    7020.08815      0.00026
 30  1  0   0  2  0  118 1      7023.17797    0   0   4   2   2   1   0   0   3   1   2   0  1.000000  0.796    0.0016      3.097      0.100                    7023.17783     -0.00014
 30  1  0   0  2  0  125 1      7159.73405    0   1   9   1   0   1   0   5   1   1   0   0  1.000000  0.439    0.0015     -3.406      0.100                    7159.73438      0.00033
 30  1  0   0  2  0  126 1      7163.14564    0   1   2   2   2   1   0   1   1   1   2   0  1.000000  0.563   -0.0037      3.406      0.100                    7163.14523     -0.00041
 30  1  0   0  2  0  133 1      7277.46376    0   5   1   1   0   1   0   5   1   1   0   0  1.000000  0.539    0.0021     -1.225      0.100                    7277.46323     -0.00053
 30  1  0   0  2  0  134 1      7278.68224    0   0   8   2   1   1   0   0   8   2   1   0  0.100000  0.557    0.0072      1.225      0.100                    7278.68288      0.00064
 30  2  0   0  2  0    1 1       389.52792    0   0   0   0   0   2   0   0   0   0   0   0  1.000000  0.998   -0.0002   -588.922      0.100                     389.52792      0.00000
 30  2  0   0  2  0    2 1       978.44909    0   0   1   1   0   2   0   0   0   0   0   0  1.000000  0.998    0.0005   -579.996      0.100                     978.44908     -0.00001
 30  2  0   0  2  0    3 1      1558.44564    0   0   2   0   0   2   0   0   1   1   0   0  1.000000  0.911    0.0000     -9.909      0.100                    1558.44564     -0.00000
 30  2  0   0  2  0    4 1      1568.35521    0   0   2   2   0   2   0   0   1   1   0   0  1.000000  0.961   -0.0008      9.909      0.100                    1568.35521     -0.00000
 30  2  0   0  2  0    5 1      1672.80139    0   1   0   0   0   2   0   1   0   0   0   0  1.000000  0.924    0.0002    104.447      0.100                    1672.80139      0.00000
 30  2  0   0  2  0    6 1      2139.09670    0   0   3   1   0   2   0   0   3   1   0   0  1.000000  0.904   -0.0000    -18.894      0.100                    2139.09672      0.00002
 30  2  0   0  2  0    7 1      2157.99270    0   0   3   3   0   2   0   0   2   2   0   0  1.000000  0.988   -0.0019     18.894      0.100                    2157.99240     -0.00030
 30  2  0   0  2  0    8 1      2268.35673    0   1   1   1   0   2   0   1   0   0   0   0  1.000000  0.889    0.0003    110.367      0.100                    2268.35673      0.00000
 30  2  0   0  2  0    9 1      2610.07532    0   0   0   0   1   2   0   0   0   0   1   0  1.000000  0.955   -0.0021   -103.343      0.100                    2610.07532     -0.00000
 30  2  0   0  2  0   10 1      2713.41750    0   0   4   0   0   2   0   0   4   2   0   0  1.000000  0.759   -0.0011     -8.993      0.100                    2713.41732     -0.00018
 30  2  0   0  2  0   12 1      2747.82438    0   0   4   4   0   2   0   0   3   3   0   0  1.000000  0.991   -0.0024     25.412      0.100                    2747.82379     -0.00059
 30  2  0   0  2  0   13 1      2850.66593    0   1   2   0   0   2   0   1   1   1   0   0  1.000000  0.681    0.0011    -13.259      0.100                    2850.66586     -0.00007
 30  2  0   0  2  0   14 1      2863.92545    0   1   2   2   0   2   0   1   1   1   0   0  1.000000  0.833    0.0002     13.259      0.100                    2863.92548      0.00003
 30  2  0   0  2  0   15 1      2949.71141    0   2   0   0   0   2   0   2   0   0   0   0  1.000000  0.824   -0.0005     85.785      0.100                    2949.71136     -0.00005
 30  2  0   0  2  0   16 1      3184.80596    0   0   1   1   1   2   0   0   0   0   1   0  1.000000  0.955    0.0003   -103.255      0.100                    3184.80590     -0.00006
 30  2  0   0  2  0   17 1      3288.06226    0   0   5   1   0   2   0   0   3   1   0   0  1.000000  0.780   -0.0017    -17.585      0.100                    3288.06260      0.00034
 30  2  0   0  2  0   18 1      3305.64491    0   0   5   3   0   2   0   0   4   2   0   0  1.000000  0.838   -0.0014     17.585      0.100                    3305.64700      0.00209
 30  2  0   0  2  0   20 1      3434.54840    0   1   3   1   0   2   0   1   3   1   0   0  1.000000  0.589    0.0008    -23.805      0.100                    3434.54837     -0.00004
 30  2  0   0  2  0   21 1      3458.35389    0   1   3   3   0   2   0   1   2   2   0   0  1.000000  0.832    0.0006     23.805      0.100                    3458.35325     -0.00064
 30  2  0   0  2  0   22 1      3552.44519    0   2   1   1   0   2   0   2   0   0   0   0  1.000000  0.758   -0.0000     94.091      0.100                    3552.44513     -0.00006
 30  2  0   0  2  0   23 1      3751.15285    0   0   2   0   1   2   0   0   1   1   1   0  1.000000  0.875   -0.0001     -9.460      0.100                    3751.15286      0.00001
 30  2  0   0  2  0   24 1      3760.61345    0   0   2   2   1   2   0   0   1   1   1   0  1.000000  0.920   -0.0003      9.460      0.100                    3760.61348      0.00003
 30  2  0   0  2  0   25 1      3857.79964    0   0   6   0   0   2   0   0   7   3   0   0  1.000000  0.595   -0.0027     -7.692      0.100                    3857.80005      0.00041
 30  2  0   0  2  0   26 1      3865.49094    0   1   0   0   1   2   0   1   0   0   1   0  1.000000  0.797   -0.0014     -0.876      0.100                    3865.49101      0.00007
 30  2  0   0  2  0   27 1      3866.36629    0   1   4   2   0   2   0   0   6   0   0   0  1.000000  0.610   -0.0004      0.876      0.100                    3866.36611     -0.00018
 30  2  0   0  2  0   30 1      4010.09238    0   2   2   0   0   2   0   2   1   1   0   0  1.000000  0.573   -0.0010    -11.160      0.100                    4010.09181     -0.00057
 30  2  0   0  2  0   31 1      4021.24925    0   0   6   2   0   2   0   2   1   1   0   0  1.000000  0.544    0.0011     11.160      0.100                    4021.24923     -0.00002
 30  2  0   0  2  0   33 1      4135.23465    0   1   4   0   0   2   0   3   0   0   0   0  1.000000  0.540    0.0017    -18.562      0.100                    4135.23469      0.00004
 30  2  0   0  2  0   34 1      4153.79808    0   2   2   2   0   2   0   2   1   1   0   0  1.000000  0.692   -0.0008     18.562      0.100                    4153.79916      0.00108
 30  2  0   0  2  0   35 1      4221.41644    0   3   0   0   0   2   0   3   0   0   0   0  1.000000  0.693   -0.0001     67.618      0.100                    4221.41648      0.00004
 30  2  0   0  2  0   36 1      4318.19084    0   0   3   1   1   2   0   0   3   1   1   0  1.000000  0.871   -0.0002    -18.072      0.100                    4318.19047     -0.00037
 30  2  0   0  2  0   37 1      4336.26389    0   0   3   3   1   2   0   0   2   2   1   0  1.000000  0.946   -0.0007     18.072      0.100                    4336.26344     -0.00045
 30  2  0   0  2  0   40 1      4446.89604    0   1   1   1   1   2   0   1   0   0   1   0  1.000000  0.767    0.0001      2.605      0.100                    4446.89594     -0.00010
 30  2  0   0  2  0   49 1      4831.60536    0   2   3   1   0   2   0   3   0   0   0   0  1.000000  0.609    0.0006     31.126      0.100                    4831.60550      0.00014
 30  2  0   0  2  0   50 1      4879.31887    0   0   4   0   1   2   0   0   4   2   1   0  1.000000  0.733   -0.0014     -8.599      0.100                    4879.31880     -0.00007
 30  2  0   0  2  0   52 1      4912.21486    0   0   4   4   1   2   0   0   3   3   1   0  1.000000  0.949   -0.0005     24.298      0.100                    4912.21419     -0.00067
 30  2  0   0  2  0   55 1      5015.68306    0   1   2   0   1   2   0   1   1   1   1   0  1.000000  0.592    0.0002     -7.720      0.100                    5015.68336      0.00030
 30  2  0   0  2  0   57 1      5028.44629    0   1   2   2   1   2   0   1   1   1   1   0  1.000000  0.719    0.0000      5.042      0.100                    5028.44591     -0.00038
 30  2  0   0  2  0   61 1      5156.58123    0   0   8   0   0   2   0   2   4   2   0   0  1.000000  0.512   -0.0040    -10.160      0.100                    5156.58564      0.00441
 30  2  0   0  2  0   68 1      5361.03583    0   0   1   1   2   2   0   0   0   0   2   0  1.000000  0.887    0.0014     10.304      0.100                    5361.03585      0.00002
 30  2  0   0  2  0   69 1      5411.49777    0   4   0   0   0   2   0   4   0   0   0   0  1.000000  0.600    0.0024    -27.095      0.100                    5411.49780      0.00003
 30  2  0   0  2  0   72 1      5457.64960    0   0   5   3   1   2   0   0   4   2   1   0  1.000000  0.809   -0.0007     16.824      0.100                    5457.65179      0.00219
 30  2  0   0  2  0   74 1      5489.72844    0   2   4   0   0   2   0   4   0   0   0   0  1.000000  0.528    0.0013      1.311      0.100                    5489.72840     -0.00004
 30  2  0   0  2  0   77 1      5586.02814    0   1   3   1   1   2   0   1   3   1   1   0  1.000000  0.513   -0.0010     11.025      0.100                    5586.02820      0.00006
 30  2  0   0  2  0   79 1      5609.00646    0   1   3   3   1   2   0   1   2   2   1   0  1.000000  0.717    0.0004      5.663      0.100                    5609.00555     -0.00091
 30  2  0   0  2  0   82 1      5702.59222    0   2   1   1   1   2   0   2   0   0   1   0  1.000000  0.567   -0.0029      3.788      0.100                    5702.59373      0.00151
 30  2  0   0  2  0   89 1      5913.72561    0   0   2   0   2   2   0   0   1   1   2   0  1.000000  0.815    0.0009     -9.038      0.100                    5913.72498     -0.00063
 30  2  0   0  2  0   90 1      5922.76454    0   0   2   2   2   2   0   0   1   1   2   0  1.000000  0.854   -0.0002      9.038      0.100                    5922.76455      0.00001
 30  2  0   0  2  0   93 1      6002.70040    0   4   1   1   0   2   0   4   0   0   0   0  1.000000  0.597    0.0011     -3.286      0.100                    6002.70020     -0.00020
 30  2  0   0  2  0   95 1      6028.17875    0   1   0   0   2   2   0   1   0   0   2   0  1.000000  0.610   -0.0020     -0.095      0.100                    6028.17874     -0.00001
 30  2  0   0  2  0   99 1      6106.83621    0   3   3   1   0   2   0   3   3   1   0   0  1.000000  0.537    0.0029    -14.076      0.100                    6106.83619     -0.00002
 30  2  0   0  2  0  102 1      6148.45137    0   2   2   0   1   2   0   0   7   3   1   0  1.000000  0.463   -0.0017     -1.317      0.100                    6148.45055     -0.00082
 30  2  0   0  2  0  104 1      6159.21358    0   0   6   2   1   2   0   0   6   0   1   0  1.000000  0.449   -0.0014      9.447      0.100                    6159.21396      0.00038
 30  2  0   0  2  0  108 1      6271.92761    0   1   4   0   1   2   0   1   4   2   1   0  1.000000  0.433   -0.0002    -17.306      0.100                    6271.92769      0.00008
 30  2  0   0  2  0  110 1      6290.02325    0   2   2   2   1   2   0   2   1   1   1   0  1.000000  0.513   -0.0010      0.789      0.100                    6290.02345      0.00020
 30  2  0   0  2  0  111 1      6292.53549    0   0  10   0   0   2   0   0   7   1   0   0  0.100000  0.430    0.0064      2.518      0.100                    6292.53423     -0.00126
 30  2  0   0  2  0  114 1      6356.65134    0   3   0   0   1   2   0   3   0   0   1   0  1.000000  0.432   -0.0008    -12.238      0.100                    6356.65137      0.00003
 30  2  0   0  2  0  117 1      6446.30145    0   4   2   0   0   2   0   4   1   1   0   0  0.100000  0.430    0.0040    -12.261      0.100                    6446.30046     -0.00099
 30  2  0   0  2  0  118 1      6458.55829    0   0  10   2   0   2   0   3   4   0   0   0  0.100000  0.416    0.0057     -8.600      0.100                    6458.55980      0.00151
 30  2  0   0  2  0  119 1      6467.16583    0   0   3   1   2   2   0   0   3   1   2   0  1.000000  0.814    0.0007      8.600      0.100                    6467.16455     -0.00128
 30  2  0   0  2  0  120 1      6484.44869    0   0   3   3   2   2   0   0   2   2   2   0  1.000000  0.879   -0.0009     -7.297      0.100                    6484.44830     -0.00039
 30  2  0   0  2  0  125 1      6577.86372    0   1   8   0   0   2   0   4   1   1   0   0  0.100000  0.444    0.0030      7.017      0.100                    6577.86268     -0.00104
 30  2  0   0  2  0  126 1      6595.54980    0   1   1   1   2   2   0   1   0   0   2   0  1.000000  0.587   -0.0027     -1.153      0.100                    6595.55042      0.00062
 30  2  0   0  2  0  127 1      6596.69875    0   4   2   2   0   2   0   4   1   1   0   0  1.000000  0.561    0.0025      1.153      0.100                    6596.69860     -0.00015
 30  2  0   0  2  0  131 1      6678.80445    0   5   0   0   0   2   0   5   0   0   0   0  0.100000  0.597    0.0011     -3.719      0.100                    6678.80578      0.00133
 30  2  0   0  2  0  134 1      6711.72552    0   2   3   1   1   2   0   0   5   1   1   0  0.500000  0.534   -0.0009     -7.151      0.100                    6711.72547     -0.00005
 30  2  0   0  2  0  135 1      6718.87303    0   2   6   2   0   2   0   3   4   0   0   0  0.100000  0.504    0.0050     -6.615      0.100                    6718.87089     -0.00214
 30  2  0   0  2  0  138 1      6756.74697    0   3   4   0   0   2   0   4   1   1   0   0  1.000000  0.459    0.0026     -8.487      0.100                    6756.74768      0.00071
 30  2  0   0  2  0  142 1      6845.61905    0   3   1   1   1   2   0   1   3   1   1   0  1.000000  0.461   -0.0023    -12.290      0.100                    6845.61955      0.00050
 30  2  0   0  2  0  143 1      6857.91699    0   3   5   1   0   2   0   0   9   1   0   0  1.000000  0.501   -0.0093     12.290      0.100                    6857.91651     -0.00048
 30  2  0   0  2  0  148 1      6952.84009    0   2   3   1   1   2   0   2   3   1   1   0  1.000000  0.406   -0.0019     -3.405      0.100                    6952.84033      0.00024
 30  2  0   0  2  0  150 1      6960.73387    0   0   0   0   3   2   0   0   0   0   3   0  1.000000  0.796    0.0012      4.492      0.100                    6960.73387     -0.00000
 30  2  0   0  2  0  151 1      7015.13614    0   0   4   0   2   2   0   0   4   2   2   0  1.000000  0.687    0.0015     -1.413      0.100                    7015.13607     -0.00007
 30  2  0   0  2  0  153 1      7017.15534    0   4   3   1   0   2   0   4   3   1   0   0  1.000000  0.475   -0.0047      0.600      0.100                    7017.15498     -0.00036
 30  2  0   0  2  0  156 1      7046.54127    0   0   4   4   2   2   0   0   3   3   2   0  1.000000  0.882   -0.0002      6.185      0.100                    7046.54056     -0.00071
 30  2  0   0  2  0  162 1      7150.86683    0   1   2   0   2   2   0   1   1   1   2   0  1.000000  0.453   -0.0034     -6.438      0.100                    7150.86840      0.00157
 30  2  0   0  2  0  163 1      7157.30217    0   1   9   1   0   2   0   5   0   0   0   0  0.100000  0.435    0.0010     -5.881      0.100                    7157.30234      0.00017
 30  2  0   0  2  0  164 1      7163.18865    0   1   2   2   2   2   0   1   1   1   2   0  1.000000  0.550   -0.0035      5.881      0.100                    7163.18812     -0.00053
 30  2  0   0  2  0  170 1      7248.43300    0   2   0   0   2   2   0   3   0   0   1   0  1.000000  0.473   -0.0029     -1.665      0.100                    7248.43411      0.00111
 30  2  0   0  2  0  172 1      7269.13799    0   0   8   0   1   2   0   0   9   3   1   0  0.100000  0.443    0.0063     -0.143      0.100                    7269.13652     -0.00147
 30  2  0   0  2  0  174 1      7275.50351    0   5   1   1   0   2   0   5   0   0   0   0  0.100000  0.543    0.0029     -3.458      0.100                    7275.50260     -0.00091
 30  2  0   0  2  0  175 1      7278.95594    0   0   8   2   1   2   0   0   5   1   1   0  0.100000  0.432    0.0075      3.458      0.100                    7278.95570     -0.00024
 35  1  0   0  2  0    1 1       527.67427    0   0   0   0   0   2   0   0   0   0   0   0  10.10000  0.998   -0.0003   -588.975      0.100                     527.67427     -0.00000
 35  1  0   0  2  0    2 1      1116.64890    0   0   1   1   0   2   0   0   0   0   0   0  1.000000  0.998    0.0004   -580.194      0.100                    1116.64890     -0.00000
 35  1  0   0  2  0    3 1      1696.84304    0   0   2   0   0   2   0   0   2   2   0   0  1.000000  0.885   -0.0001    -10.063      0.100                    1696.84304     -0.00000
 35  1  0   0  2  0    4 1      1706.90645    0   0   2   2   0   2   0   0   2   0   0   0  1.000000  0.935   -0.0010     10.063      0.100                    1706.90643     -0.00002
 35  1  0   0  2  0    5 1      1810.37099    0   1   0   0   0   2   0   1   0   0   0   0  1.000000  0.923    0.0003    103.466      0.100                    1810.37099     -0.00000
 35  1  0   0  2  0    6 1      2277.40826    0   0   3   1   0   2   0   0   1   1   0   0  1.000000  0.895   -0.0002    -19.284      0.100                    2277.40827      0.00001
 35  1  0   0  2  0    7 1      2296.69446    0   0   3   3   0   2   0   0   2   2   0   0  1.000000  0.980   -0.0023     19.284      0.100                    2296.69431     -0.00015
 35  1  0   0  2  0    8 1      2405.99384    0   1   1   1   0   2   0   1   0   0   0   0  1.000000  0.888    0.0003    109.302      0.100                    2405.99390      0.00006
 35  1  0   0  2  0    9 1      2747.08313    0   0   0   0   1   2   0   0   0   0   1   0  1.000000  0.955   -0.0021   -104.870      0.100                    2747.08313     -0.00000
 35  1  0   0  2  0   10 1      2851.95225    0   0   4   0   0   2   0   0   5   3   0   0  1.000000  0.705   -0.0012     -9.281      0.100                    2851.95210     -0.00015
 35  1  0   0  2  0   12 1      2886.69870    0   0   4   4   0   2   0   0   2   2   0   0  1.000000  0.987   -0.0019     25.463      0.100                    2886.69726     -0.00144
 35  1  0   0  2  0   13 1      2988.48223    0   1   2   0   0   2   0   1   2   2   0   0  1.000000  0.659    0.0012    -13.467      0.100                    2988.48217     -0.00006
 35  1  0   0  2  0   14 1      3001.95003    0   1   2   2   0   2   0   1   2   0   0   0  1.000000  0.813    0.0001     13.467      0.100                    3001.95012      0.00009
 35  1  0   0  2  0   15 1      3086.74361    0   2   0   0   0   2   0   2   0   0   0   0  1.000000  0.822   -0.0003     84.793      0.100                    3086.74359     -0.00002
 35  1  0   0  2  0   16 1      3321.88202    0   0   1   1   1   2   0   0   0   0   1   0  1.000000  0.955    0.0003   -104.550      0.100                    3321.88194     -0.00008
 35  1  0   0  2  0   17 1      3426.43329    0   0   5   1   0   2   0   0   3   1   0   0  1.000000  0.757   -0.0019    -18.100      0.100                    3426.43360      0.00031
 35  1  0   0  2  0   18 1      3444.53126    0   0   5   3   0   2   0   0   4   0   0   0  1.000000  0.812    0.0010     18.100      0.100                    3444.53076     -0.00050
 35  1  0   0  2  0   20 1      3572.25883    0   1   3   1   0   2   0   1   1   1   0   0  1.000000  0.581    0.0009    -24.284      0.100                    3572.25883      0.00000
 35  1  0   0  2  0   21 1      3596.54403    0   1   3   3   0   2   0   1   2   2   0   0  1.000000  0.824    0.0009     24.284      0.100                    3596.54321     -0.00082
 35  1  0   0  2  0   22 1      3689.55336    0   2   1   1   0   2   0   2   0   0   0   0  1.000000  0.756    0.0003     93.009      0.100                    3689.55325     -0.00011
 35  1  0   0  2  0   23 1      3888.43671    0   0   2   0   1   2   0   0   2   2   1   0  1.000000  0.849   -0.0002     -9.615      0.100                    3888.43671      0.00000
 35  1  0   0  2  0   24 1      3898.05145    0   0   2   2   1   2   0   0   2   0   1   0  1.000000  0.894   -0.0004      9.615      0.100                    3898.05139     -0.00006
 35  1  0   0  2  0   25 1      3996.39098    0   0   6   0   0   2   0   0   7   3   0   0  0.010000  0.527   -0.0051     -5.526      0.100                    3996.39343      0.00245
 35  1  0   0  2  0   26 1      4001.91630    0   1   0   0   1   2   0   1   0   0   1   0  1.000000  0.796   -0.0015     -3.543      0.100                    4001.91627     -0.00003
 35  1  0   0  2  0   27 1      4005.45867    0   1   4   2   0   2   0   0   3   1   0   0  1.000000  0.534   -0.0012      3.543      0.100                    4005.45850     -0.00017
 35  1  0   0  2  0   30 1      4148.03006    0   2   2   0   0   2   0   2   2   2   0   0  1.000000  0.553   -0.0009    -11.464      0.100                    4148.02964     -0.00042
 35  1  0   0  2  0   31 1      4159.49131    0   0   6   2   0   2   0   2   2   0   0   0  1.000000  0.525    0.0008     11.464      0.100                    4159.49170      0.00039
 35  1  0   0  2  0   33 1      4272.45416    0   1   4   0   0   2   0   3   0   0   0   0  1.000000  0.543    0.0022    -18.876      0.100                    4272.45417      0.00001
 35  1  0   0  2  0   34 1      4291.33195    0   2   2   2   0   2   0   2   2   0   0   0  1.000000  0.676    0.0007     18.876      0.100                    4291.33193     -0.00002
 35  1  0   0  2  0   35 1      4357.98732    0   3   0   0   0   2   0   3   0   0   0   0  1.000000  0.689    0.0005     66.655      0.100                    4357.98730     -0.00002
 35  1  0   0  2  0   36 1      4455.40674    0   0   3   1   1   2   0   0   1   1   1   0  1.000000  0.862   -0.0001    -18.458      0.100                    4455.40609     -0.00065
 35  1  0   0  2  0   37 1      4473.86553    0   0   3   3   1   2   0   0   2   2   1   0  1.000000  0.938   -0.0003     18.458      0.100                    4473.86446     -0.00107
 35  1  0   0  2  0   39 1      4583.33289    0   0   7   3   0   2   0   0   6   0   0   0  0.010000  0.626    0.0056     -0.075      0.100                    4583.32922     -0.00367
 35  1  0   0  2  0   40 1      4583.40944    0   1   1   1   1   2   0   1   0   0   1   0  1.000000  0.753    0.0002      0.075      0.100                    4583.40936     -0.00008
 35  1  0   0  2  0   49 1      4968.23286    0   2   3   1   0   2   0   3   0   0   0   0  1.000000  0.606    0.0011     31.887      0.100                    4968.23311      0.00025
 35  1  0   0  2  0   50 1      5016.76552    0   0   4   0   1   2   0   0   5   3   1   0  1.000000  0.680   -0.0021     -8.888      0.100                    5016.76594      0.00042
 35  1  0   0  2  0   52 1      5050.00300    0   0   4   4   1   2   0   0   2   2   1   0  1.000000  0.945   -0.0017     24.350      0.100                    5050.00332      0.00032
 35  1  0   0  2  0   55 1      5152.38322    0   1   2   0   1   2   0   1   2   2   1   0  1.000000  0.572    0.0001    -10.192      0.100                    5152.38345      0.00023
 35  1  0   0  2  0   57 1      5165.35595    0   1   2   2   1   2   0   1   2   0   1   0  1.000000  0.701   -0.0004      2.780      0.100                    5165.35570     -0.00025
 35  1  0   0  2  0   60 1      5249.83837    0   2   0   0   1   2   0   2   0   0   1   0  1.000000  0.617   -0.0019      1.883      0.100                    5249.83832     -0.00005
 35  1  0   0  2  0   68 1      5496.98542    0   0   1   1   2   2   0   0   0   0   2   0  1.000000  0.887    0.0013      8.363      0.100                    5496.98560      0.00018
 35  1  0   0  2  0   71 1      5578.13343    0   0   5   1   1   2   0   0   3   1   1   0  1.000000  0.733   -0.0023      2.451      0.100                    5578.13375      0.00032
 35  1  0   0  2  0   73 1      5625.96390    0   2   4   0   0   2   0   4   0   0   0   0  1.000000  0.522    0.0021     -0.424      0.100                    5625.96389     -0.00001
 35  1  0   0  2  0   77 1      5722.64318    0   1   3   1   1   2   0   1   1   1   1   0  1.000000  0.505   -0.0007      8.459      0.100                    5722.64278     -0.00040
 35  1  0   0  2  0   79 1      5746.09827    0   1   3   3   1   2   0   1   2   2   1   0  1.000000  0.710    0.0002      3.462      0.100                    5746.09730     -0.00097
 35  1  0   0  2  0   82 1      5838.57540    0   2   1   1   1   2   0   2   0   0   1   0  1.000000  0.564   -0.0020      0.089      0.100                    5838.57567      0.00027
 35  1  0   0  2  0   89 1      6049.89365    0   0   2   0   2   2   0   0   2   2   2   0  1.000000  0.791    0.0004     -9.193      0.100                    6049.89365     -0.00000
 35  1  0   0  2  0   90 1      6059.08698    0   0   2   2   2   2   0   0   2   0   2   0  1.000000  0.830   -0.0002      9.193      0.100                    6059.08711      0.00013
 35  1  0   0  2  0   93 1      6139.20844    0   4   1   1   0   2   0   4   0   0   0   0  1.000000  0.598    0.0023      3.906      0.100                    6139.20785     -0.00059
 35  1  0   0  2  0   95 1      6163.45690    0   1   0   0   2   2   0   1   0   0   2   0  1.000000  0.609   -0.0023     -2.790      0.100                    6163.45685     -0.00005
 35  1  0   0  2  0   99 1      6243.04148    0   2   5   1   0   2   0   3   1   1   0   0  1.000000  0.534    0.0035    -16.394      0.100                    6243.04207      0.00059
 35  1  0   0  2  0  102 1      6285.30164    0   2   2   0   1   2   0   2   2   2   1   0  1.000000  0.433   -0.0027     -3.757      0.100                    6285.30172      0.00008
 35  1  0   0  2  0  104 1      6296.36539    0   2   2   2   1   2   0   2   2   0   1   0  1.000000  0.410   -0.0024      7.308      0.100                    6296.36657      0.00118
 35  1  0   0  2  0  108 1      6408.02577    0   1   4   0   1   2   0   1   5   3   1   0  1.000000  0.415   -0.0011    -18.419      0.100                    6408.02658      0.00081
 35  1  0   0  2  0  109 1      6426.44539    0   2   2   2   1   2   0   2   2   0   1   0  1.000000  0.501   -0.0006     -2.621      0.100                    6426.44496     -0.00043
 35  1  0   0  2  0  111 1      6430.46970    0   0  10   0   0   2   0   0  15   1   0   0  0.001000  0.471    0.0069      1.410      0.100                    6430.46852     -0.00118
 35  1  0   0  2  0  114 1      6492.07457    0   3   0   0   1   2   0   3   0   0   1   0  1.000000  0.429   -0.0011    -15.578      0.100                    6492.07462      0.00005
 35  1  0   0  2  0  117 1      6583.63908    0   4   2   0   0   2   0   4   2   2   0   0  0.010000  0.413    0.0041    -12.765      0.100                    6583.63908      0.00000
 35  1  0   0  2  0  118 1      6596.40036    0   0  10   2   0   2   0   3   4   0   0   0  0.010000  0.382    0.0063     -6.874      0.100                    6596.40217      0.00181
 35  1  0   0  2  0  119 1      6603.28365    0   0   3   1   2   2   0   0   1   1   2   0  1.000000  0.806    0.0003      6.874      0.100                    6603.28264     -0.00101
 35  1  0   0  2  0  120 1      6620.94782    0   0   3   3   2   2   0   0   2   2   2   0  1.000000  0.872   -0.0010     -8.721      0.100                    6620.94758     -0.00024
 35  1  0   0  2  0  125 1      6714.55075    0   1   8   0   0   2   0   4   2   2   0   0  1.000000  0.426    0.0041      5.707      0.100                    6714.54969     -0.00106
 35  1  0   0  2  0  126 1      6730.93243    0   1   1   1   2   2   0   1   0   0   2   0  1.000000  0.586   -0.0026     -2.876      0.100                    6730.93261      0.00018
 35  1  0   0  2  0  127 1      6733.80251    0   4   2   2   0   2   0   4   2   0   0   0  1.000000  0.546    0.0033      2.876      0.100                    6733.80250     -0.00001
 35  1  0   0  2  0  131 1      6814.74836    0   5   0   0   0   2   0   5   0   0   0   0  0.010000  0.597    0.0024     -6.080      0.100                    6814.74944      0.00108
 35  1  0   0  2  0  134 1      6848.40057    0   0   7   1   1   2   0   0   5   1   1   0  1.000000  0.509   -0.0005     -7.153      0.100                    6848.40002     -0.00055
 35  1  0   0  2  0  135 1      6855.54893    0   2   6   2   0   2   0   3   4   0   0   0  1.000000  0.488    0.0056      7.153      0.100                    6855.54731     -0.00162
 35  1  0   0  2  0  138 1      6892.78892    0   3   4   0   0   2   0   4   2   2   0   0  1.000000  0.451    0.0043    -11.987      0.100                    6892.78909      0.00017
 35  1  0   0  2  0  142 1      6981.63147    0   3   1   1   1   2   0   1   3   1   1   0  1.000000  0.450   -0.0029    -13.942      0.100                    6981.63251      0.00104
 35  1  0   0  2  0  148 1      7088.35144    0   2   3   1   1   2   0   2   1   1   1   0  1.000000  0.405   -0.0014     -6.797      0.100                    7088.35094     -0.00050
 35  1  0   0  2  0  150 1      7095.45744    0   0   0   0   3   2   0   0   0   0   3   0  1.000000  0.796    0.0016      0.313      0.100                    7095.45743     -0.00001
 35  1  0   0  2  0  151 1      7151.49187    0   0   4   0   2   2   0   0   5   3   2   0  1.000000  0.637    0.0002     -2.699      0.100                    7151.49291      0.00104
 35  1  0   0  2  0  152 1      7154.19611    0   4   3   1   0   2   0   4   1   1   0   0  1.000000  0.470   -0.0059     -1.515      0.100                    7154.19834      0.00223
 35  1  0   0  2  0  156 1      7183.24069    0   0   4   4   2   2   0   0   2   2   2   0  1.000000  0.878    0.0007      5.056      0.100                    7183.23922     -0.00147
 35  1  0   0  2  0  162 1      7286.44756    0   1   2   0   2   2   0   1   2   2   2   0  1.000000  0.438   -0.0048     -7.294      0.100                    7286.45012      0.00256
 35  1  0   0  2  0  163 1      7293.73713    0   1   9   1   0   2   0   5   0   0   0   0  0.010000  0.437    0.0016     -5.237      0.100                    7293.73791      0.00078
 35  1  0   0  2  0  164 1      7298.98040    0   1   2   2   2   2   0   1   2   0   2   0  1.000000  0.536   -0.0046      5.237      0.100                    7298.98065      0.00025
 35  1  0   0  2  0  170 1      7383.16420    0   2   0   0   2   2   0   3   0   0   1   0  1.000000  0.472   -0.0030      2.679      0.100                    7383.16459      0.00039
 35  1  0   0  2  0  172 1      7406.04979    0   0   8   0   1   2   0   0   5   1   1   0  0.010000  0.407    0.0070     -2.621      0.100                    7406.04715     -0.00264
 35  1  0   0  2  0  174 1      7411.43353    0   5   1   1   0   2   0   5   0   0   0   0  1.000000  0.541    0.0027      2.762      0.100                    7411.43422      0.00069
 35  1  0   0  2  0  175 1      7416.35886    0   0   8   2   1   2   0   0   8   4   1   0  0.010000  0.409    0.0072      4.929      0.100                    7416.35875     -0.00011
 35  2  0   0  2  0    1 1      1117.64520    0   0   1   1   0   1   0   0   1   1   0   0  1.000000  0.998    0.0003   -589.169      0.100                    1117.64520     -0.00000
 35  2  0   0  2  0    2 1      1706.81529    0   0   2   2   0   1   0   0   1   1   0   0  1.000000  0.998   -0.0009   -572.464      0.100                    1706.81528     -0.00001
 35  2  0   0  2  0    3 1      2279.27851    0   0   3   1   0   1   0   0   4   2   0   0  1.000000  0.900   -0.0004    -17.418      0.100                    2279.27841     -0.00010
 35  2  0   0  2  0    4 1      2296.69802    0   0   3   3   0   1   0   0   1   1   0   0  1.000000  0.986   -0.0011     17.418      0.100                    2296.69668     -0.00134
 35  2  0   0  2  0    5 1      2407.14317    0   1   1   1   0   1   0   1   1   1   0   0  1.000000  0.887    0.0003    110.448      0.100                    2407.14317     -0.00000
 35  2  0   0  2  0    8 1      3001.87000    0   1   2   2   0   1   0   1   1   1   0   0  1.000000  0.860    0.0012    115.175      0.100                    3001.86907     -0.00093
 35  2  0   0  2  0    9 1      3322.85893    0   0   1   1   1   1   0   0   1   1   1   0  1.000000  0.954    0.0002   -106.280      0.100                    3322.85921      0.00029
 35  2  0   0  2  0   10 1      3429.14222    0   0   5   1   0   1   0   0   3   1   0   0  1.000000  0.774   -0.0024    -15.408      0.100                    3429.14207     -0.00015
 35  2  0   0  2  0   11 1      3444.54715    0   0   5   3   0   1   0   0   5   1   0   0  1.000000  0.832    0.0021     15.408      0.100                    3444.54540     -0.00175
 35  2  0   0  2  0   14 1      3596.54671    0   1   3   3   0   1   0   1   1   1   0   0  1.000000  0.830    0.0011     22.260      0.100                    3596.54564     -0.00107
 35  2  0   0  2  0   15 1      3690.92144    0   2   1   1   0   1   0   2   1   1   0   0  1.000000  0.754    0.0003     94.375      0.100                    3690.92136     -0.00008
 35  2  0   0  2  0   16 1      3897.95960    0   0   2   2   1   1   0   0   1   1   1   0  1.000000  0.954   -0.0002   -106.934      0.100                    3897.95931     -0.00029
 35  2  0   0  2  0   17 1      4004.89336    0   1   4   2   0   1   0   0   6   2   0   0  1.000000  0.744   -0.0008    -23.824      0.100                    4004.89357      0.00021
 35  2  0   0  2  0   20 1      4159.23505    0   0   6   2   0   1   0   2   1   1   0   0  1.000000  0.576   -0.0009    -31.434      0.100                    4159.23731      0.00226
 35  2  0   0  2  0   22 1      4291.26982    0   2   2   2   0   1   0   2   1   1   0   0  1.000000  0.708    0.0025    100.600      0.100                    4291.26796     -0.00187
 35  2  0   0  2  0   23 1      4457.23893    0   0   3   1   1   1   0   0   4   2   1   0  1.000000  0.866   -0.0008    -16.629      0.100                    4457.23946      0.00053
 35  2  0   0  2  0   24 1      4473.86920    0   0   3   3   1   1   0   0   1   1   1   0  1.000000  0.943    0.0003     16.629      0.100                    4473.86759     -0.00161
 35  2  0   0  2  0   27 1      4584.52643    0   1   1   1   1   1   0   1   1   1   1   0  1.000000  0.762   -0.0002      1.146      0.100                    4584.52643      0.00000
 35  2  0   0  2  0   51 1      5595.47859    0   0   5   3   1   1   0   0   5   1   1   0  1.000000  0.802   -0.0007     14.703      0.100                    5595.48014      0.00155
 35  2  0   0  2  0   57 1      5746.10092    0   1   3   3   1   1   0   1   1   1   1   0  1.000000  0.711    0.0002      3.465      0.100                    5746.09991     -0.00101
 35  2  0   0  2  0   60 1      5839.90105    0   2   1   1   1   1   0   2   1   1   1   0  1.000000  0.558   -0.0016      1.415      0.100                    5839.90111      0.00006
 35  2  0   0  2  0   67 1      6058.99426    0   0   2   2   2   1   0   0   1   1   2   0  1.000000  0.885    0.0001     19.058      0.100                    6058.99388     -0.00038
 35  2  0   0  2  0   69 1      6141.61635    0   4   1   1   0   1   0   4   1   1   0   0  1.000000  0.599    0.0025     -1.840      0.100                    6141.61591     -0.00044
 35  2  0   0  2  0   74 1      6245.15610    0   2   5   1   0   1   0   3   4   2   0   0  1.000000  0.537    0.0031    -22.493      0.100                    6245.15498     -0.00112
 35  2  0   0  2  0   81 1      6426.38603    0   2   2   2   1   1   0   2   1   1   1   0  1.000000  0.521   -0.0017     -2.680      0.100                    6426.38678      0.00075
 35  2  0   0  2  0   88 1      6605.08149    0   0   3   1   2   1   0   0   4   2   2   0  1.000000  0.809    0.0007      9.163      0.100                    6605.08165      0.00016
 35  2  0   0  2  0   89 1      6620.95162    0   0   3   3   2   1   0   0   1   1   2   0  1.000000  0.875    0.0004     -8.717      0.100                    6620.94995     -0.00167
 35  2  0   0  2  0   94 1      6732.02278    0   1   1   1   2   1   0   1   1   1   2   0  1.000000  0.579   -0.0032     -1.603      0.100                    6732.02361      0.00083
 35  2  0   0  2  0  101 1      6851.19398    0   2   3   1   1   1   0   0   5   1   1   0  1.000000  0.540   -0.0017     -4.387      0.100                    6851.19431      0.00033
 35  2  0   0  2  0  102 1      6855.57653    0   3   4   2   0   1   0   3   3   1   0   0  1.000000  0.530    0.0046      4.387      0.100                    6855.57550     -0.00103
 35  2  0   0  2  0  108 1      6983.76252    0   3   1   1   1   1   0   1   3   1   1   0  1.000000  0.459   -0.0021    -16.352      0.100                    6983.76227     -0.00025
 35  2  0   0  2  0  114 1      7089.97992    0   2   3   1   1   1   0   2   4   2   1   0  1.000000  0.406   -0.0019     -5.169      0.100                    7089.97959     -0.00033
 35  2  0   0  2  0  117 1      7158.14979    0   4   3   1   0   1   0   4   4   2   0   0  1.000000  0.476   -0.0036     -1.556      0.100                    7158.14928     -0.00051
 35  2  0   0  2  0  118 1      7159.70054    0   0   4   2   2   1   0   0   3   1   2   0  1.000000  0.791    0.0059      1.556      0.100                    7159.69601     -0.00453
 35  2  0   0  2  0  125 1      7297.02450    0   1   9   1   0   1   0   5   1   1   0   0  1.000000  0.442    0.0036     -1.871      0.100                    7297.02369     -0.00081
 35  2  0   0  2  0  126 1      7298.90279    0   1   2   2   2   1   0   1   1   1   2   0  1.000000  0.562   -0.0053      1.871      0.100                    7298.90389      0.00110
 35  2  0   0  2  0  133 1      7414.09556    0   5   1   1   0   1   0   5   1   1   0   0  1.000000  0.538    0.0034     -1.770      0.100                    7414.09477     -0.00079
 35  2  0   0  2  0  134 1      7415.86055    0   0   8   2   1   1   0   0   6   2   1   0  1.000000  0.550    0.0067      1.770      0.100                    7415.86163      0.00108
 40  1  0   0  2  0    1 1      1277.03609    0   0   1   1   0   1   0   0   2   2   0   0  1.000000  0.998    0.0000   -589.226      0.100                    1277.03613      0.00004
 40  1  0   0  2  0    2 1      1866.26312    0   0   2   2   0   1   0   0   1   1   0   0  1.000000  0.998   -0.0012   -572.785      0.100                    1866.26314      0.00002
 40  1  0   0  2  0    3 1      2439.04783    0   0   3   1   0   1   0   0   4   2   0   0  1.000000  0.892   -0.0007    -17.324      0.100                    2439.04776     -0.00007
 40  1  0   0  2  0    4 1      2456.37423    0   0   3   3   0   1   0   0   1   1   0   0  1.000000  0.979    0.0001     17.324      0.100                    2456.37136     -0.00287
 40  1  0   0  2  0    6 1      3020.60857    0   0   4   2   0   1   0   0   4   2   0   0  1.000000  0.871   -0.0008    -25.957      0.100                    3020.60899      0.00042
 40  1  0   0  2  0    9 1      3480.95012    0   0   1   1   1   1   0   0   2   2   1   0  1.000000  0.954    0.0001   -108.256      0.100                    3480.95046      0.00034
 40  1  0   0  2  0   10 1      3589.20954    0   0   5   1   0   1   0   0   3   1   0   0  1.000000  0.757   -0.0029    -15.242      0.100                    3589.20943     -0.00011
 40  1  0   0  2  0   11 1      3604.44858    0   0   5   3   0   1   0   0   3   1   0   0  1.000000  0.812    0.0045     15.242      0.100                    3604.44411     -0.00448
 40  1  0   0  2  0   14 1      3755.63405    0   1   3   3   0   1   0   1   1   1   0   0  1.000000  0.824    0.0020     22.220      0.100                    3755.63221     -0.00184
 40  1  0   0  2  0   15 1      3849.17756    0   2   1   1   0   1   0   2   2   2   0   0  1.000000  0.750    0.0006     93.544      0.100                    3849.17758      0.00002
 40  1  0   0  2  0   16 1      4056.12541    0   0   2   2   1   1   0   0   1   1   1   0  1.000000  0.954   -0.0001   -108.582      0.100                    4056.12484     -0.00057
 40  1  0   0  2  0   17 1      4164.70748    0   1   4   2   0   1   0   0   4   2   0   0  1.000000  0.730   -0.0014    -24.062      0.100                    4164.70776      0.00028
 40  1  0   0  2  0   20 1      4318.23511    0   0   6   2   0   1   0   2   1   1   0   0  1.000000  0.579   -0.0010    -31.723      0.100                    4318.23776      0.00265
 40  1  0   0  2  0   22 1      4449.56641    0   2   2   2   0   1   0   2   1   1   0   0  1.000000  0.705    0.0016     99.607      0.100                    4449.56584     -0.00057
 40  1  0   0  2  0   23 1      4615.73508    0   0   3   1   1   1   0   0   4   2   1   0  1.000000  0.858   -0.0007    -16.543      0.100                    4615.73541      0.00033
 40  1  0   0  2  0   24 1      4632.27897    0   0   3   3   1   1   0   0   1   1   1   0  1.000000  0.936    0.0028     16.543      0.100                    4632.27457     -0.00440
 40  1  0   0  2  0   26 1      4742.01321    0   1   1   1   1   1   0   1   2   2   1   0  1.000000  0.760   -0.0006     -1.483      0.100                    4742.01337      0.00016
 40  1  0   0  2  0   48 1      5654.73379    0   0   1   1   2   1   0   0   2   2   2   0  1.000000  0.884    0.0014      7.371      0.100                    5654.73455      0.00076
 40  1  0   0  2  0   57 1      5903.92424    0   1   3   3   1   1   0   1   1   1   1   0  1.000000  0.705    0.0020      0.939      0.100                    5903.92126     -0.00298
 40  1  0   0  2  0   59 1      5996.84939    0   2   1   1   1   1   0   2   2   2   1   0  1.000000  0.555   -0.0021     -2.433      0.100                    5996.84965      0.00026
 40  1  0   0  2  0   67 1      6215.87525    0   0   2   2   2   1   0   0   1   1   2   0  1.000000  0.885    0.0005     17.333      0.100                    6215.87453     -0.00072
 40  1  0   0  2  0   69 1      6299.47978    0   4   1   1   0   1   0   4   2   2   0   0  1.000000  0.600    0.0030     -2.567      0.100                    6299.47965     -0.00013
 40  1  0   0  2  0   74 1      6402.62151    0   2   5   1   0   1   0   3   4   2   0   0  1.000000  0.535    0.0018    -25.011      0.100                    6402.62238      0.00087
 40  1  0   0  2  0   88 1      6762.30274    0   0   3   1   2   1   0   0   4   2   2   0  1.000000  0.801    0.0006      7.971      0.100                    6762.30309      0.00035
 40  1  0   0  2  0   89 1      6778.09217    0   0   3   3   2   1   0   0   1   1   2   0  1.000000  0.868    0.0021    -10.351      0.100                    6778.08886     -0.00331
 40  1  0   0  2  0   94 1      6888.20201    0   1   1   1   2   1   0   1   2   2   2   0  1.000000  0.578   -0.0030     -3.158      0.100                    6888.20230      0.00029
 40  1  0   0  2  0  101 1      7009.33689    0   2   3   1   1   1   0   0   5   1   1   0  1.000000  0.529   -0.0021     -3.614      0.100                    7009.33755      0.00066
 40  1  0   0  2  0  102 1      7012.94442    0   3   4   2   0   1   0   3   4   2   0   0  1.000000  0.526    0.0091      3.614      0.100                    7012.94001     -0.00441
 40  1  0   0  2  0  108 1      7140.96610    0   3   1   1   1   1   0   1   3   1   1   0  1.000000  0.453   -0.0018    -18.873      0.100                    7140.96547     -0.00063
 40  1  0   0  2  0  114 1      7246.48738    0   2   3   1   1   1   0   2   4   2   1   0  1.000000  0.405   -0.0027     -8.560      0.100                    7246.48769      0.00031
 40  1  0   0  2  0  118 1      7317.03595    0   4   3   1   0   1   0   4   4   2   0   0  1.000000  0.467   -0.0048      0.188      0.100                    7317.04064      0.00469
 40  1  0   0  2  0  125 1      7455.04530    0   1   9   1   0   1   0   5   2   2   0   0  1.000000  0.431    0.0029     -0.145      0.100                    7455.03894     -0.00636
 40  1  0   0  2  0  133 1      7571.38171    0   5   1   1   0   1   0   5   2   2   0   0  1.000000  0.536    0.0048      2.263      0.100                    7571.38073     -0.00097
 40  1  0   0  2  0  134 1      7573.75726    0   0   8   2   1   1   0   0   7   3   1   0  1.000000  0.539    0.0068      2.379      0.100                    7573.75814      0.00088
 40  2  0   0  2  0    1 1       686.70435    0   0   0   0   0   2   0   0   1   1   0   0  10.10000  0.998   -0.0004   -589.036      0.100                     686.70435     -0.00000
 40  2  0   0  2  0    2 1      1275.73994    0   0   1   1   0   2   0   0   0   0   0   0  1.000000  0.998    0.0002   -580.405      0.100                    1275.73994      0.00000
 40  2  0   0  2  0    3 1      1856.14550    0   0   2   0   0   2   0   0   2   2   0   0  1.000000  0.850   -0.0003    -10.268      0.100                    1856.14548     -0.00002
 40  2  0   0  2  0    4 1      1866.41496    0   0   2   2   0   2   0   0   0   0   0   0  1.000000  0.901   -0.0013     10.268      0.100                    1866.41496      0.00000
 40  2  0   0  2  0    5 1      1968.73803    0   1   0   0   0   2   0   1   1   1   0   0  1.000000  0.922    0.0004    102.325      0.100                    1968.73803     -0.00000
 40  2  0   0  2  0    6 1      2436.62040    0   0   3   1   0   2   0   0   1   1   0   0  1.000000  0.882   -0.0004    -19.744      0.100                    2436.62045      0.00005
 40  2  0   0  2  0    7 1      2456.36654    0   0   3   3   0   2   0   0   0   0   0   0  1.000000  0.967   -0.0035     19.744      0.100                    2456.36729      0.00075
 40  2  0   0  2  0    8 1      2564.43799    0   1   1   1   0   2   0   1   0   0   0   0  1.000000  0.886    0.0004    108.075      0.100                    2564.43801      0.00002
 40  2  0   0  2  0    9 1      2904.80233    0   0   0   0   1   2   0   0   1   1   1   0  1.000000  0.955   -0.0021   -106.583      0.100                    2904.80233      0.00000
 40  2  0   0  2  0   10 1      3011.38510    0   0   4   0   0   2   0   0   5   3   0   0  1.000000  0.644   -0.0016     -9.686      0.100                    3011.38513      0.00003
 40  2  0   0  2  0   12 1      3046.56906    0   0   4   4   0   2   0   0   2   2   0   0  1.000000  0.981   -0.0023     25.496      0.100                    3046.56773     -0.00133
 40  2  0   0  2  0   13 1      3147.11679    0   1   2   0   0   2   0   1   2   2   0   0  1.000000  0.632    0.0013    -13.734      0.100                    3147.11672     -0.00007
 40  2  0   0  2  0   14 1      3160.85212    0   1   2   2   0   2   0   1   0   0   0   0  1.000000  0.787    0.0002     13.734      0.100                    3160.85218      0.00006
 40  2  0   0  2  0   15 1      3244.49471    0   2   0   0   0   2   0   2   1   1   0   0  1.000000  0.820    0.0001     83.642      0.100                    3244.49465     -0.00006
 40  2  0   0  2  0   16 1      3479.67925    0   0   1   1   1   2   0   0   0   0   1   0  1.000000  0.955    0.0002   -106.023      0.100                    3479.67918     -0.00007
 40  2  0   0  2  0   17 1      3585.70399    0   0   5   1   0   2   0   0   3   1   0   0  1.000000  0.722   -0.0020    -18.712      0.100                    3585.70425      0.00026
 40  2  0   0  2  0   18 1      3604.41437    0   0   5   3   0   2   0   0   4   0   0   0  1.000000  0.773   -0.0020     18.712      0.100                    3604.41639      0.00202
 40  2  0   0  2  0   20 1      3730.77916    0   1   3   1   0   2   0   1   1   1   0   0  1.000000  0.568    0.0012    -24.848      0.100                    3730.77909     -0.00007
 40  2  0   0  2  0   21 1      3755.62828    0   1   3   3   0   2   0   1   0   0   0   0  1.000000  0.814   -0.0003     24.848      0.100                    3755.62878      0.00050
 40  2  0   0  2  0   22 1      3847.39050    0   2   1   1   0   2   0   2   0   0   0   0  1.000000  0.753    0.0007     91.763      0.100                    3847.39030     -0.00020
 40  2  0   0  2  0   23 1      4046.45704    0   0   2   0   1   2   0   0   2   2   1   0  1.000000  0.816   -0.0003     -9.821      0.100                    4046.45706      0.00002
 40  2  0   0  2  0   24 1      4056.27826    0   0   2   2   1   2   0   0   0   0   1   0  1.000000  0.861   -0.0007      9.821      0.100                    4056.27836      0.00010
 40  2  0   0  2  0   25 1      4155.85754    0   0   6   0   0   2   0   0   3   1   0   0  1.000000  0.566   -0.0032     -3.110      0.100                    4155.85774      0.00020
 40  2  0   0  2  0   26 1      4158.96612    0   1   0   0   1   2   0   1   1   1   1   0  1.000000  0.795   -0.0016      3.110      0.100                    4158.96612     -0.00000
 40  2  0   0  2  0   27 1      4165.62195    0   1   4   2   0   2   0   0   8   4   0   0  1.000000  0.571   -0.0018      6.655      0.100                    4165.62161     -0.00034
 40  2  0   0  2  0   30 1      4306.77714    0   2   2   0   0   2   0   2   2   2   0   0  1.000000  0.528   -0.0009    -11.883      0.100                    4306.77708     -0.00006
 40  2  0   0  2  0   31 1      4318.65805    0   0   6   2   0   2   0   2   0   0   0   0  1.000000  0.500    0.0008     11.883      0.100                    4318.65856      0.00051
 40  2  0   0  2  0   33 1      4430.40247    0   1   4   0   0   2   0   3   1   1   0   0  1.000000  0.546    0.0027    -19.265      0.100                    4430.40245     -0.00002
 40  2  0   0  2  0   34 1      4449.66865    0   2   2   2   0   2   0   2   0   0   0   0  1.000000  0.658    0.0020     19.265      0.100                    4449.66768     -0.00097
 40  2  0   0  2  0   35 1      4515.21370    0   3   0   0   0   2   0   3   1   1   0   0  1.000000  0.684    0.0010     65.545      0.100                    4515.21366     -0.00004
 40  2  0   0  2  0   36 1      4613.35736    0   0   3   1   1   2   0   0   1   1   1   0  1.000000  0.849    0.0003    -18.913      0.100                    4613.35611     -0.00125
 40  2  0   0  2  0   37 1      4632.27105    0   0   3   3   1   2   0   0   0   0   1   0  1.000000  0.925   -0.0019     18.913      0.100                    4632.27138      0.00033
 40  2  0   0  2  0   39 1      4740.55502    0   1   1   1   1   2   0   1   0   0   1   0  1.000000  0.764   -0.0004     -2.848      0.100                    4740.55503      0.00001
 40  2  0   0  2  0   48 1      5092.75149    0   0   0   0   2   2   0   0   1   1   2   0  1.000000  0.885    0.0005    -32.770      0.100                    5092.75156      0.00007
 40  2  0   0  2  0   52 1      5208.62290    0   0   4   4   1   2   0   0   2   2   1   0  1.000000  0.938   -0.0002     24.385      0.100                    5208.62154     -0.00136
 40  2  0   0  2  0   55 1      5309.73308    0   1   2   0   1   2   0   1   2   2   1   0  1.000000  0.548    0.0001      8.193      0.100                    5309.73315      0.00007
 40  2  0   0  2  0   57 1      5322.97673    0   1   2   2   1   2   0   1   0   0   1   0  1.000000  0.673    0.0008      0.189      0.100                    5322.97527     -0.00147
 40  2  0   0  2  0   59 1      5406.26622    0   2   0   0   1   2   0   2   1   1   1   0  1.000000  0.614   -0.0022     -2.308      0.100                    5406.26620     -0.00002
 40  2  0   0  2  0   68 1      5653.48566    0   0   1   1   2   2   0   0   0   0   2   0  1.000000  0.886    0.0014      6.122      0.100                    5653.48592      0.00026
 40  2  0   0  2  0   69 1      5705.30551    0   4   0   0   0   2   0   4   1   1   0   0  1.000000  0.605    0.0040    -28.189      0.100                    5705.30553      0.00002
 40  2  0   0  2  0   73 1      5782.81603    0   2   4   0   0   2   0   4   1   1   0   0  1.000000  0.514    0.0029     -2.401      0.100                    5782.81609      0.00006
 40  2  0   0  2  0   77 1      5879.90258    0   1   3   1   1   2   0   1   1   1   1   0  1.000000  0.494   -0.0010      5.503      0.100                    5879.90236     -0.00022
 40  2  0   0  2  0   79 1      5903.91856    0   1   3   3   1   2   0   1   0   0   1   0  1.000000  0.700    0.0002      0.933      0.100                    5903.91732     -0.00124
 40  2  0   0  2  0   81 1      5995.11771    0   2   1   1   1   2   0   2   0   0   1   0  1.000000  0.562   -0.0024     -4.165      0.100                    5995.11804      0.00033
 40  2  0   0  2  0   89 1      6206.62915    0   0   2   0   2   2   0   0   2   2   2   0  1.000000  0.759    0.0008      8.109      0.100                    6206.62885     -0.00030
 40  2  0   0  2  0   90 1      6216.02944    0   0   2   2   2   2   0   0   0   0   2   0  1.000000  0.798   -0.0003      9.400      0.100                    6216.02985      0.00041
 40  2  0   0  2  0   95 1      6319.18573    0   1   0   0   2   2   0   1   1   1   2   0  1.000000  0.608   -0.0028     -5.895      0.100                    6319.18573     -0.00000
 40  2  0   0  2  0   99 1      6399.84758    0   3   3   1   0   2   0   3   1   1   0   0  1.000000  0.529    0.0043    -18.928      0.100                    6399.84878      0.00120
 40  2  0   0  2  0  102 1      6442.79791    0   2   2   0   1   2   0   2   2   2   1   0  1.000000  0.413   -0.0027     -6.616      0.100                    6442.79795      0.00004
 40  2  0   0  2  0  104 1      6454.27612    0   2   2   2   1   2   0   2   0   0   1   0  1.000000  0.390   -0.0022      4.863      0.100                    6454.27697      0.00085
 40  2  0   0  2  0  108 1      6564.68315    0   1   4   0   1   2   0   1   5   3   1   0  1.000000  0.395   -0.0002    -18.818      0.100                    6564.68285     -0.00030
 40  2  0   0  2  0  109 1      6583.50188    0   2   2   2   1   2   0   2   0   0   1   0  1.000000  0.487   -0.0006     -5.654      0.100                    6583.50119     -0.00069
 40  2  0   0  2  0  110 1      6589.14851    0   0  10   0   0   2   0   0   9   1   0   0  1.000000  0.488    0.0059     -0.878      0.100                    6589.14910      0.00059
 40  2  0   0  2  0  114 1      6647.98058    0   3   0   0   1   2   0   3   1   1   1   0  1.000000  0.425   -0.0014    -19.411      0.100                    6647.98060      0.00002
 40  2  0   0  2  0  117 1      6741.66336    0   4   2   0   0   2   0   4   2   2   0   0  1.000000  0.391    0.0047    -13.463      0.100                    6741.66401      0.00065
 40  2  0   0  2  0  118 1      6755.12291    0   0  10   2   0   2   0   0  11   5   0   0  1.000000  0.370    0.0062     -4.837      0.100                    6755.12585      0.00294
 40  2  0   0  2  0  119 1      6759.96992    0   0   3   1   2   2   0   0   1   1   2   0  1.000000  0.793    0.0006      4.837      0.100                    6759.96856     -0.00136
 40  2  0   0  2  0  120 1      6778.08398    0   0   3   3   2   2   0   0   0   0   2   0  1.000000  0.859   -0.0019    -10.360      0.100                    6778.08468      0.00070
 40  2  0   0  2  0  125 1      6871.86340    0   1   8   0   0   2   0   4   2   2   0   0  1.000000  0.403    0.0052      4.163      0.100                    6871.86236     -0.00104
 40  2  0   0  2  0  126 1      6886.78084    0   1   1   1   2   2   0   1   0   0   2   0  1.000000  0.584   -0.0028     -4.879      0.100                    6886.78090      0.00006
 40  2  0   0  2  0  127 1      6891.65246    0   4   2   2   0   2   0   4   0   0   0   0  1.000000  0.527    0.0025      4.879      0.100                    6891.65424      0.00178
 40  2  0   0  2  0  131 1      6971.23581    0   5   0   0   0   2   0   5   1   1   0   0  1.000000  0.596    0.0042     -8.750      0.100                    6971.23610      0.00029
 40  2  0   0  2  0  134 1      7005.71931    0   2   3   1   1   2   0   0   6   2   1   0  1.000000  0.474   -0.0014     -7.177      0.100                    7005.71968      0.00037
 40  2  0   0  2  0  135 1      7012.88992    0   2   6   2   0   2   0   3   1   1   0   0  1.000000  0.472    0.0069      7.177      0.100                    7012.88833     -0.00159
 40  2  0   0  2  0  138 1      7049.43466    0   3   4   0   0   2   0   4   2   2   0   0  1.000000  0.442    0.0054    -15.434      0.100                    7049.43521      0.00055
 40  2  0   0  2  0  142 1      7138.19714    0   3   1   1   1   2   0   1   3   1   1   0  1.000000  0.434   -0.0023    -15.810      0.100                    7138.19761      0.00047
 40  2  0   0  2  0  148 1      7244.35458    0   2   3   1   1   2   0   2   1   1   1   0  1.000000  0.402   -0.0008     -6.196      0.100                    7244.35316     -0.00142
 40  2  0   0  2  0  149 1      7250.54655    0   0   0   0   3   2   0   0   1   1   3   0  1.000000  0.796    0.0021     -4.497      0.100                    7250.54654     -0.00001
 40  2  0   0  2  0  151 1      7308.41630    0   0   4   0   2   2   0   0   5   3   2   0  1.000000  0.580    0.0015     -3.504      0.100                    7308.41593     -0.00037
 40  2  0   0  2  0  152 1      7311.92338    0   4   3   1   0   2   0   4   1   1   0   0  1.000000  0.462   -0.0047      3.504      0.100                    7311.92598      0.00260
 40  2  0   0  2  0  156 1      7340.60718    0   0   4   4   2   2   0   0   2   2   2   0  1.000000  0.872   -0.0001      3.758      0.100                    7340.60654     -0.00064
 40  2  0   0  2  0  162 1      7442.50858    0   1   2   0   2   2   0   1   2   2   2   0  1.000000  0.419   -0.0037      6.461      0.100                    7442.50948      0.00090
 40  2  0   0  2  0  164 1      7455.31149    0   1   2   2   2   2   0   1   0   0   2   0  1.000000  0.518   -0.0053      4.523      0.100                    7455.31223      0.00074
 40  2  0   0  2  0  168 1      7538.26649    0   2   0   0   2   2   0   3   1   1   1   0  1.000000  0.471   -0.0037     -0.624      0.100                    7538.26705      0.00056
 40  2  0   0  2  0  172 1      7563.58256    0   0   8   0   1   2   0   0   5   1   1   0  1.000000  0.439    0.0055     -4.332      0.100                    7563.58078     -0.00178
 40  2  0   0  2  0  173 1      7567.91263    0   5   1   1   0   2   0   5   0   0   0   0  1.000000  0.538    0.0050     -1.233      0.100                    7567.91273      0.00010
 40  2  0   0  2  0  175 1      7574.57592    0   0   8   2   1   2   0   0   9   5   1   0  1.000000  0.446    0.0056      5.432      0.100                    7574.57736      0.00144
 45  1  0   0  2  0    1 1       866.59807    0   0   0   0   0   2   0   0   1   1   0   0  10.10000  0.998   -0.0006   -589.104      0.100                     866.59807     -0.00000
 45  1  0   0  2  0    2 1      1455.70188    0   0   1   1   0   2   0   0   0   0   0   0  1.000000  0.998    0.0000   -580.625      0.100                    1455.70188      0.00000
 45  1  0   0  2  0    3 1      2036.32705    0   0   2   0   0   2   0   0   3   3   0   0  1.000000  0.810   -0.0005    -10.536      0.100                    2036.32705     -0.00000
 45  1  0   0  2  0    4 1      2046.86452    0   0   2   2   0   2   0   0   0   0   0   0  1.000000  0.861   -0.0015     10.536      0.100                    2046.86449     -0.00003
 45  1  0   0  2  0    5 1      2147.88294    0   1   0   0   0   2   0   1   1   1   0   0  1.000000  0.921    0.0005    101.020      0.100                    2147.88294      0.00000
 45  1  0   0  2  0    6 1      2616.71002    0   0   3   1   0   2   0   0   1   1   0   0  1.000000  0.862   -0.0006    -20.277      0.100                    2616.71012      0.00010
 45  1  0   0  2  0    7 1      2636.98937    0   0   3   3   0   2   0   0   2   0   0   0  0.001000  0.947   -0.0063     20.277      0.100                    2636.99258      0.00321
 45  1  0   0  2  0    8 1      2743.66933    0   1   1   1   0   2   0   1   0   0   0   0  1.000000  0.885    0.0004    106.684      0.100                    2743.66941      0.00008
 45  1  0   0  2  0    9 1      3083.21292    0   0   0   0   1   2   0   0   1   1   1   0  1.000000  0.955   -0.0021   -108.471      0.100                    3083.21292     -0.00000
 45  1  0   0  2  0   10 1      3191.68357    0   0   4   0   0   2   0   0   1   1   0   0  1.000000  0.612   -0.0018    -10.224      0.100                    3191.68359      0.00002
 45  1  0   0  2  0   11 1      3201.90720    0   0   4   2   0   2   0   0   5   3   0   0  1.000000  0.619   -0.0013     10.224      0.100                    3201.90735      0.00015
 45  1  0   0  2  0   13 1      3326.54399    0   1   2   0   0   2   0   1   3   3   0   0  1.000000  0.600    0.0015    -14.071      0.100                    3326.54392     -0.00007
 45  1  0   0  2  0   14 1      3340.61571    0   1   2   2   0   2   0   1   0   0   0   0  1.000000  0.757    0.0002     14.071      0.100                    3340.61575      0.00004
 45  1  0   0  2  0   15 1      3422.94651    0   2   0   0   0   2   0   2   1   1   0   0  1.000000  0.817    0.0005     82.331      0.100                    3422.94643     -0.00008
 45  1  0   0  2  0   16 1      3658.17740    0   0   1   1   1   2   0   0   0   0   1   0  1.000000  0.955    0.0001   -107.669      0.100                    3658.17731     -0.00009
 45  1  0   0  2  0   18 1      3785.27302    0   0   5   3   0   2   0   0   4   0   0   0  1.000000  0.720   -0.0013     19.427      0.100                    3785.27389      0.00087
 45  1  0   0  2  0   21 1      3935.58770    0   1   3   3   0   2   0   1   2   0   0   0  0.001000  0.798   -0.0008     25.500      0.100                    3935.58873      0.00103
 45  1  0   0  2  0   22 1      4025.93775    0   2   1   1   0   2   0   2   0   0   0   0  1.000000  0.750    0.0010     90.351      0.100                    4025.93758     -0.00017
 45  1  0   0  2  0   23 1      4225.18799    0   0   2   0   1   2   0   0   3   3   1   0  1.000000  0.776   -0.0005    -10.089      0.100                    4225.18804      0.00005
 45  1  0   0  2  0   24 1      4235.27774    0   0   2   2   1   2   0   0   0   0   1   0  1.000000  0.823   -0.0008     10.089      0.100                    4235.27775      0.00000
 45  1  0   0  2  0   25 1      4336.15919    0   0   6   0   0   2   0   0   3   1   0   0  1.000000  0.594   -0.0046     -0.471      0.100                    4336.15938      0.00019
 45  1  0   0  2  0   26 1      4336.62651    0   1   0   0   1   2   0   1   1   1   1   0  1.000000  0.788   -0.0010      0.471      0.100                    4336.62651     -0.00000
 45  1  0   0  2  0   31 1      4498.73541    0   0   6   2   0   2   0   2   0   0   0   0  1.000000  0.470    0.0003     12.437      0.100                    4498.73660      0.00119
 45  1  0   0  2  0   33 1      4609.05426    0   1   4   0   0   2   0   3   1   1   0   0  1.000000  0.550    0.0032    -19.736      0.100                    4609.05427      0.00001
 45  1  0   0  2  0   34 1      4628.79200    0   2   2   2   0   2   0   2   0   0   0   0  1.000000  0.636    0.0019     19.736      0.100                    4628.79147     -0.00053
 45  1  0   0  2  0   35 1      4693.08055    0   3   0   0   0   2   0   3   1   1   0   0  1.000000  0.678    0.0017     64.289      0.100                    4693.08049     -0.00006
 45  1  0   0  2  0   36 1      4792.01970    0   0   3   1   1   2   0   0   1   1   1   0  1.000000  0.829   -0.0011    -19.441      0.100                    4792.01966     -0.00004
 45  1  0   0  2  0   37 1      4811.46096    0   0   3   3   1   2   0   0   2   0   1   0  0.001000  0.906   -0.0033     19.441      0.100                    4811.46238      0.00142
 45  1  0   0  2  0   39 1      4918.32010    0   1   1   1   1   2   0   1   0   0   1   0  1.000000  0.763   -0.0006     -6.143      0.100                    4918.32003     -0.00007
 45  1  0   0  2  0   48 1      5269.67546    0   0   0   0   2   2   0   0   1   1   2   0  1.000000  0.885    0.0006    -33.777      0.100                    5269.67552      0.00006
 45  1  0   0  2  0   55 1      5487.70758    0   1   2   0   1   2   0   1   3   3   1   0  1.000000  0.520   -0.0003      4.611      0.100                    5487.70785      0.00027
 45  1  0   0  2  0   56 1      5501.28485    0   1   2   2   1   2   0   1   0   0   1   0  1.000000  0.651   -0.0015     -2.745      0.100                    5501.28510      0.00025
 45  1  0   0  2  0   59 1      5583.22126    0   2   0   0   1   2   0   2   1   1   1   0  1.000000  0.612   -0.0026     -7.043      0.100                    5583.22122     -0.00004
 45  1  0   0  2  0   68 1      5830.51638    0   0   1   1   2   2   0   0   0   0   2   0  1.000000  0.886    0.0015      3.581      0.100                    5830.51667      0.00029
 45  1  0   0  2  0   71 1      5914.93121    0   0   5   1   1   2   0   0   4   2   1   0  1.000000  0.654   -0.0017      2.896      0.100                    5914.93013     -0.00108
 45  1  0   0  2  0   73 1      5960.27568    0   2   4   0   0   2   0   4   1   1   0   0  1.000000  0.506    0.0039     -4.608      0.100                    5960.27580      0.00012
 45  1  0   0  2  0   78 1      6082.44640    0   1   3   3   1   2   0   1   2   0   1   0  1.000000  0.685   -0.0030     -1.926      0.100                    6082.44805      0.00165
 45  1  0   0  2  0   81 1      6172.20056    0   2   1   1   1   2   0   2   0   0   1   0  1.000000  0.559   -0.0023     -8.971      0.100                    6172.20029     -0.00027
 45  1  0   0  2  0   89 1      6383.90637    0   0   2   0   2   2   0   0   3   3   2   0  1.000000  0.722    0.0006      5.983      0.100                    6383.90641      0.00004
 45  1  0   0  2  0   90 1      6393.57579    0   0   2   2   2   2   0   0   0   0   2   0  1.000000  0.762    0.0008      9.669      0.100                    6393.57523     -0.00056
 45  1  0   0  2  0   93 1      6474.10363    0   4   1   1   0   2   0   4   0   0   0   0  0.001000  0.594    0.0039      1.646      0.100                    6474.10394      0.00031
 45  1  0   0  2  0   95 1      6495.34588    0   1   0   0   2   2   0   1   1   1   2   0  1.000000  0.606   -0.0035     -9.408      0.100                    6495.34597      0.00009
 45  1  0   0  2  0  102 1      6620.90799    0   2   2   0   1   2   0   0   3   1   1   0  1.000000  0.400   -0.0013      9.298      0.100                    6620.90669     -0.00130
 45  1  0   0  2  0  104 1      6632.93256    0   2   2   2   1   2   0   0   7   5   1   0  1.000000  0.403   -0.0023      2.118      0.100                    6632.93346      0.00090
 45  1  0   0  2  0  108 1      6741.87459    0   1   4   0   1   2   0   1   5   3   1   0  1.000000  0.376   -0.0016    -19.301      0.100                    6741.87545      0.00086
 45  1  0   0  2  0  109 1      6761.17664    0   2   2   2   1   2   0   2   0   0   1   0  1.000000  0.470   -0.0000     -7.369      0.100                    6761.17500     -0.00164
 45  1  0   0  2  0  110 1      6768.53654    0   0  10   0   0   2   0   0   9   1   0   0  0.001000  0.478    0.0060     -3.572      0.100                    6768.53780      0.00126
 45  1  0   0  2  0  114 1      6824.35495    0   3   0   0   1   2   0   3   1   1   1   0  1.000000  0.420   -0.0019     18.279      0.100                    6824.35501      0.00006
 45  1  0   0  2  0  117 1      6920.33546    0   4   2   0   0   2   0   4   3   3   0   0  0.010000  0.364    0.0063    -14.379      0.100                    6920.33601      0.00055
 45  1  0   0  2  0  118 1      6934.71138    0   0  10   2   0   2   0   0  12   6   0   0  0.010000  0.391    0.0082     -2.480      0.100                    6934.71331      0.00193
 45  1  0   0  2  0  119 1      6937.20172    0   0   3   1   2   2   0   0   1   1   2   0  1.000000  0.774    0.0002      2.480      0.100                    6937.20092     -0.00080
 45  1  0   0  2  0  120 1      6955.83776    0   0   3   3   2   2   0   0   2   0   2   0  1.000000  0.841   -0.0030    -12.215      0.100                    6955.83940      0.00164
 45  1  0   0  2  0  125 1      7049.76937    0   1   8   0   0   2   0   5   1   1   0   0  0.010000  0.379    0.0058      2.377      0.100                    7049.76901     -0.00036
 45  1  0   0  2  0  126 1      7063.07565    0   1   1   1   2   2   0   1   0   0   2   0  1.000000  0.583   -0.0045     -7.166      0.100                    7063.07701      0.00136
 45  1  0   0  2  0  127 1      7070.23331    0   4   2   2   0   2   0   4   0   0   0   0  0.010000  0.505    0.0059     -6.348      0.100                    7070.23280     -0.00050
 45  1  0   0  2  0  131 1      7148.24567    0   5   0   0   0   2   0   5   1   1   0   0  0.010000  0.595    0.0047    -11.715      0.100                    7148.24651      0.00084
 45  1  0   0  2  0  134 1      7183.65635    0   2   3   1   1   2   0   2   1   1   1   0  1.000000  0.452   -0.0018      4.197      0.100                    7183.65715      0.00080
 45  1  0   0  2  0  135 1      7190.87529    0   2   6   2   0   2   0   3   1   1   0   0  0.010000  0.457    0.0077      7.227      0.100                    7190.87460     -0.00069
 45  1  0   0  2  0  138 1      7226.68299    0   3   4   0   0   2   0   4   3   3   0   0  1.000000  0.432    0.0064    -17.212      0.100                    7226.68405      0.00106
 45  1  0   0  2  0  142 1      7315.29356    0   3   1   1   1   2   0   1   4   2   1   0  1.000000  0.413   -0.0025     15.785      0.100                    7315.29414      0.00058
 45  1  0   0  2  0  148 1      7420.83288    0   2   3   1   1   2   0   2   1   1   1   0  1.000000  0.398   -0.0013     -5.154      0.100                    7420.83155     -0.00133
 45  1  0   0  2  0  149 1      7425.98130    0   0   0   0   3   2   0   0   1   1   3   0  1.000000  0.795    0.0025      5.154      0.100                    7425.98132      0.00002
 45  1  0   0  2  0  151 1      7485.87773    0   0   4   0   2   2   0   0   1   1   2   0  1.000000  0.560    0.0007     -4.429      0.100                    7485.87809      0.00036
 45  1  0   0  2  0  152 1      7490.30747    0   4   3   1   0   2   0   4   1   1   0   0  1.000000  0.449   -0.0026      4.429      0.100                    7490.31001      0.00254
 45  1  0   0  2  0  153 1      7495.31537    0   0   4   2   2   2   0   0   5   3   2   0  0.010000  0.567   -0.0069     -1.792      0.100                    7495.32329      0.00792
 45  1  0   0  2  0  162 1      7619.02464    0   1   2   0   2   2   0   1   3   3   2   0  1.000000  0.397   -0.0026      2.795      0.100                    7619.02380     -0.00084
 45  1  0   0  2  0  163 1      7628.40470    0   1   9   1   0   2   0   5   0   0   0   0  0.010000  0.441    0.0043     -3.751      0.100                    7628.40582      0.00112
 45  1  0   0  2  0  164 1      7632.16592    0   1   2   2   2   2   0   1   0   0   2   0  1.000000  0.497   -0.0063      3.751      0.100                    7632.16727      0.00134
 45  1  0   0  2  0  168 1      7713.72209    0   2   0   0   2   2   0   3   1   1   1   0  1.000000  0.470   -0.0054     -4.362      0.100                    7713.72318      0.00109
 45  1  0   0  2  0  172 1      7741.69649    0   0   8   0   1   2   0   0   5   1   1   0  0.010000  0.453    0.0060     -3.234      0.100                    7741.69294     -0.00355
 45  1  0   0  2  0  173 1      7744.92504    0   5   1   1   0   2   0   5   0   0   0   0  0.010000  0.534    0.0054      3.234      0.100                    7744.92725      0.00221
 45  2  0   0  2  0    1 1      1457.33699    0   0   1   1   0   1   0   0   2   2   0   0  1.000000  0.998   -0.0002   -589.289      0.100                    1457.33697     -0.00002
 45  2  0   0  2  0    2 1      2046.62766    0   0   2   2   0   1   0   0   1   1   0   0  1.000000  0.998   -0.0015   -573.136      0.100                    2046.62768      0.00002
 45  2  0   0  2  0    3 1      2619.76303    0   0   3   1   0   1   0   0   2   2   0   0  1.000000  0.882   -0.0010    -17.239      0.100                    2619.76297     -0.00006
 45  2  0   0  2  0    4 1      2637.00445    0   0   3   3   0   1   0   0   1   1   0   0  0.001000  0.970    0.0045     17.239      0.100                    2636.99680     -0.00765
 45  2  0   0  2  0    6 1      3201.19804    0   0   4   2   0   1   0   0   4   2   0   0  1.000000  0.861   -0.0009    -26.214      0.100                    3201.19832      0.00028
 45  2  0   0  2  0    9 1      3659.78051    0   0   1   1   1   1   0   0   2   2   1   0  1.000000  0.954   -0.0000   -110.455      0.100                    3659.78081      0.00030
 45  2  0   0  2  0   10 1      3770.23942    0   0   5   1   0   1   0   0   6   4   0   0  1.000000  0.736   -0.0034    -15.103      0.100                    3770.23940     -0.00002
 45  2  0   0  2  0   14 1      3935.59897    0   1   3   3   0   1   0   1   1   1   0   0  1.000000  0.816    0.0053     22.196      0.100                    3935.59393     -0.00504
 45  2  0   0  2  0   15 1      4028.20270    0   2   1   1   0   1   0   2   2   2   0   0  1.000000  0.747    0.0010     92.604      0.100                    4028.20268     -0.00002
 45  2  0   0  2  0   16 1      4235.03951    0   0   2   2   1   1   0   0   1   1   1   0  1.000000  0.954   -0.0004   -110.421      0.100                    4235.03903     -0.00047
 45  2  0   0  2  0   22 1      4628.63473    0   2   2   2   0   1   0   2   1   1   0   0  1.000000  0.702    0.0018     98.485      0.100                    4628.63442     -0.00031
 45  2  0   0  2  0   23 1      4795.00968    0   0   3   1   1   1   0   0   2   2   1   0  1.000000  0.848   -0.0007    -16.465      0.100                    4795.00985      0.00017
 45  2  0   0  2  0   24 1      4811.47647    0   0   3   3   1   1   0   0   1   1   1   0  1.000000  0.927    0.0057     16.465      0.100                    4811.46891     -0.00756
 45  2  0   0  2  0   26 1      4920.16363    0   1   1   1   1   1   0   1   2   2   1   0  1.000000  0.758   -0.0006     -4.479      0.100                    4920.16351     -0.00012
 45  2  0   0  2  0   39 1      5501.08104    0   1   2   2   1   1   0   1   1   1   1   0  1.000000  0.734    0.0003     -2.937      0.100                    5501.07945     -0.00159
 45  2  0   0  2  0   50 1      5919.21750    0   0   5   1   1   1   0   0   6   4   1   0  1.000000  0.712   -0.0040      7.248      0.100                    5919.21741     -0.00009
 45  2  0   0  2  0   56 1      6082.45747    0   1   3   3   1   1   0   1   1   1   1   0  1.000000  0.698    0.0036     -1.915      0.100                    6082.45246     -0.00501
 45  2  0   0  2  0   59 1      6174.39539    0   2   1   1   1   1   0   2   2   2   1   0  1.000000  0.552   -0.0009     -6.776      0.100                    6174.39408     -0.00131
 45  2  0   0  2  0   67 1      6393.33570    0   0   2   2   2   1   0   0   1   1   2   0  1.000000  0.885   -0.0001     15.371      0.100                    6393.33558     -0.00012
 45  2  0   0  2  0   69 1      6478.04605    0   4   1   1   0   1   0   4   2   2   0   0  0.010000  0.600    0.0044     -3.369      0.100                    6478.04537     -0.00068
 45  2  0   0  2  0   74 1      6580.77207    0   3   3   1   0   1   0   3   2   2   0   0  0.010000  0.532    0.0064    -27.766      0.100                    6580.76925     -0.00282
 45  2  0   0  2  0   89 1      6955.85379    0   0   3   3   2   1   0   0   1   1   2   0  0.010000  0.859    0.0075    -12.197      0.100                    6955.84505     -0.00874
 45  2  0   0  2  0   94 1      7064.87207    0   1   1   1   2   1   0   1   2   2   2   0  1.000000  0.576   -0.0044     -4.910      0.100                    7064.87338      0.00131
 45  2  0   0  2  0  101 1      7188.19208    0   2   3   1   1   1   0   0   9   5   1   0  1.000000  0.516   -0.0016     -2.792      0.100                    7188.19232      0.00024
 45  2  0   0  2  0  108 1      7318.78149    0   3   1   1   1   1   0   1   6   4   1   0  1.000000  0.446   -0.0018     19.272      0.100                    7318.78054     -0.00095
 45  2  0   0  2  0  109 1      7340.41382    0   3   5   1   0   1   0   0  13   7   0   0  1.000000  0.464   -0.0082     -6.815      0.100                    7340.41212     -0.00170
 45  2  0   0  2  0  114 1      7423.54409    0   2   3   1   1   1   0   2   2   2   1   0  1.000000  0.405   -0.0017    -12.378      0.100                    7423.54318     -0.00091
 45  2  0   0  2  0  117 1      7496.70267    0   4   3   1   0   1   0   4   2   2   0   0  1.000000  0.463   -0.0021     -0.406      0.100                    7496.70378      0.00111
 45  2  0   0  2  0  126 1      7633.77050    0   1   9   1   0   1   0   5   2   2   0   0  1.000000  0.449    0.0050      1.818      0.100                    7633.77192      0.00142
 45  2  0   0  2  0  132 1      7749.30373    0   5   1   1   0   1   0   5   2   2   0   0  1.000000  0.533    0.0060     -1.319      0.100                    7749.30252     -0.00121
 50  1  0   0  2  0    1 1      1658.52472    0   0   1   1   0   1   0   0   2   2   0   0  1.000000  0.998   -0.0004   -589.359      0.100                    1658.52471     -0.00001
 50  1  0   0  2  0    2 1      2247.88547    0   0   2   2   0   1   0   0   1   1   0   0  1.000000  0.998   -0.0016   -573.511      0.100                    2247.88528     -0.00019
 50  1  0   0  2  0    3 1      2821.39571    0   0   3   1   0   1   0   0   4   4   0   0  1.000000  0.869   -0.0014    -17.170      0.100                    2821.39575      0.00004
 50  1  0   0  2  0    4 1      2838.56789    0   0   3   3   0   1   0   0   1   1   0   0  1.000000  0.959    0.0091     17.170      0.100                    2838.55522     -0.01267
 50  1  0   0  2  0    5 1      2946.00223    0   1   1   1   0   1   0   1   2   2   0   0  1.000000  0.882    0.0003    107.438      0.100                    2946.00236      0.00013
 50  1  0   0  2  0    8 1      3540.91619    0   1   2   2   0   1   0   1   1   1   0   0  1.000000  0.855    0.0004    111.705      0.100                    3540.91629      0.00010
 50  1  0   0  2  0    9 1      3859.32706    0   0   1   1   1   1   0   0   2   2   1   0  1.000000  0.954   -0.0002   -112.864      0.100                    3859.32733      0.00027
 50  1  0   0  2  0   11 1      3987.20296    0   0   5   3   0   1   0   0   6   2   0   0  1.000000  0.753    0.0128     15.011      0.100                    3987.18909     -0.01387
 50  1  0   0  2  0   14 1      4136.42097    0   1   3   3   0   1   0   1   1   1   0   0  1.000000  0.807    0.0104     22.193      0.100                    4136.41086     -0.01011
 50  1  0   0  2  0   15 1      4227.97716    0   2   1   1   0   1   0   2   2   2   0   0  1.000000  0.742    0.0015     91.557      0.100                    4227.97709     -0.00007
 50  1  0   0  2  0   16 1      4434.67859    0   0   2   2   1   1   0   0   1   1   1   0  1.000000  0.953   -0.0009   -112.442      0.100                    4434.67833     -0.00026
 50  1  0   0  2  0   22 1      4828.45400    0   2   2   2   0   1   0   2   1   1   0   0  1.000000  0.698    0.0024     97.235      0.100                    4828.45359     -0.00041
 50  1  0   0  2  0   23 1      4995.03440    0   0   3   1   1   1   0   0   4   4   1   0  1.000000  0.835   -0.0008    -16.405      0.100                    4995.03441      0.00001
 50  1  0   0  2  0   26 1      5118.95543    0   1   1   1   1   1   0   1   2   2   1   0  1.000000  0.756   -0.0009      5.836      0.100                    5118.95541     -0.00002
 50  1  0   0  2  0   39 1      5699.96927    0   1   2   2   1   1   0   1   1   1   1   0  1.000000  0.732   -0.0009     -6.275      0.100                    5699.96845     -0.00082
 50  1  0   0  2  0   48 1      6029.99276    0   0   1   1   2   1   0   0   2   2   2   0  1.000000  0.884    0.0014      2.676      0.100                    6029.99361      0.00085
 50  1  0   0  2  0   56 1      6281.68327    0   1   3   3   1   1   0   1   1   1   1   0  1.000000  0.690    0.0072     -5.087      0.100                    6281.67428     -0.00900
 50  1  0   0  2  0   59 1      6372.51966    0   2   1   1   1   1   0   2   2   2   1   0  1.000000  0.547   -0.0015    -11.608      0.100                    6372.51860     -0.00106
 50  1  0   0  2  0   67 1      6591.35239    0   0   2   2   2   1   0   0   1   1   2   0  1.000000  0.884    0.0007     13.168      0.100                    6591.35145     -0.00094
 50  1  0   0  2  0   76 1      6831.38102    0   2   2   2   1   1   0   0   5   3   1   0  1.000000  0.508    0.0095     -1.806      0.100                    6831.36971     -0.01130
 50  1  0   0  2  0   88 1      7138.54914    0   0   3   1   2   1   0   0   4   4   2   0  1.000000  0.779    0.0015      5.147      0.100                    7138.54883     -0.00031
 50  1  0   0  2  0   89 1      7154.21592    0   0   3   3   2   1   0   0   1   1   2   0  1.000000  0.849    0.0120    -14.251      0.100                    7154.20248     -0.01344
 50  1  0   0  2  0   94 1      7262.01143    0   1   1   1   2   1   0   1   2   2   2   0  1.000000  0.574   -0.0049     -6.856      0.100                    7262.01271      0.00129
 50  1  0   0  2  0  108 1      7517.18218    0   3   1   1   1   1   0   1   7   5   1   0  1.000000  0.437   -0.0030     14.633      0.100                    7517.18213     -0.00005
 50  1  0   0  2  0  114 1      7621.13459    0   2   3   1   1   1   0   2   4   4   1   0  1.000000  0.404    0.0005    -16.611      0.100                    7621.13120     -0.00339
 50  1  0   0  2  0  126 1      7833.16357    0   1   9   1   0   1   0   5   2   2   0   0  1.000000  0.452    0.0064      3.948      0.100                    7833.16432      0.00075
 50  1  0   0  2  0  132 1      7947.84141    0   5   1   1   0   1   0   5   2   2   0   0  1.000000  0.530    0.0083     -3.731      0.100                    7947.83892     -0.00249
 50  2  0   0  2  0    1 1      1067.33270    0   0   0   0   0   2   0   0   1   1   0   0  10.10000  0.998   -0.0007   -589.179      0.100                    1067.33270      0.00000
 50  2  0   0  2  0    2 1      1656.51167    0   0   1   1   0   2   0   0   0   0   0   0  1.000000  0.998   -0.0002   -580.847      0.100                    1656.51169      0.00002
 50  2  0   0  2  0    3 1      2237.35916    0   0   2   0   0   2   0   0   3   3   0   0  1.000000  0.766   -0.0007    -10.876      0.100                    2237.35917      0.00001
 50  2  0   0  2  0    4 1      2248.23591    0   0   2   2   0   2   0   0   0   0   0   0  1.000000  0.818   -0.0017     10.876      0.100                    2248.23574     -0.00017
 50  2  0   0  2  0    5 1      2347.78364    0   1   0   0   0   2   0   1   1   1   0   0  1.000000  0.920    0.0006     99.550      0.100                    2347.78361     -0.00003
 50  2  0   0  2  0    6 1      2817.65126    0   0   3   1   0   2   0   0   2   2   0   0  1.000000  0.834   -0.0009    -20.887      0.100                    2817.65131      0.00005
 50  2  0   0  2  0    7 1      2838.54051    0   0   3   3   0   2   0   0   2   0   0   0  1.000000  0.920   -0.0093     20.887      0.100                    2838.54632      0.00581
 50  2  0   0  2  0    8 1      2943.66543    0   1   1   1   0   2   0   1   0   0   0   0  1.000000  0.884    0.0005    105.129      0.100                    2943.66548      0.00005
 50  2  0   0  2  0    9 1      3282.29224    0   0   0   0   1   2   0   0   1   1   1   0  1.000000  0.955   -0.0022   -110.523      0.100                    3282.29224     -0.00000
 50  2  0   0  2  0   10 1      3392.81462    0   0   4   0   0   2   0   0   1   1   0   0  1.000000  0.659   -0.0020    -10.909      0.100                    3392.81467      0.00005
 50  2  0   0  2  0   11 1      3403.72333    0   0   4   2   0   2   0   0   6   4   0   0  1.000000  0.667   -0.0018     10.909      0.100                    3403.72349      0.00016
 50  2  0   0  2  0   13 1      3526.73552    0   1   2   0   0   2   0   1   3   3   0   0  1.000000  0.564    0.0016    -14.485      0.100                    3526.73546     -0.00006
 50  2  0   0  2  0   14 1      3541.22193    0   1   2   2   0   2   0   1   0   0   0   0  1.000000  0.725    0.0003     14.485      0.100                    3541.22191     -0.00002
 50  2  0   0  2  0   15 1      3622.07861    0   2   0   0   0   2   0   2   1   1   0   0  1.000000  0.813    0.0008     80.857      0.100                    3622.07855     -0.00006
 50  2  0   0  2  0   16 1      3857.35352    0   0   1   1   1   2   0   0   0   0   1   0  1.000000  0.954   -0.0001   -109.481      0.100                    3857.35345     -0.00007
 50  2  0   0  2  0   18 1      3987.08243    0   0   5   3   0   2   0   0   1   1   0   0  1.000000  0.656   -0.0045     20.247      0.100                    3987.08602      0.00359
 50  2  0   0  2  0   21 1      4136.40063    0   1   3   3   0   2   0   1   2   0   0   0  1.000000  0.776   -0.0009     26.245      0.100                    4136.40182      0.00119
 50  2  0   0  2  0   22 1      4225.17383    0   2   1   1   0   2   0   2   0   0   0   0  1.000000  0.747    0.0014     88.774      0.100                    4225.17364     -0.00019
 50  2  0   0  2  0   23 1      4424.60121    0   0   2   0   1   2   0   0   3   3   1   0  1.000000  0.733   -0.0006    -10.429      0.100                    4424.60130      0.00009
 50  2  0   0  2  0   24 1      4435.03067    0   0   2   2   1   2   0   0   0   0   1   0  1.000000  0.780   -0.0003     10.429      0.100                    4435.02991     -0.00076
 50  2  0   0  2  0   25 1      4534.85466    0   1   0   0   1   2   0   1   1   1   1   0  1.000000  0.791   -0.0025     -2.429      0.100                    4534.85462     -0.00004
 50  2  0   0  2  0   26 1      4537.28469    0   0   6   0   0   2   0   0   3   1   0   0  1.000000  0.614   -0.0033      2.429      0.100                    4537.28398     -0.00071
 50  2  0   0  2  0   33 1      4808.38144    0   1   4   0   0   2   0   3   1   1   0   0  1.000000  0.553    0.0039    -20.299      0.100                    4808.38138     -0.00006
 50  2  0   0  2  0   34 1      4828.68293    0   2   2   2   0   2   0   2   0   0   0   0  1.000000  0.614    0.0020     20.299      0.100                    4828.68271     -0.00022
 50  2  0   0  2  0   35 1      4891.57137    0   3   0   0   0   2   0   3   1   1   0   0  1.000000  0.672    0.0025     62.889      0.100                    4891.57129     -0.00008
 50  2  0   0  2  0   37 1      5011.41292    0   0   3   3   1   2   0   0   2   0   1   0  1.000000  0.880   -0.0044     20.044      0.100                    5011.41504      0.00212
 50  2  0   0  2  0   39 1      5116.68005    0   1   1   1   1   2   0   1   0   0   1   0  1.000000  0.761   -0.0009     -9.810      0.100                    5116.67993     -0.00012
 50  2  0   0  2  0   48 1      5467.09557    0   0   0   0   2   2   0   0   1   1   2   0  1.000000  0.885    0.0007    -34.910      0.100                    5467.09560      0.00003
 50  2  0   0  2  0   55 1      5686.28968    0   1   2   0   1   2   0   1   3   3   1   0  1.000000  0.485    0.0002      0.605      0.100                    5686.29050      0.00083
 50  2  0   0  2  0   59 1      5780.68330    0   2   0   0   1   2   0   2   1   1   1   0  1.000000  0.608   -0.0003    -12.317      0.100                    5780.68048     -0.00282
 50  2  0   0  2  0   68 1      6028.05474    0   0   1   1   2   2   0   0   0   0   2   0  1.000000  0.885    0.0015      0.737      0.100                    6028.05518      0.00044
 50  2  0   0  2  0   69 1      6081.54877    0   4   0   0   0   2   0   4   1   1   0   0  1.000000  0.611    0.0060    -29.706      0.100                    6081.54865     -0.00012
 50  2  0   0  2  0   73 1      6158.33350    0   2   4   0   0   2   0   4   1   1   0   0  1.000000  0.496    0.0053     -7.034      0.100                    6158.33344     -0.00006
 50  2  0   0  2  0   76 1      6256.25703    0   1   3   1   1   2   0   1   2   2   1   0  1.000000  0.457   -0.0018     -1.568      0.100                    6256.25686     -0.00017
 50  2  0   0  2  0   78 1      6281.66330    0   1   3   3   1   2   0   1   2   0   1   0  1.000000  0.666   -0.0036     -5.105      0.100                    6281.66512      0.00182
 50  2  0   0  2  0   81 1      6369.80301    0   2   1   1   1   2   0   2   0   0   1   0  1.000000  0.555   -0.0026    -14.326      0.100                    6369.80258     -0.00043
 50  2  0   0  2  0   89 1      6581.69709    0   0   2   0   2   2   0   0   3   3   2   0  1.000000  0.681    0.0004      3.587      0.100                    6581.69749      0.00040
 50  2  0   0  2  0   90 1      6591.70683    0   0   2   2   2   2   0   0   0   0   2   0  1.000000  0.721   -0.0002     10.009      0.100                    6591.70728      0.00045
 50  2  0   0  2  0   95 1      6691.91551    0   1   0   0   2   2   0   1   1   1   2   0  1.000000  0.605   -0.0042      8.452      0.100                    6691.91567      0.00016
 50  2  0   0  2  0  103 1      6832.30167    0   2   2   2   1   2   0   0   7   5   1   0  1.000000  0.429   -0.0021     -0.961      0.100                    6832.30149     -0.00018
 50  2  0   0  2  0  108 1      6939.57214    0   1   4   0   1   2   0   3   1   1   1   0  1.000000  0.359   -0.0005    -19.878      0.100                    6939.57151     -0.00063
 50  2  0   0  2  0  109 1      6959.45071    0   2   2   2   1   2   0   2   0   0   1   0  1.000000  0.453   -0.0019     -9.162      0.100                    6959.45050     -0.00021
 50  2  0   0  2  0  110 1      6968.60289    0   0  10   0   0   2   0   0  11   3   0   0  1.000000  0.447    0.0005     -6.677      0.100                    6968.61060      0.00771
 50  2  0   0  2  0  114 1      7021.18185    0   3   0   0   1   2   0   3   1   1   1   0  1.000000  0.415   -0.0024     13.752      0.100                    7021.18200      0.00015
 50  2  0   0  2  0  117 1      7119.61815    0   4   2   0   0   2   0   0  11   3   0   0  1.000000  0.348    0.0084     13.243      0.100                    7119.61849      0.00034
 50  2  0   0  2  0  119 1      7135.14431    0   0  10   2   0   2   0   0  11   7   0   0  1.000000  0.405    0.0094      0.204      0.100                    7135.14607      0.00176
 50  2  0   0  2  0  120 1      7154.18690    0   0   3   3   2   2   0   0   2   0   2   0  1.000000  0.816   -0.0080    -14.284      0.100                    7154.19343      0.00653
 50  2  0   0  2  0  125 1      7248.23542    0   1   8   0   0   2   0   5   1   1   0   0  1.000000  0.381    0.0068      0.343      0.100                    7248.23504     -0.00038
 50  2  0   0  2  0  126 1      7259.79479    0   1   1   1   2   2   0   1   0   0   2   0  1.000000  0.581    0.0001     -9.741      0.100                    7259.79118     -0.00361
 50  2  0   0  2  0  127 1      7269.52561    0   4   2   2   0   2   0   4   0   0   0   0  1.000000  0.481    0.0073     -7.768      0.100                    7269.52484     -0.00077
 50  2  0   0  2  0  131 1      7345.75518    0   5   0   0   0   2   0   5   1   1   0   0  1.000000  0.594    0.0067    -14.964      0.100                    7345.75503     -0.00015
 50  2  0   0  2  0  135 1      7389.47999    0   2   6   2   0   2   0   3   1   1   0   0  1.000000  0.443    0.0106      7.283      0.100                    7389.47838     -0.00161
 50  2  0   0  2  0  138 1      7424.53425    0   3   4   0   0   2   0   4   3   3   0   0  1.000000  0.422    0.0081     15.160      0.100                    7424.53543      0.00118
 50  2  0   0  2  0  142 1      7512.89553    0   3   1   1   1   2   0   3   0   0   1   0  1.000000  0.389   -0.0038     10.348      0.100                    7512.89717      0.00164
 50  2  0   0  2  0  148 1      7617.76774    0   2   3   1   1   2   0   2   2   2   1   0  1.000000  0.391   -0.0015     -3.978      0.100                    7617.76600     -0.00174
 50  2  0   0  2  0  149 1      7621.73920    0   0   0   0   3   2   0   0   1   1   3   0  1.000000  0.795    0.0032      3.978      0.100                    7621.73923      0.00003
 50  2  0   0  2  0  151 1      7683.84409    0   0   4   0   2   2   0   0   1   1   2   0  1.000000  0.601    0.0016     -5.473      0.100                    7683.84366     -0.00043
 50  2  0   0  2  0  161 1      7815.96789    0   1   2   0   2   2   0   1   3   3   2   0  1.000000  0.372   -0.0019      1.202      0.100                    7815.96563     -0.00226
 50  2  0   0  2  0  168 1      7909.51108    0   2   0   0   2   2   0   3   1   1   1   0  1.000000  0.468   -0.0046     -8.533      0.100                    7909.51004     -0.00104
 50  2  0   0  2  0  172 1      7940.34668    0   0   8   0   1   2   0   0   7   1   1   0  1.000000  0.446    0.0052     -2.128      0.100                    7940.34138     -0.00530
 50  2  0   0  2  0  173 1      7942.46234    0   5   1   1   0   2   0   5   0   0   0   0  1.000000  0.525    0.0065      2.128      0.100                    7942.46771      0.00537
 55  1  0   0  2  0    1 1      1288.88284    0   0   0   0   0   2   0   0   1   1   0   0  10.10000  0.998   -0.0009   -589.261      0.100                    1288.88289      0.00005
 55  1  0   0  2  0    2 1      1878.14362    0   0   1   1   0   2   0   0   1   1   0   0  1.000000  0.998   -0.0005   -581.067      0.100                    1878.14369      0.00007
 55  1  0   0  2  0    3 1      2459.21099    0   0   2   0   0   2   0   0   3   3   0   0  1.000000  0.719   -0.0011    -11.294      0.100                    2459.21110      0.00011
 55  1  0   0  2  0    4 1      2470.50659    0   0   2   2   0   2   0   0   0   0   0   0  1.000000  0.773   -0.0022     11.294      0.100                    2470.50646     -0.00013
 55  1  0   0  2  0    5 1      2568.41550    0   1   0   0   0   2   0   1   1   1   0   0  1.000000  0.918    0.0007     97.912      0.100                    2568.41549     -0.00001
 55  1  0   0  2  0    7 1      3060.99461    0   0   3   3   0   2   0   0   2   0   0   0  0.001000  0.886   -0.0175     21.576      0.100                    3061.00811      0.01350
 55  1  0   0  2  0    8 1      3164.40130    0   1   1   1   0   2   0   1   1   1   0   0  1.000000  0.882    0.0006    103.411      0.100                    3164.40131      0.00001
 55  1  0   0  2  0    9 1      3502.01499    0   0   0   0   1   2   0   0   1   1   1   0  1.000000  0.954   -0.0023   -112.730      0.100                    3502.01503      0.00004
 55  1  0   0  2  0   10 1      3614.74512    0   0   4   0   0   2   0   0   1   1   0   0  1.000000  0.690   -0.0022    -11.747      0.100                    3614.74504     -0.00008
 55  1  0   0  2  0   11 1      3626.49206    0   0   4   2   0   2   0   0   5   5   0   0  1.000000  0.702   -0.0012     11.747      0.100                    3626.49122     -0.00084
 55  1  0   0  2  0   13 1      3747.66062    0   1   2   0   0   2   0   1   3   3   0   0  1.000000  0.527    0.0017    -14.987      0.100                    3747.66067      0.00005
 55  1  0   0  2  0   14 1      3762.64879    0   1   2   2   0   2   0   1   0   0   0   0  1.000000  0.692    0.0004     14.987      0.100                    3762.64870     -0.00009
 55  1  0   0  2  0   15 1      3841.86847    0   2   0   0   0   2   0   2   1   1   0   0  1.000000  0.810    0.0013     79.221      0.100                    3841.86844     -0.00003
 55  1  0   0  2  0   16 1      4077.18204    0   0   1   1   1   2   0   0   1   1   1   0  1.000000  0.954   -0.0002   -111.455      0.100                    4077.18204      0.00000
 55  1  0   0  2  0   17 1      4188.63978    0   0   5   1   0   2   0   0   6   4   0   0  1.000000  0.562   -0.0029    -21.176      0.100                    4188.63930     -0.00048
 55  1  0   0  2  0   21 1      4358.04258    0   1   3   3   0   2   0   1   2   0   0   0  1.000000  0.749   -0.0005     27.085      0.100                    4358.04342      0.00084
 55  1  0   0  2  0   22 1      4445.07513    0   2   1   1   0   2   0   2   1   1   0   0  1.000000  0.743    0.0020     87.034      0.100                    4445.07488     -0.00025
 55  1  0   0  2  0   23 1      4644.66606    0   0   2   0   1   2   0   0   3   3   1   0  1.000000  0.688   -0.0007    -10.848      0.100                    4644.66611      0.00005
 55  1  0   0  2  0   24 1      4655.51448    0   0   2   2   1   2   0   0   0   0   1   0  1.000000  0.736    0.0009     10.848      0.100                    4655.51226     -0.00222
 55  1  0   0  2  0   31 1      4921.53988    0   0   6   2   0   2   0   0   8   6   0   0  1.000000  0.489    0.0028     14.001      0.100                    4921.53916     -0.00072
 55  1  0   0  2  0   35 1      5110.66840    0   3   0   0   0   2   0   3   1   1   0   0  1.000000  0.665    0.0032     61.350      0.100                    5110.66850      0.00010
 55  1  0   0  2  0   36 1      5211.37377    0   0   3   1   1   2   0   0   2   2   1   0  1.000000  0.768   -0.0021    -20.727      0.100                    5211.37431      0.00054
 55  1  0   0  2  0   39 1      5335.61023    0   1   1   1   1   2   0   1   1   1   1   0  1.000000  0.759   -0.0013      7.558      0.100                    5335.61020     -0.00003
 55  1  0   0  2  0   48 1      5684.98660    0   0   0   0   2   2   0   0   1   1   2   0  1.000000  0.884    0.0007     35.487      0.100                    5684.98665      0.00005
 55  1  0   0  2  0   54 1      5905.40911    0   1   2   0   1   2   0   1   3   3   1   0  1.000000  0.455   -0.0013     -3.895      0.100                    5905.40953      0.00042
 55  1  0   0  2  0   59 1      5998.63011    0   2   0   0   1   2   0   2   1   1   1   0  1.000000  0.604   -0.0035    -18.126      0.100                    5998.63009     -0.00002
 55  1  0   0  2  0   73 1      6376.98049    0   2   4   0   0   2   0   4   1   1   0   0  0.0010000  0.485    0.0065     -9.661      0.100                   6376.98050      0.00001
 55  1  0   0  2  0   78 1      6501.54351    0   1   3   3   1   2   0   1   2   0   1   0  0.001000  0.642   -0.0060     -8.606      0.100                    6501.54724      0.00373
 55  1  0   0  2  0   81 1      6587.90185    0   2   1   1   1   2   0   2   1   1   1   0  1.000000  0.551   -0.0035    -20.225      0.100                    6587.90173     -0.00012
 55  1  0   0  2  0   89 1      6799.97088    0   0   2   0   2   2   0   0   3   3   2   0  1.000000  0.638    0.0003      0.916      0.100                    6799.97160      0.00072
 55  1  0   0  2  0   90 1      6810.39998    0   0   2   2   2   2   0   0   0   0   2   0  1.000000  0.680    0.0041     10.428      0.100                    6810.39611     -0.00387
 55  1  0   0  2  0   99 1      6993.71587    0   3   3   1   0   2   0   3   2   2   0   0  0.001000  0.501    0.0106    -27.719      0.100                    6993.71665      0.00078
 55  1  0   0  2  0  102 1      7038.88206    0   2   2   0   1   2   0   0   4   2   1   0  1.000000  0.407   -0.0021      0.564      0.100                    7038.88621      0.00415
 55  1  0   0  2  0  103 1      7052.38753    0   2   2   2   1   2   0   0   8   6   1   0  1.000000  0.450   -0.0034     -4.318      0.100                    7052.38913      0.00160
 55  1  0   0  2  0  108 1      7157.74531    0   1   4   0   1   2   0   3   1   1   1   0  1.000000  0.360   -0.0008     18.154      0.100                    7157.74450     -0.00081
 55  1  0   0  2  0  109 1      7178.30196    0   0  10   2   0   2   0   2   0   0   1   0  1.000000  0.436   -0.0028    -11.028      0.100                    7178.30223      0.00027
 55  1  0   0  2  0  114 1      7238.44441    0   3   0   0   1   2   0   3   1   1   1   0  1.000000  0.409   -0.0036      8.775      0.100                    7238.44515      0.00074
 55  1  0   0  2  0  117 1      7339.47582    0   4   2   0   0   2   0   4   0   0   0   0  0.010000  0.343    0.0064     10.168      0.100                    7339.48043      0.00461
 55  1  0   0  2  0  119 1      7356.38601    0   0  10   2   0   2   0   0  12   8   0   0  0.010000  0.417    0.0105      3.202      0.100                    7356.38767      0.00166
 55  1  0   0  2  0  124 1      7467.22082    0   1   8   0   0   2   0   5   1   1   0   0  0.010000  0.385    0.0092     -1.947      0.100                    7467.22023     -0.00059
 55  1  0   0  2  0  126 1      7476.91368    0   1   1   1   2   2   0   1   1   1   2   0  1.000000  0.578   -0.0055      7.734      0.100                    7476.91535      0.00167
 55  1  0   0  2  0  127 1      7489.50499    0   4   2   2   0   2   0   4   0   0   0   0  0.010000  0.457    0.0098     -9.312      0.100                    7489.50295     -0.00204
 55  1  0   0  2  0  135 1      7608.67405    0   2   6   2   0   2   0   3   1   1   0   0  0.010000  0.430    0.0141      3.662      0.100                    7608.67167     -0.00238
 55  1  0   0  2  0  138 1      7642.99101    0   3   4   0   0   2   0   3   5   5   0   0  0.010000  0.416    0.0100     10.087      0.100                    7642.99219      0.00118
 55  1  0   0  2  0  142 1      7730.97520    0   3   1   1   1   2   0   3   1   1   1   0  1.000000  0.389   -0.0029      4.344      0.100                    7730.97575      0.00055
 55  1  0   0  2  0  148 1      7835.13876    0   2   3   1   1   2   0   2   2   2   1   0  1.000000  0.383   -0.0045     -2.665      0.100                    7835.13920      0.00044
 55  1  0   0  2  0  149 1      7837.79510    0   0   0   0   3   2   0   0   1   1   3   0  1.000000  0.794    0.0048      2.665      0.100                    7837.79448     -0.00062
 55  1  0   0  2  0  151 1      7902.28323    0   0   4   0   2   2   0   0   1   1   2   0  1.000000  0.629    0.0057     -6.636      0.100                    7902.27881     -0.00442
 55  1  0   0  2  0  160 1      8033.30809    0   1   2   0   2   2   0   1   3   3   2   0  0.001000  0.347   -0.0079     -3.021      0.100                    8033.31113      0.00304
 55  1  0   0  2  0  168 1      8125.61150    0   2   0   0   2   2   0   3   1   1   1   0  0.001000  0.467   -0.0071      5.533      0.100                    8125.61153      0.00003
 55  2  0   0  2  0    1 1      1880.57345    0   0   1   1   0   1   0   0   2   2   0   0  1.000000  0.998   -0.0008   -589.436      0.100                    1880.57355      0.00010
 55  2  0   0  2  0    2 1      2470.01038    0   0   2   2   0   1   0   0   2   2   0   0  1.000000  0.998   -0.0018   -573.904      0.100                    2470.01000     -0.00038
 55  2  0   0  2  0    4 1      3061.04122    0   0   3   3   0   1   0   0   1   1   0   0  0.001000  0.946    0.0152     17.125      0.100                    3061.02199     -0.01923
 55  2  0   0  2  0    5 1      3167.22945    0   1   1   1   0   1   0   1   2   2   0   0  1.000000  0.880    0.0003    106.193      0.100                    3167.22965      0.00020
 55  2  0   0  2  0    9 1      4079.56401    0   0   1   1   1   1   0   0   2   2   1   0  1.000000  0.953   -0.0004   -115.466      0.100                    4079.56423      0.00022
 55  2  0   0  2  0   14 1      4358.07703    0   1   3   3   0   1   0   1   1   1   0   0  0.001000  0.797    0.0129     22.220      0.100                    4358.06452     -0.01251
 55  2  0   0  2  0   15 1      4448.47917    0   2   1   1   0   1   0   2   2   2   0   0  1.000000  0.737    0.0017     90.404      0.100                    4448.47937      0.00020
 55  2  0   0  2  0   20 1      4920.21439    0   0   6   2   0   1   0   2   2   2   0   0  1.000000  0.586    0.0002    -32.930      0.100                    4920.21678      0.00239
 55  2  0   0  2  0   26 1      5338.36706    0   1   1   1   1   1   0   1   2   2   1   0  1.000000  0.753   -0.0009      2.239      0.100                    5338.36709      0.00003
 55  2  0   0  2  0   39 1      5919.48267    0   1   2   2   1   1   0   1   2   2   1   0  1.000000  0.730   -0.0017     -9.956      0.100                    5919.48228     -0.00040
 55  2  0   0  2  0   50 1      6340.69716    0   0   5   1   1   1   0   0   7   5   1   0  1.000000  0.658   -0.0040      9.637      0.100                    6340.69564     -0.00152
 55  2  0   0  2  0   56 1      6501.57727    0   1   3   3   1   1   0   1   1   1   1   0  0.001000  0.680    0.0159     -8.575      0.100                    6501.55908     -0.01819
 55  2  0   0  2  0   67 1      6809.89938    0   0   2   2   2   1   0   0   2   2   2   0  1.000000  0.883    0.0015     10.721      0.100                    6809.89748     -0.00190
 55  2  0   0  2  0   74 1      6999.08190    0   3   3   1   0   1   0   3   4   4   0   0  0.001000  0.525    0.0109    -33.860      0.100                    6999.07678     -0.00512
 55  2  0   0  2  0   94 1      7479.59612    0   1   1   1   2   1   0   1   2   2   2   0  1.000000  0.571   -0.0044     -8.996      0.100                    7479.59630      0.00018
 55  2  0   0  2  0  108 1      7736.13880    0   3   1   1   1   1   0   1   7   5   1   0  1.000000  0.428   -0.0031      9.507      0.100                    7736.13844     -0.00036
 55  2  0   0  2  0  114 1      7839.24214    0   2   3   1   1   1   0   2   4   4   1   0  1.000000  0.404   -0.0039    -21.250      0.100                    7839.24281      0.00067
 55  2  0   0  2  0  117 1      7918.19568    0   4   3   1   0   1   0   4   4   4   0   0  1.000000  0.440    0.0009     -4.271      0.100                    7918.19681      0.00113
 55  2  0   0  2  0  126 1      8053.18975    0   5   1   1   0   1   0   5   2   2   0   0  0.010000  0.456    0.0096      6.254      0.100                    8053.18821     -0.00154
 55  2  0   0  2  0  132 1      8166.97279    0   5   1   1   0   1   0   5   2   2   0   0  0.010000  0.525    0.0098     -4.475      0.100                    8166.96950     -0.00329
 60  1  0   0  2  0    1 1      2123.45461    0   0   1   1   0   1   0   0   2   2   0   0  1.000000  0.998   -0.0011   -589.517      0.100                    2123.45465      0.00004
 60  1  0   0  2  0    2 1      2712.97348    0   0   2   2   0   1   0   0   2   2   0   0  1.000000  0.998   -0.0015   -574.311      0.100                    2712.97247     -0.00101
 60  1  0   0  2  0    4 1      3304.39850    0   0   3   3   0   1   0   0   1   1   0   0  0.100000  0.930    0.0069     17.112      0.100                    3304.38713     -0.01137
 60  1  0   0  2  0    5 1      3409.21774    0   1   1   1   0   1   0   1   2   2   0   0  1.000000  0.877    0.0004    104.824      0.100                    3409.21798      0.00023
 60  1  0   0  2  0    9 1      4320.46291    0   0   1   1   1   1   0   0   2   2   1   0  1.000000  0.953   -0.0006   -118.245      0.100                    4320.46303      0.00012
 60  1  0   0  2  0   10 1      4438.71233    0   0   5   1   0   1   0   0   6   6   0   0  1.000000  0.648   -0.0038    -15.051      0.100                    4438.71165     -0.00068
 60  1  0   0  2  0   13 1      4578.25527    0   1   3   1   0   1   0   2   2   2   0   0  1.000000  0.553    0.0015    -22.285      0.100                    4578.25546      0.00019
 60  1  0   0  2  0   15 1      4689.68501    0   2   1   1   0   1   0   2   2   2   0   0  1.000000  0.732    0.0026     89.146      0.100                    4689.68487     -0.00014
 60  1  0   0  2  0   20 1      5162.43530    0   0   6   2   0   1   0   2   2   2   0   0  1.000000  0.589    0.0031    -33.463      0.100                    5162.43515     -0.00015
 60  1  0   0  2  0   39 1      6159.59418    0   1   2   2   1   1   0   1   2   2   1   0  1.000000  0.727   -0.0014     10.873      0.100                    6159.59297     -0.00121
 60  1  0   0  2  0   47 1      6487.32671    0   0   1   1   2   1   0   0   2   2   2   0  1.000000  0.883    0.0012     -3.089      0.100                    6487.32740      0.00069
 60  1  0   0  2  0   59 1      6830.41556    0   2   1   1   1   1   0   2   2   2   1   0  1.000000  0.538   -0.0010    -22.720      0.100                    6830.41324     -0.00232
 60  1  0   0  2  0  108 1      7975.61922    0   3   1   1   1   1   0   1   6   6   1   0  1.000000  0.418   -0.0035      3.892      0.100                    7975.61871     -0.00051
 60  1  0   0  2  0  114 1      8077.84887    0   2   3   1   1   1   0   2   5   5   1   0  1.000000  0.403   -0.0041     22.628      0.100                    8077.84943      0.00056
 60  2  0   0  2  0    1 1      1531.22046    0   0   0   0   0   2   0   0   1   1   0   0  10.10000  0.998   -0.0011   -589.349      0.100                    1531.22051      0.00005
 60  2  0   0  2  0    2 1      2120.56934    0   0   1   1   0   2   0   0   1   1   0   0  1.000000  0.998   -0.0008   -581.280      0.100                    2120.56940      0.00006
 60  2  0   0  2  0    3 1      2701.84962    0   0   2   0   0   2   0   0   4   4   0   0  1.000000  0.673   -0.0013    -11.799      0.100                    2701.84971      0.00009
 60  2  0   0  2  0    4 1      2713.65043    0   0   2   2   0   2   0   0   0   0   0   0  1.000000  0.728   -0.0027     11.799      0.100                    2713.65040     -0.00003
 60  2  0   0  2  0    5 1      2809.75141    0   1   0   0   0   2   0   1   1   1   0   0  1.000000  0.917    0.0007     96.104      0.100                    2809.75145      0.00004
 60  2  0   0  2  0    6 1      3281.97144    0   0   3   1   0   2   0   0   2   2   0   0  1.000000  0.758   -0.0015    -22.349      0.100                    3281.97143     -0.00000
 60  2  0   0  2  0    8 1      3405.84936    0   1   1   1   0   2   0   1   1   1   0   0  1.000000  0.880    0.0006    101.531      0.100                    3405.84944      0.00007
 60  2  0   0  2  0    9 1      3742.35324    0   0   0   0   1   2   0   0   1   1   1   0  1.000000  0.954   -0.0024   -115.088      0.100                    3742.35333      0.00009
 60  2  0   0  2  0   10 1      3857.44161    0   0   4   0   0   2   0   0   2   2   0   0  1.000000  0.708   -0.0027    -12.740      0.100                    3857.44152     -0.00009
 60  2  0   0  2  0   11 1      3870.18105    0   0   4   2   0   2   0   0   5   5   0   0  1.000000  0.727   -0.0030     12.740      0.100                    3870.18159      0.00054
 60  2  0   0  2  0   14 1      4004.87091    0   1   2   2   0   2   0   1   0   0   0   0  1.000000  0.660    0.0005     15.583      0.100                    4004.87073     -0.00018
 60  2  0   0  2  0   15 1      4082.29149    0   2   0   0   0   2   0   2   1   1   0   0  1.000000  0.805    0.0017     77.422      0.100                    4082.29154      0.00005
 60  2  0   0  2  0   16 1      4317.63468    0   0   1   1   1   2   0   0   1   1   1   0  1.000000  0.954   -0.0004   -113.583      0.100                    4317.63475      0.00007
 60  2  0   0  2  0   17 1      4431.22207    0   0   5   1   0   2   0   0   1   1   0   0  1.000000  0.604   -0.0033    -22.217      0.100                    4431.22107     -0.00100
 60  2  0   0  2  0   20 1      4572.45849    0   1   3   1   0   2   0   2   1   1   0   0  1.000000  0.544    0.0018    -28.026      0.100                    4572.45858      0.00009
 60  2  0   0  2  0   22 1      4685.61574    0   2   1   1   0   2   0   2   1   1   0   0  1.000000  0.739    0.0024     85.131      0.100                    4685.61564     -0.00010
 60  2  0   0  2  0   24 1      4896.70303    0   0   2   2   1   2   0   0   0   0   1   0  1.000000  0.692   -0.0013     11.352      0.100                    4896.70248     -0.00055
 60  2  0   0  2  0   25 1      4992.97742    0   1   0   0   1   2   0   1   1   1   1   0  1.000000  0.788   -0.0031     -8.840      0.100                    4992.97748      0.00006
 60  2  0   0  2  0   33 1      5268.93690    0   1   4   0   0   2   0   3   1   1   0   0  1.000000  0.561    0.0051    -21.736      0.100                    5268.93705      0.00015
 60  2  0   0  2  0   35 1      5350.35291    0   3   0   0   0   2   0   3   1   1   0   0  1.000000  0.656    0.0042     59.679      0.100                    5350.35296      0.00005
 60  2  0   0  2  0   39 1      5575.08383    0   1   1   1   1   2   0   1   1   1   1   0  1.000000  0.756   -0.0016      4.506      0.100                    5575.08389      0.00006
 60  2  0   0  2  0   48 1      5923.32072    0   0   0   0   2   2   0   0   1   1   2   0  1.000000  0.884    0.0008     32.202      0.100                    5923.32061     -0.00011
 60  2  0   0  2  0   54 1      6145.07914    0   1   2   0   1   2   0   1   4   4   1   0  1.000000  0.423   -0.0013      8.197      0.100                    6145.07947      0.00033
 60  2  0   0  2  0   59 1      6237.03742    0   2   0   0   1   2   0   2   1   1   1   0  1.000000  0.600   -0.0041    -24.465      0.100                    6237.03752      0.00010
 60  2  0   0  2  0   67 1      6484.54974    0   0   1   1   2   2   0   0   1   1   2   0  1.000000  0.884    0.0016     -5.867      0.100                    6484.55061      0.00087
 60  2  0   0  2  0   81 1      6826.47163    0   2   1   1   1   2   0   2   1   1   1   0  1.000000  0.547   -0.0041    -26.664      0.100                    6826.47145     -0.00018
 60  2  0   0  2  0  101 1      7278.57029    0   2   2   0   1   2   0   0   5   3   1   0  1.000000  0.423   -0.0053     -4.595      0.100                    7278.57206      0.00177
 60  2  0   0  2  0  103 1      7293.13956    0   2   2   2   1   2   0   0   9   7   1   0  1.000000  0.466   -0.0039     -8.011      0.100                    7293.14185      0.00229
 60  2  0   0  2  0  108 1      7396.36116    0   1   4   0   1   2   0   3   1   1   1   0  1.000000  0.362   -0.0018     11.909      0.100                    7396.36069     -0.00047
 60  2  0   0  2  0  109 1      7417.70475    0   0  10   2   0   2   0   2   0   0   1   0  1.000000  0.420   -0.0017    -12.961      0.100                    7417.70328     -0.00147
 60  2  0   0  2  0  114 1      7476.12494    0   3   0   0   1   2   0   3   1   1   1   0  1.000000  0.402   -0.0038      3.357      0.100                    7476.12537      0.00043
 60  2  0   0  2  0  119 1      7598.40127    0   0  10   2   0   2   0   0  13   9   0   0  1.000000  0.425    0.0097      6.515      0.100                    7598.40455      0.00328
 60  2  0   0  2  0  124 1      7706.69367    0   1   8   0   0   2   0   5   1   1   0   0  1.000000  0.389    0.0111     -4.485      0.100                    7706.69284     -0.00083
 60  2  0   0  2  0  126 1      7714.40556    0   1   1   1   2   2   0   1   1   1   2   0  1.000000  0.576   -0.0002      3.213      0.100                    7714.40170     -0.00386
 60  2  0   0  2  0  127 1      7730.14161    0   4   2   2   0   2   0   4   0   0   0   0  1.000000  0.434    0.0114    -10.979      0.100                    7730.13884     -0.00277
 60  2  0   0  2  0  131 1      7802.17726    0   5   0   0   0   2   0   5   1   1   0   0  1.000000  0.588    0.0059     17.463      0.100                    7802.17981      0.00255
 60  2  0   0  2  0  138 1      7882.05869    0   3   4   0   0   2   0   3   5   5   0   0  1.000000  0.418    0.0125      4.659      0.100                    7882.05946      0.00077
 60  2  0   0  2  0  141 1      7969.50216    0   3   1   1   1   2   0   3   1   1   1   0  1.000000  0.389   -0.0036     -2.224      0.100                    7969.50288      0.00072
 60  2  0   0  2  0  149 1      8074.12129    0   0   0   0   3   2   0   0   1   1   3   0  1.000000  0.793    0.0065      1.211      0.100                    8074.12158      0.00029
 60  2  0   0  2  0  160 1      8271.01304    0   1   2   0   2   2   0   1   4   4   2   0  1.000000  0.322   -0.0055     -7.677      0.100                    8271.01288     -0.00016
 60  2  0   0  2  0  167 1      8361.99944    0   2   0   0   2   2   0   3   1   1   1   0  1.000000  0.465   -0.0077     -1.036      0.100                    8361.99852     -0.00092
 65  1  0   0  2  0    1 1      1794.31486    0   0   0   0   0   2   0   0   3   1   0   0  1.000000  0.998   -0.0013   -589.443      0.100                    1794.31493      0.00007
 65  1  0   0  2  0    2 1      2383.75773    0   0   1   1   0   2   0   0   1   1   0   0  1.000000  0.998   -0.0010   -581.482      0.100                    2383.75775      0.00002
 65  1  0   0  2  0    3 1      2965.24016    0   0   2   0   0   2   0   0   0   0   0   0  1.000000  0.706   -0.0016    -12.396      0.100                    2965.24021      0.00005
 65  1  0   0  2  0    4 1      2977.63758    0   0   2   2   0   2   0   0   4   4   0   0  1.000000  0.719   -0.0031     12.396      0.100                    2977.63751     -0.00007
 65  1  0   0  2  0    5 1      3071.76179    0   1   0   0   0   2   0   1   3   1   0   0  1.000000  0.915    0.0008     94.128      0.100                    3071.76186      0.00007
 65  1  0   0  2  0    6 1      3545.28510    0   0   3   1   0   2   0   0   3   3   0   0  1.000000  0.712   -0.0017    -23.207      0.100                    3545.28483     -0.00027
 65  1  0   0  2  0    8 1      3667.97952    0   1   1   1   0   2   0   1   1   1   0   0  1.000000  0.878    0.0008     99.490      0.100                    3667.97948     -0.00004
 65  1  0   0  2  0    9 1      4003.27642    0   0   0   0   1   2   0   0   3   1   1   0  1.000000  0.954   -0.0025   -117.592      0.100                    4003.27653      0.00011
 65  1  0   0  2  0   10 1      4120.86976    0   0   4   0   0   2   0   0   2   2   0   0  1.000000  0.711   -0.0027    -13.883      0.100                    4120.86906     -0.00070
 65  1  0   0  2  0   14 1      4267.85935    0   1   2   2   0   2   0   1   0   0   0   0  1.000000  0.629    0.0005     16.280      0.100                    4267.85918     -0.00017
 65  1  0   0  2  0   15 1      4343.32116    0   2   0   0   0   2   0   2   3   1   0   0  1.000000  0.800    0.0023     75.464      0.100                    4343.32126      0.00010
 65  1  0   0  2  0   16 1      4578.68052    0   0   1   1   1   2   0   0   1   1   1   0  1.000000  0.953   -0.0005   -115.862      0.100                    4578.68048     -0.00004
 65  1  0   0  2  0   25 1      5252.80600    0   1   0   0   1   2   0   1   3   1   1   0  1.000000  0.786   -0.0045    -12.366      0.100                    5252.80700      0.00100
 65  1  0   0  2  0   36 1      5713.23035    0   0   3   1   1   2   0   0   3   3   1   0  1.000000  0.684   -0.0029    -22.341      0.100                    5713.23127      0.00092
 65  1  0   0  2  0   39 1      5835.07760    0   1   1   1   1   2   0   1   1   1   1   0  1.000000  0.751   -0.0015      1.262      0.100                    5835.07841      0.00081
 65  1  0   0  2  0   48 1      6182.06748    0   0   0   0   2   2   0   0   3   1   2   0  1.000000  0.883    0.0010     28.624      0.100                    6182.06723     -0.00025
 65  1  0   0  2  0   54 1      6405.24791    0   1   2   0   1   2   0   1   0   0   1   0  1.000000  0.439   -0.0001      5.153      0.100                    6405.24712     -0.00079
 65  1  0   0  2  0  101 1      7538.79654    0   2   2   0   1   2   0   0   3   3   1   0  1.000000  0.411   -0.0050     -9.962      0.100                    7538.79859      0.00205
 65  1  0   0  2  0  103 1      7554.53158    0   2   2   2   1   2   0   0   9   7   1   0  1.000000  0.476   -0.0034      5.775      0.100                    7554.53439      0.00281
 65  1  0   0  2  0  108 1      7655.38450    0   1   4   0   1   2   0   3   3   1   1   0  1.000000  0.364   -0.0003      5.114      0.100                    7655.38179     -0.00271
 65  1  0   0  2  0  109 1      7677.62965    0   0  10   2   0   2   0   2   0   0   1   0  1.000000  0.405   -0.0040    -14.957      0.100                    7677.62974      0.00009
 65  1  0   0  2  0  124 1      7966.61341    0   1   8   0   0   2   0   5   3   1   0   0  0.010000  0.392    0.0140     -5.607      0.100                    7966.61138     -0.00203
 65  1  0   0  2  0  127 1      7991.39964    0   4   2   2   0   2   0   4   0   0   0   0  0.010000  0.412    0.0129    -12.772      0.100                    7991.39618     -0.00346
 65  1  0   0  2  0  131 1      8061.04150    0   5   0   0   0   2   0   5   3   1   0   0  1.000000  0.584    0.0115     12.895      0.100                    8061.03928     -0.00222
 65  1  0   0  2  0  133 1      8100.96309    0   2   3   1   1   2   0   0   3   1   1   0  1.000000  0.459   -0.0027     -7.739      0.100                    8100.96450      0.00141
 65  1  0   0  2  0  137 1      8141.74612    0   3   4   0   0   2   0   3   6   6   0   0  0.010000  0.422    0.0139     -1.075      0.100                    8141.74776      0.00164
 65  1  0   0  2  0  148 1      8330.68737    0   0   0   0   3   2   0   0   3   1   3   0  1.000000  0.780    0.0031     -0.430      0.100                    8330.67503     -0.01234
 65  1  0   0  2  0  160 1      8529.04943    0   1   2   0   2   2   0   1   0   0   2   0  0.010000  0.333   -0.0071      5.959      0.100                    8529.05015      0.00072
 65  1  0   0  2  0  167 1      8618.64924    0   2   0   0   2   2   0   3   3   1   1   0  0.001000  0.463   -0.0114     -8.146      0.100                    8618.65038      0.00114
 65  2  0   0  2  0    1 1      2387.13697    0   0   1   1   0   1   0   0   3   3   0   0  1.000000  0.998   -0.0015   -589.605      0.100                    2387.13704      0.00007
 65  2  0   0  2  0    3 1      3551.46586    0   0   3   1   0   1   0   0   5   5   0   0  1.000000  0.816   -0.0036    -17.142      0.100                    3551.46732      0.00146
 65  2  0   0  2  0    5 1      3671.93785    0   1   1   1   0   1   0   1   3   3   0   0  1.000000  0.874    0.0001    103.333      0.100                    3671.93843      0.00058
 65  2  0   0  2  0   15 1      4951.56909    0   2   1   1   0   1   0   2   3   3   0   0  1.000000  0.726    0.0031     87.786      0.100                    4951.56900     -0.00009
 65  2  0   0  2  0   25 1      5838.91431    0   1   1   1   1   1   0   1   3   3   1   0  1.000000  0.747   -0.0028     -5.593      0.100                    5838.91412     -0.00019
 65  2  0   0  2  0   47 1      6746.69931    0   0   1   1   2   1   0   0   3   3   2   0  1.000000  0.882    0.0013     -6.376      0.100                    6746.69956      0.00025
 65  2  0   0  2  0  107 1      8235.58873    0   3   1   1   1   1   0   1   7   7   1   0  1.000000  0.408   -0.0036     -2.209      0.100                    8235.58765     -0.00108
 65  2  0   0  2  0  114 1      8336.93600    0   2   3   1   1   1   0   2   5   5   1   0  1.000000  0.402   -0.0039     17.617      0.100                    8336.93595     -0.00005
 70  1  0   0  2  0    2 1      3261.28501    0   0   2   2   0   1   0   0   2   2   0   0  1.000000  0.997   -0.0038   -575.136      0.100                    3261.28530      0.00029
 70  1  0   0  2  0    5 1      3955.35817    0   1   1   1   0   1   0   1   3   3   0   0  1.000000  0.871    0.0005    101.718      0.100                    3955.35848      0.00031
 70  1  0   0  2  0   15 1      5234.10408    0   2   1   1   0   1   0   2   3   3   0   0  1.000000  0.719    0.0038     86.328      0.100                    5234.10392     -0.00016
 70  1  0   0  2  0   25 1      6120.00378    0   1   1   1   1   1   0   1   3   3   1   0  1.000000  0.744   -0.0043     -9.748      0.100                    6120.00460      0.00082
 70  1  0   0  2  0  107 1      8516.01020    0   3   1   1   1   1   0   1   7   7   1   0  1.000000  0.397   -0.0050     -8.795      0.100                    8516.00966     -0.00054
 70  2  0   0  2  0    1 1      2078.13269    0   0   0   0   0   2   0   0   3   1   0   0  1.000000  0.998   -0.0015   -589.542      0.100                    2078.13277      0.00008
 70  2  0   0  2  0    2 1      2667.67505    0   0   1   1   0   2   0   0   1   1   0   0  1.000000  0.998   -0.0014   -581.670      0.100                    2667.67504     -0.00001
 70  2  0   0  2  0    3 1      3249.34581    0   0   2   0   0   2   0   0   1   1   0   0  1.000000  0.742   -0.0017    -13.087      0.100                    3249.34559     -0.00022
 70  2  0   0  2  0    5 1      3354.41465    0   1   0   0   0   2   0   1   3   1   0   0  1.000000  0.913    0.0009     91.985      0.100                    3354.41476      0.00011
 70  2  0   0  2  0    8 1      3950.75919    0   1   1   1   0   2   0   1   1   1   0   0  1.000000  0.876    0.0008     97.290      0.100                    3950.75918     -0.00001
 70  2  0   0  2  0    9 1      4284.75131    0   0   0   0   1   2   0   0   3   1   1   0  1.000000  0.954   -0.0026   -120.241      0.100                    4284.75138      0.00007
 70  2  0   0  2  0   13 1      4534.49638    0   1   2   0   0   2   0   1   1   1   0   0  1.000000  0.533    0.0024    -17.083      0.100                    4534.49633     -0.00005
 70  2  0   0  2  0   15 1      4624.92923    0   2   0   0   0   2   0   2   3   1   0   0  1.000000  0.795    0.0028     73.351      0.100                    4624.92943      0.00020
 70  2  0   0  2  0   20 1      5117.43016    0   0   5   1   0   2   0   2   1   1   0   0  1.000000  0.551    0.0033    -30.222      0.100                    5117.42903     -0.00113
 70  2  0   0  2  0   25 1      5533.10467    0   1   0   0   1   2   0   1   3   1   1   0  1.000000  0.783   -0.0040    -16.102      0.100                    5533.10479      0.00012
 70  2  0   0  2  0   38 1      6115.52459    0   1   1   1   1   2   0   1   1   1   1   0  1.000000  0.748   -0.0041     -2.249      0.100                    6115.52400     -0.00059
 70  2  0   0  2  0  101 1      7819.46184    0   2   2   0   1   2   0   2   1   1   1   0  1.000000  0.394   -0.0049      9.002      0.100                    7819.46425      0.00241
 70  2  0   0  2  0  107 1      7934.77792    0   1   4   0   1   2   0   3   3   1   1   0  1.000000  0.366   -0.0028     -2.231      0.100                    7934.77663     -0.00129
 70  2  0   0  2  0  109 1      7958.04299    0   0  10   2   0   2   0   2   1   1   1   0  1.000000  0.392   -0.0036    -17.015      0.100                    7958.04171     -0.00128
 70  2  0   0  2  0  113 1      8012.66802    0   3   0   0   1   2   0   3   3   1   1   0  1.000000  0.385   -0.0029     -8.757      0.100                    8012.66624     -0.00178
 70  2  0   0  2  0  131 1      8340.31048    0   5   0   0   0   2   0   5   3   1   0   0  1.000000  0.578    0.0131      7.988      0.100                    8340.30723     -0.00325
 70  2  0   0  2  0  137 1      8422.06568    0   3   4   0   0   2   0   3   7   7   0   0  1.000000  0.427    0.0154     -7.063      0.100                    8422.06792      0.00224
 70  2  0   0  2  0  148 1      8607.46043    0   0   0   0   3   2   0   0   3   1   3   0  1.000000  0.791    0.0044     -2.178      0.100                    8607.45682     -0.00360
 75  2  0   0  2  0    2 1      3566.56196    0   0   2   2   0   1   0   0   2   2   0   0  0.001000  0.997   -0.0092   -575.542      0.100                    3566.56706      0.00510
 75  2  0   0  2  0    5 1      4259.44479    0   1   1   1   0   1   0   1   5   3   0   0  1.000000  0.868    0.0002     99.980      0.100                    4259.44554      0.00075
 75  2  0   0  2  0   25 1      6421.58864    0   1   1   1   1   1   0   1   5   3   1   0  1.000000  0.740   -0.0042    -14.047      0.100                    6421.58877      0.00013
 80  1  0   0  2  0    5 1      4584.16156    0   1   1   1   0   1   0   1   5   3   0   0  1.000000  0.864   -0.0016     98.122      0.100                    4584.16426      0.00270
 80  2  0   0  2  0    1 1      2707.79194    0   0   0   0   0   2   0   0   5   1   0   0  10.10000  0.998   -0.0020   -589.756      0.100                    2707.79201      0.00007
 80  2  0   0  2  0    5 1      3981.50797    0   1   0   0   0   2   0   1   5   1   0   0  1.000000  0.908    0.0012     87.210      0.100                    3981.50798      0.00001
 80  2  0   0  2  0   15 1      5249.76014    0   2   0   0   0   2   0   2   5   1   0   0  1.000000  0.781    0.0028     68.688      0.100                    5249.76176      0.00162
 80  2  0   0  2  0  107 1      8554.51498    0   1   4   0   1   2   0   3   5   1   1   0  1.000000  0.370   -0.0038    -18.560      0.100                    8554.51142     -0.00356
 80  2  0   0  2  0  146 1      9221.48238    0   0   0   0   3   2   0   0   5   1   3   0  1.000000  0.791    0.0087     -6.227      0.100                    9221.47622     -0.00616
 80  2  0   0  2  0  244 1     10411.76898    0   1   0   0   3   2   0   2   5   1   2   0  1.000000  0.485   -0.0060     -2.000      0.100                   10411.76776     -0.00122
 85  1  0   0  2  0    2 1      3643.42244    0   0   1   1   0   2   0   0   3   1   0   0  1.000000  0.997   -0.0009   -582.132      0.100                    3643.42037     -0.00207
 85  1  0   0  2  0    5 1      4325.87279    0   1   0   0   0   2   0   1   5   1   0   0  1.000000  0.905    0.0013     84.590      0.100                    4325.87280      0.00001
 85  1  0   0  2  0   25 1      6496.46844    0   1   0   0   1   2   0   1   5   1   1   0  1.000000  0.774   -0.0069    -28.514      0.100                    6496.46971      0.00127
 85  2  0   0  2  0    5 1      4929.47015    0   1   1   1   0   1   0   1   5   3   0   0  1.000000  0.859   -0.0026     96.147      0.100                    4929.47384      0.00369
 90  1  0   0  2  0    5 1      5295.33019    0   1   1   1   0   1   0   1   5   3   0   0  1.000000  0.854   -0.0051     94.061      0.100                    5295.33641      0.00622
 90  2  0   0  2  0    9 1      5615.41083    0   0   0   0   1   2   0   0   5   1   1   0  1.000000  0.952   -0.0042   -132.230      0.100                    5615.41167      0.00084
 95  1  0   0  2  0    1 1      3806.71969    0   0   0   0   0   2   0   0   5   1   0   0  1.000000  0.998   -0.0029   -590.104      0.100                    3806.71948     -0.00021
  5  1  0   0  2  0  154 1     7008.372500    0   3   5   1   0   2   0   3   5   1   0   0  1.000100  0.00044  7008.37250     0.00000  7008.37294  7008.37337  6996.37250
  5  2  0   0  2  0   97 1     6650.606370    0   0   4   2   2   1   0   0   4   2   2   0  1.000100 -0.01387  6650.60637     0.00000     0.00000  6650.59250  6638.60637
 35  2  0   0  2  0   40 1     5165.277020    0   1   2   2   1   1   0   1   2   2   1   0  1.000100 -0.01043  5165.27702  5165.27600     0.00000  5165.26659  4661.27702
 40  1  0   0  2  0   51 1     5754.144150    0   0   5   3   1   1   0   0   5   3   1   0  1.000100  0.00022  5754.14415     0.00000     0.00000  5754.14437  5098.14415
 40  2  0   0  2  0   72 1     5754.109250    0   0   5   3   1   2   0   0   5   3   1   0  1.000100  0.00063  5754.10925     0.00000     0.00000  5754.10988  5098.10925
 40  2  0   0  2  0  163 1     7450.779930    0   1   9   1   0   2   0   1   9   1   0   0  1.000100  0.01499  7450.77993     0.00000     0.00000  7450.79492  6794.77993
 45  2  0   0  2  0   77 1     6632.297930    0   0   6   2   1   1   0   0   6   2   1   0  1.000100  0.00114  6632.29793     0.00000     0.00000  6632.29907  5804.29793
 50  2  0   0  2  0  102 1     6819.599530    0   2   2   0   1   2   0   2   2   0   1   0  1.000100 -0.00380  6819.59953     0.00000     0.00000  6819.59573  5799.59953
 55  1  0   0  2  0  131 1     7563.740490    0   5   0   0   0   2   0   5   0   0   0   0  1.000100 -0.04676  7563.74049     0.00000     0.00000  7563.69373  6331.74049
 55  2  0   0  2  0   10 1     4195.033940    0   0   5   1   0   1   0   0   5   1   0   0  1.000100  0.00065  4195.03394  4195.03460     0.00000  4195.03459  2963.03394
 60  1  0   0  2  0   25 1     5578.349160    0   1   1   1   1   1   0   1   1   1   1   0  1.000100 -0.00051  5578.34916  5578.34880     0.00000  5578.34865  4114.34916
 60  1  0   0  2  0   74 1     7239.216220    0   2   5   1   0   1   0   2   5   1   0   0  1.000100  0.04973  7239.21622     0.00000     0.00000  7239.26595  5775.21622
 60  2  0   0  2  0   76 1     6714.883920    0   1   3   1   1   2   0   1   3   1   1   0  1.000100  0.01968  6714.88392     0.00000     0.00000  6714.90360  5250.88392
 65  1  0   0  2  0   73 1     6876.011360    0   2   4   0   0   2   0   2   4   0   0   0  1.000100 -0.00033  6876.01136     0.00000     0.00000  6876.01103  5160.01136
 65  1  0   0  2  0   81 1     7085.484750    0   2   1   1   1   2   0   2   1   1   1   0  1.000100 -0.00358  7085.48475     0.00000     0.00000  7085.48117  5369.48475
 70  2  0   0  2  0    4 1     3262.434390    0   0   2   2   0   2   0   0   2   2   0   0  1.000100 -0.00139  3262.43439  3262.43280     0.00000  3262.43300  1274.43439
