# Supplementary material for: A 0.002 cm−1-Accurate PES for 14N216O
Source: Molecules. 2026 May 23;31(11):1793. doi: 10.3390/molecules31111793 (PMC13257640; doi:10.3390/molecules31111793)
Supplement: Supplementary file 1 [file molecules-31-01793-s001.zip › Supp.files/D2n/refinement/fort.4.try6IMRHT.D2n.vib7K]

1.d-6 1.d-10 1.d-16 50  50000000.0  1  -1.0   1 -2.5  100000  1                                                         
 -1.000000000E+00      4  3  " 0 0 0 0 0 0"      -1.0        1.0                                    
  3.237167773E+00      5  3  " 0 0 0 0 0 1"  -11000.0    11000.0                                    
  2.266259737E+04      6  3  " 0 0 0 0 1 0"  -44000.0    44000.0                                    
 -1.853516893E+04      7  3  " 0 0 0 1 0 0"  -44000.0    44000.0                                    
 -4.337546621E+03      8  3  " 0 0 0 0 0 2"  -11000.0    11000.0                                    
 -1.313720503E+03      9  3  " 0 0 0 0 1 1"  -11000.0    11000.0                                    
  2.290909464E+02     10  3  " 0 0 0 0 2 0"  -11000.0    11000.0                                    
  8.867983846E+02     11  3  " 0 0 0 1 0 1"  -11000.0    11000.0                                    
 -1.591118376E+02     12  3  " 0 0 0 1 1 0"  -11000.0    11000.0                                    
 -6.230835681E+02     13  3  " 0 0 0 2 0 0"  -11000.0    11000.0                                    
  6.409796547E+03     14  3  " 0 0 0 0 0 3"  -11000.0    18000.0                                    
 -3.207894030E+03     15  3  " 0 0 0 0 1 2"  -11000.0    11000.0                                    
 -1.359641436E+04     16  3  " 0 0 0 0 2 1"  -28000.0    11000.0                                    
  7.224400645E+01     17  3  " 0 0 0 0 3 0"  -11000.0    11000.0                                    
  4.596015137E+04     18  3  " 0 0 0 1 0 2"  -11000.0    77000.0                                    
  3.440535737E+03     19  3  " 0 0 0 1 1 1"  -11000.0    11000.0                                    
  5.078125876E+03     20  3  " 0 0 0 1 2 0"  -11000.0    18000.0                                    
  5.194024084E+03     21  3  " 0 0 0 2 0 1"  -11000.0    11000.0                                    
  9.557107235E+03     22  3  " 0 0 0 2 1 0"  -11000.0    22000.0                                    
 -4.670828307E+02     23  3  " 0 0 0 3 0 0"  -11000.0    11000.0                                    
 -7.120127879E+03     24  3  " 0 0 0 0 0 4"  -11000.0    11000.0                                    
  1.542551820E+03     25  3  " 0 0 0 0 1 3"  -11000.0    11000.0                                    
  7.147640493E+04     26  3  " 0 0 0 0 2 2"  -11000.0    99000.0                                    
 -4.336190787E+03     27  3  " 0 0 0 0 3 1"  -11000.0    11000.0                                    
  4.280931654E+02     28  3  " 0 0 0 0 4 0"  -11000.0    11000.0                                    
  5.128023823E+04     29  3  " 0 0 0 1 0 3"  -11000.0    77000.0                                    
 -7.638121178E+03     30  3  " 0 0 0 1 1 2"  -22000.0    11000.0                                    
  1.093361803E+05     31  3  " 0 0 0 1 2 1"  -11000.0   140000.0                                    
 -2.656147606E+03     32  3  " 0 0 0 1 3 0"  -11000.0    11000.0                                    
  2.649322593E+04     33  3  " 0 0 0 2 0 2"  -11000.0    44000.0                                    
 -3.259075943E+04     34  3  " 0 0 0 2 1 1"  -66000.0    11000.0                                    
  3.116879274E+04     35  3  " 0 0 0 2 2 0"  -11000.0    55000.0                                    
  4.836428000E+04     36  3  " 0 0 0 3 0 1"  -11000.0    99000.0                                    
  1.477863139E+04     37  3  " 0 0 0 3 1 0"  -11000.0    28000.0                                    
 -5.909162117E+02     38  3  " 0 0 0 4 0 0"  -11000.0    11000.0                                    
  1.919313829E+03     39  3  " 0 0 0 0 0 5"  -11000.0    11000.0                                    
  2.398840567E+04     40  3  " 0 0 0 0 1 4"  -11000.0    44000.0                                    
  5.956582950E+04     41  3  " 0 0 0 0 2 3"  -11000.0    66000.0                                    
 -2.331400315E+03     42  3  " 0 0 0 0 3 2"  -33000.0    11000.0                                    
 -1.912813140E+04     43  3  " 0 0 0 0 4 1"  -55000.0    11000.0                                    
  2.723947502E+03     44  3  " 0 0 0 0 5 0"  -11000.0    11000.0                                    
 -1.963490468E+04     45  3  " 0 0 0 1 0 4"  -33000.0    11000.0                                    
 -5.073872389E+03     46  3  " 0 0 0 1 1 3"  -18000.0    11000.0                                    
  5.499586281E+04     47  3  " 0 0 0 1 2 2"  -11000.0    55000.0                                    
 -1.205257686E+03     48  3  " 0 0 0 1 3 1"  -88000.0    11000.0                                    
 -1.059958467E+04     49  3  " 0 0 0 1 4 0"  -44000.0    11000.0                                    
  9.062468633E+03     50  3  " 0 0 0 2 0 3"  -11000.0    11000.0                                    
  5.864053569E+04     51  3  " 0 0 0 2 1 2"  -11000.0    66000.0                                    
  8.778659364E+04     52  3  " 0 0 0 2 2 1"  -11000.0    88000.0                                    
 -1.993924412E+04     53  3  " 0 0 0 2 3 0"  -66000.0    11000.0                                    
 -9.623176148E+03     54  3  " 0 0 0 3 0 2"  -44000.0    11000.0                                    
 -8.642274130E+04     55  3  " 0 0 0 3 1 1"  -88000.0    11000.0                                    
  4.827694552E+04     56  3  " 0 0 0 3 2 0"  -11000.0    66000.0                                    
  2.603220331E+04     57  3  " 0 0 0 4 0 1"  -11000.0    66000.0                                    
  8.322345410E+04     58  3  " 0 0 0 4 1 0"  -11000.0    88000.0                                    
 -1.330194294E+02     59  3  " 0 0 0 5 0 0"  -11000.0    11000.0                                    
  1.876579646E+02     60  3  " 0 0 0 0 0 6"  -11000.0    11000.0                                    
  2.000211751E+04     61  3  " 0 0 0 0 1 5"  -11000.0    24000.0                                    
  2.190103784E+04     62  3  " 0 0 0 0 2 4"  -11000.0    44000.0                                    
 -6.757421185E+04     63  3  " 0 0 0 0 3 3"  -88000.0    11000.0                                    
  9.340832261E+03     64  3  " 0 0 0 0 4 2"  -11000.0    11000.0                                    
 -1.537432532E+04     65  3  " 0 0 0 0 5 1"  -33000.0    11000.0                                    
  8.252515035E+03     66  3  " 0 0 0 0 6 0"  -11000.0    22000.0                                    
 -5.613835752E+02     67  3  " 0 0 0 1 0 5"  -11000.0    11000.0                                    
  2.457617302E+03     68  3  " 0 0 0 1 1 4"  -11000.0    66000.0                                    
  3.297312996E+04     69  3  " 0 0 0 1 2 3"  -11000.0    33000.0                                    
 -7.642157096E+04     70  3  " 0 0 0 1 3 2"  -77000.0    11000.0                                    
  5.344413355E+03     71  3  " 0 0 0 1 4 1"  -11000.0    77000.0                                    
 -8.755896189E+04     72  3  " 0 0 0 1 5 0"  -88000.0    11000.0                                    
 -9.175246931E+03     73  3  " 0 0 0 2 0 4"  -33000.0    11000.0                                    
 -7.088688110E+03     74  3  " 0 0 0 2 1 3"  -11000.0    44000.0                                    
  1.201014643E+04     75  3  " 0 0 0 2 2 2"  -11000.0    44000.0                                    
 -8.746474435E+04     76  3  " 0 0 0 2 3 1"  -88000.0    11000.0                                    
 -2.001184903E+03     77  3  " 0 0 0 2 4 0"  -11000.0    22000.0                                    
  3.900534781E+00     78  3  " 0 0 0 3 0 3"  -11000.0    33000.0                                    
  9.457604583E+03     79  3  " 0 0 0 3 1 2"  -88000.0    11000.0                                    
  8.705170577E+04     80  3  " 0 0 0 3 2 1"  -11000.0    88000.0                                    
  1.022928888E+04     81  3  " 0 0 0 3 3 0"  -88000.0    11000.0                                    
 -2.066731372E+04     82  3  " 0 0 0 4 0 2"  -22000.0    11000.0                                    
 -1.560184277E+04     83  3  " 0 0 0 4 1 1"  -22000.0    11000.0                                    
 -5.202788834E+04     84  3  " 0 0 0 4 2 0"  -55000.0    11000.0                                    
  3.591295266E+04     85  3  " 0 0 0 5 0 1"  -11000.0    44000.0                                    
  1.820634767E+04     86  3  " 0 0 0 5 1 0"  -11000.0    22000.0                                    
  1.569709201E+04     87  3  " 0 0 0 6 0 0"  -11000.0    22000.0                                    
 -4.012916980E+02     88  3  " 0 0 0 0 0 7"  -11000.0    11000.0                                    
  1.849661752E+03     89  3  " 0 0 0 0 7 0"  -11000.0    11000.0                                    
  1.820393046E+03     90  3  " 0 0 0 7 0 0"  -11000.0    22000.0                                    
  2.743668070E+02     91  3  " 0 0 0 0 0 8"  -11000.0    11000.0                                    
 -8.650922941E+03     92  3  " 0 0 0 0 8 0"  -66000.0    11000.0                                    
 -3.024285225E+04     93  3  " 0 0 0 8 0 0"  -66000.0    11000.0                                    
  1.116208738E+01     94  3  " 0 0 0 0 0 9"  -11000.0    11000.0                                    
 -1.591233986E+03     95  3  " 0 0 0 0 9 0"  -11000.0    88000.0                                    
  8.589251591E+04     96  3  " 0 0 0 9 0 0"  -11000.0    88000.0                                    
 -9.261347741E+02     97  3  "0 0 0 0 0 10"  -11000.0    11000.0                                    
 -1.028731790E+04     98  3  "0 0 0 0 10 0"  -88000.0    11000.0                                    
  1.099999990E+04     99  3  "0 0 0 10 0 0"  -88000.0    11000.0                                    
^^^^^^^^^^^^^^$$$$$$$$$$$$$$$                                                                                            
0 2 0  "../files/B1a/446/fort.107.0+0.446.B1a.96coe"                                                                    
2 1 0  "../files/B1a/446/fort.107.2-0.446.B1a.96coe"                                                                    
2 2 0  "../files/B1a/446/fort.107.2+0.446.B1a.96coe"                                                                    
5 1 0  "../files/B1a/446/fort.107.5-0.446.B1a.96coeB"                                                                   
5 2 0  "../files/B1a/446/fort.107.5+0.446.B1a.96coeB"                                                                   
10 1 0  "../files/B1a/446/fort.107.10-0.446.B1a.96coeB"                                                                 
10 2 0  "../files/B1a/446/fort.107.10+0.446.B1a.96coeB"                                                                 
15 1 0  "../files/B1a/446/fort.107.15-0.446.B1a.96coeB"                                                                 
15 2 0  "../files/B1a/446/fort.107.15+0.446.B1a.96coeB"                                                                 
30 2 0  "../files/B1a/446/fort.107.30+0.446.B1a.96coeB"                                                                 
45 1 0  "../files/B1a/446/fort.107.45-0.446.B1a.96coeB"                                                                 
60 2 0  "../files/B1a/446/fort.107.60+0.446.B1a.96coeB"                                                                 
75 1 0  "../files/B1a/446/fort.107.75-0.446.B1a.96coeB"                                                                 
80 2 0  "../files/B1a/446/fort.107.80+0.446.B1a.96coeB"                                                                 
85 1 0  "../files/B1a/446/fort.107.85-0.446.B1a.96coeB"                                                                 
                                                                                                                        
                                                                                                                        
