# Supplementary material for: A 0.002 cm−1-Accurate PES for 14N216O
Source: Molecules. 2026 May 23;31(11):1793. doi: 10.3390/molecules31111793 (PMC13257640; doi:10.3390/molecules31111793)
Supplement: Supplementary file 1 [file molecules-31-01793-s001.zip › Supp.files/D2n/refinement/newfort4.try6IMRHT.D2n.vib7K]

1.d-6 1.d-10 1.d-16 50  50000000.0  1  -1.0   1 -2.5  100000  1                                                         
  1.000000000E+00      4  3  " 0 0 0 0 0 0"      -1.0        1.0                                    
  9.980018435E-02      5  3  " 0 0 0 0 0 1"  -11000.0    11000.0                                    
  2.297140769E+04      6  3  " 0 0 0 0 1 0"  -44000.0    44000.0                                    
 -1.881918108E+04      7  3  " 0 0 0 1 0 0"  -44000.0    44000.0                                    
 -5.012385909E+03      8  3  " 0 0 0 0 0 2"  -11000.0    11000.0                                    
 -1.408668574E+03      9  3  " 0 0 0 0 1 1"  -11000.0    11000.0                                    
  2.142036563E+02     10  3  " 0 0 0 0 2 0"  -11000.0    11000.0                                    
  8.901208047E+02     11  3  " 0 0 0 1 0 1"  -11000.0    11000.0                                    
 -1.446834525E+02     12  3  " 0 0 0 1 1 0"  -11000.0    11000.0                                    
 -6.051742309E+02     13  3  " 0 0 0 2 0 0"  -11000.0    11000.0                                    
  5.694992242E+03     14  3  " 0 0 0 0 0 3"  -11000.0    18000.0                                    
 -2.276160154E+03     15  3  " 0 0 0 0 1 2"  -11000.0    11000.0                                    
 -1.385532230E+04     16  3  " 0 0 0 0 2 1"  -28000.0    11000.0                                    
  1.298432161E+02     17  3  " 0 0 0 0 3 0"  -11000.0    11000.0                                    
  4.650843026E+04     18  3  " 0 0 0 1 0 2"  -11000.0    77000.0                                    
  3.522505598E+03     19  3  " 0 0 0 1 1 1"  -11000.0    11000.0                                    
  2.638678773E+03     20  3  " 0 0 0 1 2 0"  -11000.0    18000.0                                    
  5.148853483E+03     21  3  " 0 0 0 2 0 1"  -11000.0    11000.0                                    
  8.223322756E+03     22  3  " 0 0 0 2 1 0"  -11000.0    22000.0                                    
 -4.931519537E+02     23  3  " 0 0 0 3 0 0"  -11000.0    11000.0                                    
 -7.357861781E+03     24  3  " 0 0 0 0 0 4"  -11000.0    11000.0                                    
  2.079327802E+03     25  3  " 0 0 0 0 1 3"  -11000.0    11000.0                                    
  7.609304003E+04     26  3  " 0 0 0 0 2 2"  -11000.0    99000.0                                    
  7.668173492E+02     27  3  " 0 0 0 0 3 1"  -11000.0    11000.0                                    
  5.213474742E+02     28  3  " 0 0 0 0 4 0"  -11000.0    11000.0                                    
  5.157093655E+04     29  3  " 0 0 0 1 0 3"  -11000.0    77000.0                                    
 -5.179964584E+03     30  3  " 0 0 0 1 1 2"  -22000.0    11000.0                                    
  1.066535061E+05     31  3  " 0 0 0 1 2 1"  -11000.0   140000.0                                    
 -3.889111507E+03     32  3  " 0 0 0 1 3 0"  -11000.0    11000.0                                    
  3.095964021E+04     33  3  " 0 0 0 2 0 2"  -11000.0    44000.0                                    
 -3.852862523E+04     34  3  " 0 0 0 2 1 1"  -66000.0    11000.0                                    
  3.142561281E+04     35  3  " 0 0 0 2 2 0"  -11000.0    55000.0                                    
  4.412376698E+04     36  3  " 0 0 0 3 0 1"  -11000.0    99000.0                                    
  1.679227535E+04     37  3  " 0 0 0 3 1 0"  -11000.0    28000.0                                    
 -7.099665799E+02     38  3  " 0 0 0 4 0 0"  -11000.0    11000.0                                    
  1.777830987E+03     39  3  " 0 0 0 0 0 5"  -11000.0    11000.0                                    
  2.413423491E+04     40  3  " 0 0 0 0 1 4"  -11000.0    44000.0                                    
  6.344901160E+04     41  3  " 0 0 0 0 2 3"  -11000.0    66000.0                                    
  1.726348962E+03     42  3  " 0 0 0 0 3 2"  -33000.0    11000.0                                    
 -1.357142938E+04     43  3  " 0 0 0 0 4 1"  -55000.0    11000.0                                    
  2.744352322E+03     44  3  " 0 0 0 0 5 0"  -11000.0    11000.0                                    
 -1.294205307E+04     45  3  " 0 0 0 1 0 4"  -33000.0    11000.0                                    
  5.636539752E+02     46  3  " 0 0 0 1 1 3"  -18000.0    11000.0                                    
  5.499996518E+04     47  3  " 0 0 0 1 2 2"  -11000.0    55000.0                                    
  8.224615622E+03     48  3  " 0 0 0 1 3 1"  -88000.0    11000.0                                    
 -7.604753323E+03     49  3  " 0 0 0 1 4 0"  -44000.0    11000.0                                    
  1.001203251E+04     50  3  " 0 0 0 2 0 3"  -11000.0    11000.0                                    
  3.804481890E+04     51  3  " 0 0 0 2 1 2"  -11000.0    66000.0                                    
  8.799173759E+04     52  3  " 0 0 0 2 2 1"  -11000.0    88000.0                                    
 -4.155965724E+03     53  3  " 0 0 0 2 3 0"  -66000.0    11000.0                                    
 -3.406544860E+03     54  3  " 0 0 0 3 0 2"  -44000.0    11000.0                                    
 -8.717848837E+04     55  3  " 0 0 0 3 1 1"  -88000.0    11000.0                                    
  4.257742875E+04     56  3  " 0 0 0 3 2 0"  -11000.0    66000.0                                    
  2.667917947E+04     57  3  " 0 0 0 4 0 1"  -11000.0    66000.0                                    
  8.770393551E+04     58  3  " 0 0 0 4 1 0"  -11000.0    88000.0                                    
 -9.748395873E+02     59  3  " 0 0 0 5 0 0"  -11000.0    11000.0                                    
  1.878648891E+02     60  3  " 0 0 0 0 0 6"  -11000.0    11000.0                                    
  2.246383816E+04     61  3  " 0 0 0 0 1 5"  -11000.0    24000.0                                    
  2.286039125E+04     62  3  " 0 0 0 0 2 4"  -11000.0    44000.0                                    
 -5.613410600E+04     63  3  " 0 0 0 0 3 3"  -88000.0    11000.0                                    
  1.072437779E+04     64  3  " 0 0 0 0 4 2"  -11000.0    11000.0                                    
 -2.225668898E+04     65  3  " 0 0 0 0 5 1"  -33000.0    11000.0                                    
  8.093361071E+03     66  3  " 0 0 0 0 6 0"  -11000.0    22000.0                                    
 -3.661432600E+02     67  3  " 0 0 0 1 0 5"  -11000.0    11000.0                                    
  4.893949840E+03     68  3  " 0 0 0 1 1 4"  -11000.0    66000.0                                    
  3.299946494E+04     69  3  " 0 0 0 1 2 3"  -11000.0    33000.0                                    
 -7.698110433E+04     70  3  " 0 0 0 1 3 2"  -77000.0    11000.0                                    
  3.297472997E+04     71  3  " 0 0 0 1 4 1"  -11000.0    77000.0                                    
 -8.798832667E+04     72  3  " 0 0 0 1 5 0"  -88000.0    11000.0                                    
  4.827657457E+02     73  3  " 0 0 0 2 0 4"  -33000.0    11000.0                                    
 -1.034496846E+04     74  3  " 0 0 0 2 1 3"  -11000.0    44000.0                                    
  3.580724783E+04     75  3  " 0 0 0 2 2 2"  -11000.0    44000.0                                    
 -5.542907677E+04     76  3  " 0 0 0 2 3 1"  -88000.0    11000.0                                    
  1.758159731E+04     77  3  " 0 0 0 2 4 0"  -11000.0    22000.0                                    
  4.502877201E+02     78  3  " 0 0 0 3 0 3"  -11000.0    33000.0                                    
  1.092842811E+04     79  3  " 0 0 0 3 1 2"  -88000.0    11000.0                                    
  8.796725295E+04     80  3  " 0 0 0 3 2 1"  -11000.0    88000.0                                    
  1.097656473E+04     81  3  " 0 0 0 3 3 0"  -88000.0    11000.0                                    
 -1.451295441E+04     82  3  " 0 0 0 4 0 2"  -22000.0    11000.0                                    
 -2.157185863E+04     83  3  " 0 0 0 4 1 1"  -22000.0    11000.0                                    
 -5.461264951E+04     84  3  " 0 0 0 4 2 0"  -55000.0    11000.0                                    
  3.997462570E+04     85  3  " 0 0 0 5 0 1"  -11000.0    44000.0                                    
  2.168587066E+04     86  3  " 0 0 0 5 1 0"  -11000.0    22000.0                                    
  1.734939959E+04     87  3  " 0 0 0 6 0 0"  -11000.0    22000.0                                    
 -3.959582418E+02     88  3  " 0 0 0 0 0 7"  -11000.0    11000.0                                    
  3.662028438E+03     89  3  " 0 0 0 0 7 0"  -11000.0    11000.0                                    
  3.747921722E+02     90  3  " 0 0 0 7 0 0"  -11000.0    22000.0                                    
  2.739090907E+02     91  3  " 0 0 0 0 0 8"  -11000.0    11000.0                                    
 -7.273588339E+03     92  3  " 0 0 0 0 8 0"  -66000.0    11000.0                                    
 -5.577538787E+04     93  3  " 0 0 0 8 0 0"  -66000.0    11000.0                                    
  9.830129275E+00     94  3  " 0 0 0 0 0 9"  -11000.0    11000.0                                    
 -9.983766558E+03     95  3  " 0 0 0 0 9 0"  -11000.0    88000.0                                    
  8.788225030E+04     96  3  " 0 0 0 9 0 0"  -11000.0    88000.0                                    
 -9.253680079E+02     97  3  "0 0 0 0 0 10"  -11000.0    11000.0                                    
  5.403544598E+03     98  3  "0 0 0 0 10 0"  -88000.0    11000.0                                    
  1.100000000E+04     99  3  "0 0 0 10 0 0"  -88000.0    11000.0                                    
^^^^^^^^^^^^^^^$$$$$$$$$$$$$$$                                                                                           
0 2 0  "../files/B1a/446/fort.107.0+0.446.B1a.96coe"                                                                    
2 1 0  "../files/B1a/446/fort.107.2-0.446.B1a.96coe"                                                                    
2 2 0  "../files/B1a/446/fort.107.2+0.446.B1a.96coe"                                                                    
5 1 0  "../files/B1a/446/fort.107.5-0.446.B1a.96coeB"                                                                   
5 2 0  "../files/B1a/446/fort.107.5+0.446.B1a.96coeB"                                                                   
10 1 0  "../files/B1a/446/fort.107.10-0.446.B1a.96coeB"                                                                 
10 2 0  "../files/B1a/446/fort.107.10+0.446.B1a.96coeB"                                                                 
15 1 0  "../files/B1a/446/fort.107.15-0.446.B1a.96coeB"                                                                 
15 2 0  "../files/B1a/446/fort.107.15+0.446.B1a.96coeB"                                                                 
30 2 0  "../files/B1a/446/fort.107.30+0.446.B1a.96coeB"                                                                 
45 1 0  "../files/B1a/446/fort.107.45-0.446.B1a.96coeB"                                                                 
60 2 0  "../files/B1a/446/fort.107.60+0.446.B1a.96coeB"                                                                 
75 1 0  "../files/B1a/446/fort.107.75-0.446.B1a.96coeB"                                                                 
80 2 0  "../files/B1a/446/fort.107.80+0.446.B1a.96coeB"                                                                 
85 1 0  "../files/B1a/446/fort.107.85-0.446.B1a.96coeB"                                                                 
                                                                                                                        
                                                                                                                        
