# Supplementary material for: A 0.002 cm−1-Accurate PES for 14N216O
Source: Molecules. 2026 May 23;31(11):1793. doi: 10.3390/molecules31111793 (PMC13257640; doi:10.3390/molecules31111793)
Supplement: Supplementary file 1 [file molecules-31-01793-s001.zip › Supp.files/D2nB/PES/n2opes2.coeff.dat.D2nB]

Emin                                                                                                                    
   -6.003251508E-07      ! B1-3063pts BSmin - 0.001                                                                     
rnnref,rnoref,alpha1,alpha2                                                                                             
   1.1259000000   1.1844000000    1.500000    1.500000                                                                  
De1,De_1,De2,De_2,De3,De_3                                                                                              
   150000.000    40000.000   100000.000    30000.000    60000.000    40000.000                                          
edp1,edp2,edp3,edp4,edp5,edp6                                                                                           
      -0.500      -1.700      -0.250      -0.500      -0.100      -0.500                                                
       680                                                                                                              
    0    0    0   6.834633648169E-01
    0    0    1   1.684286467094E+04
    0    1    0  -7.251836009129E+02
    1    0    0  -8.918807273528E+02
    0    0    2  -1.160618624476E+03
    0    1    1  -3.747737563395E+04
    0    2    0   7.870439111127E+04
    1    0    1  -4.358069058672E+04
    1    1    0   5.239315999078E+04
    2    0    0   1.255126720878E+05
    0    0    3   7.581717931396E+03
    0    1    2  -3.010042430446E+04
    0    2    1   5.719711695131E+04
    0    3    0  -4.941711595958E+05
    1    0    2  -2.570109965654E+04
    1    1    1   1.139303861304E+05
    1    2    0  -2.024570594581E+04
    2    0    1   6.336482649898E+04
    2    1    0  -7.717069453758E+04
    3    0    0  -6.751885527077E+05
    0    0    4   9.701622224057E+03
    0    1    3  -4.399155357837E+04
    0    2    2   6.682886667363E+04
    0    3    1  -1.360657545201E+05
    0    4    0   8.483395144412E+05
    1    0    3  -4.638442291993E+04
    1    1    2   1.033768430848E+05
    1    2    1  -9.642598344340E+04
    1    3    0   1.644872956137E+05
    2    0    2   8.104206090342E+04
    2    1    1  -1.310696514697E+05
    2    2    0   1.767691479750E+05
    3    0    1  -1.914053373669E+05
    3    1    0   1.532145963433E+05
    4    0    0   1.231295438863E+06
    0    0    5  -1.093174257031E+05
    0    1    4  -2.905395407713E+04
    0    2    3   3.314621489987E+04
    0    3    2  -3.140635207573E+05
    0    4    1   2.247164114323E+05
    0    5    0  -9.993140964489E+05
    1    0    4   7.658134431616E+04
    1    1    3   1.425542956955E+05
    1    2    2  -3.362778664318E+04
    1    3    1   1.141112709115E+05
    1    4    0  -1.909737726163E+05
    2    0    3   1.266581168897E+05
    2    1    2  -1.576684606456E+05
    2    2    1   7.185881624793E+04
    2    3    0  -5.531084260341E+05
    3    0    2  -3.687679861875E+05
    3    1    1   6.443056987501E+04
    3    2    0  -6.264422292342E+05
    4    0    1   5.393851187279E+05
    4    1    0   6.887202163005E+03
    5    0    0  -1.845034449922E+06
    0    0    6   9.539800991751E+05
    0    1    5  -5.796100711728E+04
    0    2    4   5.189349769886E+05
    0    3    3  -5.717033426875E+04
    0    4    2   5.093015607841E+05
    0    5    1  -2.776705183158E+05
    0    6    0   1.248736474660E+06
    1    0    5  -1.431997720422E+06
    1    1    4   2.544894399813E+04
    1    2    3  -5.150539534396E+05
    1    3    2   1.601946428677E+05
    1    4    1  -1.713407585878E+05
    1    5    0  -1.342296846146E+04
    2    0    4  -2.310363802188E+05
    2    1    3  -6.544322238353E+04
    2    2    2   1.407519930367E+05
    2    3    1  -2.127008359638E+05
    2    4    0   1.636428022303E+06
    3    0    3  -7.202328890039E+05
    3    1    2   2.022395381324E+05
    3    2    1  -3.351847468415E+05
    3    3    0  -8.020369399417E+04
    4    0    2   7.760106666461E+05
    4    1    1  -4.563030975552E+05
    4    2    0   1.280545094032E+06
    5    0    1  -1.024553767498E+06
    5    1    0   3.213666171910E+05
    6    0    0   3.666409800767E+06
    0    0    7  -5.063208431290E+06
    0    1    6  -5.766704255850E+05
    0    2    5  -2.963934958510E+06
    0    3    4  -2.806476357430E+06
    0    4    3   2.257439808490E+05
    0    5    2  -7.144901367950E+05
    0    6    1   4.860547254970E+05
    0    7    0  -2.177161015676E+06
    1    0    6   9.243213321430E+06
    1    1    5   3.102368105830E+04
    1    2    4   3.485328224320E+06
    1    3    3  -1.296167324140E+05
    1    4    2  -5.000435008800E+05
    1    5    1   2.228603044970E+05
    1    6    0  -1.713505281530E+05
    2    0    5   1.016825063140E+06
    2    1    4  -7.336879943950E+05
    2    2    3  -8.950908547680E+05
    2    3    2  -1.168840008970E+05
    2    4    1   2.846636650280E+05
    2    5    0  -1.387812083160E+06
    3    0    4   1.851265938210E+06
    3    1    3  -1.374579770420E+05
    3    2    2  -5.221753539230E+05
    3    3    1   1.781837139980E+05
    3    4    0  -1.659096842900E+06
    4    0    3  -5.079928516470E+05
    4    1    2   5.239347318150E+05
    4    2    1   1.397358149320E+06
    4    3    0  -4.659995342370E+06
    5    0    2  -1.788084230220E+06
    5    1    1   1.515641627690E+06
    5    2    0  -1.005418987040E+06
    6    0    1   1.219861236790E+06
    6    1    0  -1.889407232840E+05
    7    0    0  -8.557202294551E+06
    0    0    8   1.721497498399E+07
    0    1    7   2.659650030600E+06
    0    2    6   1.145063340670E+07
    0    3    5   1.812338351330E+07
    0    4    4   4.867155113520E+06
    0    5    3   9.232417067000E+05
    0    6    2   1.268657267330E+06
    0    7    1  -1.554234013250E+06
    0    8    0   1.775176578472E+06
    1    0    7  -3.695038082920E+07
    1    1    6   4.074124719970E+06
    1    2    5  -1.774803604260E+07
    1    3    4   1.967621928410E+06
    1    4    3   3.780327521920E+06
    1    5    2   8.358176667630E+05
    1    6    1  -8.232532616100E+05
    1    7    0   3.021214237470E+05
    2    0    6  -1.564620753950E+06
    2    1    5   1.882538952370E+06
    2    2    4   8.841320257750E+06
    2    3    3  -3.775633160770E+05
    2    4    2   9.894749681020E+05
    2    5    1  -3.205510132180E+05
    2    6    0   1.630211168730E+06
    3    0    5  -8.094119397250E+06
    3    1    4   1.401752925430E+06
    3    2    3   6.871763965540E+06
    3    3    2  -1.877500833160E+06
    3    4    1  -3.744312351920E+05
    3    5    0  -9.827581906430E+05
    4    0    4   7.210084648640E+06
    4    1    3  -5.391431754570E+06
    4    2    2   9.657705269980E+05
    4    3    1  -2.601173875980E+06
    4    4    0   1.046590499340E+07
    5    0    3   5.554013304840E+06
    5    1    2  -2.397021373840E+06
    5    2    1  -2.161292882630E+06
    5    3    0   8.127393389970E+05
    6    0    2   2.631036056050E+06
    6    1    1  -2.180416163530E+06
    6    2    0   3.722073871220E+06
    7    0    1  -9.247428268650E+05
    7    1    0   9.348373492310E+05
    8    0    0   9.182442864961E+06
    0    0    9  -3.736603133466E+07
    0    1    8  -4.055310060900E+06
    0    2    7  -1.896385412780E+07
    0    3    6  -7.694448183990E+07
    0    4    5  -2.529328543890E+07
    0    5    4  -1.606840259940E+07
    0    6    3  -1.032433754950E+07
    0    7    2  -1.615463654460E+06
    0    8    1   7.350149892620E+05
    0    9    0  -8.950075790072E+04
    1    0    8   8.909097625540E+07
    1    1    7  -1.950898522630E+07
    1    2    6   5.188973188410E+07
    1    3    5  -2.688905897440E+06
    1    4    4  -2.480647368850E+07
    1    5    3  -9.320549630690E+06
    1    6    2   1.234398336840E+06
    1    7    1   5.903375559600E+05
    1    8    0  -2.422672256180E+05
    2    0    7   3.435305102420E+06
    2    1    6  -3.464899707150E+06
    2    2    5  -3.775864185780E+07
    2    3    4  -9.191859579220E+06
    2    4    3   6.214189002420E+06
    2    5    2  -6.521821285610E+06
    2    6    1   4.274173272180E+06
    2    7    0   3.451376667990E+05
    3    0    6   1.100284609950E+07
    3    1    5   6.177802205670E+06
    3    2    4  -5.001131349480E+07
    3    3    3   3.178865910260E+06
    3    4    2  -6.635067818990E+06
    3    5    1   3.587643753000E+05
    3    6    0   7.007690923690E+06
    4    0    5  -8.571700098050E+06
    4    1    4   1.224596071880E+07
    4    2    3  -2.386416649650E+07
    4    3    2  -8.109175745470E+06
    4    4    1   2.543883477360E+06
    4    5    0   1.807642960920E+06
    5    0    4  -4.717339478590E+07
    5    1    3   1.304671568760E+07
    5    2    2  -2.039868634810E+06
    5    3    1  -3.135475146410E+06
    5    4    0  -5.747761107000E+06
    6    0    3   8.187200128830E+06
    6    1    2  -1.254651112420E+07
    6    2    1  -1.676795309110E+07
    6    3    0  -7.371495236710E+06
    7    0    2  -4.412146429830E+06
    7    1    1  -9.941043696210E+06
    7    2    0  -2.059253907110E+07
    8    0    1  -1.055533994060E+06
    8    1    0  -1.373779402150E+07
    9    0    0  -8.628249029636E+06
    0    0   10   4.935261115618E+07
    0    1    9  -9.726603173500E+06
    0    2    8  -6.283578496390E+06
    0    3    7   1.877259047680E+08
    0    4    6   7.898698215080E+07
    0    5    5   5.839305981990E+07
    0    6    4   5.584209802270E+07
    0    7    3   3.109095968360E+07
    0    8    2   1.630020789140E+06
    0    9    1   1.608214639970E+07
    0   10    0   7.200664191321E+06
    1    0    9  -1.233233829420E+08
    1    1    8   4.900292679090E+07
    1    2    7  -8.245179845940E+07
    1    3    6  -4.778611503950E+06
    1    4    5   7.846750456150E+07
    1    5    4   3.245018731100E+07
    1    6    3   1.797971191580E+07
    1    7    2  -7.248407061290E+06
    1    8    1   8.214041149750E+06
    1    9    0  -2.561481596300E+06
    2    0    8  -1.204936210050E+07
    2    1    7  -8.743295891330E+06
    2    2    6   8.172830604420E+07
    2    3    5   4.141616169540E+07
    2    4    4  -2.455373717740E+07
    2    5    3  -3.722188441520E+05
    2    6    2  -2.640913166980E+06
    2    7    1  -1.582448681280E+07
    2    8    0  -2.727492556620E+06
    3    0    7   3.691000256210E+06
    3    1    6  -3.789007006410E+07
    3    2    5   1.384426424380E+08
    3    3    4  -3.303964732040E+06
    3    4    3   2.264454298670E+07
    3    5    2   3.758072754700E+07
    3    6    1   4.096274698760E+06
    3    7    0  -7.745012001900E+06
    4    0    6  -1.698505496710E+07
    4    1    5  -2.360387147980E+07
    4    2    4   1.148016124940E+08
    4    3    3   4.108225555530E+07
    4    4    2   2.223221328280E+07
    4    5    1   8.462013279290E+06
    4    6    0  -9.435373531570E+06
    5    0    5   1.407110411250E+08
    5    1    4  -7.503550728620E+07
    5    2    3   2.234694182340E+07
    5    3    2   6.260949761600E+07
    5    4    1   1.044059649470E+07
    5    5    0   6.203757924430E+06
    6    0    4  -1.892020294680E+07
    6    1    3   8.169464047510E+07
    6    2    2   6.223351871180E+07
    6    3    1   5.939705636530E+07
    6    4    0   2.884181338510E+07
    7    0    3  -2.666387409650E+07
    7    1    2   8.424900184350E+07
    7    2    1   6.646236720730E+07
    7    3    0   1.075742246100E+07
    8    0    2  -1.062610869040E+07
    8    1    1   3.661583385560E+07
    8    2    0   1.981520889800E+07
    9    0    1  -1.999176787290E+07
    9    1    0   3.880418434230E+07
   10    0    0   1.088075454975E+06
    0    0   11  -3.310355916970E+07
    0    1   10   5.004277325370E+07
    0    2    9   7.961568013010E+07
    0    3    8  -2.622822627640E+08
    0    4    7  -1.617383692350E+08
    0    5    6  -8.159301922480E+07
    0    6    5  -1.430117625320E+08
    0    7    4  -1.286053784340E+08
    0    8    3  -3.235482503980E+07
    0    9    2  -2.426063633330E+07
    0   10    1  -5.960400541390E+07
    0   11    0  -3.774045518090E+07
    1    0   10   7.229738586580E+07
    1    1    9  -6.202730351810E+07
    1    2    8   3.632402990880E+07
    1    3    7   6.649314282250E+06
    1    4    6  -1.143211698360E+08
    1    5    5  -6.514155530090E+07
    1    6    4  -7.771863993660E+07
    1    7    3   2.073175946180E+07
    1    8    2  -8.871287305360E+06
    1    9    1  -2.746769854670E+07
    1   10    0   1.113447425930E+07
    2    0    9   2.702959692790E+07
    2    1    8   5.026382138010E+07
    2    2    7  -6.813295448570E+07
    2    3    6  -7.655381574170E+07
    2    4    5   3.932307683550E+07
    2    5    4   4.338946211980E+07
    2    6    3  -3.043004659050E+07
    2    7    2   1.023665340850E+08
    2    8    1   9.400065096300E+06
    2    9    0  -5.656531402910E+06
    3    0    8  -3.399841259320E+07
    3    1    7   6.192200226580E+07
    3    2    6  -1.730025026660E+08
    3    3    5   1.426039895560E+07
    3    4    4   1.127600113060E+07
    3    5    3  -1.725360967050E+08
    3    6    2  -1.570966253890E+07
    3    7    1  -2.495330151390E+07
    3    8    0  -7.341016726210E+07
    4    0    7   6.687315700720E+07
    4    1    6   3.540058718270E+07
    4    2    5  -2.121229888140E+08
    4    3    4  -1.295657050250E+08
    4    4    3   2.801910634910E+07
    4    5    2  -4.292199470410E+07
    4    6    1  -1.039455127560E+08
    4    7    0  -1.325033362590E+08
    5    0    6  -1.764706446100E+08
    5    1    5   1.741668910860E+08
    5    2    4  -2.567272696760E+06
    5    3    3  -7.973340415240E+07
    5    4    2  -1.578580277010E+08
    5    5    1  -8.189036067860E+07
    5    6    0  -1.439459428320E+08
    6    0    5  -5.346228133340E+07
    6    1    4  -1.175179363530E+08
    6    2    3  -5.022962654050E+07
    6    3    2  -2.016414503340E+08
    6    4    1   1.738417503420E+07
    6    5    0  -1.361783070490E+08
    7    0    4   1.199794788560E+08
    7    1    3  -1.300733469070E+08
    7    2    2  -1.829500175650E+08
    7    3    1  -8.631353605050E+07
    7    4    0   9.451361831190E+07
    8    0    3   2.368792800150E+07
    8    1    2  -1.995198674140E+08
    8    2    1  -2.403704744570E+07
    8    3    0   6.316398456590E+07
    9    0    2   4.731163588240E+07
    9    1    1  -1.569838337140E+07
    9    2    0   1.876852467720E+08
   10    0    1   1.201915043620E+08
   10    1    0   1.126157613350E+08
   11    0    0  -1.398121340880E+08
    0    0   12  -1.961768692180E+04
    0    1   11  -8.786517161290E+07
    0    2   10  -1.299802103880E+08
    0    3    9   1.735754599160E+08
    0    4    8   2.502975817240E+08
    0    5    7  -2.345519026590E+07
    0    6    6   2.219746418350E+08
    0    7    5   1.678261984890E+08
    0    8    4   1.733126093140E+08
    0    9    3  -7.709251769120E+06
    0   10    2   8.408868835650E+07
    0   11    1   9.552492660320E+07
    0   12    0   7.988634048440E+07
    1    0   11   3.222672312670E+07
    1    1   10   2.906592957830E+07
    1    2    9   8.480734292790E+07
    1    3    8   3.904604978220E+07
    1    4    7   6.261748125390E+07
    1    5    6   8.613181494630E+07
    1    6    5   2.212589738530E+07
    1    7    4   1.224040304010E+08
    1    8    3  -6.121165792640E+07
    1    9    2   2.138560222170E+07
    1   10    1   4.403033104780E+07
    1   11    0  -2.719330161900E+07
    2    0   10  -2.740196198090E+07
    2    1    9  -9.901468577990E+07
    2    2    8  -3.594920516610E+07
    2    3    7   3.084194567100E+07
    2    4    6  -2.219524293340E+07
    2    5    5  -7.017392313690E+07
    2    6    4   5.602905402370E+07
    2    7    3  -4.352599670950E+07
    2    8    2  -2.247751395430E+08
    2    9    1   2.976432217240E+07
    2   10    0   3.340432687270E+07
    3    0    9   3.068879067020E+07
    3    1    8  -1.178388302390E+07
    3    2    7   4.166083515310E+07
    3    3    6  -5.589622484830E+07
    3    4    5  -6.999016680810E+07
    3    5    4   2.462802575470E+08
    3    6    3   6.524875093350E+07
    3    7    2  -4.343459185630E+07
    3    8    1   2.098322000320E+06
    3    9    0   2.353504182590E+08
    4    0    8  -4.988334017000E+07
    4    1    7  -1.783916968590E+07
    4    2    6   8.105622243900E+07
    4    3    5   1.680155158080E+08
    4    4    4  -1.099580107350E+08
    4    5    3   1.048131082250E+08
    4    6    2   3.300644081770E+07
    4    7    1   3.350810970330E+08
    4    8    0   5.177342624250E+08
    5    0    7   2.549104109410E+07
    5    1    6  -8.554965216890E+07
    5    2    5  -6.693922739410E+07
    5    3    4   9.938438763620E+07
    5    4    3  -1.195250129150E+07
    5    5    2   1.896953870820E+08
    5    6    1   3.705101651200E+08
    5    7    0   4.630271313870E+08
    6    0    6   1.505265357530E+08
    6    1    5   1.325950763790E+07
    6    2    4   1.040470465390E+08
    6    3    3  -1.832475175540E+08
    6    4    2   2.583158262400E+08
    6    5    1   3.446231892530E+07
    6    6    0   5.674481883310E+08
    7    0    5  -2.212308783840E+08
    7    1    4   5.070774764690E+07
    7    2    3  -2.496837042950E+07
    7    3    2   2.500699361430E+08
    7    4    1  -2.453317886960E+08
    7    5    0  -2.171700249870E+06
    8    0    4   1.023885660000E+08
    8    1    3   5.729928715360E+07
    8    2    2  -6.256925127100E+07
    8    3    1  -3.354652967470E+08
    8    4    0  -5.863541313220E+08
    9    0    3  -7.419636706500E+07
    9    1    2  -1.982875085520E+07
    9    2    1  -1.290831711090E+08
    9    3    0  -5.487006306860E+08
   10    0    2  -1.959383086020E+07
   10    1    1  -5.660001585180E+07
   10    2    0  -3.812266209630E+08
   11    0    1  -2.125718147000E+08
   11    1    0  -7.026389065320E+08
   12    0    0   5.692971578080E+08
    0    0   13   1.461038689270E+07
    0    1   12   7.369162068690E+07
    0    2   11   9.009846647590E+07
    0    3   10  -9.440810157800E+06
    0    4    9  -2.477677029270E+08
    0    5    8   1.396508204860E+08
    0    6    7  -1.711862414250E+08
    0    7    6  -1.019638296280E+08
    0    8    5  -1.847067304180E+08
    0    9    4  -7.223394011200E+07
    0   10    3   1.406904939130E+07
    0   11    2  -1.048871473070E+08
    0   12    1  -7.455752358680E+07
    0   13    0  -8.023871831630E+07
    1    0   12  -6.910911790910E+07
    1    1   11   1.171233358510E+07
    1    2   10  -1.283038445120E+08
    1    3    9  -8.776024660510E+07
    1    4    8  -1.569095535020E+07
    1    5    7   8.722203535860E+06
    1    6    6   2.961624183930E+07
    1    7    5  -2.102646354680E+08
    1    8    4   1.373725171570E+08
    1    9    3  -1.047166067310E+08
    1   10    2   5.049532592000E+07
    1   11    1  -4.486318898150E+07
    1   12    0   3.189467794790E+07
    2    0   11   8.268101375690E+06
    2    1   10   9.471674020790E+07
    2    2    9   8.404122924190E+07
    2    3    8   7.612261567760E+07
    2    4    7   3.961244752960E+07
    2    5    6  -6.276980328100E+07
    2    6    5   3.387062047180E+07
    2    7    4  -1.345794235550E+08
    2    8    3   2.383751651840E+08
    2    9    2   1.177455119420E+08
    2   10    1  -3.872676679400E+07
    2   11    0  -4.613303761960E+07
    3    0   10   9.995286775750E+06
    3    1    9  -5.444644659200E+07
    3    2    8   1.628243512740E+08
    3    3    7  -5.832247560570E+06
    3    4    6  -3.421319414840E+07
    3    5    5   9.865439499710E+06
    3    6    4   6.611830746770E+07
    3    7    3  -1.765115016040E+08
    3    8    2   2.178166772380E+08
    3    9    1   2.781410721160E+07
    3   10    0  -2.733660604970E+08
    4    0    9  -2.820617158680E+07
    4    1    8  -4.009912212680E+07
    4    2    7   1.518236637510E+08
    4    3    6   8.564985081950E+07
    4    4    5   1.958283212970E+07
    4    5    4  -3.652479960520E+07
    4    6    3  -1.382943975540E+08
    4    7    2  -1.701739000840E+08
    4    8    1  -3.680372947200E+08
    4    9    0  -6.927360353170E+08
    5    0    8   4.830576456690E+07
    5    1    7  -1.152640610190E+08
    5    2    6  -6.005183423140E+07
    5    3    5   7.712335255060E+07
    5    4    4   2.747461881450E+07
    5    5    3  -7.611299753260E+07
    5    6    2  -2.990835050330E+08
    5    7    1  -3.320064396300E+08
    5    8    0  -5.982320796170E+08
    6    0    7   1.149232628230E+08
    6    1    6  -3.031560739470E+07
    6    2    5   1.242620701670E+08
    6    3    4  -4.529440388910E+07
    6    4    3   1.724343276400E+08
    6    5    2   9.073628206870E+07
    6    6    1  -4.755692499280E+08
    6    7    0  -8.305084145140E+08
    7    0    6  -1.308384989000E+07
    7    1    5   6.873947058810E+07
    7    2    4  -7.200150108650E+07
    7    3    3   3.543304562660E+08
    7    4    2   2.374673851320E+08
    7    5    1   7.709809335170E+07
    7    6    0  -3.179501110170E+08
    8    0    5  -1.597029852710E+08
    8    1    4   3.511921325990E+08
    8    2    3   2.281745965480E+08
    8    3    2   2.665881256580E+08
    8    4    1   4.580028495190E+08
    8    5    0   4.654864441090E+08
    9    0    4   1.368543432890E+08
    9    1    3   9.220705900540E+07
    9    2    2   2.628586617160E+08
    9    3    1   6.801903752950E+08
    9    4    0   7.433595127870E+08
   10    0    3  -2.015720552300E+08
   10    1    2   3.012852106190E+08
   10    2    1   4.053889719700E+08
   10    3    0   1.369934169230E+09
   11    0    2  -2.076330232650E+07
   11    1    1   2.103416345480E+08
   11    2    0  -1.294148741580E+08
   12    0    1   1.045498377270E+08
   12    1    0   1.159836606300E+09
   13    0    0  -8.683525249380E+08
    0    0   14  -6.635873173740E+06
    0    1   13  -2.510016034280E+07
    0    2   12  -2.254256938530E+07
    0    3   11  -3.436338483350E+07
    0    4   10   1.103637360890E+08
    0    5    9  -8.444486316420E+07
    0    6    8   3.514078159810E+07
    0    7    7   6.287921962120E+07
    0    8    6  -1.874410031270E+06
    0    9    5   1.129199037340E+08
    0   10    4  -2.841924293600E+07
    0   11    3   1.266425804990E+07
    0   12    2   4.439519380540E+07
    0   13    1   2.365393846660E+07
    0   14    0   3.329170468210E+07
    1    0   13   2.759677968920E+07
    1    1   12  -1.066884827930E+07
    1    2   11   5.129347495970E+07
    1    3   10   5.155573570940E+07
    1    4    9   1.745327156190E+07
    1    5    8  -6.167715785220E+07
    1    6    7   7.198126712330E+06
    1    7    6   1.346284913080E+07
    1    8    5   1.245557940230E+08
    1    9    4  -1.801293265760E+08
    1   10    3   1.451026106730E+08
    1   11    2  -6.630342617820E+07
    1   12    1   2.123168228270E+07
    1   13    0  -1.524309642470E+07
    2    0   12   2.648525911250E+06
    2    1   11  -3.879381748560E+07
    2    2   10  -2.866482099730E+07
    2    3    9  -6.758196790020E+07
    2    4    8  -4.810787246720E+07
    2    5    7   6.842151085960E+07
    2    6    6   7.523177779790E+07
    2    7    5  -1.368183195620E+08
    2    8    4   2.103598485610E+08
    2    9    3  -2.637710197860E+08
    2   10    2   4.985978844050E+07
    2   11    1   8.027971229540E+06
    2   12    0   2.497286234180E+07
    3    0   11  -2.154429951200E+07
    3    1   10   3.673820963800E+07
    3    2    9  -1.450276531840E+08
    3    3    8   6.072343952720E+07
    3    4    7   8.733770444540E+07
    3    5    6  -1.152896745980E+08
    3    6    5  -6.324150678470E+07
    3    7    4  -1.584162575430E+08
    3    8    3   2.675363518900E+08
    3    9    2  -2.414360826190E+08
    3   10    1   2.289629305850E+06
    3   11    0   1.062514136410E+08
    4    0   10   4.203322272550E+07
    4    1    9   3.847350452060E+07
    4    2    8  -1.081978389890E+08
    4    3    7  -2.029119903400E+08
    4    4    6   5.253501720870E+07
    4    5    5   1.448977545330E+07
    4    6    4   1.034051100120E+08
    4    7    3  -1.619102666950E+07
    4    8    2   2.390523812880E+08
    4    9    1   9.399183043230E+07
    4   10    0   3.412784247840E+08
    5    0    9   2.001477906020E+07
    5    1    8   1.481749658140E+08
    5    2    7   2.475795533450E+07
    5    3    6  -2.255038812630E+07
    5    4    5   5.822158013950E+07
    5    5    4  -3.577816944870E+06
    5    6    3   4.296511515100E+07
    5    7    2   9.064516041390E+07
    5    8    1   4.955530411830E+07
    5    9    0   2.652794282010E+08
    6    0    8  -2.793610332240E+08
    6    1    7  -2.208315597460E+07
    6    2    6   1.119040742760E+08
    6    3    5  -1.988325131140E+08
    6    4    4  -9.230257661620E+07
    6    5    3  -9.074614424060E+07
    6    6    2   5.032048206960E+07
    6    7    1   4.714633533860E+08
    6    8    0   4.197176890490E+08
    7    0    7   1.879480526780E+08
    7    1    6  -1.245863865900E+08
    7    2    5  -1.714716775650E+08
    7    3    4   2.991706987570E+07
    7    4    3  -5.343083644250E+07
    7    5    2  -1.836153877100E+08
    7    6    1  -9.479296682010E+07
    7    7    0   2.248378200270E+08
    8    0    6   8.600123590200E+07
    8    1    5   5.507512553670E+07
    8    2    4  -1.189383151090E+08
    8    3    3  -2.427929306420E+08
    8    4    2  -4.464456987410E+08
    8    5    1   6.141736923260E+06
    8    6    0   4.991531855060E+07
    9    0    5  -1.399254740370E+08
    9    1    4  -2.620962505340E+08
    9    2    3  -4.076522776430E+06
    9    3    2  -4.535669118920E+08
    9    4    1  -2.185316591720E+08
    9    5    0  -6.305634190700E+08
   10    0    4   1.153183468950E+08
   10    1    3  -3.438098280540E+08
   10    2    2  -8.869816701730E+07
   10    3    1  -3.384046679700E+08
   10    4    0   5.026608425950E+07
   11    0    3   1.173087470530E+08
   11    1    2  -2.288507205900E+07
   11    2    1  -3.784254091680E+08
   11    3    0  -1.276596078450E+09
   12    0    2   4.675487249620E+07
   12    1    1  -2.425210358520E+08
   12    2    0   4.993376795510E+08
   13    0    1   3.288302298670E+07
   13    1    0  -6.465525442900E+08
   14    0    0   4.621841536270E+08
