# Supplementary material for: A 0.002 cm−1-Accurate PES for 14N216O
Source: Molecules. 2026 May 23;31(11):1793. doi: 10.3390/molecules31111793 (PMC13257640; doi:10.3390/molecules31111793)
Supplement: Supplementary file 1 [file molecules-31-01793-s001.zip › Supp.files/D2nB/refinement/fort.2.D2n-nosl.rn-vib7K-J025B]

  0  2  0   0  2  0    2 1   1168.132390    0   0   2   0   0   2   0   0   2   0   0   0  1.000000  0.942   0.00020   -116.770   1168.132
  0  2  0   0  2  0    3 1   1284.903340    0   0   0   0   1   2   0   1   0   0   0   0  1.000000  0.787  -0.00067    116.770   1284.903
  0  2  0   0  2  0    4 1   2223.756740    0   1   0   0   0   2   0   0   0   0   1   0  1.000000  0.823  -0.00124    -98.818   2223.757
  0  2  0   0  2  0    5 1   2322.573590    0   0   4   0   0   2   0   0   4   0   0   0  1.000000  0.847   0.00017     98.818   2322.574
  0  2  0   0  2  0    6 1   2461.996450    0   0   2   0   1   2   0   1   2   0   0   0  1.000000  0.627   0.00029   -101.342   2461.996
  0  2  0   0  2  0    7 1   2563.339500    0   0   0   0   2   2   0   2   0   0   0   0  1.000000  0.609  -0.00115    101.342   2563.340
  0  2  0   0  2  0    8 1   3363.978100    0   1   2   0   0   2   0   0   2   0   1   0  1.000000  0.783   0.00001   -102.622   3363.978
  0  2  0   0  2  0    9 1   3466.599910    0   0   6   0   0   2   0   0   6   0   0   0  1.000000  0.734  -0.00028    -14.219   3466.600
  0  2  0   0  2  0   10 1   3480.819210    0   2   0   0   0   2   0   1   0   0   1   0  1.000000  0.578  -0.00043     14.219   3480.819
  0  2  0   0  2  0   11 1   3620.944010    0   0   6   0   0   2   0   2   2   0   0   0  1.000000  0.584  -0.00219   -127.310   3620.944
  0  2  0   0  2  0   12 1   3748.251660    0   0   4   0   1   2   0   1   4   0   0   0  1.000000  0.496   0.00035    -88.118   3748.252
  0  2  0   0  2  0   13 1   3836.370920    0   1   0   0   2   2   0   3   0   0   0   0  1.000000  0.453  -0.00057     88.118   3836.371
  0  2  0   0  2  0   14 1   4417.377760    0   2   0   0   0   2   0   0   0   0   2   0  1.000000  0.687  -0.00114    -74.165   4417.378
  0  2  0   0  2  0   17 1   4630.160860    0   0   2   0   2   2   0   1   2   0   1   0  1.000000  0.469   0.00049     28.285   4630.161
  0  2  0   0  2  0   18 1   4730.825040    0   0   0   0   3   2   0   2   0   0   1   0  1.000000  0.514   0.00057    -36.316   4730.825
  0  2  0   0  2  0   21 1   5026.303030    0   0   4   0   2   2   0   4   0   0   0   0  1.000000  0.388   0.00030    -79.373   5026.303
  0  2  0   0  2  0   22 1   5105.676930    0   0   2   0   3   2   0   2   4   0   0   0  1.000000  0.359  -0.00043     79.373   5105.677
  0  2  0   0  2  0   25 1   5646.740190    0   3   0   0   0   2   0   1   0   0   2   0  1.000000  0.581  -0.00099     37.171   5646.740
  0  2  0   0  2  0   27 1   5762.372920    0   1   6   0   0   2   0   2   2   0   1   0  1.000000  0.502  -0.00285     32.936   5762.373
  0  2  0   0  2  0   29 1   5902.967290    0   0  10   0   0   2   0   0  10   0   0   0  1.000000  0.603   0.00233     14.864   5902.967
  0  2  0   0  2  0   30 1   5974.844970    0   0   0   0   4   2   0   3   0   0   1   0  1.000000  0.401   0.00130     71.877   5974.845
  0  2  0   0  2  0   31 1   6058.668380    0   0  10   0   0   2   0   4   2   0   0   0  1.000000  0.469  -0.00054     83.822   6058.668
  0  2  0   0  2  0   32 1   6192.271770    0   0   8   0   1   2   0   1   8   0   0   0  1.000000  0.427  -0.00149   -103.177   6192.272
  0  2  0   0  2  0   34 1   6373.307390    0   0   4   0   3   2   0   3   4   0   0   0  1.000000  0.328  -0.00098     77.859   6373.307
  0  2  0   0  2  0   35 1   6580.853660    0   2   0   0   1   2   0   0   0   0   3   0  1.000000  0.603  -0.00032    -49.579   6580.854
  0  2  0   0  2  0   36 1   6630.433730    0   2   4   0   0   2   0   0   4   0   2   0  1.000000  0.575  -0.00100     49.579   6630.434
  0  2  0   0  2  0   38 1   6768.500550    0   3   2   0   0   2   0   1   2   0   2   0  1.000000  0.433  -0.00045     48.880   6768.501
  0  2  0   0  2  0   40 1   6868.549210    0   4   0   0   0   2   0   2   0   0   2   0  1.000000  0.394   0.00061    -14.142   6868.549
  0  2  0   0  2  0   41 1   6882.693180    0   1   8   0   0   2   0   0   8   0   1   0  1.000000  0.517  -0.00111     14.142   6882.693
  2  1  0   0  2  0    1 1    591.287680    0   0   1   1   0   1   0   0   1   1   0   0  1.000000  0.991   0.00069   -588.977    588.888
  2  1  0   0  2  0    2 1   1180.265310    0   0   2   2   0   1   0   0   2   2   0   0  1.000000  0.991  -0.00005   -571.327   1177.865
  2  1  0   0  2  0    3 1   1751.591600    0   0   3   1   0   1   0   0   3   1   0   0  1.000000  0.909   0.00062   -131.184   1749.192
  2  1  0   0  2  0    4 1   1882.775970    0   0   1   1   1   1   0   1   1   1   0   0  1.000000  0.765  -0.00007    131.184   1880.376
  2  1  0   0  2  0    5 1   2333.645890    0   0   4   2   0   1   0   0   4   2   0   0  1.000000  0.883   0.00118   -143.663   2331.246
  2  1  0   0  2  0    6 1   2477.309840    0   0   2   2   1   1   0   1   2   2   0   0  1.000000  0.750   0.00022    143.663   2474.910
  2  1  0   0  2  0    7 1   2800.791790    0   1   1   1   0   1   0   0   1   1   1   0  1.000000  0.825   0.00027    -99.554   2798.392
  2  1  0   0  2  0    8 1   2900.345650    0   0   5   1   0   1   0   0   5   1   0   0  1.000000  0.800   0.00010     99.554   2897.946
  2  1  0   0  2  0    9 1   3048.729080    0   0   5   1   0   1   0   1   3   1   0   0  1.000000  0.541   0.00023   -119.625   3046.329
  2  1  0   0  2  0   10 1   3168.354970    0   0   1   1   2   1   0   2   1   1   0   0  1.000000  0.572  -0.00054    119.625   3165.955
  2  1  0   0  2  0   11 1   3375.641880    0   1   2   2   0   1   0   0   2   2   1   0  1.000000  0.827  -0.00020   -101.337   3373.242
  2  1  0   0  2  0   12 1   3476.977520    0   0   6   2   0   1   0   1   4   2   0   0  1.000000  0.762   0.00088    101.337   3474.578
  2  1  0   0  2  0   13 1   3634.103230    0   0   6   2   0   1   0   0   6   2   0   0  1.000000  0.576   0.00047   -134.451   3631.703
  2  1  0   0  2  0   14 1   3768.555260    0   0   2   2   2   1   0   2   2   2   0   0  1.000000  0.550  -0.00033    134.451   3766.155
  2  1  0   0  2  0   15 1   3933.754010    0   1   3   1   0   1   0   0   3   1   1   0  1.000000  0.754   0.00033   -105.939   3931.354
  2  1  0   0  2  0   17 1   4064.469140    0   0   1   1   2   1   0   1   1   1   1   0  1.000000  0.553   0.00011     24.776   4062.069
  2  1  0   0  2  0   21 1   4502.198070    0   1   4   2   0   1   0   0   4   2   1   0  1.000000  0.730   0.00080     53.323   4499.798
  2  1  0   0  2  0   25 1   4927.091850    0   0   6   2   1   1   0   3   2   2   0   0  1.000000  0.516  -0.00084    -53.085   4924.692
  2  1  0   0  2  0   26 1   4980.176440    0   2   1   1   0   1   0   0   1   1   2   0  1.000000  0.691  -0.00053     53.085   4977.776
  2  1  0   0  2  0   27 1   5054.603750    0   0   4   2   2   1   0   2   4   2   0   0  1.000000  0.466  -0.00150     -1.495   5052.204
  2  1  0   0  2  0   28 1   5056.098980    0   1   5   1   0   1   0   0   5   1   1   0  1.000000  0.654  -0.00219      1.495   5053.699
  2  1  0   0  2  0   30 1   5203.277120    0   1   5   1   0   1   0   1   3   1   1   0  1.000000  0.469  -0.00032     32.377   5200.877
  2  1  0   0  2  0   31 1   5321.654280    0   0   1   1   3   1   0   2   1   1   1   0  1.000000  0.477  -0.00027    -19.378   5319.254
  2  1  0   0  2  0   34 1   5540.917730    0   2   2   2   0   1   0   0   2   2   2   0  1.000000  0.694  -0.00154     48.785   5538.518
  2  1  0   0  2  0   36 1   5620.264570    0   0   7   1   1   1   0   4   1   1   0   0  1.000000  0.409  -0.00133      0.694   5617.865
  2  1  0   0  2  0   37 1   5725.312590    0   0   3   1   3   1   0   2   5   1   0   0  1.000000  0.382  -0.00129    -13.602   5722.913
  2  1  0   0  2  0   39 1   5775.117180    0   1   6   2   0   1   0   0   6   2   1   0  1.000000  0.499  -0.00048     36.203   5772.717
  2  1  0   0  2  0   40 1   5907.892570    0   0   2   2   3   1   0   2   2   2   1   0  1.000000  0.457   0.00026     -6.195   5905.493
  2  1  0   0  2  0   43 1   6085.803680    0   2   3   1   0   1   0   0   3   1   2   0  1.000000  0.629  -0.00079     13.161   6083.404
  2  1  0   0  2  0   45 1   6212.705430    0   0   8   2   1   1   0   4   2   2   0   0  1.000000  0.438  -0.00068     -3.579   6210.305
  2  1  0   0  2  0   46 1   6216.285300    0   3   1   1   0   1   0   1   1   1   2   0  1.000000  0.556  -0.00121      3.579   6213.885
  2  1  0   0  2  0   48 1   6328.762720    0   1   7   1   0   1   0   0   7   1   1   0  1.000000  0.519  -0.00318     -7.245   6326.363
  2  1  0   0  2  0   49 1   6336.005230    0   0   4   2   3   1   0   2   6   2   0   0  1.000000  0.392  -0.00101      7.245   6333.605
  2  1  0   0  2  0   50 1   6464.555070    0   0   5   1   2   1   0   3   1   1   1   0  1.000000  0.347  -0.00128     -7.495   6462.155
  2  1  0   0  2  0   51 1   6472.058450    0   0  11   1   0   1   0   3   5   1   0   0  1.000000  0.587  -0.00939      7.495   6469.658
  2  1  0   0  2  0   52 1   6573.241630    0   0   1   1   4   1   0   2   3   1   1   0  1.000000  0.359  -0.00125    -59.865   6570.842
  2  1  0   0  2  0   53 1   6633.111560    0   0  11   1   0   1   0   4   3   1   0   0  1.000000  0.494  -0.00608     -7.561   6630.712
  2  1  0   0  2  0   54 1   6640.666360    0   2   4   2   0   1   0   0   4   2   2   0  1.000000  0.607   0.00042      7.561   6638.266
  2  1  0   0  2  0   56 1   6775.018370    0   0   9   1   1   1   0   1   9   1   0   0  1.000000  0.437  -0.00129     -7.807   6772.618
  2  1  0   0  2  0   59 1   6894.269220    0   1   8   2   0   1   0   0   8   2   1   0  1.000000  0.525   0.00148     -0.439   6891.869
  2  1  0   0  2  0   60 1   6894.710960    0   0   7   1   2   1   0   5   1   1   0   0  1.000000  0.365  -0.00096      0.439   6892.311
  2  1  0   0  2  0   61 1   6998.499870    0   0   5   1   3   1   0   3   5   1   0   0  1.000000  0.349  -0.00021    -40.984   6996.100
  2  2  0   0  2  0    1 1      2.514060    0   0   0   0   0   2   0   0   0   0   0   0  1.000000  0.991  -0.00000   -588.770      0.114
  2  2  0   0  2  0    2 1    591.282930    0   0   1   1   0   2   0   0   1   1   0   0  1.000000  0.991   0.00066   -579.369    588.883
  2  2  0   0  2  0    3 1   1170.651900    0   0   2   0   0   2   0   0   2   0   0   0  1.000000  0.942   0.00020     -9.613   1168.252
  2  2  0   0  2  0    4 1   1180.265320    0   0   2   2   0   2   0   0   2   2   0   0  1.000000  0.991  -0.00009      9.613   1177.865
  2  2  0   0  2  0    5 1   1287.406860    0   0   0   0   1   2   0   1   0   0   0   0  1.000000  0.787  -0.00066    107.141   1285.007
  2  2  0   0  2  0    6 1   1751.582630    0   0   3   1   0   2   0   0   3   1   0   0  1.000000  0.908   0.00061   -131.187   1749.183
  2  2  0   0  2  0    7 1   1882.770520    0   0   1   1   1   2   0   1   1   1   0   0  1.000000  0.766  -0.00006    131.187   1880.371
  2  2  0   0  2  0    8 1   2226.250090    0   1   0   0   0   2   0   0   0   0   1   0  1.000000  0.823  -0.00123    -98.849   2223.850
  2  2  0   0  2  0    9 1   2325.097270    0   0   4   0   0   2   0   0   4   0   0   0  1.000000  0.847   0.00017     -8.550   2322.697
  2  2  0   0  2  0   10 1   2333.645890    0   0   4   2   0   2   0   0   4   2   0   0  1.000000  0.882   0.00117      8.550   2331.246
  2  2  0   0  2  0   11 1   2464.505330    0   0   2   0   1   2   0   1   2   0   0   0  1.000000  0.627   0.00028    -12.804   2462.105
  2  2  0   0  2  0   12 1   2477.309840    0   0   2   2   1   2   0   1   2   2   0   0  1.000000  0.750   0.00023     12.804   2474.910
  2  2  0   0  2  0   13 1   2565.833130    0   0   0   0   2   2   0   2   0   0   0   0  1.000000  0.609  -0.00116     88.522   2563.433
  2  2  0   0  2  0   14 1   2800.787130    0   1   1   1   0   2   0   0   1   1   1   0  1.000000  0.825   0.00032    -99.545   2798.387
  2  2  0   0  2  0   15 1   2900.332600    0   0   5   1   0   2   0   0   5   1   0   0  1.000000  0.799   0.00010     99.545   2897.933
  2  2  0   0  2  0   16 1   3048.719370    0   0   5   1   0   2   0   1   3   1   0   0  1.000000  0.540   0.00023   -119.628   3046.319
  2  2  0   0  2  0   17 1   3168.348530    0   0   1   1   2   2   0   2   1   1   0   0  1.000000  0.573  -0.00053    119.628   3165.949
  2  2  0   0  2  0   18 1   3366.477360    0   1   2   0   0   2   0   0   2   0   1   0  1.000000  0.783   0.00001     -9.164   3364.077
  2  2  0   0  2  0   19 1   3375.641880    0   1   2   2   0   2   0   0   2   2   1   0  1.000000  0.826  -0.00015      9.164   3373.242
  2  2  0   0  2  0   20 1   3469.126990    0   0   6   0   0   2   0   0   6   0   0   0  1.000000  0.734  -0.00028     -7.852   3466.727
  2  2  0   0  2  0   21 1   3476.977530    0   0   6   2   0   2   0   1   4   2   0   0  1.000000  0.761   0.00088     -6.323   3474.578
  2  2  0   0  2  0   22 1   3483.301910    0   2   0   0   0   2   0   1   0   0   1   0  1.000000  0.578  -0.00043      6.323   3480.902
  2  2  0   0  2  0   23 1   3623.456670    0   0   6   0   0   2   0   2   2   0   0   0  1.000000  0.584  -0.00219    -10.649   3621.057
  2  2  0   0  2  0   24 1   3634.103240    0   0   6   2   0   2   0   0   6   2   0   0  1.000000  0.575   0.00046     10.649   3631.703
  2  2  0   0  2  0   25 1   3750.749630    0   0   4   0   1   2   0   1   4   0   0   0  1.000000  0.496   0.00036    -17.805   3748.350
  2  2  0   0  2  0   26 1   3768.555260    0   0   2   2   2   2   0   2   2   2   0   0  1.000000  0.550  -0.00032     17.805   3766.155
  2  2  0   0  2  0   27 1   3838.855870    0   1   0   0   2   2   0   3   0   0   0   0  1.000000  0.453  -0.00057     70.300   3836.456
  2  2  0   0  2  0   28 1   3933.745220    0   1   3   1   0   2   0   0   3   1   1   0  1.000000  0.752   0.00036     94.890   3931.345
  2  2  0   0  2  0   30 1   4064.463840    0   0   1   1   2   2   0   1   1   1   1   0  1.000000  0.559   0.00011     24.788   4062.064
  2  2  0   0  2  0   33 1   4419.850360    0   2   0   0   0   2   0   0   0   0   2   0  1.000000  0.687  -0.00115    -29.019   4417.450
  2  2  0   0  2  0   35 1   4494.046000    0   1   4   0   0   2   0   0   4   0   1   0  1.000000  0.696  -0.00065     -8.154   4491.646
  2  2  0   0  2  0   36 1   4502.198080    0   1   4   2   0   2   0   0   4   2   1   0  1.000000  0.728   0.00082      8.154   4499.798
  2  2  0   0  2  0   39 1   4632.649420    0   0   2   0   2   2   0   1   2   0   1   0  1.000000  0.469   0.00050    -12.303   4630.249
  2  2  0   0  2  0   41 1   4733.297750    0   0   0   0   3   2   0   2   0   0   1   0  1.000000  0.514   0.00057    -36.359   4730.898
  2  2  0   0  2  0   45 1   4927.091860    0   0   6   2   1   2   0   3   2   2   0   0  1.000000  0.515  -0.00084     13.596   4924.692
  2  2  0   0  2  0   46 1   4980.171860    0   2   1   1   0   2   0   0   1   1   2   0  1.000000  0.690  -0.00053    -48.618   4977.772
  2  2  0   0  2  0   47 1   5028.789440    0   0   4   0   2   2   0   4   0   0   0   0  1.000000  0.388   0.00030    -25.813   5026.389
  2  2  0   0  2  0   48 1   5054.603750    0   0   4   2   2   2   0   2   4   2   0   0  1.000000  0.466  -0.00149     -1.482   5052.204
  2  2  0   0  2  0   49 1   5056.086220    0   1   5   1   0   2   0   0   5   1   1   0  1.000000  0.651  -0.00217      1.482   5053.686
  2  2  0   0  2  0   50 1   5108.155250    0   0   2   0   3   2   0   2   4   0   0   0  1.000000  0.359  -0.00043     52.071   5105.755
  2  2  0   0  2  0   52 1   5203.267680    0   1   5   1   0   2   0   1   3   1   1   0  1.000000  0.468  -0.00031     32.388   5200.868
  2  2  0   0  2  0   53 1   5321.648040    0   0   1   1   3   2   0   2   1   1   1   0  1.000000  0.485  -0.00028    -19.366   5319.248
  2  2  0   0  2  0   56 1   5532.174380    0   2   2   0   0   2   0   0   2   0   2   0  1.000000  0.653  -0.00122     -8.743   5529.774
  2  2  0   0  2  0   57 1   5540.917740    0   2   2   2   0   2   0   0   2   2   2   0  1.000000  0.692  -0.00154      8.743   5538.518
  2  2  0   0  2  0   60 1   5620.253070    0   0   7   1   1   2   0   4   1   1   0   0  1.000000  0.408  -0.00133      0.683   5617.853
  2  2  0   0  2  0   61 1   5649.202030    0   3   0   0   0   2   0   1   0   0   2   0  1.000000  0.581  -0.00099     28.949   5646.802
  2  2  0   0  2  0   62 1   5725.302770    0   0   3   1   3   2   0   2   5   1   0   0  1.000000  0.383  -0.00128     -6.665   5722.903
  2  2  0   0  2  0   65 1   5764.865760    0   1   6   0   0   2   0   2   2   0   1   0  1.000000  0.502  -0.00285    -10.254   5762.466
  2  2  0   0  2  0   66 1   5775.117180    0   1   6   2   0   2   0   0   6   2   1   0  1.000000  0.497  -0.00046     10.254   5772.717
  2  2  0   0  2  0   67 1   5890.583500    0   2   4   0   0   2   0   1   4   0   1   0  1.000000  0.342   0.00018    -14.904   5888.184
  2  2  0   0  2  0   68 1   5905.485180    0   0  10   0   0   2   0   0  10   0   0   0  1.000000  0.603   0.00232     -2.405   5903.085
  2  2  0   0  2  0   69 1   5907.892570    0   0   2   2   3   2   0   2   2   2   1   0  1.000000  0.465   0.00025      2.405   5905.493
  2  2  0   0  2  0   71 1   5977.309000    0   0   0   0   4   2   0   3   0   0   1   0  1.000000  0.401   0.00129     63.222   5974.909
  2  2  0   0  2  0   72 1   6061.172220    0   0  10   0   0   2   0   4   2   0   0   0  1.000000  0.469  -0.00054    -11.470   6058.772
  2  2  0   0  2  0   74 1   6085.795050    0   2   3   1   0   2   0   0   3   1   2   0  1.000000  0.626  -0.00080     13.153   6083.395
  2  2  0   0  2  0   76 1   6194.761330    0   0   8   0   1   2   0   1   8   0   0   0  1.000000  0.427  -0.00150    -17.945   6192.361
  2  2  0   0  2  0   77 1   6212.705430    0   0   8   2   1   2   0   4   2   2   0   0  1.000000  0.437  -0.00068     -3.574   6210.305
  2  2  0   0  2  0   78 1   6216.280130    0   3   1   1   0   2   0   1   1   1   2   0  1.000000  0.556  -0.00121      3.574   6213.880
  2  2  0   0  2  0   80 1   6297.921840    0   0   6   0   2   2   0   5   0   0   0   0  1.000000  0.339  -0.00012      3.168   6295.522
  2  2  0   0  2  0   81 1   6328.749270    0   1   7   1   0   2   0   2   3   1   1   0  1.000000  0.517  -0.00317     -7.258   6326.349
  2  2  0   0  2  0   82 1   6336.005230    0   0   4   2   3   2   0   2   6   2   0   0  1.000000  0.393  -0.00101      7.258   6333.605
  2  2  0   0  2  0   83 1   6375.781470    0   0   4   0   3   2   0   3   4   0   0   0  1.000000  0.328  -0.00099     39.776   6373.381
  2  2  0   0  2  0   84 1   6464.544850    0   0   5   1   2   2   0   3   1   1   1   0  1.000000  0.349  -0.00128     -7.483   6462.145
  2  2  0   0  2  0   86 1   6573.234020    0   0   1   1   4   2   0   2   3   1   1   0  1.000000  0.368  -0.00126    -10.072   6570.834
  2  2  0   0  2  0   87 1   6583.305470    0   2   0   0   1   2   0   0   0   0   3   0  1.000000  0.603  -0.00032     10.072   6580.905
  2  2  0   0  2  0   88 1   6632.917790    0   2   4   0   0   2   0   0   4   0   2   0  1.000000  0.575  -0.00102     -0.170   6630.518
  2  2  0   0  2  0   89 1   6633.092500    0   0  11   1   0   2   0   4   3   1   0   0  1.000000  0.492  -0.00609      0.170   6630.693
  2  2  0   0  2  0   90 1   6640.666360    0   2   4   2   0   2   0   0   4   2   2   0  1.000000  0.604   0.00043      7.580   6638.266
  2  2  0   0  2  0   93 1   6770.968750    0   3   2   0   0   2   0   1   2   0   2   0  1.000000  0.433  -0.00045     -4.033   6768.569
  2  2  0   0  2  0   94 1   6775.002610    0   0   9   1   1   2   0   1   9   1   0   0  1.000000  0.436  -0.00130      4.033   6772.603
  2  2  0   0  2  0   95 1   6782.825680    0   3   2   2   0   2   0   1   2   2   2   0  1.000000  0.536  -0.00149      7.823   6780.426
  2  2  0   0  2  0   98 1   6871.000960    0   4   0   0   0   2   0   2   0   0   2   0  1.000000  0.393   0.00060     11.908   6868.601
  2  2  0   0  2  0   99 1   6885.189430    0   1   8   0   0   2   0   0   8   0   1   0  1.000000  0.517  -0.00111     -9.082   6882.789
  2  2  0   0  2  0  100 1   6894.269230    0   1   8   2   0   2   0   0   8   2   1   0  1.000000  0.523   0.00148     -0.427   6891.869
  2  2  0   0  2  0  101 1   6894.698240    0   0   7   1   2   2   0   5   1   1   0   0  1.000000  0.365  -0.00096      0.427   6892.298
  2  2  0   0  2  0  102 1   6998.487480    0   0   5   1   3   2   0   3   5   1   0   0  1.000000  0.350  -0.00019    -28.085   6996.087
  5  1  0   0  2  0    1 1     12.570170    0   0   0   0   0   2   0   0   0   0   0   0  1.000000  0.991   0.00000   -588.774      0.570
  5  1  0   0  2  0    2 1    601.343040    0   0   1   1   0   2   0   0   1   1   0   0  1.000000  0.991   0.00066   -579.386    589.343
  5  1  0   0  2  0    3 1   1180.729770    0   0   2   0   0   2   0   0   2   0   0   0  1.000000  0.942   0.00018     -9.618   1168.730
  5  1  0   0  2  0    4 1   1190.348240    0   0   2   2   0   2   0   0   2   2   0   0  1.000000  0.991  -0.00009      9.618   1178.348
  5  1  0   0  2  0    5 1   1297.420840    0   0   0   0   1   2   0   1   0   0   0   0  1.000000  0.787  -0.00066    107.072   1285.421
  5  1  0   0  2  0    6 1   1761.652480    0   0   3   1   0   2   0   0   3   1   0   0  1.000000  0.908   0.00059    -17.878   1749.652
  5  1  0   0  2  0    7 1   1779.532660    0   0   3   3   0   2   0   0   3   3   0   0  1.000000  0.990  -0.00129     17.878   1767.533
  5  1  0   0  2  0    8 1   1892.789520    0   0   1   1   1   2   0   1   1   1   0   0  1.000000  0.766  -0.00006    113.258   1880.790
  5  1  0   0  2  0    9 1   2236.223370    0   1   0   0   0   2   0   0   0   0   1   0  1.000000  0.823  -0.00123    -98.970   2224.223
  5  1  0   0  2  0   10 1   2335.191710    0   0   4   0   0   2   0   0   4   0   0   0  1.000000  0.847   0.00015     -8.554   2323.192
  5  1  0   0  2  0   11 1   2343.744390    0   0   4   2   0   2   0   0   4   2   0   0  1.000000  0.882   0.00116      8.554   2331.744
  5  1  0   0  2  0   13 1   2474.540660    0   0   2   0   1   2   0   1   2   0   0   0  1.000000  0.626   0.00028    -12.814   2462.541
  5  1  0   0  2  0   14 1   2487.354480    0   0   2   2   1   2   0   1   2   2   0   0  1.000000  0.750   0.00023     12.814   2475.354
  5  1  0   0  2  0   15 1   2575.807510    0   0   0   0   2   2   0   2   0   0   0   0  1.000000  0.609  -0.00115     88.452   2563.808
  5  1  0   0  2  0   16 1   2810.765480    0   1   1   1   0   2   0   0   1   1   1   0  1.000000  0.825   0.00032    -99.643   2798.765
  5  1  0   0  2  0   17 1   2910.409050    0   0   5   1   0   2   0   0   5   1   0   0  1.000000  0.799   0.00010    -16.273   2898.409
  5  1  0   0  2  0   18 1   2926.680550    0   0   5   3   0   2   0   0   5   3   0   0  1.000000  0.860   0.00113     16.273   2914.681
  5  1  0   0  2  0   20 1   3058.745410    0   0   5   1   0   2   0   1   3   1   0   0  1.000000  0.541   0.00022    -22.549   3046.745
  5  1  0   0  2  0   21 1   3081.294170    0   0   3   3   1   2   0   1   3   3   0   0  1.000000  0.738   0.00014     22.549   3069.294
  5  1  0   0  2  0   22 1   3178.328690    0   0   1   1   2   2   0   2   1   1   0   0  1.000000  0.573  -0.00053     97.034   3166.329
  5  1  0   0  2  0   23 1   3376.474230    0   1   2   0   0   2   0   0   2   0   1   0  1.000000  0.783   0.00002     -9.169   3364.474
  5  1  0   0  2  0   24 1   3385.643780    0   1   2   2   0   2   0   0   2   2   1   0  1.000000  0.826  -0.00014      9.169   3373.644
  5  1  0   0  2  0   25 1   3479.234910    0   0   6   0   0   2   0   0   6   0   0   0  1.000000  0.734  -0.00032     -7.855   3467.235
  5  1  0   0  2  0   26 1   3487.089200    0   0   6   2   0   2   0   1   4   2   0   0  1.000000  0.760   0.00085     -6.142   3475.089
  5  1  0   0  2  0   27 1   3493.232610    0   2   0   0   0   2   0   1   0   0   1   0  1.000000  0.578  -0.00043      6.142   3481.233
  5  1  0   0  2  0   29 1   3633.507070    0   0   6   0   0   2   0   2   2   0   0   0  1.000000  0.584  -0.00220    -10.656   3621.507
  5  1  0   0  2  0   30 1   3644.159990    0   0   6   2   0   2   0   0   6   2   0   0  1.000000  0.575   0.00046     10.656   3632.160
  5  1  0   0  2  0   32 1   3760.741350    0   0   4   0   1   2   0   1   4   0   0   0  1.000000  0.496   0.00036    -17.822   3748.741
  5  1  0   0  2  0   33 1   3778.564260    0   0   2   2   2   2   0   2   2   2   0   0  1.000000  0.550  -0.00032     17.822   3766.564
  5  1  0   0  2  0   34 1   3848.795570    0   1   0   0   2   2   0   3   0   0   0   0  1.000000  0.453  -0.00057     70.231   3836.796
  5  1  0   0  2  0   35 1   3943.735350    0   1   3   1   0   2   0   0   3   1   1   0  1.000000  0.752   0.00036    -17.069   3931.735
  5  1  0   0  2  0   36 1   3960.805180    0   1   3   3   0   2   0   0   3   3   1   0  1.000000  0.827  -0.00058     17.069   3948.805
  5  1  0   0  2  0   39 1   4074.400890    0   0   1   1   2   2   0   1   1   1   1   0  1.000000  0.559   0.00011      9.511   4062.401
  5  1  0   0  2  0   45 1   4377.156250    0   0   3   3   2   2   0   2   3   3   0   0  1.000000  0.534  -0.00059     28.879   4365.156
  5  1  0   0  2  0   46 1   4429.740610    0   2   0   0   0   2   0   0   0   0   2   0  1.000000  0.687  -0.00114    -29.073   4417.741
  5  1  0   0  2  0   47 1   4458.813500    0   0   3   1   2   2   0   2   3   1   0   0  1.000000  0.441  -0.00082     29.073   4446.814
  5  1  0   0  2  0   48 1   4504.061290    0   1   4   0   0   2   0   0   4   0   1   0  1.000000  0.696  -0.00065     -8.158   4492.061
  5  1  0   0  2  0   49 1   4512.217470    0   1   4   2   0   2   0   0   4   2   1   0  1.000000  0.728   0.00081      8.158   4500.217
  5  1  0   0  2  0   53 1   4642.603500    0   0   2   0   2   2   0   1   2   0   1   0  1.000000  0.468   0.00049     -1.051   4630.604
  5  1  0   0  2  0   55 1   4654.916780    0   0   2   2   2   2   0   1   2   2   1   0  1.000000  0.547  -0.00004     11.262   4642.917
  5  1  0   0  2  0   56 1   4743.188450    0   0   0   0   3   2   0   2   0   0   1   0  1.000000  0.514   0.00056    -36.530   4731.188
  5  1  0   0  2  0   57 1   4779.720810    0   0   8   0   0   2   0   0   8   0   0   0  1.000000  0.616  -0.00178     -9.426   4767.721
  5  1  0   0  2  0   60 1   4923.502920    0   0   6   0   1   2   0   3   2   0   0   0  1.000000  0.484  -0.00285    -13.607   4911.503
  5  1  0   0  2  0   61 1   4937.107470    0   0   6   2   1   2   0   3   2   2   0   0  1.000000  0.515  -0.00084     13.607   4925.107
  5  1  0   0  2  0   63 1   4990.068250    0   2   1   1   0   2   0   0   1   1   2   0  1.000000  0.690  -0.00052     15.576   4978.068
  5  1  0   0  2  0   64 1   5038.734930    0   0   4   0   2   2   0   4   0   0   0   0  1.000000  0.388   0.00031    -25.844   5026.735
  5  1  0   0  2  0   65 1   5064.580320    0   0   4   2   2   2   0   2   4   2   0   0  1.000000  0.466  -0.00149     -1.504   5052.580
  5  1  0   0  2  0   66 1   5066.085100    0   1   5   1   0   2   0   0   5   1   1   0  1.000000  0.651  -0.00219      1.504   5054.085
  5  1  0   0  2  0   67 1   5081.613500    0   1   5   3   0   2   0   0   5   3   1   0  1.000000  0.708   0.00129     15.532   5069.614
  5  1  0   0  2  0   69 1   5118.068440    0   0   2   0   3   2   0   2   4   0   0   0  1.000000  0.359  -0.00043      6.126   5106.068
  5  1  0   0  2  0   72 1   5213.213990    0   1   5   1   0   2   0   1   3   1   1   0  1.000000  0.468  -0.00032    -10.027   5201.214
  5  1  0   0  2  0   74 1   5234.943590    0   0   3   3   2   2   0   1   3   3   1   0  1.000000  0.537   0.00048     11.703   5222.944
  5  1  0   0  2  0   75 1   5331.546270    0   0   1   1   3   2   0   2   1   1   1   0  1.000000  0.485  -0.00030    -19.500   5319.546
  5  1  0   0  2  0   79 1   5502.101000    0   0   7   1   1   2   0   3   3   1   0   0  1.000000  0.452  -0.00114    -24.151   5490.101
  5  1  0   0  2  0   81 1   5542.090100    0   2   2   0   0   2   0   0   2   0   2   0  1.000000  0.653  -0.00119     -8.748   5530.090
  5  1  0   0  2  0   82 1   5550.838450    0   2   2   2   0   2   0   0   2   2   2   0  1.000000  0.692  -0.00151      8.748   5538.838
  5  1  0   0  2  0   86 1   5630.191320    0   0   7   1   1   2   0   4   1   1   0   0  1.000000  0.408  -0.00133      0.587   5618.191
  5  1  0   0  2  0   88 1   5659.049280    0   3   0   0   0   2   0   1   0   0   2   0  1.000000  0.581  -0.00101      7.260   5647.049
  5  1  0   0  2  0   90 1   5735.215720    0   0   3   1   3   2   0   2   5   1   0   0  1.000000  0.383  -0.00126     -6.880   5723.216
  5  1  0   0  2  0   94 1   5774.836840    0   1   6   0   0   2   0   2   2   0   1   0  1.000000  0.502  -0.00285      5.136   5762.837
  5  1  0   0  2  0   95 1   5785.094780    0   1   6   2   0   2   0   0   6   2   1   0  1.000000  0.497  -0.00046     10.260   5773.095
  5  1  0   0  2  0   97 1   5900.493620    0   2   4   0   0   2   0   1   4   0   1   0  1.000000  0.342   0.00017    -15.065   5888.494
  5  1  0   0  2  0   98 1   5915.556100    0   0  10   0   0   2   0   0  10   0   0   0  1.000000  0.602   0.00229     -2.263   5903.556
  5  1  0   0  2  0   99 1   5917.820810    0   0   2   2   3   2   0   2   2   2   1   0  1.000000  0.465   0.00025      2.263   5905.821
  5  1  0   0  2  0  102 1   5987.165020    0   0   0   0   4   2   0   3   0   0   1   0  1.000000  0.401   0.00126     37.708   5975.165
  5  1  0   0  2  0  103 1   6071.187150    0   0  10   0   0   2   0   4   2   0   0   0  1.000000  0.469  -0.00053    -11.478   6059.187
  5  1  0   0  2  0  105 1   6095.705320    0   2   3   1   0   2   0   0   3   1   2   0  1.000000  0.626  -0.00080     13.040   6083.705
  5  1  0   0  2  0  106 1   6111.997730    0   2   3   3   0   2   0   0   3   3   2   0  1.000000  0.694  -0.00148     -3.410   6099.998
  5  1  0   0  2  0  110 1   6204.719300    0   0   8   0   1   2   0   1   8   0   0   0  1.000000  0.427  -0.00148     10.422   6192.719
  5  1  0   0  2  0  112 1   6222.680940    0   1   7   5   0   2   0   0   0   0   0   0  1.000000  0.675  -0.00068     -0.054   6210.681
  5  1  0   0  2  0  113 1   6226.135040    0   3   1   1   0   2   0   1   1   1   2   0  1.000000  0.556  -0.00122      3.454   6214.135
  5  1  0   0  2  0  116 1   6307.819470    0   0   6   0   2   2   0   5   0   0   0   0  1.000000  0.339  -0.00012      2.983   6295.819
  5  1  0   0  2  0  118 1   6338.702170    0   1   7   1   0   2   0   2   3   1   1   0  1.000000  0.517  -0.00318     -6.427   6326.702
  5  1  0   0  2  0  120 1   6345.952960    0   0   4   2   3   2   0   2   6   2   0   0  1.000000  0.393  -0.00101      0.826   6333.953
  5  1  0   0  2  0  122 1   6385.677720    0   0   4   0   3   2   0   3   4   0   0   0  1.000000  0.329  -0.00098     -8.344   6373.678
  5  1  0   0  2  0  124 1   6474.447450    0   0   5   1   2   2   0   3   1   1   1   0  1.000000  0.349  -0.00128     -7.612   6462.447
  5  1  0   0  2  0  129 1   6583.097190    0   0   1   1   4   2   0   2   3   1   1   0  1.000000  0.368  -0.00128    -10.016   6571.097
  5  1  0   0  2  0  130 1   6593.112580    0   2   0   0   1   2   0   0   0   0   3   0  1.000000  0.603  -0.00031     10.016   6581.113
  5  1  0   0  2  0  131 1   6642.853720    0   2   4   0   0   2   0   0   4   0   2   0  1.000000  0.575  -0.00102     -0.216   6630.854
  5  1  0   0  2  0  132 1   6643.074960    0   0  11   1   0   2   0   4   3   1   0   0  1.000000  0.492  -0.00606      0.216   6631.075
  5  1  0   0  2  0  133 1   6650.606530    0   2   4   2   0   2   0   0   4   2   2   0  1.000000  0.604   0.00043      7.538   6638.607
  5  1  0   0  2  0  135 1   6673.541130    0   2   4   4   0   2   0   0   4   4   2   0  1.000000  0.695  -0.00147      9.263   6661.541
  5  1  0   0  2  0  137 1   6732.177260    0   1   8   0   0   2   0   1   6   0   1   0  1.000000  0.479  -0.00220     -7.019   6720.177
  5  1  0   0  2  0  140 1   6780.841360    0   3   2   0   0   2   0   1   2   0   2   0  1.000000  0.433  -0.00047     -4.096   6768.841
  5  1  0   0  2  0  141 1   6784.937810    0   0   9   1   1   2   0   1   9   1   0   0  1.000000  0.436  -0.00129      4.096   6772.938
  5  1  0   0  2  0  142 1   6792.707890    0   3   2   2   0   2   0   1   2   2   2   0  1.000000  0.536  -0.00148      7.770   6780.708
  5  1  0   0  2  0  147 1   6880.807850    0   4   0   0   0   2   0   2   0   0   2   0  1.000000  0.393   0.00055     -8.165   6868.808
  5  1  0   0  2  0  149 1   6895.174020    0   1   8   0   0   2   0   0   8   0   1   0  1.000000  0.516  -0.00113      6.200   6883.174
  5  1  0   0  2  0  150 1   6904.257700    0   1   8   2   0   2   0   0   8   2   1   0  1.000000  0.521   0.00139     -0.335   6892.258
  5  1  0   0  2  0  151 1   6904.594950    0   0   7   1   2   2   0   5   1   1   0   0  1.000000  0.364  -0.00087      0.335   6892.595
  5  1  0   0  2  0  154 1   7008.372500    0   0   5   1   3   2   0   3   5   1   0   0  1.000000  0.350  -0.00016    -28.127   6996.373
  5  2  0   0  2  0    1 1    601.366800    0   0   1   1   0   1   0   0   1   1   0   0  1.000000  0.991   0.00069   -588.981    589.367
  5  2  0   0  2  0    2 1   1190.348190    0   0   2   2   0   1   0   0   2   2   0   0  1.000000  0.991  -0.00006   -571.350   1178.348
  5  2  0   0  2  0    3 1   1761.697310    0   0   3   1   0   1   0   0   3   1   0   0  1.000000  0.909   0.00061    -17.833   1749.697
  5  2  0   0  2  0    4 1   1779.532660    0   0   3   3   0   1   0   0   3   3   0   0  1.000000  0.991  -0.00126     17.833   1767.533
  5  2  0   0  2  0    5 1   1892.816770    0   0   1   1   1   1   0   1   1   1   0   0  1.000000  0.765  -0.00006    113.285   1880.817
  5  2  0   0  2  0    6 1   2343.744230    0   0   4   2   0   1   0   0   4   2   0   0  1.000000  0.883   0.00117    -25.142   2331.744
  5  2  0   0  2  0    8 1   2487.354430    0   0   2   2   1   1   0   1   2   2   0   0  1.000000  0.750   0.00023    118.467   2475.354
  5  2  0   0  2  0    9 1   2810.788780    0   1   1   1   0   1   0   0   1   1   1   0  1.000000  0.825   0.00029    -99.685   2798.789
  5  2  0   0  2  0   10 1   2910.474320    0   0   5   1   0   1   0   0   5   1   0   0  1.000000  0.800   0.00007    -16.207   2898.474
  5  2  0   0  2  0   11 1   2926.680550    0   0   5   3   0   1   0   0   5   3   0   0  1.000000  0.862   0.00114     16.207   2914.681
  5  2  0   0  2  0   13 1   3058.793930    0   0   5   1   0   1   0   1   3   1   0   0  1.000000  0.541   0.00022    -22.500   3046.794
  5  2  0   0  2  0   14 1   3081.294170    0   0   3   3   1   1   0   1   3   3   0   0  1.000000  0.738   0.00013     22.500   3069.294
  5  2  0   0  2  0   15 1   3178.360900    0   0   1   1   2   1   0   2   1   1   0   0  1.000000  0.572  -0.00054     97.066   3166.361
  5  2  0   0  2  0   16 1   3385.643730    0   1   2   2   0   1   0   0   2   2   1   0  1.000000  0.827  -0.00019   -101.446   3373.644
  5  2  0   0  2  0   17 1   3487.088870    0   0   6   2   0   1   0   1   4   2   0   0  1.000000  0.762   0.00084    -23.226   3475.089
  5  2  0   0  2  0   19 1   3644.159850    0   0   6   2   0   1   0   0   6   2   0   0  1.000000  0.576   0.00046    -30.591   3632.160
  5  2  0   0  2  0   21 1   3778.564220    0   0   2   2   2   1   0   2   2   2   0   0  1.000000  0.550  -0.00032    103.812   3766.564
  5  2  0   0  2  0   22 1   3943.779290    0   1   3   1   0   1   0   0   3   1   1   0  1.000000  0.754   0.00034    -17.025   3931.779
  5  2  0   0  2  0   23 1   3960.805180    0   1   3   3   0   1   0   0   3   3   1   0  1.000000  0.829  -0.00063     17.025   3948.805
  5  2  0   0  2  0   26 1   4074.427430    0   0   1   1   2   1   0   1   1   1   1   0  1.000000  0.553   0.00011      9.538   4062.427
  5  2  0   0  2  0   32 1   4377.156250    0   0   3   3   2   1   0   2   3   3   0   0  1.000000  0.534  -0.00060     28.827   4365.156
  5  2  0   0  2  0   33 1   4458.852780    0   0   3   1   2   1   0   2   3   1   0   0  1.000000  0.440  -0.00084    -53.366   4446.853
  5  2  0   0  2  0   34 1   4512.217310    0   1   4   2   0   1   0   0   4   2   1   0  1.000000  0.730   0.00079    -24.025   4500.217
  5  2  0   0  2  0   38 1   4654.916730    0   0   2   2   2   1   0   1   2   2   1   0  1.000000  0.541  -0.00004     11.262   4642.917
  5  2  0   0  2  0   41 1   4937.107340    0   0   6   2   1   1   0   3   2   2   0   0  1.000000  0.516  -0.00083    -37.385   4925.107
  5  2  0   0  2  0   43 1   4990.091140    0   2   1   1   0   1   0   0   1   1   2   0  1.000000  0.691  -0.00050     15.599   4978.091
  5  2  0   0  2  0   44 1   5064.580300    0   0   4   2   2   1   0   2   4   2   0   0  1.000000  0.466  -0.00150     -1.568   5052.580
  5  2  0   0  2  0   45 1   5066.148900    0   1   5   1   0   1   0   0   5   1   1   0  1.000000  0.653  -0.00222      1.568   5054.149
  5  2  0   0  2  0   46 1   5081.613500    0   1   5   3   0   1   0   0   5   3   1   0  1.000000  0.710   0.00127     15.468   5069.614
  5  2  0   0  2  0   50 1   5213.261180    0   1   5   1   0   1   0   1   3   1   1   0  1.000000  0.470  -0.00032     -9.980   5201.261
  5  2  0   0  2  0   52 1   5234.943590    0   0   3   3   2   1   0   1   3   3   1   0  1.000000  0.532   0.00047     11.703   5222.944
  5  2  0   0  2  0   53 1   5331.577480    0   0   1   1   3   1   0   2   1   1   1   0  1.000000  0.477  -0.00028    -19.559   5319.577
  5  2  0   0  2  0   57 1   5502.174950    0   0   7   1   1   1   0   3   3   1   0   0  1.000000  0.453  -0.00111    -24.077   5490.175
  5  2  0   0  2  0   59 1   5550.838400    0   2   2   2   0   1   0   0   2   2   2   0  1.000000  0.694  -0.00152    -19.962   5538.838
  5  2  0   0  2  0   62 1   5630.248830    0   0   7   1   1   1   0   4   1   1   0   0  1.000000  0.409  -0.00132      0.644   5618.249
  5  2  0   0  2  0   65 1   5735.264820    0   0   3   1   3   1   0   2   5   1   0   0  1.000000  0.382  -0.00131    -13.781   5723.265
  5  2  0   0  2  0   68 1   5785.094640    0   1   6   2   0   1   0   0   6   2   1   0  1.000000  0.499  -0.00047     15.396   5773.095
  5  2  0   0  2  0   70 1   5917.820780    0   0   2   2   3   1   0   2   2   2   1   0  1.000000  0.457   0.00025     -6.342   5905.821
  5  2  0   0  2  0   74 1   6095.748440    0   2   3   1   0   1   0   0   3   1   2   0  1.000000  0.628  -0.00075     13.084   6083.748
  5  2  0   0  2  0   75 1   6111.997730    0   2   3   3   0   1   0   0   3   3   2   0  1.000000  0.696  -0.00148     -3.410   6099.998
  5  2  0   0  2  0   80 1   6222.680830    0   1   7   5   0   1   0   0   0   0   0   0  1.000000  0.678  -0.00068     -0.054   6210.681
  5  2  0   0  2  0   81 1   6226.160910    0   3   1   1   0   1   0   1   1   1   2   0  1.000000  0.555  -0.00120      3.480   6214.161
  5  2  0   0  2  0   85 1   6338.769400    0   1   7   1   0   1   0   2   3   1   1   0  1.000000  0.519  -0.00319     -6.360   6326.769
  5  2  0   0  2  0   87 1   6345.952970    0   0   4   2   3   1   0   2   6   2   0   0  1.000000  0.392  -0.00101      0.826   6333.953
  5  2  0   0  2  0   90 1   6474.498520    0   0   5   1   2   1   0   3   1   1   1   0  1.000000  0.347  -0.00129     -7.672   6462.499
  5  2  0   0  2  0   91 1   6482.178240    0   0  11   1   0   1   0   3   5   1   0   0  1.000000  0.587  -0.00945      7.672   6470.178
  5  2  0   0  2  0   95 1   6583.135220    0   0   1   1   4   1   0   2   3   1   1   0  1.000000  0.359  -0.00128     52.479   6571.135
  5  2  0   0  2  0   96 1   6643.170300    0   0  11   1   0   1   0   4   3   1   0   0  1.000000  0.494  -0.00606     -7.443   6631.170
  5  2  0   0  2  0  103 1   6785.016630    0   0   9   1   1   1   0   1   9   1   0   0  1.000000  0.437  -0.00126     -7.691   6773.017
  5  2  0   0  2  0  104 1   6792.707850    0   3   2   2   0   1   0   1   2   2   2   0  1.000000  0.536  -0.00149      7.691   6780.708
  5  2  0   0  2  0  109 1   6904.257660    0   1   8   2   0   1   0   0   8   2   1   0  1.000000  0.525   0.00140     -0.398   6892.258
  5  2  0   0  2  0  110 1   6904.658290    0   0   7   1   2   1   0   5   1   1   0   0  1.000000  0.364  -0.00088      0.398   6892.658
  5  2  0   0  2  0  113 1   7008.434450    0   0   5   1   3   1   0   3   5   1   0   0  1.000000  0.350  -0.00024    -41.033   6996.434
 10  1  0   0  2  0    1 1    634.962380    0   0   1   1   0   1   0   0   1   1   0   0  1.000000  0.991   0.00068   -588.993    590.962
 10  1  0   0  2  0    2 1   1223.956250    0   0   2   2   0   1   0   0   2   2   0   0  1.000000  0.991  -0.00008   -571.426   1179.956
 10  1  0   0  2  0    3 1   1795.381200    0   0   3   1   0   1   0   0   3   1   0   0  1.000000  0.908   0.00056    -17.801   1751.381
 10  1  0   0  2  0    4 1   1813.184260    0   0   3   3   0   1   0   0   3   3   0   0  1.000000  0.991  -0.00129     17.801   1769.184
 10  1  0   0  2  0    5 1   1926.284690    0   0   1   1   1   1   0   1   1   1   0   0  1.000000  0.765  -0.00006    113.102   1882.285
 10  1  0   0  2  0    6 1   2377.403580    0   0   4   2   0   1   0   0   4   2   0   0  1.000000  0.882   0.00113    -25.177   2333.404
 10  1  0   0  2  0    7 1   2402.584460    0   0   4   4   0   1   0   0   4   4   0   0  1.000000  0.990  -0.00262     25.177   2358.584
 10  1  0   0  2  0    8 1   2520.834960    0   0   2   2   1   1   0   1   2   2   0   0  1.000000  0.750   0.00023    118.253   2476.835
 10  1  0   0  2  0    9 1   2844.110600    0   1   1   1   0   1   0   0   1   1   1   0  1.000000  0.825   0.00033   -100.123   2800.111
 10  1  0   0  2  0   10 1   2944.234290    0   0   5   1   0   1   0   0   5   1   0   0  1.000000  0.800  -0.00004    -16.144   2900.234
 10  1  0   0  2  0   11 1   2960.376780    0   0   5   3   0   1   0   0   5   3   0   0  1.000000  0.861   0.00108     16.144   2916.377
 10  1  0   0  2  0   13 1   3092.341630    0   0   5   1   0   1   0   1   3   1   0   0  1.000000  0.542   0.00021    -22.479   3048.342
 10  1  0   0  2  0   14 1   3114.821010    0   0   3   3   1   1   0   1   3   3   0   0  1.000000  0.738   0.00015     22.479   3070.821
 10  1  0   0  2  0   15 1   3211.712680    0   0   1   1   2   1   0   2   1   1   0   0  1.000000  0.572  -0.00053     96.891   3167.713
 10  1  0   0  2  0   16 1   3418.981730    0   1   2   2   0   1   0   0   2   2   1   0  1.000000  0.827  -0.00017   -101.810   3374.982
 10  1  0   0  2  0   17 1   3520.791180    0   0   6   2   0   1   0   1   4   2   0   0  1.000000  0.761   0.00074    -23.256   3476.791
 10  1  0   0  2  0   20 1   3677.680130    0   0   6   2   0   1   0   0   6   2   0   0  1.000000  0.576   0.00047    -30.642   3633.680
 10  1  0   0  2  0   22 1   3811.926060    0   0   2   2   2   1   0   2   2   2   0   0  1.000000  0.549  -0.00031    103.603   3767.926
 10  1  0   0  2  0   23 1   3977.195090    0   1   3   1   0   1   0   0   3   1   1   0  1.000000  0.753   0.00037    -16.994   3933.195
 10  1  0   0  2  0   24 1   3994.189920    0   1   3   3   0   1   0   0   3   3   1   0  1.000000  0.829  -0.00060     16.994   3950.190
 10  1  0   0  2  0   27 1   4107.620290    0   0   1   1   2   1   0   1   1   1   1   0  1.000000  0.552   0.00010      8.997   4063.620
 10  1  0   0  2  0   33 1   4381.741880    0   0   5   1   1   1   0   3   1   1   0   0  1.000000  0.513  -0.00073    -28.824   4337.742
 10  1  0   0  2  0   35 1   4492.104970    0   0   3   1   2   1   0   2   3   1   0   0  1.000000  0.441  -0.00086    -53.510   4448.105
 10  1  0   0  2  0   36 1   4545.612970    0   1   4   2   0   1   0   0   4   2   1   0  1.000000  0.730   0.00076    -24.060   4501.613
 10  1  0   0  2  0   40 1   4688.126870    0   0   2   2   2   1   0   1   2   2   1   0  1.000000  0.541  -0.00004     10.706   4644.127
 10  1  0   0  2  0   46 1   4970.490580    0   0   6   2   1   1   0   3   2   2   0   0  1.000000  0.516  -0.00081    -37.456   4926.491
 10  1  0   0  2  0   48 1   5023.138670    0   2   1   1   0   1   0   0   1   1   2   0  1.000000  0.691  -0.00039     15.192   4979.139
 10  1  0   0  2  0   49 1   5097.834240    0   0   4   2   2   1   0   2   4   2   0   0  1.000000  0.466  -0.00149     -1.811   5053.834
 10  1  0   0  2  0   50 1   5099.646320    0   1   5   1   0   1   0   0   5   1   1   0  1.000000  0.653  -0.00229      1.811   5055.646
 10  1  0   0  2  0   51 1   5115.049410    0   1   5   3   0   1   0   0   5   3   1   0  1.000000  0.710   0.00121     15.407   5071.049
 10  1  0   0  2  0   55 1   5246.539600    0   1   5   1   0   1   0   1   3   1   1   0  1.000000  0.470  -0.00031    -10.498   5202.540
 10  1  0   0  2  0   57 1   5268.203970    0   0   3   3   2   1   0   1   3   3   1   0  1.000000  0.532   0.00049     11.167   5224.204
 10  1  0   0  2  0   60 1   5364.653520    0   0   1   1   3   1   0   2   1   1   1   0  1.000000  0.476  -0.00033     13.139   5320.654
 10  1  0   0  2  0   65 1   5535.647660    0   0   7   1   1   1   0   3   3   1   0   0  1.000000  0.452  -0.00106    -24.029   5491.648
 10  1  0   0  2  0   67 1   5583.905770    0   2   2   2   0   1   0   0   2   2   2   0  1.000000  0.694  -0.00143    -20.389   5539.906
 10  1  0   0  2  0   70 1   5663.528360    0   0   7   1   1   1   0   4   1   1   0   0  1.000000  0.409  -0.00126      0.480   5619.528
 10  1  0   0  2  0   74 1   5768.438060    0   0   3   1   3   1   0   3   3   1   0   0  1.000000  0.382  -0.00138    -14.373   5724.438
 10  1  0   0  2  0   77 1   5818.351100    0   1   6   2   0   1   0   0   6   2   1   0  1.000000  0.499  -0.00048     14.860   5774.351
 10  1  0   0  2  0   82 1   5950.913400    0   0   2   2   3   1   0   2   2   2   1   0  1.000000  0.456   0.00024     -6.830   5906.913
 10  1  0   0  2  0   88 1   6128.895850    0   2   3   1   0   1   0   0   3   1   2   0  1.000000  0.628  -0.00061     12.826   6084.896
 10  1  0   0  2  0   89 1   6145.115070    0   2   3   3   0   1   0   0   3   3   2   0  1.000000  0.696  -0.00138     -3.755   6101.115
 10  1  0   0  2  0   94 1   6255.930550    0   0   8   2   1   1   0   4   2   2   0   0  1.000000  0.438  -0.00067     -0.212   6211.931
 10  1  0   0  2  0   96 1   6259.078200    0   3   1   1   0   1   0   1   1   1   2   0  1.000000  0.555  -0.00119      2.935   6215.078
 10  1  0   0  2  0  101 1   6372.122750    0   1   7   1   0   1   0   2   3   1   1   0  1.000000  0.519  -0.00321     -6.826   6328.123
 10  1  0   0  2  0  103 1   6379.111030    0   0   4   2   3   1   0   2   6   2   0   0  1.000000  0.392  -0.00103      0.164   6335.111
 10  1  0   0  2  0  108 1   6507.641440    0   0   5   1   2   1   0   3   1   1   1   0  1.000000  0.347  -0.00129     -8.258   6463.641
 10  1  0   0  2  0  109 1   6515.907370    0   0  11   1   0   1   0   3   5   1   0   0  1.000000  0.586  -0.00962      8.258   6471.907
 10  1  0   0  2  0  114 1   6616.112740    0   0   1   1   4   1   0   2   3   1   1   0  1.000000  0.357  -0.00135      5.206   6572.113
 10  1  0   0  2  0  116 1   6676.696600    0   0  11   1   0   1   0   4   3   1   0   0  1.000000  0.494  -0.00601      6.102   6632.697
 10  1  0   0  2  0  117 1   6683.737960    0   2   4   2   0   1   0   0   4   2   2   0  1.000000  0.607   0.00045      7.048   6639.738
 10  1  0   0  2  0  124 1   6818.341980    0   0   9   1   1   1   0   1   9   1   0   0  1.000000  0.437  -0.00117     -7.305   6774.342
 10  1  0   0  2  0  125 1   6825.646990    0   3   2   2   0   1   0   1   2   2   2   0  1.000000  0.536  -0.00149     -1.950   6781.647
 10  1  0   0  2  0  132 1   6937.547200    0   1   8   2   0   1   0   0   8   2   1   0  1.000000  0.516   0.00094     -0.269   6893.547
 10  1  0   0  2  0  133 1   6937.817680    0   0   7   1   2   1   0   5   1   1   0   0  1.000000  0.358  -0.00040      0.269   6893.818
 10  1  0   0  2  0  139 1   7041.549150    0   0   5   1   3   1   0   3   5   1   0   0  1.000000  0.350  -0.00035    -13.933   6997.549
 10  2  0   0  2  0    1 1     46.089080    0   0   0   0   0   2   0   0   0   0   0   0  1.000000  0.991   0.00000   -588.787      2.089
 10  2  0   0  2  0    2 1    634.875280    0   0   1   1   0   2   0   0   1   1   0   0  1.000000  0.991   0.00065   -579.445    590.875
 10  2  0   0  2  0    3 1   1214.320590    0   0   2   0   0   2   0   0   2   0   0   0  1.000000  0.942   0.00016     -9.636   1170.321
 10  2  0   0  2  0    4 1   1223.956960    0   0   2   2   0   2   0   0   2   2   0   0  1.000000  0.990  -0.00011      9.636   1179.957
 10  2  0   0  2  0    5 1   1330.799310    0   0   0   0   1   2   0   1   0   0   0   0  1.000000  0.787  -0.00064    106.842   1286.799
 10  2  0   0  2  0    6 1   1795.216860    0   0   3   1   0   2   0   0   3   1   0   0  1.000000  0.908   0.00057    -17.966   1751.217
 10  2  0   0  2  0    7 1   1813.184260    0   0   3   3   0   2   0   0   3   3   0   0  1.000000  0.990  -0.00132     17.966   1769.184
 10  2  0   0  2  0    8 1   1926.184730    0   0   1   1   1   2   0   1   1   1   0   0  1.000000  0.765  -0.00005    113.002   1882.185
 10  2  0   0  2  0    9 1   2269.466170    0   1   0   0   0   2   0   0   0   0   1   0  1.000000  0.823  -0.00121    -99.372   2225.466
 10  2  0   0  2  0   10 1   2368.836620    0   0   4   0   0   2   0   0   4   0   0   0  1.000000  0.845   0.00010     -8.570   2324.837
 10  2  0   0  2  0   11 1   2377.405820    0   0   4   2   0   2   0   0   4   2   0   0  1.000000  0.880   0.00111      8.570   2333.406
 10  2  0   0  2  0   12 1   2402.584460    0   0   4   4   0   2   0   0   4   4   0   0  1.000000  0.989  -0.00266     25.175   2358.584
 10  2  0   0  2  0   13 1   2507.989740    0   0   2   0   1   2   0   1   2   0   0   0  1.000000  0.625   0.00028    -12.846   2463.990
 10  2  0   0  2  0   14 1   2520.835590    0   0   2   2   1   2   0   1   2   2   0   0  1.000000  0.749   0.00024     12.846   2476.836
 10  2  0   0  2  0   15 1   2609.054100    0   0   0   0   2   2   0   2   0   0   0   0  1.000000  0.608  -0.00113     88.217   2565.054
 10  2  0   0  2  0   16 1   2844.025180    0   1   1   1   0   2   0   0   1   1   1   0  1.000000  0.825   0.00033    -99.970   2800.025
 10  2  0   0  2  0   17 1   2943.995070    0   0   5   1   0   2   0   0   5   1   0   0  1.000000  0.798   0.00006    -16.383   2899.995
 10  2  0   0  2  0   18 1   2960.376770    0   0   5   3   0   2   0   0   5   3   0   0  1.000000  0.860   0.00107     16.383   2916.377
 10  2  0   0  2  0   20 1   3092.163790    0   0   5   1   0   2   0   1   3   1   0   0  1.000000  0.541   0.00021    -22.657   3048.164
 10  2  0   0  2  0   21 1   3114.821010    0   0   3   3   1   2   0   1   3   3   0   0  1.000000  0.737   0.00015     22.657   3070.821
 10  2  0   0  2  0   22 1   3211.594480    0   0   1   1   2   2   0   2   1   1   0   0  1.000000  0.573  -0.00053     96.773   3167.594
 10  2  0   0  2  0   23 1   3409.795070    0   1   2   0   0   2   0   0   2   0   1   0  1.000000  0.782   0.00004     -9.187   3365.795
 10  2  0   0  2  0   24 1   3418.982450    0   1   2   2   0   2   0   0   2   2   1   0  1.000000  0.826  -0.00012      9.187   3374.982
 10  2  0   0  2  0   25 1   3512.922970    0   0   6   0   0   2   0   0   6   0   0   0  1.000000  0.731  -0.00045     -7.874   3468.923
 10  2  0   0  2  0   26 1   3520.795830    0   0   6   2   0   2   0   1   4   2   0   0  1.000000  0.757   0.00073     -5.537   3476.796
 10  2  0   0  2  0   27 1   3526.333510    0   2   0   0   0   2   0   1   0   0   1   0  1.000000  0.577  -0.00044      5.537   3482.334
 10  2  0   0  2  0   30 1   3667.005280    0   0   6   0   0   2   0   2   2   0   0   0  1.000000  0.582  -0.00220    -10.680   3623.005
 10  2  0   0  2  0   31 1   3677.682170    0   0   6   2   0   2   0   0   6   2   0   0  1.000000  0.573   0.00046     10.680   3633.682
 10  2  0   0  2  0   33 1   3794.045110    0   0   4   0   1   2   0   1   4   0   0   0  1.000000  0.496   0.00036    -17.881   3750.045
 10  2  0   0  2  0   34 1   3811.926560    0   0   2   2   2   2   0   2   2   2   0   0  1.000000  0.550  -0.00030     17.881   3767.927
 10  2  0   0  2  0   35 1   3881.926710    0   1   0   0   2   2   0   3   0   0   0   0  1.000000  0.452  -0.00057     70.000   3837.927
 10  2  0   0  2  0   36 1   3977.034040    0   1   3   1   0   2   0   0   3   1   1   0  1.000000  0.752   0.00034    -17.155   3933.034
 10  2  0   0  2  0   37 1   3994.189920    0   1   3   3   0   2   0   0   3   3   1   0  1.000000  0.827  -0.00055     17.155   3950.190
 10  2  0   0  2  0   40 1   4107.522950    0   0   1   1   2   2   0   1   1   1   1   0  1.000000  0.558   0.00010      8.899   4063.523
 10  2  0   0  2  0   44 1   4263.762390    0   0   7   3   0   2   0   0   7   3   0   0  1.000000  0.598   0.00161     19.832   4219.762
 10  2  0   0  2  0   46 1   4381.548650    0   0   5   1   1   2   0   3   1   1   0   0  1.000000  0.512  -0.00075    -29.018   4337.549
 10  2  0   0  2  0   47 1   4410.566060    0   0   3   3   2   2   0   2   3   3   0   0  1.000000  0.534  -0.00057     29.018   4366.566
 10  2  0   0  2  0   48 1   4462.706660    0   2   0   0   0   2   0   0   0   0   2   0  1.000000  0.688  -0.00111    -29.254   4418.707
 10  2  0   0  2  0   49 1   4491.960770    0   0   3   1   2   2   0   2   3   1   0   0  1.000000  0.441  -0.00082     29.254   4447.961
 10  2  0   0  2  0   50 1   4537.442360    0   1   4   0   0   2   0   0   4   0   1   0  1.000000  0.694  -0.00066     -8.174   4493.442
 10  2  0   0  2  0   51 1   4545.615210    0   1   4   2   0   2   0   0   4   2   1   0  1.000000  0.726   0.00080      8.174   4501.615
 10  2  0   0  2  0   52 1   4569.674930    0   1   4   4   0   2   0   0   4   4   1   0  1.000000  0.828  -0.00105     24.058   4525.675
 10  2  0   0  2  0   55 1   4675.781760    0   0   2   0   2   2   0   1   2   0   1   0  1.000000  0.467   0.00050     -1.638   4631.782
 10  2  0   0  2  0   57 1   4688.127500    0   0   2   2   2   2   0   1   2   2   1   0  1.000000  0.546  -0.00004     10.707   4644.127
 10  2  0   0  2  0   60 1   4776.156130    0   0   0   0   3   2   0   2   0   0   1   0  1.000000  0.513   0.00051     14.625   4732.156
 10  2  0   0  2  0   61 1   4813.256040    0   0   8   0   0   2   0   0   8   0   0   0  1.000000  0.613  -0.00181     -9.449   4769.256
 10  2  0   0  2  0   65 1   4956.850830    0   0   6   0   1   2   0   3   2   0   0   0  1.000000  0.483  -0.00284    -13.644   4912.851
 10  2  0   0  2  0   66 1   4970.492380    0   0   6   2   1   2   0   3   2   2   0   0  1.000000  0.513  -0.00082     13.644   4926.492
 10  2  0   0  2  0   68 1   5023.054760    0   2   1   1   0   2   0   0   1   1   2   0  1.000000  0.690  -0.00047     15.108   4979.055
 10  2  0   0  2  0   69 1   5071.884600    0   0   4   0   2   2   0   4   0   0   0   0  1.000000  0.387   0.00033    -25.948   5027.885
 10  2  0   0  2  0   70 1   5097.834510    0   0   4   2   2   2   0   2   4   2   0   0  1.000000  0.466  -0.00149     -1.577   5053.835
 10  2  0   0  2  0   71 1   5099.412510    0   1   5   1   0   2   0   0   5   1   1   0  1.000000  0.651  -0.00222      1.577   5055.413
 10  2  0   0  2  0   72 1   5115.049400    0   1   5   3   0   2   0   0   5   3   1   0  1.000000  0.708   0.00123     15.640   5071.049
 10  2  0   0  2  0   74 1   5151.111570    0   0   2   0   3   2   0   2   4   0   0   0  1.000000  0.359  -0.00043      5.693   5107.112
 10  2  0   0  2  0   77 1   5246.366610    0   1   5   1   0   2   0   1   3   1   1   0  1.000000  0.469  -0.00033    -10.671   5202.367
 10  2  0   0  2  0   79 1   5268.203970    0   0   3   3   2   2   0   1   3   3   1   0  1.000000  0.537   0.00050     11.167   5224.204
 10  2  0   0  2  0   82 1   5364.538990    0   0   1   1   3   2   0   2   1   1   1   0  1.000000  0.484  -0.00036     13.025   5320.539
 10  2  0   0  2  0   87 1   5535.376600    0   0   7   1   1   2   0   3   3   1   0   0  1.000000  0.451  -0.00112    -24.300   5491.377
 10  2  0   0  2  0   89 1   5575.140460    0   2   2   0   0   2   0   0   2   0   2   0  1.000000  0.653  -0.00111     -8.766   5531.140
 10  2  0   0  2  0   90 1   5583.906490    0   2   2   2   0   2   0   0   2   2   2   0  1.000000  0.692  -0.00142      8.766   5539.906
 10  2  0   0  2  0   94 1   5663.318370    0   0   7   1   1   2   0   4   1   1   0   0  1.000000  0.407  -0.00129      0.267   5619.318
 10  2  0   0  2  0   96 1   5691.872000    0   3   0   0   0   2   0   1   0   0   2   0  1.000000  0.581  -0.00105      6.607   5647.872
 10  2  0   0  2  0   99 1   5768.257730    0   0   3   1   3   2   0   3   3   1   0   0  1.000000  0.383  -0.00119     -7.585   5724.258
 10  2  0   0  2  0  103 1   5808.070710    0   1   6   0   0   2   0   2   2   0   1   0  1.000000  0.500  -0.00285      4.577   5764.071
 10  2  0   0  2  0  104 1   5818.353100    0   1   6   2   0   2   0   0   6   2   1   0  1.000000  0.496  -0.00047     10.285   5774.353
 10  2  0   0  2  0  108 1   5933.525390    0   2   4   0   0   2   0   1   4   0   1   0  1.000000  0.341   0.00015     -8.032   5889.525
 10  2  0   0  2  0  110 1   5949.118640    0   0  10   0   0   2   0   0  10   0   0   0  1.000000  0.597   0.00218     -1.793   5905.119
 10  2  0   0  2  0  111 1   5950.913910    0   0   2   2   3   2   0   2   2   2   1   0  1.000000  0.464   0.00023      1.793   5906.914
 10  2  0   0  2  0  114 1   6020.017270    0   0   0   0   4   2   0   3   0   0   1   0  1.000000  0.399   0.00117     -3.887   5976.017
 10  2  0   0  2  0  117 1   6104.565680    0   0  10   0   0   2   0   4   2   0   0   0  1.000000  0.465  -0.00049    -11.508   6060.566
 10  2  0   0  2  0  119 1   6128.737780    0   2   3   1   0   2   0   0   3   1   2   0  1.000000  0.626  -0.00080     12.664   6084.738
 10  2  0   0  2  0  120 1   6145.115060    0   2   3   3   0   2   0   0   3   3   2   0  1.000000  0.694  -0.00136     -3.755   6101.115
 10  2  0   0  2  0  125 1   6237.909710    0   0   8   0   1   2   0   1   8   0   0   0  1.000000  0.425  -0.00143     10.132   6193.910
 10  2  0   0  2  0  126 1   6255.932030    0   0   8   2   1   2   0   4   2   2   0   0  1.000000  0.435  -0.00066     -0.210   6211.932
 10  2  0   0  2  0  128 1   6258.983310    0   3   1   1   0   2   0   1   1   1   2   0  1.000000  0.556  -0.00124      2.840   6214.983
 10  2  0   0  2  0  132 1   6340.809780    0   0   6   0   2   2   0   5   0   0   0   0  1.000000  0.338  -0.00009      2.369   6296.810
 10  2  0   0  2  0  134 1   6371.876340    0   1   7   1   0   2   0   2   3   1   1   0  1.000000  0.517  -0.00317     -7.072   6327.876
 10  2  0   0  2  0  136 1   6379.110920    0   0   4   2   3   2   0   2   6   2   0   0  1.000000  0.393  -0.00102      0.164   6335.111
 10  2  0   0  2  0  139 1   6418.664780    0   0   4   0   3   2   0   3   4   0   0   0  1.000000  0.329  -0.00096      0.387   6374.665
 10  2  0   0  2  0  142 1   6507.454320    0   0   5   1   2   2   0   3   1   1   1   0  1.000000  0.349  -0.00128     -8.039   6463.454
 10  2  0   0  2  0  143 1   6515.501710    0   0  10   0   0   2   0   3   5   1   0   0  1.000000  0.583  -0.00944      8.039   6471.502
 10  2  0   0  2  0  148 1   6615.973150    0   0   1   1   4   2   0   2   3   1   1   0  1.000000  0.367  -0.00136      5.066   6571.973
 10  2  0   0  2  0  149 1   6625.801490    0   2   0   0   1   2   0   0   0   0   3   0  1.000000  0.603  -0.00026      9.829   6581.801
 10  2  0   0  2  0  151 1   6675.970360    0   2   4   0   0   2   0   0   4   0   2   0  1.000000  0.573  -0.00101     -0.372   6631.970
 10  2  0   0  2  0  152 1   6676.347060    0   0  10   0   0   2   0   4   3   1   0   0  1.000000  0.492  -0.00600      0.372   6632.347
 10  2  0   0  2  0  153 1   6683.740230    0   2   4   2   0   2   0   0   4   2   2   0  1.000000  0.603   0.00045      7.400   6639.740
 10  2  0   0  2  0  155 1   6706.707530    0   2   4   4   0   2   0   0   4   4   2   0  1.000000  0.695  -0.00128      8.991   6662.708
 10  2  0   0  2  0  157 1   6765.648410    0   1   8   0   0   2   0   1   6   0   1   0  1.000000  0.476  -0.00246     -7.042   6721.648
 10  2  0   0  2  0  161 1   6813.748090    0   3   2   0   0   2   0   1   2   0   2   0  1.000000  0.432  -0.00052     -4.304   6769.748
 10  2  0   0  2  0  162 1   6818.053080    0   0   8   0   1   2   0   1   9   1   0   0  1.000000  0.435  -0.00127      4.304   6774.053
 10  2  0   0  2  0  163 1   6825.647600    0   3   2   2   0   2   0   1   2   2   2   0  1.000000  0.535  -0.00148     -1.950   6781.648
 10  2  0   0  2  0  170 1   6913.496140    0   4   0   0   0   2   0   2   0   0   2   0  1.000000  0.393   0.00041     -9.290   6869.496
 10  2  0   0  2  0  172 1   6928.451260    0   1   8   0   0   2   0   0   8   0   1   0  1.000000  0.514  -0.00117      5.664   6884.451
 10  2  0   0  2  0  173 1   6937.519880    0   1   8   2   0   2   0   5   1   1   0   0  1.000000  0.390  -0.00083     -0.098   6893.520
 10  2  0   0  2  0  174 1   6937.615950    0   1   8   2   0   2   0   5   1   1   0   0  1.000000  0.343   0.00134      0.098   6893.616
 10  2  0   0  2  0  180 1   7041.321570    0   0   5   1   3   2   0   3   5   1   0   0  1.000000  0.350  -0.00006    -14.161   6997.322
 15  1  0   0  2  0    1 1    100.552500    0   0   0   0   0   2   0   0   0   0   0   0  1.000000  0.991   0.00000   -588.808      4.552
 15  1  0   0  2  0    2 1    689.360300    0   0   1   1   0   2   0   0   1   1   0   0  1.000000  0.991   0.00063   -579.538    593.360
 15  1  0   0  2  0    3 1   1268.898950    0   0   2   0   0   2   0   0   2   0   0   0  1.000000  0.939   0.00013     -9.669   1172.899
 15  1  0   0  2  0    4 1   1278.567810    0   0   2   2   0   2   0   0   2   2   0   0  1.000000  0.988  -0.00014      9.669   1182.568
 15  1  0   0  2  0    5 1   1385.034620    0   0   0   0   1   2   0   1   0   0   0   0  1.000000  0.787  -0.00062    106.466   1289.035
 15  1  0   0  2  0    6 1   1849.753220    0   0   2   0   0   2   0   0   3   1   0   0  1.000000  0.907   0.00053    -18.109   1753.753
 15  1  0   0  2  0    7 1   1867.863670    0   0   3   3   0   2   0   0   3   3   0   0  1.000000  0.990  -0.00136     18.109   1771.864
 15  1  0   0  2  0    8 1   1980.447180    0   0   1   1   1   2   0   1   1   1   0   0  1.000000  0.765  -0.00003    112.585   1884.447
 15  1  0   0  2  0    9 1   2323.480920    0   1   0   0   0   2   0   0   0   0   1   0  1.000000  0.823  -0.00117   -100.019   2227.481
 15  1  0   0  2  0   10 1   2423.499080    0   0   4   0   0   2   0   0   4   0   0   0  1.000000  0.838   0.00002     -8.607   2327.499
 15  1  0   0  2  0   11 1   2432.104840    0   0   4   2   0   2   0   0   4   2   0   0  1.000000  0.873   0.00103      8.607   2336.105
 15  1  0   0  2  0   12 1   2457.332630    0   0   4   4   0   2   0   0   4   4   0   0  1.000000  0.989  -0.00271     25.224   2361.333
 15  1  0   0  2  0   13 1   2562.337920    0   0   2   0   1   2   0   1   2   0   0   0  1.000000  0.623   0.00027    -12.901   2466.338
 15  1  0   0  2  0   14 1   2575.239060    0   0   2   2   1   2   0   1   2   2   0   0  1.000000  0.748   0.00024     12.901   2479.239
 15  1  0   0  2  0   15 1   2663.075350    0   0   0   0   2   2   0   2   0   0   0   0  1.000000  0.608  -0.00110     87.835   2567.075
 15  1  0   0  2  0   16 1   2898.067330    0   1   1   1   0   2   0   0   1   1   1   0  1.000000  0.825   0.00035   -100.498   2802.067
 15  1  0   0  2  0   17 1   2998.565240    0   0   4   0   0   2   0   0   5   1   0   0  1.000000  0.797  -0.00001    -16.565   2902.565
 15  1  0   0  2  0   18 1   3015.128850    0   0   5   3   0   2   0   0   5   3   0   0  1.000000  0.858   0.00098     16.565   2919.129
 15  1  0   0  2  0   20 1   3146.462940    0   0   4   0   0   2   0   1   3   1   0   0  1.000000  0.541   0.00021    -22.835   3050.463
 15  1  0   0  2  0   21 1   3169.297820    0   0   3   3   1   2   0   1   3   3   0   0  1.000000  0.737   0.00017     22.835   3073.298
 15  1  0   0  2  0   22 1   3265.646820    0   0   1   1   2   2   0   2   1   1   0   0  1.000000  0.572  -0.00054     96.348   3169.647
 15  1  0   0  2  0   23 1   3463.934700    0   1   2   0   0   2   0   0   2   0   1   0  1.000000  0.780   0.00008     -9.220   3367.935
 15  1  0   0  2  0   24 1   3473.154480    0   1   2   2   0   2   0   0   2   2   1   0  1.000000  0.824  -0.00008      9.220   3377.154
 15  1  0   0  2  0   25 1   3567.649740    0   0   7   1   0   2   0   0   6   0   0   0  1.000000  0.719  -0.00063     -7.924   3471.650
 15  1  0   0  2  0   26 1   3575.572510    0   0   6   2   0   2   0   1   4   2   0   0  1.000000  0.745   0.00053     -4.544   3479.573
 15  1  0   0  2  0   27 1   3580.117790    0   2   0   0   0   2   0   1   0   0   1   0  1.000000  0.577  -0.00044      4.544   3484.118
 15  1  0   0  2  0   30 1   3721.429750    0   0   7   1   0   2   0   2   2   0   0   0  1.000000  0.576  -0.00221    -10.727   3625.430
 15  1  0   0  2  0   31 1   3732.154560    0   0   6   2   0   2   0   0   6   2   0   0  1.000000  0.567   0.00045     10.727   3636.155
 15  1  0   0  2  0   33 1   3848.157240    0   0   4   0   1   2   0   1   4   0   0   0  1.000000  0.494   0.00038    -17.979   3752.157
 15  1  0   0  2  0   34 1   3866.136950    0   0   2   2   2   2   0   2   2   2   0   0  1.000000  0.548  -0.00029     17.979   3770.137
 15  1  0   0  2  0   35 1   3935.760920    0   1   0   0   2   2   0   3   0   0   0   0  1.000000  0.451  -0.00056     69.624   3839.761
 15  1  0   0  2  0   36 1   4031.138660    0   1   2   0   0   2   0   0   3   1   1   0  1.000000  0.751   0.00031    -17.296   3935.139
 15  1  0   0  2  0   37 1   4048.435740    0   1   3   3   0   2   0   0   3   3   1   0  1.000000  0.827  -0.00050     17.296   3952.436
 15  1  0   0  2  0   40 1   4161.341560    0   0   1   1   2   2   0   1   1   1   1   0  1.000000  0.558   0.00010      7.904   4065.342
 15  1  0   0  2  0   43 1   4298.255070    0   0   6   0   0   2   0   0   7   1   0   0  1.000000  0.606  -0.00223    -20.040   4202.255
 15  1  0   0  2  0   44 1   4318.291170    0   0   7   3   0   2   0   0   7   3   0   0  1.000000  0.598   0.00165     20.040   4222.291
 15  1  0   0  2  0   46 1   4435.609490    0   0   4   0   1   2   0   3   1   1   0   0  1.000000  0.512  -0.00076    -29.244   4339.609
 15  1  0   0  2  0   47 1   4464.852860    0   0   3   3   2   2   0   2   3   3   0   0  1.000000  0.533  -0.00056     29.244   4368.853
 15  1  0   0  2  0   48 1   4516.271720    0   2   0   0   0   2   0   0   0   0   2   0  1.000000  0.688  -0.00106    -29.549   4420.272
 15  1  0   0  2  0   49 1   4545.820810    0   0   2   0   2   2   0   2   3   1   0   0  1.000000  0.441  -0.00079     29.549   4449.821
 15  1  0   0  2  0   50 1   4591.676080    0   1   4   0   0   2   0   0   4   0   1   0  1.000000  0.689  -0.00068     -8.211   4495.676
 15  1  0   0  2  0   51 1   4599.885780    0   1   4   2   0   2   0   0   4   2   1   0  1.000000  0.721   0.00075      8.211   4503.886
 15  1  0   0  2  0   52 1   4623.994950    0   1   4   4   0   2   0   0   4   4   1   0  1.000000  0.828  -0.00095     24.107   4527.995
 15  1  0   0  2  0   55 1   4729.689890    0   0   2   0   2   2   0   1   2   0   1   0  1.000000  0.465   0.00049     -2.594   4633.690
 15  1  0   0  2  0   57 1   4742.091590    0   0   2   2   2   2   0   1   2   2   1   0  1.000000  0.544  -0.00004      9.807   4646.092
 15  1  0   0  2  0   60 1   4829.724180    0   0   0   0   3   2   0   2   0   0   1   0  1.000000  0.511   0.00044     13.184   4733.724
 15  1  0   0  2  0   61 1   4867.735100    0   0   9   1   0   2   0   0   8   0   0   0  1.000000  0.600  -0.00184     -9.505   4771.735
 15  1  0   0  2  0   65 1   5011.031450    0   0   7   1   1   2   0   3   2   0   0   0  1.000000  0.477  -0.00280    -13.712   4915.031
 15  1  0   0  2  0   66 1   5024.741330    0   0   6   2   1   2   0   3   2   2   0   0  1.000000  0.508  -0.00078     13.712   4928.741
 15  1  0   0  2  0   68 1   5076.653010    0   2   1   1   0   2   0   0   1   1   2   0  1.000000  0.690  -0.00041     14.348   4980.653
 15  1  0   0  2  0   69 1   5125.746460    0   0   4   0   2   2   0   4   0   0   0   0  1.000000  0.384   0.00037    -26.121   5029.746
 15  1  0   0  2  0   70 1   5151.869120    0   0   4   2   2   2   0   2   4   2   0   0  1.000000  0.464  -0.00148     -1.693   5055.869
 15  1  0   0  2  0   71 1   5153.562420    0   1   4   0   0   2   0   0   5   1   1   0  1.000000  0.649  -0.00226      1.693   5057.562
 15  1  0   0  2  0   72 1   5169.378480    0   1   5   3   0   2   0   0   5   3   1   0  1.000000  0.706   0.00114     15.819   5073.378
 15  1  0   0  2  0   74 1   5204.803810    0   0   2   0   3   2   0   2   4   0   0   0  1.000000  0.359  -0.00042      4.992   5108.804
 15  1  0   0  2  0   77 1   5300.233950    0   1   4   0   0   2   0   1   3   1   1   0  1.000000  0.469  -0.00036    -11.719   5204.234
 15  1  0   0  2  0   79 1   5322.247810    0   0   3   3   2   2   0   1   3   3   1   0  1.000000  0.536   0.00053     10.295   5226.248
 15  1  0   0  2  0   82 1   5418.147630    0   0   1   1   3   2   0   2   1   1   1   0  1.000000  0.483  -0.00045     11.563   5322.148
 15  1  0   0  2  0   87 1   5589.442520    0   0   6   0   1   2   0   3   3   1   0   0  1.000000  0.450  -0.00109    -24.544   5493.443
 15  1  0   0  2  0   89 1   5628.840550    0   2   2   0   0   2   0   0   2   0   2   0  1.000000  0.651  -0.00097     -8.798   5532.841
 15  1  0   0  2  0   90 1   5637.638810    0   2   2   2   0   2   0   0   2   2   2   0  1.000000  0.690  -0.00128      8.798   5541.639
 15  1  0   0  2  0   93 1   5717.134350    0   0   6   0   1   2   0   4   1   1   0   0  1.000000  0.405  -0.00155     -0.283   5621.134
 15  1  0   0  2  0   96 1   5745.204260    0   3   0   0   0   2   0   1   0   0   2   0  1.000000  0.580  -0.00112      5.545   5649.204
 15  1  0   0  2  0   99 1   5821.947200    0   0   2   0   3   2   0   2   5   1   0   0  1.000000  0.382  -0.00108     -8.701   5725.947
 15  1  0   0  2  0  103 1   5862.065720    0   1   7   1   0   2   0   2   2   0   1   0  1.000000  0.495  -0.00283      3.664   5766.066
 15  1  0   0  2  0  104 1   5872.396630    0   1   6   2   0   2   0   0   6   2   1   0  1.000000  0.491  -0.00046     10.333   5776.397
 15  1  0   0  2  0  108 1   5987.195550    0   2   4   0   0   2   0   1   4   0   1   0  1.000000  0.340   0.00014     -9.492   5891.196
 15  1  0   0  2  0  110 1   6003.634290    0   0   9   1   0   2   0   0  10   0   0   0  1.000000  0.576   0.00205     -1.051   5907.634
 15  1  0   0  2  0  111 1   6004.686790    0   0   2   2   3   2   0   2   2   2   1   0  1.000000  0.462   0.00022      1.051   5908.687
 15  1  0   0  2  0  114 1   6073.398400    0   0   0   0   4   2   0   3   0   0   1   0  1.000000  0.397   0.00103     -5.213   5977.398
 15  1  0   0  2  0  117 1   6158.790810    0   0   9   1   0   2   0   4   2   0   0   0  1.000000  0.453  -0.00041    -11.575   6062.791
 15  1  0   0  2  0  119 1   6182.409770    0   2   2   0   0   2   0   0   3   1   2   0  1.000000  0.626  -0.00077     12.044   6086.410
 15  1  0   0  2  0  120 1   6198.926360    0   2   3   3   0   2   0   0   3   3   2   0  1.000000  0.694  -0.00119     -4.316   6102.926
 15  1  0   0  2  0  125 1   6291.834820    0   0   9   1   1   2   0   1   8   0   0   0  1.000000  0.418  -0.00130      9.656   6195.835
 15  1  0   0  2  0  126 1   6309.963040    0   0   8   2   1   2   0   4   2   2   0   0  1.000000  0.428  -0.00061     -0.638   6213.963
 15  1  0   0  2  0  128 1   6312.357050    0   3   1   1   0   2   0   1   1   1   2   0  1.000000  0.555  -0.00126      1.756   6216.357
 15  1  0   0  2  0  132 1   6394.413180    0   0   7   1   2   2   0   5   0   0   0   0  1.000000  0.335   0.00001      1.381   6298.413
 15  1  0   0  2  0  134 1   6425.777400    0   1   6   0   0   2   0   2   3   1   1   0  1.000000  0.516  -0.00315     -7.213   6329.777
 15  1  0   0  2  0  135 1   6432.988750    0   0   4   2   3   2   0   2   6   2   0   0  1.000000  0.391  -0.00102     -0.910   6336.989
 15  1  0   0  2  0  138 1   6472.267350    0   0   4   0   3   2   0   3   4   0   0   0  1.000000  0.329  -0.00090     -1.028   6376.267
 15  1  0   0  2  0  142 1   6561.084610    0   0   4   0   2   2   0   3   1   1   1   0  1.000000  0.348  -0.00124     -8.728   6465.085
 15  1  0   0  2  0  143 1   6569.821280    0   0  10   0   0   2   0   3   5   1   0   0  1.000000  0.579  -0.00944      8.728   6473.821
 15  1  0   0  2  0  149 1   6669.392440    0   0   1   1   4   2   0   2   3   1   1   0  1.000000  0.365  -0.00145      3.722   6573.392
 15  1  0   0  2  0  150 1   6678.916200    0   2   0   0   1   2   0   0   0   0   3   0  1.000000  0.602  -0.00018      9.525   6582.916
 15  1  0   0  2  0  152 1   6729.774390    0   2   4   0   0   2   0   0   4   0   2   0  1.000000  0.569  -0.00094     -0.626   6633.774
 15  1  0   0  2  0  153 1   6730.405450    0   0  10   0   0   2   0   4   3   1   0   0  1.000000  0.490  -0.00586      0.626   6634.405
 15  1  0   0  2  0  154 1   6737.581760    0   2   4   2   0   2   0   0   4   2   2   0  1.000000  0.598   0.00051      7.183   6641.582
 15  1  0   0  2  0  156 1   6760.598430    0   2   4   4   0   2   0   0   4   4   2   0  1.000000  0.696  -0.00099      8.547   6664.598
 15  1  0   0  2  0  158 1   6820.014930    0   1   9   1   0   2   0   1   6   0   1   0  1.000000  0.462  -0.00282     -7.113   6724.015
 15  1  0   0  2  0  162 1   6867.214990    0   3   2   0   0   2   0   1   2   0   2   0  1.000000  0.430  -0.00056     -4.643   6771.215
 15  1  0   0  2  0  163 1   6871.858580    0   0   8   0   1   2   0   1   9   1   0   0  1.000000  0.434  -0.00116      4.643   6775.859
 15  1  0   0  2  0  164 1   6879.171310    0   3   2   2   0   2   0   1   2   2   2   0  1.000000  0.534  -0.00148     -2.950   6783.171
 15  1  0   0  2  0  171 1   6966.610240    0   4   0   0   0   2   0   2   0   0   2   0  1.000000  0.393   0.00019      8.616   6870.610
 15  1  0   0  2  0  173 1   6982.511340    0   1   9   1   0   2   0   0   8   0   1   0  1.000000  0.503  -0.00118      4.781   6886.511
 15  1  0   0  2  0  174 1   6991.157220    0   0   6   0   2   2   0   5   1   1   0   0  1.000000  0.360  -0.00136     -0.532   6895.157
 15  1  0   0  2  0  175 1   6991.686240    0   1   8   2   0   2   0   0   8   2   1   0  1.000000  0.504   0.00201      0.532   6895.686
 15  1  0   0  2  0  181 1   7094.860580    0   0   4   0   3   2   0   3   5   1   0   0  1.000000  0.350   0.00012    -15.774   6998.861
 15  2  0   0  2  0    1 1    689.550310    0   0   1   1   0   1   0   0   1   1   0   0  1.000000  0.991   0.00065   -589.013    593.550
 15  2  0   0  2  0    2 1   1278.564390    0   0   2   2   0   1   0   0   2   2   0   0  1.000000  0.991  -0.00011   -571.548   1182.564
 15  2  0   0  2  0    3 1   1850.111570    0   0   3   1   0   1   0   0   3   1   0   0  1.000000  0.908   0.00049    -17.750   1754.112
 15  2  0   0  2  0    4 1   1867.863700    0   0   3   3   0   1   0   0   3   3   0   0  1.000000  0.990  -0.00133     17.750   1771.864
 15  2  0   0  2  0    5 1   1980.665360    0   0   1   1   1   1   0   1   1   1   0   0  1.000000  0.765  -0.00005    112.803   1884.665
 15  2  0   0  2  0    6 1   2432.094140    0   0   4   2   0   1   0   0   4   2   0   0  1.000000  0.882   0.00105    -25.235   2336.094
 15  2  0   0  2  0    7 1   2457.332630    0   0   4   4   0   1   0   0   4   4   0   0  1.000000  0.990  -0.00268     25.235   2361.333
 15  2  0   0  2  0    8 1   2575.236040    0   0   2   2   1   1   0   1   2   2   0   0  1.000000  0.749   0.00024    117.906   2479.236
 15  2  0   0  2  0    9 1   2898.253670    0   1   1   1   0   1   0   0   1   1   1   0  1.000000  0.825   0.00040   -100.832   2802.254
 15  2  0   0  2  0   10 1   2999.086760    0   0   5   1   0   1   0   0   5   1   0   0  1.000000  0.798  -0.00023    -16.043   2903.087
 15  2  0   0  2  0   11 1   3015.128970    0   0   5   3   0   1   0   0   5   3   0   0  1.000000  0.860   0.00098     16.043   2919.129
 15  2  0   0  2  0   13 1   3146.850810    0   0   5   1   0   1   0   1   3   1   0   0  1.000000  0.542   0.00018    -22.447   3050.851
 15  2  0   0  2  0   14 1   3169.297840    0   0   3   3   1   1   0   1   3   3   0   0  1.000000  0.737   0.00016     22.447   3073.298
 15  2  0   0  2  0   15 1   3265.904990    0   0   1   1   2   1   0   2   1   1   0   0  1.000000  0.571  -0.00051     96.606   3169.905
 15  2  0   0  2  0   16 1   3473.151030    0   1   2   2   0   1   0   0   2   2   1   0  1.000000  0.827  -0.00013   -102.400   3377.151
 15  2  0   0  2  0   17 1   3575.550280    0   0   5   1   0   1   0   1   4   2   0   0  1.000000  0.760   0.00056    -23.308   3479.550
 15  2  0   0  2  0   20 1   3732.144800    0   0   5   1   0   1   0   0   6   2   0   0  1.000000  0.576   0.00047    -30.725   3636.145
 15  2  0   0  2  0   22 1   3866.134550    0   0   2   2   2   1   0   2   2   2   0   0  1.000000  0.548  -0.00030    103.264   3770.135
 15  2  0   0  2  0   23 1   4031.489820    0   1   3   1   0   1   0   0   3   1   1   0  1.000000  0.753   0.00043    -16.945   3935.490
 15  2  0   0  2  0   24 1   4048.435760    0   1   3   3   0   1   0   0   3   3   1   0  1.000000  0.829  -0.00054     16.945   3952.436
 15  2  0   0  2  0   27 1   4161.554010    0   0   1   1   2   1   0   1   1   1   1   0  1.000000  0.551   0.00011      8.116   4065.554
 15  2  0   0  2  0   30 1   4298.809770    0   0   7   1   0   1   0   0   7   1   0   0  1.000000  0.607  -0.00227    -19.485   4202.810
 15  2  0   0  2  0   33 1   4436.030970    0   0   5   1   1   1   0   3   1   1   0   0  1.000000  0.512  -0.00072    -28.822   4340.031
 15  2  0   0  2  0   35 1   4546.136040    0   0   3   1   2   1   0   2   3   1   0   0  1.000000  0.441  -0.00088    -53.741   4450.136
 15  2  0   0  2  0   36 1   4599.875030    0   1   4   2   0   1   0   0   4   2   1   0  1.000000  0.729   0.00073    -24.118   4503.875
 15  2  0   0  2  0   40 1   4742.088610    0   0   2   2   2   1   0   1   2   2   1   0  1.000000  0.540  -0.00006      9.804   4646.089
 15  2  0   0  2  0   46 1   5024.732720    0   0   5   1   1   1   0   3   2   2   0   0  1.000000  0.515  -0.00078    -37.572   4928.733
 15  2  0   0  2  0   48 1   5076.836050    0   2   1   1   0   1   0   0   1   1   2   0  1.000000  0.691  -0.00024     14.531   4980.836
 15  2  0   0  2  0   49 1   5151.867840    0   0   4   2   2   1   0   2   4   2   0   0  1.000000  0.466  -0.00148     -2.203   5055.868
 15  2  0   0  2  0   50 1   5154.072110    0   1   5   1   0   1   0   0   5   1   1   0  1.000000  0.652  -0.00241      2.203   5058.072
 15  2  0   0  2  0   51 1   5169.378600    0   1   5   3   0   1   0   0   5   3   1   0  1.000000  0.709   0.00111     15.310   5073.379
 15  2  0   0  2  0   55 1   5300.611220    0   1   5   1   0   1   0   1   3   1   1   0  1.000000  0.470  -0.00031    -11.342   5204.611
 15  2  0   0  2  0   57 1   5322.247830    0   0   3   3   2   1   0   1   3   3   1   0  1.000000  0.530   0.00052     10.295   5226.248
 15  2  0   0  2  0   60 1   5418.397790    0   0   1   1   3   1   0   2   1   1   1   0  1.000000  0.474  -0.00039     11.813   5322.398
 15  2  0   0  2  0   65 1   5590.033550    0   0   7   1   1   1   0   3   3   1   0   0  1.000000  0.450  -0.00097    -23.953   5494.034
 15  2  0   0  2  0   67 1   5637.635320    0   2   2   2   0   1   0   0   2   2   2   0  1.000000  0.694  -0.00129    -21.085   5541.635
 15  2  0   0  2  0   70 1   5717.605720    0   0   7   1   1   1   0   4   1   1   0   0  1.000000  0.403  -0.00111      0.223   5621.606
 15  2  0   0  2  0   74 1   5822.341680    0   0   3   1   3   1   0   2   5   1   0   0  1.000000  0.381  -0.00148    -15.329   5726.342
 15  2  0   0  2  0   77 1   5872.387090    0   1   5   1   0   1   0   0   6   2   1   0  1.000000  0.499  -0.00048     13.988   5776.387
 15  2  0   0  2  0   82 1   6004.684310    0   0   2   2   3   1   0   2   2   2   1   0  1.000000  0.455   0.00022     -7.620   5908.684
 15  2  0   0  2  0   88 1   6182.754440    0   2   3   1   0   1   0   0   3   1   2   0  1.000000  0.628  -0.00038     12.408   6086.754
 15  2  0   0  2  0   89 1   6198.926390    0   2   3   3   0   1   0   0   3   3   2   0  1.000000  0.696  -0.00120     -4.316   6102.926
 15  2  0   0  2  0   94 1   6309.955970    0   0   7   1   1   1   0   4   2   2   0   0  1.000000  0.438  -0.00065     -0.645   6213.956
 15  2  0   0  2  0   96 1   6312.564170    0   3   1   1   0   1   0   1   1   1   2   0  1.000000  0.555  -0.00118      1.963   6216.564
 15  2  0   0  2  0  101 1   6426.314590    0   1   7   1   0   1   0   2   3   1   1   0  1.000000  0.519  -0.00322     -6.677   6330.315
 15  2  0   0  2  0  102 1   6432.989330    0   0   4   2   3   1   0   3   4   2   0   0  1.000000  0.392  -0.00105     -0.909   6336.989
 15  2  0   0  2  0  108 1   6561.492540    0   0   5   1   2   1   0   3   1   1   1   0  1.000000  0.346  -0.00131     -9.204   6465.493
 15  2  0   0  2  0  109 1   6570.705490    0   0  11   1   0   1   0   3   5   1   0   0  1.000000  0.583  -0.00985      9.204   6474.705
 15  2  0   0  2  0  115 1   6669.697630    0   0   1   1   4   1   0   2   3   1   1   0  1.000000  0.355  -0.00147      4.027   6573.698
 15  2  0   0  2  0  117 1   6731.167550    0   0  11   1   0   1   0   4   3   1   0   0  1.000000  0.492  -0.00589      5.711   6635.168
 15  2  0   0  2  0  118 1   6737.570900    0   2   4   2   0   1   0   0   4   2   2   0  1.000000  0.607   0.00050      6.410   6641.571
 15  2  0   0  2  0  125 1   6872.488540    0   0   9   1   1   1   0   1   9   1   0   0  1.000000  0.435  -0.00099     -6.679   6776.489
 15  2  0   0  2  0  126 1   6879.168370    0   3   2   2   0   1   0   1   2   2   2   0  1.000000  0.535  -0.00149     -2.953   6783.168
 15  2  0   0  2  0  133 1   6991.592670    0   1   7   1   0   1   0   5   1   1   0   0  1.000000  0.391  -0.00133     -0.150   6895.593
 15  2  0   0  2  0  134 1   6991.739790    0   1   7   1   0   1   0   5   1   1   0   0  1.000000  0.350   0.00196      0.150   6895.740
 15  2  0   0  2  0  140 1   7095.358590    0   0   5   1   3   1   0   3   5   1   0   0  1.000000  0.350  -0.00049    -15.276   6999.359
 20  1  0   0  2  0    1 1    765.123590    0   0   1   1   0   1   0   0   1   1   0   0  1.000000  0.991   0.00062   -589.041    597.124
 20  1  0   0  2  0    2 1   1354.165540    0   0   2   2   0   1   0   0   2   2   0   0  1.000000  0.991  -0.00016   -571.715   1186.166
 20  1  0   0  2  0    3 1   1925.879930    0   0   3   1   0   1   0   0   3   1   0   0  1.000000  0.906   0.00039    -17.683   1757.880
 20  1  0   0  2  0    4 1   1943.564690    0   0   2   2   0   1   0   0   3   3   0   0  1.000000  0.990  -0.00138     17.683   1775.565
 20  1  0   0  2  0    5 1   2055.952090    0   0   1   1   1   1   0   1   1   1   0   0  1.000000  0.764  -0.00004    112.389   1887.952
 20  1  0   0  2  0    6 1   2507.807490    0   0   3   1   0   1   0   0   4   2   0   0  1.000000  0.881   0.00095    -25.317   2339.807
 20  1  0   0  2  0    7 1   2533.128460    0   0   3   3   0   1   0   0   4   4   0   0  1.000000  0.990  -0.00274     25.317   2365.128
 20  1  0   0  2  0    8 1   2650.550830    0   0   2   2   1   1   0   1   2   2   0   0  1.000000  0.749   0.00027    117.425   2482.551
 20  1  0   0  2  0    9 1   2973.211040    0   1   1   1   0   1   0   0   1   1   1   0  1.000000  0.825   0.00047   -101.809   2805.211
 20  1  0   0  2  0   10 1   3075.020960    0   0   5   1   0   1   0   0   5   1   0   0  1.000000  0.795  -0.00047    -15.912   2907.021
 20  1  0   0  2  0   11 1   3090.931200    0   0   4   2   0   1   0   0   5   3   0   0  1.000000  0.856   0.00084     15.912   2922.931
 20  1  0   0  2  0   13 1   3222.313080    0   0   5   1   0   1   0   1   3   1   0   0  1.000000  0.542   0.00015    -22.405   3054.313
 20  1  0   0  2  0   14 1   3244.718510    0   0   2   2   1   1   0   1   3   3   0   0  1.000000  0.736   0.00018     22.405   3076.719
 20  1  0   0  2  0   15 1   3340.931690    0   0   1   1   2   1   0   2   1   1   0   0  1.000000  0.570  -0.00050     96.213   3172.932
 20  1  0   0  2  0   16 1   3548.144590    0   1   2   2   0   1   0   0   2   2   1   0  1.000000  0.828  -0.00008   -103.212   3380.145
 20  1  0   0  2  0   17 1   3651.355990    0   0   5   1   0   1   0   1   4   2   0   0  1.000000  0.758   0.00031    -23.385   3483.356
 20  1  0   0  2  0   20 1   3807.545600    0   0   5   1   0   1   0   0   6   2   0   0  1.000000  0.576   0.00047    -30.843   3639.546
 20  1  0   0  2  0   22 1   3941.183260    0   0   2   2   2   1   0   2   2   2   0   0  1.000000  0.547  -0.00027    102.794   3773.183
 20  1  0   0  2  0   23 1   4106.654990    0   1   3   1   0   1   0   0   3   1   1   0  1.000000  0.752   0.00050    -16.880   3938.655
 20  1  0   0  2  0   24 1   4123.536450    0   1   2   2   0   1   0   0   3   3   1   0  1.000000  0.828  -0.00049     16.880   3955.536
 20  1  0   0  2  0   27 1   4236.221960    0   0   1   1   2   1   0   1   1   1   1   0  1.000000  0.550   0.00010      6.894   4068.222
 20  1  0   0  2  0   30 1   4374.423360    0   0   7   1   0   1   0   0   7   1   0   0  1.000000  0.605  -0.00231    -19.365   4206.423
 20  1  0   0  2  0   35 1   4620.940720    0   0   3   1   2   1   0   2   3   1   0   0  1.000000  0.442  -0.00091    -54.056   4452.941
 20  1  0   0  2  0   36 1   4674.995110    0   1   3   1   0   1   0   0   4   2   1   0  1.000000  0.728   0.00067    -24.201   4506.995
 20  1  0   0  2  0   37 1   4699.198030    0   1   3   3   0   1   0   0   4   4   1   0  1.000000  0.830  -0.00086     24.201   4531.198
 20  1  0   0  2  0   40 1   4816.795150    0   0   2   2   2   1   0   1   2   2   1   0  1.000000  0.539  -0.00005      8.554   4648.795
 20  1  0   0  2  0   46 1   5099.825740    0   0   5   1   1   1   0   3   2   2   0   0  1.000000  0.514  -0.00075    -37.736   4931.826
 20  1  0   0  2  0   48 1   5151.176320    0   2   1   1   0   1   0   0   1   1   2   0  1.000000  0.692  -0.00002     13.615   4983.176
 20  1  0   0  2  0   49 1   5226.675290    0   0   3   1   2   1   0   2   4   2   0   0  1.000000  0.466  -0.00147     -2.739   5058.675
 20  1  0   0  2  0   50 1   5229.415490    0   1   5   1   0   1   0   0   5   1   1   0  1.000000  0.649  -0.00259      2.739   5061.415
 20  1  0   0  2  0   51 1   5244.595170    0   1   4   2   0   1   0   0   5   3   1   0  1.000000  0.706   0.00097     15.183   5076.595
 20  1  0   0  2  0   55 1   5375.467670    0   1   5   1   0   1   0   1   3   1   1   0  1.000000  0.470  -0.00029    -12.512   5207.468
 20  1  0   0  2  0   57 1   5397.069060    0   0   2   2   2   1   0   1   3   3   1   0  1.000000  0.529   0.00056      9.090   5229.069
 20  1  0   0  2  0   60 1   5492.804230    0   0   1   1   3   1   0   2   1   1   1   0  1.000000  0.472  -0.00048      9.978   5324.804
 20  1  0   0  2  0   65 1   5665.322220    0   0   7   1   1   1   0   3   3   1   0   0  1.000000  0.447  -0.00085    -23.855   5497.322
 20  1  0   0  2  0   67 1   5712.020030    0   2   2   2   0   1   0   0   2   2   2   0  1.000000  0.694  -0.00110    -22.049   5544.020
 20  1  0   0  2  0   69 1   5792.441900    0   0   7   1   1   1   0   4   1   1   0   0  1.000000  0.392  -0.00175     -0.190   5624.442
 20  1  0   0  2  0   70 1   5792.632840    0   1   5   1   0   1   0   1   4   2   1   0  1.000000  0.588  -0.00245      0.190   5624.633
 20  1  0   0  2  0   74 1   5896.971590    0   0   3   1   3   1   0   2   5   1   0   0  1.000000  0.381  -0.00161    -16.635   5728.972
 20  1  0   0  2  0   77 1   5947.194390    0   1   5   1   0   1   0   0   6   2   1   0  1.000000  0.499  -0.00047     12.777   5779.194
 20  1  0   0  2  0   82 1   6079.127040    0   0   2   2   3   1   0   2   2   2   1   0  1.000000  0.453   0.00019      6.116   5911.127
 20  1  0   0  2  0   88 1   6257.315730    0   2   3   1   0   1   0   0   3   1   2   0  1.000000  0.627  -0.00008     11.831   6089.316
 20  1  0   0  2  0   89 1   6273.425480    0   2   2   2   0   1   0   0   3   3   2   0  1.000000  0.696  -0.00095     -5.093   6105.425
 20  1  0   0  2  0   96 1   6386.612220    0   3   1   1   0   1   0   1   1   1   2   0  1.000000  0.554  -0.00115      0.617   6218.612
 20  1  0   0  2  0  101 1   6501.334400    0   1   7   1   0   1   0   0   7   1   1   0  1.000000  0.517  -0.00323     -6.251   6333.334
 20  1  0   0  2  0  102 1   6507.582830    0   0   3   1   3   1   0   3   4   2   0   0  1.000000  0.391  -0.00106     -2.394   6339.583
 20  1  0   0  2  0  108 1   6636.043250    0   0   5   1   2   1   0   3   1   1   1   0  1.000000  0.345  -0.00131    -10.503   6468.043
 20  1  0   0  2  0  109 1   6646.555260    0   0  11   1   0   1   0   3   5   1   0   0  1.000000  0.576  -0.01014     10.503   6478.555
 20  1  0   0  2  0  115 1   6743.884740    0   0   1   1   4   1   0   2   3   1   1   0  1.000000  0.352  -0.00161      2.399   6575.885
 20  1  0   0  2  0  117 1   6806.569790    0   0  11   1   0   1   0   4   3   1   0   0  1.000000  0.489  -0.00571      5.160   6638.570
 20  1  0   0  2  0  118 1   6812.096810    0   2   3   1   0   1   0   0   4   2   2   0  1.000000  0.606   0.00057      5.533   6644.097
 20  1  0   0  2  0  125 1   6947.446120    0   0   9   1   1   1   0   1   9   1   0   0  1.000000  0.433  -0.00074     -5.818   6779.446
 20  1  0   0  2  0  126 1   6953.265250    0   3   2   2   0   1   0   1   2   2   2   0  1.000000  0.535  -0.00147     -4.340   6785.265
 20  1  0   0  2  0  133 1   7066.221140    0   0   7   1   2   1   0   5   1   1   0   0  1.000000  0.346  -0.00182     -0.364   6898.221
 20  1  0   0  2  0  134 1   7066.580590    0   1   7   1   0   1   0   0   8   2   1   0  1.000000  0.501   0.00259      0.364   6898.581
 20  2  0   0  2  0    1 1    175.953560    0   0   0   0   0   2   0   0   0   0   0   0  1.000000  0.991   0.00000   -588.838      7.954
 20  2  0   0  2  0    2 1    764.791140    0   0   0   0   0   2   0   0   1   1   0   0  1.000000  0.991   0.00061   -579.664    596.791
 20  2  0   0  2  0    3 1   1344.455270    0   0   2   0   0   2   0   0   2   0   0   0  1.000000  0.934   0.00008     -9.720   1176.455
 20  2  0   0  2  0    4 1   1354.175970    0   0   2   2   0   2   0   0   2   2   0   0  1.000000  0.983  -0.00019      9.720   1186.176
 20  2  0   0  2  0    5 1   1460.120040    0   0   0   0   1   2   0   1   0   0   0   0  1.000000  0.787  -0.00058    105.944   1292.120
 20  2  0   0  2  0    6 1   1925.253350    0   0   2   0   0   2   0   0   3   1   0   0  1.000000  0.906   0.00048    -18.309   1757.253
 20  2  0   0  2  0    7 1   1943.564560    0   0   2   2   0   2   0   0   3   3   0   0  1.000000  0.989  -0.00142     18.309   1775.565
 20  2  0   0  2  0    8 1   2055.570050    0   0   0   0   1   2   0   1   1   1   0   0  1.000000  0.765  -0.00001    112.007   1887.570
 20  2  0   0  2  0    9 1   2398.260790    0   1   0   0   0   2   0   0   0   0   1   0  1.000000  0.823  -0.00113   -100.905   2230.261
 20  2  0   0  2  0   10 1   2499.164250    0   0   5   1   0   2   0   0   4   0   0   0  1.000000  0.823  -0.00008     -8.677   2331.164
 20  2  0   0  2  0   11 1   2507.840120    0   0   4   2   0   2   0   0   4   2   0   0  1.000000  0.858   0.00091      8.677   2339.840
 20  2  0   0  2  0   12 1   2533.128460    0   0   3   3   0   2   0   0   4   4   0   0  1.000000  0.989  -0.00277     25.285   2365.128
 20  2  0   0  2  0   13 1   2637.575830    0   0   2   0   1   2   0   1   2   0   0   0  1.000000  0.618   0.00027    -12.984   2469.576
 20  2  0   0  2  0   14 1   2650.560040    0   0   2   2   1   2   0   1   2   2   0   0  1.000000  0.744   0.00026     12.984   2482.560
 20  2  0   0  2  0   15 1   2737.864910    0   0   0   0   2   2   0   2   0   0   0   0  1.000000  0.607  -0.00106     87.304   2569.865
 20  2  0   0  2  0   16 1   2972.885020    0   1   0   0   0   2   0   0   1   1   1   0  1.000000  0.825   0.00037   -101.224   2804.885
 20  2  0   0  2  0   17 1   3074.109510    0   0   4   0   0   2   0   0   5   1   0   0  1.000000  0.793  -0.00010    -16.822   2906.110
 20  2  0   0  2  0   18 1   3090.930590    0   0   4   2   0   2   0   0   5   3   0   0  1.000000  0.854   0.00083     16.822   2922.931
 20  2  0   0  2  0   20 1   3221.634730    0   0   4   0   0   2   0   1   3   1   0   0  1.000000  0.540   0.00020    -23.084   3053.635
 20  2  0   0  2  0   21 1   3244.718400    0   0   2   2   1   2   0   1   3   3   0   0  1.000000  0.736   0.00019     23.084   3076.718
 20  2  0   0  2  0   22 1   3340.479150    0   0   0   0   2   2   0   2   1   1   0   0  1.000000  0.571  -0.00052     95.760   3172.479
 20  2  0   0  2  0   23 1   3538.883560    0   1   2   0   0   2   0   0   2   0   1   0  1.000000  0.776   0.00013     -9.271   3370.884
 20  2  0   0  2  0   24 1   3548.155120    0   1   2   2   0   2   0   0   2   2   1   0  1.000000  0.820  -0.00002      9.271   3380.155
 20  2  0   0  2  0   25 1   3643.392420    0   0   5   1   0   2   0   0   6   0   0   0  1.000000  0.693  -0.00088     -8.032   3475.392
 20  2  0   0  2  0   26 1   3651.423630    0   0   6   0   0   2   0   1   4   2   0   0  1.000000  0.717   0.00022     -3.154   3483.424
 20  2  0   0  2  0   27 1   3654.578750    0   2   0   0   0   2   0   1   0   0   1   0  1.000000  0.577  -0.00045      3.154   3486.579
 20  2  0   0  2  0   30 1   3796.766170    0   0   5   1   0   2   0   2   2   0   0   0  1.000000  0.562  -0.00224    -10.812   3628.766
 20  2  0   0  2  0   31 1   3807.575360    0   0   6   0   0   2   0   0   6   2   0   0  1.000000  0.552   0.00044     10.812   3639.575
 20  2  0   0  2  0   33 1   3923.068540    0   0   5   1   1   2   0   1   4   0   0   0  1.000000  0.488   0.00041    -18.121   3755.069
 20  2  0   0  2  0   34 1   3941.190560    0   0   2   2   2   2   0   2   2   2   0   0  1.000000  0.545  -0.00026     18.121   3773.191
 20  2  0   0  2  0   35 1   4010.292670    0   1   0   0   2   2   0   3   0   0   0   0  1.000000  0.450  -0.00053     69.102   3842.293
 20  2  0   0  2  0   36 1   4106.041020    0   1   2   0   0   2   0   0   3   1   1   0  1.000000  0.750   0.00028    -17.495   3938.041
 20  2  0   0  2  0   37 1   4123.536310    0   1   2   2   0   2   0   0   3   3   1   0  1.000000  0.826  -0.00044     17.495   3955.536
 20  2  0   0  2  0   40 1   4235.849950    0   0   0   0   2   2   0   1   1   1   1   0  1.000000  0.556   0.00009      6.524   4067.850
 20  2  0   0  2  0   43 1   4373.453720    0   0   6   0   0   2   0   0   7   1   0   0  1.000000  0.603  -0.00221    -20.334   4205.454
 20  2  0   0  2  0   44 1   4393.783710    0   0   6   2   0   2   0   0   7   3   0   0  1.000000  0.594   0.00170     20.334   4225.784
 20  2  0   0  2  0   46 1   4510.451470    0   0   4   0   1   2   0   3   1   1   0   0  1.000000  0.510  -0.00078    -29.559   4342.451
 20  2  0   0  2  0   47 1   4540.010660    0   0   2   2   2   2   0   2   3   3   0   0  1.000000  0.531  -0.00052     29.559   4372.011
 20  2  0   0  2  0   48 1   4590.428970    0   2   0   0   0   2   0   0   0   0   2   0  1.000000  0.688  -0.00100    -29.959   4422.429
 20  2  0   0  2  0   49 1   4620.387560    0   0   2   0   2   2   0   2   3   1   0   0  1.000000  0.441  -0.00075     29.959   4452.388
 20  2  0   0  2  0   50 1   4666.747580    0   1   5   1   0   2   0   0   4   0   1   0  1.000000  0.676  -0.00071     -8.282   4498.748
 20  2  0   0  2  0   52 1   4699.198030    0   1   3   3   0   2   0   0   4   4   1   0  1.000000  0.828  -0.00081     24.169   4531.198
 20  2  0   0  2  0   55 1   4804.318580    0   0   2   0   2   2   0   1   2   0   1   0  1.000000  0.461   0.00049     -3.923   4636.319
 20  2  0   0  2  0   57 1   4816.804260    0   0   2   2   2   2   0   1   2   2   1   0  1.000000  0.541  -0.00005      8.563   4648.804
 20  2  0   0  2  0   60 1   4903.886320    0   0   0   0   3   2   0   2   0   0   1   0  1.000000  0.509   0.00033     11.190   4735.886
 20  2  0   0  2  0   61 1   4943.136070    0   0   8   2   0   2   0   0   8   0   0   0  1.000000  0.573  -0.00187     -9.620   4775.136
 20  2  0   0  2  0   65 1   5086.031060    0   0   5   1   1   2   0   3   2   0   0   0  1.000000  0.464  -0.00275    -13.823   4918.031
 20  2  0   0  2  0   66 1   5099.851950    0   0   6   0   1   2   0   3   2   2   0   0  1.000000  0.494  -0.00074     13.823   4931.852
 20  2  0   0  2  0   68 1   5150.856080    0   2   0   0   0   2   0   0   1   1   2   0  1.000000  0.690  -0.00030     13.295   4982.856
 20  2  0   0  2  0   69 1   5200.311440    0   0   5   1   2   2   0   4   0   0   0   0  1.000000  0.379   0.00044    -26.366   5032.311
 20  2  0   0  2  0   70 1   5226.679130    0   0   4   2   2   2   0   2   4   2   0   0  1.000000  0.459  -0.00146     -1.845   5058.679
 20  2  0   0  2  0   71 1   5228.524810    0   1   4   0   0   2   0   0   5   1   1   0  1.000000  0.646  -0.00232      1.845   5060.525
 20  2  0   0  2  0   72 1   5244.594550    0   1   4   2   0   2   0   0   5   3   1   0  1.000000  0.703   0.00100     16.073   5076.595
 20  2  0   0  2  0   74 1   5279.141180    0   0   2   0   3   2   0   2   4   0   0   0  1.000000  0.358  -0.00040      4.025   5111.141
 20  2  0   0  2  0   77 1   5374.807910    0   1   4   0   0   2   0   1   3   1   1   0  1.000000  0.468  -0.00038    -13.172   5206.808
 20  2  0   0  2  0   79 1   5397.068950    0   0   2   2   2   2   0   1   3   3   1   0  1.000000  0.534   0.00058      9.090   5229.069
 20  2  0   0  2  0   82 1   5492.365750    0   0   0   0   3   2   0   2   1   1   1   0  1.000000  0.481  -0.00057      9.540   5324.366
 20  2  0   0  2  0   87 1   5664.288920    0   0   6   0   1   2   0   3   3   1   0   0  1.000000  0.446  -0.00101    -24.888   5496.289
 20  2  0   0  2  0   89 1   5703.180790    0   2   2   0   0   2   0   0   2   0   2   0  1.000000  0.648  -0.00078     -8.850   5535.181
 20  2  0   0  2  0   90 1   5712.030680    0   2   2   2   0   2   0   0   2   2   2   0  1.000000  0.687  -0.00107      8.850   5544.031
 20  2  0   0  2  0   93 1   5791.649580    0   0   6   0   1   2   0   4   1   1   0   0  1.000000  0.407  -0.00146     -1.036   5623.650
 20  2  0   0  2  0   96 1   5819.039380    0   3   0   0   0   2   0   1   0   0   2   0  1.000000  0.580  -0.00121      4.076   5651.039
 20  2  0   0  2  0   99 1   5896.278710    0   0   2   0   3   2   0   2   5   1   0   0  1.000000  0.382  -0.00089    -10.186   5728.279
 20  2  0   0  2  0  103 1   5936.807740    0   1   5   1   0   2   0   2   2   0   1   0  1.000000  0.482  -0.00280      2.388   5768.808
 20  2  0   0  2  0  104 1   5947.223490    0   1   6   0   0   2   0   0   6   2   1   0  1.000000  0.477  -0.00045     10.418   5779.223
 20  2  0   0  2  0  108 1   6061.494940    0   2   5   1   0   2   0   1   4   0   1   0  1.000000  0.335   0.00012    -11.516   5893.495
 20  2  0   0  2  0  111 1   6079.139560    0   0   2   2   3   2   0   2   2   2   1   0  1.000000  0.442   0.00070      0.073   5911.140
 20  2  0   0  2  0  114 1   6147.303020    0   0   0   0   4   2   0   3   0   0   1   0  1.000000  0.394   0.00085     -7.047   5979.303
 20  2  0   0  2  0  117 1   6233.841520    0   0  10   2   0   2   0   4   2   0   0   0  1.000000  0.428  -0.00024    -11.701   6065.842
 20  2  0   0  2  0  118 1   6245.538850    0   0  10   0   0   2   0   0  10   2   0   0  1.000000  0.420   0.00341    -11.170   6077.539
 20  2  0   0  2  0  119 1   6256.713130    0   2   2   0   0   2   0   0   3   1   2   0  1.000000  0.625  -0.00074     11.170   6088.713
 20  2  0   0  2  0  120 1   6273.425330    0   2   2   2   0   2   0   0   3   3   2   0  1.000000  0.693  -0.00094     -5.093   6105.425
 20  2  0   0  2  0  125 1   6366.481500    0   0   8   2   1   2   0   1   8   0   0   0  1.000000  0.403  -0.00110      8.986   6198.481
 20  2  0   0  2  0  126 1   6384.770880    0   0   8   0   1   2   0   4   2   2   0   0  1.000000  0.413  -0.00055     -1.224   6216.771
 20  2  0   0  2  0  128 1   6386.249600    0   3   0   0   0   2   0   1   1   1   2   0  1.000000  0.555  -0.00127      0.254   6218.250
 20  2  0   0  2  0  132 1   6468.621440    0   1   0   0   4   2   0   5   0   0   0   0  1.000000  0.331   0.00065      0.030   6300.621
 20  2  0   0  2  0  134 1   6500.395480    0   1   6   0   0   2   0   0   7   1   1   0  1.000000  0.513  -0.00309     -7.187   6332.395
 20  2  0   0  2  0  138 1   6546.483550    0   0   5   1   3   2   0   3   4   0   0   0  1.000000  0.327  -0.00082     -2.979   6378.484
 20  2  0   0  2  0  142 1   6635.330110    0   0   4   0   2   2   0   3   1   1   1   0  1.000000  0.347  -0.00115     -9.673   6467.330
 20  2  0   0  2  0  143 1   6645.011110    0   0   9   1   0   2   0   3   5   1   0   0  1.000000  0.568  -0.00938      9.673   6477.011
 20  2  0   0  2  0  149 1   6743.349160    0   0   0   0   4   2   0   2   3   1   1   0  1.000000  0.362  -0.00156      1.863   6575.349
 20  2  0   0  2  0  150 1   6752.449890    0   2   0   0   1   2   0   0   0   0   3   0  1.000000  0.602  -0.00007      9.102   6584.450
 20  2  0   0  2  0  152 1   6804.250900    0   2   5   1   0   2   0   0   4   0   2   0  1.000000  0.559  -0.00081     -0.982   6636.251
 20  2  0   0  2  0  153 1   6805.237920    0   0   9   1   0   2   0   4   3   1   0   0  1.000000  0.482  -0.00562      0.982   6637.238
 20  2  0   0  2  0  154 1   6812.129920    0   2   4   2   0   2   0   0   4   2   2   0  1.000000  0.588   0.00060      6.898   6644.130
 20  2  0   0  2  0  156 1   6835.207400    0   2   3   3   0   2   0   0   4   4   2   0  1.000000  0.695  -0.00058      7.932   6667.207
 20  2  0   0  2  0  158 1   6895.243720    0   1   8   2   0   2   0   1   6   0   1   0  1.000000  0.434  -0.00314     -7.276   6727.244
 20  2  0   0  2  0  162 1   6941.232810    0   3   2   0   0   2   0   1   2   0   2   0  1.000000  0.427  -0.00063     -5.112   6773.233
 20  2  0   0  2  0  163 1   6946.344640    0   0  11   1   1   2   0   1   9   1   0   0  1.000000  0.429  -0.00094      5.112   6778.345
 20  2  0   0  2  0  164 1   6953.274220    0   3   2   2   0   2   0   1   2   2   2   0  1.000000  0.531  -0.00145     -4.331   6785.274
 20  2  0   0  2  0  171 1   7040.143890    0   4   0   0   0   2   0   2   0   0   2   0  1.000000  0.392  -0.00011      6.004   6872.144
 20  2  0   0  2  0  173 1   7057.332640    0   1   8   2   0   2   0   0   8   0   1   0  1.000000  0.479  -0.00115      3.535   6889.333
 20  2  0   0  2  0  174 1   7065.352800    0   0   6   0   2   2   0   5   1   1   0   0  1.000000  0.360  -0.00108     -1.269   6897.353
 20  2  0   0  2  0  175 1   7066.618790    0   1   8   0   0   2   0   0   8   2   1   0  1.000000  0.482   0.00199      1.269   6898.619
 25  1  0   0  2  0    1 1    272.282750    0   0   0   0   0   2   0   0   0   0   0   0  1.000000  0.991   0.00001   -588.876     12.283
 25  1  0   0  2  0    2 1    861.158170    0   0   0   0   0   2   0   0   1   1   0   0  1.000000  0.991   0.00059   -579.818    601.158
 25  1  0   0  2  0    3 1   1440.976380    0   0   3   1   0   2   0   0   2   0   0   0  1.000000  0.923   0.00002     -9.798   1180.976
 25  1  0   0  2  0    4 1   1450.774710    0   0   1   1   0   2   0   0   2   2   0   0  1.000000  0.973  -0.00025      9.798   1190.775
 25  1  0   0  2  0    5 1   1556.046250    0   0   0   0   1   2   0   1   0   0   0   0  1.000000  0.786  -0.00053    105.271   1296.046
 25  1  0   0  2  0    6 1   2021.705960    0   0   2   0   0   2   0   0   3   1   0   0  1.000000  0.903   0.00042    -18.570   1761.706
 25  1  0   0  2  0    7 1   2040.278040    0   0   2   2   0   2   0   0   3   3   0   0  1.000000  0.986  -0.00149     18.570   1780.278
 25  1  0   0  2  0    8 1   2151.543910    0   0   0   0   1   2   0   1   1   1   0   0  1.000000  0.764   0.00003    111.267   1891.544
 25  1  0   0  2  0    9 1   2493.796290    0   1   0   0   0   2   0   0   0   0   1   0  1.000000  0.823  -0.00106   -102.017   2233.796
 25  1  0   0  2  0   10 1   2595.811990    0   0   4   2   0   2   0   0   4   0   0   0  1.000000  0.795  -0.00020     -8.798   2335.812
 25  1  0   0  2  0   11 1   2604.609420    0   0   4   0   0   2   0   0   4   2   0   0  1.000000  0.828   0.00075      8.798   2344.609
 25  1  0   0  2  0   12 1   2629.962910    0   0   3   3   0   2   0   0   4   4   0   0  1.000000  0.987  -0.00286     25.350   2369.963
 25  1  0   0  2  0   13 1   2733.690600    0   0   3   1   1   2   0   1   2   0   0   0  1.000000  0.610   0.00027    -13.101   2473.691
 25  1  0   0  2  0   14 1   2746.791780    0   0   1   1   1   2   0   1   2   2   0   0  1.000000  0.736   0.00028     13.101   2486.792
 25  1  0   0  2  0   15 1   2833.413990    0   0   0   0   2   2   0   2   0   0   0   0  1.000000  0.606  -0.00101     86.621   2573.414
 25  1  0   0  2  0   16 1   3068.468650    0   1   0   0   0   2   0   0   1   1   1   0  1.000000  0.825   0.00041   -102.145   2808.469
 25  1  0   0  2  0   17 1   3170.614220    0   0   7   1   0   2   0   0   5   1   0   0  1.000000  0.786  -0.00023    -17.160   2910.614
 25  1  0   0  2  0   18 1   3187.773150    0   0   4   2   0   2   0   0   5   3   0   0  1.000000  0.846   0.00065     17.160   2927.773
 25  1  0   0  2  0   20 1   3317.667960    0   0   7   1   0   2   0   1   3   1   0   0  1.000000  0.538   0.00019    -23.406   3057.668
 25  1  0   0  2  0   21 1   3341.074130    0   0   2   2   1   2   0   1   3   3   0   0  1.000000  0.733   0.00022     23.406   3081.074
 25  1  0   0  2  0   22 1   3436.082450    0   0   0   0   2   2   0   2   1   1   0   0  1.000000  0.570  -0.00051     95.008   3176.082
 25  1  0   0  2  0   23 1   3634.628490    0   1   3   1   0   2   0   0   2   0   1   0  1.000000  0.767   0.00019     -9.349   3374.628
 25  1  0   0  2  0   24 1   3643.977690    0   1   1   1   0   2   0   0   2   2   1   0  1.000000  0.811   0.00005      9.349   3383.978
 25  1  0   0  2  0   25 1   3740.120860    0   0   6   2   0   2   0   0   6   0   0   0  1.000000  0.648  -0.00117     -8.234   3480.121
 25  1  0   0  2  0   26 1   3748.353820    0   0   6   0   0   2   0   1   4   2   0   0  1.000000  0.670  -0.00021     -1.353   3488.354
 25  1  0   0  2  0   27 1   3749.707180    0   2   0   0   0   2   0   1   0   0   1   0  1.000000  0.576  -0.00046      1.353   3489.707
 25  1  0   0  2  0   30 1   3892.995070    0   0   6   2   0   2   0   2   2   0   0   0  1.000000  0.537  -0.00224    -10.949   3632.995
 25  1  0   0  2  0   31 1   3903.941720    0   0   6   0   0   2   0   0   6   2   0   0  1.000000  0.526   0.00042     10.949   3643.942
 25  1  0   0  2  0   33 1   4018.766360    0   0   4   2   1   2   0   1   4   0   0   0  1.000000  0.478   0.00044    -18.314   3758.766
 25  1  0   0  2  0   34 1   4037.080580    0   0   1   1   2   2   0   2   2   2   0   0  1.000000  0.540  -0.00023     18.314   3777.081
 25  1  0   0  2  0   35 1   4105.514380    0   1   0   0   2   2   0   3   0   0   0   0  1.000000  0.448  -0.00050     68.434   3845.514
 25  1  0   0  2  0   36 1   4201.729840    0   1   2   0   0   2   0   0   3   1   1   0  1.000000  0.748   0.00026    -17.752   3941.730
 25  1  0   0  2  0   37 1   4219.482810    0   1   2   2   0   2   0   0   3   3   1   0  1.000000  0.825  -0.00036     17.752   3959.483
 25  1  0   0  2  0   40 1   4331.038760    0   0   0   0   2   2   0   1   1   1   1   0  1.000000  0.555   0.00009      4.759   4071.039
 25  1  0   0  2  0   44 1   4490.231210    0   0   9   3   0   2   0   0   7   3   0   0  1.000000  0.586   0.00177     20.718   4230.231
 25  1  0   0  2  0   46 1   4606.063520    0   0   7   1   1   2   0   3   1   1   0   0  1.000000  0.507  -0.00080    -29.968   4346.064
 25  1  0   0  2  0   47 1   4636.031170    0   0   2   2   2   2   0   2   3   3   0   0  1.000000  0.529  -0.00048     29.968   4376.031
 25  1  0   0  2  0   48 1   4685.168950    0   2   0   0   0   2   0   0   0   0   2   0  1.000000  0.688  -0.00092    -30.484   4425.169
 25  1  0   0  2  0   49 1   4715.652630    0   0   2   0   2   2   0   2   3   1   0   0  1.000000  0.442  -0.00069     30.484   4455.653
 25  1  0   0  2  0   50 1   4762.636760    0   1   4   2   0   2   0   0   4   0   1   0  1.000000  0.653  -0.00074     -8.404   4502.637
 25  1  0   0  2  0   51 1   4771.039280    0   1   4   0   0   2   0   0   4   2   1   0  1.000000  0.684   0.00064      8.404   4511.039
 25  1  0   0  2  0   52 1   4795.275170    0   1   3   3   0   2   0   0   4   4   1   0  1.000000  0.827  -0.00064     24.235   4535.275
 25  1  0   0  2  0   55 1   4899.655030    0   0   3   1   2   2   0   1   2   0   1   0  1.000000  0.454   0.00050     -5.627   4639.655
 25  1  0   0  2  0   57 1   4912.258750    0   0   1   1   2   2   0   1   2   2   1   0  1.000000  0.534  -0.00005      6.976   4652.259
 25  1  0   0  2  0   60 1   4998.633840    0   0   0   0   3   2   0   2   0   0   1   0  1.000000  0.507   0.00020      8.644   4738.634
 25  1  0   0  2  0   61 1   5039.429710    0   0   8   2   0   2   0   0   8   0   0   0  1.000000  0.531  -0.00187     -9.825   4779.430
 25  1  0   0  2  0   65 1   5181.830960    0   0   6   2   1   2   0   3   2   0   0   0  1.000000  0.442  -0.00267    -13.992   4921.831
 25  1  0   0  2  0   66 1   5195.820680    0   0   6   0   1   2   0   3   2   2   0   0  1.000000  0.471  -0.00068     13.992   4935.821
 25  1  0   0  2  0   68 1   5245.654430    0   2   0   0   0   2   0   0   1   1   2   0  1.000000  0.691  -0.00015     11.947   4985.654
 25  1  0   0  2  0   69 1   5295.567110    0   0   4   2   2   2   0   4   0   0   0   0  1.000000  0.369   0.00053    -26.688   5035.567
 25  1  0   0  2  0   70 1   5322.257450    0   0   4   0   2   2   0   2   4   2   0   0  1.000000  0.451  -0.00142     -2.028   5062.257
 25  1  0   0  2  0   71 1   5324.286020    0   1   7   1   0   2   0   0   5   1   1   0  1.000000  0.640  -0.00239      2.028   5064.286
 25  1  0   0  2  0   72 1   5340.688790    0   1   4   2   0   2   0   0   5   3   1   0  1.000000  0.696   0.00082     16.406   5080.689
 25  1  0   0  2  0   74 1   5374.118280    0   0   3   1   3   2   0   2   4   0   0   0  1.000000  0.356  -0.00037      2.796   5114.118
 25  1  0   0  2  0   77 1   5470.077360    0   1   7   1   0   2   0   1   3   1   1   0  1.000000  0.466  -0.00041     13.206   5210.077
 25  1  0   0  2  0   79 1   5492.658850    0   0   2   2   2   2   0   1   3   3   1   0  1.000000  0.531   0.00063      7.551   5232.659
 25  1  0   0  2  0   82 1   5587.184400    0   0   0   0   3   2   0   2   1   1   1   0  1.000000  0.478  -0.00071      6.957   5327.184
 25  1  0   0  2  0   87 1   5759.902390    0   0   5   1   1   2   0   3   3   1   0   0  1.000000  0.438  -0.00092    -25.335   5499.902
 25  1  0   0  2  0   89 1   5798.148020    0   2   3   1   0   2   0   0   2   0   2   0  1.000000  0.640  -0.00054     -8.927   5538.148
 25  1  0   0  2  0   90 1   5807.075480    0   2   1   1   0   2   0   0   2   2   2   0  1.000000  0.680  -0.00080      8.927   5547.075
 25  1  0   0  2  0   93 1   5886.842170    0   0   5   1   1   2   0   4   1   1   0   0  1.000000  0.403  -0.00145     -2.033   5626.842
 25  1  0   0  2  0   96 1   5913.368130    0   3   0   0   0   2   0   1   0   0   2   0  1.000000  0.579  -0.00131      2.197   5653.368
 25  1  0   0  2  0   99 1   5991.244850    0   0   2   0   3   2   0   2   5   1   0   0  1.000000  0.381  -0.00065    -11.992   5731.245
 25  1  0   0  2  0  103 1   6032.277550    0   1   6   2   0   2   0   2   2   0   1   0  1.000000  0.461  -0.00275      0.737   5772.278
 25  1  0   0  2  0  104 1   6042.830670    0   1   6   0   0   2   0   0   6   2   1   0  1.000000  0.455  -0.00042     10.555   5782.831
 25  1  0   0  2  0  108 1   6156.410940    0   2   4   2   0   2   0   1   4   0   1   0  1.000000  0.328   0.00011    -14.107   5896.411
 25  1  0   0  2  0  110 1   6174.248830    0   0   1   1   3   2   0   2   2   2   1   0  1.000000  0.452   0.00011     -1.140   5914.249
 25  1  0   0  2  0  111 1   6175.387480    0   0  11   3   0   2   0   0  10   0   0   0  1.000000  0.481   0.00184      1.140   5915.387
 25  1  0   0  2  0  114 1   6241.723780    0   0   0   0   4   2   0   3   0   0   1   0  1.000000  0.391   0.00062     -9.386   5981.724
 25  1  0   0  2  0  117 1   6329.689690    0   0  11   3   0   2   0   4   2   0   0   0  1.000000  0.395  -0.00011    -11.918   6069.690
 25  1  0   0  2  0  118 1   6341.603870    0   0  11   1   0   2   0   0  10   2   0   0  1.000000  0.382   0.00369    -10.028   6081.604
 25  1  0   0  2  0  119 1   6351.636570    0   2   2   0   0   2   0   0   3   1   2   0  1.000000  0.623  -0.00065     10.028   6091.637
 25  1  0   0  2  0  120 1   6368.603220    0   2   2   2   0   2   0   0   3   3   2   0  1.000000  0.692  -0.00064     -6.086   6108.603
 25  1  0   0  2  0  125 1   6461.831900    0   0   8   2   1   2   0   1   8   0   0   0  1.000000  0.382  -0.00090      8.112   6201.832
 25  1  0   0  2  0  126 1   6480.349800    0   0   8   0   1   2   0   4   2   2   0   0  1.000000  0.389  -0.00053     -0.302   6220.350
 25  1  0   0  2  0  127 1   6480.652900    0   3   0   0   0   2   0   1   1   1   2   0  1.000000  0.553  -0.00117      0.302   6220.653
 25  1  0   0  2  0  131 1   6563.423220    0   1   0   0   4   2   0   5   0   0   0   0  1.000000  0.333   0.00030     -1.675   6303.423
 25  1  0   0  2  0  134 1   6595.717140    0   1   5   1   0   2   0   2   3   1   1   0  1.000000  0.506  -0.00300     -7.164   6335.717
 25  1  0   0  2  0  135 1   6602.879140    0   0   4   0   3   2   0   2   6   2   0   0  1.000000  0.380  -0.00091     -4.291   6342.879
 25  1  0   0  2  0  138 1   6641.310970    0   0   4   2   3   2   0   3   4   0   0   0  1.000000  0.324  -0.00069     -5.459   6381.311
 25  1  0   0  2  0  142 1   6730.179620    0   0   7   1   2   2   0   3   1   1   1   0  1.000000  0.344  -0.00103    -10.863   6470.180
 25  1  0   0  2  0  143 1   6741.051110    0   0   9   1   0   2   0   3   5   1   0   0  1.000000  0.542  -0.00933     10.863   6481.051
 25  1  0   0  2  0  148 1   6837.835160    0   0   0   0   4   2   0   2   3   1   1   0  1.000000  0.359  -0.00170     -0.509   6577.835
 25  1  0   0  2  0  150 1   6846.393140    0   2   0   0   1   2   0   0   0   0   3   0  1.000000  0.601   0.00006      8.051   6586.393
 25  1  0   0  2  0  152 1   6899.379720    0   2   4   2   0   2   0   0   4   0   2   0  1.000000  0.539  -0.00063      0.940   6639.380
 25  1  0   0  2  0  153 1   6900.828000    0   0   9   1   0   2   0   4   3   1   0   0  1.000000  0.464  -0.00531      1.444   6640.828
 25  1  0   0  2  0  154 1   6907.382540    0   2   4   0   0   2   0   0   4   2   2   0  1.000000  0.567   0.00075      6.561   6647.383
 25  1  0   0  2  0  156 1   6930.525500    0   2   3   3   0   2   0   0   4   4   2   0  1.000000  0.695  -0.00008      7.146   6670.525
 25  1  0   0  2  0  158 1   6991.292750    0   1   8   2   0   2   0   1   6   0   1   0  1.000000  0.391  -0.00342     -7.587   6731.293
 25  1  0   0  2  0  162 1   7035.788790    0   3   3   1   0   2   0   1   2   0   2   0  1.000000  0.420  -0.00069     -5.709   6775.789
 25  1  0   0  2  0  163 1   7041.498050    0   0   7   1   1   2   0   1   9   1   0   0  1.000000  0.420  -0.00068      5.709   6781.498
 25  1  0   0  2  0  164 1   7047.949600    0   3   1   1   0   2   0   1   2   2   2   0  1.000000  0.525  -0.00139     -6.091   6787.950
 25  1  0   0  2  0  171 1   7134.088470    0   4   0   0   0   2   0   2   0   0   2   0  1.000000  0.391  -0.00047      2.585   6874.088
 25  1  0   0  2  0  173 1   7152.886340    0   1   8   2   0   2   0   0   8   0   1   0  1.000000  0.444  -0.00112      1.904   6892.886
 25  1  0   0  2  0  174 1   7160.138540    0   0   5   1   2   2   0   5   1   1   0   0  1.000000  0.356  -0.00083     -2.240   6900.139
 25  1  0   0  2  0  175 1   7162.375200    0   1   8   0   0   2   0   0   8   2   1   0  1.000000  0.445   0.00205      2.240   6902.375
 25  2  0   0  2  0    1 1    861.672530    0   0   1   1   0   1   0   0   1   1   0   0  1.000000  0.991   0.00058   -589.077    601.673
 25  2  0   0  2  0    2 1   1450.749880    0   0   1   1   0   1   0   0   2   2   0   0  1.000000  0.991  -0.00022   -571.925   1190.750
 25  2  0   0  2  0    3 1   2022.674480    0   0   3   1   0   1   0   0   3   1   0   0  1.000000  0.903   0.00027    -17.602   1762.674
 25  2  0   0  2  0    4 1   2040.278550    0   0   2   2   0   1   0   0   3   3   0   0  1.000000  0.988  -0.00147     17.602   1780.279
 25  2  0   0  2  0    5 1   2152.135610    0   0   1   1   1   1   0   1   1   1   0   0  1.000000  0.763  -0.00002    111.859   1892.136
 25  2  0   0  2  0    6 1   2604.532010    0   0   3   1   0   1   0   0   4   2   0   0  1.000000  0.879   0.00082    -25.427   2344.532
 25  2  0   0  2  0    7 1   2629.962900    0   0   3   3   0   1   0   0   4   4   0   0  1.000000  0.988  -0.00283     25.427   2369.963
 25  2  0   0  2  0    8 1   2746.769900    0   0   1   1   1   1   0   1   2   2   0   0  1.000000  0.748   0.00029    116.810   2486.770
 25  2  0   0  2  0    9 1   3068.973030    0   1   1   1   0   1   0   0   1   1   1   0  1.000000  0.826   0.00058   -103.048   2808.973
 25  2  0   0  2  0   10 1   3172.021900    0   0   5   1   0   1   0   0   5   1   0   0  1.000000  0.789  -0.00077    -15.755   2912.022
 25  2  0   0  2  0   11 1   3187.775390    0   0   4   2   0   1   0   0   5   3   0   0  1.000000  0.850   0.00066     15.755   2927.775
 25  2  0   0  2  0   13 1   3318.716860    0   0   5   1   0   1   0   1   3   1   0   0  1.000000  0.541   0.00011    -22.358   3058.717
 25  2  0   0  2  0   14 1   3341.074510    0   0   2   2   1   1   0   1   3   3   0   0  1.000000  0.734   0.00021     22.358   3081.075
 25  2  0   0  2  0   15 1   3436.784260    0   0   1   1   2   1   0   2   1   1   0   0  1.000000  0.568  -0.00046     95.709   3176.784
 25  2  0   0  2  0   16 1   3643.952640    0   1   1   1   0   1   0   0   2   2   1   0  1.000000  0.828  -0.00001   -104.242   3383.953
 25  2  0   0  2  0   17 1   3748.194250    0   0   5   1   0   1   0   1   4   2   0   0  1.000000  0.754   0.00000    -23.492   3488.194
 25  2  0   0  2  0   20 1   3903.871120    0   0   5   1   0   1   0   0   6   2   0   0  1.000000  0.576   0.00047    -30.999   3643.871
 25  2  0   0  2  0   22 1   4037.063320    0   0   1   1   2   1   0   2   2   2   0   0  1.000000  0.546  -0.00022    102.193   3777.063
 25  2  0   0  2  0   23 1   4202.678840    0   1   3   1   0   1   0   0   3   1   1   0  1.000000  0.750   0.00058    -16.804   3942.679
 25  2  0   0  2  0   24 1   4219.483330    0   1   2   2   0   1   0   0   3   3   1   0  1.000000  0.827  -0.00040     16.804   3959.483
 25  2  0   0  2  0   27 1   4331.614900    0   0   1   1   2   1   0   1   1   1   1   0  1.000000  0.548   0.00010      5.329   4071.615
 25  2  0   0  2  0   30 1   4471.015090    0   0   7   1   0   1   0   0   7   1   0   0  1.000000  0.602  -0.00234    -19.222   4211.015
 25  2  0   0  2  0   33 1   4607.203900    0   0   5   1   1   1   0   3   1   1   0   0  1.000000  0.509  -0.00070    -28.828   4347.204
 25  2  0   0  2  0   35 1   4716.511730    0   0   3   1   2   1   0   2   3   1   0   0  1.000000  0.442  -0.00095    -54.451   4456.512
 25  2  0   0  2  0   36 1   4770.961590    0   1   3   1   0   1   0   0   4   2   1   0  1.000000  0.727   0.00061    -24.312   4510.962
 25  2  0   0  2  0   37 1   4795.275170    0   1   3   3   0   1   0   0   4   4   1   0  1.000000  0.829  -0.00070     24.312   4535.275
 25  2  0   0  2  0   40 1   4912.237140    0   0   1   1   2   1   0   1   2   2   1   0  1.000000  0.537  -0.00006      6.955   4652.237
 25  2  0   0  2  0   46 1   5195.758550    0   0   5   1   1   1   0   3   2   2   0   0  1.000000  0.512  -0.00070    -37.950   4935.759
 25  2  0   0  2  0   48 1   5246.149860    0   2   1   1   0   1   0   0   1   1   2   0  1.000000  0.692   0.00023     12.443   4986.150
 25  2  0   0  2  0   49 1   5322.248520    0   0   3   1   2   1   0   2   4   2   0   0  1.000000  0.467  -0.00143     -3.412   5062.249
 25  2  0   0  2  0   50 1   5325.661440    0   1   5   1   0   1   0   0   5   1   1   0  1.000000  0.644  -0.00280      3.412   5065.661
 25  2  0   0  2  0   51 1   5340.691090    0   1   4   2   0   1   0   0   5   3   1   0  1.000000  0.701   0.00079     15.033   5080.691
 25  2  0   0  2  0   55 1   5471.097440    0   1   5   1   0   1   0   1   3   1   1   0  1.000000  0.470  -0.00027    -14.011   5211.097
 25  2  0   0  2  0   57 1   5492.659220    0   0   2   2   2   1   0   1   3   3   1   0  1.000000  0.526   0.00062      7.552   5232.659
 25  2  0   0  2  0   60 1   5587.864420    0   0   1   1   3   1   0   2   1   1   1   0  1.000000  0.469  -0.00058      7.637   5327.864
 25  2  0   0  2  0   65 1   5761.499240    0   0   7   1   1   1   0   3   3   1   0   0  1.000000  0.441  -0.00072    -23.739   5501.499
 25  2  0   0  2  0   67 1   5807.050170    0   2   1   1   0   1   0   0   2   2   2   0  1.000000  0.695  -0.00087     21.811   5547.050
 25  2  0   0  2  0   69 1   5888.082640    0   0   7   1   1   1   0   4   1   1   0   0  1.000000  0.406  -0.00136     -0.639   5628.083
 25  2  0   0  2  0   74 1   5992.322200    0   0   3   1   3   1   0   2   5   1   0   0  1.000000  0.380  -0.00176    -18.277   5732.322
 25  2  0   0  2  0   77 1   6042.761660    0   1   5   1   0   1   0   0   6   2   1   0  1.000000  0.499  -0.00045     11.224   5782.762
 25  2  0   0  2  0   82 1   6174.232760    0   0   1   1   3   1   0   2   2   2   1   0  1.000000  0.451   0.00015      3.715   5914.233
 25  2  0   0  2  0   88 1   6352.567930    0   2   3   1   0   1   0   0   3   1   2   0  1.000000  0.626   0.00029     11.097   6092.568
 25  2  0   0  2  0   89 1   6368.603750    0   2   2   2   0   1   0   0   3   3   2   0  1.000000  0.695  -0.00063     -6.085   6108.604
 25  2  0   0  2  0   95 1   6481.213420    0   3   1   1   0   1   0   1   1   1   2   0  1.000000  0.553  -0.00107      0.913   6221.213
 25  2  0   0  2  0  101 1   6597.167500    0   1   7   1   0   1   0   2   3   1   1   0  1.000000  0.513  -0.00322     -5.719   6337.167
 25  2  0   0  2  0  102 1   6602.884610    0   0   3   1   3   1   0   3   4   2   0   0  1.000000  0.390  -0.00105     -4.286   6342.885
 25  2  0   0  2  0  108 1   6731.282030    0   0   5   1   2   1   0   3   1   1   1   0  1.000000  0.343  -0.00134    -12.141   6471.282
 25  2  0   0  2  0  109 1   6743.431710    0   0   9   1   0   1   0   3   5   1   0   0  1.000000  0.564  -0.01050     12.141   6483.432
 25  2  0   0  2  0  115 1   6838.667060    0   0   1   1   4   1   0   2   3   1   1   0  1.000000  0.349  -0.00178      0.323   6578.667
 25  2  0   0  2  0  117 1   6902.884630    0   0   9   1   0   1   0   4   3   1   0   0  1.000000  0.482  -0.00554     -4.426   6642.885
 25  2  0   0  2  0  118 1   6907.304090    0   2   3   1   0   1   0   0   4   2   2   0  1.000000  0.605   0.00068      4.426   6647.304
 25  2  0   0  2  0  125 1   7043.200630    0   0   7   1   1   1   0   1   9   1   0   0  1.000000  0.428  -0.00050     -4.727   6783.201
 25  2  0   0  2  0  126 1   7047.928300    0   3   1   1   0   1   0   1   2   2   2   0  1.000000  0.534  -0.00142      4.727   6787.928
 25  2  0   0  2  0  133 1   7161.502140    0   0   7   1   2   1   0   5   1   1   0   0  1.000000  0.353  -0.00150     -0.749   6901.502
 25  2  0   0  2  0  134 1   7162.247280    0   1   8   2   0   1   0   0   8   2   1   0  1.000000  0.513   0.00244      0.749   6902.247
 30  1  0   0  2  0    1 1    979.184750    0   0   1   1   0   1   0   0   1   1   0   0  1.000000  0.991   0.00053   -589.119    607.185
 30  1  0   0  2  0    2 1   1568.304880    0   0   1   1   0   1   0   0   2   2   0   0  1.000000  0.991  -0.00029   -572.176   1196.305
 30  1  0   0  2  0    3 1   2140.480150    0   0   3   1   0   1   0   0   3   1   0   0  1.000000  0.899   0.00011    -17.512   1768.480
 30  1  0   0  2  0    4 1   2157.994160    0   0   2   2   0   1   0   0   3   3   0   0  1.000000  0.984  -0.00157     17.512   1785.994
 30  1  0   0  2  0    5 1   2269.204100    0   0   1   1   1   1   0   1   1   1   0   0  1.000000  0.763  -0.00000    111.212   1897.204
 30  1  0   0  2  0    6 1   2722.252880    0   0   3   1   0   1   0   0   4   2   0   0  1.000000  0.875   0.00066    -25.568   2350.253
 30  1  0   0  2  0    7 1   2747.824350    0   0   3   3   0   1   0   0   4   4   0   0  1.000000  0.986  -0.00294     25.568   2375.824
 30  1  0   0  2  0    8 1   2863.881180    0   0   1   1   1   1   0   1   2   2   0   0  1.000000  0.747   0.00032    116.060   2491.881
 30  1  0   0  2  0    9 1   3185.527340    0   1   1   1   0   1   0   0   1   1   1   0  1.000000  0.826   0.00069   -104.541   2813.527
 30  1  0   0  2  0   10 1   3290.070250    0   0   3   1   0   1   0   0   5   1   0   0  1.000000  0.780  -0.00113    -15.583   2918.070
 30  1  0   0  2  0   11 1   3305.651420    0   0   5   1   0   1   0   0   5   3   0   0  1.000000  0.840   0.00041     15.583   2933.651
 30  1  0   0  2  0   13 1   3436.047320    0   0   3   1   0   1   0   1   3   1   0   0  1.000000  0.540   0.00007    -22.308   3064.047
 30  1  0   0  2  0   14 1   3458.354990    0   0   2   2   1   1   0   1   3   3   0   0  1.000000  0.731   0.00024     22.308   3086.355
 30  1  0   0  2  0   15 1   3553.451880    0   0   1   1   2   1   0   2   1   1   0   0  1.000000  0.566  -0.00041     95.096   3181.452
 30  1  0   0  2  0   16 1   3760.562710    0   1   1   1   0   1   0   0   2   2   1   0  1.000000  0.828   0.00005   -105.484   3388.563
 30  1  0   0  2  0   17 1   3866.047230    0   0   6   2   0   1   0   1   4   2   0   0  1.000000  0.747  -0.00039    -23.635   3494.047
 30  1  0   0  2  0   20 1   4021.106820    0   0   6   2   0   1   0   0   6   2   0   0  1.000000  0.575   0.00048    -31.195   3649.107
 30  1  0   0  2  0   22 1   4153.763420    0   0   1   1   2   1   0   2   2   2   0   0  1.000000  0.544  -0.00017    101.461   3781.763
 30  1  0   0  2  0   23 1   4319.546280    0   1   3   1   0   1   0   0   3   1   1   0  1.000000  0.746   0.00067    -16.718   3947.546
 30  1  0   0  2  0   24 1   4336.265390    0   1   2   2   0   1   0   0   3   3   1   0  1.000000  0.824  -0.00032     16.718   3964.265
 30  1  0   0  2  0   27 1   4447.721100    0   2   1   1   0   1   0   1   1   1   1   0  1.000000  0.547   0.00011      3.416   4075.721
 30  1  0   0  2  0   33 1   4724.061940    0   0   3   1   1   1   0   3   1   1   0   0  1.000000  0.506  -0.00069    -28.843   4352.062
 30  1  0   0  2  0   35 1   4832.839840    0   0   3   1   2   1   0   2   3   1   0   0  1.000000  0.443  -0.00097    -54.921   4460.840
 30  1  0   0  2  0   36 1   4887.759690    0   1   3   1   0   1   0   0   4   2   1   0  1.000000  0.724   0.00054    -24.454   4515.760
 30  1  0   0  2  0   40 1   5028.402600    0   0   1   1   2   1   0   1   2   2   1   0  1.000000  0.535  -0.00007      5.008   4656.403
 30  1  0   0  2  0   46 1   5312.517060    0   0   6   2   1   1   0   3   2   2   0   0  1.000000  0.509  -0.00065    -38.217   4940.517
 30  1  0   0  2  0   48 1   5361.744380    0   2   1   1   0   1   0   0   1   1   2   0  1.000000  0.692   0.00051     11.012   4989.744
 30  1  0   0  2  0   49 1   5438.577320    0   0   3   1   2   1   0   2   4   2   0   0  1.000000  0.466  -0.00138     -4.212   5066.577
 30  1  0   0  2  0   50 1   5442.790620    0   1   3   1   0   1   0   0   5   1   1   0  1.000000  0.637  -0.00304      4.212   5070.791
 30  1  0   0  2  0   51 1   5457.656250    0   1   5   1   0   1   0   0   5   3   1   0  1.000000  0.693   0.00057     14.869   5085.656
 30  1  0   0  2  0   55 1   5587.485760    0   1   3   1   0   1   0   1   3   1   1   0  1.000000  0.468  -0.00024     12.454   5215.486
 30  1  0   0  2  0   57 1   5609.007550    0   0   2   2   2   1   0   1   3   3   1   0  1.000000  0.523   0.00069      5.682   5237.008
 30  1  0   0  2  0   60 1   5703.567680    0   0   1   1   3   1   0   2   1   1   1   0  1.000000  0.466  -0.00070      4.790   5331.568
 30  1  0   0  2  0   65 1   5878.546110    0   0   5   1   1   1   0   3   3   1   0   0  1.000000  0.434  -0.00062    -23.616   5506.546
 30  1  0   0  2  0   67 1   5922.713290    0   2   1   1   0   1   0   0   2   2   2   0  1.000000  0.695  -0.00058     20.552   5550.713
 30  1  0   0  2  0   69 1   6004.477700    0   0   5   1   1   1   0   4   1   1   0   0  1.000000  0.405  -0.00128     -1.194   5632.478
 30  1  0   0  2  0   74 1   6108.386480    0   0   3   1   3   1   0   2   5   1   0   0  1.000000  0.379  -0.00192    -20.236   5736.386
 30  1  0   0  2  0   77 1   6159.074460    0   1   6   2   0   1   0   0   6   2   1   0  1.000000  0.498  -0.00041      9.326   5787.074
 30  1  0   0  2  0   82 1   6289.990270    0   0   1   1   3   1   0   2   2   2   1   0  1.000000  0.448   0.00011      0.794   5917.990
 30  1  0   0  2  0   88 1   6468.495980    0   2   3   1   0   1   0   0   3   1   2   0  1.000000  0.623   0.00072     10.209   6096.496
 30  1  0   0  2  0   89 1   6484.450250    0   2   2   2   0   1   0   0   3   3   2   0  1.000000  0.693  -0.00027     -7.292   6112.450
 30  1  0   0  2  0   94 1   6596.351280    0   3   1   1   0   1   0   1   1   1   2   0  1.000000  0.548  -0.00158     -0.250   6224.351
 30  1  0   0  2  0  101 1   6713.795050    0   1   5   1   0   1   0   2   3   1   1   0  1.000000  0.508  -0.00321     -5.093   6341.795
 30  1  0   0  2  0  102 1   6718.885980    0   0   3   1   3   1   0   3   4   2   0   0  1.000000  0.389  -0.00104      5.093   6346.886
 30  1  0   0  2  0  108 1   6847.194300    0   0   3   1   2   1   0   3   1   1   1   0  1.000000  0.340  -0.00138    -14.098   6475.194
 30  1  0   0  2  0  109 1   6861.301740    0   0   9   1   0   1   0   3   5   1   0   0  1.000000  0.546  -0.01095    -14.042   6489.302
 30  1  0   0  2  0  114 1   6954.035680    0   0   1   1   4   1   0   2   3   1   1   0  1.000000  0.344  -0.00197     -2.197   6582.036
 30  1  0   0  2  0  117 1   7020.087890    0   0   9   1   0   1   0   4   3   1   0   0  1.000000  0.473  -0.00545     -3.096   6648.088
 30  1  0   0  2  0  118 1   7023.177970    0   2   3   1   0   1   0   0   4   2   2   0  1.000000  0.603   0.00085      3.096   6651.178
 30  1  0   0  2  0  125 1   7159.734050    0   0   7   1   1   1   0   1   9   1   0   0  1.000000  0.422  -0.00039     -3.411   6787.734
 30  1  0   0  2  0  126 1   7163.145640    0   3   1   1   0   1   0   1   2   2   2   0  1.000000  0.533  -0.00132      3.411   6791.146
 30  1  0   0  2  0  133 1   7277.463760    0   0   5   1   2   1   0   5   1   1   0   0  1.000000  0.352  -0.00139     -1.222   6905.464
 30  1  0   0  2  0  134 1   7278.682240    0   1   8   2   0   1   0   0   8   2   1   0  1.000000  0.511   0.00243      1.222   6906.682
 30  2  0   0  2  0    1 1    389.527920    0   0   0   0   0   2   0   0   0   0   0   0  1.000000  0.991   0.00000   -588.922     17.528
 30  2  0   0  2  0    2 1    978.449090    0   0   0   0   0   2   0   0   1   1   0   0  1.000000  0.991   0.00055   -579.996    606.449
 30  2  0   0  2  0    3 1   1558.445640    0   0   1   1   0   2   0   0   2   0   0   0  1.000000  0.905  -0.00006     -9.909   1186.446
 30  2  0   0  2  0    4 1   1568.355210    0   0   1   1   0   2   0   0   2   2   0   0  1.000000  0.955  -0.00034      9.909   1196.355
 30  2  0   0  2  0    5 1   1672.801390    0   0   0   0   1   2   0   1   0   0   0   0  1.000000  0.786  -0.00048    104.446   1300.801
 30  2  0   0  2  0    6 1   2139.096700    0   0   3   1   0   2   0   0   3   1   0   0  1.000000  0.898   0.00034    -18.894   1767.097
 30  2  0   0  2  0    7 1   2157.992700    0   0   2   2   0   2   0   0   3   3   0   0  1.000000  0.982  -0.00160     18.894   1785.993
 30  2  0   0  2  0    8 1   2268.356730    0   0   0   0   1   2   0   1   1   1   0   0  1.000000  0.764   0.00006    110.366   1896.357
 30  2  0   0  2  0    9 1   2610.075320    0   1   0   0   0   2   0   0   0   0   1   0  1.000000  0.824  -0.00099   -103.343   2238.075
 30  2  0   0  2  0   10 1   2713.417500    0   0   4   2   0   2   0   0   4   0   0   0  1.000000  0.753  -0.00034     -8.992   2341.418
 30  2  0   0  2  0   11 1   2722.408960    0   0   4   0   0   2   0   0   4   2   0   0  1.000000  0.785   0.00053      8.992   2350.409
 30  2  0   0  2  0   12 1   2747.824380    0   0   3   3   0   2   0   0   4   4   0   0  1.000000  0.985  -0.00298     25.412   2375.824
 30  2  0   0  2  0   13 1   2850.665930    0   0   1   1   1   2   0   1   2   0   0   0  1.000000  0.597   0.00028    -13.260   2478.666
 30  2  0   0  2  0   14 1   2863.925450    0   0   1   1   1   2   0   1   2   2   0   0  1.000000  0.724   0.00029     13.260   2491.925
 30  2  0   0  2  0   15 1   2949.711410    0   0   0   0   2   2   0   2   0   0   0   0  1.000000  0.605  -0.00094     85.785   2577.711
 30  2  0   0  2  0   16 1   3184.805960    0   1   0   0   0   2   0   0   1   1   1   0  1.000000  0.825   0.00046   -103.255   2812.806
 30  2  0   0  2  0   17 1   3288.062260    0   0   3   1   0   2   0   0   5   1   0   0  1.000000  0.773  -0.00040    -17.583   2916.062
 30  2  0   0  2  0   18 1   3305.644910    0   0   4   2   0   2   0   0   5   3   0   0  1.000000  0.831   0.00042     17.583   2933.645
 30  2  0   0  2  0   20 1   3434.548400    0   0   3   1   0   2   0   1   3   1   0   0  1.000000  0.533   0.00018    -23.806   3062.548
 30  2  0   0  2  0   21 1   3458.353890    0   0   2   2   1   2   0   1   3   3   0   0  1.000000  0.730   0.00024     23.806   3086.354
 30  2  0   0  2  0   22 1   3552.445190    0   0   0   0   2   2   0   2   1   1   0   0  1.000000  0.569  -0.00049     94.091   3180.445
 30  2  0   0  2  0   23 1   3751.152850    0   1   1   1   0   2   0   0   2   0   1   0  1.000000  0.752   0.00027     -9.460   3379.153
 30  2  0   0  2  0   24 1   3760.613450    0   1   1   1   0   2   0   0   2   2   1   0  1.000000  0.797   0.00014      9.460   3388.613
 30  2  0   0  2  0   25 1   3857.799640    0   0   7   3   0   2   0   0   6   0   0   0  1.000000  0.590  -0.00151     -7.692   3485.800
 30  2  0   0  2  0   26 1   3865.490940    0   2   0   0   0   2   0   1   0   0   1   0  1.000000  0.575  -0.00049     -0.875   3493.491
 30  2  0   0  2  0   27 1   3866.366290    0   0   6   0   0   2   0   1   4   2   0   0  1.000000  0.606  -0.00073      0.875   3494.366
 30  2  0   0  2  0   30 1   4010.092380    0   0   7   3   0   2   0   2   2   0   0   0  1.000000  0.504  -0.00224    -11.159   3638.092
 30  2  0   0  2  0   31 1   4021.249250    0   0   6   0   0   2   0   0   6   2   0   0  1.000000  0.490   0.00039     11.159   3649.249
 30  2  0   0  2  0   33 1   4135.234650    0   0   4   2   1   2   0   1   4   0   0   0  1.000000  0.463   0.00051    -18.563   3763.235
 30  2  0   0  2  0   34 1   4153.798080    0   0   1   1   2   2   0   2   2   2   0   0  1.000000  0.532  -0.00018     18.563   3781.798
 30  2  0   0  2  0   35 1   4221.416440    0   1   0   0   2   2   0   3   0   0   0   0  1.000000  0.445  -0.00046     67.618   3849.416
 30  2  0   0  2  0   36 1   4318.190840    0   1   3   1   0   2   0   0   3   1   1   0  1.000000  0.744   0.00024    -18.073   3946.191
 30  2  0   0  2  0   37 1   4336.263890    0   1   2   2   0   2   0   0   3   3   1   0  1.000000  0.821  -0.00028     18.073   3964.264
 30  2  0   0  2  0   40 1   4446.896040    0   0   0   0   2   2   0   1   1   1   1   0  1.000000  0.553   0.00009      2.608   4074.896
 30  2  0   0  2  0   46 1   4722.431580    0   0   3   1   1   2   0   3   1   1   0   0  1.000000  0.501  -0.00081    -30.472   4350.432
 30  2  0   0  2  0   47 1   4752.903670    0   0   2   2   2   2   0   2   3   3   0   0  1.000000  0.526  -0.00042     30.472   4380.904
 30  2  0   0  2  0   48 1   4800.479600    0   2   0   0   0   2   0   0   0   0   2   0  1.000000  0.689  -0.00083    -31.126   4428.480
 30  2  0   0  2  0   49 1   4831.605360    0   0   3   1   2   2   0   2   3   1   0   0  1.000000  0.441  -0.00058     31.126   4459.605
 30  2  0   0  2  0   50 1   4879.318870    0   1   4   2   0   2   0   0   4   0   1   0  1.000000  0.618  -0.00077     -8.599   4507.319
 30  2  0   0  2  0   51 1   4887.916200    0   1   4   0   0   2   0   0   4   2   1   0  1.000000  0.647   0.00056      8.599   4515.916
 30  2  0   0  2  0   52 1   4912.214860    0   1   3   3   0   2   0   0   4   4   1   0  1.000000  0.825  -0.00047     24.298   4540.215
 30  2  0   0  2  0   55 1   5015.683060    0   0   1   1   2   2   0   1   2   0   1   0  1.000000  0.443   0.00050     -7.712   4643.683
 30  2  0   0  2  0   57 1   5028.446290    0   0   1   1   2   2   0   1   2   2   1   0  1.000000  0.524  -0.00004      5.051   4656.446
 30  2  0   0  2  0   60 1   5113.955660    0   0   0   0   3   2   0   2   0   0   1   0  1.000000  0.504   0.00004      5.548   4741.956
 30  2  0   0  2  0   61 1   5156.581230    0   0   9   3   0   2   0   0   8   0   0   0  1.000000  0.481  -0.00186    -10.159   4784.581
 30  2  0   0  2  0   65 1   5298.407930    0   0   7   3   1   2   0   3   2   0   0   0  1.000000  0.414  -0.00259    -14.236   4926.408
 30  2  0   0  2  0   66 1   5312.642310    0   0   6   0   1   2   0   3   2   2   0   0  1.000000  0.441  -0.00064     14.236   4940.642
 30  2  0   0  2  0   68 1   5361.035830    0   2   0   0   0   2   0   0   1   1   2   0  1.000000  0.691   0.00004     10.303   4989.036
 30  2  0   0  2  0   69 1   5411.497770    0   1   0   0   3   2   0   4   0   0   0   0  1.000000  0.361   0.00062    -27.095   5039.498
 30  2  0   0  2  0   70 1   5438.594760    0   0   4   0   2   2   0   2   4   2   0   0  1.000000  0.439  -0.00136     -2.233   5066.595
 30  2  0   0  2  0   71 1   5440.828980    0   1   3   1   0   2   0   0   5   1   1   0  1.000000  0.629  -0.00246      2.233   5068.829
 30  2  0   0  2  0   72 1   5457.649600    0   1   4   2   0   2   0   0   5   3   1   0  1.000000  0.684   0.00059     16.824   5085.650
 30  2  0   0  2  0   74 1   5489.728440    0   0   1   1   3   2   0   2   4   0   0   0  1.000000  0.354  -0.00033      1.310   5117.728
 30  2  0   0  2  0   77 1   5586.028140    0   1   3   1   0   2   0   1   3   1   1   0  1.000000  0.462  -0.00042     11.035   5214.028
 30  2  0   0  2  0   79 1   5609.006460    0   0   2   2   2   2   0   1   3   3   1   0  1.000000  0.527   0.00070      5.680   5237.006
 30  2  0   0  2  0   82 1   5702.592220    0   0   0   0   3   2   0   2   1   1   1   0  1.000000  0.475  -0.00088      3.815   5330.592
 30  2  0   0  2  0   87 1   5876.266040    0   0   5   1   1   2   0   3   3   1   0   0  1.000000  0.424  -0.00079    -25.892   5504.266
 30  2  0   0  2  0   89 1   5913.725610    0   2   1   1   0   2   0   0   2   0   2   0  1.000000  0.628  -0.00025     -9.039   5541.726
 30  2  0   0  2  0   90 1   5922.764540    0   2   1   1   0   2   0   0   2   2   2   0  1.000000  0.668  -0.00045      9.039   5550.765
 30  2  0   0  2  0   93 1   6002.700400    0   0   5   1   1   2   0   4   1   1   0   0  1.000000  0.396  -0.00145     -3.284   5630.700
 30  2  0   0  2  0   95 1   6028.178750    0   3   0   0   0   2   0   1   0   0   2   0  1.000000  0.579  -0.00144     -0.090   5656.179
 30  2  0   0  2  0   99 1   6106.836210    0   0   3   1   3   2   0   2   5   1   0   0  1.000000  0.380  -0.00034    -14.072   5734.836
 30  2  0   0  2  0  102 1   6148.451370    0   1   7   3   0   2   0   2   2   0   1   0  1.000000  0.432  -0.00266     -1.301   5776.451
 30  2  0   0  2  0  104 1   6159.213580    0   1   6   0   0   2   0   0   6   2   1   0  1.000000  0.424  -0.00038      9.464   5787.214
 30  2  0   0  2  0  108 1   6271.927610    0   2   4   2   0   2   0   1   4   0   1   0  1.000000  0.317   0.00008    -17.268   5899.928
 30  2  0   0  2  0  110 1   6290.023250    0   0   1   1   3   2   0   2   2   2   1   0  1.000000  0.443   0.00008      0.827   5918.023
 30  2  0   0  2  0  111 1   6292.535490    0   0   7   1   0   2   0   0  10   0   0   0  1.000000  0.425   0.00174      2.514   5920.535
 30  2  0   0  2  0  114 1   6356.651340    0   0   0   0   4   2   0   3   0   0   1   0  1.000000  0.386   0.00036    -12.227   5984.651
 30  2  0   0  2  0  117 1   6446.301450    0   0  10   4   0   2   0   4   2   0   0   0  1.000000  0.359   0.00010    -12.261   6074.301
 30  2  0   0  2  0  118 1   6458.558290    0   0   7   1   0   2   0   0  10   2   0   0  1.000000  0.338   0.00385     -8.603   6086.558
 30  2  0   0  2  0  119 1   6467.165830    0   2   3   1   0   2   0   0   3   1   2   0  1.000000  0.620  -0.00051      8.603   6095.166
 30  2  0   0  2  0  120 1   6484.448690    0   2   2   2   0   2   0   0   3   3   2   0  1.000000  0.689  -0.00027     -7.293   6112.449
 30  2  0   0  2  0  125 1   6577.863720    0   0   9   3   1   2   0   1   8   0   0   0  1.000000  0.357  -0.00069      7.025   6205.864
 30  2  0   0  2  0  126 1   6595.549800    0   3   0   0   0   2   0   1   1   1   2   0  1.000000  0.553  -0.00135     -1.150   6223.550
 30  2  0   0  2  0  127 1   6596.698750    0   0   5   1   1   2   0   4   2   2   0   0  1.000000  0.362  -0.00029      1.150   6224.699
 30  2  0   0  2  0  131 1   6678.804450    0   1   0   0   4   2   0   5   0   0   0   0  1.000000  0.332   0.00044     -3.714   6306.804
 30  2  0   0  2  0  134 1   6711.725520    0   1   5   1   0   2   0   2   3   1   1   0  1.000000  0.493  -0.00289     -7.150   6339.726
 30  2  0   0  2  0  135 1   6718.873030    0   0   4   0   3   2   0   2   6   2   0   0  1.000000  0.371  -0.00077     -6.596   6346.873
 30  2  0   0  2  0  138 1   6756.746970    0   0   4   2   3   2   0   3   4   0   0   0  1.000000  0.320  -0.00055     -8.456   6384.747
 30  2  0   0  2  0  142 1   6845.619050    0   0   3   1   2   2   0   3   1   1   1   0  1.000000  0.339  -0.00096    -12.290   6473.619
 30  2  0   0  2  0  143 1   6857.916990    0   0   9   1   0   2   0   3   5   1   0   0  1.000000  0.499  -0.00932     12.290   6485.917
 30  2  0   0  2  0  148 1   6952.840090    0   0   0   0   4   2   0   2   3   1   1   0  1.000000  0.355  -0.00190     -3.393   6580.840
 30  2  0   0  2  0  150 1   6960.733870    0   2   0   0   1   2   0   0   0   0   3   0  1.000000  0.600   0.00025      4.503   6588.734
 30  2  0   0  2  0  151 1   7015.136140    0   2   4   2   0   2   0   0   4   0   2   0  1.000000  0.510  -0.00040     -1.407   6643.136
 30  2  0   0  2  0  153 1   7017.155340    0   0   9   1   0   2   0   4   3   1   0   0  1.000000  0.432  -0.00495      0.608   6645.155
 30  2  0   0  2  0  154 1   7023.335840    0   2   4   0   0   2   0   0   4   2   2   0  1.000000  0.537   0.00096      6.186   6651.336
 30  2  0   0  2  0  156 1   7046.541270    0   2   3   3   0   2   0   0   4   4   2   0  1.000000  0.694   0.00052      6.188   6674.541
 30  2  0   0  2  0  162 1   7150.866830    0   3   1   1   0   2   0   1   2   0   2   0  1.000000  0.411  -0.00075     -6.436   6778.867
 30  2  0   0  2  0  163 1   7157.302170    0   0   7   1   1   2   0   1   9   1   0   0  1.000000  0.401  -0.00044     -5.886   6785.302
 30  2  0   0  2  0  164 1   7163.188650    0   3   1   1   0   2   0   1   2   2   2   0  1.000000  0.516  -0.00127      5.886   6791.189
 30  2  0   0  2  0  170 1   7248.433000    0   4   0   0   0   2   0   2   0   0   2   0  1.000000  0.391  -0.00089     -1.663   6876.433
 30  2  0   0  2  0  172 1   7269.137990    0   1   9   3   0   2   0   0   8   0   1   0  1.000000  0.402  -0.00121     -0.137   6897.138
 30  2  0   0  2  0  174 1   7275.503510    0   0   5   1   2   2   0   5   1   1   0   0  1.000000  0.348  -0.00056     -3.455   6903.504
 30  2  0   0  2  0  175 1   7278.955940    0   1   5   1   0   2   0   0   8   2   1   0  1.000000  0.397   0.00207      3.455   6906.956
 35  1  0   0  2  0    1 1    527.674270    0   0   0   0   0   2   0   0   0   0   0   0  1.000000  0.991  -0.00000   -588.975     23.674
 35  1  0   0  2  0    2 1   1116.648900    0   0   0   0   0   2   0   0   1   1   0   0  1.000000  0.991   0.00052   -580.193    612.649
 35  1  0   0  2  0    3 1   1696.843040    0   0   2   2   0   2   0   0   2   0   0   0  1.000000  0.879  -0.00014    -10.063   1192.843
 35  1  0   0  2  0    4 1   1706.906450    0   0   2   0   0   2   0   0   2   2   0   0  1.000000  0.930  -0.00044     10.063   1202.906
 35  1  0   0  2  0    5 1   1810.370990    0   0   0   0   1   2   0   1   0   0   0   0  1.000000  0.785  -0.00042    103.465   1306.371
 35  1  0   0  2  0    6 1   2277.408260    0   0   1   1   0   2   0   0   3   1   0   0  1.000000  0.889   0.00023    -19.284   1773.408
 35  1  0   0  2  0    7 1   2296.694460    0   0   2   2   0   2   0   0   3   3   0   0  1.000000  0.974  -0.00173     19.284   1792.694
 35  1  0   0  2  0    8 1   2405.993840    0   0   0   0   1   2   0   1   1   1   0   0  1.000000  0.763   0.00010    109.301   1901.994
 35  1  0   0  2  0    9 1   2747.083130    0   1   0   0   0   2   0   0   0   0   1   0  1.000000  0.824  -0.00091   -104.870   2243.083
 35  1  0   0  2  0   10 1   2851.952250    0   0   5   3   0   2   0   0   4   0   0   0  1.000000  0.701  -0.00049     -9.281   2347.952
 35  1  0   0  2  0   11 1   2861.232480    0   0   4   0   0   2   0   0   4   2   0   0  1.000000  0.728   0.00026      9.281   2357.232
 35  1  0   0  2  0   12 1   2886.698700    0   0   2   2   0   2   0   0   4   4   0   0  1.000000  0.981  -0.00314     25.463   2382.699
 35  1  0   0  2  0   13 1   2988.482230    0   0   2   2   1   2   0   1   2   0   0   0  1.000000  0.578   0.00029    -13.468   2484.482
 35  1  0   0  2  0   14 1   3001.950030    0   0   2   0   1   2   0   1   2   2   0   0  1.000000  0.707   0.00029     13.468   2497.950
 35  1  0   0  2  0   15 1   3086.743610    0   0   0   0   2   2   0   2   0   0   0   0  1.000000  0.603  -0.00085     84.792   2582.744
 35  1  0   0  2  0   16 1   3321.882020    0   1   0   0   0   2   0   0   1   1   1   0  1.000000  0.826   0.00054   -104.550   2817.882
 35  1  0   0  2  0   17 1   3426.433290    0   0   3   1   0   2   0   0   5   1   0   0  1.000000  0.751  -0.00056    -18.099   2922.433
 35  1  0   0  2  0   18 1   3444.531260    0   0   4   0   0   2   0   0   5   3   0   0  1.000000  0.807   0.00006     18.099   2940.531
 35  1  0   0  2  0   20 1   3572.258830    0   0   3   1   0   2   0   1   3   1   0   0  1.000000  0.524   0.00021    -24.285   3068.259
 35  1  0   0  2  0   21 1   3596.544030    0   0   2   2   1   2   0   1   3   3   0   0  1.000000  0.724   0.00025     24.285   3092.544
 35  1  0   0  2  0   22 1   3689.553360    0   0   0   0   2   2   0   2   1   1   0   0  1.000000  0.567  -0.00044     93.009   3185.553
 35  1  0   0  2  0   23 1   3888.436710    0   1   2   2   0   2   0   0   2   0   1   0  1.000000  0.730   0.00034     -9.615   3384.437
 35  1  0   0  2  0   24 1   3898.051450    0   1   2   0   0   2   0   0   2   2   1   0  1.000000  0.776   0.00024      9.615   3394.051
 35  1  0   0  2  0   25 1   3996.390980    0   0   7   3   0   2   0   0   6   0   0   0  1.000000  0.524  -0.00193     -5.527   3492.391
 35  1  0   0  2  0   26 1   4001.916300    0   2   0   0   0   2   0   1   0   0   1   0  1.000000  0.574  -0.00048     -3.541   3497.916
 35  1  0   0  2  0   27 1   4005.458670    0   0   3   1   0   2   0   1   4   2   0   0  1.000000  0.531  -0.00143      3.541   3501.459
 35  1  0   0  2  0   30 1   4148.030060    0   0   7   3   0   2   0   2   2   0   0   0  1.000000  0.467  -0.00221    -11.464   3644.030
 35  1  0   0  2  0   31 1   4159.491310    0   0   3   1   0   2   0   0   6   2   0   0  1.000000  0.448   0.00033     11.464   3655.491
 35  1  0   0  2  0   33 1   4272.454160    0   0   5   3   1   2   0   1   4   0   0   0  1.000000  0.445   0.00057    -18.877   3768.454
 35  1  0   0  2  0   34 1   4291.331950    0   0   2   0   2   2   0   2   2   2   0   0  1.000000  0.520  -0.00013     18.877   3787.332
 35  1  0   0  2  0   35 1   4357.987320    0   1   0   0   2   2   0   3   0   0   0   0  1.000000  0.442  -0.00039     66.655   3853.987
 35  1  0   0  2  0   36 1   4455.406740    0   1   1   1   0   2   0   0   3   1   1   0  1.000000  0.737   0.00023    -18.458   3951.407
 35  1  0   0  2  0   37 1   4473.865530    0   1   2   2   0   2   0   0   3   3   1   0  1.000000  0.815  -0.00019     18.458   3969.866
 35  1  0   0  2  0   39 1   4583.332890    0   0   6   0   0   2   0   0   7   3   0   0  1.000000  0.623  -0.00127     -0.078   4079.333
 35  1  0   0  2  0   40 1   4583.409440    0   0   0   0   2   2   0   1   1   1   1   0  1.000000  0.542   0.00024      0.078   4079.409
 35  1  0   0  2  0   47 1   4890.615050    0   0   2   2   2   2   0   1   5   3   0   0  1.000000  0.521  -0.00039     31.077   4386.615
 35  1  0   0  2  0   48 1   4936.346220    0   2   0   0   0   2   0   0   0   0   2   0  1.000000  0.689  -0.00072    -31.887   4432.346
 35  1  0   0  2  0   49 1   4968.232860    0   0   1   1   2   2   0   2   3   1   0   0  1.000000  0.440  -0.00044     31.887   4464.233
 35  1  0   0  2  0   50 1   5016.765520    0   1   5   3   0   2   0   0   4   0   1   0  1.000000  0.575  -0.00078     -8.888   4512.766
 35  1  0   0  2  0   51 1   5025.652300    0   1   4   0   0   2   0   0   4   2   1   0  1.000000  0.600   0.00045      8.888   4521.652
 35  1  0   0  2  0   52 1   5050.003000    0   1   2   2   0   2   0   0   4   4   1   0  1.000000  0.823  -0.00028     24.350   4546.003
 35  1  0   0  2  0   55 1   5152.383220    0   0   2   2   2   2   0   1   2   0   1   0  1.000000  0.428   0.00053    -10.183   4648.383
 35  1  0   0  2  0   57 1   5165.355950    0   0   2   0   2   2   0   1   2   2   1   0  1.000000  0.510  -0.00005      2.789   4661.356
 35  1  0   0  2  0   60 1   5249.838370    0   0   0   0   3   2   0   2   0   0   1   0  1.000000  0.500  -0.00015      1.902   4745.838
 35  1  0   0  2  0   65 1   5435.734720    0   0   7   3   1   2   0   3   2   0   0   0  1.000000  0.383  -0.00249    -14.577   4931.735
 35  1  0   0  2  0   66 1   5450.309420    0   0   3   1   1   2   0   3   2   2   0   0  1.000000  0.407  -0.00060     14.577   4946.309
 35  1  0   0  2  0   68 1   5496.985420    0   2   0   0   0   2   0   0   1   1   2   0  1.000000  0.692   0.00028      8.362   4992.985
 35  1  0   0  2  0   69 1   5548.084530    0   1   0   0   3   2   0   4   0   0   0   0  1.000000  0.362   0.00070    -27.593   5044.085
 35  1  0   0  2  0   70 1   5575.679300    0   0   4   0   2   2   0   2   4   2   0   0  1.000000  0.424  -0.00127     -2.453   5071.679
 35  1  0   0  2  0   71 1   5578.133430    0   1   3   1   0   2   0   0   5   1   1   0  1.000000  0.611  -0.00247      2.453   5074.133
 35  1  0   0  2  0   72 1   5595.462360    0   1   4   0   0   2   0   0   5   3   1   0  1.000000  0.664   0.00026     17.332   5091.462
 35  1  0   0  2  0   73 1   5625.963900    0   0   2   2   3   2   0   2   4   0   0   0  1.000000  0.350  -0.00028     -0.426   5121.964
 35  1  0   0  2  0   77 1   5722.643180    0   1   3   1   0   2   0   1   3   1   1   0  1.000000  0.454  -0.00038      8.469   5218.643
 35  1  0   0  2  0   79 1   5746.098270    0   0   2   2   2   2   0   1   3   3   1   0  1.000000  0.521   0.00076      3.479   5242.098
 35  1  0   0  2  0   81 1   5838.575400    0   0   6   6   0   2   0   0   0   0   0   0  1.000000  0.981  -0.00108     -0.116   5334.575
 35  1  0   0  2  0   87 1   6013.359710    0   0   5   1   1   2   0   3   3   1   0   0  1.000000  0.403  -0.00064    -26.564   5509.360
 35  1  0   0  2  0   89 1   6049.893650    0   2   2   2   0   2   0   0   2   0   2   0  1.000000  0.610   0.00007     -9.193   5545.894
 35  1  0   0  2  0   90 1   6059.086980    0   2   2   0   0   2   0   0   2   2   2   0  1.000000  0.650  -0.00004      9.193   5555.087
 35  1  0   0  2  0   93 1   6139.208440    0   0   5   1   1   2   0   4   1   1   0   0  1.000000  0.382  -0.00142      3.907   5635.208
 35  1  0   0  2  0   95 1   6163.456900    0   3   0   0   0   2   0   1   0   0   2   0  1.000000  0.578  -0.00160     -2.785   5659.457
 35  1  0   0  2  0   99 1   6243.041480    0   0   1   1   3   2   0   2   5   1   0   0  1.000000  0.378   0.00007    -16.390   5739.041
 35  1  0   0  2  0  102 1   6285.301640    0   1   7   3   0   2   0   2   2   0   1   0  1.000000  0.400  -0.00255     -3.741   5781.302
 35  1  0   0  2  0  104 1   6296.365390    0   1   3   1   0   2   0   2   2   2   1   0  1.000000  0.388  -0.00034      7.325   5792.365
 35  1  0   0  2  0  108 1   6408.025770    0   2   5   3   0   2   0   1   4   0   1   0  1.000000  0.304  -0.00002    -18.420   5904.026
 35  1  0   0  2  0  109 1   6426.445390    0   0   2   0   3   2   0   2   2   2   1   0  1.000000  0.432   0.00003     -2.583   5922.445
 35  1  0   0  2  0  111 1   6430.469700    0   0  15   1   0   2   0   0  10   0   0   0  1.000000  0.468   0.00163      1.443   5926.470
 35  1  0   0  2  0  114 1   6492.074570    0   0   0   0   4   2   0   3   0   0   1   0  1.000000  0.381  -0.00002    -15.567   5988.075
 35  1  0   0  2  0  117 1   6583.639080    0   0  15   1   0   2   0   4   2   0   0   0  1.000000  0.340   0.00033    -12.765   6079.639
 35  1  0   0  2  0  118 1   6596.400360    0   0  11   5   0   2   0   0  10   2   0   0  1.000000  0.342   0.00400     -6.879   6092.400
 35  1  0   0  2  0  119 1   6603.283650    0   2   1   1   0   2   0   0   3   1   2   0  1.000000  0.614  -0.00027      6.879   6099.284
 35  1  0   0  2  0  120 1   6620.947820    0   2   2   2   0   2   0   0   3   3   2   0  1.000000  0.684   0.00016     -8.716   6116.948
 35  1  0   0  2  0  125 1   6714.550750    0   0   8   4   1   2   0   1   8   0   0   0  1.000000  0.333  -0.00055      5.714   6210.551
 35  1  0   0  2  0  126 1   6730.932430    0   3   0   0   0   2   0   1   1   1   2   0  1.000000  0.553  -0.00130     -2.871   6226.932
 35  1  0   0  2  0  127 1   6733.802510    0   1   2   0   3   2   0   4   2   2   0   0  1.000000  0.343  -0.00027      2.871   6229.803
 35  1  0   0  2  0  131 1   6814.748360    0   1   0   0   4   2   0   5   0   0   0   0  1.000000  0.331   0.00043     -6.076   6310.748
 35  1  0   0  2  0  134 1   6848.400570    0   1   5   1   0   2   0   0   7   1   1   0  1.000000  0.470  -0.00278     -7.151   6344.401
 35  1  0   0  2  0  135 1   6855.548930    0   0   4   0   3   2   0   2   6   2   0   0  1.000000  0.359  -0.00054      7.151   6351.549
 35  1  0   0  2  0  138 1   6892.788920    0   0   5   3   3   2   0   3   4   0   0   0  1.000000  0.315  -0.00039    -11.957   6388.789
 35  1  0   0  2  0  142 1   6981.631470    0   0   3   1   2   2   0   3   1   1   1   0  1.000000  0.331  -0.00088    -13.941   6477.631
 35  1  0   0  2  0  148 1   7088.351440    0   0   0   0   4   2   0   2   3   1   1   0  1.000000  0.350  -0.00215     -6.784   6584.351
 35  1  0   0  2  0  150 1   7095.457440    0   2   0   0   1   2   0   0   0   0   3   0  1.000000  0.598   0.00045      0.325   6591.457
 35  1  0   0  2  0  151 1   7151.491870    0   2   5   3   0   2   0   0   4   0   2   0  1.000000  0.474  -0.00011     -2.700   6647.492
 35  1  0   0  2  0  152 1   7154.196110    0   0  11   3   0   2   0   4   3   1   0   0  1.000000  0.390  -0.00461     -1.508   6650.196
 35  1  0   0  2  0  154 1   7159.983420    0   2   4   0   0   2   0   0   4   2   2   0  1.000000  0.498   0.00122      4.285   6655.983
 35  1  0   0  2  0  156 1   7183.240690    0   2   2   2   0   2   0   0   4   4   2   0  1.000000  0.692   0.00120      5.061   6679.241
 35  1  0   0  2  0  162 1   7286.447560    0   3   2   2   0   2   0   1   2   0   2   0  1.000000  0.397  -0.00086     -7.290   6782.448
 35  1  0   0  2  0  163 1   7293.737130    0   0   8   2   1   2   0   1   9   1   0   0  1.000000  0.374  -0.00033     -5.242   6789.737
 35  1  0   0  2  0  164 1   7298.980400    0   3   2   0   0   2   0   1   2   2   2   0  1.000000  0.504  -0.00111      5.242   6794.980
 35  1  0   0  2  0  170 1   7383.164200    0   4   0   0   0   2   0   2   0   0   2   0  1.000000  0.389  -0.00149      2.677   6879.164
 35  1  0   0  2  0  172 1   7406.049790    0   1   5   1   0   2   0   0   8   0   1   0  1.000000  0.368  -0.00137     -2.615   6902.050
 35  1  0   0  2  0  174 1   7411.433530    0   0   5   1   2   2   0   5   1   1   0   0  1.000000  0.334  -0.00035      2.770   6907.434
 35  1  0   0  2  0  175 1   7416.358860    0   1   8   4   0   2   0   0   8   2   1   0  1.000000  0.371   0.00214      4.928   6912.359
 35  2  0   0  2  0    1 1   1117.645200    0   0   1   1   0   1   0   0   1   1   0   0  1.000000  0.991   0.00045   -589.169    613.645
 35  2  0   0  2  0    2 1   1706.815290    0   0   1   1   0   1   0   0   2   2   0   0  1.000000  0.991  -0.00038   -572.464   1202.815
 35  2  0   0  2  0    3 1   2279.278510    0   0   4   2   0   1   0   0   3   1   0   0  1.000000  0.893  -0.00007    -17.418   1775.279
 35  2  0   0  2  0    4 1   2296.698020    0   0   1   1   0   1   0   0   3   3   0   0  1.000000  0.980  -0.00170     17.418   1792.698
 35  2  0   0  2  0    5 1   2407.143170    0   0   1   1   1   1   0   1   1   1   0   0  1.000000  0.761   0.00003    110.447   1903.143
 35  2  0   0  2  0    6 1   2860.952110    0   0   3   1   0   1   0   0   4   2   0   0  1.000000  0.871   0.00048    -25.743   2356.952
 35  2  0   0  2  0    8 1   3001.870000    0   0   1   1   1   1   0   1   2   2   0   0  1.000000  0.746   0.00036    115.175   2497.870
 35  2  0   0  2  0    9 1   3322.858930    0   1   1   1   0   1   0   0   1   1   1   0  1.000000  0.826   0.00080   -106.281   2818.859
 35  2  0   0  2  0   10 1   3429.142220    0   0   3   1   0   1   0   0   5   1   0   0  1.000000  0.767  -0.00152    -15.407   2925.142
 35  2  0   0  2  0   11 1   3444.547150    0   0   5   1   0   1   0   0   5   3   0   0  1.000000  0.826   0.00012     15.407   2940.547
 35  2  0   0  2  0   13 1   3574.286430    0   0   3   1   0   1   0   1   3   1   0   0  1.000000  0.538   0.00002    -22.261   3070.286
 35  2  0   0  2  0   14 1   3596.546710    0   0   1   1   1   1   0   1   3   3   0   0  1.000000  0.727   0.00027     22.261   3092.547
 35  2  0   0  2  0   15 1   3690.921440    0   0   1   1   2   1   0   2   1   1   0   0  1.000000  0.564  -0.00035     94.374   3186.921
 35  2  0   0  2  0   16 1   3897.959600    0   1   1   1   0   1   0   0   2   2   1   0  1.000000  0.828   0.00012   -106.933   3393.960
 35  2  0   0  2  0   17 1   4004.893360    0   0   6   2   0   1   0   1   4   2   0   0  1.000000  0.737  -0.00089    -23.822   3500.893
 35  2  0   0  2  0   20 1   4159.235050    0   0   6   2   0   1   0   0   6   2   0   0  1.000000  0.572   0.00047    -31.435   3655.235
 35  2  0   0  2  0   22 1   4291.269820    0   0   1   1   2   1   0   2   2   2   0   0  1.000000  0.542  -0.00009    100.599   3787.270
 35  2  0   0  2  0   23 1   4457.238930    0   1   4   2   0   1   0   0   3   1   1   0  1.000000  0.742   0.00076    -16.629   3953.239
 35  2  0   0  2  0   24 1   4473.869200    0   1   1   1   0   1   0   0   3   3   1   0  1.000000  0.820  -0.00024     16.629   3969.869
 35  2  0   0  2  0   27 1   4584.526430    0   2   1   1   0   1   0   1   1   1   1   0  1.000000  0.546   0.00012      1.149   4080.526
 35  2  0   0  2  0   35 1   4969.913970    0   0   4   2   2   1   0   2   3   1   0   0  1.000000  0.443  -0.00099    -55.459   4465.914
 35  2  0   0  2  0   36 1   5025.371460    0   1   3   1   0   1   0   0   4   2   1   0  1.000000  0.721   0.00047    -24.631   4521.371
 35  2  0   0  2  0   46 1   5450.084190    0   0   6   2   1   1   0   3   2   2   0   0  1.000000  0.505  -0.00063    -38.540   4946.084
 35  2  0   0  2  0   48 1   5497.944900    0   2   1   1   0   1   0   0   1   1   2   0  1.000000  0.693   0.00082      9.322   4993.945
 35  2  0   0  2  0   50 1   5580.779280    0   1   3   1   0   1   0   0   5   1   1   0  1.000000  0.627  -0.00332      5.128   5076.779
 35  2  0   0  2  0   51 1   5595.478590    0   1   5   1   0   1   0   0   5   3   1   0  1.000000  0.681   0.00029     14.703   5091.479
 35  2  0   0  2  0   55 1   5724.614700    0   1   3   1   0   1   0   1   3   1   1   0  1.000000  0.466  -0.00019     10.348   5220.615
 35  2  0   0  2  0   57 1   5746.100920    0   0   1   1   2   1   0   1   3   3   1   0  1.000000  0.518   0.00077      3.482   5242.101
 35  2  0   0  2  0   60 1   5839.901050    0   0   1   1   3   1   0   2   1   1   1   0  1.000000  0.462  -0.00082      1.442   5335.901
 35  2  0   0  2  0   67 1   6058.994260    0   2   1   1   0   1   0   0   2   2   2   0  1.000000  0.695  -0.00025     19.061   5554.994
 35  2  0   0  2  0   69 1   6141.616350    0   0   5   1   1   1   0   4   1   1   0   0  1.000000  0.403  -0.00128     -1.839   5637.616
 35  2  0   0  2  0   74 1   6245.156100    0   0   4   2   3   1   0   2   5   1   0   0  1.000000  0.378  -0.00208    -22.488   5741.156
 35  2  0   0  2  0   77 1   6296.115300    0   1   6   2   0   1   0   0   6   2   1   0  1.000000  0.495  -0.00036      7.079   5792.115
 35  2  0   0  2  0   81 1   6426.386030    0   0   1   1   3   1   0   2   2   2   1   0  1.000000  0.444   0.00007     -2.642   5922.386
 35  2  0   0  2  0   88 1   6605.081490    0   2   4   2   0   1   0   0   3   1   2   0  1.000000  0.619   0.00119      9.168   6101.081
 35  2  0   0  2  0   89 1   6620.951620    0   2   1   1   0   1   0   0   3   3   2   0  1.000000  0.690   0.00017     -8.712   6116.952
 35  2  0   0  2  0   94 1   6732.022780    0   3   1   1   0   1   0   1   1   1   2   0  1.000000  0.551  -0.00119     -1.598   6228.023
 35  2  0   0  2  0  101 1   6851.193980    0   1   5   1   0   1   0   2   3   1   1   0  1.000000  0.500  -0.00320     -4.385   6347.194
 35  2  0   0  2  0  102 1   6855.576530    0   0   3   1   3   1   0   3   4   2   0   0  1.000000  0.387  -0.00100      4.385   6351.577
 35  2  0   0  2  0  108 1   6983.762520    0   0   3   1   2   1   0   3   1   1   1   0  1.000000  0.336  -0.00149    -16.351   6479.763
 35  2  0   0  2  0  114 1   7089.979920    0   2   4   2   1   1   0   2   3   1   1   0  1.000000  0.342  -0.00220     -5.156   6585.980
 35  2  0   0  2  0  117 1   7158.149790    0   0   9   1   0   1   0   4   3   1   0   0  1.000000  0.461  -0.00554     -1.557   6654.150
 35  2  0   0  2  0  118 1   7159.700540    0   2   3   1   0   1   0   0   4   2   2   0  1.000000  0.600   0.00116      1.557   6655.701
 35  2  0   0  2  0  125 1   7297.024500    0   0   7   1   1   1   0   1   9   1   0   0  1.000000  0.413  -0.00058     -1.878   6793.025
 35  2  0   0  2  0  126 1   7298.902790    0   3   1   1   0   1   0   1   2   2   2   0  1.000000  0.531  -0.00100      1.878   6794.903
 35  2  0   0  2  0  133 1   7414.095560    0   0   5   1   2   1   0   5   1   1   0   0  1.000000  0.348  -0.00145     -1.769   6910.096
 35  2  0   0  2  0  134 1   7415.860550    0   1   6   2   0   1   0   0   8   2   1   0  1.000000  0.505   0.00241      1.769   6911.861
 40  1  0   0  2  0    1 1   1277.036090    0   0   2   2   0   1   0   0   1   1   0   0  1.000000  0.991   0.00038   -589.226    621.036
 40  1  0   0  2  0    2 1   1866.263120    0   0   1   1   0   1   0   0   2   2   0   0  1.000000  0.991  -0.00049   -572.785   1210.263
 40  1  0   0  2  0    3 1   2439.047830    0   0   4   2   0   1   0   0   3   1   0   0  1.000000  0.885  -0.00026    -17.325   1783.048
 40  1  0   0  2  0    4 1   2456.374230    0   0   1   1   0   1   0   0   3   3   0   0  1.000000  0.973  -0.00186     17.325   1800.374
 40  1  0   0  2  0    5 1   2565.935920    0   0   2   2   1   1   0   1   1   1   0   0  1.000000  0.760   0.00008    109.564   1909.936
 40  1  0   0  2  0    6 1   3020.608570    0   0   4   2   0   1   0   0   4   2   0   0  1.000000  0.864   0.00026    -25.957   2364.609
 40  1  0   0  2  0    8 1   3160.719110    0   0   1   1   1   1   0   1   2   2   0   0  1.000000  0.745   0.00039    114.154   2504.719
 40  1  0   0  2  0    9 1   3480.950120    0   1   2   2   0   1   0   0   1   1   1   0  1.000000  0.826   0.00090   -108.257   2824.950
 40  1  0   0  2  0   10 1   3589.209540    0   0   3   1   0   1   0   0   5   1   0   0  1.000000  0.751  -0.00193    -15.241   2933.210
 40  1  0   0  2  0   11 1   3604.448580    0   0   3   1   0   1   0   0   5   3   0   0  1.000000  0.806  -0.00023     15.241   2948.449
 40  1  0   0  2  0   13 1   3733.412900    0   0   3   1   0   1   0   1   3   1   0   0  1.000000  0.534  -0.00003    -22.221   3077.413
 40  1  0   0  2  0   14 1   3755.634050    0   0   1   1   1   1   0   1   3   3   0   0  1.000000  0.722   0.00029     22.221   3099.634
 40  1  0   0  2  0   15 1   3849.177560    0   0   2   2   2   1   0   2   1   1   0   0  1.000000  0.561  -0.00025     93.543   3193.178
 40  1  0   0  2  0   16 1   4056.125410    0   1   1   1   0   1   0   0   2   2   1   0  1.000000  0.828   0.00018   -108.580   3400.125
 40  1  0   0  2  0   17 1   4164.707480    0   0   4   2   0   1   0   1   4   2   0   0  1.000000  0.723  -0.00140    -24.060   3508.707
 40  1  0   0  2  0   20 1   4318.235110    0   0   4   2   0   1   0   0   6   2   0   0  1.000000  0.568   0.00051    -31.724   3662.235
 40  1  0   0  2  0   22 1   4449.566410    0   0   1   1   2   1   0   2   2   2   0   0  1.000000  0.540   0.00001     99.607   3793.566
 40  1  0   0  2  0   23 1   4615.735080    0   1   4   2   0   1   0   0   3   1   1   0  1.000000  0.735   0.00084    -16.543   3959.735
 40  1  0   0  2  0   24 1   4632.278970    0   1   1   1   0   1   0   0   3   3   1   0  1.000000  0.815  -0.00017     16.543   3976.279
 40  1  0   0  2  0   26 1   4742.013210    0   2   2   2   0   1   0   1   1   1   1   0  1.000000  0.544   0.00009     -1.479   4086.013
 40  1  0   0  2  0   46 1   5608.439910    0   0   4   2   1   1   0   3   2   2   0   0  1.000000  0.498  -0.00057    -38.925   4952.440
 40  1  0   0  2  0   48 1   5654.733790    0   2   2   2   0   1   0   0   1   1   2   0  1.000000  0.693   0.00112      7.371   4998.734
 40  1  0   0  2  0   50 1   5739.599160    0   1   3   1   0   1   0   0   5   1   1   0  1.000000  0.613  -0.00362      6.147   5083.599
 40  1  0   0  2  0   55 1   5882.463190    0   1   3   1   0   1   0   1   3   1   1   0  1.000000  0.463  -0.00011      7.877   5226.463
 40  1  0   0  2  0   57 1   5903.924240    0   0   1   1   2   1   0   1   3   3   1   0  1.000000  0.512   0.00085      0.956   5247.924
 40  1  0   0  2  0   59 1   5996.849390    0   0   2   2   3   1   0   2   1   1   1   0  1.000000  0.457  -0.00095     -2.406   5340.849
 40  1  0   0  2  0   65 1   6175.155060    0   0   7   1   0   1   0   3   3   1   0   0  1.000000  0.414  -0.00049    -23.383   5519.155
 40  1  0   0  2  0   67 1   6215.875250    0   2   1   1   0   1   0   0   2   2   2   0  1.000000  0.696   0.00010     17.337   5559.875
 40  1  0   0  2  0   69 1   6299.479780    0   0   5   1   1   1   0   4   1   1   0   0  1.000000  0.400  -0.00136     -2.567   5643.480
 40  1  0   0  2  0   74 1   6402.621510    0   0   4   2   3   1   0   2   5   1   0   0  1.000000  0.376  -0.00225    -25.006   5746.622
 40  1  0   0  2  0   81 1   6583.404200    0   0   1   1   3   1   0   2   2   2   1   0  1.000000  0.439   0.00003     -6.593   5927.404
 40  1  0   0  2  0   88 1   6762.302740    0   2   4   2   0   1   0   0   3   1   2   0  1.000000  0.614   0.00170      7.977   6106.303
 40  1  0   0  2  0   89 1   6778.092170    0   2   1   1   0   1   0   0   3   3   2   0  1.000000  0.686   0.00063    -10.345   6122.092
 40  1  0   0  2  0   94 1   6888.202010    0   3   2   2   0   1   0   1   1   1   2   0  1.000000  0.549  -0.00112     -3.151   6232.202
 40  1  0   0  2  0  101 1   7009.336890    0   1   5   1   0   1   0   2   3   1   1   0  1.000000  0.489  -0.00315     -3.610   6353.337
 40  1  0   0  2  0  102 1   7012.944420    0   0   4   2   2   1   0   3   4   2   0   0  1.000000  0.385  -0.00091      3.610   6356.944
 40  1  0   0  2  0  108 1   7140.966100    0   0   3   1   2   1   0   3   1   1   1   0  1.000000  0.331  -0.00165    -18.871   6484.966
 40  1  0   0  2  0  114 1   7246.487380    0   2   4   2   1   1   0   2   3   1   1   0  1.000000  0.342  -0.00245     -8.547   6590.487
 40  1  0   0  2  0  118 1   7317.035950    0   0   7   1   0   1   0   4   3   1   0   0  1.000000  0.443  -0.00295      0.185   6661.036
 40  1  0   0  2  0  125 1   7455.045300    0   0   7   1   1   1   0   1   9   1   0   0  1.000000  0.392  -0.00748     -0.152   6799.045
 40  1  0   0  2  0  133 1   7571.381710    0   0   5   1   2   1   0   5   1   1   0   0  1.000000  0.342  -0.00175      2.271   6915.382
 40  1  0   0  2  0  134 1   7573.757260    0   1   7   3   0   1   0   0   8   2   1   0  1.000000  0.494   0.00249      2.380   6917.757
 40  2  0   0  2  0    1 1    686.704350    0   0   1   1   0   2   0   0   0   0   0   0  1.000000  0.991  -0.00000   -589.036     30.704
 40  2  0   0  2  0    2 1   1275.739940    0   0   0   0   0   2   0   0   1   1   0   0  1.000000  0.991   0.00048   -580.405    619.740
 40  2  0   0  2  0    3 1   1856.145500    0   0   2   2   0   2   0   0   2   0   0   0  1.000000  0.846  -0.00023    -10.269   1200.146
 40  2  0   0  2  0    4 1   1866.414960    0   0   0   0   0   2   0   0   2   2   0   0  1.000000  0.897  -0.00058     10.269   1210.415
 40  2  0   0  2  0    5 1   1968.738030    0   0   1   1   1   2   0   1   0   0   0   0  1.000000  0.784  -0.00034    102.323   1312.738
 40  2  0   0  2  0    6 1   2436.620400    0   0   1   1   0   2   0   0   3   1   0   0  1.000000  0.876   0.00010    -19.744   1780.620
 40  2  0   0  2  0    7 1   2456.366540    0   0   0   0   0   2   0   0   3   3   0   0  1.000000  0.962  -0.00189     19.744   1800.367
 40  2  0   0  2  0    8 1   2564.437990    0   0   0   0   1   2   0   1   1   1   0   0  1.000000  0.762   0.00015    108.073   1908.438
 40  2  0   0  2  0    9 1   2904.802330    0   1   1   1   0   2   0   0   0   0   1   0  1.000000  0.824  -0.00080   -106.583   2248.802
 40  2  0   0  2  0   10 1   3011.385100    0   0   5   3   0   2   0   0   4   0   0   0  1.000000  0.641  -0.00066     -9.686   2355.385
 40  2  0   0  2  0   11 1   3021.070120    0   0   1   1   0   2   0   0   4   2   0   0  1.000000  0.664  -0.00006      9.686   2365.070
 40  2  0   0  2  0   12 1   3046.569060    0   0   2   2   0   2   0   0   4   4   0   0  1.000000  0.975  -0.00333     25.496   2390.569
 40  2  0   0  2  0   13 1   3147.116790    0   0   2   2   1   2   0   1   2   0   0   0  1.000000  0.555   0.00032    -13.735   2491.117
 40  2  0   0  2  0   14 1   3160.852120    0   0   0   0   1   2   0   1   2   2   0   0  1.000000  0.685   0.00030     13.735   2504.852
 40  2  0   0  2  0   15 1   3244.494710    0   0   1   1   2   2   0   2   0   0   0   0  1.000000  0.601  -0.00075     83.642   2588.495
 40  2  0   0  2  0   16 1   3479.679250    0   1   0   0   0   2   0   0   1   1   1   0  1.000000  0.826   0.00063   -106.023   2823.679
 40  2  0   0  2  0   17 1   3585.703990    0   0   3   1   0   2   0   0   5   1   0   0  1.000000  0.718  -0.00095    -18.711   2929.704
 40  2  0   0  2  0   18 1   3604.414370    0   0   4   0   0   2   0   0   5   3   0   0  1.000000  0.769  -0.00019     18.711   2948.414
 40  2  0   0  2  0   20 1   3730.779160    0   0   3   1   0   2   0   1   3   1   0   0  1.000000  0.509   0.00017    -24.849   3074.779
 40  2  0   0  2  0   21 1   3755.628280    0   0   0   0   1   2   0   1   3   3   0   0  1.000000  0.715   0.00030     24.849   3099.628
 40  2  0   0  2  0   22 1   3847.390500    0   0   0   0   2   2   0   2   1   1   0   0  1.000000  0.565  -0.00038     91.762   3191.390
 40  2  0   0  2  0   23 1   4046.457040    0   1   2   2   0   2   0   0   2   0   1   0  1.000000  0.703   0.00043     -9.821   3390.457
 40  2  0   0  2  0   24 1   4056.278260    0   1   0   0   0   2   0   0   2   2   1   0  1.000000  0.749   0.00035      9.821   3400.278
 40  2  0   0  2  0   25 1   4155.857540    0   0   3   1   0   2   0   0   6   0   0   0  1.000000  0.558  -0.00249     -3.111   3499.858
 40  2  0   0  2  0   26 1   4158.966120    0   2   1   1   0   2   0   1   0   0   1   0  1.000000  0.573  -0.00044      3.111   3502.966
 40  2  0   0  2  0   27 1   4165.621950    0   0   6   4   0   2   0   1   4   2   0   0  1.000000  0.563  -0.00221      6.654   3509.622
 40  2  0   0  2  0   30 1   4306.777140    0   0   6   4   0   2   0   2   2   0   0   0  1.000000  0.429  -0.00216    -11.883   3650.777
 40  2  0   0  2  0   31 1   4318.658050    0   0   3   1   0   2   0   0   6   2   0   0  1.000000  0.403   0.00024     11.883   3662.658
 40  2  0   0  2  0   33 1   4430.402470    0   0   5   3   1   2   0   1   4   0   0   0  1.000000  0.425   0.00066    -19.265   3774.402
 40  2  0   0  2  0   34 1   4449.668650    0   0   0   0   2   2   0   2   2   2   0   0  1.000000  0.506  -0.00007     19.265   3793.669
 40  2  0   0  2  0   35 1   4515.213700    0   1   1   1   2   2   0   3   0   0   0   0  1.000000  0.438  -0.00031     65.545   3859.214
 40  2  0   0  2  0   36 1   4613.357360    0   1   1   1   0   2   0   0   3   1   1   0  1.000000  0.726   0.00026    -18.913   3957.357
 40  2  0   0  2  0   37 1   4632.271050    0   1   0   0   0   2   0   0   3   3   1   0  1.000000  0.805  -0.00013     18.913   3976.271
 40  2  0   0  2  0   39 1   4740.555020    0   0   0   0   2   2   0   1   1   1   1   0  1.000000  0.548   0.00010     -2.844   4084.555
 40  2  0   0  2  0   48 1   5092.751490    0   2   1   1   0   2   0   0   0   0   2   0  1.000000  0.690  -0.00061    -32.769   4436.751
 40  2  0   0  2  0   50 1   5174.945870    0   1   5   3   0   2   0   0   4   0   1   0  1.000000  0.525  -0.00078     -9.293   4518.946
 40  2  0   0  2  0   52 1   5208.622900    0   1   2   2   0   2   0   0   4   4   1   0  1.000000  0.818  -0.00011     24.385   4552.623
 40  2  0   0  2  0   55 1   5309.733080    0   0   2   2   2   2   0   1   2   0   1   0  1.000000  0.409   0.00056      8.197   4653.733
 40  2  0   0  2  0   57 1   5322.976730    0   0   0   0   2   2   0   1   2   2   1   0  1.000000  0.489   0.00002      0.198   4666.977
 40  2  0   0  2  0   59 1   5406.266220    0   0   1   1   3   2   0   2   0   0   1   0  1.000000  0.495  -0.00036     -2.289   4750.266
 40  2  0   0  2  0   65 1   5593.780880    0   0   6   4   1   2   0   3   2   0   0   0  1.000000  0.351  -0.00237    -15.033   4937.781
 40  2  0   0  2  0   66 1   5608.811690    0   0   3   1   1   2   0   3   2   2   0   0  1.000000  0.369  -0.00062     15.033   4952.812
 40  2  0   0  2  0   68 1   5653.485660    0   2   0   0   0   2   0   0   1   1   2   0  1.000000  0.692   0.00059      6.122   4997.486
 40  2  0   0  2  0   69 1   5705.305510    0   1   1   1   3   2   0   4   0   0   0   0  1.000000  0.362   0.00075    -28.189   5049.306
 40  2  0   0  2  0   70 1   5733.496660    0   0   1   1   2   2   0   2   4   2   0   0  1.000000  0.408  -0.00114     -2.678   5077.497
 40  2  0   0  2  0   71 1   5736.176170    0   1   3   1   0   2   0   0   5   1   1   0  1.000000  0.584  -0.00263      2.678   5080.176
 40  2  0   0  2  0   73 1   5782.816030    0   0   2   2   3   2   0   2   4   0   0   0  1.000000  0.345  -0.00021     -2.404   5126.816
 40  2  0   0  2  0   77 1   5879.902580    0   1   3   1   0   2   0   1   3   1   1   0  1.000000  0.441  -0.00039      5.513   5223.903
 40  2  0   0  2  0   79 1   5903.918560    0   0   0   0   2   2   0   1   3   3   1   0  1.000000  0.512   0.00086      0.951   5247.919
 40  2  0   0  2  0   81 1   5995.117710    0   0   0   0   3   2   0   2   1   1   1   0  1.000000  0.467  -0.00130     -4.138   5339.118
 40  2  0   0  2  0   89 1   6206.629150    0   2   2   2   0   2   0   0   2   0   2   0  1.000000  0.587   0.00044      8.112   5550.629
 40  2  0   0  2  0   90 1   6216.029440    0   2   0   0   0   2   0   0   2   2   2   0  1.000000  0.627   0.00041      9.400   5560.029
 40  2  0   0  2  0   95 1   6319.185730    0   3   1   1   0   2   0   1   0   0   2   0  1.000000  0.577  -0.00177     -5.890   5663.186
 40  2  0   0  2  0   99 1   6399.847580    0   0   1   1   3   2   0   3   3   1   0   0  1.000000  0.374   0.00055    -18.925   5743.848
 40  2  0   0  2  0  102 1   6442.797910    0   1   6   4   0   2   0   2   2   0   1   0  1.000000  0.367  -0.00241     -6.600   5786.798
 40  2  0   0  2  0  104 1   6454.276120    0   1   3   1   0   2   0   2   2   2   1   0  1.000000  0.348  -0.00029      4.880   5798.276
 40  2  0   0  2  0  108 1   6564.683150    0   2   5   3   0   2   0   1   4   0   1   0  1.000000  0.289  -0.00018    -18.819   5908.683
 40  2  0   0  2  0  109 1   6583.501880    0   0   0   0   3   2   0   2   2   2   1   0  1.000000  0.417  -0.00005     -5.648   5927.502
 40  2  0   0  2  0  110 1   6589.148510    0   0   9   1   0   2   0   0  10   0   0   0  1.000000  0.486   0.00148     -0.847   5933.149
 40  2  0   0  2  0  114 1   6647.980580    0   0   1   1   4   2   0   3   0   0   1   0  1.000000  0.374  -0.00049    -19.400   5991.981
 40  2  0   0  2  0  117 1   6741.663360    0   0   9   1   0   2   0   4   2   0   0   0  1.000000  0.359   0.00056    -13.463   6085.663
 40  2  0   0  2  0  118 1   6755.122910    0   0  11   5   0   2   0   0  10   2   0   0  1.000000  0.371   0.00398     -4.843   6099.123
 40  2  0   0  2  0  119 1   6759.969920    0   2   1   1   0   2   0   0   3   1   2   0  1.000000  0.606   0.00008      4.843   6103.970
 40  2  0   0  2  0  120 1   6778.083980    0   2   0   0   0   2   0   0   3   3   2   0  1.000000  0.676   0.00061    -10.354   6122.084
 40  2  0   0  2  0  125 1   6871.863400    0   0   9   5   1   2   0   1   8   0   0   0  1.000000  0.309  -0.00054      4.168   6215.863
 40  2  0   0  2  0  126 1   6886.780840    0   3   0   0   0   2   0   1   1   1   2   0  1.000000  0.552  -0.00121     -4.872   6230.781
 40  2  0   0  2  0  127 1   6891.652460    0   1   0   0   3   2   0   4   2   2   0   0  1.000000  0.330  -0.00036      4.872   6235.652
 40  2  0   0  2  0  131 1   6971.235810    0   1   1   1   4   2   0   5   0   0   0   0  1.000000  0.330   0.00018     -8.746   6315.236
 40  2  0   0  2  0  134 1   7005.719310    0   1   6   2   0   2   0   2   3   1   1   0  1.000000  0.439  -0.00265     -7.173   6349.719
 40  2  0   0  2  0  135 1   7012.889920    0   0   1   1   3   2   0   2   6   2   0   0  1.000000  0.347  -0.00021      7.173   6356.890
 40  2  0   0  2  0  138 1   7049.434660    0   0   5   3   3   2   0   3   4   0   0   0  1.000000  0.310  -0.00025    -15.445   6393.435
 40  2  0   0  2  0  142 1   7138.197140    0   0   3   1   2   2   0   3   1   1   1   0  1.000000  0.320  -0.00088    -15.807   6482.197
 40  2  0   0  2  0  148 1   7244.354580    0   0   0   0   4   2   0   2   3   1   1   0  1.000000  0.344  -0.00246     -6.195   6588.355
 40  2  0   0  2  0  149 1   7250.546550    0   2   1   1   1   2   0   0   0   0   3   0  1.000000  0.597   0.00071     -4.485   6594.547
 40  2  0   0  2  0  151 1   7308.416300    0   2   5   3   0   2   0   0   4   0   2   0  1.000000  0.433   0.00029     -3.503   6652.416
 40  2  0   0  2  0  152 1   7311.923380    0   0   7   1   0   2   0   4   3   1   0   0  1.000000  0.355  -0.00428      3.503   6655.923
 40  2  0   0  2  0  154 1   7317.315030    0   2   1   1   0   2   0   0   4   2   2   0  1.000000  0.452   0.00152      1.424   6661.315
 40  2  0   0  2  0  156 1   7340.607180    0   2   2   2   0   2   0   0   4   4   2   0  1.000000  0.688   0.00194      3.765   6684.607
 40  2  0   0  2  0  162 1   7442.508580    0   3   2   2   0   2   0   1   2   0   2   0  1.000000  0.380  -0.00099      6.458   6786.509
 40  2  0   0  2  0  164 1   7455.311490    0   3   0   0   0   2   0   1   2   2   2   0  1.000000  0.488  -0.00089      4.531   6799.311
 40  2  0   0  2  0  168 1   7538.266490    0   4   1   1   0   2   0   2   0   0   2   0  1.000000  0.388  -0.00221     -0.625   6882.266
 40  2  0   0  2  0  172 1   7563.582560    0   1   5   1   0   2   0   0   8   0   1   0  1.000000  0.398  -0.00190     -4.332   6907.583
 40  2  0   0  2  0  173 1   7567.912630    0   0   6   2   2   2   0   5   1   1   0   0  1.000000  0.315   0.00012     -1.226   6911.913
 40  2  0   0  2  0  175 1   7574.575920    0   1   9   5   0   2   0   0   8   2   1   0  1.000000  0.405   0.00208      5.439   6918.576
 45  1  0   0  2  0    1 1    866.598070    0   0   1   1   0   2   0   0   0   0   0   0  1.000000  0.991  -0.00001   -589.104     38.598
 45  1  0   0  2  0    2 1   1455.701880    0   0   0   0   0   2   0   0   1   1   0   0  1.000000  0.991   0.00043   -580.624    627.702
 45  1  0   0  2  0    3 1   2036.327050    0   0   3   3   0   2   0   0   2   0   0   0  1.000000  0.807  -0.00033    -10.537   1208.327
 45  1  0   0  2  0    4 1   2046.864520    0   0   0   0   0   2   0   0   2   2   0   0  1.000000  0.858  -0.00073     10.537   1218.865
 45  1  0   0  2  0    5 1   2147.882940    0   0   1   1   1   2   0   1   0   0   0   0  1.000000  0.783  -0.00024    101.019   1319.883
 45  1  0   0  2  0    6 1   2616.710020    0   0   1   1   0   2   0   0   3   1   0   0  1.000000  0.857  -0.00004    -20.277   1788.710
 45  1  0   0  2  0    7 1   2636.989370    0   0   2   0   0   2   0   0   3   3   0   0  1.000000  0.943  -0.00207     20.277   1808.989
 45  1  0   0  2  0    8 1   2743.669330    0   0   0   0   1   2   0   1   1   1   0   0  1.000000  0.761   0.00022    106.682   1915.669
 45  1  0   0  2  0    9 1   3083.212920    0   1   1   1   0   2   0   0   0   0   1   0  1.000000  0.824  -0.00070   -108.470   2255.213
 45  1  0   0  2  0   10 1   3191.683570    0   0   1   1   0   2   0   0   4   0   0   0  1.000000  0.605  -0.00087    -10.224   2363.684
 45  1  0   0  2  0   11 1   3201.907200    0   0   5   3   0   2   0   0   4   2   0   0  1.000000  0.611  -0.00043     10.224   2373.907
 45  1  0   0  2  0   13 1   3326.543990    0   0   3   3   1   2   0   1   2   0   0   0  1.000000  0.527   0.00036    -14.072   2498.544
 45  1  0   0  2  0   14 1   3340.615710    0   0   0   0   1   2   0   1   2   2   0   0  1.000000  0.660   0.00029     14.072   2512.616
 45  1  0   0  2  0   15 1   3422.946510    0   0   1   1   2   2   0   2   0   0   0   0  1.000000  0.598  -0.00061     82.330   2594.947
 45  1  0   0  2  0   16 1   3658.177400    0   1   0   0   0   2   0   0   1   1   1   0  1.000000  0.826   0.00073   -107.669   2830.177
 45  1  0   0  2  0   17 1   3765.848230    0   0   4   2   0   2   0   0   5   1   0   0  1.000000  0.673  -0.00138    -19.426   2937.848
 45  1  0   0  2  0   18 1   3785.273020    0   0   4   0   0   2   0   0   5   3   0   0  1.000000  0.719  -0.00057     19.426   2957.273
 45  1  0   0  2  0   20 1   3910.086400    0   0   1   1   1   2   0   1   3   1   0   0  1.000000  0.494   0.00017    -25.501   3082.086
 45  1  0   0  2  0   21 1   3935.587700    0   0   2   0   1   2   0   1   3   3   0   0  1.000000  0.702   0.00033     25.501   3107.588
 45  1  0   0  2  0   22 1   4025.937750    0   0   0   0   2   2   0   2   1   1   0   0  1.000000  0.563  -0.00029     90.349   3197.938
 45  1  0   0  2  0   23 1   4225.187990    0   1   3   3   0   2   0   0   2   0   1   0  1.000000  0.670   0.00054    -10.090   3397.188
 45  1  0   0  2  0   24 1   4235.277740    0   1   0   0   0   2   0   0   2   2   1   0  1.000000  0.716   0.00043     10.090   3407.278
 45  1  0   0  2  0   25 1   4336.159190    0   0   3   1   0   2   0   0   6   0   0   0  1.000000  0.587  -0.00392     -0.472   3508.159
 45  1  0   0  2  0   26 1   4336.626510    0   2   1   1   0   2   0   1   0   0   1   0  1.000000  0.568   0.00028      0.472   3508.627
 45  1  0   0  2  0   30 1   4486.300660    0   0   3   1   0   2   0   2   2   0   0   0  1.000000  0.433  -0.00208    -12.437   3658.301
 45  1  0   0  2  0   31 1   4498.735410    0   0   7   5   0   2   0   0   6   2   0   0  1.000000  0.436   0.00013     12.437   3670.735
 45  1  0   0  2  0   33 1   4609.054260    0   0   5   3   1   2   0   1   4   0   0   0  1.000000  0.404   0.00078    -19.737   3781.054
 45  1  0   0  2  0   34 1   4628.792000    0   0   0   0   2   2   0   2   2   2   0   0  1.000000  0.490   0.00001     19.737   3800.792
 45  1  0   0  2  0   35 1   4693.080550    0   1   1   1   2   2   0   3   0   0   0   0  1.000000  0.434  -0.00020     64.288   3865.081
 45  1  0   0  2  0   36 1   4792.019700    0   1   1   1   0   2   0   0   3   1   1   0  1.000000  0.710   0.00032    -19.441   3964.020
 45  1  0   0  2  0   37 1   4811.460960    0   1   2   0   0   2   0   0   3   3   1   0  1.000000  0.790  -0.00008     19.441   3983.461
 45  1  0   0  2  0   39 1   4918.320100    0   0   0   0   2   2   0   1   1   1   1   0  1.000000  0.545   0.00012     -6.139   4090.320
 45  1  0   0  2  0   47 1   5228.489340    0   0   2   0   2   2   0   1   5   3   0   0  1.000000  0.505  -0.00020     32.602   4400.489
 45  1  0   0  2  0   48 1   5269.675460    0   2   1   1   0   2   0   0   0   0   2   0  1.000000  0.690  -0.00048    -33.775   4441.675
 45  1  0   0  2  0   52 1   5388.055240    0   1   2   2   0   2   0   0   4   4   1   0  1.000000  0.811   0.00002     24.398   4560.055
 45  1  0   0  2  0   55 1   5487.707580    0   0   3   3   2   2   0   1   2   0   1   0  1.000000  0.388   0.00067      4.616   4659.708
 45  1  0   0  2  0   56 1   5501.284850    0   0   0   0   2   2   0   1   2   2   1   0  1.000000  0.471  -0.00007     -2.735   4673.285
 45  1  0   0  2  0   59 1   5583.221260    0   0   1   1   3   2   0   2   0   0   1   0  1.000000  0.490  -0.00060     -7.024   4755.221
 45  1  0   0  2  0   65 1   5772.513500    0   0   3   1   1   2   0   3   2   0   0   0  1.000000  0.344  -0.00224    -15.623   4944.514
 45  1  0   0  2  0   68 1   5830.516380    0   2   0   0   0   2   0   0   1   1   2   0  1.000000  0.693   0.00097      3.581   5002.516
 45  1  0   0  2  0   69 1   5883.136020    0   1   1   1   3   2   0   4   0   0   0   0  1.000000  0.363   0.00079    -28.892   5055.136
 45  1  0   0  2  0   71 1   5914.931210    0   1   4   2   0   2   0   0   5   1   1   0  1.000000  0.548  -0.00275      2.900   5086.931
 45  1  0   0  2  0   73 1   5960.275680    0   0   3   3   3   2   0   2   4   0   0   0  1.000000  0.340  -0.00012     -4.613   5132.276
 45  1  0   0  2  0   77 1   6057.784110    0   1   4   2   0   2   0   1   3   1   1   0  1.000000  0.421  -0.00029      2.172   5229.784
 45  1  0   0  2  0   78 1   6082.446400    0   0   2   0   2   2   0   1   3   3   1   0  1.000000  0.501   0.00093     -1.908   5254.446
 45  1  0   0  2  0   81 1   6172.200560    0   0   0   0   3   2   0   2   1   1   1   0  1.000000  0.462  -0.00156     -8.944   5344.201
 45  1  0   0  2  0   89 1   6383.906370    0   2   3   3   0   2   0   0   2   0   2   0  1.000000  0.559   0.00089      5.988   5555.906
 45  1  0   0  2  0   90 1   6393.575790    0   2   0   0   0   2   0   0   2   2   2   0  1.000000  0.600   0.00089      9.669   5565.576
 45  1  0   0  2  0   93 1   6474.103630    0   1   0   0   3   2   0   4   1   1   0   0  1.000000  0.363  -0.00090      1.644   5646.104
 45  1  0   0  2  0   95 1   6495.345880    0   3   1   1   0   2   0   1   0   0   2   0  1.000000  0.576  -0.00195     -9.403   5667.346
 45  1  0   0  2  0  102 1   6620.907990    0   1   3   1   0   2   0   2   2   0   1   0  1.000000  0.372  -0.00219      9.306   5792.908
 45  1  0   0  2  0  104 1   6632.932560    0   1   7   5   0   2   0   2   2   2   1   0  1.000000  0.376  -0.00015      2.135   5804.933
 45  1  0   0  2  0  108 1   6741.874590    0   0   1   1   4   2   0   1   4   0   1   0  1.000000  0.280  -0.00038    -19.302   5913.875
 45  1  0   0  2  0  109 1   6761.176640    0   0   0   0   3   2   0   2   2   2   1   0  1.000000  0.401  -0.00015     -7.361   5933.177
 45  1  0   0  2  0  110 1   6768.536540    0   0   9   1   0   2   0   0  10   0   0   0  1.000000  0.478   0.00130     -3.542   5940.537
 45  1  0   0  2  0  114 1   6824.354950    0   0   1   1   4   2   0   3   0   0   1   0  1.000000  0.367  -0.00100     18.290   5996.355
 45  1  0   0  2  0  117 1   6920.335460    0   0   9   1   0   2   0   4   2   0   0   0  1.000000  0.363   0.00087    -14.379   6092.335
 45  1  0   0  2  0  118 1   6934.711380    0   0  12   6   0   2   0   0  10   2   0   0  1.000000  0.392   0.00385     -2.487   6106.711
 45  1  0   0  2  0  119 1   6937.201720    0   2   1   1   0   2   0   0   3   1   2   0  1.000000  0.593   0.00058      2.487   6109.202
 45  1  0   0  2  0  120 1   6955.837760    0   2   2   0   0   2   0   0   3   3   2   0  1.000000  0.664   0.00109    -12.207   6127.838
 45  1  0   0  2  0  125 1   7049.769370    0   0   5   1   1   2   0   1   8   0   0   0  1.000000  0.303  -0.00063      2.380   6221.769
 45  1  0   0  2  0  126 1   7063.075650    0   3   0   0   0   2   0   1   1   1   2   0  1.000000  0.550  -0.00108     -7.158   6235.076
 45  1  0   0  2  0  127 1   7070.233310    0   0   9   5   1   2   0   4   2   2   0   0  1.000000  0.318  -0.00053     -6.345   6242.233
 45  1  0   0  2  0  131 1   7148.245670    0   1   1   1   4   2   0   5   0   0   0   0  1.000000  0.327  -0.00017    -11.712   6320.246
 45  1  0   0  2  0  134 1   7183.656350    0   1   7   3   0   2   0   2   3   1   1   0  1.000000  0.400  -0.00245      4.208   6355.656
 45  1  0   0  2  0  135 1   7190.875290    0   0   1   1   3   2   0   2   6   2   0   0  1.000000  0.336   0.00030      7.222   6362.875
 45  1  0   0  2  0  138 1   7226.682990    0   0   5   3   3   2   0   3   4   0   0   0  1.000000  0.306  -0.00006    -17.225   6398.683
 45  1  0   0  2  0  142 1   7315.293560    0   0   0   0   4   2   0   3   1   1   1   0  1.000000  0.315  -0.00100     15.831   6487.294
 45  1  0   0  2  0  148 1   7420.832880    0   0   0   0   4   2   0   2   3   1   1   0  1.000000  0.338  -0.00293     -5.152   6592.833
 45  1  0   0  2  0  149 1   7425.981300    0   2   1   1   1   2   0   0   0   0   3   0  1.000000  0.595   0.00105      5.152   6597.981
 45  1  0   0  2  0  151 1   7485.877730    0   2   1   1   0   2   0   0   4   0   2   0  1.000000  0.418   0.00082     -4.425   6657.878
 45  1  0   0  2  0  152 1   7490.307470    0   0   9   1   0   2   0   4   3   1   0   0  1.000000  0.388  -0.00378      4.425   6662.307
 45  1  0   0  2  0  153 1   7495.315370    0   2   5   3   0   2   0   0   4   2   2   0  1.000000  0.424   0.00183     -1.782   6667.315
 45  1  0   0  2  0  162 1   7619.024640    0   3   3   3   0   2   0   1   2   0   2   0  1.000000  0.360  -0.00110      2.793   6791.025
 45  1  0   0  2  0  163 1   7628.404700    0   0   8   4   1   2   0   1   9   1   0   0  1.000000  0.305  -0.00026     -3.761   6800.405
 45  1  0   0  2  0  164 1   7632.165920    0   3   0   0   0   2   0   1   2   2   2   0  1.000000  0.469  -0.00058      3.761   6804.166
 45  1  0   0  2  0  168 1   7713.722090    0   4   1   1   0   2   0   2   0   0   2   0  1.000000  0.386  -0.00295     -4.362   6885.722
 45  1  0   0  2  0  172 1   7741.696490    0   1   5   1   0   2   0   0   8   0   1   0  1.000000  0.411  -0.00311     -3.233   6913.696
 45  1  0   0  2  0  173 1   7744.925040    0   1   0   0   4   2   0   5   1   1   0   0  1.000000  0.305   0.00092      3.233   6916.925
 45  2  0   0  2  0    1 1   1457.336990    0   0   2   2   0   1   0   0   1   1   0   0  1.000000  0.990   0.00028   -589.290    629.337
 45  2  0   0  2  0    2 1   2046.627660    0   0   1   1   0   1   0   0   2   2   0   0  1.000000  0.991  -0.00062   -573.136   1218.628
 45  2  0   0  2  0    3 1   2619.763030    0   0   2   2   0   1   0   0   3   1   0   0  1.000000  0.875  -0.00047    -17.240   1791.763
 45  2  0   0  2  0    4 1   2637.004450    0   0   1   1   0   1   0   0   3   3   0   0  1.000000  0.964  -0.00205     17.240   1809.004
 45  2  0   0  2  0    5 1   2745.562920    0   0   2   2   1   1   0   1   1   1   0   0  1.000000  0.758   0.00013    108.561   1917.563
 45  2  0   0  2  0    6 1   3201.198040    0   0   4   2   0   1   0   0   4   2   0   0  1.000000  0.855   0.00002    -26.214   2373.198
 45  2  0   0  2  0    8 1   3340.408640    0   0   1   1   1   1   0   1   2   2   0   0  1.000000  0.743   0.00045    112.997   2512.409
 45  2  0   0  2  0    9 1   3659.780510    0   1   2   2   0   1   0   0   1   1   1   0  1.000000  0.826   0.00100   -110.456   2831.781
 45  2  0   0  2  0   10 1   3770.239420    0   0   6   4   0   1   0   0   5   1   0   0  1.000000  0.730  -0.00236    -15.102   2942.239
 45  2  0   0  2  0   13 1   3913.402250    0   0   6   4   0   1   0   1   3   1   0   0  1.000000  0.530  -0.00007    -22.197   3085.402
 45  2  0   0  2  0   14 1   3935.598970    0   0   1   1   1   1   0   1   3   3   0   0  1.000000  0.716   0.00030     22.197   3107.599
 45  2  0   0  2  0   15 1   4028.202700    0   0   2   2   2   1   0   2   1   1   0   0  1.000000  0.558  -0.00013     92.603   3200.203
 45  2  0   0  2  0   16 1   4235.039510    0   1   1   1   0   1   0   0   2   2   1   0  1.000000  0.828   0.00024   -110.419   3407.040
 45  2  0   0  2  0   20 1   4498.083300    0   0   5   3   0   1   0   0   6   2   0   0  1.000000  0.562   0.00052    -32.067   3670.083
 45  2  0   0  2  0   22 1   4628.634730    0   0   1   1   2   1   0   2   2   2   0   0  1.000000  0.537   0.00013     98.484   3800.635
 45  2  0   0  2  0   23 1   4795.009680    0   1   2   2   0   1   0   0   3   1   1   0  1.000000  0.727   0.00092    -16.466   3967.010
 45  2  0   0  2  0   24 1   4811.476470    0   1   1   1   0   1   0   0   3   3   1   0  1.000000  0.808  -0.00013     16.466   3983.476
 45  2  0   0  2  0   26 1   4920.163630    0   2   2   2   0   1   0   1   1   1   1   0  1.000000  0.542   0.00013     -4.475   4092.164
 45  2  0   0  2  0   39 1   5501.081040    0   0   1   1   2   1   0   1   2   2   1   0  1.000000  0.526  -0.00007     -2.927   4673.081
 45  2  0   0  2  0   48 1   5832.090740    0   2   2   2   0   1   0   0   1   1   2   0  1.000000  0.694   0.00140      5.156   5004.091
 45  2  0   0  2  0   50 1   5919.217500    0   1   6   4   0   1   0   0   5   1   1   0  1.000000  0.596  -0.00391      7.252   5091.217
 45  2  0   0  2  0   55 1   6061.007280    0   1   6   4   0   1   0   1   3   1   1   0  1.000000  0.459   0.00003      5.019   5233.007
 45  2  0   0  2  0   56 1   6082.457470    0   0   1   1   2   1   0   1   3   3   1   0  1.000000  0.506   0.00091     -1.897   5254.457
 45  2  0   0  2  0   59 1   6174.395390    0   0   2   2   3   1   0   2   1   1   1   0  1.000000  0.452  -0.00108     -6.749   5346.395
 45  2  0   0  2  0   67 1   6393.335700    0   2   1   1   0   1   0   0   2   2   2   0  1.000000  0.696   0.00048     15.377   5565.336
 45  2  0   0  2  0   69 1   6478.046050    0   0   9   5   1   1   0   4   1   1   0   0  1.000000  0.397  -0.00156     -3.371   5650.046
 45  2  0   0  2  0   74 1   6580.772070    0   0   2   2   3   1   0   3   3   1   0   0  1.000000  0.374  -0.00240    -27.762   5752.772
 45  2  0   0  2  0   88 1   6940.134730    0   2   2   2   0   1   0   0   3   1   2   0  1.000000  0.607   0.00223      6.639   6112.135
 45  2  0   0  2  0   89 1   6955.853790    0   2   1   1   0   1   0   0   3   3   2   0  1.000000  0.680   0.00111    -12.189   6127.854
 45  2  0   0  2  0   94 1   7064.872070    0   3   2   2   0   1   0   1   1   1   2   0  1.000000  0.548  -0.00106     -4.902   6236.872
 45  2  0   0  2  0  101 1   7188.192080    0   1   9   5   0   1   0   2   3   1   1   0  1.000000  0.477  -0.00301     -2.787   6360.192
 45  2  0   0  2  0  108 1   7318.781490    0   0   6   4   2   1   0   3   1   1   1   0  1.000000  0.326  -0.00188     19.318   6490.781
 45  2  0   0  2  0  109 1   7340.413820    0   0  13   7   0   1   0   3   5   1   0   0  1.000000  0.463  -0.01258     -6.821   6512.414
 45  2  0   0  2  0  114 1   7423.544090    0   2   2   2   1   1   0   2   3   1   1   0  1.000000  0.342  -0.00269    -12.363   6595.544
 45  2  0   0  2  0  117 1   7496.702670    0   0  13   7   0   1   0   4   3   1   0   0  1.000000  0.431  -0.00530     -0.402   6668.703
 45  2  0   0  2  0  126 1   7633.770500    0   0  10   6   1   1   0   1   9   1   0   0  1.000000  0.392  -0.00004      1.807   6805.770
 45  2  0   0  2  0  132 1   7749.303730    0   0   9   5   2   1   0   5   1   1   0   0  1.000000  0.336  -0.00237     -1.313   6921.304
 50  1  0   0  2  0    1 1   1658.524720    0   0   2   2   0   1   0   0   1   1   0   0  1.000000  0.990   0.00018   -589.360    638.525
 50  1  0   0  2  0    2 1   2247.885470    0   0   1   1   0   1   0   0   2   2   0   0  1.000000  0.990  -0.00076   -573.510   1227.885
 50  1  0   0  2  0    3 1   2821.395710    0   0   4   4   0   1   0   0   3   1   0   0  1.000000  0.863  -0.00067    -17.171   1801.396
 50  1  0   0  2  0    4 1   2838.567890    0   0   1   1   0   1   0   0   3   3   0   0  1.000000  0.953  -0.00228     17.171   1818.568
 50  1  0   0  2  0    5 1   2946.002230    0   0   2   2   1   1   0   1   1   1   0   0  1.000000  0.757   0.00020    107.437   1926.002
 50  1  0   0  2  0    6 1   3402.693250    0   0   3   3   0   1   0   0   4   2   0   0  1.000000  0.843  -0.00025    -26.519   2382.693
 50  1  0   0  2  0    8 1   3540.916190    0   0   1   1   1   1   0   1   2   2   0   0  1.000000  0.741   0.00050    111.704   2520.916
 50  1  0   0  2  0    9 1   3859.327060    0   1   2   2   0   1   0   0   1   1   1   0  1.000000  0.826   0.00105   -112.864   2839.327
 50  1  0   0  2  0   10 1   3972.194650    0   0   7   5   0   1   0   0   5   1   0   0  1.000000  0.705  -0.00276    -15.010   2952.195
 50  1  0   0  2  0   11 1   3987.202960    0   0   6   2   0   1   0   0   5   3   0   0  1.000000  0.749  -0.00110     15.010   2967.203
 50  1  0   0  2  0   13 1   4114.226800    0   0   7   5   0   1   0   1   3   1   0   0  1.000000  0.525  -0.00010    -22.195   3094.227
 50  1  0   0  2  0   14 1   4136.420970    0   0   1   1   1   1   0   1   3   3   0   0  1.000000  0.708   0.00031     22.195   3116.421
 50  1  0   0  2  0   15 1   4227.977160    0   0   2   2   2   1   0   2   1   1   0   0  1.000000  0.554   0.00002     91.556   3207.977
 50  1  0   0  2  0   16 1   4434.678590    0   1   1   1   0   1   0   0   2   2   1   0  1.000000  0.829   0.00028   -112.440   3414.679
 50  1  0   0  2  0   20 1   4698.752910    0   0   5   3   0   1   0   0   6   2   0   0  1.000000  0.553   0.00055    -32.468   3678.753
 50  1  0   0  2  0   22 1   4828.454000    0   0   1   1   2   1   0   2   2   2   0   0  1.000000  0.534   0.00028     97.233   3808.454
 50  1  0   0  2  0   23 1   4995.034400    0   1   4   4   0   1   0   0   3   1   1   0  1.000000  0.716   0.00100    -16.406   3975.034
 50  1  0   0  2  0   26 1   5118.955430    0   2   2   2   0   1   0   1   1   1   1   0  1.000000  0.540   0.00022      5.838   4098.955
 50  1  0   0  2  0   39 1   5699.969270    0   0   1   1   2   1   0   1   2   2   1   0  1.000000  0.523  -0.00007     -6.265   4679.969
 50  1  0   0  2  0   48 1   6029.992760    0   2   2   2   0   1   0   0   1   1   2   0  1.000000  0.694   0.00164      2.677   5009.993
 50  1  0   0  2  0   55 1   6260.223040    0   1   7   5   0   1   0   1   3   1   1   0  1.000000  0.452   0.00054      1.759   5240.223
 50  1  0   0  2  0   56 1   6281.683270    0   0   1   1   2   1   0   1   3   3   1   0  1.000000  0.498   0.00097     -5.068   5261.683
 50  1  0   0  2  0   59 1   6372.519660    0   0   2   2   3   1   0   2   1   1   1   0  1.000000  0.445  -0.00119    -11.582   5352.520
 50  1  0   0  2  0   67 1   6591.352390    0   2   1   1   0   1   0   0   2   2   2   0  1.000000  0.697   0.00087     13.175   5571.352
 50  1  0   0  2  0   74 1   6779.596270    0   0   4   4   3   1   0   3   3   1   0   0  1.000000  0.371  -0.00252    -30.724   5759.596
 50  1  0   0  2  0   76 1   6831.381020    0   1   5   3   0   1   0   2   2   2   1   0  1.000000  0.479  -0.00025     -1.789   5811.381
 50  1  0   0  2  0   88 1   7138.549140    0   2   4   4   0   1   0   0   3   1   2   0  1.000000  0.599   0.00279      5.157   6118.549
 50  1  0   0  2  0   89 1   7154.215920    0   2   1   1   0   1   0   0   3   3   2   0  1.000000  0.673   0.00159    -14.241   6134.216
 50  1  0   0  2  0   94 1   7262.011430    0   3   2   2   0   1   0   1   1   1   2   0  1.000000  0.545  -0.00098     -6.846   6242.011
 50  1  0   0  2  0  108 1   7517.182180    0   0   7   5   2   1   0   3   1   1   1   0  1.000000  0.320  -0.00215     14.679   6497.182
 50  1  0   0  2  0  114 1   7621.134590    0   2   4   4   1   1   0   2   3   1   1   0  1.000000  0.342  -0.00290    -16.596   6601.135
 50  1  0   0  2  0  126 1   7833.163570    0   0  11   7   1   1   0   1   9   1   0   0  1.000000  0.380  -0.00108      3.934   6813.164
 50  1  0   0  2  0  132 1   7947.841410    0   0   8   6   2   1   0   5   1   1   0   0  1.000000  0.328  -0.00326     -3.736   6927.841
 50  2  0   0  2  0    1 1   1067.332700    0   0   1   1   0   2   0   0   0   0   0   0  1.000000  0.991  -0.00002   -589.179     47.333
 50  2  0   0  2  0    2 1   1656.511670    0   0   0   0   0   2   0   0   1   1   0   0  1.000000  0.991   0.00038   -580.847    636.512
 50  2  0   0  2  0    3 1   2237.359160    0   0   3   3   0   2   0   0   2   0   0   0  1.000000  0.763  -0.00044    -10.876   1217.359
 50  2  0   0  2  0    4 1   2248.235910    0   0   0   0   0   2   0   0   2   2   0   0  1.000000  0.816  -0.00091     10.876   1228.236
 50  2  0   0  2  0    5 1   2347.783640    0   0   1   1   1   2   0   1   0   0   0   0  1.000000  0.782  -0.00015     99.548   1327.784
 50  2  0   0  2  0    6 1   2817.651260    0   0   2   2   0   2   0   0   3   1   0   0  1.000000  0.831  -0.00023    -20.887   1797.651
 50  2  0   0  2  0    7 1   2838.540510    0   0   2   0   0   2   0   0   3   3   0   0  1.000000  0.918  -0.00228     20.887   1818.541
 50  2  0   0  2  0    8 1   2943.665430    0   0   0   0   1   2   0   1   1   1   0   0  1.000000  0.760   0.00029    105.127   1923.665
 50  2  0   0  2  0    9 1   3282.292240    0   1   1   1   0   2   0   0   0   0   1   0  1.000000  0.824  -0.00059   -110.522   2262.292
 50  2  0   0  2  0   10 1   3392.814620    0   0   1   1   0   2   0   0   4   0   0   0  1.000000  0.651  -0.00113    -10.909   2372.815
 50  2  0   0  2  0   11 1   3403.723330    0   0   6   4   0   2   0   0   4   2   0   0  1.000000  0.659  -0.00081     10.909   2383.723
 50  2  0   0  2  0   13 1   3526.735520    0   0   3   3   1   2   0   1   2   0   0   0  1.000000  0.497   0.00041    -14.486   2506.736
 50  2  0   0  2  0   14 1   3541.221930    0   0   0   0   1   2   0   1   2   2   0   0  1.000000  0.632   0.00028     14.486   2521.222
 50  2  0   0  2  0   15 1   3622.078610    0   0   1   1   2   2   0   2   0   0   0   0  1.000000  0.595  -0.00045     80.856   2602.079
 50  2  0   0  2  0   16 1   3857.353520    0   1   0   0   0   2   0   0   1   1   1   0  1.000000  0.826   0.00088   -109.481   2837.354
 50  2  0   0  2  0   17 1   3966.837260    0   0   4   2   0   2   0   0   5   1   0   0  1.000000  0.620  -0.00196    -20.246   2946.837
 50  2  0   0  2  0   18 1   3987.082430    0   0   1   1   0   2   0   0   5   3   0   0  1.000000  0.657  -0.00097     20.246   2967.082
 50  2  0   0  2  0   20 1   4110.154820    0   0   2   2   1   2   0   1   3   1   0   0  1.000000  0.475   0.00016    -26.246   3090.155
 50  2  0   0  2  0   21 1   4136.400630    0   0   2   0   1   2   0   1   3   3   0   0  1.000000  0.684   0.00033     26.246   3116.401
 50  2  0   0  2  0   22 1   4225.173830    0   0   0   0   2   2   0   2   1   1   0   0  1.000000  0.560  -0.00016     88.773   3205.174
 50  2  0   0  2  0   23 1   4424.601210    0   1   3   3   0   2   0   0   2   0   1   0  1.000000  0.633   0.00066    -10.429   3404.601
 50  2  0   0  2  0   24 1   4435.030670    0   1   0   0   0   2   0   0   2   2   1   0  1.000000  0.680   0.00049     10.429   3415.031
 50  2  0   0  2  0   25 1   4534.854660    0   2   1   1   0   2   0   1   0   0   1   0  1.000000  0.570  -0.00083     -2.425   3514.855
 50  2  0   0  2  0   26 1   4537.284690    0   0   3   1   0   2   0   0   6   0   0   0  1.000000  0.608  -0.00627      2.425   3517.285
 50  2  0   0  2  0   31 1   4699.704270    0   0   7   5   0   2   0   0   6   2   0   0  1.000000  0.465  -0.00083     13.140   3679.704
 50  2  0   0  2  0   33 1   4808.381440    0   0   6   4   1   2   0   1   4   0   0   0  1.000000  0.384   0.00075    -20.301   3788.381
 50  2  0   0  2  0   34 1   4828.682930    0   0   0   0   2   2   0   2   2   2   0   0  1.000000  0.473  -0.00010     20.301   3808.683
 50  2  0   0  2  0   35 1   4891.571370    0   1   1   1   2   2   0   3   0   0   0   0  1.000000  0.428  -0.00007     62.888   3871.571
 50  2  0   0  2  0   36 1   4991.368000    0   1   2   2   0   2   0   0   3   1   1   0  1.000000  0.689   0.00042    -20.044   3971.368
 50  2  0   0  2  0   37 1   5011.412920    0   1   2   0   0   2   0   0   3   3   1   0  1.000000  0.769  -0.00008     20.044   3991.413
 50  2  0   0  2  0   39 1   5116.680050    0   2   0   0   0   2   0   1   1   1   1   0  1.000000  0.543   0.00016     -9.806   4096.680
 50  2  0   0  2  0   48 1   5467.095570    0   2   1   1   0   2   0   0   0   0   2   0  1.000000  0.691  -0.00036    -34.908   4447.096
 50  2  0   0  2  0   55 1   5686.289680    0   0   3   3   2   2   0   1   2   0   1   0  1.000000  0.362   0.00171      0.609   4666.290
 50  2  0   0  2  0   56 1   5700.269910    0   0   0   0   2   2   0   1   2   2   1   0  1.000000  0.449  -0.00006     -5.995   4680.270
 50  2  0   0  2  0   59 1   5780.683300    0   0   1   1   3   2   0   2   0   0   1   0  1.000000  0.484  -0.00085    -12.299   4760.683
 50  2  0   0  2  0   68 1   6028.054740    0   2   0   0   0   2   0   0   1   1   2   0  1.000000  0.694   0.00142      0.736   5008.055
 50  2  0   0  2  0   69 1   6081.548770    0   1   1   1   3   2   0   4   0   0   0   0  1.000000  0.363   0.00047    -29.706   5061.549
 50  2  0   0  2  0   73 1   6158.333500    0   0   3   3   3   2   0   2   4   0   0   0  1.000000  0.335  -0.00005     -7.041   5138.333
 50  2  0   0  2  0   76 1   6256.257030    0   1   4   2   0   2   0   1   3   1   1   0  1.000000  0.400  -0.00053     -1.557   5236.257
 50  2  0   0  2  0   78 1   6281.663300    0   0   2   0   2   2   0   1   3   3   1   0  1.000000  0.485   0.00100     -5.087   5261.663
 50  2  0   0  2  0   81 1   6369.803010    0   0   0   0   3   2   0   2   1   1   1   0  1.000000  0.456  -0.00183    -14.300   5349.803
 50  2  0   0  2  0   89 1   6581.697090    0   2   3   3   0   2   0   0   2   0   2   0  1.000000  0.528   0.00141      3.593   5561.697
 50  2  0   0  2  0   90 1   6591.706830    0   2   0   0   0   2   0   0   2   2   2   0  1.000000  0.570   0.00136     10.010   5571.707
 50  2  0   0  2  0   95 1   6691.915510    0   3   1   1   0   2   0   1   0   0   2   0  1.000000  0.574  -0.00215      8.457   5671.916
 50  2  0   0  2  0  103 1   6832.301670    0   1   7   5   0   2   0   2   2   2   1   0  1.000000  0.401  -0.00155     -0.946   5812.302
 50  2  0   0  2  0  108 1   6939.572140    0   0   1   1   4   2   0   1   4   0   1   0  1.000000  0.279  -0.00082    -19.879   5919.572
 50  2  0   0  2  0  109 1   6959.450710    0   0   0   0   3   2   0   2   2   2   1   0  1.000000  0.384  -0.00045     -9.152   5939.451
 50  2  0   0  2  0  110 1   6968.602890    0   0   9   1   0   2   0   0  10   0   0   0  1.000000  0.449  -0.00022     -6.650   5948.603
 50  2  0   0  2  0  114 1   7021.181850    0   0   1   1   4   2   0   3   0   0   1   0  1.000000  0.359  -0.00155     13.761   6001.182
 50  2  0   0  2  0  117 1   7119.618150    0   0   9   1   0   2   0   4   2   0   0   0  1.000000  0.352   0.00117     13.242   6099.618
 50  2  0   0  2  0  119 1   7135.144310    0   0  11   7   0   2   0   0  10   2   0   0  1.000000  0.407   0.00342      0.195   6115.144
 50  2  0   0  2  0  120 1   7154.186900    0   2   2   0   0   2   0   0   3   3   2   0  1.000000  0.646   0.00156    -14.274   6134.187
 50  2  0   0  2  0  125 1   7248.235420    0   0   7   1   1   2   0   1   8   0   0   0  1.000000  0.308  -0.00144      0.344   6228.235
 50  2  0   0  2  0  126 1   7259.794790    0   3   0   0   0   2   0   1   1   1   2   0  1.000000  0.549  -0.00087     -9.730   6239.795
 50  2  0   0  2  0  127 1   7269.525610    0   0  10   6   1   2   0   4   2   2   0   0  1.000000  0.334  -0.00142     -7.768   6249.526
 50  2  0   0  2  0  131 1   7345.755180    0   1   1   1   4   2   0   5   0   0   0   0  1.000000  0.325  -0.00106    -14.963   6325.755
 50  2  0   0  2  0  135 1   7389.479990    0   0   1   1   3   2   0   2   6   2   0   0  1.000000  0.325   0.00010      7.277   6369.480
 50  2  0   0  2  0  138 1   7424.534250    0   0   6   4   3   2   0   3   4   0   0   0  1.000000  0.304   0.00004     15.173   6404.534
 50  2  0   0  2  0  142 1   7512.895530    0   0   0   0   4   2   0   3   1   1   1   0  1.000000  0.312  -0.00116     10.393   6492.896
 50  2  0   0  2  0  148 1   7617.767740    0   2   2   2   1   2   0   2   3   1   1   0  1.000000  0.331  -0.00351     -3.976   6597.768
 50  2  0   0  2  0  149 1   7621.739200    0   2   1   1   1   2   0   0   0   0   3   0  1.000000  0.593   0.00150      3.976   6601.739
 50  2  0   0  2  0  151 1   7683.844090    0   2   1   1   0   2   0   0   4   0   2   0  1.000000  0.450   0.00150     -5.468   6663.844
 50  2  0   0  2  0  161 1   7815.967890    0   3   3   3   0   2   0   1   2   0   2   0  1.000000  0.338  -0.00120      1.219   6795.968
 50  2  0   0  2  0  168 1   7909.511080    0   4   1   1   0   2   0   2   0   0   2   0  1.000000  0.384  -0.00378     -8.531   6889.511
 50  2  0   0  2  0  172 1   7940.346680    0   1   7   1   0   2   0   0   8   0   1   0  1.000000  0.405  -0.00586     -2.125   6920.347
 50  2  0   0  2  0  173 1   7942.462340    0   1   0   0   4   2   0   5   1   1   0   0  1.000000  0.298   0.00340      2.125   6922.462
 55  1  0   0  2  0    1 1   1288.882840    0   0   1   1   0   2   0   0   0   0   0   0  1.000000  0.990  -0.00002   -589.261     56.883
 55  1  0   0  2  0    2 1   1878.143620    0   0   1   1   0   2   0   0   1   1   0   0  1.000000  0.990   0.00031   -581.066    646.144
 55  1  0   0  2  0    3 1   2459.210990    0   0   3   3   0   2   0   0   2   0   0   0  1.000000  0.717  -0.00056    -11.295   1227.211
 55  1  0   0  2  0    4 1   2470.506590    0   0   0   0   0   2   0   0   2   2   0   0  1.000000  0.771  -0.00112     11.295   1238.507
 55  1  0   0  2  0    5 1   2568.415500    0   0   1   1   1   2   0   1   0   0   0   0  1.000000  0.781  -0.00004     97.910   1336.416
 55  1  0   0  2  0    6 1   3039.415500    0   0   2   2   0   2   0   0   3   1   0   0  1.000000  0.797  -0.00046    -21.577   1807.416
 55  1  0   0  2  0    7 1   3060.994610    0   0   2   0   0   2   0   0   3   3   0   0  1.000000  0.885  -0.00254     21.577   1828.995
 55  1  0   0  2  0    8 1   3164.401300    0   0   1   1   1   2   0   1   1   1   0   0  1.000000  0.758   0.00034    103.410   1932.401
 55  1  0   0  2  0    9 1   3502.014990    0   1   1   1   0   2   0   0   0   0   1   0  1.000000  0.825  -0.00046   -112.729   2270.015
 55  1  0   0  2  0   10 1   3614.745120    0   0   1   1   0   2   0   0   4   0   0   0  1.000000  0.683  -0.00146    -11.747   2382.745
 55  1  0   0  2  0   11 1   3626.492060    0   0   5   5   0   2   0   0   4   2   0   0  1.000000  0.695  -0.00116     11.747   2394.492
 55  1  0   0  2  0   13 1   3747.660620    0   0   3   3   1   2   0   1   2   0   0   0  1.000000  0.465   0.00048    -14.988   2515.661
 55  1  0   0  2  0   14 1   3762.648790    0   0   0   0   1   2   0   1   2   2   0   0  1.000000  0.604   0.00024     14.988   2530.649
 55  1  0   0  2  0   15 1   3841.868470    0   0   1   1   2   2   0   2   0   0   0   0  1.000000  0.592  -0.00026     79.219   2609.868
 55  1  0   0  2  0   16 1   4077.182040    0   1   1   1   0   2   0   0   1   1   1   0  1.000000  0.827   0.00103   -111.454   2845.182
 55  1  0   0  2  0   17 1   4188.639780    0   0   6   4   0   2   0   0   5   1   0   0  1.000000  0.563  -0.00272    -21.176   2956.640
 55  1  0   0  2  0   20 1   4330.955910    0   0   2   2   1   2   0   1   3   1   0   0  1.000000  0.451   0.00014    -27.087   3098.956
 55  1  0   0  2  0   21 1   4358.042580    0   0   2   0   1   2   0   1   3   3   0   0  1.000000  0.661   0.00031     27.087   3126.043
 55  1  0   0  2  0   22 1   4445.075130    0   0   1   1   2   2   0   2   1   1   0   0  1.000000  0.557   0.00000     87.032   3213.075
 55  1  0   0  2  0   23 1   4644.666060    0   1   3   3   0   2   0   0   2   0   1   0  1.000000  0.595   0.00081    -10.848   3412.666
 55  1  0   0  2  0   24 1   4655.514480    0   1   0   0   0   2   0   0   2   2   1   0  1.000000  0.643   0.00051     10.848   3423.514
 55  1  0   0  2  0   25 1   4753.650650    0   2   1   1   0   2   0   1   0   0   1   0  1.000000  0.568  -0.00076     -5.524   3521.651
 55  1  0   0  2  0   30 1   4907.540220    0   0   4   2   0   2   0   2   2   0   0   0  1.000000  0.465  -0.00185    -14.001   3675.540
 55  1  0   0  2  0   31 1   4921.539880    0   0   8   6   0   2   0   0   6   2   0   0  1.000000  0.488  -0.00016     14.001   3689.540
 55  1  0   0  2  0   35 1   5110.668400    0   1   1   1   2   2   0   3   0   0   0   0  1.000000  0.422   0.00013     61.349   3878.668
 55  1  0   0  2  0   36 1   5211.373770    0   1   2   2   0   2   0   0   3   1   1   0  1.000000  0.661   0.00055    -20.727   3979.374
 55  1  0   0  2  0   39 1   5335.610230    0   2   1   1   0   2   0   1   1   1   1   0  1.000000  0.541   0.00020      7.561   4103.610
 55  1  0   0  2  0   48 1   5684.986600    0   2   1   1   0   2   0   0   0   0   2   0  1.000000  0.692  -0.00023     35.489   4452.987
 55  1  0   0  2  0   54 1   5905.409110    0   0   3   3   2   2   0   1   2   0   1   0  1.000000  0.339   0.00041     -3.890   4673.409
 55  1  0   0  2  0   59 1   5998.630110    0   0   1   1   3   2   0   2   0   0   1   0  1.000000  0.478  -0.00112    -18.108   4766.630
 55  1  0   0  2  0   73 1   6376.980490    0   0   3   3   3   2   0   2   4   0   0   0  1.000000  0.329   0.00022     -9.669   5144.980
 55  1  0   0  2  0   78 1   6501.543510    0   0   2   0   2   2   0   1   3   3   1   0  1.000000  0.466   0.00101     -8.587   5269.544
 55  1  0   0  2  0   81 1   6587.901850    0   0   1   1   3   2   0   2   1   1   1   0  1.000000  0.450  -0.00216    -20.199   5355.902
 55  1  0   0  2  0   89 1   6799.970880    0   2   3   3   0   2   0   0   2   0   2   0  1.000000  0.496   0.00204      0.924   5567.971
 55  1  0   0  2  0   90 1   6810.399980    0   2   0   0   0   2   0   0   2   2   2   0  1.000000  0.539   0.00179     10.429   5578.400
 55  1  0   0  2  0   95 1   6908.870490    0   3   1   1   0   2   0   1   0   0   2   0  1.000000  0.572  -0.00231      3.904   5676.870
 55  1  0   0  2  0   99 1   6993.715870    0   0   2   2   3   2   0   3   3   1   0   0  1.000000  0.354   0.00292    -27.718   5761.716
 55  1  0   0  2  0  102 1   7038.882060    0   1   4   2   0   2   0   2   2   0   1   0  1.000000  0.382   0.00151      0.570   5806.882
 55  1  0   0  2  0  103 1   7052.387530    0   1   8   6   0   2   0   2   2   2   1   0  1.000000  0.421  -0.00016     -4.302   5820.388
 55  1  0   0  2  0  108 1   7157.745310    0   0   1   1   4   2   0   1   4   0   1   0  1.000000  0.277  -0.00103     18.187   5925.745
 55  1  0   0  2  0  109 1   7178.301960    0   0   0   0   3   2   0   0  10   2   0   0  1.000000  0.367  -0.00043    -11.017   5946.302
 55  1  0   0  2  0  114 1   7238.444410    0   0   1   1   4   2   0   3   0   0   1   0  1.000000  0.350  -0.00213      8.787   6006.444
 55  1  0   0  2  0  117 1   7339.475820    0   0   8   4   0   2   0   4   2   0   0   0  1.000000  0.331   0.00207     10.166   6107.476
 55  1  0   0  2  0  118 1   7353.196000    0   2   2   2   0   2   0   0   3   1   2   0  1.000000  0.552   0.00218     -3.191   6121.196
 55  1  0   0  2  0  119 1   7356.386010    0   0  12   8   0   2   0   0  10   2   0   0  1.000000  0.419   0.00295      3.191   6124.386
 55  1  0   0  2  0  124 1   7467.220820    0   0   7   1   1   2   0   1   8   0   0   0  1.000000  0.305  -0.00068     -1.948   6235.221
 55  1  0   0  2  0  126 1   7476.913680    0   3   1   1   0   2   0   1   1   1   2   0  1.000000  0.547  -0.00056      7.745   6244.914
 55  1  0   0  2  0  127 1   7489.504990    0   0   9   7   1   2   0   4   2   2   0   0  1.000000  0.346  -0.00135     -9.313   6257.505
 55  1  0   0  2  0  135 1   7608.674050    0   0   1   1   3   2   0   2   6   2   0   0  1.000000  0.315   0.00206      3.666   6376.674
 55  1  0   0  2  0  138 1   7642.991010    0   0   5   5   3   2   0   3   4   0   0   0  1.000000  0.304   0.00048     10.098   6410.991
 55  1  0   0  2  0  142 1   7730.975200    0   0   1   1   4   2   0   3   1   1   1   0  1.000000  0.309  -0.00149      4.390   6498.975
 55  1  0   0  2  0  148 1   7835.138760    0   2   2   2   1   2   0   2   3   1   1   0  1.000000  0.325  -0.00450     -2.663   6603.139
 55  1  0   0  2  0  149 1   7837.795100    0   2   1   1   1   2   0   0   0   0   3   0  1.000000  0.591   0.00228      2.663   6605.795
 55  1  0   0  2  0  151 1   7902.283230    0   2   1   1   0   2   0   0   4   0   2   0  1.000000  0.472   0.00251     -6.628   6670.283
 55  1  0   0  2  0  160 1   8033.308090    0   3   3   3   0   2   0   1   2   0   2   0  1.000000  0.315  -0.00126     -3.001   6801.308
 55  1  0   0  2  0  168 1   8125.611500    0   4   1   1   0   2   0   2   0   0   2   0  1.000000  0.382  -0.00467      5.546   6893.611
 55  2  0   0  2  0    1 1   1880.573450    0   0   2   2   0   1   0   0   1   1   0   0  1.000000  0.990   0.00006   -589.436    648.573
 55  2  0   0  2  0    2 1   2470.010380    0   0   2   2   0   1   0   0   2   2   0   0  1.000000  0.990  -0.00092   -573.904   1238.010
 55  2  0   0  2  0    3 1   3043.914200    0   0   4   4   0   1   0   0   3   1   0   0  1.000000  0.848  -0.00087    -17.125   1811.914
 55  2  0   0  2  0    4 1   3061.041220    0   0   1   1   0   1   0   0   3   3   0   0  1.000000  0.940  -0.00254     17.125   1829.041
 55  2  0   0  2  0    5 1   3167.229450    0   0   2   2   1   1   0   1   1   1   0   0  1.000000  0.754   0.00029    106.191   1935.229
 55  2  0   0  2  0    6 1   3625.063920    0   0   3   3   0   1   0   0   4   2   0   0  1.000000  0.829  -0.00054    -26.878   2393.064
 55  2  0   0  2  0    8 1   3762.216800    0   0   2   2   1   1   0   1   2   2   0   0  1.000000  0.739   0.00054    110.276   2530.217
 55  2  0   0  2  0    9 1   4079.564010    0   1   2   2   0   1   0   0   1   1   1   0  1.000000  0.827   0.00108   -115.466   2847.564
 55  2  0   0  2  0   13 1   4335.855760    0   0   7   5   0   1   0   1   3   1   0   0  1.000000  0.519  -0.00012    -22.222   3103.856
 55  2  0   0  2  0   14 1   4358.077030    0   0   1   1   1   1   0   1   3   3   0   0  1.000000  0.699   0.00029     22.222   3126.077
 55  2  0   0  2  0   15 1   4448.479170    0   0   2   2   2   1   0   2   1   1   0   0  1.000000  0.550   0.00020     90.402   3216.479
 55  2  0   0  2  0   16 1   4655.016580    0   1   2   2   0   1   0   0   2   2   1   0  1.000000  0.829   0.00029   -114.635   3423.017
 55  2  0   0  2  0   20 1   4920.214390    0   0   5   3   0   1   0   0   6   2   0   0  1.000000  0.544   0.00057    -32.932   3688.214
 55  2  0   0  2  0   26 1   5338.367060    0   2   2   2   0   1   0   1   1   1   1   0  1.000000  0.537   0.00067      2.242   4106.367
 55  2  0   0  2  0   39 1   5919.482670    0   0   2   2   2   1   0   1   2   2   1   0  1.000000  0.519  -0.00008     -9.946   4687.483
 55  2  0   0  2  0   47 1   6248.414110    0   2   2   2   0   1   0   0   1   1   2   0  1.000000  0.694   0.00181     -0.070   5016.414
 55  2  0   0  2  0   50 1   6340.697160    0   1   7   5   0   1   0   0   5   1   1   0  1.000000  0.551  -0.00439      9.643   5108.697
 55  2  0   0  2  0   54 1   6480.056400    0   1   7   5   0   1   0   1   3   1   1   0  1.000000  0.450  -0.00047     -1.972   5248.056
 55  2  0   0  2  0   56 1   6501.577270    0   0   1   1   2   1   0   1   3   3   1   0  1.000000  0.489   0.00099     -8.557   5269.577
 55  2  0   0  2  0   67 1   6809.899380    0   2   2   2   0   1   0   0   2   2   2   0  1.000000  0.698   0.00125     10.730   5577.899
 55  2  0   0  2  0   74 1   6999.081900    0   0   4   4   3   1   0   3   3   1   0   0  1.000000  0.368  -0.00264    -33.857   5767.082
 55  2  0   0  2  0   94 1   7479.596120    0   3   2   2   0   1   0   1   1   1   2   0  1.000000  0.543  -0.00089     -8.983   6247.596
 55  2  0   0  2  0  108 1   7736.138800    0   0   7   5   2   1   0   3   1   1   1   0  1.000000  0.313  -0.00256      9.552   6504.139
 55  2  0   0  2  0  114 1   7839.242140    0   2   4   4   1   1   0   2   3   1   1   0  1.000000  0.341  -0.00311    -21.234   6607.242
 55  2  0   0  2  0  117 1   7918.195680    0   0  12   8   0   1   0   4   3   1   0   0  1.000000  0.393  -0.00591     -4.270   6686.196
 55  2  0   0  2  0  126 1   8053.189750    0   0  11   7   1   1   0   5   1   1   0   0  1.000000  0.368  -0.00231      6.237   6821.190
 55  2  0   0  2  0  132 1   8166.972790    0   0  11   7   1   1   0   5   1   1   0   0  1.000000  0.323  -0.00461     -4.481   6934.973
 60  1  0   0  2  0    1 1   2123.454610    0   0   2   2   0   1   0   0   1   1   0   0  1.000000  0.989  -0.00006   -589.518    659.455
 60  1  0   0  2  0    2 1   2712.973480    0   0   2   2   0   1   0   0   2   2   0   0  1.000000  0.990  -0.00110   -574.310   1248.973
 60  1  0   0  2  0    3 1   3287.283600    0   0   5   5   0   1   0   0   3   1   0   0  1.000000  0.830  -0.00105    -17.113   1823.284
 60  1  0   0  2  0    4 1   3304.398500    0   0   1   1   0   1   0   0   3   3   0   0  1.000000  0.925  -0.00283     17.113   1840.398
 60  1  0   0  2  0    5 1   3409.217740    0   0   2   2   1   1   0   1   1   1   0   0  1.000000  0.752   0.00039    104.822   1945.218
 60  1  0   0  2  0    8 1   4004.282970    0   0   2   2   1   1   0   1   2   2   0   0  1.000000  0.737   0.00058    108.712   2540.283
 60  1  0   0  2  0    9 1   4320.462910    0   1   2   2   0   1   0   0   1   1   1   0  1.000000  0.827   0.00107   -118.245   2856.463
 60  1  0   0  2  0   10 1   4438.712330    0   0   6   6   0   1   0   0   5   1   0   0  1.000000  0.643  -0.00350    -15.051   2974.712
 60  1  0   0  2  0   13 1   4578.255270    0   0   6   6   0   1   0   1   3   1   0   0  1.000000  0.513  -0.00013    -22.287   3114.255
 60  1  0   0  2  0   15 1   4689.685010    0   0   2   2   2   1   0   2   1   1   0   0  1.000000  0.545   0.00041     89.144   3225.685
 60  1  0   0  2  0   16 1   4896.024720    0   1   2   2   0   1   0   0   2   2   1   0  1.000000  0.829   0.00027   -116.993   3432.025
 60  1  0   0  2  0   20 1   5162.435300    0   0   5   3   0   1   0   0   6   2   0   0  1.000000  0.532   0.00058    -33.465   3698.435
 60  1  0   0  2  0   39 1   6159.594180    0   0   2   2   2   1   0   1   2   2   1   0  1.000000  0.514  -0.00009     10.880   4695.594
 60  1  0   0  2  0   47 1   6487.326710    0   2   2   2   0   1   0   0   1   1   2   0  1.000000  0.695   0.00191     -3.086   5023.327
 60  1  0   0  2  0   59 1   6830.415560    0   0   2   2   3   1   0   2   1   1   1   0  1.000000  0.431  -0.00136    -22.694   5366.416
 60  1  0   0  2  0  108 1   7975.619220    0   0   6   6   2   1   0   3   1   1   1   0  1.000000  0.305  -0.00306      3.937   6511.619
 60  1  0   0  2  0  114 1   8077.848870    0   2   5   5   1   1   0   2   3   1   1   0  1.000000  0.340  -0.00328     22.643   6613.849
 60  2  0   0  2  0    1 1   1531.220460    0   0   1   1   0   2   0   0   0   0   0   0  1.000000  0.990  -0.00004   -589.349     67.220
 60  2  0   0  2  0    2 1   2120.569340    0   0   1   1   0   2   0   0   1   1   0   0  1.000000  0.990   0.00022   -581.279    656.569
 60  2  0   0  2  0    3 1   2701.849620    0   0   4   4   0   2   0   0   2   0   0   0  1.000000  0.671  -0.00071    -11.800   1237.850
 60  2  0   0  2  0    4 1   2713.650430    0   0   0   0   0   2   0   0   2   2   0   0  1.000000  0.727  -0.00134     11.800   1249.650
 60  2  0   0  2  0    5 1   2809.751410    0   0   1   1   1   2   0   1   0   0   0   0  1.000000  0.779   0.00008     96.102   1345.751
 60  2  0   0  2  0    6 1   3281.971440    0   0   2   2   0   2   0   0   3   1   0   0  1.000000  0.758  -0.00077    -22.350   1817.971
 60  2  0   0  2  0    8 1   3405.849360    0   0   1   1   1   2   0   1   1   1   0   0  1.000000  0.756   0.00041    101.529   1941.849
 60  2  0   0  2  0    9 1   3742.353240    0   1   1   1   0   2   0   0   0   0   1   0  1.000000  0.825  -0.00032   -115.087   2278.353
 60  2  0   0  2  0   10 1   3857.441610    0   0   2   2   0   2   0   0   4   0   0   0  1.000000  0.702  -0.00194    -12.740   2393.442
 60  2  0   0  2  0   11 1   3870.181050    0   0   5   5   0   2   0   0   4   2   0   0  1.000000  0.720  -0.00146     12.740   2406.181
 60  2  0   0  2  0   13 1   3989.286240    0   0   4   4   1   2   0   1   2   0   0   0  1.000000  0.433   0.00056    -15.584   2525.286
 60  2  0   0  2  0   14 1   4004.870910    0   0   0   0   1   2   0   1   2   2   0   0  1.000000  0.575   0.00020     15.584   2540.871
 60  2  0   0  2  0   15 1   4082.291490    0   0   1   1   2   2   0   2   0   0   0   0  1.000000  0.588  -0.00004     77.420   2618.291
 60  2  0   0  2  0   16 1   4317.634680    0   1   1   1   0   2   0   0   1   1   1   0  1.000000  0.827   0.00122   -113.582   2853.635
 60  2  0   0  2  0   17 1   4431.222070    0   0   1   1   0   2   0   0   5   1   0   0  1.000000  0.594  -0.00375    -22.216   2967.222
 60  2  0   0  2  0   20 1   4572.458490    0   0   2   2   1   2   0   1   3   1   0   0  1.000000  0.423   0.00009    -28.028   3108.458
 60  2  0   0  2  0   22 1   4685.615740    0   0   1   1   2   2   0   2   1   1   0   0  1.000000  0.553   0.00021     85.129   3221.616
 60  2  0   0  2  0   23 1   4885.349890    0   1   4   4   0   2   0   0   2   0   1   0  1.000000  0.556   0.00100    -11.353   3421.350
 60  2  0   0  2  0   24 1   4896.703030    0   1   0   0   0   2   0   0   2   2   1   0  1.000000  0.606   0.00048     11.353   3432.703
 60  2  0   0  2  0   25 1   4992.977420    0   2   1   1   0   2   0   1   0   0   1   0  1.000000  0.566  -0.00076     -8.837   3528.977
 60  2  0   0  2  0   31 1   5164.211760    0   0   9   7   0   2   0   0   6   2   0   0  1.000000  0.506  -0.00029     15.027   3700.212
 60  2  0   0  2  0   33 1   5268.936900    0   1   1   1   2   2   0   1   4   0   0   0  1.000000  0.352   0.00124    -21.737   3804.937
 60  2  0   0  2  0   35 1   5350.352910    0   1   1   1   2   2   0   3   0   0   0   0  1.000000  0.415   0.00037     59.678   3886.353
 60  2  0   0  2  0   39 1   5575.083830    0   2   1   1   0   2   0   1   1   1   1   0  1.000000  0.539   0.00036      4.510   4111.084
 60  2  0   0  2  0   48 1   5923.320720    0   2   1   1   0   2   0   0   0   0   2   0  1.000000  0.692  -0.00010     32.204   4459.321
 60  2  0   0  2  0   54 1   6145.079140    0   0   4   4   2   2   0   1   2   0   1   0  1.000000  0.314   0.00067      8.203   4681.079
 60  2  0   0  2  0   59 1   6237.037420    0   0   1   1   3   2   0   2   0   0   1   0  1.000000  0.470  -0.00140    -24.447   4773.037
 60  2  0   0  2  0   67 1   6484.549740    0   2   1   1   0   2   0   0   1   1   2   0  1.000000  0.695   0.00257     -5.864   5020.550
 60  2  0   0  2  0   81 1   6826.471630    0   0   1   1   3   2   0   2   1   1   1   0  1.000000  0.443  -0.00254    -26.639   5362.472
 60  2  0   0  2  0  101 1   7278.570290    0   1   5   3   0   2   0   2   2   0   1   0  1.000000  0.397  -0.00230     -4.586   5814.570
 60  2  0   0  2  0  103 1   7293.139560    0   1   9   7   0   2   0   2   2   2   1   0  1.000000  0.435   0.00035     -7.994   5829.140
 60  2  0   0  2  0  108 1   7396.361160    0   3   1   1   1   2   0   1   4   0   1   0  1.000000  0.279  -0.00157     11.942   5932.361
 60  2  0   0  2  0  109 1   7417.704750    0   0   0   0   3   2   0   0  10   2   0   0  1.000000  0.351  -0.00065    -12.948   5953.705
 60  2  0   0  2  0  114 1   7476.124940    0   0   1   1   4   2   0   3   0   0   1   0  1.000000  0.339  -0.00275      3.370   6012.125
 60  2  0   0  2  0  119 1   7598.401270    0   0  13   9   0   2   0   0  10   2   0   0  1.000000  0.427   0.00214      6.501   6134.401
 60  2  0   0  2  0  124 1   7706.693670    0   0   6   4   1   2   0   1   8   0   0   0  1.000000  0.294  -0.00091     -4.489   6242.694
 60  2  0   0  2  0  126 1   7714.405560    0   3   1   1   0   2   0   1   1   1   2   0  1.000000  0.544  -0.00006      3.223   6250.406
 60  2  0   0  2  0  127 1   7730.141610    0   0  10   8   1   2   0   4   2   2   0   0  1.000000  0.355  -0.00215    -10.983   6266.142
 60  2  0   0  2  0  131 1   7802.177260    0   1   1   1   4   2   0   5   0   0   0   0  1.000000  0.317  -0.00266     17.455   6338.177
 60  2  0   0  2  0  138 1   7882.058690    0   0   5   5   3   2   0   3   4   0   0   0  1.000000  0.305   0.00078      4.669   6418.059
 60  2  0   0  2  0  141 1   7969.502160    0   0   1   1   4   2   0   3   1   1   1   0  1.000000  0.305  -0.00204     -2.179   6505.502
 60  2  0   0  2  0  149 1   8074.121290    0   2   1   1   1   2   0   0   0   0   3   0  1.000000  0.588   0.00463      1.209   6610.121
 60  2  0   0  2  0  160 1   8271.013040    0   3   4   4   0   2   0   1   2   0   2   0  1.000000  0.291  -0.00129     -7.658   6807.013
 60  2  0   0  2  0  167 1   8361.999440    0   4   1   1   0   2   0   2   0   0   2   0  1.000000  0.379  -0.00563     -1.024   6897.999
 65  1  0   0  2  0    1 1   1794.314860    0   0   3   1   0   2   0   0   0   0   0   0  1.000000  0.989  -0.00006   -589.443     78.315
 65  1  0   0  2  0    2 1   2383.757730    0   0   1   1   0   2   0   0   1   1   0   0  1.000000  0.990   0.00012   -581.481    667.758
 65  1  0   0  2  0    3 1   2965.240160    0   0   1   1   0   2   0   0   2   0   0   0  1.000000  0.697  -0.00088    -12.397   1249.240
 65  1  0   0  2  0    4 1   2977.637580    0   0   4   4   0   2   0   0   2   2   0   0  1.000000  0.710  -0.00156     12.397   1261.638
 65  1  0   0  2  0    5 1   3071.761790    0   0   3   1   1   2   0   1   0   0   0   0  1.000000  0.776   0.00022     94.126   1355.762
 65  1  0   0  2  0    6 1   3545.285100    0   0   3   3   0   2   0   0   3   1   0   0  1.000000  0.713  -0.00116    -23.208   1829.285
 65  1  0   0  2  0    8 1   3667.979520    0   0   1   1   1   2   0   1   1   1   0   0  1.000000  0.754   0.00046     99.488   1951.980
 65  1  0   0  2  0    9 1   4003.276420    0   1   3   1   0   2   0   0   0   0   1   0  1.000000  0.825  -0.00019   -117.591   2287.276
 65  1  0   0  2  0   10 1   4120.869760    0   0   2   2   0   2   0   0   4   0   0   0  1.000000  0.707  -0.00258    -13.884   2404.870
 65  1  0   0  2  0   13 1   4251.577230    0   0   1   1   1   2   0   1   2   0   0   0  1.000000  0.443   0.00063    -16.282   2535.577
 65  1  0   0  2  0   14 1   4267.859350    0   0   1   1   1   2   0   1   2   2   0   0  1.000000  0.548   0.00014     16.282   2551.859
 65  1  0   0  2  0   15 1   4343.321160    0   0   3   1   2   2   0   2   0   0   0   0  1.000000  0.583   0.00022     75.462   2627.321
 65  1  0   0  2  0   16 1   4578.680520    0   1   1   1   0   2   0   0   1   1   1   0  1.000000  0.827   0.00141   -115.861   2862.681
 65  1  0   0  2  0   20 1   4834.628730    0   0   1   1   0   2   0   1   3   1   0   0  1.000000  0.409  -0.00001    -29.073   3118.629
 65  1  0   0  2  0   22 1   4946.767530    0   0   1   1   2   2   0   2   1   1   0   0  1.000000  0.549   0.00047     83.067   3230.768
 65  1  0   0  2  0   23 1   5146.618100    0   1   1   1   0   2   0   0   2   0   1   0  1.000000  0.584   0.00123    -11.947   3430.618
 65  1  0   0  2  0   25 1   5252.806000    0   2   3   1   0   2   0   1   0   0   1   0  1.000000  0.564  -0.00078    -12.363   3536.806
 65  1  0   0  2  0   30 1   5411.469790    0   0   1   1   0   2   0   2   2   0   0   0  1.000000  0.452  -0.00186    -16.216   3695.470
 65  1  0   0  2  0   36 1   5713.230350    0   1   3   3   0   2   0   0   3   1   1   0  1.000000  0.591   0.00093    -22.342   3997.230
 65  1  0   0  2  0   39 1   5835.077600    0   2   1   1   0   2   0   1   1   1   1   0  1.000000  0.534   0.00154      1.266   4119.078
 65  1  0   0  2  0   48 1   6182.067480    0   2   3   1   0   2   0   0   0   0   2   0  1.000000  0.693   0.00002     28.627   4466.067
 65  1  0   0  2  0   54 1   6405.247910    0   1   2   2   0   2   0   1   2   0   1   0  1.000000  0.325   0.00109      5.160   4689.248
 65  1  0   0  2  0  101 1   7538.796540    0   1   1   1   0   2   0   2   2   0   1   0  1.000000  0.387  -0.00179     -9.953   5822.797
 65  1  0   0  2  0  103 1   7554.531580    0   1   9   7   0   2   0   2   2   2   1   0  1.000000  0.445   0.00175      5.786   5838.532
 65  1  0   0  2  0  108 1   7655.384500    0   3   3   1   1   2   0   1   4   0   1   0  1.000000  0.280  -0.00236      5.146   5939.385
 65  1  0   0  2  0  109 1   7677.629650    0   0   1   1   3   2   0   0  10   2   0   0  1.000000  0.335  -0.00095    -14.943   5961.630
 65  1  0   0  2  0  124 1   7966.613410    0   0   7   5   1   2   0   1   8   0   0   0  1.000000  0.280  -0.00125     -5.625   6250.613
 65  1  0   0  2  0  127 1   7991.399640    0   0  11   9   1   2   0   4   2   2   0   0  1.000000  0.361  -0.00321    -12.779   6275.400
 65  1  0   0  2  0  131 1   8061.041500    0   1   3   1   4   2   0   5   0   0   0   0  1.000000  0.311  -0.00423     12.883   6345.042
 65  1  0   0  2  0  133 1   8100.963090    0   1   3   1   0   2   0   2   3   1   1   0  1.000000  0.425  -0.00206     -7.727   6384.963
 65  1  0   0  2  0  137 1   8141.746120    0   0   6   6   3   2   0   3   4   0   0   0  1.000000  0.307   0.00097     -1.068   6425.746
 65  1  0   0  2  0  148 1   8330.687370    0   3   3   1   0   2   0   0   0   0   3   0  1.000000  0.580  -0.01083     -0.431   6614.687
 65  1  0   0  2  0  160 1   8529.049430    0   3   1   1   0   2   0   1   2   0   2   0  1.000000  0.304  -0.00115      5.977   6813.049
 65  1  0   0  2  0  167 1   8618.649240    0   4   3   1   0   2   0   2   0   0   2   0  1.000000  0.375  -0.00662     -8.135   6902.649
 65  2  0   0  2  0    1 1   2387.136970    0   0   3   3   0   1   0   0   1   1   0   0  1.000000  0.989  -0.00019   -589.605    671.137
 65  2  0   0  2  0    2 1   2976.743150    0   0   2   2   0   1   0   0   2   2   0   0  1.000000  0.989  -0.00131   -574.723   1260.743
 65  2  0   0  2  0    3 1   3551.465860    0   0   5   5   0   1   0   0   3   1   0   0  1.000000  0.811  -0.00118    -17.143   1835.466
 65  2  0   0  2  0    5 1   3671.937850    0   0   3   3   1   1   0   1   1   1   0   0  1.000000  0.749   0.00051    103.330   1955.938
 65  2  0   0  2  0    6 1   4132.295910    0   0   4   4   0   1   0   0   4   2   0   0  1.000000  0.792  -0.00125    -27.777   2416.296
 65  2  0   0  2  0    8 1   4267.084710    0   0   2   2   1   1   0   1   2   2   0   0  1.000000  0.734   0.00061    107.014   2551.085
 65  2  0   0  2  0    9 1   4581.992650    0   1   3   3   0   1   0   0   1   1   1   0  1.000000  0.827   0.00100   -121.185   2865.993
 65  2  0   0  2  0   13 1   4841.388490    0   0   7   7   0   1   0   1   3   1   0   0  1.000000  0.506  -0.00010    -22.398   3125.388
 65  2  0   0  2  0   15 1   4951.569090    0   0   3   3   2   1   0   2   1   1   0   0  1.000000  0.539   0.00063     87.784   3235.569
 65  2  0   0  2  0   20 1   5425.380460    0   0   5   3   0   1   0   2   2   2   0   0  1.000000  0.520   0.00057    -34.071   3709.380
 65  2  0   0  2  0   25 1   5838.914310    0   2   3   3   0   1   0   1   1   1   1   0  1.000000  0.531  -0.00051     -5.589   4122.914
 65  2  0   0  2  0   47 1   6746.699310    0   2   3   3   0   1   0   0   1   1   2   0  1.000000  0.696   0.00188     -6.372   5030.699
 65  2  0   0  2  0  107 1   8235.588730    0   3   3   3   1   1   0   3   1   1   1   0  1.000000  0.303  -0.00371     -2.165   6519.589
 65  2  0   0  2  0  114 1   8336.936000    0   2   5   5   1   1   0   2   3   1   1   0  1.000000  0.339  -0.00343     17.634   6620.936
 70  1  0   0  2  0    1 1   2671.586560    0   0   3   3   0   1   0   0   1   1   0   0  1.000000  0.988  -0.00031   -589.697    683.587
 70  1  0   0  2  0    2 1   3261.285010    0   0   2   2   0   1   0   0   2   2   0   0  1.000000  0.989  -0.00155   -575.135   1273.285
 70  1  0   0  2  0    3 1   3836.419960    0   0   6   6   0   1   0   0   3   1   0   0  1.000000  0.789  -0.00126    -17.225   1848.420
 70  1  0   0  2  0    5 1   3955.358170    0   0   3   3   1   1   0   1   1   1   0   0  1.000000  0.745   0.00065    101.715   1967.358
 70  1  0   0  2  0    8 1   4550.589570    0   0   2   2   1   1   0   1   2   2   0   0  1.000000  0.731   0.00059    105.183   2562.590
 70  1  0   0  2  0    9 1   4864.119410    0   1   3   3   0   1   0   0   1   1   1   0  1.000000  0.827   0.00088   -124.269   2876.119
 70  1  0   0  2  0   13 1   5125.215750    0   0   7   7   0   1   0   1   3   1   0   0  1.000000  0.499  -0.00005    -22.563   3137.216
 70  1  0   0  2  0   15 1   5234.104080    0   0   3   3   2   1   0   2   1   1   0   0  1.000000  0.533   0.00086     86.326   3246.104
 70  1  0   0  2  0   25 1   6120.003780    0   2   3   3   0   1   0   1   1   1   1   0  1.000000  0.527  -0.00044     -9.743   4132.004
 70  1  0   0  2  0  107 1   8516.010200    0   3   3   3   1   1   0   3   1   1   1   0  1.000000  0.303  -0.00459     -8.752   6528.010
 70  2  0   0  2  0    1 1   2078.132690    0   0   3   1   0   2   0   0   0   0   0   0  1.000000  0.989  -0.00009   -589.542     90.133
 70  2  0   0  2  0    2 1   2667.675050    0   0   1   1   0   2   0   0   1   1   0   0  1.000000  0.989  -0.00002   -581.670    679.675
 70  2  0   0  2  0    3 1   3249.345810    0   0   1   1   0   2   0   0   2   0   0   0  1.000000  0.732  -0.00109    -13.088   1261.346
 70  2  0   0  2  0    5 1   3354.414650    0   0   3   1   1   2   0   1   0   0   0   0  1.000000  0.774   0.00036     91.982   1366.415
 70  2  0   0  2  0    6 1   3829.319840    0   0   3   3   0   2   0   0   3   1   0   0  1.000000  0.667  -0.00168    -24.154   1841.320
 70  2  0   0  2  0    8 1   3950.759190    0   0   1   1   1   2   0   1   1   1   0   0  1.000000  0.751   0.00047     97.287   1962.759
 70  2  0   0  2  0    9 1   4284.751310    0   1   3   1   0   2   0   0   0   0   1   0  1.000000  0.825  -0.00005   -120.239   2296.751
 70  2  0   0  2  0   13 1   4534.496380    0   0   1   1   1   2   0   1   2   0   0   0  1.000000  0.463   0.00066    -17.084   2546.496
 70  2  0   0  2  0   15 1   4624.929230    0   0   3   1   2   2   0   2   0   0   0   0  1.000000  0.578   0.00051     73.348   2636.929
 70  2  0   0  2  0   16 1   4860.285940    0   1   1   1   0   2   0   0   1   1   1   0  1.000000  0.827   0.00161   -118.284   2872.286
 70  2  0   0  2  0   20 1   5117.430160    0   0   2   2   0   2   0   0   5   1   0   0  1.000000  0.430  -0.00020    -30.225   3129.430
 70  2  0   0  2  0   22 1   5228.500220    0   0   1   1   2   2   0   2   1   1   0   0  1.000000  0.544   0.00078     80.846   3240.500
 70  2  0   0  2  0   23 1   5428.434200    0   1   1   1   0   2   0   0   2   0   1   0  1.000000  0.614   0.00149    -12.635   3440.434
 70  2  0   0  2  0   25 1   5533.104670    0   2   3   1   0   2   0   1   0   0   1   0  1.000000  0.561  -0.00082    -16.098   3545.105
 70  2  0   0  2  0   38 1   6115.524590    0   2   1   1   0   2   0   1   1   1   1   0  1.000000  0.532  -0.00171     -2.244   4127.525
 70  2  0   0  2  0  101 1   7819.461840    0   1   4   4   0   2   0   2   2   0   1   0  1.000000  0.370  -0.00086      9.015   5831.462
 70  2  0   0  2  0  107 1   7934.777920    0   3   3   1   1   2   0   1   4   0   1   0  1.000000  0.282  -0.00327     -2.200   5946.778
 70  2  0   0  2  0  109 1   7958.042990    0   0   1   1   3   2   0   0  10   2   0   0  1.000000  0.320  -0.00148    -16.999   5970.043
 70  2  0   0  2  0  113 1   8012.668020    0   0   3   1   4   2   0   3   0   0   1   0  1.000000  0.315  -0.00404     -8.741   6024.668
 70  2  0   0  2  0  131 1   8340.310480    0   1   3   1   4   2   0   5   0   0   0   0  1.000000  0.304  -0.00593      7.972   6352.310
 70  2  0   0  2  0  137 1   8422.065680    0   0   7   7   3   2   0   3   4   0   0   0  1.000000  0.310   0.00131     -7.057   6434.066
 70  2  0   0  2  0  147 1   8607.460430    0   0  11   5   0   2   0   0   0   0   0   0  1.000000  0.378  -0.00141     -3.296   6619.460
 75  1  0   0  2  0    1 1   2382.637940    0   0   3   1   0   2   0   0   0   0   0   0  1.000000  0.988  -0.00013   -589.647    102.638
 75  1  0   0  2  0    2 1   2972.284820    0   0   1   1   0   2   0   0   1   1   0   0  1.000000  0.989  -0.00020   -581.842    692.285
 75  1  0   0  2  0    3 1   3554.127780    0   0   1   1   0   2   0   0   2   0   0   0  1.000000  0.762  -0.00136    -13.875   1274.128
 75  1  0   0  2  0    5 1   3657.675610    0   0   3   1   1   2   0   1   0   0   0   0  1.000000  0.771   0.00050     89.675   1377.676
 75  1  0   0  2  0    8 1   4254.153250    0   0   1   1   1   2   0   1   1   1   0   0  1.000000  0.748   0.00045     94.930   1974.153
 75  1  0   0  2  0    9 1   4586.742030    0   1   3   1   0   2   0   0   0   0   1   0  1.000000  0.825   0.00010   -123.029   2306.742
 75  1  0   0  2  0   13 1   4838.004430    0   0   1   1   1   2   0   1   2   0   0   0  1.000000  0.479   0.00064    -17.995   2558.004
 75  1  0   0  2  0   15 1   4927.085910    0   0   3   1   2   2   0   2   0   0   0   0  1.000000  0.571   0.00083     71.086   2647.086
 75  1  0   0  2  0   16 1   5162.414660    0   1   1   1   0   2   0   0   1   1   1   0  1.000000  0.827   0.00181   -120.847   2882.415
 75  1  0   0  2  0   20 1   5420.823690    0   0   2   2   0   2   0   1   3   1   0   0  1.000000  0.446  -0.00049    -31.486   3140.824
 75  1  0   0  2  0   25 1   5833.839290    0   2   3   1   0   2   0   1   0   0   1   0  1.000000  0.557  -0.00088    -20.038   3553.839
 75  1  0   0  2  0   38 1   6416.439950    0   2   1   1   0   2   0   1   1   1   1   0  1.000000  0.529  -0.00131     -5.895   4136.440
 75  1  0   0  2  0  107 1   8234.501930    0   3   3   1   1   2   0   1   4   0   1   0  1.000000  0.283  -0.00461    -10.093   5954.502
 75  1  0   0  2  0  113 1   8311.496070    0   0   3   1   4   2   0   3   0   0   1   0  1.000000  0.301  -0.00471      5.113   6031.496
 75  1  0   0  2  0  147 1   8904.404830    0   0   5   3   0   2   0   0   0   0   0   0  1.000000  0.935  -0.00032     -5.520   6624.405
 75  2  0   0  2  0    1 1   2976.766730    0   0   5   3   0   1   0   0   1   1   0   0  1.000000  0.988  -0.00042   -589.794    696.767
 75  2  0   0  2  0    2 1   3566.561960    0   0   2   2   0   1   0   0   2   2   0   0  1.000000  0.988  -0.00182   -575.541   1286.562
 75  2  0   0  2  0    5 1   4259.444790    0   0   5   3   1   1   0   1   1   1   0   0  1.000000  0.741   0.00080     99.977   1979.445
 75  2  0   0  2  0    8 1   4854.762680    0   0   2   2   1   1   0   1   2   2   0   0  1.000000  0.727   0.00050    103.222   2574.763
 75  2  0   0  2  0   13 1   5429.694710    0   0   8   8   0   1   0   1   3   1   0   0  1.000000  0.491   0.00001    -22.791   3149.695
 75  2  0   0  2  0   25 1   6421.588640    0   2   5   3   0   1   0   1   1   1   1   0  1.000000  0.523  -0.00049    -14.042   4141.589
 80  1  0   0  2  0    1 1   3302.638100    0   0   5   3   0   1   0   0   1   1   0   0  1.000000  0.987  -0.00051   -589.894    710.638
 80  1  0   0  2  0    5 1   4584.161560    0   0   5   3   1   1   0   1   1   1   0   0  1.000000  0.736   0.00093     98.119   1992.162
 80  2  0   0  2  0    1 1   2707.791940    0   0   5   1   0   2   0   0   0   0   0   0  1.000000  0.987  -0.00019   -589.756    115.792
 80  2  0   0  2  0    3 1   3879.545200    0   0   1   1   0   2   0   0   2   0   0   0  1.000000  0.786  -0.00175    -14.758   1287.545
 80  2  0   0  2  0    5 1   3981.507970    0   0   5   1   1   2   0   1   0   0   0   0  1.000000  0.767   0.00063     87.207   1389.508
 80  2  0   0  2  0    8 1   4578.124190    0   0   1   1   1   2   0   1   1   1   0   0  1.000000  0.745   0.00036     92.420   1986.124
 80  2  0   0  2  0    9 1   4909.210080    0   1   5   1   0   2   0   0   0   0   1   0  1.000000  0.825   0.00023   -125.959   2317.210
 80  2  0   0  2  0   13 1   5162.060040    0   0   1   1   1   2   0   1   2   0   0   0  1.000000  0.491   0.00052    -19.015   2570.060
 80  2  0   0  2  0   15 1   5249.760140    0   0   5   1   2   2   0   2   0   0   0   0  1.000000  0.564   0.00117     68.685   2657.760
 80  2  0   0  2  0  107 1   8554.514980    0   3   5   1   1   2   0   1   4   0   1   0  1.000000  0.284  -0.00641    -18.529   5962.515
 80  2  0   0  2  0  146 1   9221.482380    0   3   5   1   0   2   0   0   0   0   3   0  1.000000  0.591   0.00003     -6.229   6629.482
 85  1  0   0  2  0    1 1   3053.553340    0   0   5   1   0   2   0   0   0   0   0   0  1.000000  0.986  -0.00025   -589.869    129.553
 85  1  0   0  2  0    2 1   3643.422440    0   0   3   1   0   2   0   0   1   1   0   0  1.000000  0.987  -0.00076   -582.131    719.422
 85  1  0   0  2  0    5 1   4325.872790    0   0   5   1   1   2   0   1   0   0   0   0  1.000000  0.763   0.00075     84.586   1401.873
 85  1  0   0  2  0    9 1   5252.114280    0   1   5   1   0   2   0   0   0   0   1   0  1.000000  0.824   0.00037   -129.026   2328.114
 85  1  0   0  2  0   13 1   5506.619690    0   0   1   1   1   2   0   1   2   0   0   0  1.000000  0.500   0.00026    -20.143   2582.620
 85  1  0   0  2  0   15 1   5592.919970    0   0   5   1   2   2   0   2   0   0   0   0  1.000000  0.555   0.00152     66.159   2668.920
 85  1  0   0  2  0   22 1   6196.851420    0   0   3   1   2   2   0   2   1   1   0   0  1.000000  0.524   0.00180     73.289   3272.851
 85  1  0   0  2  0   25 1   6496.468440    0   2   5   1   0   2   0   1   0   0   1   0  1.000000  0.549  -0.00107    -28.508   3572.468
 85  2  0   0  2  0    1 1   3649.158600    0   0   5   3   0   1   0   0   1   1   0   0  1.000000  0.986  -0.00057   -589.998    725.159
 85  2  0   0  2  0    5 1   4929.470150    0   0   5   3   1   1   0   1   1   1   0   0  1.000000  0.731   0.00105     96.144   2005.470
 90  1  0   0  2  0    5 1   5295.330190    0   0   6   4   1   1   0   1   1   1   0   0  1.000000  0.725   0.00111     94.057   2019.330
 90  2  0   0  2  0    5 1   4690.728990    0   0   5   1   1   2   0   1   0   0   0   0  1.000000  0.758   0.00080     81.819   1414.729
 90  2  0   0  2  0    8 1   5287.634590    0   0   3   1   1   2   0   1   1   1   0   0  1.000000  0.736  -0.00021     86.955   2011.635
 90  2  0   0  2  0    9 1   5615.410830    0   1   5   1   0   2   0   0   0   0   1   0  1.000000  0.824   0.00046   -132.227   2339.411
 95  1  0   0  2  0    1 1   3806.719690    0   0   7   1   0   2   0   0   0   0   0   0  1.000000  0.984  -0.00054   -590.104    158.720
100  2  0   0  2  0    5 1   5481.741240    0   0   7   1   1   2   0   1   0   0   0   0  1.000000  0.746   0.00068     75.882   1441.741
100  2  0   0  2  0    9 1   6402.992360    0   1   7   1   0   2   0   0   0   0   1   0  1.000000  0.823   0.00054   -139.022   2362.992
