# Supplementary material for: A 0.002 cm−1-Accurate PES for 14N216O
Source: Molecules. 2026 May 23;31(11):1793. doi: 10.3390/molecules31111793 (PMC13257640; doi:10.3390/molecules31111793)
Supplement: Supplementary file 1 [file molecules-31-01793-s001.zip › Supp.files/D2nB/refinement/fort.4.D2n-nosl.rn-vib7K-J025B]

1.d-6 1.d-10 1.d-16 50  50000000.0  1  -1.0   1 -2.5  100000  1                                                         
 -1.0000000E+00        4  3  " 0 0 0 0 0 0"      -1.0        1.0                                    
  7.5133360E+00        5  3  " 0 0 0 0 0 1"  -11000.0    11000.0                                    
  2.2738668E+04        6  3  " 0 0 0 0 1 0"  -44000.0    44000.0                                    
 -1.8774279E+04        7  3  " 0 0 0 1 0 0"  -44000.0    44000.0                                    
 -4.1570341E+03        8  3  " 0 0 0 0 0 2"  -11000.0    11000.0                                    
 -1.3880319E+03        9  3  " 0 0 0 0 1 1"  -11000.0    11000.0                                    
  2.2506947E+02       10  3  " 0 0 0 0 2 0"  -11000.0    11000.0                                    
  1.0365223E+03       11  3  " 0 0 0 1 0 1"  -11000.0    11000.0                                    
 -1.4782264E+02       12  3  " 0 0 0 1 1 0"  -11000.0    11000.0                                    
 -6.0260786E+02       13  3  " 0 0 0 2 0 0"  -11000.0    11000.0                                    
  5.3380017E+03       14  3  " 0 0 0 0 0 3"  -11000.0    18000.0                                    
 -2.9183714E+03       15  3  " 0 0 0 0 1 2"  -11000.0    11000.0                                    
 -1.4320714E+04       16  3  " 0 0 0 0 2 1"  -28000.0    11000.0                                    
  1.4673638E+02       17  3  " 0 0 0 0 3 0"  -11000.0    11000.0                                    
  4.4508569E+04       18  3  " 0 0 0 1 0 2"  -11000.0    77000.0                                    
  3.8871966E+03       19  3  " 0 0 0 1 1 1"  -11000.0    11000.0                                    
  3.3636882E+03       20  3  " 0 0 0 1 2 0"  -11000.0    18000.0                                    
  5.8388011E+03       21  3  " 0 0 0 2 0 1"  -11000.0    11000.0                                    
  9.0638351E+03       22  3  " 0 0 0 2 1 0"  -11000.0    22000.0                                    
 -4.5616394E+02       23  3  " 0 0 0 3 0 0"  -11000.0    11000.0                                    
 -4.2493942E+03       24  3  " 0 0 0 0 0 4"  -11000.0    11000.0                                    
  3.1611742E+03       25  3  " 0 0 0 0 1 3"  -11000.0    11000.0                                    
  6.7669351E+04       26  3  " 0 0 0 0 2 2"  -11000.0    99000.0                                    
  2.3106368E+03       27  3  " 0 0 0 0 3 1"  -11000.0    11000.0                                    
  5.7824688E+02       28  3  " 0 0 0 0 4 0"  -11000.0    11000.0                                    
  5.0359077E+04       29  3  " 0 0 0 1 0 3"  -11000.0    77000.0                                    
 -5.6404125E+03       30  3  " 0 0 0 1 1 2"  -22000.0    11000.0                                    
  1.0145763E+05       31  3  " 0 0 0 1 2 1"  -11000.0   140000.0                                    
 -3.8417847E+03       32  3  " 0 0 0 1 3 0"  -11000.0    11000.0                                    
  3.0097343E+04       33  3  " 0 0 0 2 0 2"  -11000.0    44000.0                                    
 -4.2547352E+04       34  3  " 0 0 0 2 1 1"  -66000.0    11000.0                                    
  3.2482325E+04       35  3  " 0 0 0 2 2 0"  -11000.0    55000.0                                    
  4.2603709E+04       36  3  " 0 0 0 3 0 1"  -11000.0    99000.0                                    
  1.6807808E+04       37  3  " 0 0 0 3 1 0"  -11000.0    28000.0                                    
 -7.8046525E+02       38  3  " 0 0 0 4 0 0"  -11000.0    11000.0                                    
  7.9397752E+02       39  3  " 0 0 0 0 0 5"  -11000.0    11000.0                                    
  1.7308638E+04       40  3  " 0 0 0 0 1 4"  -11000.0    44000.0                                    
  2.6759037E+04       41  3  " 0 0 0 0 2 3"  -11000.0    99000.0                                    
 -5.5318884E+03       42  3  " 0 0 0 0 3 2"  -33000.0    11000.0                                    
 -8.2888946E+03       43  3  " 0 0 0 0 4 1"  -55000.0    11000.0                                    
  2.8561690E+03       44  3  " 0 0 0 0 5 0"  -11000.0    11000.0                                    
 -3.7685061E+03       45  3  " 0 0 0 1 0 4"  -33000.0    11000.0                                    
 -1.4188759E+04       46  3  " 0 0 0 1 1 3"  -18000.0    11000.0                                    
  7.6089059E+04       47  3  " 0 0 0 1 2 2"  -11000.0    88000.0                                    
  1.0451218E+04       48  3  " 0 0 0 1 3 1"  -88000.0    11000.0                                    
  4.4677117E+03       49  3  " 0 0 0 1 4 0"  -44000.0    11000.0                                    
  9.5320616E+03       50  3  " 0 0 0 2 0 3"  -11000.0    22000.0                                    
 -1.3501762E+03       51  3  " 0 0 0 2 1 2"  -11000.0    66000.0                                    
  7.1773018E+04       52  3  " 0 0 0 2 2 1"  -11000.0   188000.0                                    
 -5.8555915E+03       53  3  " 0 0 0 2 3 0"  -66000.0    11000.0                                    
 -1.2963450E+04       54  3  " 0 0 0 3 0 2"  -44000.0    11000.0                                    
 -1.0282895E+05       55  3  " 0 0 0 3 1 1"  -188000.0    11000.0                                    
  3.4587907E+04       56  3  " 0 0 0 3 2 0"  -11000.0    66000.0                                    
  3.1248824E+04       57  3  " 0 0 0 4 0 1"  -11000.0    66000.0                                    
  1.8023587E+05       58  3  " 0 0 0 4 1 0"  -11000.0   188000.0                                    
 -1.1416240E+03       59  3  " 0 0 0 5 0 0"  -11000.0    11000.0                                    
  1.7661772E+02       60  3  " 0 0 0 0 0 6"  -11000.0    11000.0                                    
  1.6714888E+04       61  3  " 0 0 0 0 1 5"  -11000.0    44000.0                                    
  2.5766355E+04       62  3  " 0 0 0 0 2 4"  -11000.0    44000.0                                    
 -7.9158004E+04       63  3  " 0 0 0 0 3 3"  -88000.0    11000.0                                    
 -1.0790973E+03       64  3  " 0 0 0 0 4 2"  -11000.0    22000.0                                    
 -1.3070674E+04       65  3  " 0 0 0 0 5 1"  -33000.0    11000.0                                    
  8.6547308E+03       66  3  " 0 0 0 0 6 0"  -11000.0    22000.0                                    
  1.3349322E+03       67  3  " 0 0 0 1 0 5"  -11000.0    11000.0                                    
 -7.8359295E+03       68  3  " 0 0 0 1 1 4"  -11000.0    66000.0                                    
  1.0960861E+04       69  3  " 0 0 0 1 2 3"  -11000.0    66000.0                                    
 -2.7053955E+03       70  3  " 0 0 0 1 3 2"  -177000.0    11000.0                                    
  7.4173276E+04       71  3  " 0 0 0 1 4 1"  -11000.0    77000.0                                    
 -1.6640962E+05       72  3  " 0 0 0 1 5 0"  -188000.0   11000.0                                    
  6.3787200E+03       73  3  " 0 0 0 2 0 4"  -33000.0    11000.0                                    
 -8.3934286E+03       74  3  " 0 0 0 2 1 3"  -11000.0    44000.0                                    
 -9.2418672E+03       75  3  " 0 0 0 2 2 2"  -11000.0    44000.0                                    
  6.8904106E+03       76  3  " 0 0 0 2 3 1"  -88000.0    11000.0                                    
  1.3775172E+04       77  3  " 0 0 0 2 4 0"  -11000.0    22000.0                                    
  2.2854479E+04       78  3  " 0 0 0 3 0 3"  -11000.0    33000.0                                    
  2.0564859E+04       79  3  " 0 0 0 3 1 2"  -88000.0    22000.0                                    
  1.7778238E+05       80  3  " 0 0 0 3 2 1"  -11000.0   188000.0                                    
  1.0999545E+04       81  3  " 0 0 0 3 3 0"  -88000.0    11000.0                                    
 -2.0567406E+04       82  3  " 0 0 0 4 0 2"  -22000.0    11000.0                                    
 -2.1981240E+04       83  3  " 0 0 0 4 1 1"  -22000.0    11000.0                                    
 -5.4802341E+04       84  3  " 0 0 0 4 2 0"  -55000.0    11000.0                                    
  5.5555038E+04       85  3  " 0 0 0 5 0 1"  -11000.0    66000.0                                    
  3.8976039E+04       86  3  " 0 0 0 5 1 0"  -11000.0    42000.0                                    
  1.6038124E+04       87  3  " 0 0 0 6 0 0"  -11000.0    22000.0                                    
 -1.8120411E+02       88  3  " 0 0 0 0 0 7"  -11000.0    11000.0                                    
  4.7852151E+03       89  3  " 0 0 0 0 7 0"  -11000.0    11000.0                                    
 -3.6783311E+03       90  3  " 0 0 0 7 0 0"  -11000.0    22000.0                                    
  5.2005262E+01       91  3  " 0 0 0 0 0 8"  -11000.0    11000.0                                    
 -4.3333133E+03       92  3  " 0 0 0 0 8 0"  -66000.0    11000.0                                    
 -6.1142755E+04       93  3  " 0 0 0 8 0 0"  -66000.0    11000.0                                    
  8.8726101E+01       94  3  " 0 0 0 0 0 9"  -11000.0    11000.0                                    
  8.5691513E+04       95  3  " 0 0 0 0 9 0"  -11000.0    88000.0                                    
  6.0371931E+04       96  3  " 0 0 0 9 0 0"  -11000.0   188000.0                                    
 -1.0727663E+02       97  3  "0 0 0 0 0 10"  -11000.0    11000.0                                    
 -4.2298307E+03       98  3  "0 0 0 0 10 0"  -88000.0    11000.0                                    
 -8.4846130E+04       99  3  "0 0 0 10 0 0"  -88000.0    22000.0                                    
^^^^^^^^^^^^^^^$$$$$$$$$$$$$$$                                                                                           
0 2 0  "../files/B1a/446/fort.107.0+0.446.B1a.96coe"                                                                    
2 1 0  "../files/B1a/446/fort.107.2-0.446.B1a.96coe"                                                                    
2 2 0  "../files/B1a/446/fort.107.2+0.446.B1a.96coe"                                                                    
5 1 0  "../files/B1a/446/fort.107.5-0.446.B1a.96coeB"                                                                   
5 2 0  "../files/B1a/446/fort.107.5+0.446.B1a.96coeB"                                                                   
10 1 0  "../files/B1a/446/fort.107.10-0.446.B1a.96coeB"                                                                 
10 2 0  "../files/B1a/446/fort.107.10+0.446.B1a.96coeB"                                                                 
15 1 0  "../files/B1a/446/fort.107.15-0.446.B1a.96coeB"                                                                 
15 2 0  "../files/B1a/446/fort.107.15+0.446.B1a.96coeB"                                                                 
30 2 0  "../files/B1a/446/fort.107.30+0.446.B1a.96coeB"                                                                 
45 1 0  "../files/B1a/446/fort.107.45-0.446.B1a.96coeB"                                                                 
60 2 0  "../files/B1a/446/fort.107.60+0.446.B1a.96coeB"                                                                 
75 1 0  "../files/B1a/446/fort.107.75-0.446.B1a.96coeB"                                                                 
80 2 0  "../files/B1a/446/fort.107.80+0.446.B1a.96coeB"                                                                 
85 1 0  "../files/B1a/446/fort.107.85-0.446.B1a.96coeB"                                                                 
                                                                                                                        
                                                                                                                       
