# Supplementary material for: A 0.002 cm−1-Accurate PES for 14N216O
Source: Molecules. 2026 May 23;31(11):1793. doi: 10.3390/molecules31111793 (PMC13257640; doi:10.3390/molecules31111793)
Supplement: Supplementary file 1 [file molecules-31-01793-s001.zip › Supp.files/D2nB/refinement/newfort4.D2n-nosl.rn-vib7K-J025B]

1.d-6 1.d-10 1.d-16 50  50000000.0  1  -1.0   1 -2.5  100000  1                                                         
  1.000000000E+00      4  3  " 0 0 0 0 0 0"      -1.0        1.0                                    
  7.348651041E+00      5  3  " 0 0 0 0 0 1"  -11000.0    11000.0                                    
  2.274160856E+04      6  3  " 0 0 0 0 1 0"  -44000.0    44000.0                                    
 -1.879872920E+04      7  3  " 0 0 0 1 0 0"  -44000.0    44000.0                                    
 -4.229273430E+03      8  3  " 0 0 0 0 0 2"  -11000.0    11000.0                                    
 -1.392275673E+03      9  3  " 0 0 0 0 1 1"  -11000.0    11000.0                                    
  2.235871985E+02     10  3  " 0 0 0 0 2 0"  -11000.0    11000.0                                    
  1.054855415E+03     11  3  " 0 0 0 1 0 1"  -11000.0    11000.0                                    
 -1.541863576E+02     12  3  " 0 0 0 1 1 0"  -11000.0    11000.0                                    
 -6.034159148E+02     13  3  " 0 0 0 2 0 0"  -11000.0    11000.0                                    
  5.254665138E+03     14  3  " 0 0 0 0 0 3"  -11000.0    18000.0                                    
 -2.871454124E+03     15  3  " 0 0 0 0 1 2"  -11000.0    11000.0                                    
 -1.425642954E+04     16  3  " 0 0 0 0 2 1"  -28000.0    11000.0                                    
  1.455268528E+02     17  3  " 0 0 0 0 3 0"  -11000.0    11000.0                                    
  4.476082613E+04     18  3  " 0 0 0 1 0 2"  -11000.0    77000.0                                    
  3.893069322E+03     19  3  " 0 0 0 1 1 1"  -11000.0    11000.0                                    
  3.286639034E+03     20  3  " 0 0 0 1 2 0"  -11000.0    18000.0                                    
  5.885016945E+03     21  3  " 0 0 0 2 0 1"  -11000.0    11000.0                                    
  8.883517495E+03     22  3  " 0 0 0 2 1 0"  -11000.0    22000.0                                    
 -4.591142825E+02     23  3  " 0 0 0 3 0 0"  -11000.0    11000.0                                    
 -4.477789221E+03     24  3  " 0 0 0 0 0 4"  -11000.0    11000.0                                    
  3.224156888E+03     25  3  " 0 0 0 0 1 3"  -11000.0    11000.0                                    
  6.852876509E+04     26  3  " 0 0 0 0 2 2"  -11000.0    99000.0                                    
  2.327173471E+03     27  3  " 0 0 0 0 3 1"  -11000.0    11000.0                                    
  5.738120548E+02     28  3  " 0 0 0 0 4 0"  -11000.0    11000.0                                    
  5.128950770E+04     29  3  " 0 0 0 1 0 3"  -11000.0    77000.0                                    
 -5.101048778E+03     30  3  " 0 0 0 1 1 2"  -22000.0    11000.0                                    
  1.012412950E+05     31  3  " 0 0 0 1 2 1"  -11000.0   140000.0                                    
 -4.041354872E+03     32  3  " 0 0 0 1 3 0"  -11000.0    11000.0                                    
  3.075553125E+04     33  3  " 0 0 0 2 0 2"  -11000.0    44000.0                                    
 -4.240639810E+04     34  3  " 0 0 0 2 1 1"  -66000.0    11000.0                                    
  3.211732389E+04     35  3  " 0 0 0 2 2 0"  -11000.0    55000.0                                    
  4.333748383E+04     36  3  " 0 0 0 3 0 1"  -11000.0    99000.0                                    
  1.719852842E+04     37  3  " 0 0 0 3 1 0"  -11000.0    28000.0                                    
 -7.877824338E+02     38  3  " 0 0 0 4 0 0"  -11000.0    11000.0                                    
  8.029678537E+02     39  3  " 0 0 0 0 0 5"  -11000.0    11000.0                                    
  1.707115203E+04     40  3  " 0 0 0 0 1 4"  -11000.0    44000.0                                    
  3.255814385E+04     41  3  " 0 0 0 0 2 3"  -11000.0    99000.0                                    
 -4.930897152E+03     42  3  " 0 0 0 0 3 2"  -33000.0    11000.0                                    
 -7.708373640E+03     43  3  " 0 0 0 0 4 1"  -55000.0    11000.0                                    
  2.870068754E+03     44  3  " 0 0 0 0 5 0"  -11000.0    11000.0                                    
 -4.801173385E+03     45  3  " 0 0 0 1 0 4"  -33000.0    11000.0                                    
 -1.055048019E+04     46  3  " 0 0 0 1 1 3"  -18000.0    11000.0                                    
  7.143966495E+04     47  3  " 0 0 0 1 2 2"  -11000.0    88000.0                                    
  5.227805470E+03     48  3  " 0 0 0 1 3 1"  -88000.0    11000.0                                    
  5.850687202E+03     49  3  " 0 0 0 1 4 0"  -44000.0    11000.0                                    
  1.028240213E+04     50  3  " 0 0 0 2 0 3"  -11000.0    22000.0                                    
  5.949334996E+03     51  3  " 0 0 0 2 1 2"  -11000.0    66000.0                                    
  1.122399078E+05     52  3  " 0 0 0 2 2 1"  -11000.0   188000.0                                    
 -5.451539747E+03     53  3  " 0 0 0 2 3 0"  -66000.0    11000.0                                    
 -1.014385123E+04     54  3  " 0 0 0 3 0 2"  -44000.0    11000.0                                    
 -1.064586516E+05     55  3  " 0 0 0 3 1 1"  -188000.0    11000.0                                   
  3.048133020E+04     56  3  " 0 0 0 3 2 0"  -11000.0    66000.0                                    
  3.104933392E+04     57  3  " 0 0 0 4 0 1"  -11000.0    66000.0                                    
  1.868738193E+05     58  3  " 0 0 0 4 1 0"  -11000.0   188000.0                                    
 -1.228550352E+03     59  3  " 0 0 0 5 0 0"  -11000.0    11000.0                                    
  1.929539026E+02     60  3  " 0 0 0 0 0 6"  -11000.0    11000.0                                    
  1.839463089E+04     61  3  " 0 0 0 0 1 5"  -11000.0    44000.0                                    
  2.643115813E+04     62  3  " 0 0 0 0 2 4"  -11000.0    44000.0                                    
 -7.934516445E+04     63  3  " 0 0 0 0 3 3"  -88000.0    11000.0                                    
  7.476299784E+02     64  3  " 0 0 0 0 4 2"  -11000.0    22000.0                                    
 -1.401913139E+04     65  3  " 0 0 0 0 5 1"  -33000.0    11000.0                                    
  8.510107783E+03     66  3  " 0 0 0 0 6 0"  -11000.0    22000.0                                    
  1.461559648E+03     67  3  " 0 0 0 1 0 5"  -11000.0    11000.0                                    
 -8.412756706E+03     68  3  " 0 0 0 1 1 4"  -11000.0    66000.0                                    
  2.544021932E+04     69  3  " 0 0 0 1 2 3"  -11000.0    66000.0                                    
 -2.267810416E+04     70  3  " 0 0 0 1 3 2"  -177000.0    11000.0                                   
  7.643536551E+04     71  3  " 0 0 0 1 4 1"  -11000.0    77000.0                                    
 -1.781874387E+05     72  3  " 0 0 0 1 5 0"  -188000.0   11000.0                                    
  9.565159468E+02     73  3  " 0 0 0 2 0 4"  -33000.0    11000.0                                    
 -1.045079125E+04     74  3  " 0 0 0 2 1 3"  -11000.0    44000.0                                    
  3.768594208E+04     75  3  " 0 0 0 2 2 2"  -11000.0    44000.0                                    
  6.617786340E+03     76  3  " 0 0 0 2 3 1"  -88000.0    11000.0                                    
  1.198885188E+04     77  3  " 0 0 0 2 4 0"  -11000.0    22000.0                                    
  2.562804150E+04     78  3  " 0 0 0 3 0 3"  -11000.0    33000.0                                    
 -7.321364070E+01     79  3  " 0 0 0 3 1 2"  -88000.0    22000.0                                    
  1.766845035E+05     80  3  " 0 0 0 3 2 1"  -11000.0   188000.0                                    
  1.099999641E+04     81  3  " 0 0 0 3 3 0"  -88000.0    11000.0                                    
 -2.080177230E+04     82  3  " 0 0 0 4 0 2"  -22000.0    11000.0                                    
 -1.446325011E+04     83  3  " 0 0 0 4 1 1"  -22000.0    11000.0                                    
 -5.494064584E+04     84  3  " 0 0 0 4 2 0"  -55000.0    11000.0                                    
  5.855348662E+04     85  3  " 0 0 0 5 0 1"  -11000.0    66000.0                                    
  4.111988452E+04     86  3  " 0 0 0 5 1 0"  -11000.0    42000.0                                    
  1.599296052E+04     87  3  " 0 0 0 6 0 0"  -11000.0    22000.0                                    
 -1.935772386E+02     88  3  " 0 0 0 0 0 7"  -11000.0    11000.0                                    
  5.074277179E+03     89  3  " 0 0 0 0 7 0"  -11000.0    11000.0                                    
 -4.465694932E+03     90  3  " 0 0 0 7 0 0"  -11000.0    22000.0                                    
  5.881911144E+01     91  3  " 0 0 0 0 0 8"  -11000.0    11000.0                                    
 -4.937674020E+03     92  3  " 0 0 0 0 8 0"  -66000.0    11000.0                                    
 -6.115093603E+04     93  3  " 0 0 0 8 0 0"  -66000.0    11000.0                                    
  9.037594977E+01     94  3  " 0 0 0 0 0 9"  -11000.0    11000.0                                    
  2.154320112E+03     95  3  " 0 0 0 0 9 0"  -11000.0    88000.0                                    
  4.306115160E+04     96  3  " 0 0 0 9 0 0"  -11000.0   188000.0                                    
 -1.385359531E+02     97  3  "0 0 0 0 0 10"  -11000.0    11000.0                                    
  2.670132137E+03     98  3  "0 0 0 0 10 0"  -88000.0    11000.0                                    
  7.378620858E+03     99  3  "0 0 0 10 0 0"  -88000.0    22000.0                                    
^^^^^^^^^^^^^^^^$$$$$$$$$$$$$$$                                                                                          
0 2 0  "../files/B1a/446/fort.107.0+0.446.B1a.96coe"                                                                    
2 1 0  "../files/B1a/446/fort.107.2-0.446.B1a.96coe"                                                                    
2 2 0  "../files/B1a/446/fort.107.2+0.446.B1a.96coe"                                                                    
5 1 0  "../files/B1a/446/fort.107.5-0.446.B1a.96coeB"                                                                   
5 2 0  "../files/B1a/446/fort.107.5+0.446.B1a.96coeB"                                                                   
10 1 0  "../files/B1a/446/fort.107.10-0.446.B1a.96coeB"                                                                 
10 2 0  "../files/B1a/446/fort.107.10+0.446.B1a.96coeB"                                                                 
15 1 0  "../files/B1a/446/fort.107.15-0.446.B1a.96coeB"                                                                 
15 2 0  "../files/B1a/446/fort.107.15+0.446.B1a.96coeB"                                                                 
30 2 0  "../files/B1a/446/fort.107.30+0.446.B1a.96coeB"                                                                 
45 1 0  "../files/B1a/446/fort.107.45-0.446.B1a.96coeB"                                                                 
60 2 0  "../files/B1a/446/fort.107.60+0.446.B1a.96coeB"                                                                 
75 1 0  "../files/B1a/446/fort.107.75-0.446.B1a.96coeB"                                                                 
80 2 0  "../files/B1a/446/fort.107.80+0.446.B1a.96coeB"                                                                 
85 1 0  "../files/B1a/446/fort.107.85-0.446.B1a.96coeB"                                                                 
                                                                                                                        
                                                                                                                        
