# Supplementary material for: A 0.002 cm−1-Accurate PES for 14N216O
Source: Molecules. 2026 May 23;31(11):1793. doi: 10.3390/molecules31111793 (PMC13257640; doi:10.3390/molecules31111793)
Supplement: Supplementary file 1 [file molecules-31-01793-s001.zip › Supp.files/reference.and.statistics/get_rms_statistics/minor.isotopologues/447/fort.1903.s11.447.D2n.HITRAN2020]

  J  isym   E_HITRAN #root    E_D2n                          diff(D2n-HITRAN)  E_next  diff/E_next(%)  v1v2l2v3-HITRAN 
  1  1      0.81330    1      0.81334   0   0   0   0 .000000      0.00004   -586.36465      -0.000    0  0  0  0  2    0  0  0  0  0
  2  2      2.44000    1      2.44002   0   0   0   0 .000000      0.00002   -586.36535      -0.000    0  0  0  0  2    0  0  0  0  0
  3  1      4.88000    1      4.88003   0   0   0   0 .000000      0.00003   -586.36640      -0.000    0  0  0  0  2    0  0  0  0  0
  4  2      8.13340    1      8.13336   0   0   0   0 .000000     -0.00004   -586.36780       0.000    0  0  0  0  2    0  0  0  0  0
  5  1     12.20000    1     12.19999   0   0   0   0 .000000     -0.00001   -586.36955       0.000    0  0  0  0  2    0  0  0  0  0
  6  2     17.07990    1     17.07990   0   0   0   0 .000000     -0.00000   -586.37165       0.000    0  0  0  0  2    0  0  0  0  0
  7  1     22.77310    1     22.77307   0   0   0   0 .000000     -0.00003   -586.37409       0.000    0  0  0  0  2    0  0  0  0  0
  8  2     29.27950    1     29.27946   0   0   0   0 .000000     -0.00004   -586.37689       0.000    0  0  0  0  2    0  0  0  0  0
  9  1     36.59920    1     36.59906   0   0   0   0 .000000     -0.00014   -586.38003       0.000    0  0  0  0  2    0  0  0  0  0
 10  2     44.73190    1     44.73182   0   0   0   0 .000000     -0.00008   -586.38352       0.000    0  0  0  0  2    0  0  0  0  0
 11  1     53.67780    1     53.67770   0   0   0   0 .000000     -0.00010   -586.38736       0.000    0  0  0  0  2    0  0  0  0  0
 12  2     63.43680    1     63.43666   0   0   0   0 .000000     -0.00014   -586.39154       0.000    0  0  0  0  2    0  0  0  0  0
 13  1     74.00880    1     74.00865   0   0   0   0 .000000     -0.00015   -586.39607       0.000    0  0  0  0  2    0  0  0  0  0
 14  2     85.39380    1     85.39361   0   0   0   0 .000000     -0.00019   -586.40094       0.000    0  0  0  0  2    0  0  0  0  0
 15  1     97.59170    1     97.59150   0   0   0   0 .000000     -0.00020   -586.40616       0.000    0  0  0  0  2    0  0  0  0  0
 16  2    110.60250    1    110.60225   0   0   0   0 .000000     -0.00025   -586.41173       0.000    0  0  0  0  2    0  0  0  0  0
 17  1    124.42610    1    124.42580   0   0   0   0 .000000     -0.00030   -586.41763       0.000    0  0  0  0  2    0  0  0  0  0
 18  2    139.06240    1    139.06208   0   0   0   0 .000000     -0.00032   -586.42388       0.000    0  0  0  0  2    0  0  0  0  0
 19  1    154.51140    1    154.51101   0   0   0   0 .000000     -0.00039   -586.43047       0.000    0  0  0  0  2    0  0  0  0  0
 20  2    170.77300    1    170.77253   0   0   0   0 .000000     -0.00047   -586.43740       0.000    0  0  0  0  2    0  0  0  0  0
 21  1    187.84700    1    187.84655   0   0   0   0 .000000     -0.00045   -586.44467       0.000    0  0  0  0  2    0  0  0  0  0
 22  2    205.73350    1    205.73299   0   0   0   0 .000000     -0.00051   -586.45228       0.000    0  0  0  0  2    0  0  0  0  0
 23  1    224.43230    1    224.43176   0   0   0   0 .000000     -0.00054   -586.46022       0.000    0  0  0  0  2    0  0  0  0  0
 24  2    243.94340    1    243.94277   0   0   0   0 .000000     -0.00063   -586.46850       0.000    0  0  0  0  2    0  0  0  0  0
 25  1    264.26660    1    264.26592   0   0   0   0 .000000     -0.00068   -586.47711       0.000    0  0  0  0  2    0  0  0  0  0
 26  2    285.40190    1    285.40111   0   0   0   0 .000000     -0.00079   -586.48606       0.000    0  0  0  0  2    0  0  0  0  0
 27  1    307.34910    1    307.34825   0   0   0   0 .000000     -0.00085   -586.49534       0.000    0  0  0  0  2    0  0  0  0  0
 28  2    330.10810    1    330.10721   0   0   0   0 .000000     -0.00089   -586.50495       0.000    0  0  0  0  2    0  0  0  0  0
 29  1    353.67880    1    353.67789   0   0   0   0 .000000     -0.00091   -586.51489       0.000    0  0  0  0  2    0  0  0  0  0
 30  2    378.06120    1    378.06017   0   0   0   0 .000000     -0.00103   -586.52516       0.000    0  0  0  0  2    0  0  0  0  0
 31  1    403.25500    1    403.25394   0   0   0   0 .000000     -0.00106   -586.53575       0.000    0  0  0  0  2    0  0  0  0  0
 32  2    429.26020    1    429.25906   0   0   0   0 .000000     -0.00114   -586.54667       0.000    0  0  0  0  2    0  0  0  0  0
 33  1    456.07670    1    456.07542   0   0   0   0 .000000     -0.00128   -586.55791       0.000    0  0  0  0  2    0  0  0  0  0
 34  2    483.70420    1    483.70287   0   0   0   0 .000000     -0.00133   -586.56948       0.000    0  0  0  0  2    0  0  0  0  0
 35  1    512.14270    1    512.14129   0   0   0   0 .000000     -0.00141   -586.58136       0.000    0  0  0  0  2    0  0  0  0  0
 36  2    541.39210    1    541.39053   0   0   0   0 .000000     -0.00157   -586.59356       0.000    0  0  0  0  2    0  0  0  0  0
 37  1    571.45210    1    571.45045   0   0   0   0 .000000     -0.00165   -586.60608       0.000    0  0  0  0  2    0  0  0  0  0
 38  2    602.32270    1    602.32090   0   0   0   0 .000000     -0.00180   -586.61891       0.000    0  0  0  0  2    0  0  0  0  0
 39  1    634.00360    1    634.00172   0   1   1   0 .000000     -0.00188   -586.63205       0.000    0  0  0  0  2    0  1  1  0  2
 40  2    666.49480    1    666.49277   0   1   1   0 .000000     -0.00203   -586.64550       0.000    0  0  0  0  2    0  1  1  0  2
 41  1    699.79600    1    699.79389   0   1   1   0 .000000     -0.00211   -586.65926       0.000    0  0  0  0  2    0  1  1  0  2
 42  2    733.90720    1    733.90490   0   1   1   0 .000000     -0.00230   -586.67333       0.000    0  0  0  0  2    0  1  1  0  2
 43  1    768.82810    1    768.82564   0   1   1   0 .000000     -0.00246   -586.68770       0.000    0  0  0  0  2    0  1  1  0  2
 44  2    804.55850    1    804.55594   0   1   1   0 .000000     -0.00256   -586.70238       0.000    0  0  0  0  2    0  1  1  0  2
 45  1    841.09840    1    841.09562   0   1   1   0 .000000     -0.00278   -586.71735       0.000    0  0  0  0  2    0  1  1  0  2
 46  2    878.44740    1    878.44451   0   1   1   0 .000000     -0.00289   -586.73262       0.000    0  0  0  0  2    0  1  1  0  2
 47  1    916.60550    1    916.60241   0   1   1   0 .000000     -0.00309   -586.74818       0.001    0  0  0  0  2    0  1  1  0  2
 48  2    955.57240    1    955.56915   0   1   1   0 .000000     -0.00325   -586.76404       0.001    0  0  0  0  2    0  1  1  0  2
 49  1    995.34800    1    995.34452   0   1   1   0 .000000     -0.00348   -586.78019       0.001    0  0  0  0  2    0  1  1  0  2
 50  2   1035.93200    1   1035.92833   0   1   1   0 .000000     -0.00367   -586.79662       0.001    0  0  0  0  2    0  1  1  0  2
 51  1   1077.32430    1   1077.32039   0   1   1   0 .000000     -0.00391   -586.81334       0.001    0  0  0  0  2    0  1  1  0  2
 52  2   1119.52460    1   1119.52048   0   1   1   0 .000000     -0.00412   -586.83035       0.001    0  0  0  0  2    0  1  1  0  2
 53  1   1162.53270    1   1162.52841   0   1   1   0 .000000     -0.00429   -586.84763       0.001    0  0  0  0  2    0  1  1  0  2
 54  2   1206.34850    1   1206.34395   0   1   1   0 .000000     -0.00455   -586.86519       0.001    0  0  0  0  2    0  1  1  0  2
 55  1   1250.97170    1   1250.96689   0   1   1   0 .000000     -0.00481   -586.88302       0.001    0  0  0  0  2    0  1  1  0  2
 56  2   1296.40210    1   1296.39701   0   1   1   0 .000000     -0.00509   -586.90112       0.001    0  0  0  0  2    0  1  1  0  2
 57  1   1342.63950    1   1342.63409   0   1   1   0 .000000     -0.00541   -586.91950       0.001    0  0  0  0  2    0  1  1  0  2
 58  2   1389.68360    1   1389.67790   0   1   1   0 .000000     -0.00570   -586.93814       0.001    0  0  0  0  2    0  1  1  0  2
 59  1   1437.53420    1   1437.52820   0   1   1   0 .000000     -0.00600   -586.95704       0.001    0  0  0  0  2    0  1  1  0  2
 60  2   1486.19110    1   1486.18477   0   1   1   0 .000000     -0.00633   -586.97620       0.001    0  0  0  0  2    0  1  1  0  2
 61  1   1535.65400    1   1535.64736   0   3   1   0 .000000     -0.00664   -586.99562       0.001    0  0  0  0  2    0  3  1  0  4
 62  2   1585.92270    1   1585.91572   0   3   1   0 .000000     -0.00698   -587.01530       0.001    0  0  0  0  2    0  3  1  0  4
 63  1   1636.99700    1   1636.98960   0   3   1   0 .000000     -0.00740   -587.03522       0.001    0  0  0  0  2    0  3  1  0  4
 64  2   1688.87660    1   1688.86876   0   3   1   0 .000000     -0.00784   -587.05539       0.001    0  0  0  0  2    0  3  1  0  4
 65  1   1741.56120    1   1741.55295   0   3   1   0 .000000     -0.00825   -587.07580       0.001    0  0  0  0  2    0  3  1  0  4
 66  2   1795.05050    1   1795.04188   0   3   1   0 .000000     -0.00862   -587.09646       0.001    0  0  0  0  2    0  3  1  0  4
 67  1   1849.34440    1   1849.33532   0   3   1   0 .000000     -0.00908   -587.11735       0.002    0  0  0  0  2    0  3  1  0  4
 68  2   1904.44250    1   1904.43297   0   3   1   0 .000000     -0.00953   -587.13848       0.002    0  0  0  0  2    0  3  1  0  4
 69  1   1960.34460    1   1960.33458   0   3   1   0 .000000     -0.01002   -587.15983       0.002    0  0  0  0  2    0  3  1  0  4
  0  2   2220.07340    4   2220.07392   1   0   0   0 .000000      0.00052    -87.94089      -0.001    0  0  0  1  2    1  0  0 -1  2
  1  1   2220.88010    7   2220.88060   1   0   0   0 .000000      0.00050    -87.95039      -0.001    0  0  0  1  2    1  0  0 -1  2
  2  2   2222.49340    8   2222.49395   1   0   0   0 .000000      0.00055    -87.96938      -0.001    0  0  0  1  2    1  0  0 -1  2
  3  1   2224.91350    9   2224.91397   1   0   0   0 .000000      0.00047    -87.99786      -0.001    0  0  0  1  2    1  0  0 -1  2
  4  2   2228.14020    9   2228.14064   1   0   0   0 .000000      0.00044    -88.03582      -0.000    0  0  0  1  2    1  0  0 -1  2
  5  1   2232.17350    9   2232.17394   1   0   0   0 .000000      0.00044    -88.08324      -0.001    0  0  0  1  2    1  0  0 -1  2
  6  2   2237.01340    9   2237.01386   1   0   0   0 .000000      0.00046    -88.14010      -0.001    0  0  0  1  2    1  0  0 -1  2
  7  1   2242.66000    9   2242.66038   1   0   0   0 .000000      0.00038    -88.20638      -0.000    0  0  0  1  2    1  0  0 -1  2
  8  2   2249.11310    9   2249.11346   1   0   0   0 .000000      0.00036    -88.28203      -0.000    0  0  0  1  2    1  0  0 -1  2
  9  1   2256.37270    9   2256.37308   1   0   0   0 .000000      0.00038    -88.36707      -0.000    0  0  0  1  2    1  0  0 -1  2
 10  2   2264.43890    9   2264.43919   1   0   0   0 .000000      0.00029    -88.46142      -0.000    0  0  0  1  2    1  0  0 -1  2
 11  1   2273.31140    9   2273.31177   1   0   0   0 .000000      0.00037    -88.56505      -0.000    0  0  0  1  2    1  0  0 -1  2
 12  2   2282.99040    9   2282.99075   1   0   0   0 .000000      0.00035    -88.67792      -0.000    0  0  0  1  2    1  0  0 -1  2
 13  1   2293.47580    9   2293.47610   1   0   0   0 .000000      0.00030    -88.79999      -0.000    0  0  0  1  2    1  0  0 -1  2
 14  2   2304.76750    9   2304.76777   1   0   0   0 .000000      0.00027    -88.93121      -0.000    0  0  0  1  2    1  0  0 -1  2
 15  1   2316.86550    9   2316.86570   1   0   0   0 .000000      0.00020    -89.07151      -0.000    0  0  0  1  2    1  0  0 -1  2
 16  2   2329.76970    9   2329.76982   1   0   0   0 .000000      0.00012    -89.22085      -0.000    0  0  0  1  2    1  0  0 -1  2
 17  1   2343.47990    9   2343.48008   1   0   0   0 .000000      0.00018    -89.37917      -0.000    0  0  0  1  2    1  0  0 -1  2
 18  2   2357.99630    9   2357.99641   1   0   0   0 .000000      0.00011    -89.54639      -0.000    0  0  0  1  2    1  0  0 -1  2
 19  1   2373.31870    9   2373.31873   1   0   0   0 .000000      0.00003    -89.72246      -0.000    0  0  0  1  2    1  0  0 -1  2
 20  2   2389.44700    9   2389.44698   1   0   0   0 .000000     -0.00002    -89.90730       0.000    0  0  0  1  2    1  0  0 -1  2
 21  1   2406.38110    9   2406.38106   1   0   0   0 .000000     -0.00004    -90.10084       0.000    0  0  0  1  2    1  0  0 -1  2
 22  2   2424.12090    9   2424.12090   1   0   0   0 .000000      0.00000    -90.30297      -0.000    0  0  0  1  2    1  0  0 -1  2
 23  1   2442.66650    9   2442.66641   1   0   0   0 .000000     -0.00009    -90.51371       0.000    0  0  0  1  2    1  0  0 -1  2
 24  2   2462.01760    9   2462.01750   1   0   0   0 .000000     -0.00010    -90.73284       0.000    0  0  0  1  2    1  0  0 -1  2
 25  1   2482.17430    9   2482.17407   1   0   0   0 .000000     -0.00023    -90.96043       0.000    0  0  0  1  2    1  0  0 -1  2
 26  2   2503.13630    9   2503.13602   1   0   0   0 .000000     -0.00028    -91.19627       0.000    0  0  0  1  2    1  0  0 -1  2
 27  1   2524.90350    9   2524.90325   1   0   0   0 .000000     -0.00025    -91.44032       0.000    0  0  0  1  2    1  0  0 -1  2
 28  2   2547.47600    9   2547.47565   1   0   0   0 .000000     -0.00035    -91.69249       0.000    0  0  0  1  2    1  0  0 -1  2
 29  1   2570.85350    9   2570.85312   1   0   0   0 .000000     -0.00038    -91.95268       0.000    0  0  0  1  2    1  0  0 -1  2
 30  2   2595.03590    9   2595.03552   1   0   0   0 .000000     -0.00038    -92.22080       0.000    0  0  0  1  2    1  0  0 -1  2
 31  1   2620.02320    9   2620.02275   1   0   0   0 .000000     -0.00045    -92.49676       0.000    0  0  0  1  2    1  0  0 -1  2
 32  2   2645.81520    9   2645.81468   1   0   0   0 .000000     -0.00052    -92.78047       0.001    0  0  0  1  2    1  0  0 -1  2
 33  1   2672.41180    9   2672.41118   1   0   0   0 .000000     -0.00062    -93.07182       0.001    0  0  0  1  2    1  0  0 -1  2
 34  2   2699.81280    9   2699.81213   1   0   0   0 .000000     -0.00067    -93.37073       0.001    0  0  0  1  2    1  0  0 -1  2
 35  1   2728.01810    9   2728.01738   1   0   0   0 .000000     -0.00072    -93.67709       0.001    0  0  0  1  2    1  0  0 -1  2
 36  2   2757.02750    9   2757.02680   1   0   0   0 .000000     -0.00070    -93.99082       0.001    0  0  0  1  2    1  0  0 -1  2
 37  1   2786.84110    9   2786.84024   1   0   0   0 .000000     -0.00086    -94.31181       0.001    0  0  0  1  2    1  0  0 -1  2
 38  2   2817.45850    9   2817.45755   1   0   0   0 .000000     -0.00095    -94.63998       0.001    0  0  0  1  2    1  0  0 -1  2
 39  1   2848.87960    9   2848.87859   1   1   1   0 .000000     -0.00101    -94.97522       0.001    0  0  0  1  2    1  1  1 -1  4
 40  2   2881.10430    9   2881.10320   1   1   1   0 .000000     -0.00110    -95.31746       0.001    0  0  0  1  2    1  1  1 -1  4
 41  1   2914.13240    9   2914.13122   1   1   1   0 .000000     -0.00118    -95.66659       0.001    0  0  0  1  2    1  1  1 -1  4
 42  2   2947.96380    9   2947.96249   1   1   1   0 .000000     -0.00131    -96.02253       0.001    0  0  0  1  2    1  1  1 -1  4
 43  1   2982.59830    9   2982.59683   1   1   1   0 .000000     -0.00147    -96.38520       0.002    0  0  0  1  2    1  1  1 -1  4
 44  2   3018.03560    9   3018.03408   1   1   1   0 .000000     -0.00152    -96.75449       0.002    0  0  0  1  2    1  1  1 -1  4
 45  1   3054.27570    9   3054.27406   1   1   1   0 .000000     -0.00164    -97.13035       0.002    0  0  0  1  2    1  1  1 -1  4
 46  2   3091.31840    9   3091.31660   1   1   1   0 .000000     -0.00180    -97.51267       0.002    0  0  0  1  2    1  1  1 -1  4
 47  1   3129.16350    9   3129.16150   1   1   1   0 .000000     -0.00200    -97.90140       0.002    0  0  0  1  2    1  1  1 -1  4
 48  2   3167.81070    9   3167.80858   1   1   1   0 .000000     -0.00212    -98.29644       0.002    0  0  0  1  2    1  1  1 -1  4
 49  1   3207.26000    9   3207.25766   1   1   1   0 .000000     -0.00234    -98.69773       0.002    0  0  0  1  2    1  1  1 -1  4
 50  2   3247.51110    9   3247.50853   1   1   1   0 .000000     -0.00257    -99.10520       0.003    0  0  0  1  2    1  1  1 -1  4
 51  1   3288.56380    9   3288.56099   1   1   1   0 .000000     -0.00281    -99.51878       0.003    0  0  0  1  2    1  1  1 -1  4
 52  2   3330.41780    9   3330.41484   1   1   1   0 .000000     -0.00296    -99.93840       0.003    0  0  0  1  2    1  1  1 -1  4
 53  1   3373.07320    9   3373.06988   1   1   1   0 .000000     -0.00332   -100.36401       0.003    0  0  0  1  2    1  1  1 -1  4
 54  2   3416.52940    9   3416.52590   1   1   1   0 .000000     -0.00350   -100.79554       0.003    0  0  0  1  2    1  1  1 -1  4
 55  1   3460.78650    9   3460.78267   1   1   1   0 .000000     -0.00383   -101.23295       0.004    0  0  0  1  2    1  1  1 -1  4
 56  2   3505.84420    9   3505.83998   1   1   1   0 .000000     -0.00422   -101.67617       0.004    0  0  0  1  2    1  1  1 -1  4
 57  1   3551.70220    9   3551.69760   1   1   1   0 .000000     -0.00460   -102.12515       0.005    0  0  0  1  2    1  1  1 -1  4
 58  2   3598.36030    9   3598.35531   1   1   1   0 .000000     -0.00499   -102.57986       0.005    0  0  0  1  2    1  1  1 -1  4
 59  1   3645.81830    9   3645.81288   1   1   1   0 .000000     -0.00542   -103.04023       0.005    0  0  0  1  2    1  1  1 -1  4
 60  2   3694.07600    9   3694.07006   1   1   1   0 .000000     -0.00594   -103.50623       0.006    0  0  0  1  2    1  1  1 -1  4
 61  1   3743.13310    9   3743.12663   1   3   1   0 .000000     -0.00647   -103.97781       0.006    0  0  0  1  2    1  3  1 -1  6
 62  2   3792.98940    9   3792.98234   1   3   1   0 .000000     -0.00706   -104.45495       0.007    0  0  0  1  2    1  3  1 -1  6
 63  1   3843.64470    9   3843.63694   1   3   1   0 .000000     -0.00776   -104.93759       0.007    0  0  0  1  2    1  3  1 -1  6
 64  2   3895.09850    9   3895.09017   1   3   1   0 .000000     -0.00833   -105.42571       0.008    0  0  0  1  2    1  3  1 -1  6
 65  1   3947.35100    9   3947.34179   1   3   1   0 .000000     -0.00921   -105.91926       0.009    0  0  0  1  2    1  3  1 -1  6
 66  2   4000.40150    9   4000.39153   1   3   1   0 .000000     -0.00997   -106.41822       0.009    0  0  0  1  2    1  3  1 -1  6
 67  1   4054.24990    9   4054.23914   1   3   1   0 .000000     -0.01076   -106.92254       0.010    0  0  0  1  2    1  3  1 -1  6
 68  2   4108.89610    9   4108.88434   1   3   1   0 .000000     -0.01176   -107.43222       0.011    0  0  0  1  2    1  3  1 -1  6
 69  1   4164.33960    9   4164.32686   1   3   1   0 .000000     -0.01274   -107.94720       0.012    0  0  0  1  2    1  3  1 -1  6
 70  2   4220.58020    9   4220.56642   1   3   1   0 .000000     -0.01378   -108.46747       0.013    0  0  0  1  2    1  3  1 -1  6
  4  2   4417.92840   44   4417.92890   2   0   0   0 .000000      0.00050     17.75768       0.003    0  0  0  2  2    2  0  0 -2  4
  5  1   4421.92830   47   4421.92880   2   0   0   0 .000000      0.00050     17.73148       0.003    0  0  0  2  2    2  0  0 -2  4
  6  2   4426.72810   48   4426.72864   2   0   0   0 .000000      0.00054     17.70004       0.003    0  0  0  2  2    2  0  0 -2  4
  7  1   4432.32780   49   4432.32839   2   0   0   0 .000000      0.00059     17.66335       0.003    0  0  0  2  2    2  0  0 -2  4
  8  2   4438.72750   49   4438.72803   2   0   0   0 .000000      0.00053     17.62140       0.003    0  0  0  2  2    2  0  0 -2  4
  9  1   4445.92690   49   4445.92751   2   0   0   0 .000000      0.00061     17.57420       0.003    0  0  0  2  2    2  0  0 -2  4
 10  2   4453.92620   49   4453.92682   2   0   0   0 .000000      0.00062     17.52173       0.004    0  0  0  2  2    2  0  0 -2  4
 11  1   4462.72520   49   4462.72590   2   0   0   0 .000000      0.00070     17.46399       0.004    0  0  0  2  2    2  0  0 -2  4
 12  2   4472.32400   49   4472.32472   2   0   0   0 .000000      0.00072     17.40096       0.004    0  0  0  2  2    2  0  0 -2  4
 13  1   4482.72250   49   4482.72323   2   0   0   0 .000000      0.00073     17.33265       0.004    0  0  0  2  2    2  0  0 -2  4
 14  2   4493.92060   49   4493.92136   2   0   0   0 .000000      0.00076     17.25904       0.004    0  0  0  2  2    2  0  0 -2  4
 15  1   4505.91830   49   4505.91908   2   0   0   0 .000000      0.00078     17.18013       0.005    0  0  0  2  2    2  0  0 -2  4
 16  2   4518.71550   49   4518.71632   2   0   0   0 .000000      0.00082     17.09591       0.005    0  0  0  2  2    2  0  0 -2  4
 17  1   4532.31220   49   4532.31301   2   0   0   0 .000000      0.00081     17.00635       0.005    0  0  0  2  2    2  0  0 -2  4
 18  2   4546.70820   49   4546.70909   2   0   0   0 .000000      0.00089     16.91146       0.005    0  0  0  2  2    2  0  0 -2  4
 19  1   4561.90370   49   4561.90449   2   0   0   0 .000000      0.00079     16.81122       0.005    0  0  0  2  2    2  0  0 -2  4
 20  2   4577.89830   49   4577.89912   2   0   0   0 .000000      0.00082     16.70562       0.005    0  0  0  2  2    2  0  0 -2  4
 21  1   4594.69220   49   4594.69292   2   0   0   0 .000000      0.00072     16.59464       0.004    0  0  0  2  2    2  0  0 -2  4
 22  2   4612.28500   49   4612.28580   2   0   0   0 .000000      0.00080     16.47826       0.005    0  0  0  2  2    2  0  0 -2  4
 23  1   4630.67700   49   4630.67767   2   0   0   0 .000000      0.00067     16.35649       0.004    0  0  0  2  2    2  0  0 -2  4
 24  2   4649.86770   49   4649.86843   2   0   0   0 .000000      0.00073     16.22929       0.005    0  0  0  2  2    2  0  0 -2  4
 25  1   4669.85740   49   4669.85800   2   0   0   0 .000000      0.00060     16.09665       0.004    0  0  0  2  2    2  0  0 -2  4
 26  2   4690.64590   49   4690.64628   2   0   0   0 .000000      0.00038     15.95856       0.002    0  0  0  2  2    2  0  0 -2  4
 27  1   4712.23280   49   4712.23315   2   0   0   0 .000000      0.00035     15.81499       0.002    0  0  0  2  2    2  0  0 -2  4
 28  2   4734.61840   49   4734.61852   2   0   0   0 .000000      0.00012     15.66592       0.001    0  0  0  2  2    2  0  0 -2  4
 29  1   4757.80230   49   4757.80227   2   0   0   0 .000000     -0.00003     15.51134      -0.000    0  0  0  2  2    2  0  0 -2  4
 30  2   4781.78440   49   4781.78429   2   0   0   0 .000000     -0.00011     15.35123      -0.001    0  0  0  2  2    2  0  0 -2  4
 31  1   4806.56490   49   4806.56446   2   0   0   0 .000000     -0.00044     15.18556      -0.003    0  0  0  2  2    2  0  0 -2  4
 32  2   4832.14330   49   4832.14265   2   0   0   0 .000000     -0.00065     15.01430      -0.004    0  0  0  2  2    2  0  0 -2  4
 33  1   4858.51960   49   4858.51874   2   0   0   0 .000000     -0.00086     14.83744      -0.006    0  0  0  2  2    2  0  0 -2  4
  1  2    587.17720    1    587.17948   0   1   1   0 .000000      0.00228  -1152.63381      -0.000    0  1  1  0  1    0  0  0  0  0
  2  1    588.80760    1    588.80985   0   1   1   0 .000000      0.00225   -586.59315      -0.000    0  1  1  0  1    0  0  0  0  0
  3  2    591.25310    1    591.25541   0   1   1   0 .000000      0.00231   -586.59414      -0.000    0  1  1  0  1    0  0  0  0  0
  4  1    594.51390    1    594.51613   0   1   1   0 .000000      0.00223   -586.59546      -0.000    0  1  1  0  1    0  0  0  0  0
  5  2    598.58980    1    598.59200   0   1   1   0 .000000      0.00220   -586.59711      -0.000    0  1  1  0  1    0  0  0  0  0
  6  1    603.48080    1    603.48300   0   1   1   0 .000000      0.00220   -586.59908      -0.000    0  1  1  0  1    0  0  0  0  0
  7  2    609.18700    1    609.18910   0   1   1   0 .000000      0.00210   -586.60138      -0.000    0  1  1  0  1    0  0  0  0  0
  8  1    615.70820    1    615.71028   0   1   1   0 .000000      0.00208   -586.60402      -0.000    0  1  1  0  1    0  0  0  0  0
  9  2    623.04450    1    623.04650   0   1   1   0 .000000      0.00200   -586.60698      -0.000    0  1  1  0  1    0  0  0  0  0
 10  1    631.19580    1    631.19774   0   1   1   0 .000000      0.00194   -586.61026      -0.000    0  1  1  0  1    0  0  0  0  0
 11  2    640.16210    1    640.16393   0   1   1   0 .000000      0.00183   -586.61388      -0.000    0  1  1  0  1    0  0  0  0  0
 12  1    649.94330    1    649.94505   0   1   1   0 .000000      0.00175   -586.61782      -0.000    0  1  1  0  1    0  0  0  0  0
 13  2    660.53930    1    660.54104   0   1   1   0 .000000      0.00174   -586.62208      -0.000    0  1  1  0  1    0  0  0  0  0
 14  1    671.95020    1    671.95185   0   1   1   0 .000000      0.00165   -586.62667      -0.000    0  1  1  0  1    0  0  0  0  0
 15  2    684.17590    1    684.17743   0   1   1   0 .000000      0.00153   -586.63159      -0.000    0  1  1  0  1    0  0  0  0  0
 16  1    697.21620    1    697.21770   0   1   1   0 .000000      0.00150   -586.63683      -0.000    0  1  1  0  1    0  0  0  0  0
 17  2    711.07120    1    711.07262   0   1   1   0 .000000      0.00142   -586.64239      -0.000    0  1  1  0  1    0  0  0  0  0
 18  1    725.74080    1    725.74210   0   1   1   0 .000000      0.00130   -586.64827      -0.000    0  1  1  0  1    0  0  0  0  0
 19  2    741.22480    1    741.22607   0   1   1   0 .000000      0.00127   -586.65447      -0.000    0  1  1  0  1    0  0  0  0  0
 20  1    757.52330    1    757.52446   0   1   1   0 .000000      0.00116   -586.66100      -0.000    0  1  1  0  1    0  0  0  0  0
 21  2    774.63620    1    774.63719   0   1   1   0 .000000      0.00099   -586.66784      -0.000    0  1  1  0  1    0  0  0  0  0
 22  1    792.56320    1    792.56416   0   1   1   0 .000000      0.00096   -586.67500      -0.000    0  1  1  0  1    0  0  0  0  0
 23  2    811.30440    1    811.30530   0   1   1   0 .000000      0.00090   -586.68248      -0.000    0  1  1  0  1    0  0  0  0  0
 24  1    830.85970    1    830.86050   0   1   1   0 .000000      0.00080   -586.69027      -0.000    0  1  1  0  1    0  0  0  0  0
 25  2    851.22900    1    851.22967   0   1   1   0 .000000      0.00067   -586.69838      -0.000    0  1  1  0  1    0  0  0  0  0
 26  1    872.41210    1    872.41271   0   1   1   0 .000000      0.00061   -586.70679      -0.000    0  1  1  0  1    0  0  0  0  0
 27  2    894.40890    1    894.40951   0   1   1   0 .000000      0.00061   -586.71553      -0.000    0  1  1  0  1    0  0  0  0  0
 28  1    917.21940    1    917.21996   0   1   1   0 .000000      0.00056   -586.72457      -0.000    0  1  1  0  1    0  0  0  0  0
 29  2    940.84340    1    940.84395   0   1   1   0 .000000      0.00055   -586.73392      -0.000    0  1  1  0  1    0  0  0  0  0
 30  1    965.28090    1    965.28136   0   1   1   0 .000000      0.00046   -586.74358      -0.000    0  1  1  0  1    0  0  0  0  0
 31  2    990.53160    1    990.53206   0   1   1   0 .000000      0.00046   -586.75354      -0.000    0  1  1  0  1    0  0  0  0  0
 32  1   1016.59550    1   1016.59594   0   1   1   0 .000000      0.00044   -586.76381      -0.000    0  1  1  0  1    0  0  0  0  0
 33  2   1043.47240    1   1043.47286   0   1   1   0 .000000      0.00046   -586.77438      -0.000    0  1  1  0  1    0  0  0  0  0
 34  1   1071.16220    1   1071.16268   0   1   1   0 .000000      0.00048   -586.78524      -0.000    0  1  1  0  1    0  0  0  0  0
 35  2   1099.66480    1   1099.66527   0   1   1   0 .000000      0.00047   -586.79642      -0.000    0  1  1  0  1    0  0  0  0  0
 36  1   1128.97990    1   1128.98048   0   1   1   0 .000000      0.00058   -586.80789      -0.000    0  1  1  0  1    0  0  0  0  0
 37  2   1159.10750    1   1159.10818   0   2   2   0 .000000      0.00068   -586.81965      -0.000    0  1  1  0  1    0  1  1  0  2
 38  1   1190.04750    1   1190.04820   0   2   2   0 .000000      0.00070   -586.83171      -0.000    0  1  1  0  1    0  1  1  0  2
 39  2   1221.79950    1   1221.80039   0   2   2   0 .000000      0.00089   -586.84406      -0.000    0  1  1  0  1    0  1  1  0  2
 40  1   1254.36360    1   1254.36460   0   2   2   0 .000000      0.00100   -586.85670      -0.000    0  1  1  0  1    0  1  1  0  2
 41  2   1287.73950    1   1287.74066   0   2   2   0 .000000      0.00116   -586.86963      -0.000    0  1  1  0  1    0  1  1  0  2
 42  1   1321.92710    1   1321.92841   0   2   2   0 .000000      0.00131   -586.88284      -0.000    0  1  1  0  1    0  1  1  0  2
 43  2   1356.92610    1   1356.92767   0   2   2   0 .000000      0.00157   -586.89634      -0.000    0  1  1  0  1    0  1  1  0  2
 44  1   1392.73640    1   1392.73826   0   2   2   0 .000000      0.00186   -586.91012      -0.000    0  1  1  0  1    0  1  1  0  2
 45  2   1429.35790    1   1429.36002   0   2   2   0 .000000      0.00212   -586.92417      -0.000    0  1  1  0  1    0  1  1  0  2
 46  1   1466.79030    1   1466.79275   0   2   2   0 .000000      0.00245   -586.93851      -0.000    0  1  1  0  1    0  1  1  0  2
 47  2   1505.03350    1   1505.03627   0   2   2   0 .000000      0.00277   -586.95312      -0.000    0  1  1  0  1    0  1  1  0  2
 48  1   1544.08720    1   1544.09038   0   2   2   0 .000000      0.00318   -586.96800      -0.001    0  1  1  0  1    0  1  1  0  2
 49  2   1583.95130    1   1583.95490   0   2   2   0 .000000      0.00360   -586.98315      -0.001    0  1  1  0  1    0  1  1  0  2
 50  1   1624.62550    1   1624.62962   0   2   2   0 .000000      0.00412   -586.99856      -0.001    0  1  1  0  1    0  1  1  0  2
 51  2   1666.10980    1   1666.11433   0   2   2   0 .000000      0.00453   -587.01425      -0.001    0  1  1  0  1    0  1  1  0  2
 52  1   1708.40370    1   1708.40884   0   2   2   0 .000000      0.00514   -587.03019      -0.001    0  1  1  0  1    0  1  1  0  2
 53  2   1751.50720    1   1751.51292   0   2   2   0 .000000      0.00572   -587.04639      -0.001    0  1  1  0  1    0  1  1  0  2
 54  1   1795.42000    1   1795.42637   0   2   2   0 .000000      0.00637   -587.06285      -0.001    0  1  1  0  1    0  1  1  0  2
 55  2   1840.14190    1   1840.14896   0   2   2   0 .000000      0.00706   -587.07956      -0.001    0  1  1  0  1    0  1  1  0  2
 56  1   1885.67260    1   1885.68047   0   2   2   0 .000000      0.00787   -587.09652      -0.001    0  1  1  0  1    0  1  1  0  2
  1  1    587.17570    2    587.17799   0   1   1   0 .000000      0.00229   -575.18364      -0.000    0  1  1  0  2    0  0  0  0  0
  2  2    588.80310    2    588.80537   0   1   1   0 .000000      0.00227   -575.18619      -0.000    0  1  1  0  2    0  0  0  0  0
  3  1    591.24410    2    591.24643   0   1   1   0 .000000      0.00233   -575.19002      -0.000    0  1  1  0  2    0  0  0  0  0
  4  2    594.49880    2    594.50116   0   1   1   0 .000000      0.00236   -575.19511      -0.000    0  1  1  0  2    0  0  0  0  0
  5  1    598.56720    2    598.56954   0   1   1   0 .000000      0.00234   -575.20147      -0.000    0  1  1  0  2    0  0  0  0  0
  6  2    603.44930    2    603.45154   0   1   1   0 .000000      0.00224   -575.20909      -0.000    0  1  1  0  2    0  0  0  0  0
  7  1    609.14490    2    609.14716   0   1   1   0 .000000      0.00226   -575.21796      -0.000    0  1  1  0  2    0  0  0  0  0
  8  2    615.65410    2    615.65635   0   1   1   0 .000000      0.00225   -575.22807      -0.000    0  1  1  0  2    0  0  0  0  0
  9  1    622.97680    2    622.97909   0   1   1   0 .000000      0.00229   -575.23941      -0.000    0  1  1  0  2    0  0  0  0  0
 10  2    631.11310    2    631.11534   0   1   1   0 .000000      0.00224   -575.25197      -0.000    0  1  1  0  2    0  0  0  0  0
 11  1    640.06280    2    640.06506   0   1   1   0 .000000      0.00226   -575.26574      -0.000    0  1  1  0  2    0  0  0  0  0
 12  2    649.82600    2    649.82820   0   1   1   0 .000000      0.00220   -575.28070      -0.000    0  1  1  0  2    0  0  0  0  0
 13  1    660.40260    2    660.40472   0   1   1   0 .000000      0.00212   -575.29683      -0.000    0  1  1  0  2    0  0  0  0  0
 14  2    671.79240    2    671.79456   0   1   1   0 .000000      0.00216   -575.31412      -0.000    0  1  1  0  2    0  0  0  0  0
 15  1    683.99560    2    683.99766   0   1   1   0 .000000      0.00206   -575.33256      -0.000    0  1  1  0  2    0  0  0  0  0
 16  2    697.01190    2    697.01398   0   1   1   0 .000000      0.00208   -575.35212      -0.000    0  1  1  0  2    0  0  0  0  0
 17  1    710.84140    2    710.84343   0   1   1   0 .000000      0.00203   -575.37278      -0.000    0  1  1  0  2    0  0  0  0  0
 18  2    725.48400    2    725.48596   0   1   1   0 .000000      0.00196   -575.39452      -0.000    0  1  1  0  2    0  0  0  0  0
 19  1    740.93950    2    740.94148   0   1   1   0 .000000      0.00198   -575.41732      -0.000    0  1  1  0  2    0  0  0  0  0
 20  2    757.20800    2    757.20993   0   1   1   0 .000000      0.00193   -575.44116      -0.000    0  1  1  0  2    0  0  0  0  0
 21  1    774.28940    2    774.29122   0   0   0   0 .000000      0.00182   -575.46601      -0.000    0  1  1  0  2    0 -1 -1  0  2
 22  2    792.18350    2    792.18527   0   0   0   0 .000000      0.00177   -575.49184      -0.000    0  1  1  0  2    0 -1 -1  0  2
 23  1    810.89020    2    810.89198   0   0   0   0 .000000      0.00178   -575.51863      -0.000    0  1  1  0  2    0 -1 -1  0  2
 24  2    830.40960    2    830.41127   0   0   0   0 .000000      0.00167   -575.54635      -0.000    0  1  1  0  2    0 -1 -1  0  2
 25  1    850.74140    2    850.74304   0   0   0   0 .000000      0.00164   -575.57497      -0.000    0  1  1  0  2    0 -1 -1  0  2
 26  2    871.88560    2    871.88718   0   0   0   0 .000000      0.00158   -575.60447      -0.000    0  1  1  0  2    0 -1 -1  0  2
 27  1    893.84210    2    893.84359   0   0   0   0 .000000      0.00149   -575.63480      -0.000    0  1  1  0  2    0 -1 -1  0  2
 28  2    916.61080    2    916.61216   0   0   0   0 .000000      0.00136   -575.66595      -0.000    0  1  1  0  2    0 -1 -1  0  2
 29  1    940.19150    2    940.19278   0   0   0   0 .000000      0.00128   -575.69787      -0.000    0  1  1  0  2    0 -1 -1  0  2
 30  2    964.58410    2    964.58533   0   0   0   0 .000000      0.00123   -575.73053      -0.000    0  1  1  0  2    0 -1 -1  0  2
 31  1    989.78860    2    989.78969   0   0   0   0 .000000      0.00109   -575.76391      -0.000    0  1  1  0  2    0 -1 -1  0  2
 32  2   1015.80470    2   1015.80574   0   0   0   0 .000000      0.00104   -575.79795      -0.000    0  1  1  0  2    0 -1 -1  0  2
 33  1   1042.63240    2   1042.63333   0   0   0   0 .000000      0.00093   -575.83264      -0.000    0  1  1  0  2    0 -1 -1  0  2
 34  2   1070.27160    2   1070.27235   0   0   0   0 .000000      0.00075   -575.86794      -0.000    0  1  1  0  2    0 -1 -1  0  2
 35  1   1098.72200    2   1098.72265   0   0   0   0 .000000      0.00065   -575.90380      -0.000    0  1  1  0  2    0 -1 -1  0  2
 36  2   1127.98360    2   1127.98409   0   0   0   0 .000000      0.00049   -575.94019      -0.000    0  1  1  0  2    0 -1 -1  0  2
 37  1   1158.05620    2   1158.05652   0   0   0   0 .000000      0.00032   -575.97707      -0.000    0  1  1  0  2    0 -1 -1  0  2
 38  2   1188.93960    2   1188.93980   0   0   0   0 .000000      0.00020   -576.01442      -0.000    0  1  1  0  2    0 -1 -1  0  2
 39  1   1220.63370    2   1220.63377   0   0   0   0 .000000      0.00007   -576.05217      -0.000    0  1  1  0  2    0 -1 -1  0  2
 40  2   1253.13840    2   1253.13827   0   0   0   0 .000000     -0.00013   -576.09031       0.000    0  1  1  0  2    0 -1 -1  0  2
 41  1   1286.45350    2   1286.45315   0   0   0   0 .000000     -0.00035   -576.12879       0.000    0  1  1  0  2    0 -1 -1  0  2
 42  2   1320.57870    2   1320.57823   0   0   0   0 .000000     -0.00047   -576.16757       0.000    0  1  1  0  2    0 -1 -1  0  2
 43  1   1355.51400    2   1355.51334   0   0   0   0 .000000     -0.00066   -576.20661       0.000    0  1  1  0  2    0 -1 -1  0  2
 44  2   1391.25920    2   1391.25832   0   0   0   0 .000000     -0.00088   -576.24587       0.000    0  1  1  0  2    0 -1 -1  0  2
 45  1   1427.81410    2   1427.81297   0   0   0   0 .000000     -0.00113   -576.28533       0.000    0  1  1  0  2    0 -1 -1  0  2
 46  2   1465.17850    2   1465.17713   0   0   0   0 .000000     -0.00137   -576.32493       0.000    0  1  1  0  2    0 -1 -1  0  2
 47  1   1503.35220    2   1503.35059   0   0   0   0 .000000     -0.00161   -576.36463       0.000    0  1  1  0  2    0 -1 -1  0  2
 48  2   1542.33510    2   1542.33319   0   0   0   0 .000000     -0.00191   -576.40441       0.000    0  1  1  0  2    0 -1 -1  0  2
 49  1   1582.12690    2   1582.12471   0   0   0   0 .000000     -0.00219   -576.44422       0.000    0  1  1  0  2    0 -1 -1  0  2
 50  2   1622.72750    2   1622.72495   0   0   0   0 .000000     -0.00255   -576.48401       0.000    0  1  1  0  2    0 -1 -1  0  2
 51  1   1664.13650    2   1664.13373   0   0   0   0 .000000     -0.00277   -576.52377       0.000    0  1  1  0  2    0 -1 -1  0  2
 52  2   1706.35400    2   1706.35083   0   0   0   0 .000000     -0.00317   -576.56344       0.001    0  1  1  0  2    0 -1 -1  0  2
 53  1   1749.37950    2   1749.37603   0   0   0   0 .000000     -0.00347   -576.60299       0.001    0  1  1  0  2    0 -1 -1  0  2
 54  2   1793.21300    2   1793.20913   0   1   1   0 .000000     -0.00387   -576.64239       0.001    0  1  1  0  2    0  0  0  0  0
 55  1   1837.85420    2   1837.84991   0   1   1   0 .000000     -0.00429   -576.68160       0.001    0  1  1  0  2    0  0  0  0  0
 56  2   1883.30280    2   1883.29814   0   1   1   0 .000000     -0.00466   -576.72059       0.001    0  1  1  0  2    0  0  0  0  0
  1  2   2793.17690    4   2793.18125   1   1   1   0 .000000      0.00435    -86.93797      -0.005    0  1  1  1  1    1  0  0 -1  2
  2  1   2794.79410    7   2794.79841   1   1   1   0 .000000      0.00431    -86.95837      -0.005    0  1  1  1  1    1  0  0 -1  2
  3  2   2797.21980    8   2797.22415   1   1   1   0 .000000      0.00435    -86.98896      -0.005    0  1  1  1  1    1  0  0 -1  2
  4  1   2800.45410    9   2800.45844   1   1   1   0 .000000      0.00434    -87.02975      -0.005    0  1  1  1  1    1  0  0 -1  2
  5  2   2804.49700    9   2804.50128   1   1   1   0 .000000      0.00428    -87.08072      -0.005    0  1  1  1  1    1  0  0 -1  2
  6  1   2809.34840    9   2809.35265   1   1   1   0 .000000      0.00425    -87.14185      -0.005    0  1  1  1  1    1  0  0 -1  2
  7  2   2815.00830    9   2815.01251   1   1   1   0 .000000      0.00421    -87.21315      -0.005    0  1  1  1  1    1  0  0 -1  2
  8  1   2821.47670    9   2821.48084   1   1   1   0 .000000      0.00414    -87.29460      -0.005    0  1  1  1  1    1  0  0 -1  2
  9  2   2828.75350    9   2828.75761   1   1   1   0 .000000      0.00411    -87.38617      -0.005    0  1  1  1  1    1  0  0 -1  2
 10  1   2836.83880    9   2836.84278   1   1   1   0 .000000      0.00398    -87.48786      -0.005    0  1  1  1  1    1  0  0 -1  2
 11  2   2845.73240    9   2845.73632   1   1   1   0 .000000      0.00392    -87.59965      -0.004    0  1  1  1  1    1  0  0 -1  2
 12  1   2855.43430    9   2855.43817   1   1   1   0 .000000      0.00387    -87.72151      -0.004    0  1  1  1  1    1  0  0 -1  2
 13  2   2865.94450    9   2865.94828   1   1   1   0 .000000      0.00378    -87.85342      -0.004    0  1  1  1  1    1  0  0 -1  2
 14  1   2877.26290    9   2877.26662   1   1   1   0 .000000      0.00372    -87.99535      -0.004    0  1  1  1  1    1  0  0 -1  2
 15  2   2889.38940    9   2889.39311   1   1   1   0 .000000      0.00371    -88.14730      -0.004    0  1  1  1  1    1  0  0 -1  2
 16  1   2902.32410    9   2902.32769   1   1   1   0 .000000      0.00359    -88.30918      -0.004    0  1  1  1  1    1  0  0 -1  2
 17  2   2916.06680    9   2916.07031   1   1   1   0 .000000      0.00351    -88.48101      -0.004    0  1  1  1  1    1  0  0 -1  2
 18  1   2930.61750    9   2930.62089   1   1   1   0 .000000      0.00339    -88.66275      -0.004    0  1  1  1  1    1  0  0 -1  2
 19  2   2945.97610    9   2945.97937   1   1   1   0 .000000      0.00327    -88.85435      -0.004    0  1  1  1  1    1  0  0 -1  2
 20  1   2962.14250    9   2962.14565   1   1   1   0 .000000      0.00315    -89.05578      -0.004    0  1  1  1  1    1  0  0 -1  2
 21  2   2979.11650    9   2979.11967   1   1   1   0 .000000      0.00317    -89.26700      -0.004    0  1  1  1  1    1  0  0 -1  2
 22  1   2996.89830    9   2996.90133   1   1   1   0 .000000      0.00303    -89.48797      -0.003    0  1  1  1  1    1  0  0 -1  2
 23  2   3015.48750    9   3015.49055   1   1   1   0 .000000      0.00305    -89.71864      -0.003    0  1  1  1  1    1  0  0 -1  2
 24  1   3034.88430    9   3034.88724   1   1   1   0 .000000      0.00294    -89.95899      -0.003    0  1  1  1  1    1  0  0 -1  2
 25  2   3055.08840    9   3055.09129   1   1   1   0 .000000      0.00289    -90.20893      -0.003    0  1  1  1  1    1  0  0 -1  2
 26  1   3076.09990    9   3076.10260   1   1   1   0 .000000      0.00270    -90.46843      -0.003    0  1  1  1  1    1  0  0 -1  2
 27  2   3097.91840    9   3097.92108   1   1   1   0 .000000      0.00268    -90.73742      -0.003    0  1  1  1  1    1  0  0 -1  2
 28  1   3120.54390    9   3120.54660   1   1   1   0 .000000      0.00270    -91.01588      -0.003    0  1  1  1  1    1  0  0 -1  2
 29  2   3143.97640    9   3143.97906   1   1   1   0 .000000      0.00266    -91.30373      -0.003    0  1  1  1  1    1  0  0 -1  2
 30  1   3168.21570    9   3168.21834   1   1   1   0 .000000      0.00264    -91.60092      -0.003    0  1  1  1  1    1  0  0 -1  2
 31  2   3193.26170    9   3193.26432   1   1   1   0 .000000      0.00262    -91.90738      -0.003    0  1  1  1  1    1  0  0 -1  2
 32  1   3219.11420    9   3219.11686   1   1   1   0 .000000      0.00266    -92.22305      -0.003    0  1  1  1  1    1  0  0 -1  2
 33  2   3245.77320    9   3245.77585   1   1   1   0 .000000      0.00265    -92.54786      -0.003    0  1  1  1  1    1  0  0 -1  2
 34  1   3273.23840    9   3273.24114   1   1   1   0 .000000      0.00274    -92.88176      -0.003    0  1  1  1  1    1  0  0 -1  2
 35  2   3301.50980    9   3301.51261   1   1   1   0 .000000      0.00281    -93.22465      -0.003    0  1  1  1  1    1  0  0 -1  2
 36  1   3330.58730    9   3330.59010   1   1   1   0 .000000      0.00280    -93.57647      -0.003    0  1  1  1  1    1  0  0 -1  2
 37  2   3360.47060    9   3360.47346   1   2   2   0 .000000      0.00286    -93.93716      -0.003    0  1  1  1  1    1  1  1 -1  4
 38  1   3391.15950    9   3391.16256   1   2   2   0 .000000      0.00306    -94.30663      -0.003    0  1  1  1  1    1  1  1 -1  4
 39  2   3422.65410    9   3422.65724   1   2   2   0 .000000      0.00314    -94.68479      -0.003    0  1  1  1  1    1  1  1 -1  4
 40  1   3454.95400    9   3454.95733   1   2   2   0 .000000      0.00333    -95.07158      -0.004    0  1  1  1  1    1  1  1 -1  4
 41  2   3488.05920    9   3488.06268   1   2   2   0 .000000      0.00348    -95.46690      -0.004    0  1  1  1  1    1  1  1 -1  4
 42  1   3521.96940    9   3521.97312   1   2   2   0 .000000      0.00372    -95.87067      -0.004    0  1  1  1  1    1  1  1 -1  4
 43  2   3556.68440    9   3556.68848   1   2   2   0 .000000      0.00408    -96.28280      -0.004    0  1  1  1  1    1  1  1 -1  4
 44  1   3592.20430    9   3592.20858   1   2   2   0 .000000      0.00428    -96.70322      -0.004    0  1  1  1  1    1  1  1 -1  4
 45  2   3628.52860    9   3628.53324   1   2   2   0 .000000      0.00464    -97.13180      -0.005    0  1  1  1  1    1  1  1 -1  4
 46  1   3665.65730    9   3665.66229   1   2   2   0 .000000      0.00499    -97.56847      -0.005    0  1  1  1  1    1  1  1 -1  4
 47  2   3703.59020    9   3703.59553   1   2   2   0 .000000      0.00533    -98.01314      -0.005    0  1  1  1  1    1  1  1 -1  4
 48  1   3742.32700    9   3742.33278   1   2   2   0 .000000      0.00578    -98.46569      -0.006    0  1  1  1  1    1  1  1 -1  4
 49  2   3781.86760    9   3781.87383   1   2   2   0 .000000      0.00623    -98.92604      -0.006    0  1  1  1  1    1  1  1 -1  4
 50  1   3822.21180    9   3822.21850   1   2   2   0 .000000      0.00670    -99.39407      -0.007    0  1  1  1  1    1  1  1 -1  4
 51  2   3863.35920    9   3863.36658   1   2   2   0 .000000      0.00738    -99.86970      -0.007    0  1  1  1  1    1  1  1 -1  4
 52  1   3905.31000    9   3905.31785   1   2   2   0 .000000      0.00785   -100.35280      -0.008    0  1  1  1  1    1  1  1 -1  4
 53  2   3948.06360    9   3948.07212   1   2   2   0 .000000      0.00852   -100.84328      -0.008    0  1  1  1  1    1  1  1 -1  4
 54  1   3991.61990    9   3991.62915   1   2   2   0 .000000      0.00925   -101.34103      -0.009    0  1  1  1  1    1  1  1 -1  4
 55  2   4035.97880    9   4035.98875   1   2   2   0 .000000      0.00995   -101.84594      -0.010    0  1  1  1  1    1  1  1 -1  4
 56  1   4081.13990    9   4081.15068   1   2   2   0 .000000      0.01078   -102.35790      -0.011    0  1  1  1  1    1  1  1 -1  4
 57  2   4127.10300    9   4127.11470   1   2   2   0 .000000      0.01170   -102.87680      -0.011    0  1  1  1  1    1  1  1 -1  4
  1  1   2793.17540   11   2793.17976   1   1   1   0 .000000      0.00436    -86.93544      -0.005    0  1  1  1  2    1  0  0 -1  2
  2  2   2794.78970   14   2794.79397   1   1   1   0 .000000      0.00427    -86.95076      -0.005    0  1  1  1  2    1  0  0 -1  2
  3  1   2797.21090   15   2797.21529   1   1   1   0 .000000      0.00439    -86.97373      -0.005    0  1  1  1  2    1  0  0 -1  2
  4  2   2800.43940   16   2800.44370   1   1   1   0 .000000      0.00430    -87.00435      -0.005    0  1  1  1  2    1  0  0 -1  2
  5  1   2804.47490   16   2804.47917   1   1   1   0 .000000      0.00427    -87.04261      -0.005    0  1  1  1  2    1  0  0 -1  2
  6  2   2809.31740   16   2809.32170   1   1   1   0 .000000      0.00430    -87.08851      -0.005    0  1  1  1  2    1  0  0 -1  2
  7  1   2814.96700   16   2814.97125   1   1   1   0 .000000      0.00425    -87.14202      -0.005    0  1  1  1  2    1  0  0 -1  2
  8  2   2821.42360   16   2821.42780   1   1   1   0 .000000      0.00420    -87.20316      -0.005    0  1  1  1  2    1  0  0 -1  2
  9  1   2828.68710   16   2828.69132   1   1   1   0 .000000      0.00422    -87.27189      -0.005    0  1  1  1  2    1  0  0 -1  2
 10  2   2836.75760   16   2836.76176   1   1   1   0 .000000      0.00416    -87.34820      -0.005    0  1  1  1  2    1  0  0 -1  2
 11  1   2845.63500   16   2845.63910   1   1   1   0 .000000      0.00410    -87.43208      -0.005    0  1  1  1  2    1  0  0 -1  2
 12  2   2855.31920   16   2855.32328   1   1   1   0 .000000      0.00408    -87.52351      -0.005    0  1  1  1  2    1  0  0 -1  2
 13  1   2865.81020   16   2865.81426   1   1   1   0 .000000      0.00406    -87.62248      -0.005    0  1  1  1  2    1  0  0 -1  2
 14  2   2877.10800   16   2877.11198   1   1   1   0 .000000      0.00398    -87.72895      -0.005    0  1  1  1  2    1  0  0 -1  2
 15  1   2889.21240   16   2889.21639   1   1   1   0 .000000      0.00399    -87.84291      -0.005    0  1  1  1  2    1  0  0 -1  2
 16  2   2902.12350   16   2902.12742   1   1   1   0 .000000      0.00392    -87.96433      -0.004    0  1  1  1  2    1  0  0 -1  2
 17  1   2915.84120   16   2915.84502   1   1   1   0 .000000      0.00382    -88.09319      -0.004    0  1  1  1  2    1  0  0 -1  2
 18  2   2930.36530   16   2930.36912   1   1   1   0 .000000      0.00382    -88.22947      -0.004    0  1  1  1  2    1  0  0 -1  2
 19  1   2945.69590   16   2945.69963   1   1   1   0 .000000      0.00373    -88.37313      -0.004    0  1  1  1  2    1  0  0 -1  2
 20  2   2961.83280   16   2961.83649   1   1   1   0 .000000      0.00369    -88.52414      -0.004    0  1  1  1  2    1  0  0 -1  2
 21  1   2978.77600   16   2978.77962   1   0   0   0 .000000      0.00362    -88.68248      -0.004    0  1  1  1  2    1 -1 -1 -1  4
 22  2   2996.52530   16   2996.52892   1   0   0   0 .000000      0.00362    -88.84811      -0.004    0  1  1  1  2    1 -1 -1 -1  4
 23  1   3015.08080   16   3015.08432   1   0   0   0 .000000      0.00352    -89.02101      -0.004    0  1  1  1  2    1 -1 -1 -1  4
 24  2   3034.44220   16   3034.44571   1   0   0   0 .000000      0.00351    -89.20113      -0.004    0  1  1  1  2    1 -1 -1 -1  4
 25  1   3054.60960   16   3054.61301   1   0   0   0 .000000      0.00341    -89.38845      -0.004    0  1  1  1  2    1 -1 -1 -1  4
 26  2   3075.58270   16   3075.58610   1   0   0   0 .000000      0.00340    -89.58292      -0.004    0  1  1  1  2    1 -1 -1 -1  4
 27  1   3097.36160   16   3097.36489   1   0   0   0 .000000      0.00329    -89.78451      -0.004    0  1  1  1  2    1 -1 -1 -1  4
 28  2   3119.94610   16   3119.94927   1   0   0   0 .000000      0.00317    -89.99319      -0.004    0  1  1  1  2    1 -1 -1 -1  4
 29  1   3143.33600   16   3143.33912   1   0   0   0 .000000      0.00312    -90.20892      -0.003    0  1  1  1  2    1 -1 -1 -1  4
 30  2   3167.53130   16   3167.53433   1   0   0   0 .000000      0.00303    -90.43165      -0.003    0  1  1  1  2    1 -1 -1 -1  4
 31  1   3192.53180   16   3192.53478   1   0   0   0 .000000      0.00298    -90.66135      -0.003    0  1  1  1  2    1 -1 -1 -1  4
 32  2   3218.33740   16   3218.34033   1   0   0   0 .000000      0.00293    -90.89798      -0.003    0  1  1  1  2    1 -1 -1 -1  4
 33  1   3244.94800   16   3244.95087   1   0   0   0 .000000      0.00287    -91.14149      -0.003    0  1  1  1  2    1 -1 -1 -1  4
 34  2   3272.36340   16   3272.36625   1   0   0   0 .000000      0.00285    -91.39181      -0.003    0  1  1  1  2    1 -1 -1 -1  4
 35  1   3300.58370   16   3300.58635   1   0   0   0 .000000      0.00265    -91.64902      -0.003    0  1  1  1  2    1 -1 -1 -1  4
 36  2   3329.60840   16   3329.61102   1   0   0   0 .000000      0.00262    -91.91271      -0.003    0  1  1  1  2    1 -1 -1 -1  4
 37  1   3359.43770   16   3359.44011   1   0   0   0 .000000      0.00241    -92.18359      -0.003    0  1  1  1  2    1 -1 -1 -1  4
 38  2   3390.07110   16   3390.07348   1   0   0   0 .000000      0.00238    -92.46089      -0.003    0  1  1  1  2    1 -1 -1 -1  4
 39  1   3421.50880   16   3421.51097   1   0   0   0 .000000      0.00217    -92.74484      -0.002    0  1  1  1  2    1 -1 -1 -1  4
 40  2   3453.75040   16   3453.75243   1   0   0   0 .000000      0.00203    -93.03537      -0.002    0  1  1  1  2    1 -1 -1 -1  4
 41  1   3486.79580   16   3486.79769   1   0   0   0 .000000      0.00189    -93.33244      -0.002    0  1  1  1  2    1 -1 -1 -1  4
 42  2   3520.64480   16   3520.64659   1   0   0   0 .000000      0.00179    -93.63601      -0.002    0  1  1  1  2    1 -1 -1 -1  4
 43  1   3555.29740   16   3555.29896   1   0   0   0 .000000      0.00156    -93.94603      -0.002    0  1  1  1  2    1 -1 -1 -1  4
 44  2   3590.75320   16   3590.75462   1   0   0   0 .000000      0.00142    -94.26246      -0.002    0  1  1  1  2    1 -1 -1 -1  4
 45  1   3627.01220   16   3627.01340   1   0   0   0 .000000      0.00120    -94.58526      -0.001    0  1  1  1  2    1 -1 -1 -1  4
 46  2   3664.07420   16   3664.07512   1   0   0   0 .000000      0.00092    -94.91437      -0.001    0  1  1  1  2    1 -1 -1 -1  4
 47  1   3701.93900   16   3701.93959   1   0   0   0 .000000      0.00059    -95.24976      -0.001    0  1  1  1  2    1 -1 -1 -1  4
 48  2   3740.60640   16   3740.60662   1   0   0   0 .000000      0.00022    -95.59137      -0.000    0  1  1  1  2    1 -1 -1 -1  4
 49  1   3780.07610   16   3780.07602   1   0   0   0 .000000     -0.00008    -95.93917       0.000    0  1  1  1  2    1 -1 -1 -1  4
 50  2   3820.34810   16   3820.34758   1   0   0   0 .000000     -0.00052    -96.29310       0.001    0  1  1  1  2    1 -1 -1 -1  4
 51  1   3861.42210   16   3861.42112   1   0   0   0 .000000     -0.00098    -96.65313       0.001    0  1  1  1  2    1 -1 -1 -1  4
 52  2   3903.29780   16   3903.29641   1   0   0   0 .000000     -0.00139    -97.01920       0.001    0  1  1  1  2    1 -1 -1 -1  4
 53  1   3945.97520   16   3945.97326   1   0   0   0 .000000     -0.00194    -97.39127       0.002    0  1  1  1  2    1 -1 -1 -1  4
 54  2   3989.45410   16   3989.45145   1   1   1   0 .000000     -0.00265    -97.76930       0.003    0  1  1  1  2    1  0  0 -1  2
 55  1   4033.73400   16   4033.73075   1   1   1   0 .000000     -0.00325    -98.15324       0.003    0  1  1  1  2    1  0  0 -1  2
 56  2   4078.81500   16   4078.81095   1   1   1   0 .000000     -0.00405    -98.54304       0.004    0  1  1  1  2    1  0  0 -1  2
 57  1   4124.69660   16   4124.69183   1   1   1   0 .000000     -0.00477    -98.93867       0.005    0  1  1  1  2    1  0  0 -1  2
  0  2   1161.54500    2   1161.54666   0   2   0   0 .000000      0.00166   -103.16135      -0.002    0  2  0  0  2    0  0  0  0  0
  1  1   1162.36010    3   1162.36163   0   2   0   0 .000000      0.00153   -103.15648      -0.001    0  2  0  0  2    0  0  0  0  0
  2  2   1163.99000    3   1163.99156   0   2   0   0 .000000      0.00156    -11.41146      -0.014    0  2  0  0  2    0  0  0  0  0
  3  1   1166.43490    3   1166.43645   0   2   0   0 .000000      0.00155    -11.41312      -0.014    0  2  0  0  2    0  0  0  0  0
  4  2   1169.69470    3   1169.69627   0   2   0   0 .000000      0.00157    -11.41535      -0.014    0  2  0  0  2    0  0  0  0  0
  5  1   1173.76950    3   1173.77101   0   2   0   0 .000000      0.00151    -11.41815      -0.013    0  2  0  0  2    0  0  0  0  0
  6  2   1178.65910    3   1178.66064   0   2   0   0 .000000      0.00154    -11.42153      -0.013    0  2  0  0  2    0  0  0  0  0
  7  1   1184.36360    3   1184.36512   0   2   0   0 .000000      0.00152    -11.42551      -0.013    0  2  0  0  2    0  0  0  0  0
  8  2   1190.88300    3   1190.88442   0   2   0   0 .000000      0.00142    -11.43011      -0.012    0  2  0  0  2    0  0  0  0  0
  9  1   1198.21700    3   1198.21850   0   2   0   0 .000000      0.00150    -11.43534      -0.013    0  2  0  0  2    0  0  0  0  0
 10  2   1206.36590    3   1206.36731   0   2   0   0 .000000      0.00141    -11.44122      -0.012    0  2  0  0  2    0  0  0  0  0
 11  1   1215.32930    3   1215.33079   0   2   0   0 .000000      0.00149    -11.44778      -0.013    0  2  0  0  2    0  0  0  0  0
 12  2   1225.10740    3   1225.10889   0   2   0   0 .000000      0.00149    -11.45504      -0.013    0  2  0  0  2    0  0  0  0  0
 13  1   1235.70010    3   1235.70154   0   2   0   0 .000000      0.00144    -11.46302      -0.013    0  2  0  0  2    0  0  0  0  0
 14  2   1247.10720    3   1247.10868   0   2   0   0 .000000      0.00148    -11.47176      -0.013    0  2  0  0  2    0  0  0  0  0
 15  1   1259.32880    3   1259.33022   0   2   0   0 .000000      0.00142    -11.48129      -0.012    0  2  0  0  2    0  0  0  0  0
 16  2   1272.36470    3   1272.36610   0   2   0   0 .000000      0.00140    -11.49163      -0.012    0  2  0  0  2    0  0  0  0  0
 17  1   1286.21490    3   1286.21621   0   2   0   0 .000000      0.00131    -11.50283      -0.011    0  2  0  0  2    0  0  0  0  0
 18  2   1300.87920    3   1300.88048   0   2   0   0 .000000      0.00128    -11.51493      -0.011    0  2  0  0  2    0  0  0  0  0
 19  1   1316.35760    3   1316.35881   0   2   0   0 .000000      0.00121    -11.52795      -0.010    0  2  0  0  2    0  0  0  0  0
 20  2   1332.64990    3   1332.65109   0   2   0   0 .000000      0.00119    -11.54194      -0.010    0  2  0  0  2    0  0  0  0  0
 21  1   1349.75610    3   1349.75723   0   2   0   0 .000000      0.00113    -11.55695      -0.010    0  2  0  0  2    0  0  0  0  0
 22  2   1367.67600    3   1367.67711   0   3   1   0 .000000      0.00111    -11.57302      -0.010    0  2  0  0  2    0  1  1  0  2
 23  1   1386.40960    3   1386.41062   0   3   1   0 .000000      0.00102    -11.59019      -0.009    0  2  0  0  2    0  1  1  0  2
 24  2   1405.95670    3   1405.95762   0   3   1   0 .000000      0.00092    -11.60852      -0.008    0  2  0  0  2    0  1  1  0  2
 25  1   1426.31720    3   1426.31801   0   3   1   0 .000000      0.00081    -11.62804      -0.007    0  2  0  0  2    0  1  1  0  2
 26  2   1447.49090    3   1447.49165   0   3   1   0 .000000      0.00075    -11.64882      -0.006    0  2  0  0  2    0  1  1  0  2
 27  1   1469.47780    3   1469.47839   0   3   1   0 .000000      0.00059    -11.67091      -0.005    0  2  0  0  2    0  1  1  0  2
 28  2   1492.27750    3   1492.27811   0   3   1   0 .000000      0.00061    -11.69435      -0.005    0  2  0  0  2    0  1  1  0  2
 29  1   1515.89020    3   1515.89065   0   3   1   0 .000000      0.00045    -11.71921      -0.004    0  2  0  0  2    0  1  1  0  2
 30  2   1540.31550    3   1540.31586   0   1   1   0 .000000      0.00036    -11.74554      -0.003    0  2  0  0  2    0 -1  1  0  2
 31  1   1565.55340    3   1565.55360   0   1   1   0 .000000      0.00020    -11.77339      -0.002    0  2  0  0  2    0 -1  1  0  2
 32  2   1591.60350    3   1591.60369   0   1   1   0 .000000      0.00019    -11.80283      -0.002    0  2  0  0  2    0 -1  1  0  2
 33  1   1618.46590    3   1618.46598   0   1   1   0 .000000      0.00008    -11.83392      -0.001    0  2  0  0  2    0 -1  1  0  2
 34  2   1646.14040    3   1646.14029   0   1   1   0 .000000     -0.00011    -11.86671       0.001    0  2  0  0  2    0 -1  1  0  2
 35  1   1674.62670    3   1674.62645   0   2   2   0 .000000     -0.00025    -11.90126       0.002    0  2  0  0  2    0  0  2  0  2
 36  2   1703.92470    3   1703.92428   0   2   2   0 .000000     -0.00042    -11.93764       0.004    0  2  0  0  2    0  0  2  0  2
 37  1   1734.03420    3   1734.03360   0   2   2   0 .000000     -0.00060    -11.97591       0.005    0  2  0  0  2    0  0  2  0  2
 38  2   1764.95490    3   1764.95422   0   2   2   0 .000000     -0.00068    -12.01613       0.006    0  2  0  0  2    0  0  2  0  2
 39  1   1796.68680    3   1796.68595   0   2   2   0 .000000     -0.00085    -12.05836       0.007    0  2  0  0  2    0  0  2  0  2
 40  2   1829.22960    3   1829.22859   0   2   2   0 .000000     -0.00101    -12.10267       0.008    0  2  0  0  2    0  0  2  0  2
 41  1   1862.58310    3   1862.58194   0   2   2   0 .000000     -0.00116    -12.14912       0.010    0  2  0  0  2    0  0  2  0  2
 42  2   1896.74700    3   1896.74579   0   2   2   0 .000000     -0.00121    -12.19776       0.010    0  2  0  0  2    0  0  2  0  2
 43  1   1931.72130    3   1931.71995   0   3   3   0 .000000     -0.00135    -12.24866       0.011    0  2  0  0  2    0  1  3  0  4
 44  2   1967.50580    3   1967.50419   0   3   3   0 .000000     -0.00161    -12.30189       0.013    0  2  0  0  2    0  1  3  0  4
 45  1   2004.09990    3   2004.09830   0   3   3   0 .000000     -0.00160    -12.35750       0.013    0  2  0  0  2    0  1  3  0  4
 46  2   2041.50380    3   2041.50205   0   3   3   0 .000000     -0.00175    -12.41555       0.014    0  2  0  0  2    0  1  3  0  4
 47  1   2079.71700    3   2079.71523   0   3   3   0 .000000     -0.00177    -12.47610       0.014    0  2  0  0  2    0  1  3  0  4
  2  2   3356.43190   18   3356.43764   1   2   0   0 .000000      0.00574    -10.99223      -0.052    0  2  0  1  2    1  0  0 -1  2
  3  1   3358.85730   21   3358.86295   1   2   0   0 .000000      0.00565    -10.99391      -0.051    0  2  0  1  2    1  0  0 -1  2
  4  2   3362.09090   22   3362.09668   1   2   0   0 .000000      0.00578    -10.99615      -0.053    0  2  0  1  2    1  0  0 -1  2
  5  1   3366.13300   23   3366.13879   1   2   0   0 .000000      0.00579    -10.99898      -0.053    0  2  0  1  2    1  0  0 -1  2
  6  2   3370.98330   23   3370.98926   1   2   0   0 .000000      0.00596    -11.00240      -0.054    0  2  0  1  2    1  0  0 -1  2
  7  1   3376.64200   23   3376.64807   1   2   0   0 .000000      0.00607    -11.00642      -0.055    0  2  0  1  2    1  0  0 -1  2
  8  2   3383.10910   23   3383.11517   1   2   0   0 .000000      0.00607    -11.01106      -0.055    0  2  0  1  2    1  0  0 -1  2
  9  1   3390.38430   23   3390.39053   1   2   0   0 .000000      0.00623    -11.01635      -0.057    0  2  0  1  2    1  0  0 -1  2
 10  2   3398.46770   23   3398.47408   1   2   0   0 .000000      0.00638    -11.02229      -0.058    0  2  0  1  2    1  0  0 -1  2
 11  1   3407.35940   23   3407.36579   1   2   0   0 .000000      0.00639    -11.02891      -0.058    0  2  0  1  2    1  0  0 -1  2
 12  2   3417.05910   23   3417.06559   1   2   0   0 .000000      0.00649    -11.03624      -0.059    0  2  0  1  2    1  0  0 -1  2
 13  1   3427.56690   23   3427.57341   1   2   0   0 .000000      0.00651    -11.04430      -0.059    0  2  0  1  2    1  0  0 -1  2
 14  2   3438.88270   23   3438.88920   1   2   0   0 .000000      0.00650    -11.05312      -0.059    0  2  0  1  2    1  0  0 -1  2
 15  1   3451.00640   23   3451.01286   1   2   0   0 .000000      0.00646    -11.06274      -0.058    0  2  0  1  2    1  0  0 -1  2
 16  2   3463.93790   23   3463.94433   1   2   0   0 .000000      0.00643    -11.07319      -0.058    0  2  0  1  2    1  0  0 -1  2
 17  1   3477.67720   23   3477.68352   1   2   0   0 .000000      0.00632    -11.08450      -0.057    0  2  0  1  2    1  0  0 -1  2
 18  2   3492.22410   23   3492.23034   1   2   0   0 .000000      0.00624    -11.09671      -0.056    0  2  0  1  2    1  0  0 -1  2
 19  1   3507.57860   23   3507.58469   1   2   0   0 .000000      0.00609    -11.10985      -0.055    0  2  0  1  2    1  0  0 -1  2
 20  2   3523.74060   23   3523.74648   1   2   0   0 .000000      0.00588    -11.12398      -0.053    0  2  0  1  2    1  0  0 -1  2
 21  1   3540.71000   23   3540.71559   1   2   0   0 .000000      0.00559    -11.13913      -0.050    0  2  0  1  2    1  0  0 -1  2
 22  2   3558.48660   23   3558.49192   1   3   1   0 .000000      0.00532    -11.15534      -0.048    0  2  0  1  2    1  1  1 -1  4
 23  1   3577.07030   23   3577.07535   1   3   1   0 .000000      0.00505    -11.17267      -0.045    0  2  0  1  2    1  1  1 -1  4
 24  2   3596.46100   23   3596.46576   1   3   1   0 .000000      0.00476    -11.19117      -0.042    0  2  0  1  2    1  1  1 -1  4
 25  1   3616.65870   23   3616.66302   1   3   1   0 .000000      0.00432    -11.21087      -0.039    0  2  0  1  2    1  1  1 -1  4
 26  2   3637.66300   23   3637.66701   1   3   1   0 .000000      0.00401    -11.23183      -0.036    0  2  0  1  2    1  1  1 -1  4
 27  1   3659.47390   23   3659.47758   1   3   1   0 .000000      0.00368    -11.25411      -0.033    0  2  0  1  2    1  1  1 -1  4
 28  2   3682.09120   23   3682.09460   1   3   1   0 .000000      0.00340    -11.27776      -0.030    0  2  0  1  2    1  1  1 -1  4
 29  1   3705.51470   23   3705.51792   1   3   1   0 .000000      0.00322    -11.30284      -0.029    0  2  0  1  2    1  1  1 -1  4
 30  2   3729.74430   23   3729.74740   1   1   1   0 .000000      0.00310    -11.32939      -0.027    0  2  0  1  2    1 -1  1 -1  4
 31  1   3754.77980   23   3754.78287   1   1   1   0 .000000      0.00307    -11.35748      -0.027    0  2  0  1  2    1 -1  1 -1  4
 32  2   3780.62100   23   3780.62417   1   1   1   0 .000000      0.00317    -11.38716      -0.028    0  2  0  1  2    1 -1  1 -1  4
 33  1   3807.26760   23   3807.27115   1   1   1   0 .000000      0.00355    -11.41850      -0.031    0  2  0  1  2    1 -1  1 -1  4
 34  2   3834.71960   23   3834.72363   1   1   1   0 .000000      0.00403    -11.45156      -0.035    0  2  0  1  2    1 -1  1 -1  4
 35  1   3862.97660   23   3862.98144   1   2   2   0 .000000      0.00484    -11.48638      -0.042    0  2  0  1  2    1  0  2 -1  4
 36  2   3892.03830   23   3892.04440   1   2   2   0 .000000      0.00610    -11.52305      -0.053    0  2  0  1  2    1  0  2 -1  4
 37  1   3921.90470   23   3921.91232   1   2   2   0 .000000      0.00762    -11.56161      -0.066    0  2  0  1  2    1  0  2 -1  4
 38  2   3952.57540   23   3952.58503   1   2   2   0 .000000      0.00963    -11.60213      -0.083    0  2  0  1  2    1  0  2 -1  4
  0  2   1264.70420    3   1264.70801   0   0   0   1 .000000      0.00381    103.16135       0.004    1  0  0  0  2   -1  0  0  1  2
  1  1   1265.51430    4   1265.51811   0   0   0   1 .000000      0.00381    103.15648       0.004    1  0  0  0  2   -1  0  0  1  2
  2  2   1267.13450    5   1267.13832   0   0   0   1 .000000      0.00382     91.73530       0.004    1  0  0  0  2   -1  0  0  1  2
  3  1   1269.56490    5   1269.56862   0   0   0   1 .000000      0.00372     91.71905       0.004    1  0  0  0  2   -1  0  0  1  2
  4  2   1272.80530    5   1272.80900   0   0   0   1 .000000      0.00370     91.69738       0.004    1  0  0  0  2   -1  0  0  1  2
  5  1   1276.85570    5   1276.85945   0   0   0   1 .000000      0.00375     91.67029       0.004    1  0  0  0  2   -1  0  0  1  2
  6  2   1281.71620    5   1281.71994   0   0   0   1 .000000      0.00374     91.63778       0.004    1  0  0  0  2   -1  0  0  1  2
  7  1   1287.38680    5   1287.39046   0   0   0   1 .000000      0.00366     91.59983       0.004    1  0  0  0  2   -1  0  0  1  2
  8  2   1293.86730    5   1293.87098   0   0   0   1 .000000      0.00368     91.55645       0.004    1  0  0  0  2   -1  0  0  1  2
  9  1   1301.15780    5   1301.16146   0   0   0   1 .000000      0.00366     91.50762       0.004    1  0  0  0  2   -1  0  0  1  2
 10  2   1309.25830    5   1309.26188   0   0   0   1 .000000      0.00358     91.45335       0.004    1  0  0  0  2   -1  0  0  1  2
 11  1   1318.16860    5   1318.17219   0   0   0   1 .000000      0.00359     91.39361       0.004    1  0  0  0  2   -1  0  0  1  2
 12  2   1327.88880    5   1327.89235   0   0   0   1 .000000      0.00355     91.32842       0.004    1  0  0  0  2   -1  0  0  1  2
 13  1   1338.41880    5   1338.42231   0   0   0   1 .000000      0.00351     91.25774       0.004    1  0  0  0  2   -1  0  0  1  2
 14  2   1349.75850    5   1349.76203   0   0   0   1 .000000      0.00353     91.18159       0.004    1  0  0  0  2   -1  0  0  1  2
 15  1   1361.90790    5   1361.91144   0   0   0   1 .000000      0.00354     91.09993       0.004    1  0  0  0  2   -1  0  0  1  2
 16  2   1374.86700    5   1374.87050   0   0   0   1 .000000      0.00350     91.01278       0.004    1  0  0  0  2   -1  0  0  1  2
 17  1   1388.63570    5   1388.63915   0   0   0   1 .000000      0.00345     90.92010       0.004    1  0  0  0  2   -1  0  0  1  2
 18  2   1403.21390    5   1403.21730   0   0   0   1 .000000      0.00340     90.82189       0.004    1  0  0  0  2   -1  0  0  1  2
 19  1   1418.60160    5   1418.60491   0   0   0   1 .000000      0.00331     90.71815       0.004    1  0  0  0  2   -1  0  0  1  2
 20  2   1434.79860    5   1434.80188   0   0   0   1 .000000      0.00328     90.60884       0.004    1  0  0  0  2   -1  0  0  1  2
 21  1   1451.80490    5   1451.80815   0   0   0   1 .000000      0.00325     90.49397       0.004    1  0  0  0  2   -1  0  0  1  2
 22  2   1469.62040    5   1469.62364   0   0   0   1 .000000      0.00324     90.37351       0.004    1  0  0  0  2   -1  0  0  1  2
 23  1   1488.24510    5   1488.24826   0   0   0   1 .000000      0.00316     90.24745       0.004    1  0  0  0  2   -1  0  0  1  2
 24  2   1507.67880    5   1507.68192   0   0   0   1 .000000      0.00312     90.11578       0.003    1  0  0  0  2   -1  0  0  1  2
 25  1   1527.92140    5   1527.92454   0   0   0   1 .000000      0.00314     89.97848       0.003    1  0  0  0  2   -1  0  0  1  2
 26  2   1548.97290    5   1548.97600   0   0   0   1 .000000      0.00310     89.83553       0.003    1  0  0  0  2   -1  0  0  1  2
 27  1   1570.83320    5   1570.83622   0   0   0   1 .000000      0.00302     89.68692       0.003    1  0  0  0  2   -1  0  0  1  2
 28  2   1593.50210    5   1593.50509   0   0   0   1 .000000      0.00299     89.53263       0.003    1  0  0  0  2   -1  0  0  1  2
 29  1   1616.97960    5   1616.98251   0   0   0   1 .000000      0.00291     89.37265       0.003    1  0  0  0  2   -1  0  0  1  2
 30  2   1641.26550    5   1641.26836   0   0   0   1 .000000      0.00286     89.20696       0.003    1  0  0  0  2   -1  0  0  1  2
 31  1   1666.35970    5   1666.36252   0   0   0   1 .000000      0.00282     89.03553       0.003    1  0  0  0  2   -1  0  0  1  2
 32  2   1692.26210    5   1692.26488   0   0   0   1 .000000      0.00278     88.85836       0.003    1  0  0  0  2   -1  0  0  1  2
 33  1   1718.97260    5   1718.97532   0   0   0   1 .000000      0.00272     88.67542       0.003    1  0  0  0  2   -1  0  0  1  2
 34  2   1746.49110    5   1746.49370   0   0   0   1 .000000      0.00260     88.48671       0.003    1  0  0  0  2   -1  0  0  1  2
 35  1   1774.81740    5   1774.81991   0   0   0   1 .000000      0.00251     88.29220       0.003    1  0  0  0  2   -1  0  0  1  2
 36  2   1803.95130    5   1803.95380   0   0   0   1 .000000      0.00250     88.09188       0.003    1  0  0  0  2   -1  0  0  1  2
 37  1   1833.89290    5   1833.89524   0   0   0   1 .000000      0.00234     87.88573       0.003    1  0  0  0  2   -1  0  0  1  2
 38  2   1864.64180    5   1864.64408   0   0   0   1 .000000      0.00228     87.67373       0.003    1  0  0  0  2   -1  0  0  1  2
 39  1   1896.19800    5   1896.20018   0   1   1   1 .000000      0.00218     87.45587       0.002    1  0  0  0  2   -1  1  1  1  4
 40  2   1928.56120    5   1928.56340   0   1   1   1 .000000      0.00220     87.23214       0.003    1  0  0  0  2   -1  1  1  1  4
 41  1   1961.73150    5   1961.73357   0   1   1   1 .000000      0.00207     87.00252       0.002    1  0  0  0  2   -1  1  1  1  4
 42  2   1995.70870    5   1995.71055   0   1   1   1 .000000      0.00185     86.76700       0.002    1  0  0  0  2   -1  1  1  1  4
 43  1   2030.49230    5   2030.49417   0   1   1   1 .000000      0.00187     86.52556       0.002    1  0  0  0  2   -1  1  1  1  4
 44  2   2066.08260    5   2066.08427   0   1   1   1 .000000      0.00167     86.27819       0.002    1  0  0  0  2   -1  1  1  1  4
 45  1   2102.47910    5   2102.48068   0   1   1   1 .000000      0.00158     86.02489       0.002    1  0  0  0  2   -1  1  1  1  4
 46  2   2139.68180    5   2139.68323   0   1   1   1 .000000      0.00143     85.76563       0.002    1  0  0  0  2   -1  1  1  1  4
 47  1   2177.69050    5   2177.69175   0   1   1   1 .000000      0.00125     85.50042       0.001    1  0  0  0  2   -1  1  1  1  4
 48  2   2216.50500    5   2216.50605   0   1   1   1 .000000      0.00105     85.22923       0.001    1  0  0  0  2   -1  1  1  1  4
 49  1   2256.12510    5   2256.12596   0   1   1   1 .000000      0.00086     84.95208       0.001    1  0  0  0  2   -1  1  1  1  4
 50  2   2296.55070    5   2296.55129   0   1   1   1 .000000      0.00059     84.66895       0.001    1  0  0  0  2   -1  1  1  1  4
 51  1   2337.78140    5   2337.78184   0   1   1   1 .000000      0.00044     84.37983       0.001    1  0  0  0  2   -1  1  1  1  4
 52  2   2379.81730    5   2379.81743   0   1   1   1 .000000      0.00013     84.08473       0.000    1  0  0  0  2   -1  1  1  1  4
 53  1   2422.65790    5   2422.65786   0   1   1   1 .000000     -0.00004     83.78363      -0.000    1  0  0  0  2   -1  1  1  1  4
 54  2   2466.30320    5   2466.30294   0   1   1   1 .000000     -0.00026     83.47655      -0.000    1  0  0  0  2   -1  1  1  1  4
 55  1   2510.75310    5   2510.75244   0   1   1   1 .000000     -0.00066     83.16349      -0.001    1  0  0  0  2   -1  1  1  1  4
 56  2   2556.00710    5   2556.00618   0   1   1   1 .000000     -0.00092     82.84446      -0.001    1  0  0  0  2   -1  1  1  1  4
 57  1   2602.06530    5   2602.06393   0   1   1   1 .000000     -0.00137     82.51942      -0.002    1  0  0  0  2   -1  1  1  1  4
 58  2   2648.92720    5   2648.92549   0   1   1   1 .000000     -0.00171     82.18842      -0.002    1  0  0  0  2   -1  1  1  1  4
 59  1   2696.59280    5   2696.59063   0   1   1   1 .000000     -0.00217     81.85146      -0.003    1  0  0  0  2   -1  1  1  1  4
 60  2   2745.06170    5   2745.05913   0   1   1   1 .000000     -0.00257     81.50856      -0.003    1  0  0  0  2   -1  1  1  1  4
 61  1   2794.33380    5   2794.33077   0   3   1   1 .000000     -0.00303     81.15971      -0.004    1  0  0  0  2   -1  3  1  1  6
 62  2   2844.40890    5   2844.40533   0   3   1   1 .000000     -0.00357     80.80495      -0.004    1  0  0  0  2   -1  3  1  1  6
  0  2   3456.63630   10   3456.64392   2   0   0   0 .000000      0.00762     13.26741       0.057    1  0  0  1  2    1  0  0 -1  2
  1  1   3457.43970   17   3457.44731   2   0   0   0 .000000      0.00761     13.25366       0.057    1  0  0  1  2    1  0  0 -1  2
  2  2   3459.04650   22   3459.05410   2   0   0   0 .000000      0.00760      4.25955       0.178    1  0  0  1  2    1  0  0 -1  2
  3  1   3461.45670   25   3461.46426   2   0   0   0 .000000      0.00756      4.21731       0.179    1  0  0  1  2    1  0  0 -1  2
  4  2   3464.67020   26   3464.67780   2   0   0   0 .000000      0.00760      4.16096       0.183    1  0  0  1  2    1  0  0 -1  2
  5  1   3468.68710   27   3468.69469   2   0   0   0 .000000      0.00759      4.09050       0.186    1  0  0  1  2    1  0  0 -1  2
  6  2   3473.50730   27   3473.51492   2   0   0   0 .000000      0.00762      4.00588       0.190    1  0  0  1  2    1  0  0 -1  2
  7  1   3479.13090   27   3479.13847   2   0   0   0 .000000      0.00757      3.90709       0.194    1  0  0  1  2    1  0  0 -1  2
  8  2   3485.55770   27   3485.56530   2   0   0   0 .000000      0.00760      3.79407       0.200    1  0  0  1  2    1  0  0 -1  2
  9  1   3492.78780   27   3492.79538   2   0   0   0 .000000      0.00758      3.66681       0.207    1  0  0  1  2    1  0  0 -1  2
 10  2   3500.82120   27   3500.82869   2   0   0   0 .000000      0.00749      3.52525       0.213    1  0  0  1  2    1  0  0 -1  2
 11  1   3509.65770   27   3509.66518   2   0   0   0 .000000      0.00748      3.36937       0.222    1  0  0  1  2    1  0  0 -1  2
 12  2   3519.29730   27   3519.30481   2   0   0   0 .000000      0.00751      3.19903       0.235    1  0  0  1  2    1  0  0 -1  2
 13  1   3529.74010   27   3529.74754   2   0   0   0 .000000      0.00744      3.01426       0.247    1  0  0  1  2    1  0  0 -1  2
 14  2   3540.98590   27   3540.99331   2   0   0   0 .000000      0.00741      2.81497       0.263    1  0  0  1  2    1  0  0 -1  2
 15  1   3553.03460   27   3553.04208   2   0   0   0 .000000      0.00748      2.60108       0.288    1  0  0  1  2    1  0  0 -1  2
 16  2   3565.88640   27   3565.89378   2   0   0   0 .000000      0.00738      2.37254       0.311    1  0  0  1  2    1  0  0 -1  2
 17  1   3579.54100   27   3579.54835   2   0   0   0 .000000      0.00735      2.12926       0.345    1  0  0  1  2    1  0  0 -1  2
 18  2   3593.99840   27   3594.00573   2   0   0   0 .000000      0.00733      1.87116       0.392    1  0  0  1  2    1  0  0 -1  2
 19  1   3609.25860   27   3609.26585   2   0   0   0 .000000      0.00725      1.59821       0.454    1  0  0  1  2    1  0  0 -1  2
 20  2   3625.32140   27   3625.32864   2   0   0   0 .000000      0.00724      1.31025       0.553    1  0  0  1  2    1  0  0 -1  2
 21  1   3642.18690   27   3642.19402   2   0   0   0 .000000      0.00712      1.00724       0.707    1  0  0  1  2    1  0  0 -1  2
 22  2   3659.85480   27   3659.86192   2   0   0   0 .000000      0.00712      0.68909       1.033    1  0  0  1  2    1  0  0 -1  2
 23  1   3678.32510   27   3678.33227   2   0   0   0 .000000      0.00717      0.35578       2.014    1  0  0  1  2    1  0  0 -1  2
 24  2   3697.59790   26   3697.59514   0   6   0   0 .000000     -0.00276     -0.01251      22.041    1  0  0  1  2   -1  6  0 -1  8
 25  1   3717.67280   26   3717.67966   2   0   0   0 .000000      0.00686     -0.35738      -1.919    1  0  0  1  2    1  0  0 -1  2
 26  2   3738.55000   26   3738.55674   2   0   0   0 .000000      0.00674     -0.73693      -0.915    1  0  0  1  2    1  0  0 -1  2
 27  1   3760.22920   26   3760.23585   2   0   0   0 .000000      0.00665     -1.13213      -0.588    1  0  0  1  2    1  0  0 -1  2
 28  2   3782.71030   26   3782.71691   2   0   0   0 .000000      0.00661     -1.54301      -0.428    1  0  0  1  2    1  0  0 -1  2
 29  1   3805.99330   26   3805.99980   2   0   0   0 .000000      0.00650     -1.96966      -0.330    1  0  0  1  2    1  0  0 -1  2
 30  2   3830.07790   26   3830.08442   2   0   0   0 .000000      0.00652     -2.41214      -0.270    1  0  0  1  2    1  0  0 -1  2
 31  1   3854.96430   26   3854.97067   2   0   0   0 .000000      0.00637     -2.87053      -0.222    1  0  0  1  2    1  0  0 -1  2
 32  2   3880.65210   26   3880.65841   2   0   0   0 .000000      0.00631     -3.34491      -0.189    1  0  0  1  2    1  0  0 -1  2
 33  1   3907.14130   26   3907.14753   2   0   0   0 .000000      0.00623     -3.83533      -0.162    1  0  0  1  2    1  0  0 -1  2
 34  2   3934.43180   26   3934.43790   2   0   0   0 .000000      0.00610     -4.34186      -0.141    1  0  0  1  2    1  0  0 -1  2
 35  1   3962.52340   26   3962.52940   2   0   0   0 .000000      0.00600     -4.86454      -0.123    1  0  0  1  2    1  0  0 -1  2
 36  2   3991.41600   26   3991.42190   2   0   0   0 .000000      0.00590      4.66314       0.127    1  0  0  1  2    1  0  0 -1  2
 37  1   4021.10940   26   4021.11526   2   0   0   0 .000000      0.00586      4.21410       0.139    1  0  0  1  2    1  0  0 -1  2
 38  2   4051.60350   26   4051.60934   2   0   0   0 .000000      0.00584      3.75562       0.155    1  0  0  1  2    1  0  0 -1  2
 39  1   4082.89830   26   4082.90400   2   1   1   0 .000000      0.00570      3.28788       0.173    1  0  0  1  2    1  1  1 -1  4
 40  2   4114.99340   26   4114.99911   2   1   1   0 .000000      0.00571      2.81100       0.203    1  0  0  1  2    1  1  1 -1  4
 41  1   4147.88880   26   4147.89454   2   1   1   0 .000000      0.00574      2.32518       0.247    1  0  0  1  2    1  1  1 -1  4
 42  2   4181.58420   26   4181.59017   2   1   1   0 .000000      0.00597      1.83059       0.326    1  0  0  1  2    1  1  1 -1  4
 43  1   4216.08060   26   4216.08595   2   1   1   0 .000000      0.00535      1.32756       0.403    1  0  0  1  2    1  1  1 -1  4
 44  2   4251.37760   26   4251.38209   2   1   1   0 .000000      0.00449      0.81696       0.549    1  0  0  1  2    1  1  1 -1  4
 45  1   4287.47590   26   4287.48139   2   1   1   0 .000000      0.00549      0.30482       1.801    1  0  0  1  2    1  1  1 -1  4
 46  2   4324.35870   25   4324.35978   2   1   1   0 .000000      0.00108     -0.25657      -0.423    1  0  0  1  2    1  1  1 -1  4
 47  1   4362.05400   25   4362.05915   2   1   1   0 .000000      0.00515     -0.78302      -0.657    1  0  0  1  2    1  1  1 -1  4
 48  2   4400.54920   25   4400.55286   2   1   1   0 .000000      0.00366     -1.32732      -0.276    1  0  0  1  2    1  1  1 -1  4
 49  1   4439.84140   25   4439.84484   2   1   1   0 .000000      0.00344     -1.88121      -0.183    1  0  0  1  2    1  1  1 -1  4
 50  2   4479.93150   25   4479.93534   2   1   1   0 .000000      0.00384     -2.44371      -0.157    1  0  0  1  2    1  1  1 -1  4
 51  1   4520.82020   25   4520.82430   2   1   1   0 .000000      0.00410     -3.01453      -0.136    1  0  0  1  2    1  1  1 -1  4
 52  2   4562.50710   25   4562.51156   2   1   1   0 .000000      0.00446     -3.59353      -0.124    1  0  0  1  2    1  1  1 -1  4
 53  1   4604.99230   25   4604.99696   2   1   1   0 .000000      0.00466     -4.18062      -0.111    1  0  0  1  2    1  1  1 -1  4
 54  2   4648.27520   25   4648.28030   2   1   1   0 .000000      0.00510     -4.77578      -0.107    1  0  0  1  2    1  1  1 -1  4
  1  2   1859.57620    3   1859.58358   0   1   1   1 .000000      0.00738    119.77029       0.006    1  1  1  0  1   -1  0  0  1  2
  2  1   1861.20090    4   1861.20824   0   1   1   1 .000000      0.00734    119.76073       0.006    1  1  1  0  1   -1  0  0  1  2
  3  2   1863.63790    5   1863.64522   0   1   1   1 .000000      0.00732     98.98527       0.007    1  1  1  0  1   -1  0  0  1  2
  4  1   1866.88720    5   1866.89451   0   1   1   1 .000000      0.00731     98.96829       0.007    1  1  1  0  1   -1  0  0  1  2
  5  2   1870.94880    5   1870.95610   0   1   1   1 .000000      0.00730     98.94706       0.007    1  1  1  0  1   -1  0  0  1  2
  6  1   1875.82270    5   1875.82996   0   1   1   1 .000000      0.00726     98.92159       0.007    1  1  1  0  1   -1  0  0  1  2
  7  2   1881.50890    5   1881.51608   0   1   1   1 .000000      0.00718     98.89186       0.007    1  1  1  0  1   -1  0  0  1  2
  8  1   1888.00730    5   1888.01442   0   1   1   1 .000000      0.00712     98.85790       0.007    1  1  1  0  1   -1  0  0  1  2
  9  2   1895.31790    5   1895.32495   0   1   1   1 .000000      0.00705     98.81969       0.007    1  1  1  0  1   -1  0  0  1  2
 10  1   1903.44070    5   1903.44764   0   1   1   1 .000000      0.00694     98.77723       0.007    1  1  1  0  1   -1  0  0  1  2
 11  2   1912.37560    5   1912.38246   0   1   1   1 .000000      0.00686     98.73052       0.007    1  1  1  0  1   -1  0  0  1  2
 12  1   1922.12260    5   1922.12936   0   1   1   1 .000000      0.00676     98.67956       0.007    1  1  1  0  1   -1  0  0  1  2
 13  2   1932.68160    5   1932.68829   0   1   1   1 .000000      0.00669     98.62436       0.007    1  1  1  0  1   -1  0  0  1  2
 14  1   1944.05270    5   1944.05920   0   1   1   1 .000000      0.00650     98.56491       0.007    1  1  1  0  1   -1  0  0  1  2
 15  2   1956.23560    5   1956.24205   0   1   1   1 .000000      0.00645     98.50121       0.007    1  1  1  0  1   -1  0  0  1  2
 16  1   1969.23050    5   1969.23677   0   1   1   1 .000000      0.00627     98.43326       0.006    1  1  1  0  1   -1  0  0  1  2
 17  2   1983.03700    5   1983.04330   0   1   1   1 .000000      0.00630     98.36106       0.006    1  1  1  0  1   -1  0  0  1  2
 18  1   1997.65550    5   1997.66158   0   1   1   1 .000000      0.00608     98.28461       0.006    1  1  1  0  1   -1  0  0  1  2
 19  2   2013.08560    5   2013.09154   0   1   1   1 .000000      0.00594     98.20390       0.006    1  1  1  0  1   -1  0  0  1  2
 20  1   2029.32720    5   2029.33311   0   1   1   1 .000000      0.00591     98.11895       0.006    1  1  1  0  1   -1  0  0  1  2
 21  2   2046.38050    5   2046.38620   0   1   1   1 .000000      0.00570     98.02974       0.006    1  1  1  0  1   -1  0  0  1  2
 22  1   2064.24510    5   2064.25075   0   1   1   1 .000000      0.00565     97.93628       0.006    1  1  1  0  1   -1  0  0  1  2
 23  2   2082.92120    5   2082.92666   0   1   1   1 .000000      0.00546     97.83857       0.006    1  1  1  0  1   -1  0  0  1  2
 24  1   2102.40840    5   2102.41385   0   1   1   1 .000000      0.00545     97.73661       0.006    1  1  1  0  1   -1  0  0  1  2
 25  2   2122.70690    5   2122.71223   0   1   1   1 .000000      0.00533     97.63038       0.005    1  1  1  0  1   -1  0  0  1  2
 26  1   2143.81660    5   2143.82170   0   1   1   1 .000000      0.00510     97.51991       0.005    1  1  1  0  1   -1  0  0  1  2
 27  2   2165.73700    5   2165.74216   0   1   1   1 .000000      0.00516     97.40518       0.005    1  1  1  0  1   -1  0  0  1  2
 28  1   2188.46850    5   2188.47351   0   1   1   1 .000000      0.00501     97.28620       0.005    1  1  1  0  1   -1  0  0  1  2
 29  2   2212.01070    5   2212.01565   0   1   1   1 .000000      0.00495     97.16296       0.005    1  1  1  0  1   -1  0  0  1  2
 30  1   2236.36360    5   2236.36846   0   1   1   1 .000000      0.00486     97.03546       0.005    1  1  1  0  1   -1  0  0  1  2
 31  2   2261.52700    5   2261.53183   0   1   1   1 .000000      0.00483     96.90371       0.005    1  1  1  0  1   -1  0  0  1  2
 32  1   2287.50080    5   2287.50564   0   1   1   1 .000000      0.00484     96.76770       0.005    1  1  1  0  1   -1  0  0  1  2
 33  2   2314.28490    5   2314.28977   0   1   1   1 .000000      0.00487     96.62744       0.005    1  1  1  0  1   -1  0  0  1  2
 34  1   2341.87920    5   2341.88410   0   1   1   1 .000000      0.00490     96.48293       0.005    1  1  1  0  1   -1  0  0  1  2
 35  2   2370.28360    5   2370.28849   0   1   1   1 .000000      0.00489     96.33415       0.005    1  1  1  0  1   -1  0  0  1  2
 36  1   2399.49780    5   2399.50281   0   1   1   1 .000000      0.00501     96.18113       0.005    1  1  1  0  1   -1  0  0  1  2
 37  2   2429.52190    5   2429.52694   0   2   2   1 .000000      0.00504     96.02385       0.005    1  1  1  0  1   -1  1  1  1  4
 38  1   2460.35540    5   2460.36072   0   2   2   1 .000000      0.00532     95.86232       0.006    1  1  1  0  1   -1  1  1  1  4
 39  2   2491.99860    5   2492.00401   0   2   2   1 .000000      0.00541     95.69653       0.006    1  1  1  0  1   -1  1  1  1  4
 40  1   2524.45100    5   2524.45667   0   2   2   1 .000000      0.00567     95.52650       0.006    1  1  1  0  1   -1  1  1  1  4
 41  2   2557.71260    5   2557.71854   0   2   2   1 .000000      0.00594     95.35222       0.006    1  1  1  0  1   -1  1  1  1  4
 42  1   2591.78320    5   2591.78947   0   2   2   1 .000000      0.00627     95.17369       0.007    1  1  1  0  1   -1  1  1  1  4
 43  2   2626.66270    5   2626.66931   0   2   2   1 .000000      0.00661     94.99092       0.007    1  1  1  0  1   -1  1  1  1  4
 44  1   2662.35090    5   2662.35788   0   2   2   1 .000000      0.00698     94.80390       0.007    1  1  1  0  1   -1  1  1  1  4
 45  2   2698.84750    5   2698.85503   0   2   2   1 .000000      0.00753     94.61265       0.008    1  1  1  0  1   -1  1  1  1  4
 46  1   2736.15250    5   2736.16058   0   2   2   1 .000000      0.00808     94.41717       0.009    1  1  1  0  1   -1  1  1  1  4
 47  2   2774.26570    5   2774.27436   0   2   2   1 .000000      0.00866     94.21744       0.009    1  1  1  0  1   -1  1  1  1  4
 48  1   2813.18690    5   2813.19620   0   2   2   1 .000000      0.00930     94.01350       0.010    1  1  1  0  1   -1  1  1  1  4
  1  1   1859.57440    6   1859.58180   0   1   1   1 .000000      0.00740    119.77128       0.006    1  1  1  0  2   -1  0  0  1  2
  2  2   1861.19550    7   1861.20292   0   1   1   1 .000000      0.00742    119.76372       0.006    1  1  1  0  2   -1  0  0  1  2
  3  1   1863.62710    8   1863.63459   0   1   1   1 .000000      0.00749     98.97462       0.008    1  1  1  0  2   -1  0  0  1  2
  4  2   1866.86940    8   1866.87679   0   1   1   1 .000000      0.00739     98.95055       0.007    1  1  1  0  2   -1  0  0  1  2
  5  1   1870.92210    8   1870.92952   0   1   1   1 .000000      0.00742     98.92047       0.008    1  1  1  0  2   -1  0  0  1  2
  6  2   1875.78540    8   1875.79276   0   1   1   1 .000000      0.00736     98.88436       0.007    1  1  1  0  2   -1  0  0  1  2
  7  1   1881.45920    8   1881.46647   0   1   1   1 .000000      0.00727     98.84224       0.007    1  1  1  0  2   -1  0  0  1  2
  8  2   1887.94340    8   1887.95063   0   1   1   1 .000000      0.00723     98.79410       0.007    1  1  1  0  2   -1  0  0  1  2
  9  1   1895.23800    8   1895.24522   0   1   1   1 .000000      0.00722     98.73994       0.007    1  1  1  0  2   -1  0  0  1  2
 10  2   1903.34290    8   1903.35019   0   1   1   1 .000000      0.00729     98.67976       0.007    1  1  1  0  2   -1  0  0  1  2
 11  1   1912.25830    8   1912.26550   0   1   1   1 .000000      0.00720     98.61355       0.007    1  1  1  0  2   -1  0  0  1  2
 12  2   1921.98400    8   1921.99112   0   1   1   1 .000000      0.00712     98.54132       0.007    1  1  1  0  2   -1  0  0  1  2
 13  1   1932.51990    8   1932.52700   0   1   1   1 .000000      0.00710     98.46307       0.007    1  1  1  0  2   -1  0  0  1  2
 14  2   1943.86610    8   1943.87308   0   1   1   1 .000000      0.00698     98.37878       0.007    1  1  1  0  2   -1  0  0  1  2
 15  1   1956.02230    8   1956.02931   0   1   1   1 .000000      0.00701     98.28847       0.007    1  1  1  0  2   -1  0  0  1  2
 16  2   1968.98870    8   1968.99563   0   1   1   1 .000000      0.00693     98.19212       0.007    1  1  1  0  2   -1  0  0  1  2
 17  1   1982.76520    8   1982.77198   0   1   1   1 .000000      0.00678     98.08975       0.007    1  1  1  0  2   -1  0  0  1  2
 18  2   1997.35150    8   1997.35829   0   1   1   1 .000000      0.00679     97.98134       0.007    1  1  1  0  2   -1  0  0  1  2
 19  1   2012.74770    8   2012.75449   0   1   1   1 .000000      0.00679     97.86690       0.007    1  1  1  0  2   -1  0  0  1  2
 20  2   2028.95380    8   2028.96052   0   1   1   1 .000000      0.00672     97.74642       0.007    1  1  1  0  2   -1  0  0  1  2
 21  1   2045.96970    8   2045.97628   0   0   0   1 .000000      0.00658     97.61991       0.007    1  1  1  0  2   -1 -1 -1  1  4
 22  2   2063.79510    8   2063.80169   0   0   0   1 .000000      0.00659     97.48735       0.007    1  1  1  0  2   -1 -1 -1  1  4
 23  1   2082.43020    8   2082.43668   0   0   0   1 .000000      0.00648     97.34876       0.007    1  1  1  0  2   -1 -1 -1  1  4
 24  2   2101.87470    8   2101.88115   0   0   0   1 .000000      0.00645     97.20412       0.007    1  1  1  0  2   -1 -1 -1  1  4
 25  1   2122.12870    8   2122.13501   0   0   0   1 .000000      0.00631     97.05344       0.006    1  1  1  0  2   -1 -1 -1  1  4
 26  2   2143.19190    8   2143.19815   0   0   0   1 .000000      0.00625     96.89671       0.006    1  1  1  0  2   -1 -1 -1  1  4
 27  1   2165.06440    8   2165.07049   0   0   0   1 .000000      0.00609     96.73395       0.006    1  1  1  0  2   -1 -1 -1  1  4
 28  2   2187.74580    8   2187.75190   0   0   0   1 .000000      0.00610     96.56513       0.006    1  1  1  0  2   -1 -1 -1  1  4
 29  1   2211.23620    8   2211.24229   0   0   0   1 .000000      0.00609     96.39027       0.006    1  1  1  0  2   -1 -1 -1  1  4
 30  2   2235.53560    8   2235.54153   0   0   0   1 .000000      0.00593     96.20936       0.006    1  1  1  0  2   -1 -1 -1  1  4
 31  1   2260.64360    8   2260.64952   0   0   0   1 .000000      0.00592     96.02240       0.006    1  1  1  0  2   -1 -1 -1  1  4
 32  2   2286.56020    8   2286.56613   0   0   0   1 .000000      0.00593     95.82940       0.006    1  1  1  0  2   -1 -1 -1  1  4
 33  1   2313.28550    8   2313.29124   0   0   0   1 .000000      0.00574     95.63035       0.006    1  1  1  0  2   -1 -1 -1  1  4
 34  2   2340.81890    8   2340.82471   0   0   0   1 .000000      0.00581     95.42526       0.006    1  1  1  0  2   -1 -1 -1  1  4
 35  1   2369.16070    8   2369.16642   0   0   0   1 .000000      0.00572     95.21412       0.006    1  1  1  0  2   -1 -1 -1  1  4
 36  2   2398.31060    8   2398.31622   0   0   0   1 .000000      0.00562     94.99693       0.006    1  1  1  0  2   -1 -1 -1  1  4
 37  1   2428.26830    8   2428.27398   0   0   0   1 .000000      0.00568     94.77371       0.006    1  1  1  0  2   -1 -1 -1  1  4
 38  2   2459.03380    8   2459.03956   0   0   0   1 .000000      0.00576     94.54444       0.006    1  1  1  0  2   -1 -1 -1  1  4
 39  1   2490.60710    8   2490.61280   0   0   0   1 .000000      0.00570     94.30914       0.006    1  1  1  0  2   -1 -1 -1  1  4
 40  2   2522.98780    8   2522.99356   0   0   0   1 .000000      0.00576     94.06780       0.006    1  1  1  0  2   -1 -1 -1  1  4
 41  1   2556.17590    8   2556.18167   0   0   0   1 .000000      0.00577     93.82043       0.006    1  1  1  0  2   -1 -1 -1  1  4
 42  2   2590.17120    8   2590.17698   0   0   0   1 .000000      0.00578     93.56702       0.006    1  1  1  0  2   -1 -1 -1  1  4
 43  1   2624.97340    8   2624.97932   0   0   0   1 .000000      0.00592     93.30760       0.006    1  1  1  0  2   -1 -1 -1  1  4
 44  2   2660.58260    8   2660.58853   0   0   0   1 .000000      0.00593     93.04216       0.006    1  1  1  0  2   -1 -1 -1  1  4
 45  1   2696.99840    8   2697.00444   0   0   0   1 .000000      0.00604     92.77070       0.007    1  1  1  0  2   -1 -1 -1  1  4
 46  2   2734.22070    8   2734.22686   0   0   0   1 .000000      0.00616     92.49323       0.007    1  1  1  0  2   -1 -1 -1  1  4
 47  1   2772.24930    8   2772.25563   0   0   0   1 .000000      0.00633     92.20976       0.007    1  1  1  0  2   -1 -1 -1  1  4
 48  2   2811.08400    8   2811.09056   0   0   0   1 .000000      0.00656     91.92030       0.007    1  1  1  0  2   -1 -1 -1  1  4
  0  2   2435.72720    6   2435.73425   0   2   0   1 .000000      0.00705    -88.94598      -0.008    1  2  0  0  2   -1  0  0  1  2
  1  1   2436.53880    9   2436.54581   0   2   0   1 .000000      0.00701    -88.94166      -0.008    1  2  0  0  2   -1  0  0  1  2
  2  2   2438.16190   11   2438.16892   0   2   0   1 .000000      0.00702    -15.97267      -0.044    1  2  0  0  2   -1  0  0  1  2
  3  1   2440.59660   12   2440.60358   0   2   0   1 .000000      0.00698    -15.97598      -0.044    1  2  0  0  2   -1  0  0  1  2
  4  2   2443.84280   13   2443.84977   0   2   0   1 .000000      0.00697    -15.98040      -0.044    1  2  0  0  2   -1  0  0  1  2
  5  1   2447.90060   13   2447.90746   0   2   0   1 .000000      0.00686    -15.98594      -0.043    1  2  0  0  2   -1  0  0  1  2
  6  2   2452.76970   13   2452.77664   0   2   0   1 .000000      0.00694    -15.99262      -0.043    1  2  0  0  2   -1  0  0  1  2
  7  1   2458.45040   13   2458.45726   0   2   0   1 .000000      0.00686    -16.00044      -0.043    1  2  0  0  2   -1  0  0  1  2
  8  2   2464.94250   13   2464.94929   0   2   0   1 .000000      0.00679    -16.00943      -0.042    1  2  0  0  2   -1  0  0  1  2
  9  1   2472.24600   13   2472.25270   0   2   0   1 .000000      0.00670    -16.01959      -0.042    1  2  0  0  2   -1  0  0  1  2
 10  2   2480.36090   13   2480.36743   0   2   0   1 .000000      0.00653    -16.03095      -0.041    1  2  0  0  2   -1  0  0  1  2
 11  1   2489.28680   13   2489.29343   0   2   0   1 .000000      0.00663    -16.04353      -0.041    1  2  0  0  2   -1  0  0  1  2
 12  2   2499.02410   13   2499.03064   0   2   0   1 .000000      0.00654    -16.05736      -0.041    1  2  0  0  2   -1  0  0  1  2
 13  1   2509.57250   13   2509.57900   0   2   0   1 .000000      0.00650    -16.07245      -0.040    1  2  0  0  2   -1  0  0  1  2
 14  2   2520.93200   13   2520.93845   0   2   0   1 .000000      0.00645    -16.08885      -0.040    1  2  0  0  2   -1  0  0  1  2
 15  1   2533.10260   13   2533.10890   0   2   0   1 .000000      0.00630    -16.10657      -0.039    1  2  0  0  2   -1  0  0  1  2
 16  2   2546.08400   13   2546.09028   0   2   0   1 .000000      0.00628    -16.12565      -0.039    1  2  0  0  2   -1  0  0  1  2
 17  1   2559.87630   13   2559.88251   0   2   0   1 .000000      0.00621    -16.14612      -0.038    1  2  0  0  2   -1  0  0  1  2
 18  2   2574.47940   13   2574.48550   0   2   0   1 .000000      0.00610    -16.16804      -0.038    1  2  0  0  2   -1  0  0  1  2
 19  1   2589.89300   13   2589.89915   0   2   0   1 .000000      0.00615    -16.19140      -0.038    1  2  0  0  2   -1  0  0  1  2
 20  2   2606.11730   13   2606.12337   0   2   0   1 .000000      0.00607    -16.21627      -0.037    1  2  0  0  2   -1  0  0  1  2
 21  1   2623.15200   13   2623.15804   0   2   0   1 .000000      0.00604    -16.24271      -0.037    1  2  0  0  2   -1  0  0  1  2
 22  2   2640.99710   13   2641.00306   0   3   1   1 .000000      0.00596    -16.27074      -0.037    1  2  0  0  2   -1  1  1  1  4
 23  1   2659.65240   13   2659.65834   0   3   1   1 .000000      0.00594    -16.30037      -0.036    1  2  0  0  2   -1  1  1  1  4
 24  2   2679.11770   13   2679.12371   0   3   1   1 .000000      0.00601    -16.33173      -0.037    1  2  0  0  2   -1  1  1  1  4
 25  1   2699.39320   13   2699.39911   0   3   1   1 .000000      0.00591    -16.36476      -0.036    1  2  0  0  2   -1  1  1  1  4
 26  2   2720.47850   13   2720.48436   0   3   1   1 .000000      0.00586    -16.39960      -0.036    1  2  0  0  2   -1  1  1  1  4
 27  1   2742.37350   13   2742.37934   0   3   1   1 .000000      0.00584    -16.43626      -0.036    1  2  0  0  2   -1  1  1  1  4
 28  2   2765.07800   13   2765.08391   0   3   1   1 .000000      0.00591    -16.47481      -0.036    1  2  0  0  2   -1  1  1  1  4
 29  1   2788.59200   13   2788.59794   0   3   1   1 .000000      0.00594    -16.51529      -0.036    1  2  0  0  2   -1  1  1  1  4
 30  2   2812.91530   13   2812.92126   0   1   1   1 .000000      0.00596    -16.55775      -0.036    1  2  0  0  2   -1 -1  1  1  4
 31  1   2838.04780   13   2838.05374   0   1   1   1 .000000      0.00594    -16.60226      -0.036    1  2  0  0  2   -1 -1  1  1  4
 32  2   2863.98930   13   2863.99520   0   1   1   1 .000000      0.00590    -16.64886      -0.035    1  2  0  0  2   -1 -1  1  1  4
 33  1   2890.73960   13   2890.74549   0   1   1   1 .000000      0.00589    -16.69763      -0.035    1  2  0  0  2   -1 -1  1  1  4
 34  2   2918.29860   13   2918.30445   0   1   1   1 .000000      0.00585    -16.74860      -0.035    1  2  0  0  2   -1 -1  1  1  4
 35  1   2946.66620   13   2946.67189   0   2   2   1 .000000      0.00569    -16.80185      -0.034    1  2  0  0  2   -1  0  2  1  4
 36  2   2975.84210   13   2975.84765   0   2   2   1 .000000      0.00555    -16.85743      -0.033    1  2  0  0  2   -1  0  2  1  4
 37  1   3005.82610   13   3005.83153   0   2   2   1 .000000      0.00543    -16.91541      -0.032    1  2  0  0  2   -1  0  2  1  4
 38  2   3036.61810   13   3036.62337   0   2   2   1 .000000      0.00527    -16.97584      -0.031    1  2  0  0  2   -1  0  2  1  4
 39  1   3068.21800   13   3068.22296   0   2   2   1 .000000      0.00496    -17.03878      -0.029    1  2  0  0  2   -1  0  2  1  4
 40  2   3100.62550   13   3100.63011   0   2   2   1 .000000      0.00461    -17.10430      -0.027    1  2  0  0  2   -1  0  2  1  4
 41  1   3133.84040   13   3133.84462   0   2   2   1 .000000      0.00422    -17.17245      -0.025    1  2  0  0  2   -1  0  2  1  4
 42  2   3167.86250   13   3167.86629   0   2   2   1 .000000      0.00379    -17.24330      -0.022    1  2  0  0  2   -1  0  2  1  4
 43  1   3202.69180   13   3202.69492   0   3   3   1 .000000      0.00312    -17.31691      -0.018    1  2  0  0  2   -1  1  3  1  6
 44  2   3238.32790   13   3238.33029   0   3   3   1 .000000      0.00239    -17.39335      -0.014    1  2  0  0  2   -1  1  3  1  6
 45  1   3274.77060   13   3274.77218   0   3   3   1 .000000      0.00158    -17.47265      -0.009    1  2  0  0  2   -1  1  3  1  6
 46  2   3312.01990   13   3312.02038   0   3   3   1 .000000      0.00048    -17.55490      -0.003    1  2  0  0  2   -1  1  3  1  6
 47  1   3350.07530   13   3350.07466   0   3   3   1 .000000     -0.00064    -17.64015       0.004    1  2  0  0  2   -1  1  3  1  6
 48  2   3388.93690   13   3388.93479   0   3   3   1 .000000     -0.00211    -17.72846       0.012    1  2  0  0  2   -1  1  3  1  6
  0  2   2524.67250    7   2524.68023   0   0   0   2 .000000      0.00773     88.94598       0.009    2  0  0  0  2   -2  0  0  2  4
  1  1   2525.47970   10   2525.48747   0   0   0   2 .000000      0.00777     88.94166       0.009    2  0  0  0  2   -2  0  0  2  4
  2  2   2527.09420   13   2527.10193   0   0   0   2 .000000      0.00773     72.96033       0.011    2  0  0  0  2   -2  0  0  2  4
  3  1   2529.51590   14   2529.52361   0   0   0   2 .000000      0.00771     72.94405       0.011    2  0  0  0  2   -2  0  0  2  4
  4  2   2532.74480   15   2532.75250   0   0   0   2 .000000      0.00770     72.92234       0.011    2  0  0  0  2   -2  0  0  2  4
  5  1   2536.78090   15   2536.78859   0   0   0   2 .000000      0.00769     72.89519       0.011    2  0  0  0  2   -2  0  0  2  4
  6  2   2541.62420   15   2541.63186   0   0   0   2 .000000      0.00766     72.86261       0.011    2  0  0  0  2   -2  0  0  2  4
  7  1   2547.27460   15   2547.28229   0   0   0   2 .000000      0.00769     72.82459       0.011    2  0  0  0  2   -2  0  0  2  4
  8  2   2553.73220   15   2553.73986   0   0   0   2 .000000      0.00766     72.78114       0.011    2  0  0  0  2   -2  0  0  2  4
  9  1   2560.99680   15   2561.00453   0   0   0   2 .000000      0.00773     72.73224       0.011    2  0  0  0  2   -2  0  0  2  4
 10  2   2569.06870   15   2569.07627   0   0   0   2 .000000      0.00757     72.67790       0.010    2  0  0  0  2   -2  0  0  2  4
 11  1   2577.94740   15   2577.95506   0   0   0   2 .000000      0.00766     72.61810       0.011    2  0  0  0  2   -2  0  0  2  4
 12  2   2587.63320   15   2587.64084   0   0   0   2 .000000      0.00764     72.55285       0.011    2  0  0  0  2   -2  0  0  2  4
 13  1   2598.12600   15   2598.13359   0   0   0   2 .000000      0.00759     72.48213       0.010    2  0  0  0  2   -2  0  0  2  4
 14  2   2609.42560   15   2609.43325   0   0   0   2 .000000      0.00765     72.40596       0.011    2  0  0  0  2   -2  0  0  2  4
 15  1   2621.53220   15   2621.53978   0   0   0   2 .000000      0.00758     72.32431       0.010    2  0  0  0  2   -2  0  0  2  4
 16  2   2634.44550   15   2634.45312   0   0   0   2 .000000      0.00762     72.23718       0.011    2  0  0  0  2   -2  0  0  2  4
 17  1   2648.16560   15   2648.17321   0   0   0   2 .000000      0.00761     72.14458       0.011    2  0  0  0  2   -2  0  0  2  4
 18  2   2662.69250   15   2662.70001   0   0   0   2 .000000      0.00751     72.04647       0.010    2  0  0  0  2   -2  0  0  2  4
 19  1   2678.02600   15   2678.03345   0   0   0   2 .000000      0.00745     71.94290       0.010    2  0  0  0  2   -2  0  0  2  4
 20  2   2694.16600   15   2694.17345   0   0   0   2 .000000      0.00745     71.83381       0.010    2  0  0  0  2   -2  0  0  2  4
 21  1   2711.11250   15   2711.11995   0   0   0   2 .000000      0.00745     71.71920       0.010    2  0  0  0  2   -2  0  0  2  4
 22  2   2728.86540   15   2728.87289   0   0   0   2 .000000      0.00749     71.59909       0.010    2  0  0  0  2   -2  0  0  2  4
 23  1   2747.42480   15   2747.43218   0   0   0   2 .000000      0.00738     71.47347       0.010    2  0  0  0  2   -2  0  0  2  4
 24  2   2766.79040   15   2766.79774   0   0   0   2 .000000      0.00734     71.34230       0.010    2  0  0  0  2   -2  0  0  2  4
 25  1   2786.96220   15   2786.96949   0   0   0   2 .000000      0.00729     71.20562       0.010    2  0  0  0  2   -2  0  0  2  4
 26  2   2807.94010   15   2807.94734   0   0   0   2 .000000      0.00724     71.06339       0.010    2  0  0  0  2   -2  0  0  2  4
 27  1   2829.72400   15   2829.73122   0   0   0   2 .000000      0.00722     70.91562       0.010    2  0  0  0  2   -2  0  0  2  4
 28  2   2852.31390   15   2852.32101   0   0   0   2 .000000      0.00711     70.76229       0.010    2  0  0  0  2   -2  0  0  2  4
 29  1   2875.70950   15   2875.71663   0   0   0   2 .000000      0.00713     70.60341       0.010    2  0  0  0  2   -2  0  0  2  4
 30  2   2899.91090   15   2899.91798   0   0   0   2 .000000      0.00708     70.43897       0.010    2  0  0  0  2   -2  0  0  2  4
 31  1   2924.91790   15   2924.92495   0   0   0   2 .000000      0.00705     70.26896       0.010    2  0  0  0  2   -2  0  0  2  4
 32  2   2950.73050   15   2950.73745   0   0   0   2 .000000      0.00695     70.09338       0.010    2  0  0  0  2   -2  0  0  2  4
 33  1   2977.34840   15   2977.35535   0   0   0   2 .000000      0.00695     69.91223       0.010    2  0  0  0  2   -2  0  0  2  4
 34  2   3004.77170   15   3004.77856   0   0   0   2 .000000      0.00686     69.72550       0.010    2  0  0  0  2   -2  0  0  2  4
 35  1   3033.00010   15   3033.00694   0   0   0   2 .000000      0.00684     69.53320       0.010    2  0  0  0  2   -2  0  0  2  4
 36  2   3062.03370   15   3062.04040   0   0   0   2 .000000      0.00670     69.33532       0.010    2  0  0  0  2   -2  0  0  2  4
 37  1   3091.87220   15   3091.87879   0   0   0   2 .000000      0.00659     69.13185       0.010    2  0  0  0  2   -2  0  0  2  4
 38  2   3122.51540   15   3122.52201   0   0   0   2 .000000      0.00661     68.92281       0.010    2  0  0  0  2   -2  0  0  2  4
 39  1   3153.96350   15   3153.96992   0   1   1   2 .000000      0.00642     68.70818       0.009    2  0  0  0  2   -2  1  1  2  6
 40  2   3186.21600   15   3186.22239   0   1   1   2 .000000      0.00639     68.48799       0.009    2  0  0  0  2   -2  1  1  2  6
 41  1   3219.27300   15   3219.27929   0   1   1   2 .000000      0.00629     68.26222       0.009    2  0  0  0  2   -2  1  1  2  6
 42  2   3253.13430   15   3253.14048   0   1   1   2 .000000      0.00618     68.03089       0.009    2  0  0  0  2   -2  1  1  2  6
 43  1   3287.79970   15   3287.80583   0   1   1   2 .000000      0.00613     67.79400       0.009    2  0  0  0  2   -2  1  1  2  6
 44  2   3323.26920   15   3323.27518   0   1   1   2 .000000      0.00598     67.55155       0.009    2  0  0  0  2   -2  1  1  2  6
 45  1   3359.54240   15   3359.54840   0   1   1   2 .000000      0.00600     67.30357       0.009    2  0  0  0  2   -2  1  1  2  6
 46  2   3396.61950   15   3396.62534   0   1   1   2 .000000      0.00584     67.05006       0.009    2  0  0  0  2   -2  1  1  2  6
 47  1   3434.50000   15   3434.50584   0   1   1   2 .000000      0.00584     66.79103       0.009    2  0  0  0  2   -2  1  1  2  6
 48  2   3473.18400   15   3473.18976   0   1   1   2 .000000      0.00576     66.52651       0.009    2  0  0  0  2   -2  1  1  2  6
 49  1   3512.67120   15   3512.67694   0   1   1   2 .000000      0.00574     66.25650       0.009    2  0  0  0  2   -2  1  1  2  6
 50  2   3552.96160   15   3552.96722   0   1   1   2 .000000      0.00562     65.98103       0.009    2  0  0  0  2   -2  1  1  2  6
 51  1   3594.05480   15   3594.06043   0   1   1   2 .000000      0.00563     65.70013       0.009    2  0  0  0  2   -2  1  1  2  6
 52  2   3635.95080   15   3635.95642   0   1   1   2 .000000      0.00562     65.41380       0.009    2  0  0  0  2   -2  1  1  2  6
 53  1   3678.64940   15   3678.65502   0   1   1   2 .000000      0.00562     65.12210       0.009    2  0  0  0  2   -2  1  1  2  6
  4  2   3789.69790   33   3789.71191   0   2   0   2 .000000      0.01401     55.37769       0.025    3  0  0  0  2   -3  2  0  2  7
  5  1   3793.72290   34   3793.73692   0   2   0   2 .000000      0.01402     55.35229       0.025    3  0  0  0  2   -3  2  0  2  7
  6  2   3798.55290   35   3798.56689   0   2   0   2 .000000      0.01399     55.32182       0.025    3  0  0  0  2   -3  2  0  2  7
  7  1   3804.18780   35   3804.20183   0   2   0   2 .000000      0.01403     55.28628       0.025    3  0  0  0  2   -3  2  0  2  7
  8  2   3810.62760   35   3810.64169   0   2   0   2 .000000      0.01409     55.24566       0.026    3  0  0  0  2   -3  2  0  2  7
  9  1   3817.87240   35   3817.88647   0   2   0   2 .000000      0.01407     55.19998       0.025    3  0  0  0  2   -3  2  0  2  7
 10  2   3825.92210   35   3825.93614   0   2   0   2 .000000      0.01404     55.14923       0.025    3  0  0  0  2   -3  2  0  2  7
 11  1   3834.77650   35   3834.79068   0   2   0   2 .000000      0.01418     55.09343       0.026    3  0  0  0  2   -3  2  0  2  7
 12  2   3844.43580   35   3844.45004   0   2   0   2 .000000      0.01424     55.03256       0.026    3  0  0  0  2   -3  2  0  2  7
 13  1   3854.90000   35   3854.91420   0   2   0   2 .000000      0.01420     54.96664       0.026    3  0  0  0  2   -3  2  0  2  7
 14  2   3866.16890   35   3866.18312   0   2   0   2 .000000      0.01422     54.89567       0.026    3  0  0  0  2   -3  2  0  2  7
 15  1   3878.24250   35   3878.25677   0   2   0   2 .000000      0.01427     54.81965       0.026    3  0  0  0  2   -3  2  0  2  7
 16  2   3891.12080   35   3891.13510   0   2   0   2 .000000      0.01430     54.73861       0.026    3  0  0  0  2   -3  2  0  2  7
 17  1   3904.80380   35   3904.81807   0   2   0   2 .000000      0.01427     54.65253       0.026    3  0  0  0  2   -3  2  0  2  7
 18  2   3919.29130   35   3919.30564   0   2   0   2 .000000      0.01434     54.56142       0.026    3  0  0  0  2   -3  2  0  2  7
 19  1   3934.58350   35   3934.59776   0   2   0   2 .000000      0.01426     54.46532       0.026    3  0  0  0  2   -3  2  0  2  7
 20  2   3950.68000   35   3950.69437   0   2   0   2 .000000      0.01437     54.36421       0.026    3  0  0  0  2   -3  2  0  2  7
 21  1   3967.58100   35   3967.59542   0   2   0   2 .000000      0.01442     54.25809       0.027    3  0  0  0  2   -3  2  0  2  7
 22  2   3985.28640   35   3985.30085   0   3   1   2 .000000      0.01445     54.14699       0.027    3  0  0  0  2   -3  3  1  2  9
 23  1   4003.79620   35   4003.81063   0   3   1   2 .000000      0.01443     54.03094       0.027    3  0  0  0  2   -3  3  1  2  9
 24  2   4023.11010   35   4023.12466   0   3   1   2 .000000      0.01456     53.90990       0.027    3  0  0  0  2   -3  3  1  2  9
 25  1   4043.22840   35   4043.24290   0   3   1   2 .000000      0.01450     53.78396       0.027    3  0  0  0  2   -3  3  1  2  9
 26  2   4064.15070   35   4064.16528   0   3   1   2 .000000      0.01458     53.65308       0.027    3  0  0  0  2   -3  3  1  2  9
 27  1   4085.87710   35   4085.89173   0   3   1   2 .000000      0.01463     53.51728       0.027    3  0  0  0  2   -3  3  1  2  9
 28  2   4108.40750   35   4108.42218   0   3   1   2 .000000      0.01468     53.37659       0.028    3  0  0  0  2   -3  3  1  2  9
 29  1   4131.74180   35   4131.75656   0   3   1   2 .000000      0.01476     53.23103       0.028    3  0  0  0  2   -3  3  1  2  9
 30  2   4155.87990   35   4155.89480   0   1   1   2 .000000      0.01490     53.08062       0.028    3  0  0  0  2   -3  1  1  2  7
 31  1   4180.82180   35   4180.83681   0   1   1   2 .000000      0.01501     52.92539       0.028    3  0  0  0  2   -3  1  1  2  7
 32  2   4206.56730   35   4206.58252   0   1   1   2 .000000      0.01522     52.76536       0.029    3  0  0  0  2   -3  1  1  2  7
 33  1   4233.11640   35   4233.13186   0   1   1   2 .000000      0.01546     52.60055       0.029    3  0  0  0  2   -3  1  1  2  7
