# Supplementary material for: A 0.002 cm−1-Accurate PES for 14N216O
Source: Molecules. 2026 May 23;31(11):1793. doi: 10.3390/molecules31111793 (PMC13257640; doi:10.3390/molecules31111793)
Supplement: Supplementary file 1 [file molecules-31-01793-s001.zip › Supp.files/reference.and.statistics/get_rms_statistics/minor.isotopologues/447/HITRAN2020.447.levels]

  0 2       0.0000     0   0   0   0    0e      
  0 2    1161.5450     0   2   0   0    0e      
  0 2    1264.7042     1   0   0   0    0e      
  0 2    2220.0734     0   0   0   1    0e      
  0 2    2435.7272     1   2   0   0    0e      
  0 2    2524.6725     2   0   0   0    0e      
  0 2    3456.6363     1   0   0   1    0e      
  1 1       0.8133     0   0   0   0    1e      
  1 1     587.1757     0   1   1   0    1e      
  1 1    1162.3601     0   2   0   0    1e      
  1 1    1265.5143     1   0   0   0    1e      
  1 1    1859.5744     1   1   1   0    1e      
  1 1    2220.8801     0   0   0   1    1e      
  1 1    2436.5388     1   2   0   0    1e      
  1 1    2525.4797     2   0   0   0    1e      
  1 1    2793.1754     0   1   1   1    1e      
  1 1    3457.4397     1   0   0   1    1e      
  1 2     587.1772     0   1   1   0    1f      
  1 2    1859.5762     1   1   1   0    1f      
  1 2    2793.1769     0   1   1   1    1f      
  2 1     588.8076     0   1   1   0    2f      
  2 1    1861.2009     1   1   1   0    2f      
  2 1    2794.7941     0   1   1   1    2f      
  2 2       2.4400     0   0   0   0    2e      
  2 2     588.8031     0   1   1   0    2e      
  2 2    1163.9900     0   2   0   0    2e      
  2 2    1267.1345     1   0   0   0    2e      
  2 2    1861.1955     1   1   1   0    2e      
  2 2    2222.4934     0   0   0   1    2e      
  2 2    2438.1619     1   2   0   0    2e      
  2 2    2527.0942     2   0   0   0    2e      
  2 2    2794.7897     0   1   1   1    2e      
  2 2    3356.4319     0   2   0   1    2e      
  2 2    3459.0465     1   0   0   1    2e      
  3 1       4.8800     0   0   0   0    3e      
  3 1     591.2441     0   1   1   0    3e      
  3 1    1166.4349     0   2   0   0    3e      
  3 1    1269.5649     1   0   0   0    3e      
  3 1    1863.6271     1   1   1   0    3e      
  3 1    2224.9135     0   0   0   1    3e      
  3 1    2440.5966     1   2   0   0    3e      
  3 1    2529.5159     2   0   0   0    3e      
  3 1    2797.2109     0   1   1   1    3e      
  3 1    3358.8573     0   2   0   1    3e      
  3 1    3461.4567     1   0   0   1    3e      
  3 2     591.2531     0   1   1   0    3f      
  3 2    1863.6379     1   1   1   0    3f      
  3 2    2797.2198     0   1   1   1    3f      
  4 1     594.5139     0   1   1   0    4f      
  4 1    1866.8872     1   1   1   0    4f      
  4 1    2800.4541     0   1   1   1    4f      
  4 2       8.1334     0   0   0   0    4e      
  4 2     594.4988     0   1   1   0    4e      
  4 2    1169.6947     0   2   0   0    4e      
  4 2    1272.8053     1   0   0   0    4e      
  4 2    1866.8694     1   1   1   0    4e      
  4 2    2228.1402     0   0   0   1    4e      
  4 2    2443.8428     1   2   0   0    4e      
  4 2    2532.7448     2   0   0   0    4e      
  4 2    2800.4394     0   1   1   1    4e      
  4 2    3362.0909     0   2   0   1    4e      
  4 2    3464.6702     1   0   0   1    4e      
  4 2    3789.6979     3   0   0   0    4e      
  4 2    4417.9284     0   0   0   2    4e      
  5 1      12.2000     0   0   0   0    5e      
  5 1     598.5672     0   1   1   0    5e      
  5 1    1173.7695     0   2   0   0    5e      
  5 1    1276.8557     1   0   0   0    5e      
  5 1    1870.9221     1   1   1   0    5e      
  5 1    2232.1735     0   0   0   1    5e      
  5 1    2447.9006     1   2   0   0    5e      
  5 1    2536.7809     2   0   0   0    5e      
  5 1    2804.4749     0   1   1   1    5e      
  5 1    3366.1330     0   2   0   1    5e      
  5 1    3468.6871     1   0   0   1    5e      
  5 1    3793.7229     3   0   0   0    5e      
  5 1    4421.9283     0   0   0   2    5e      
  5 2     598.5898     0   1   1   0    5f      
  5 2    1870.9488     1   1   1   0    5f      
  5 2    2804.4970     0   1   1   1    5f      
  6 1     603.4808     0   1   1   0    6f      
  6 1    1875.8227     1   1   1   0    6f      
  6 1    2809.3484     0   1   1   1    6f      
  6 2      17.0799     0   0   0   0    6e      
  6 2     603.4493     0   1   1   0    6e      
  6 2    1178.6591     0   2   0   0    6e      
  6 2    1281.7162     1   0   0   0    6e      
  6 2    1875.7854     1   1   1   0    6e      
  6 2    2237.0134     0   0   0   1    6e      
  6 2    2452.7697     1   2   0   0    6e      
  6 2    2541.6242     2   0   0   0    6e      
  6 2    2809.3174     0   1   1   1    6e      
  6 2    3370.9833     0   2   0   1    6e      
  6 2    3473.5073     1   0   0   1    6e      
  6 2    3798.5529     3   0   0   0    6e      
  6 2    4426.7281     0   0   0   2    6e      
  7 1      22.7731     0   0   0   0    7e      
  7 1     609.1449     0   1   1   0    7e      
  7 1    1184.3636     0   2   0   0    7e      
  7 1    1287.3868     1   0   0   0    7e      
  7 1    1881.4592     1   1   1   0    7e      
  7 1    2242.6600     0   0   0   1    7e      
  7 1    2458.4504     1   2   0   0    7e      
  7 1    2547.2746     2   0   0   0    7e      
  7 1    2814.9670     0   1   1   1    7e      
  7 1    3376.6420     0   2   0   1    7e      
  7 1    3479.1309     1   0   0   1    7e      
  7 1    3804.1878     3   0   0   0    7e      
  7 1    4432.3278     0   0   0   2    7e      
  7 2     609.1870     0   1   1   0    7f      
  7 2    1881.5089     1   1   1   0    7f      
  7 2    2815.0083     0   1   1   1    7f      
  8 1     615.7082     0   1   1   0    8f      
  8 1    1888.0073     1   1   1   0    8f      
  8 1    2821.4767     0   1   1   1    8f      
  8 2      29.2795     0   0   0   0    8e      
  8 2     615.6541     0   1   1   0    8e      
  8 2    1190.8830     0   2   0   0    8e      
  8 2    1293.8673     1   0   0   0    8e      
  8 2    1887.9434     1   1   1   0    8e      
  8 2    2249.1131     0   0   0   1    8e      
  8 2    2464.9425     1   2   0   0    8e      
  8 2    2553.7322     2   0   0   0    8e      
  8 2    2821.4236     0   1   1   1    8e      
  8 2    3383.1091     0   2   0   1    8e      
  8 2    3485.5577     1   0   0   1    8e      
  8 2    3810.6276     3   0   0   0    8e      
  8 2    4438.7275     0   0   0   2    8e      
  9 1      36.5992     0   0   0   0    9e      
  9 1     622.9768     0   1   1   0    9e      
  9 1    1198.2170     0   2   0   0    9e      
  9 1    1301.1578     1   0   0   0    9e      
  9 1    1895.2380     1   1   1   0    9e      
  9 1    2256.3727     0   0   0   1    9e      
  9 1    2472.2460     1   2   0   0    9e      
  9 1    2560.9968     2   0   0   0    9e      
  9 1    2828.6871     0   1   1   1    9e      
  9 1    3390.3843     0   2   0   1    9e      
  9 1    3492.7878     1   0   0   1    9e      
  9 1    3817.8724     3   0   0   0    9e      
  9 1    4445.9269     0   0   0   2    9e      
  9 2     623.0445     0   1   1   0    9f      
  9 2    1895.3179     1   1   1   0    9f      
  9 2    2828.7535     0   1   1   1    9f      
 10 1     631.1958     0   1   1   0   10f      
 10 1    1903.4407     1   1   1   0   10f      
 10 1    2836.8388     0   1   1   1   10f      
 10 2      44.7319     0   0   0   0   10e      
 10 2     631.1131     0   1   1   0   10e      
 10 2    1206.3659     0   2   0   0   10e      
 10 2    1309.2583     1   0   0   0   10e      
 10 2    1903.3429     1   1   1   0   10e      
 10 2    2264.4389     0   0   0   1   10e      
 10 2    2480.3609     1   2   0   0   10e      
 10 2    2569.0687     2   0   0   0   10e      
 10 2    2836.7576     0   1   1   1   10e      
 10 2    3398.4677     0   2   0   1   10e      
 10 2    3500.8212     1   0   0   1   10e      
 10 2    3825.9221     3   0   0   0   10e      
 10 2    4453.9262     0   0   0   2   10e      
 11 1      53.6778     0   0   0   0   11e      
 11 1     640.0628     0   1   1   0   11e      
 11 1    1215.3293     0   2   0   0   11e      
 11 1    1318.1686     1   0   0   0   11e      
 11 1    1912.2583     1   1   1   0   11e      
 11 1    2273.3114     0   0   0   1   11e      
 11 1    2489.2868     1   2   0   0   11e      
 11 1    2577.9474     2   0   0   0   11e      
 11 1    2845.6350     0   1   1   1   11e      
 11 1    3407.3594     0   2   0   1   11e      
 11 1    3509.6577     1   0   0   1   11e      
 11 1    3834.7765     3   0   0   0   11e      
 11 1    4462.7252     0   0   0   2   11e      
 11 2     640.1621     0   1   1   0   11f      
 11 2    1912.3756     1   1   1   0   11f      
 11 2    2845.7324     0   1   1   1   11f      
 12 1     649.9433     0   1   1   0   12f      
 12 1    1922.1226     1   1   1   0   12f      
 12 1    2855.4343     0   1   1   1   12f      
 12 2      63.4368     0   0   0   0   12e      
 12 2     649.8260     0   1   1   0   12e      
 12 2    1225.1074     0   2   0   0   12e      
 12 2    1327.8888     1   0   0   0   12e      
 12 2    1921.9840     1   1   1   0   12e      
 12 2    2282.9904     0   0   0   1   12e      
 12 2    2499.0241     1   2   0   0   12e      
 12 2    2587.6332     2   0   0   0   12e      
 12 2    2855.3192     0   1   1   1   12e      
 12 2    3417.0591     0   2   0   1   12e      
 12 2    3519.2973     1   0   0   1   12e      
 12 2    3844.4358     3   0   0   0   12e      
 12 2    4472.3240     0   0   0   2   12e      
 13 1      74.0088     0   0   0   0   13e      
 13 1     660.4026     0   1   1   0   13e      
 13 1    1235.7001     0   2   0   0   13e      
 13 1    1338.4188     1   0   0   0   13e      
 13 1    1932.5199     1   1   1   0   13e      
 13 1    2293.4758     0   0   0   1   13e      
 13 1    2509.5725     1   2   0   0   13e      
 13 1    2598.1260     2   0   0   0   13e      
 13 1    2865.8102     0   1   1   1   13e      
 13 1    3427.5669     0   2   0   1   13e      
 13 1    3529.7401     1   0   0   1   13e      
 13 1    3854.9000     3   0   0   0   13e      
 13 1    4482.7225     0   0   0   2   13e      
 13 2     660.5393     0   1   1   0   13f      
 13 2    1932.6816     1   1   1   0   13f      
 13 2    2865.9445     0   1   1   1   13f      
 14 1     671.9502     0   1   1   0   14f      
 14 1    1944.0527     1   1   1   0   14f      
 14 1    2877.2629     0   1   1   1   14f      
 14 2      85.3938     0   0   0   0   14e      
 14 2     671.7924     0   1   1   0   14e      
 14 2    1247.1072     0   2   0   0   14e      
 14 2    1349.7585     1   0   0   0   14e      
 14 2    1943.8661     1   1   1   0   14e      
 14 2    2304.7675     0   0   0   1   14e      
 14 2    2520.9320     1   2   0   0   14e      
 14 2    2609.4256     2   0   0   0   14e      
 14 2    2877.1080     0   1   1   1   14e      
 14 2    3438.8827     0   2   0   1   14e      
 14 2    3540.9859     1   0   0   1   14e      
 14 2    3866.1689     3   0   0   0   14e      
 14 2    4493.9206     0   0   0   2   14e      
 15 1      97.5917     0   0   0   0   15e      
 15 1     683.9956     0   1   1   0   15e      
 15 1    1259.3288     0   2   0   0   15e      
 15 1    1361.9079     1   0   0   0   15e      
 15 1    1956.0223     1   1   1   0   15e      
 15 1    2316.8655     0   0   0   1   15e      
 15 1    2533.1026     1   2   0   0   15e      
 15 1    2621.5322     2   0   0   0   15e      
 15 1    2889.2124     0   1   1   1   15e      
 15 1    3451.0064     0   2   0   1   15e      
 15 1    3553.0346     1   0   0   1   15e      
 15 1    3878.2425     3   0   0   0   15e      
 15 1    4505.9183     0   0   0   2   15e      
 15 2     684.1759     0   1   1   0   15f      
 15 2    1956.2356     1   1   1   0   15f      
 15 2    2889.3894     0   1   1   1   15f      
 16 1     697.2162     0   1   1   0   16f      
 16 1    1969.2305     1   1   1   0   16f      
 16 1    2902.3241     0   1   1   1   16f      
 16 2     110.6025     0   0   0   0   16e      
 16 2     697.0119     0   1   1   0   16e      
 16 2    1272.3647     0   2   0   0   16e      
 16 2    1374.8670     1   0   0   0   16e      
 16 2    1968.9887     1   1   1   0   16e      
 16 2    2329.7697     0   0   0   1   16e      
 16 2    2546.0840     1   2   0   0   16e      
 16 2    2634.4455     2   0   0   0   16e      
 16 2    2902.1235     0   1   1   1   16e      
 16 2    3463.9379     0   2   0   1   16e      
 16 2    3565.8864     1   0   0   1   16e      
 16 2    3891.1208     3   0   0   0   16e      
 16 2    4518.7155     0   0   0   2   16e      
 17 1     124.4261     0   0   0   0   17e      
 17 1     710.8414     0   1   1   0   17e      
 17 1    1286.2149     0   2   0   0   17e      
 17 1    1388.6357     1   0   0   0   17e      
 17 1    1982.7652     1   1   1   0   17e      
 17 1    2343.4799     0   0   0   1   17e      
 17 1    2559.8763     1   2   0   0   17e      
 17 1    2648.1656     2   0   0   0   17e      
 17 1    2915.8412     0   1   1   1   17e      
 17 1    3477.6772     0   2   0   1   17e      
 17 1    3579.5410     1   0   0   1   17e      
 17 1    3904.8038     3   0   0   0   17e      
 17 1    4532.3122     0   0   0   2   17e      
 17 2     711.0712     0   1   1   0   17f      
 17 2    1983.0370     1   1   1   0   17f      
 17 2    2916.0668     0   1   1   1   17f      
 18 1     725.7408     0   1   1   0   18f      
 18 1    1997.6555     1   1   1   0   18f      
 18 1    2930.6175     0   1   1   1   18f      
 18 2     139.0624     0   0   0   0   18e      
 18 2     725.4840     0   1   1   0   18e      
 18 2    1300.8792     0   2   0   0   18e      
 18 2    1403.2139     1   0   0   0   18e      
 18 2    1997.3515     1   1   1   0   18e      
 18 2    2357.9963     0   0   0   1   18e      
 18 2    2574.4794     1   2   0   0   18e      
 18 2    2662.6925     2   0   0   0   18e      
 18 2    2930.3653     0   1   1   1   18e      
 18 2    3492.2241     0   2   0   1   18e      
 18 2    3593.9984     1   0   0   1   18e      
 18 2    3919.2913     3   0   0   0   18e      
 18 2    4546.7082     0   0   0   2   18e      
 19 1     154.5114     0   0   0   0   19e      
 19 1     740.9395     0   1   1   0   19e      
 19 1    1316.3576     0   2   0   0   19e      
 19 1    1418.6016     1   0   0   0   19e      
 19 1    2012.7477     1   1   1   0   19e      
 19 1    2373.3187     0   0   0   1   19e      
 19 1    2589.8930     1   2   0   0   19e      
 19 1    2678.0260     2   0   0   0   19e      
 19 1    2945.6959     0   1   1   1   19e      
 19 1    3507.5786     0   2   0   1   19e      
 19 1    3609.2586     1   0   0   1   19e      
 19 1    3934.5835     3   0   0   0   19e      
 19 1    4561.9037     0   0   0   2   19e      
 19 2     741.2248     0   1   1   0   19f      
 19 2    2013.0856     1   1   1   0   19f      
 19 2    2945.9761     0   1   1   1   19f      
 20 1     757.5233     0   1   1   0   20f      
 20 1    2029.3272     1   1   1   0   20f      
 20 1    2962.1425     0   1   1   1   20f      
 20 2     170.7730     0   0   0   0   20e      
 20 2     757.2080     0   1   1   0   20e      
 20 2    1332.6499     0   2   0   0   20e      
 20 2    1434.7986     1   0   0   0   20e      
 20 2    2028.9538     1   1   1   0   20e      
 20 2    2389.4470     0   0   0   1   20e      
 20 2    2606.1173     1   2   0   0   20e      
 20 2    2694.1660     2   0   0   0   20e      
 20 2    2961.8328     0   1   1   1   20e      
 20 2    3523.7406     0   2   0   1   20e      
 20 2    3625.3214     1   0   0   1   20e      
 20 2    3950.6800     3   0   0   0   20e      
 20 2    4577.8983     0   0   0   2   20e      
 21 1     187.8470     0   0   0   0   21e      
 21 1     774.2894     0   1   1   0   21e      
 21 1    1349.7561     0   2   0   0   21e      
 21 1    1451.8049     1   0   0   0   21e      
 21 1    2045.9697     1   1   1   0   21e      
 21 1    2406.3811     0   0   0   1   21e      
 21 1    2623.1520     1   2   0   0   21e      
 21 1    2711.1125     2   0   0   0   21e      
 21 1    2978.7760     0   1   1   1   21e      
 21 1    3540.7100     0   2   0   1   21e      
 21 1    3642.1869     1   0   0   1   21e      
 21 1    3967.5810     3   0   0   0   21e      
 21 1    4594.6922     0   0   0   2   21e      
 21 2     774.6362     0   1   1   0   21f      
 21 2    2046.3805     1   1   1   0   21f      
 21 2    2979.1165     0   1   1   1   21f      
 22 1     792.5632     0   1   1   0   22f      
 22 1    2064.2451     1   1   1   0   22f      
 22 1    2996.8983     0   1   1   1   22f      
 22 2     205.7335     0   0   0   0   22e      
 22 2     792.1835     0   1   1   0   22e      
 22 2    1367.6760     0   2   0   0   22e      
 22 2    1469.6204     1   0   0   0   22e      
 22 2    2063.7951     1   1   1   0   22e      
 22 2    2424.1209     0   0   0   1   22e      
 22 2    2640.9971     1   2   0   0   22e      
 22 2    2728.8654     2   0   0   0   22e      
 22 2    2996.5253     0   1   1   1   22e      
 22 2    3558.4866     0   2   0   1   22e      
 22 2    3659.8548     1   0   0   1   22e      
 22 2    3985.2864     3   0   0   0   22e      
 22 2    4612.2850     0   0   0   2   22e      
 23 1     224.4323     0   0   0   0   23e      
 23 1     810.8902     0   1   1   0   23e      
 23 1    1386.4096     0   2   0   0   23e      
 23 1    1488.2451     1   0   0   0   23e      
 23 1    2082.4302     1   1   1   0   23e      
 23 1    2442.6665     0   0   0   1   23e      
 23 1    2659.6524     1   2   0   0   23e      
 23 1    2747.4248     2   0   0   0   23e      
 23 1    3015.0808     0   1   1   1   23e      
 23 1    3577.0703     0   2   0   1   23e      
 23 1    3678.3251     1   0   0   1   23e      
 23 1    4003.7962     3   0   0   0   23e      
 23 1    4630.6770     0   0   0   2   23e      
 23 2     811.3044     0   1   1   0   23f      
 23 2    2082.9212     1   1   1   0   23f      
 23 2    3015.4875     0   1   1   1   23f      
 24 1     830.8597     0   1   1   0   24f      
 24 1    2102.4084     1   1   1   0   24f      
 24 1    3034.8843     0   1   1   1   24f      
 24 2     243.9434     0   0   0   0   24e      
 24 2     830.4096     0   1   1   0   24e      
 24 2    1405.9567     0   2   0   0   24e      
 24 2    1507.6788     1   0   0   0   24e      
 24 2    2101.8747     1   1   1   0   24e      
 24 2    2462.0176     0   0   0   1   24e      
 24 2    2679.1177     1   2   0   0   24e      
 24 2    2766.7904     2   0   0   0   24e      
 24 2    3034.4422     0   1   1   1   24e      
 24 2    3596.4610     0   2   0   1   24e      
 24 2    3697.5979     1   0   0   1   24e      
 24 2    4023.1101     3   0   0   0   24e      
 24 2    4649.8677     0   0   0   2   24e      
 25 1     264.2666     0   0   0   0   25e      
 25 1     850.7414     0   1   1   0   25e      
 25 1    1426.3172     0   2   0   0   25e      
 25 1    1527.9214     1   0   0   0   25e      
 25 1    2122.1287     1   1   1   0   25e      
 25 1    2482.1743     0   0   0   1   25e      
 25 1    2699.3932     1   2   0   0   25e      
 25 1    2786.9622     2   0   0   0   25e      
 25 1    3054.6096     0   1   1   1   25e      
 25 1    3616.6587     0   2   0   1   25e      
 25 1    3717.6728     1   0   0   1   25e      
 25 1    4043.2284     3   0   0   0   25e      
 25 1    4669.8574     0   0   0   2   25e      
 25 2     851.2290     0   1   1   0   25f      
 25 2    2122.7069     1   1   1   0   25f      
 25 2    3055.0884     0   1   1   1   25f      
 26 1     872.4121     0   1   1   0   26f      
 26 1    2143.8166     1   1   1   0   26f      
 26 1    3076.0999     0   1   1   1   26f      
 26 2     285.4019     0   0   0   0   26e      
 26 2     871.8856     0   1   1   0   26e      
 26 2    1447.4909     0   2   0   0   26e      
 26 2    1548.9729     1   0   0   0   26e      
 26 2    2143.1919     1   1   1   0   26e      
 26 2    2503.1363     0   0   0   1   26e      
 26 2    2720.4785     1   2   0   0   26e      
 26 2    2807.9401     2   0   0   0   26e      
 26 2    3075.5827     0   1   1   1   26e      
 26 2    3637.6630     0   2   0   1   26e      
 26 2    3738.5500     1   0   0   1   26e      
 26 2    4064.1507     3   0   0   0   26e      
 26 2    4690.6459     0   0   0   2   26e      
 27 1     307.3491     0   0   0   0   27e      
 27 1     893.8421     0   1   1   0   27e      
 27 1    1469.4778     0   2   0   0   27e      
 27 1    1570.8332     1   0   0   0   27e      
 27 1    2165.0644     1   1   1   0   27e      
 27 1    2524.9035     0   0   0   1   27e      
 27 1    2742.3735     1   2   0   0   27e      
 27 1    2829.7240     2   0   0   0   27e      
 27 1    3097.3616     0   1   1   1   27e      
 27 1    3659.4739     0   2   0   1   27e      
 27 1    3760.2292     1   0   0   1   27e      
 27 1    4085.8771     3   0   0   0   27e      
 27 1    4712.2328     0   0   0   2   27e      
 27 2     894.4089     0   1   1   0   27f      
 27 2    2165.7370     1   1   1   0   27f      
 27 2    3097.9184     0   1   1   1   27f      
 28 1     917.2194     0   1   1   0   28f      
 28 1    2188.4685     1   1   1   0   28f      
 28 1    3120.5439     0   1   1   1   28f      
 28 2     330.1081     0   0   0   0   28e      
 28 2     916.6108     0   1   1   0   28e      
 28 2    1492.2775     0   2   0   0   28e      
 28 2    1593.5021     1   0   0   0   28e      
 28 2    2187.7458     1   1   1   0   28e      
 28 2    2547.4760     0   0   0   1   28e      
 28 2    2765.0780     1   2   0   0   28e      
 28 2    2852.3139     2   0   0   0   28e      
 28 2    3119.9461     0   1   1   1   28e      
 28 2    3682.0912     0   2   0   1   28e      
 28 2    3782.7103     1   0   0   1   28e      
 28 2    4108.4075     3   0   0   0   28e      
 28 2    4734.6184     0   0   0   2   28e      
 29 1     353.6788     0   0   0   0   29e      
 29 1     940.1915     0   1   1   0   29e      
 29 1    1515.8902     0   2   0   0   29e      
 29 1    1616.9796     1   0   0   0   29e      
 29 1    2211.2362     1   1   1   0   29e      
 29 1    2570.8535     0   0   0   1   29e      
 29 1    2788.5920     1   2   0   0   29e      
 29 1    2875.7095     2   0   0   0   29e      
 29 1    3143.3360     0   1   1   1   29e      
 29 1    3705.5147     0   2   0   1   29e      
 29 1    3805.9933     1   0   0   1   29e      
 29 1    4131.7418     3   0   0   0   29e      
 29 1    4757.8023     0   0   0   2   29e      
 29 2     940.8434     0   1   1   0   29f      
 29 2    2212.0107     1   1   1   0   29f      
 29 2    3143.9764     0   1   1   1   29f      
 30 1     965.2809     0   1   1   0   30f      
 30 1    2236.3636     1   1   1   0   30f      
 30 1    3168.2157     0   1   1   1   30f      
 30 2     378.0612     0   0   0   0   30e      
 30 2     964.5841     0   1   1   0   30e      
 30 2    1540.3155     0   2   0   0   30e      
 30 2    1641.2655     1   0   0   0   30e      
 30 2    2235.5356     1   1   1   0   30e      
 30 2    2595.0359     0   0   0   1   30e      
 30 2    2812.9153     1   2   0   0   30e      
 30 2    2899.9109     2   0   0   0   30e      
 30 2    3167.5313     0   1   1   1   30e      
 30 2    3729.7443     0   2   0   1   30e      
 30 2    3830.0779     1   0   0   1   30e      
 30 2    4155.8799     3   0   0   0   30e      
 30 2    4781.7844     0   0   0   2   30e      
 31 1     403.2550     0   0   0   0   31e      
 31 1     989.7886     0   1   1   0   31e      
 31 1    1565.5534     0   2   0   0   31e      
 31 1    1666.3597     1   0   0   0   31e      
 31 1    2260.6436     1   1   1   0   31e      
 31 1    2620.0232     0   0   0   1   31e      
 31 1    2838.0478     1   2   0   0   31e      
 31 1    2924.9179     2   0   0   0   31e      
 31 1    3192.5318     0   1   1   1   31e      
 31 1    3754.7798     0   2   0   1   31e      
 31 1    3854.9643     1   0   0   1   31e      
 31 1    4180.8218     3   0   0   0   31e      
 31 1    4806.5649     0   0   0   2   31e      
 31 2     990.5316     0   1   1   0   31f      
 31 2    2261.5270     1   1   1   0   31f      
 31 2    3193.2617     0   1   1   1   31f      
 32 1    1016.5955     0   1   1   0   32f      
 32 1    2287.5008     1   1   1   0   32f      
 32 1    3219.1142     0   1   1   1   32f      
 32 2     429.2602     0   0   0   0   32e      
 32 2    1015.8047     0   1   1   0   32e      
 32 2    1591.6035     0   2   0   0   32e      
 32 2    1692.2621     1   0   0   0   32e      
 32 2    2286.5602     1   1   1   0   32e      
 32 2    2645.8152     0   0   0   1   32e      
 32 2    2863.9893     1   2   0   0   32e      
 32 2    2950.7305     2   0   0   0   32e      
 32 2    3218.3374     0   1   1   1   32e      
 32 2    3780.6210     0   2   0   1   32e      
 32 2    3880.6521     1   0   0   1   32e      
 32 2    4206.5673     3   0   0   0   32e      
 32 2    4832.1433     0   0   0   2   32e      
 33 1     456.0767     0   0   0   0   33e      
 33 1    1042.6324     0   1   1   0   33e      
 33 1    1618.4659     0   2   0   0   33e      
 33 1    1718.9726     1   0   0   0   33e      
 33 1    2313.2855     1   1   1   0   33e      
 33 1    2672.4118     0   0   0   1   33e      
 33 1    2890.7396     1   2   0   0   33e      
 33 1    2977.3484     2   0   0   0   33e      
 33 1    3244.9480     0   1   1   1   33e      
 33 1    3807.2676     0   2   0   1   33e      
 33 1    3907.1413     1   0   0   1   33e      
 33 1    4233.1164     3   0   0   0   33e      
 33 1    4858.5196     0   0   0   2   33e      
 33 2    1043.4724     0   1   1   0   33f      
 33 2    2314.2849     1   1   1   0   33f      
 33 2    3245.7732     0   1   1   1   33f      
 34 1    1071.1622     0   1   1   0   34f      
 34 1    2341.8792     1   1   1   0   34f      
 34 1    3273.2384     0   1   1   1   34f      
 34 2     483.7042     0   0   0   0   34e      
 34 2    1070.2716     0   1   1   0   34e      
 34 2    1646.1404     0   2   0   0   34e      
 34 2    1746.4911     1   0   0   0   34e      
 34 2    2340.8189     1   1   1   0   34e      
 34 2    2699.8128     0   0   0   1   34e      
 34 2    2918.2986     1   2   0   0   34e      
 34 2    3004.7717     2   0   0   0   34e      
 34 2    3272.3634     0   1   1   1   34e      
 34 2    3834.7196     0   2   0   1   34e      
 34 2    3934.4318     1   0   0   1   34e      
 35 1     512.1427     0   0   0   0   35e      
 35 1    1098.7220     0   1   1   0   35e      
 35 1    1674.6267     0   2   0   0   35e      
 35 1    1774.8174     1   0   0   0   35e      
 35 1    2369.1607     1   1   1   0   35e      
 35 1    2728.0181     0   0   0   1   35e      
 35 1    2946.6662     1   2   0   0   35e      
 35 1    3033.0001     2   0   0   0   35e      
 35 1    3300.5837     0   1   1   1   35e      
 35 1    3862.9766     0   2   0   1   35e      
 35 1    3962.5234     1   0   0   1   35e      
 35 2    1099.6648     0   1   1   0   35f      
 35 2    2370.2836     1   1   1   0   35f      
 35 2    3301.5098     0   1   1   1   35f      
 36 1    1128.9799     0   1   1   0   36f      
 36 1    2399.4978     1   1   1   0   36f      
 36 1    3330.5873     0   1   1   1   36f      
 36 2     541.3921     0   0   0   0   36e      
 36 2    1127.9836     0   1   1   0   36e      
 36 2    1703.9247     0   2   0   0   36e      
 36 2    1803.9513     1   0   0   0   36e      
 36 2    2398.3106     1   1   1   0   36e      
 36 2    2757.0275     0   0   0   1   36e      
 36 2    2975.8421     1   2   0   0   36e      
 36 2    3062.0337     2   0   0   0   36e      
 36 2    3329.6084     0   1   1   1   36e      
 36 2    3892.0383     0   2   0   1   36e      
 36 2    3991.4160     1   0   0   1   36e      
 37 1     571.4521     0   0   0   0   37e      
 37 1    1158.0562     0   1   1   0   37e      
 37 1    1734.0342     0   2   0   0   37e      
 37 1    1833.8929     1   0   0   0   37e      
 37 1    2428.2683     1   1   1   0   37e      
 37 1    2786.8411     0   0   0   1   37e      
 37 1    3005.8261     1   2   0   0   37e      
 37 1    3091.8722     2   0   0   0   37e      
 37 1    3359.4377     0   1   1   1   37e      
 37 1    3921.9047     0   2   0   1   37e      
 37 1    4021.1094     1   0   0   1   37e      
 37 2    1159.1075     0   1   1   0   37f      
 37 2    2429.5219     1   1   1   0   37f      
 37 2    3360.4706     0   1   1   1   37f      
 38 1    1190.0475     0   1   1   0   38f      
 38 1    2460.3554     1   1   1   0   38f      
 38 1    3391.1595     0   1   1   1   38f      
 38 2     602.3227     0   0   0   0   38e      
 38 2    1188.9396     0   1   1   0   38e      
 38 2    1764.9549     0   2   0   0   38e      
 38 2    1864.6418     1   0   0   0   38e      
 38 2    2459.0338     1   1   1   0   38e      
 38 2    2817.4585     0   0   0   1   38e      
 38 2    3036.6181     1   2   0   0   38e      
 38 2    3122.5154     2   0   0   0   38e      
 38 2    3390.0711     0   1   1   1   38e      
 38 2    3952.5754     0   2   0   1   38e      
 38 2    4051.6035     1   0   0   1   38e      
 39 1     634.0036     0   0   0   0   39e      
 39 1    1220.6337     0   1   1   0   39e      
 39 1    1796.6868     0   2   0   0   39e      
 39 1    1896.1980     1   0   0   0   39e      
 39 1    2490.6071     1   1   1   0   39e      
 39 1    2848.8796     0   0   0   1   39e      
 39 1    3068.2180     1   2   0   0   39e      
 39 1    3153.9635     2   0   0   0   39e      
 39 1    3421.5088     0   1   1   1   39e      
 39 1    4082.8983     1   0   0   1   39e      
 39 2    1221.7995     0   1   1   0   39f      
 39 2    2491.9986     1   1   1   0   39f      
 39 2    3422.6541     0   1   1   1   39f      
 40 1    1254.3636     0   1   1   0   40f      
 40 1    2524.4510     1   1   1   0   40f      
 40 1    3454.9540     0   1   1   1   40f      
 40 2     666.4948     0   0   0   0   40e      
 40 2    1253.1384     0   1   1   0   40e      
 40 2    1829.2296     0   2   0   0   40e      
 40 2    1928.5612     1   0   0   0   40e      
 40 2    2522.9878     1   1   1   0   40e      
 40 2    2881.1043     0   0   0   1   40e      
 40 2    3100.6255     1   2   0   0   40e      
 40 2    3186.2160     2   0   0   0   40e      
 40 2    3453.7504     0   1   1   1   40e      
 40 2    4114.9934     1   0   0   1   40e      
 41 1     699.7960     0   0   0   0   41e      
 41 1    1286.4535     0   1   1   0   41e      
 41 1    1862.5831     0   2   0   0   41e      
 41 1    1961.7315     1   0   0   0   41e      
 41 1    2556.1759     1   1   1   0   41e      
 41 1    2914.1324     0   0   0   1   41e      
 41 1    3133.8404     1   2   0   0   41e      
 41 1    3219.2730     2   0   0   0   41e      
 41 1    3486.7958     0   1   1   1   41e      
 41 1    4147.8888     1   0   0   1   41e      
 41 2    1287.7395     0   1   1   0   41f      
 41 2    2557.7126     1   1   1   0   41f      
 41 2    3488.0592     0   1   1   1   41f      
 42 1    1321.9271     0   1   1   0   42f      
 42 1    2591.7832     1   1   1   0   42f      
 42 1    3521.9694     0   1   1   1   42f      
 42 2     733.9072     0   0   0   0   42e      
 42 2    1320.5787     0   1   1   0   42e      
 42 2    1896.7470     0   2   0   0   42e      
 42 2    1995.7087     1   0   0   0   42e      
 42 2    2590.1712     1   1   1   0   42e      
 42 2    2947.9638     0   0   0   1   42e      
 42 2    3167.8625     1   2   0   0   42e      
 42 2    3253.1343     2   0   0   0   42e      
 42 2    3520.6448     0   1   1   1   42e      
 42 2    4181.5842     1   0   0   1   42e      
 43 1     768.8281     0   0   0   0   43e      
 43 1    1355.5140     0   1   1   0   43e      
 43 1    1931.7213     0   2   0   0   43e      
 43 1    2030.4923     1   0   0   0   43e      
 43 1    2624.9734     1   1   1   0   43e      
 43 1    2982.5983     0   0   0   1   43e      
 43 1    3202.6918     1   2   0   0   43e      
 43 1    3287.7997     2   0   0   0   43e      
 43 1    3555.2974     0   1   1   1   43e      
 43 1    4216.0806     1   0   0   1   43e      
 43 2    1356.9261     0   1   1   0   43f      
 43 2    2626.6627     1   1   1   0   43f      
 43 2    3556.6844     0   1   1   1   43f      
 44 1    1392.7364     0   1   1   0   44f      
 44 1    2662.3509     1   1   1   0   44f      
 44 1    3592.2043     0   1   1   1   44f      
 44 2     804.5585     0   0   0   0   44e      
 44 2    1391.2592     0   1   1   0   44e      
 44 2    1967.5058     0   2   0   0   44e      
 44 2    2066.0826     1   0   0   0   44e      
 44 2    2660.5826     1   1   1   0   44e      
 44 2    3018.0356     0   0   0   1   44e      
 44 2    3238.3279     1   2   0   0   44e      
 44 2    3323.2692     2   0   0   0   44e      
 44 2    3590.7532     0   1   1   1   44e      
 44 2    4251.3776     1   0   0   1   44e      
 45 1     841.0984     0   0   0   0   45e      
 45 1    1427.8141     0   1   1   0   45e      
 45 1    2004.0999     0   2   0   0   45e      
 45 1    2102.4791     1   0   0   0   45e      
 45 1    2696.9984     1   1   1   0   45e      
 45 1    3054.2757     0   0   0   1   45e      
 45 1    3274.7706     1   2   0   0   45e      
 45 1    3359.5424     2   0   0   0   45e      
 45 1    3627.0122     0   1   1   1   45e      
 45 1    4287.4759     1   0   0   1   45e      
 45 2    1429.3579     0   1   1   0   45f      
 45 2    2698.8475     1   1   1   0   45f      
 45 2    3628.5286     0   1   1   1   45f      
 46 1    1466.7903     0   1   1   0   46f      
 46 1    2736.1525     1   1   1   0   46f      
 46 1    3665.6573     0   1   1   1   46f      
 46 2     878.4474     0   0   0   0   46e      
 46 2    1465.1785     0   1   1   0   46e      
 46 2    2041.5038     0   2   0   0   46e      
 46 2    2139.6818     1   0   0   0   46e      
 46 2    2734.2207     1   1   1   0   46e      
 46 2    3091.3184     0   0   0   1   46e      
 46 2    3312.0199     1   2   0   0   46e      
 46 2    3396.6195     2   0   0   0   46e      
 46 2    3664.0742     0   1   1   1   46e      
 46 2    4324.3587     1   0   0   1   46e      
 47 1     916.6055     0   0   0   0   47e      
 47 1    1503.3522     0   1   1   0   47e      
 47 1    2079.7170     0   2   0   0   47e      
 47 1    2177.6905     1   0   0   0   47e      
 47 1    2772.2493     1   1   1   0   47e      
 47 1    3129.1635     0   0   0   1   47e      
 47 1    3350.0753     1   2   0   0   47e      
 47 1    3434.5000     2   0   0   0   47e      
 47 1    3701.9390     0   1   1   1   47e      
 47 1    4362.0540     1   0   0   1   47e      
 47 2    1505.0335     0   1   1   0   47f      
 47 2    2774.2657     1   1   1   0   47f      
 47 2    3703.5902     0   1   1   1   47f      
 48 1    1544.0872     0   1   1   0   48f      
 48 1    2813.1869     1   1   1   0   48f      
 48 1    3742.3270     0   1   1   1   48f      
 48 2     955.5724     0   0   0   0   48e      
 48 2    1542.3351     0   1   1   0   48e      
 48 2    2216.5050     1   0   0   0   48e      
 48 2    2811.0840     1   1   1   0   48e      
 48 2    3167.8107     0   0   0   1   48e      
 48 2    3388.9369     1   2   0   0   48e      
 48 2    3473.1840     2   0   0   0   48e      
 48 2    3740.6064     0   1   1   1   48e      
 48 2    4400.5492     1   0   0   1   48e      
 49 1     995.3480     0   0   0   0   49e      
 49 1    1582.1269     0   1   1   0   49e      
 49 1    2256.1251     1   0   0   0   49e      
 49 1    3207.2600     0   0   0   1   49e      
 49 1    3512.6712     2   0   0   0   49e      
 49 1    3780.0761     0   1   1   1   49e      
 49 1    4439.8414     1   0   0   1   49e      
 49 2    1583.9513     0   1   1   0   49f      
 49 2    3781.8676     0   1   1   1   49f      
 50 1    1624.6255     0   1   1   0   50f      
 50 1    3822.2118     0   1   1   1   50f      
 50 2    1035.9320     0   0   0   0   50e      
 50 2    1622.7275     0   1   1   0   50e      
 50 2    2296.5507     1   0   0   0   50e      
 50 2    3247.5111     0   0   0   1   50e      
 50 2    3552.9616     2   0   0   0   50e      
 50 2    3820.3481     0   1   1   1   50e      
 50 2    4479.9315     1   0   0   1   50e      
 51 1    1077.3243     0   0   0   0   51e      
 51 1    1664.1365     0   1   1   0   51e      
 51 1    2337.7814     1   0   0   0   51e      
 51 1    3288.5638     0   0   0   1   51e      
 51 1    3594.0548     2   0   0   0   51e      
 51 1    3861.4221     0   1   1   1   51e      
 51 1    4520.8202     1   0   0   1   51e      
 51 2    1666.1098     0   1   1   0   51f      
 51 2    3863.3592     0   1   1   1   51f      
 52 1    1708.4037     0   1   1   0   52f      
 52 1    3905.3100     0   1   1   1   52f      
 52 2    1119.5246     0   0   0   0   52e      
 52 2    1706.3540     0   1   1   0   52e      
 52 2    2379.8173     1   0   0   0   52e      
 52 2    3330.4178     0   0   0   1   52e      
 52 2    3635.9508     2   0   0   0   52e      
 52 2    3903.2978     0   1   1   1   52e      
 52 2    4562.5071     1   0   0   1   52e      
 53 1    1162.5327     0   0   0   0   53e      
 53 1    1749.3795     0   1   1   0   53e      
 53 1    2422.6579     1   0   0   0   53e      
 53 1    3373.0732     0   0   0   1   53e      
 53 1    3678.6494     2   0   0   0   53e      
 53 1    3945.9752     0   1   1   1   53e      
 53 1    4604.9923     1   0   0   1   53e      
 53 2    1751.5072     0   1   1   0   53f      
 53 2    3948.0636     0   1   1   1   53f      
 54 1    1795.4200     0   1   1   0   54f      
 54 1    3991.6199     0   1   1   1   54f      
 54 2    1206.3485     0   0   0   0   54e      
 54 2    1793.2130     0   1   1   0   54e      
 54 2    2466.3032     1   0   0   0   54e      
 54 2    3416.5294     0   0   0   1   54e      
 54 2    3989.4541     0   1   1   1   54e      
 54 2    4648.2752     1   0   0   1   54e      
 55 1    1250.9717     0   0   0   0   55e      
 55 1    1837.8542     0   1   1   0   55e      
 55 1    2510.7531     1   0   0   0   55e      
 55 1    3460.7865     0   0   0   1   55e      
 55 1    4033.7340     0   1   1   1   55e      
 55 2    1840.1419     0   1   1   0   55f      
 55 2    4035.9788     0   1   1   1   55f      
 56 1    1885.6726     0   1   1   0   56f      
 56 1    4081.1399     0   1   1   1   56f      
 56 2    1296.4021     0   0   0   0   56e      
 56 2    1883.3028     0   1   1   0   56e      
 56 2    2556.0071     1   0   0   0   56e      
 56 2    3505.8442     0   0   0   1   56e      
 56 2    4078.8150     0   1   1   1   56e      
 57 1    1342.6395     0   0   0   0   57e      
 57 1    2602.0653     1   0   0   0   57e      
 57 1    3551.7022     0   0   0   1   57e      
 57 1    4124.6966     0   1   1   1   57e      
 57 2    4127.1030     0   1   1   1   57f      
 58 2    1389.6836     0   0   0   0   58e      
 58 2    2648.9272     1   0   0   0   58e      
 58 2    3598.3603     0   0   0   1   58e      
 59 1    1437.5342     0   0   0   0   59e      
 59 1    2696.5928     1   0   0   0   59e      
 59 1    3645.8183     0   0   0   1   59e      
 60 2    1486.1911     0   0   0   0   60e      
 60 2    2745.0617     1   0   0   0   60e      
 60 2    3694.0760     0   0   0   1   60e      
 61 1    1535.6540     0   0   0   0   61e      
 61 1    2794.3338     1   0   0   0   61e      
 61 1    3743.1331     0   0   0   1   61e      
 62 2    1585.9227     0   0   0   0   62e      
 62 2    2844.4089     1   0   0   0   62e      
 62 2    3792.9894     0   0   0   1   62e      
 63 1    1636.9970     0   0   0   0   63e      
 63 1    3843.6447     0   0   0   1   63e      
 64 2    1688.8766     0   0   0   0   64e      
 64 2    3895.0985     0   0   0   1   64e      
 65 1    1741.5612     0   0   0   0   65e      
 65 1    3947.3510     0   0   0   1   65e      
 66 2    1795.0505     0   0   0   0   66e      
 66 2    4000.4015     0   0   0   1   66e      
 67 1    1849.3444     0   0   0   0   67e      
 67 1    4054.2499     0   0   0   1   67e      
 68 2    1904.4425     0   0   0   0   68e      
 68 2    4108.8961     0   0   0   1   68e      
 69 1    1960.3446     0   0   0   0   69e      
 69 1    4164.3396     0   0   0   1   69e      
 70 2    4220.5802     0   0   0   1   70e      
