# Supplementary material for: A 0.002 cm−1-Accurate PES for 14N216O
Source: Molecules. 2026 May 23;31(11):1793. doi: 10.3390/molecules31111793 (PMC13257640; doi:10.3390/molecules31111793)
Supplement: Supplementary file 1 [file molecules-31-01793-s001.zip › Supp.files/reference.and.statistics/get_rms_statistics/minor.isotopologues/448/fort.1903.s11.448.D2n.HITRAN2020]

  J  isym   E_HITRAN #root    E_D2n                   CI-coe diff(D2n-HITRAN)  E_next  diff/E_next(%)  v1v2l2v3-HITRAN 
  1  1      0.79120    1      0.79115   0   0   0   0 .990235     -0.00005   -584.22895       0.000    0  0  0  0  2    0  0  0  0  0
  2  2      2.37350    1      2.37345   0   0   0   0 .990235     -0.00005   -584.22968       0.000    0  0  0  0  2    0  0  0  0  0
  3  1      4.74690    1      4.74689   0   0   0   0 .990234     -0.00001   -584.23077       0.000    0  0  0  0  2    0  0  0  0  0
  4  2      7.91150    1      7.91145   0   0   0   0 .990234     -0.00005   -584.23222       0.000    0  0  0  0  2    0  0  0  0  0
  5  1     11.86720    1     11.86713   0   0   0   0 .990233     -0.00007   -584.23403       0.000    0  0  0  0  2    0  0  0  0  0
  6  2     16.61400    1     16.61391   0   0   0   0 .990233     -0.00009   -584.23621       0.000    0  0  0  0  2    0  0  0  0  0
  7  1     22.15190    1     22.15175   0   0   0   0 .990232     -0.00015   -584.23875       0.000    0  0  0  0  2    0  0  0  0  0
  8  2     28.48080    1     28.48065   0   0   0   0 .990230     -0.00015   -584.24165       0.000    0  0  0  0  2    0  0  0  0  0
  9  1     35.60070    1     35.60055   0   0   0   0 .990229     -0.00015   -584.24491       0.000    0  0  0  0  2    0  0  0  0  0
 10  2     43.51170    1     43.51144   0   0   0   0 .990228     -0.00026   -584.24854       0.000    0  0  0  0  2    0  0  0  0  0
 11  1     52.21350    1     52.21326   0   0   0   0 .990226     -0.00024   -584.25252       0.000    0  0  0  0  2    0  0  0  0  0
 12  2     61.70630    1     61.70599   0   0   0   0 .990224     -0.00031   -584.25687       0.000    0  0  0  0  2    0  0  0  0  0
 13  1     71.98990    1     71.98957   0   0   0   0 .990222     -0.00033   -584.26157       0.000    0  0  0  0  2    0  0  0  0  0
 14  2     83.06440    1     83.06396   0   0   0   0 .990219     -0.00044   -584.26663       0.000    0  0  0  0  2    0  0  0  0  0
 15  1     94.92960    1     94.92911   0   0   0   0 .990216     -0.00049   -584.27205       0.000    0  0  0  0  2    0  0  0  0  0
 16  2    107.58550    1    107.58494   0   0   0   0 .990213     -0.00056   -584.27783       0.000    0  0  0  0  2    0  0  0  0  0
 17  1    121.03200    1    121.03141   0   0   0   0 .990210     -0.00059   -584.28396       0.000    0  0  0  0  2    0  0  0  0  0
 18  2    135.26910    1    135.26846   0   0   0   0 .990206     -0.00064   -584.29045       0.000    0  0  0  0  2    0  0  0  0  0
 19  1    150.29670    1    150.29600   0   0   0   0 .990201     -0.00070   -584.29730       0.000    0  0  0  0  2    0  0  0  0  0
 20  2    166.11480    1    166.11398   0   0   0   0 .990196     -0.00082   -584.30450       0.000    0  0  0  0  2    0  0  0  0  0
 21  1    182.72320    1    182.72230   0   0   0   0 .990191     -0.00090   -584.31205       0.000    0  0  0  0  2    0  0  0  0  0
 22  2    200.12190    1    200.12091   0   0   0   0 .990185     -0.00099   -584.31995       0.000    0  0  0  0  2    0  0  0  0  0
 23  1    218.31080    1    218.30970   0   0   0   0 .990179     -0.00110   -584.32821       0.000    0  0  0  0  2    0  0  0  0  0
 24  2    237.28970    1    237.28860   0   0   0   0 .990172     -0.00110   -584.33681       0.000    0  0  0  0  2    0  0  0  0  0
 25  1    257.05870    1    257.05750   0   0   0   0 .990164     -0.00120   -584.34577       0.000    0  0  0  0  2    0  0  0  0  0
 26  2    277.61770    1    277.61633   0   0   0   0 .990156     -0.00137   -584.35507       0.000    0  0  0  0  2    0  0  0  0  0
 27  1    298.96640    1    298.96497   0   0   0   0 .990147     -0.00143   -584.36472       0.000    0  0  0  0  2    0  0  0  0  0
 28  2    321.10490    1    321.10333   0   0   0   0 .990137     -0.00157   -584.37471       0.000    0  0  0  0  2    0  0  0  0  0
 29  1    344.03290    1    344.03130   0   0   0   0 .990126     -0.00160   -584.38504       0.000    0  0  0  0  2    0  0  0  0  0
 30  2    367.75050    1    367.74877   0   0   0   0 .990114     -0.00173   -584.39572       0.000    0  0  0  0  2    0  0  0  0  0
 31  1    392.25750    1    392.25563   0   0   0   0 .990102     -0.00187   -584.40674       0.000    0  0  0  0  2    0  0  0  0  0
 32  2    417.55370    1    417.55175   0   0   0   0 .990088     -0.00195   -584.41810       0.000    0  0  0  0  2    0  0  0  0  0
 33  1    443.63910    1    443.63702   0   0   0   0 .990074     -0.00208   -584.42979       0.000    0  0  0  0  2    0  0  0  0  0
 34  2    470.51350    1    470.51131   0   0   0   0 .990058     -0.00219   -584.44182       0.000    0  0  0  0  2    0  0  0  0  0
 35  1    498.17680    1    498.17449   0   0   0   0 .990041     -0.00231   -584.45419       0.000    0  0  0  0  2    0  0  0  0  0
 36  2    526.62880    1    526.62643   0   0   0   0 .990023     -0.00237   -584.46688       0.000    0  0  0  0  2    0  0  0  0  0
 37  1    555.86950    1    555.86699   0   0   0   0 .990003     -0.00251   -584.47991       0.000    0  0  0  0  2    0  0  0  0  0
 38  2    585.89870    1    585.89603   0   0   0   0 .989982     -0.00267   -584.49327       0.000    0  0  0  0  2    0  0  0  0  0
 39  1    616.71620    1    616.71341   0   0   0   0 .989960     -0.00279   -584.50696       0.000    0  0  0  0  2    0  0  0  0  0
 40  2    648.32190    1    648.31899   0   1   1   0 .989936     -0.00291   -584.52096       0.000    0  0  0  0  2    0  1  1  0  2
 41  1    680.71560    1    680.71259   0   1   1   0 .989911     -0.00301   -584.53530       0.001    0  0  0  0  2    0  1  1  0  2
 42  2    713.89720    1    713.89408   0   1   1   0 .989884     -0.00312   -584.54996       0.001    0  0  0  0  2    0  1  1  0  2
 43  1    747.86660    1    747.86329   0   1   1   0 .989855     -0.00331   -584.56493       0.001    0  0  0  0  2    0  1  1  0  2
 44  2    782.62350    1    782.62005   0   1   1   0 .989824     -0.00345   -584.58023       0.001    0  0  0  0  2    0  1  1  0  2
 45  1    818.16780    1    818.16421   0   1   1   0 .989792     -0.00359   -584.59583       0.001    0  0  0  0  2    0  1  1  0  2
 46  2    854.49930    1    854.49559   0   1   1   0 .989758     -0.00371   -584.61175       0.001    0  0  0  0  2    0  1  1  0  2
 47  1    891.61780    1    891.61401   0   1   1   0 .989721     -0.00379   -584.62799       0.001    0  0  0  0  2    0  1  1  0  2
 48  2    929.52330    1    929.51931   0   1   1   0 .989683     -0.00399   -584.64452       0.001    0  0  0  0  2    0  1  1  0  2
 49  1    968.21540    1    968.21128   0   1   1   0 .989642     -0.00412   -584.66137       0.001    0  0  0  0  2    0  1  1  0  2
 50  2   1007.69400    1   1007.68975   0   1   1   0 .989599     -0.00425   -584.67852       0.001    0  0  0  0  2    0  1  1  0  2
 51  1   1047.95890    1   1047.95452   0   1   1   0 .989553     -0.00438   -584.69598       0.001    0  0  0  0  2    0  1  1  0  2
 52  2   1089.01000    1   1089.00542   0   1   1   0 .989505     -0.00458   -584.71372       0.001    0  0  0  0  2    0  1  1  0  2
 53  1   1130.84690    1   1130.84223   0   1   1   0 .989455     -0.00467   -584.73177       0.001    0  0  0  0  2    0  1  1  0  2
 54  2   1173.46960    1   1173.46476   0   1   1   0 .989402     -0.00484   -584.75011       0.001    0  0  0  0  2    0  1  1  0  2
 55  1   1216.87780    1   1216.87279   0   1   1   0 .989346     -0.00501   -584.76874       0.001    0  0  0  0  2    0  1  1  0  2
 56  2   1261.07130    1   1261.06612   0   1   1   0 .989287     -0.00518   -584.78766       0.001    0  0  0  0  2    0  1  1  0  2
 57  1   1306.04990    1   1306.04454   0   1   1   0 .989225     -0.00536   -584.80687       0.001    0  0  0  0  2    0  1  1  0  2
 58  2   1351.81330    1   1351.80784   0   1   1   0 .989160     -0.00546   -584.82635       0.001    0  0  0  0  2    0  1  1  0  2
 59  1   1398.36140    1   1398.35578   0   1   1   0 .989092     -0.00562   -584.84612       0.001    0  0  0  0  2    0  1  1  0  2
 60  2   1445.69400    1   1445.68814   0   1   1   0 .989021     -0.00586   -584.86617       0.001    0  0  0  0  2    0  1  1  0  2
 61  1   1493.81080    1   1493.80471   0   1   1   0 .988947     -0.00609   -584.88649       0.001    0  0  0  0  2    0  1  1  0  2
 62  2   1542.71150    1   1542.70524   0   3   1   0 .988868     -0.00626   -584.90708       0.001    0  0  0  0  2    0  3  1  0  4
 63  1   1592.39590    1   1592.38949   0   3   1   0 .988787     -0.00641   -584.92794       0.001    0  0  0  0  2    0  3  1  0  4
 64  2   1642.86390    1   1642.85724   0   3   1   0 .988701     -0.00666   -584.94907       0.001    0  0  0  0  2    0  3  1  0  4
 65  1   1694.11520    1   1694.10824   0   3   1   0 .988612     -0.00696   -584.97045       0.001    0  0  0  0  2    0  3  1  0  4
 66  2   1746.14940    1   1746.14223   0   3   1   0 .988519     -0.00717   -584.99210       0.001    0  0  0  0  2    0  3  1  0  4
 67  1   1798.96630    1   1798.95897   0   3   1   0 .988422     -0.00733   -585.01400       0.001    0  0  0  0  2    0  3  1  0  4
 68  2   1852.56580    1   1852.55820   0   3   1   0 .988320     -0.00760   -585.03616       0.001    0  0  0  0  2    0  3  1  0  4
 69  1   1906.94760    1   1906.93967   0   3   1   0 .988215     -0.00793   -585.05856       0.001    0  0  0  0  2    0  3  1  0  4
 70  2   1962.11140    1   1962.10311   0   3   1   0 .988105     -0.00829   -585.08121       0.001    0  0  0  0  2    0  3  1  0  4
 71  1   2018.05660    1   2018.04825   0   3   1   0 .987990     -0.00835   -585.10411       0.001    0  0  0  0  2    0  3  1  0  4
 72  2   2074.78300    1   2074.77483   0   3   1   0 .987871     -0.00817   -585.12724       0.001    0  0  0  0  2    0  3  1  0  4
 73  1   2132.29100    1   2132.28256   0   3   1   0 .987747     -0.00844   -585.15060       0.001    0  0  0  0  2    0  3  1  0  4
 74  2   2190.57990    1   2190.57118   0   3   1   0 .987618     -0.00872   -585.17420       0.001    0  0  0  0  2    0  3  1  0  4
 75  1   2249.64940    1   2249.64040   0   3   1   0 .987483     -0.00900   -585.19803       0.002    0  0  0  0  2    0  3  1  0  4
 76  2   2309.49920    1   2309.48994   0   3   1   0 .987344     -0.00926   -585.22208       0.002    0  0  0  0  2    0  3  1  0  4
  0  2   2216.71140    4   2216.71353   1   0   0   0 .820648      0.00213    -77.30152      -0.003    0  0  0  1  2    1  0  0 -1  2
  1  1   2217.49610    7   2217.49822   1   0   0   0 .820650      0.00212    -77.31040      -0.003    0  0  0  1  2    1  0  0 -1  2
  2  2   2219.06550    8   2219.06761   1   0   0   0 .820654      0.00211    -77.32817      -0.003    0  0  0  1  2    1  0  0 -1  2
  3  1   2221.41960    9   2221.42169   1   0   0   0 .820661      0.00209    -77.35482      -0.003    0  0  0  1  2    1  0  0 -1  2
  4  2   2224.55830    9   2224.56044   1   0   0   0 .820670      0.00214    -77.39034      -0.003    0  0  0  1  2    1  0  0 -1  2
  5  1   2228.48170    9   2228.48385   1   0   0   0 .820681      0.00215    -77.43471      -0.003    0  0  0  1  2    1  0  0 -1  2
  6  2   2233.18980    9   2233.19190   1   0   0   0 .820695      0.00210    -77.48792      -0.003    0  0  0  1  2    1  0  0 -1  2
  7  1   2238.68250    9   2238.68456   1   0   0   0 .820710      0.00206    -77.54994      -0.003    0  0  0  1  2    1  0  0 -1  2
  8  2   2244.95970    9   2244.96182   1   0   0   0 .820728      0.00212    -77.62080      -0.003    0  0  0  1  2    1  0  0 -1  2
  9  1   2252.02160    9   2252.02363   1   0   0   0 .820748      0.00203    -77.70037      -0.003    0  0  0  1  2    1  0  0 -1  2
 10  2   2259.86790    9   2259.86998   1   0   0   0 .820770      0.00208    -77.78872      -0.003    0  0  0  1  2    1  0  0 -1  2
 11  1   2268.49880    9   2268.50081   1   0   0   0 .820794      0.00201    -77.88579      -0.003    0  0  0  1  2    1  0  0 -1  2
 12  2   2277.91410    9   2277.91609   1   0   0   0 .820820      0.00199    -77.99154      -0.003    0  0  0  1  2    1  0  0 -1  2
 13  1   2288.11390    9   2288.11577   1   0   0   0 .820849      0.00187    -78.10593      -0.002    0  0  0  1  2    1  0  0 -1  2
 14  2   2299.09790    9   2299.09980   1   0   0   0 .820879      0.00190    -78.22893      -0.002    0  0  0  1  2    1  0  0 -1  2
 15  1   2310.86640    9   2310.86814   1   0   0   0 .820912      0.00174    -78.36049      -0.002    0  0  0  1  2    1  0  0 -1  2
 16  2   2323.41900    9   2323.42071   1   0   0   0 .820946      0.00171    -78.50056      -0.002    0  0  0  1  2    1  0  0 -1  2
 17  1   2336.75580    9   2336.75747   1   0   0   0 .820983      0.00167    -78.64911      -0.002    0  0  0  1  2    1  0  0 -1  2
 18  2   2350.87670    9   2350.87834   1   0   0   0 .821021      0.00164    -78.80607      -0.002    0  0  0  1  2    1  0  0 -1  2
 19  1   2365.78160    9   2365.78327   1   0   0   0 .821062      0.00167    -78.97140      -0.002    0  0  0  1  2    1  0  0 -1  2
 20  2   2381.47060    9   2381.47217   1   0   0   0 .821104      0.00157    -79.14503      -0.002    0  0  0  1  2    1  0  0 -1  2
 21  1   2397.94350    9   2397.94497   1   0   0   0 .821149      0.00147    -79.32721      -0.002    0  0  0  1  2    1  0  0 -1  2
 22  2   2415.20020    9   2415.20160   1   0   0   0 .821195      0.00140    -79.51693      -0.002    0  0  0  1  2    1  0  0 -1  2
 23  1   2433.24070    9   2433.24197   1   0   0   0 .821242      0.00127    -79.71519      -0.002    0  0  0  1  2    1  0  0 -1  2
 24  2   2452.06470    9   2452.06598   1   0   0   0 .821292      0.00128    -79.92145      -0.002    0  0  0  1  2    1  0  0 -1  2
 25  1   2471.67230    9   2471.67356   1   0   0   0 .821343      0.00126    -80.13569      -0.002    0  0  0  1  2    1  0  0 -1  2
 26  2   2492.06350    9   2492.06461   1   0   0   0 .821396      0.00111    -80.35786      -0.001    0  0  0  1  2    1  0  0 -1  2
 27  1   2513.23790    9   2513.23902   1   0   0   0 .821451      0.00112    -80.58788      -0.001    0  0  0  1  2    1  0  0 -1  2
 28  2   2535.19570    9   2535.19670   1   0   0   0 .821507      0.00100    -80.82567      -0.001    0  0  0  1  2    1  0  0 -1  2
 29  1   2557.93670    9   2557.93754   1   0   0   0 .821565      0.00084    -81.07117      -0.001    0  0  0  1  2    1  0  0 -1  2
 30  2   2581.46060    9   2581.46142   1   0   0   0 .821624      0.00082    -81.32429      -0.001    0  0  0  1  2    1  0  0 -1  2
 31  1   2605.76760    9   2605.76825   1   0   0   0 .821685      0.00065    -81.58497      -0.001    0  0  0  1  2    1  0  0 -1  2
 32  2   2630.85730    9   2630.85789   1   0   0   0 .821747      0.00059    -81.85311      -0.001    0  0  0  1  2    1  0  0 -1  2
 33  1   2656.72970    9   2656.73023   1   0   0   0 .821810      0.00053    -82.12864      -0.001    0  0  0  1  2    1  0  0 -1  2
 34  2   2683.38470    9   2683.38515   1   0   0   0 .821875      0.00045    -82.41147      -0.001    0  0  0  1  2    1  0  0 -1  2
 35  1   2710.82210    9   2710.82251   1   0   0   0 .821941      0.00041    -82.70154      -0.000    0  0  0  1  2    1  0  0 -1  2
 36  2   2739.04190    9   2739.04218   1   0   0   0 .822007      0.00028    -82.99875      -0.000    0  0  0  1  2    1  0  0 -1  2
 37  1   2768.04390    9   2768.04402   1   0   0   0 .822075      0.00012    -83.30301      -0.000    0  0  0  1  2    1  0  0 -1  2
 38  2   2797.82780    9   2797.82791   1   0   0   0 .822144      0.00011    -83.61426      -0.000    0  0  0  1  2    1  0  0 -1  2
 39  1   2828.39380    9   2828.39368   1   0   0   0 .822214     -0.00012    -83.93241       0.000    0  0  0  1  2    1  0  0 -1  2
 40  2   2859.74140    9   2859.74120   1   1   1   0 .822285     -0.00020    -84.25736       0.000    0  0  0  1  2    1  1  1 -1  4
 41  1   2891.87050    9   2891.87030   1   1   1   0 .822357     -0.00020    -84.58905       0.000    0  0  0  1  2    1  1  1 -1  4
 42  2   2924.78120    9   2924.78085   1   1   1   0 .822429     -0.00035    -84.92739       0.000    0  0  0  1  2    1  1  1 -1  4
 43  1   2958.47310    9   2958.47267   1   1   1   0 .822502     -0.00043    -85.27230       0.001    0  0  0  1  2    1  1  1 -1  4
 44  2   2992.94620    9   2992.94560   1   1   1   0 .822576     -0.00060    -85.62370       0.001    0  0  0  1  2    1  1  1 -1  4
 45  1   3028.20020    9   3028.19949   1   1   1   0 .822650     -0.00071    -85.98151       0.001    0  0  0  1  2    1  1  1 -1  4
 46  2   3064.23500    9   3064.23415   1   1   1   0 .822724     -0.00085    -86.34564       0.001    0  0  0  1  2    1  1  1 -1  4
 47  1   3101.05040    9   3101.04942   1   1   1   0 .822799     -0.00098    -86.71603       0.001    0  0  0  1  2    1  1  1 -1  4
 48  2   3138.64620    9   3138.64511   1   1   1   0 .822874     -0.00109    -87.09260       0.001    0  0  0  1  2    1  1  1 -1  4
 49  1   3177.02230    9   3177.02105   1   1   1   0 .822950     -0.00125    -87.47527       0.001    0  0  0  1  2    1  1  1 -1  4
 50  2   3216.17840    9   3216.17704   1   1   1   0 .823025     -0.00136    -87.86397       0.002    0  0  0  1  2    1  1  1 -1  4
 51  1   3256.11440    9   3256.11289   1   1   1   0 .823100     -0.00151    -88.25864       0.002    0  0  0  1  2    1  1  1 -1  4
 52  2   3296.83010    9   3296.82844   1   1   1   0 .823176     -0.00166    -88.65918       0.002    0  0  0  1  2    1  1  1 -1  4
 53  1   3338.32530    9   3338.32345   1   1   1   0 .823251     -0.00185    -89.06555       0.002    0  0  0  1  2    1  1  1 -1  4
 54  2   3380.59970    9   3380.59775   1   1   1   0 .823326     -0.00195    -89.47767       0.002    0  0  0  1  2    1  1  1 -1  4
 55  1   3423.65320    9   3423.65111   1   1   1   0 .823400     -0.00209    -89.89548       0.002    0  0  0  1  2    1  1  1 -1  4
 56  2   3467.48570    9   3467.48334   1   1   1   0 .823474     -0.00236    -90.31892       0.003    0  0  0  1  2    1  1  1 -1  4
 57  1   3512.09670    9   3512.09422   1   1   1   0 .823547     -0.00248    -90.74792       0.003    0  0  0  1  2    1  1  1 -1  4
 58  2   3557.48620    9   3557.48354   1   1   1   0 .823620     -0.00266    -91.18243       0.003    0  0  0  1  2    1  1  1 -1  4
 59  1   3603.65390    9   3603.65107   1   1   1   0 .823692     -0.00283    -91.62239       0.003    0  0  0  1  2    1  1  1 -1  4
 60  2   3650.59960    9   3650.59660   1   1   1   0 .823763     -0.00300    -92.06775       0.003    0  0  0  1  2    1  1  1 -1  4
 61  1   3698.32310    9   3698.31989   1   1   1   0 .823833     -0.00321    -92.51844       0.003    0  0  0  1  2    1  1  1 -1  4
 62  2   3746.82410    9   3746.82072   1   3   1   0 .823902     -0.00338    -92.97441       0.004    0  0  0  1  2    1  3  1 -1  6
 63  1   3796.10250    9   3796.09884   1   3   1   0 .823970     -0.00366    -93.43563       0.004    0  0  0  1  2    1  3  1 -1  6
 64  2   3846.15790    9   3846.15403   1   3   1   0 .824037     -0.00387    -93.90202       0.004    0  0  0  1  2    1  3  1 -1  6
 65  1   3896.99010    9   3896.98603   1   3   1   0 .824102     -0.00407    -94.37356       0.004    0  0  0  1  2    1  3  1 -1  6
 66  2   3948.59880    9   3948.59460   1   3   1   0 .824165     -0.00420    -94.85019       0.004    0  0  0  1  2    1  3  1 -1  6
 67  1   4000.98400    9   4000.97950   1   3   1   0 .824227     -0.00450    -95.33187       0.005    0  0  0  1  2    1  3  1 -1  6
 68  2   4054.14490    9   4054.14046   1   3   1   0 .824287     -0.00444    -95.81854       0.005    0  0  0  1  2    1  3  1 -1  6
 69  1   4108.08190    9   4108.07723   1   3   1   0 .824345     -0.00467    -96.31018       0.005    0  0  0  1  2    1  3  1 -1  6
 70  2   4162.79440    9   4162.78954   1   3   1   0 .824401     -0.00486    -96.80674       0.005    0  0  0  1  2    1  3  1 -1  6
 71  1   4218.28230    9   4218.27714   1   3   1   0 .824455     -0.00516    -97.30817       0.005    0  0  0  1  2    1  3  1 -1  6
 72  2   4274.54510    9   4274.53975   1   3   1   0 .824506     -0.00535    -97.81443       0.005    0  0  0  1  2    1  3  1 -1  6
 73  1   4331.58270    9   4331.57710   1   3   1   0 .824556     -0.00560    -98.32550       0.006    0  0  0  1  2    1  3  1 -1  6
 74  2   4389.39470    9   4389.38891   1   3   1   0 .824602     -0.00579    -98.84132       0.006    0  0  0  1  2    1  3  1 -1  6
 75  1   4447.98110    9   4447.97490   1   3   1   0 .824646     -0.00620    -99.36186       0.006    0  0  0  1  2    1  3  1 -1  6
 76  2   4507.34130    9   4507.33480   1   3   1   0 .824687     -0.00650    -99.88708       0.007    0  0  0  1  2    1  3  1 -1  6
 77  1   4567.47510    9   4567.46829   1   3   1   0 .824725     -0.00681   -100.41695       0.007    0  0  0  1  2    1  3  1 -1  6
  0  2   4403.02760   14   4403.03091   2   0   0   0 .684573      0.00331    -53.87446      -0.006    0  0  0  2  2    2  0  0 -2  4
  1  1   4403.80590   27   4403.80914   2   0   0   0 .684578      0.00324    -53.88358      -0.006    0  0  0  2  2    2  0  0 -2  4
  2  2   4405.36230   34   4405.36560   2   0   0   0 .684587      0.00330    -53.90181      -0.006    0  0  0  2  2    2  0  0 -2  4
  3  1   4407.69700   41   4407.70027   2   0   0   0 .684601      0.00327    -53.92916      -0.006    0  0  0  2  2    2  0  0 -2  4
  4  2   4410.80990   44   4410.81315   2   0   0   0 .684620      0.00325    -53.96560      -0.006    0  0  0  2  2    2  0  0 -2  4
  5  1   4414.70100   47   4414.70422   2   0   0   0 .684644      0.00322    -54.01114      -0.006    0  0  0  2  2    2  0  0 -2  4
  6  2   4419.37020   48   4419.37346   2   0   0   0 .684673      0.00326    -54.06574      -0.006    0  0  0  2  2    2  0  0 -2  4
  7  1   4424.81770   49   4424.82086   2   0   0   0 .684706      0.00316    -54.12939      -0.006    0  0  0  2  2    2  0  0 -2  4
  8  2   4431.04320   49   4431.04637   2   0   0   0 .684744      0.00317    -54.20211      -0.006    0  0  0  2  2    2  0  0 -2  4
  9  1   4438.04690   49   4438.04998   2   0   0   0 .684787      0.00308    -54.28377      -0.006    0  0  0  2  2    2  0  0 -2  4
 10  2   4445.82850   49   4445.83165   2   0   0   0 .684834      0.00315    -54.37444      -0.006    0  0  0  2  2    2  0  0 -2  4
 11  1   4454.38830   49   4454.39134   2   0   0   0 .684886      0.00304    -54.47407      -0.006    0  0  0  2  2    2  0  0 -2  4
 12  2   4463.72600   49   4463.72901   2   0   0   0 .684943      0.00301    -54.58261      -0.006    0  0  0  2  2    2  0  0 -2  4
 13  1   4473.84170   49   4473.84461   2   0   0   0 .685004      0.00291    -54.70002      -0.005    0  0  0  2  2    2  0  0 -2  4
 14  2   4484.73520   49   4484.73810   2   0   0   0 .685070      0.00290    -54.82627      -0.005    0  0  0  2  2    2  0  0 -2  4
 15  1   4496.40660   49   4496.40942   2   0   0   0 .685140      0.00282    -54.96131      -0.005    0  0  0  2  2    2  0  0 -2  4
 16  2   4508.85580   49   4508.85851   2   0   0   0 .685215      0.00271    -55.10510      -0.005    0  0  0  2  2    2  0  0 -2  4
 17  1   4522.08270   49   4522.08532   2   0   0   0 .685295      0.00262    -55.25759      -0.005    0  0  0  2  2    2  0  0 -2  4
 18  2   4536.08710   49   4536.08978   2   0   0   0 .685379      0.00268    -55.41874      -0.005    0  0  0  2  2    2  0  0 -2  4
 19  1   4550.86930   49   4550.87182   2   0   0   0 .685467      0.00252    -55.58848      -0.005    0  0  0  2  2    2  0  0 -2  4
 20  2   4566.42890   49   4566.43137   2   0   0   0 .685560      0.00247    -55.76676      -0.004    0  0  0  2  2    2  0  0 -2  4
 21  1   4582.76600   49   4582.76835   2   0   0   0 .685657      0.00235     55.81066       0.004    0  0  0  2  2    2  0  0 -2  4
 22  2   4599.88040   49   4599.88269   2   0   0   0 .685758      0.00229     55.67718       0.004    0  0  0  2  2    2  0  0 -2  4
 23  1   4617.77210   49   4617.77430   2   0   0   0 .685864      0.00220     55.53748       0.004    0  0  0  2  2    2  0  0 -2  4
 24  2   4636.44100   49   4636.44309   2   0   0   0 .685973      0.00209     55.39155       0.004    0  0  0  2  2    2  0  0 -2  4
 25  1   4655.88700   49   4655.88897   2   0   0   0 .686087      0.00197     55.23936       0.004    0  0  0  2  2    2  0  0 -2  4
 26  2   4676.10990   49   4676.11186   2   0   0   0 .686205      0.00196     55.08090       0.004    0  0  0  2  2    2  0  0 -2  4
 27  1   4697.10980   49   4697.11164   2   0   0   0 .686328      0.00184     54.91614       0.003    0  0  0  2  2    2  0  0 -2  4
 28  2   4718.88640   49   4718.88823   2   0   0   0 .686454      0.00183     54.74505       0.003    0  0  0  2  2    2  0  0 -2  4
 29  1   4741.43990   49   4741.44150   2   0   0   0 .686584      0.00160     54.56761       0.003    0  0  0  2  2    2  0  0 -2  4
 30  2   4764.76980   49   4764.77136   2   0   0   0 .686718      0.00156     54.38379       0.003    0  0  0  2  2    2  0  0 -2  4
 31  1   4788.87620   49   4788.87768   2   0   0   0 .686856      0.00148     54.19358       0.003    0  0  0  2  2    2  0  0 -2  4
 32  2   4813.75900   49   4813.76035   2   0   0   0 .686998      0.00135     53.99692       0.003    0  0  0  2  2    2  0  0 -2  4
 33  1   4839.41800   49   4839.41926   2   0   0   0 .687143      0.00126     53.79381       0.002    0  0  0  2  2    2  0  0 -2  4
 34  2   4865.85310   49   4865.85427   2   0   0   0 .687292      0.00117     53.58420       0.002    0  0  0  2  2    2  0  0 -2  4
 35  1   4893.06420   49   4893.06526   2   0   0   0 .687445      0.00106     53.36806       0.002    0  0  0  2  2    2  0  0 -2  4
 36  2   4921.05110   49   4921.05209   2   0   0   0 .687601      0.00099     53.14538       0.002    0  0  0  2  2    2  0  0 -2  4
 37  1   4949.81370   49   4949.81463   2   0   0   0 .687761      0.00093     52.91609       0.002    0  0  0  2  2    2  0  0 -2  4
 38  2   4979.35200   49   4979.35274   2   0   0   0 .687924      0.00074     52.68017       0.001    0  0  0  2  2    2  0  0 -2  4
 39  1   5009.66560   49   5009.66627   2   0   0   0 .688090      0.00067     52.43759       0.001    0  0  0  2  2    2  0  0 -2  4
 40  2   5040.75450   49   5040.75509   2   1   1   0 .688260      0.00059     52.18830       0.001    0  0  0  2  2    2  1  1 -2  6
 41  1   5072.61850   49   5072.61902   2   1   1   0 .688433      0.00052     51.93226       0.001    0  0  0  2  2    2  1  1 -2  6
 42  2   5105.25750   49   5105.25792   2   1   1   0 .688609      0.00042     51.66943       0.001    0  0  0  2  2    2  1  1 -2  6
 43  1   5138.67130   49   5138.67164   2   1   1   0 .688788      0.00034     51.39977       0.001    0  0  0  2  2    2  1  1 -2  6
 44  2   5172.85980   49   5172.86000   2   1   1   0 .688970      0.00020     51.12323       0.000    0  0  0  2  2    2  1  1 -2  6
 45  1   5207.82270   49   5207.82285   2   1   1   0 .689155      0.00015     50.83977       0.000    0  0  0  2  2    2  1  1 -2  6
 46  2   5243.55980   49   5243.56001   2   1   1   0 .689343      0.00021     50.54934       0.000    0  0  0  2  2    2  1  1 -2  6
 47  1   5280.07130   49   5280.07131   2   1   1   0 .689533      0.00001     50.25189       0.000    0  0  0  2  2    2  1  1 -2  6
  1  2    585.01760    1    585.02152   0   1   1   0 .990203      0.00392  -1145.12287      -0.000    0  1  1  0  1    0  0  0  0  0
  2  1    586.60350    1    586.60739   0   1   1   0 .990202      0.00389   -584.47623      -0.001    0  1  1  0  1    0  0  0  0  0
  3  2    588.98230    1    588.98619   0   1   1   0 .990201      0.00389   -584.47726      -0.001    0  1  1  0  1    0  0  0  0  0
  4  1    592.15400    1    592.15790   0   1   1   0 .990200      0.00390   -584.47863      -0.001    0  1  1  0  1    0  0  0  0  0
  5  2    596.11870    1    596.12251   0   1   1   0 .990198      0.00381   -584.48035      -0.001    0  1  1  0  1    0  0  0  0  0
  6  1    600.87620    1    600.88001   0   1   1   0 .990196      0.00381   -584.48241      -0.001    0  1  1  0  1    0  0  0  0  0
  7  2    606.42650    1    606.43036   0   1   1   0 .990194      0.00386   -584.48481      -0.001    0  1  1  0  1    0  0  0  0  0
  8  1    612.76980    1    612.77353   0   1   1   0 .990191      0.00373   -584.48756      -0.001    0  1  1  0  1    0  0  0  0  0
  9  2    619.90580    1    619.90951   0   1   1   0 .990188      0.00371   -584.49064      -0.001    0  1  1  0  1    0  0  0  0  0
 10  1    627.83450    1    627.83825   0   1   1   0 .990184      0.00375   -584.49407      -0.001    0  1  1  0  1    0  0  0  0  0
 11  2    636.55610    1    636.55972   0   1   1   0 .990180      0.00362   -584.49785      -0.001    0  1  1  0  1    0  0  0  0  0
 12  1    646.07020    1    646.07387   0   1   1   0 .990176      0.00367   -584.50195      -0.001    0  1  1  0  1    0  0  0  0  0
 13  2    656.37710    1    656.38066   0   1   1   0 .990171      0.00356   -584.50640      -0.001    0  1  1  0  1    0  0  0  0  0
 14  1    667.47650    1    667.48003   0   1   1   0 .990165      0.00353   -584.51119      -0.001    0  1  1  0  1    0  0  0  0  0
 15  2    679.36850    1    679.37194   0   1   1   0 .990159      0.00344   -584.51632      -0.001    0  1  1  0  1    0  0  0  0  0
 16  1    692.05290    1    692.05632   0   1   1   0 .990153      0.00342   -584.52178      -0.001    0  1  1  0  1    0  0  0  0  0
 17  2    705.52980    1    705.53311   0   1   1   0 .990146      0.00331   -584.52758      -0.001    0  1  1  0  1    0  0  0  0  0
 18  1    719.79900    1    719.80225   0   1   1   0 .990138      0.00325   -584.53372      -0.001    0  1  1  0  1    0  0  0  0  0
 19  2    734.86050    1    734.86366   0   1   1   0 .990129      0.00316   -584.54019      -0.001    0  1  1  0  1    0  0  0  0  0
 20  1    750.71410    1    750.71728   0   1   1   0 .990120      0.00318   -584.54700      -0.001    0  1  1  0  1    0  0  0  0  0
 21  2    767.36000    1    767.36302   0   1   1   0 .990111      0.00302   -584.55414      -0.001    0  1  1  0  1    0  0  0  0  0
 22  1    784.79780    1    784.80081   0   1   1   0 .990100      0.00301   -584.56161      -0.001    0  1  1  0  1    0  0  0  0  0
 23  2    803.02770    1    803.03056   0   1   1   0 .990089      0.00286   -584.56942      -0.000    0  1  1  0  1    0  0  0  0  0
 24  1    822.04940    1    822.05218   0   1   1   0 .990077      0.00278   -584.57755      -0.000    0  1  1  0  1    0  0  0  0  0
 25  2    841.86290    1    841.86558   0   1   1   0 .990064      0.00268   -584.58602      -0.000    0  1  1  0  1    0  0  0  0  0
 26  1    862.46800    1    862.47066   0   1   1   0 .990050      0.00266   -584.59481      -0.000    0  1  1  0  1    0  0  0  0  0
 27  2    883.86480    1    883.86732   0   1   1   0 .990035      0.00252   -584.60393      -0.000    0  1  1  0  1    0  0  0  0  0
 28  1    906.05310    1    906.05546   0   1   1   0 .990019      0.00236   -584.61337      -0.000    0  1  1  0  1    0  0  0  0  0
 29  2    929.03270    1    929.03497   0   1   1   0 .990002      0.00227   -584.62314      -0.000    0  1  1  0  1    0  0  0  0  0
 30  1    952.80350    1    952.80573   0   1   1   0 .989984      0.00223   -584.63323      -0.000    0  1  1  0  1    0  0  0  0  0
 31  2    977.36560    1    977.36763   0   1   1   0 .989965      0.00203   -584.64364      -0.000    0  1  1  0  1    0  0  0  0  0
 32  1   1002.71860    1   1002.72056   0   1   1   0 .989944      0.00196   -584.65437      -0.000    0  1  1  0  1    0  0  0  0  0
 33  2   1028.86250    1   1028.86438   0   1   1   0 .989922      0.00188   -584.66542      -0.000    0  1  1  0  1    0  0  0  0  0
 34  1   1055.79730    1   1055.79897   0   1   1   0 .989899      0.00167   -584.67678      -0.000    0  1  1  0  1    0  0  0  0  0
 35  2   1083.52260    1   1083.52419   0   1   1   0 .989875      0.00159   -584.68846      -0.000    0  1  1  0  1    0  0  0  0  0
 36  1   1112.03850    1   1112.03992   0   1   1   0 .989849      0.00142   -584.70045      -0.000    0  1  1  0  1    0  0  0  0  0
 37  2   1141.34470    1   1141.34601   0   1   1   0 .989821      0.00131   -584.71276      -0.000    0  1  1  0  1    0  0  0  0  0
 38  1   1171.44120    1   1171.44232   0   2   2   0 .989792      0.00112   -584.72537      -0.000    0  1  1  0  1    0  1  1  0  2
 39  2   1202.32770    1   1202.32871   0   2   2   0 .989761      0.00101   -584.73829      -0.000    0  1  1  0  1    0  1  1  0  2
 40  1   1234.00420    1   1234.00501   0   2   2   0 .989729      0.00081   -584.75152      -0.000    0  1  1  0  1    0  1  1  0  2
 41  2   1266.47040    1   1266.47109   0   2   2   0 .989695      0.00069   -584.76505      -0.000    0  1  1  0  1    0  1  1  0  2
 42  1   1299.72620    1   1299.72677   0   2   2   0 .989658      0.00057   -584.77888      -0.000    0  1  1  0  1    0  1  1  0  2
 43  2   1333.77150    1   1333.77190   0   2   2   0 .989620      0.00040   -584.79301      -0.000    0  1  1  0  1    0  1  1  0  2
 44  1   1368.60610    1   1368.60631   0   2   2   0 .989580      0.00021   -584.80744      -0.000    0  1  1  0  1    0  1  1  0  2
 45  2   1404.22980    1   1404.22983   0   2   2   0 .989538      0.00003   -584.82217      -0.000    0  1  1  0  1    0  1  1  0  2
 46  1   1440.64240    1   1440.64228   0   2   2   0 .989493     -0.00012   -584.83719       0.000    0  1  1  0  1    0  1  1  0  2
 47  2   1477.84380    1   1477.84349   0   2   2   0 .989446     -0.00031   -584.85250       0.000    0  1  1  0  1    0  1  1  0  2
 48  1   1515.83380    1   1515.83328   0   2   2   0 .989397     -0.00052   -584.86809       0.000    0  1  1  0  1    0  1  1  0  2
 49  2   1554.61220    1   1554.61146   0   2   2   0 .989345     -0.00074   -584.88398       0.000    0  1  1  0  1    0  1  1  0  2
 50  1   1594.17870    1   1594.17783   0   2   2   0 .989291     -0.00086   -584.90015       0.000    0  1  1  0  1    0  1  1  0  2
 51  2   1634.53330    1   1634.53222   0   2   2   0 .989234     -0.00108   -584.91660       0.000    0  1  1  0  1    0  1  1  0  2
 52  1   1675.67570    1   1675.67442   0   2   2   0 .989175     -0.00128   -584.93333       0.000    0  1  1  0  1    0  1  1  0  2
 53  2   1717.60580    1   1717.60422   0   2   2   0 .989112     -0.00158   -584.95033       0.000    0  1  1  0  1    0  1  1  0  2
 54  1   1760.32320    1   1760.32142   0   2   2   0 .989047     -0.00178   -584.96761       0.000    0  1  1  0  1    0  1  1  0  2
 55  2   1803.82780    1   1803.82583   0   2   2   0 .988979     -0.00197   -584.98517       0.000    0  1  1  0  1    0  1  1  0  2
 56  1   1848.11950    1   1848.11721   0   2   2   0 .988907     -0.00229   -585.00299       0.000    0  1  1  0  1    0  1  1  0  2
 57  2   1893.19780    1   1893.19536   0   2   2   0 .988833     -0.00244   -585.02107       0.000    0  1  1  0  1    0  1  1  0  2
 58  1   1939.06280    1   1939.06005   0   2   2   0 .988755     -0.00275   -585.03942       0.000    0  1  1  0  1    0  1  1  0  2
 59  2   1985.71410    1   1985.71106   0   2   2   0 .988673     -0.00304   -585.05803       0.001    0  1  1  0  1    0  1  1  0  2
 60  1   2033.15140    1   2033.14816   0   2   2   0 .988589     -0.00324   -585.07690       0.001    0  1  1  0  1    0  1  1  0  2
 61  2   2081.37470    1   2081.37113   0   2   2   0 .988500     -0.00357   -585.09602       0.001    0  1  1  0  1    0  1  1  0  2
 62  1   2130.38350    1   2130.37971   0   2   2   0 .988408     -0.00379   -585.11539       0.001    0  1  1  0  1    0  1  1  0  2
 63  2   2180.17780    1   2180.17368   0   2   2   0 .988312     -0.00412   -585.13501       0.001    0  1  1  0  1    0  1  1  0  2
 64  1   2230.75720    1   2230.75278   0   2   2   0 .988211     -0.00442   -585.15488       0.001    0  1  1  0  1    0  1  1  0  2
 65  2   2282.12150    1   2282.11678   0   2   2   0 .988107     -0.00472   -585.17499       0.001    0  1  1  0  1    0  1  1  0  2
  1  1    585.01620    2    585.02010   0   1   1   0 .990084      0.00390   -570.91482      -0.001    0  1  1  0  2    0  0  0  0  0
  2  2    586.59920    2    586.60313   0   1   1   0 .990084      0.00393   -570.91689      -0.001    0  1  1  0  2    0  0  0  0  0
  3  1    588.97380    2    588.97765   0   1   1   0 .990084      0.00385   -570.92000      -0.001    0  1  1  0  2    0  0  0  0  0
  4  2    592.13980    2    592.14367   0   1   1   0 .990084      0.00387   -570.92413      -0.001    0  1  1  0  2    0  0  0  0  0
  5  1    596.09730    2    596.10117   0   1   1   0 .990085      0.00387   -570.92930      -0.001    0  1  1  0  2    0  0  0  0  0
  6  2    600.84630    2    600.85012   0   1   1   0 .990085      0.00382   -570.93548      -0.001    0  1  1  0  2    0  0  0  0  0
  7  1    606.38670    2    606.39050   0   1   1   0 .990086      0.00380   -570.94267      -0.001    0  1  1  0  2    0  0  0  0  0
  8  2    612.71850    2    612.72230   0   1   1   0 .990087      0.00380   -570.95087      -0.001    0  1  1  0  2    0  0  0  0  0
  9  1    619.84170    2    619.84546   0   1   1   0 .990087      0.00376   -570.96007      -0.001    0  1  1  0  2    0  0  0  0  0
 10  2    627.75630    2    627.75997   0   1   1   0 .990088      0.00367   -570.97026      -0.001    0  1  1  0  2    0  0  0  0  0
 11  1    636.46220    2    636.46578   0   1   1   0 .990089      0.00358   -570.98142      -0.001    0  1  1  0  2    0  0  0  0  0
 12  2    645.95930    2    645.96286   0   1   1   0 .990089      0.00356   -570.99355      -0.001    0  1  1  0  2    0  0  0  0  0
 13  1    656.24760    2    656.25114   0   1   1   0 .990090      0.00354   -571.00663      -0.001    0  1  1  0  2    0  0  0  0  0
 14  2    667.32710    2    667.33060   0   1   1   0 .990090      0.00350   -571.02065      -0.001    0  1  1  0  2    0  0  0  0  0
 15  1    679.19780    2    679.20116   0   1   1   0 .990091      0.00336   -571.03560      -0.001    0  1  1  0  2    0  0  0  0  0
 16  2    691.85950    2    691.86277   0   1   1   0 .990091      0.00327   -571.05146      -0.001    0  1  1  0  2    0  0  0  0  0
 17  1    705.31210    2    705.31538   0   1   1   0 .990091      0.00328   -571.06820      -0.001    0  1  1  0  2    0  0  0  0  0
 18  2    719.55580    2    719.55891   0   1   1   0 .990091      0.00311   -571.08582      -0.001    0  1  1  0  2    0  0  0  0  0
 19  1    734.59020    2    734.59330   0   1   1   0 .990091      0.00310   -571.10430      -0.001    0  1  1  0  2    0  0  0  0  0
 20  2    750.41550    2    750.41847   0   1   1   0 .990091      0.00297   -571.12361      -0.001    0  1  1  0  2    0  0  0  0  0
 21  1    767.03150    2    767.03435   0   0   0   0 .990090      0.00285   -571.14374      -0.000    0  1  1  0  2    0 -1 -1  0  2
 22  2    784.43810    2    784.44086   0   0   0   0 .990089      0.00276   -571.16467      -0.000    0  1  1  0  2    0 -1 -1  0  2
 23  1    802.63530    2    802.63791   0   0   0   0 .990088      0.00261   -571.18636      -0.000    0  1  1  0  2    0 -1 -1  0  2
 24  2    821.62290    2    821.62541   0   0   0   0 .990086      0.00251   -571.20880      -0.000    0  1  1  0  2    0 -1 -1  0  2
 25  1    841.40090    2    841.40327   0   0   0   0 .990083      0.00237   -571.23197      -0.000    0  1  1  0  2    0 -1 -1  0  2
 26  2    861.96910    2    861.97140   0   0   0   0 .990081      0.00230   -571.25583      -0.000    0  1  1  0  2    0 -1 -1  0  2
 27  1    883.32750    2    883.32969   0   0   0   0 .990077      0.00219   -571.28037      -0.000    0  1  1  0  2    0 -1 -1  0  2
 28  2    905.47600    2    905.47804   0   0   0   0 .990074      0.00204   -571.30556      -0.000    0  1  1  0  2    0 -1 -1  0  2
 29  1    928.41450    2    928.41635   0   0   0   0 .990069      0.00185   -571.33136      -0.000    0  1  1  0  2    0 -1 -1  0  2
 30  2    952.14280    2    952.14449   0   0   0   0 .990064      0.00169   -571.35776      -0.000    0  1  1  0  2    0 -1 -1  0  2
 31  1    976.66080    2    976.66236   0   0   0   0 .990058      0.00156   -571.38472      -0.000    0  1  1  0  2    0 -1 -1  0  2
 32  2   1001.96850    2   1001.96984   0   0   0   0 .990051      0.00134   -571.41222      -0.000    0  1  1  0  2    0 -1 -1  0  2
 33  1   1028.06560    2   1028.06681   0   0   0   0 .990043      0.00121   -571.44022      -0.000    0  1  1  0  2    0 -1 -1  0  2
 34  2   1054.95210    2   1054.95313   0   0   0   0 .990035      0.00103   -571.46869      -0.000    0  1  1  0  2    0 -1 -1  0  2
 35  1   1082.62780    2   1082.62867   0   0   0   0 .990025      0.00087   -571.49761      -0.000    0  1  1  0  2    0 -1 -1  0  2
 36  2   1111.09270    2   1111.09331   0   0   0   0 .990015      0.00061   -571.52694      -0.000    0  1  1  0  2    0 -1 -1  0  2
 37  1   1140.34650    2   1140.34690   0   0   0   0 .990003      0.00040   -571.55664      -0.000    0  1  1  0  2    0 -1 -1  0  2
 38  2   1170.38910    2   1170.38930   0   0   0   0 .989990      0.00020   -571.58669      -0.000    0  1  1  0  2    0 -1 -1  0  2
 39  1   1201.22040    2   1201.22037   0   0   0   0 .989976     -0.00003   -571.61705       0.000    0  1  1  0  2    0 -1 -1  0  2
 40  2   1232.84020    2   1232.83995   0   0   0   0 .989961     -0.00025   -571.64769       0.000    0  1  1  0  2    0 -1 -1  0  2
 41  1   1265.24830    2   1265.24789   0   0   0   0 .989944     -0.00041   -571.67858       0.000    0  1  1  0  2    0 -1 -1  0  2
 42  2   1298.44470    2   1298.44403   0   0   0   0 .989925     -0.00067   -571.70968       0.000    0  1  1  0  2    0 -1 -1  0  2
 43  1   1332.42920    2   1332.42822   0   0   0   0 .989906     -0.00098   -571.74095       0.000    0  1  1  0  2    0 -1 -1  0  2
 44  2   1367.20150    2   1367.20028   0   0   0   0 .989884     -0.00122   -571.77236       0.000    0  1  1  0  2    0 -1 -1  0  2
 45  1   1402.76160    2   1402.76004   0   0   0   0 .989861     -0.00156   -571.80388       0.000    0  1  1  0  2    0 -1 -1  0  2
 46  2   1439.10910    2   1439.10734   0   0   0   0 .989836     -0.00176   -571.83547       0.000    0  1  1  0  2    0 -1 -1  0  2
 47  1   1476.24410    2   1476.24200   0   0   0   0 .989809     -0.00210   -571.86710       0.000    0  1  1  0  2    0 -1 -1  0  2
 48  2   1514.16620    2   1514.16383   0   0   0   0 .989780     -0.00237   -571.89873       0.000    0  1  1  0  2    0 -1 -1  0  2
 49  1   1552.87540    2   1552.87265   0   0   0   0 .989749     -0.00275   -571.93032       0.000    0  1  1  0  2    0 -1 -1  0  2
 50  2   1592.37130    2   1592.36827   0   0   0   0 .989716     -0.00303   -571.96184       0.001    0  1  1  0  2    0 -1 -1  0  2
 51  1   1632.65390    2   1632.65050   0   0   0   0 .989681     -0.00340   -571.99324       0.001    0  1  1  0  2    0 -1 -1  0  2
 52  2   1673.72290    2   1673.71914   0   0   0   0 .989644     -0.00376   -572.02452       0.001    0  1  1  0  2    0 -1 -1  0  2
 53  1   1715.57820    2   1715.57400   0   0   0   0 .989604     -0.00420   -572.05561       0.001    0  1  1  0  2    0 -1 -1  0  2
 54  2   1758.21940    2   1758.21486   0   0   0   0 .989561     -0.00454   -572.08648       0.001    0  1  1  0  2    0 -1 -1  0  2
 55  1   1801.64650    2   1801.64153   0   1   1   0 .989516     -0.00497   -572.11711       0.001    0  1  1  0  2    0  0  0  0  0
 56  2   1845.85920    2   1845.85378   0   1   1   0 .989469     -0.00542   -572.14745       0.001    0  1  1  0  2    0  0  0  0  0
 57  1   1890.85720    2   1890.85141   0   1   1   0 .989418     -0.00579   -572.17747       0.001    0  1  1  0  2    0  0  0  0  0
 58  2   1936.64050    2   1936.63419   0   1   1   0 .989364     -0.00631   -572.20713       0.001    0  1  1  0  2    0  0  0  0  0
 59  1   1983.20860    2   1983.20190   0   1   1   0 .989308     -0.00670   -572.23641       0.001    0  1  1  0  2    0  0  0  0  0
 60  2   2030.56160    2   2030.55431   0   1   1   0 .989248     -0.00729   -572.26526       0.001    0  1  1  0  2    0  0  0  0  0
 61  1   2078.69890    2   2078.69120   0   1   1   0 .989185     -0.00770   -572.29364       0.001    0  1  1  0  2    0  0  0  0  0
 62  2   2127.62060    2   2127.61232   0   1   1   0 .989119     -0.00828   -572.32154       0.001    0  1  1  0  2    0  0  0  0  0
 63  1   2177.32630    2   2177.31744   0   1   1   0 .989049     -0.00886   -572.34891       0.002    0  1  1  0  2    0  0  0  0  0
 64  2   2227.81570    2   2227.80631   0   1   1   0 .988976     -0.00939   -572.37571       0.002    0  1  1  0  2    0  0  0  0  0
 65  1   2279.08870    2   2279.07869   0   1   1   0 .988899     -0.01001   -572.40192       0.002    0  1  1  0  2    0  0  0  0  0
  1  2   2787.80340    4   2787.81196   1   1   1   0 .823047      0.00856    -74.60441      -0.011    0  1  1  1  1    1  0  0 -1  2
  2  1   2789.37650    7   2789.38504   1   1   1   0 .823052      0.00854    -74.62328      -0.011    0  1  1  1  1    1  0  0 -1  2
  3  2   2791.73610    8   2791.74466   1   1   1   0 .823058      0.00856    -74.65158      -0.011    0  1  1  1  1    1  0  0 -1  2
  4  1   2794.88230    9   2794.89079   1   1   1   0 .823066      0.00849    -74.68931      -0.011    0  1  1  1  1    1  0  0 -1  2
  5  2   2798.81490    9   2798.82343   1   1   1   0 .823077      0.00853    -74.73645      -0.011    0  1  1  1  1    1  0  0 -1  2
  6  1   2803.53400    9   2803.54255   1   1   1   0 .823089      0.00855    -74.79301      -0.011    0  1  1  1  1    1  0  0 -1  2
  7  2   2809.03970    9   2809.04814   1   1   1   0 .823104      0.00844    -74.85897      -0.011    0  1  1  1  1    1  0  0 -1  2
  8  1   2815.33170    9   2815.34016   1   1   1   0 .823120      0.00846    -74.93432      -0.011    0  1  1  1  1    1  0  0 -1  2
  9  2   2822.41010    9   2822.41858   1   1   1   0 .823139      0.00848    -75.01904      -0.011    0  1  1  1  1    1  0  0 -1  2
 10  1   2830.27500    9   2830.28337   1   1   1   0 .823159      0.00837    -75.11312      -0.011    0  1  1  1  1    1  0  0 -1  2
 11  2   2838.92610    9   2838.93450   1   1   1   0 .823182      0.00840    -75.21655      -0.011    0  1  1  1  1    1  0  0 -1  2
 12  1   2848.36350    9   2848.37191   1   1   1   0 .823206      0.00841    -75.32930      -0.011    0  1  1  1  1    1  0  0 -1  2
 13  2   2858.58720    9   2858.59556   1   1   1   0 .823233      0.00836    -75.45135      -0.011    0  1  1  1  1    1  0  0 -1  2
 14  1   2869.59710    9   2869.60541   1   1   1   0 .823261      0.00831    -75.58268      -0.011    0  1  1  1  1    1  0  0 -1  2
 15  2   2881.39310    9   2881.40139   1   1   1   0 .823292      0.00829    -75.72327      -0.011    0  1  1  1  1    1  0  0 -1  2
 16  1   2893.97520    9   2893.98346   1   1   1   0 .823324      0.00826    -75.87310      -0.011    0  1  1  1  1    1  0  0 -1  2
 17  2   2907.34330    9   2907.35154   1   1   1   0 .823358      0.00824    -76.03212      -0.011    0  1  1  1  1    1  0  0 -1  2
 18  1   2921.49740    9   2921.50558   1   1   1   0 .823393      0.00818    -76.20033      -0.011    0  1  1  1  1    1  0  0 -1  2
 19  2   2936.43730    9   2936.44549   1   1   1   0 .823431      0.00819    -76.37767      -0.011    0  1  1  1  1    1  0  0 -1  2
 20  1   2952.16320    9   2952.17122   1   1   1   0 .823470      0.00802    -76.56413      -0.010    0  1  1  1  1    1  0  0 -1  2
 21  2   2968.67460    9   2968.68268   1   1   1   0 .823511      0.00808    -76.75967      -0.011    0  1  1  1  1    1  0  0 -1  2
 22  1   2985.97190    9   2985.97980   1   1   1   0 .823554      0.00790    -76.96424      -0.010    0  1  1  1  1    1  0  0 -1  2
 23  2   3004.05460    9   3004.06248   1   1   1   0 .823598      0.00788    -77.17782      -0.010    0  1  1  1  1    1  0  0 -1  2
 24  1   3022.92280    9   3022.93063   1   1   1   0 .823644      0.00783    -77.40036      -0.010    0  1  1  1  1    1  0  0 -1  2
 25  2   3042.57640    9   3042.58418   1   1   1   0 .823691      0.00778    -77.63184      -0.010    0  1  1  1  1    1  0  0 -1  2
 26  1   3063.01530    9   3063.02301   1   1   1   0 .823740      0.00771    -77.87218      -0.010    0  1  1  1  1    1  0  0 -1  2
 27  2   3084.23940    9   3084.24703   1   1   1   0 .823790      0.00763    -78.12135      -0.010    0  1  1  1  1    1  0  0 -1  2
 28  1   3106.24860    9   3106.25614   1   1   1   0 .823841      0.00754    -78.37930      -0.010    0  1  1  1  1    1  0  0 -1  2
 29  2   3129.04270    9   3129.05022   1   1   1   0 .823894      0.00752    -78.64600      -0.010    0  1  1  1  1    1  0  0 -1  2
 30  1   3152.62180    9   3152.62916   1   1   1   0 .823948      0.00736    -78.92138      -0.009    0  1  1  1  1    1  0  0 -1  2
 31  2   3176.98560    9   3176.99286   1   1   1   0 .824004      0.00726    -79.20540      -0.009    0  1  1  1  1    1  0  0 -1  2
 32  1   3202.13400    9   3202.14118   1   1   1   0 .824060      0.00718    -79.49799      -0.009    0  1  1  1  1    1  0  0 -1  2
 33  2   3228.06690    9   3228.07402   1   1   1   0 .824118      0.00712    -79.79911      -0.009    0  1  1  1  1    1  0  0 -1  2
 34  1   3254.78420    9   3254.79122   1   1   1   0 .824176      0.00702    -80.10870      -0.009    0  1  1  1  1    1  0  0 -1  2
 35  2   3282.28580    9   3282.29268   1   1   1   0 .824236      0.00688    -80.42668      -0.009    0  1  1  1  1    1  0  0 -1  2
 36  1   3310.57140    9   3310.57825   1   1   1   0 .824296      0.00685    -80.75302      -0.008    0  1  1  1  1    1  0  0 -1  2
 37  2   3339.64110    9   3339.64779   1   1   1   0 .824358      0.00669    -81.08763      -0.008    0  1  1  1  1    1  0  0 -1  2
 38  1   3369.49460    9   3369.50117   1   2   2   0 .824420      0.00657    -81.43046      -0.008    0  1  1  1  1    1  1  1 -1  4
 39  2   3400.13180    9   3400.13822   1   2   2   0 .824483      0.00642    -81.78143      -0.008    0  1  1  1  1    1  1  1 -1  4
 40  1   3431.55250    9   3431.55881   1   2   2   0 .824546      0.00631    -82.14049      -0.008    0  1  1  1  1    1  1  1 -1  4
 41  2   3463.75650    9   3463.76278   1   2   2   0 .824610      0.00628    -82.50755      -0.008    0  1  1  1  1    1  1  1 -1  4
 42  1   3496.74380    9   3496.74997   1   2   2   0 .824674      0.00617    -82.88255      -0.007    0  1  1  1  1    1  1  1 -1  4
 43  2   3530.51420    9   3530.52022   1   2   2   0 .824739      0.00602    -83.26542      -0.007    0  1  1  1  1    1  1  1 -1  4
 44  1   3565.06750    9   3565.07337   1   2   2   0 .824804      0.00587    -83.65607      -0.007    0  1  1  1  1    1  1  1 -1  4
 45  2   3600.40350    9   3600.40923   1   2   2   0 .824869      0.00573    -84.05443      -0.007    0  1  1  1  1    1  1  1 -1  4
 46  1   3636.52210    9   3636.52765   1   2   2   0 .824935      0.00555    -84.46042      -0.007    0  1  1  1  1    1  1  1 -1  4
 47  2   3673.42300    9   3673.42844   1   2   2   0 .825000      0.00544    -84.87396      -0.006    0  1  1  1  1    1  1  1 -1  4
 48  1   3711.10620    9   3711.11142   1   2   2   0 .825066      0.00522    -85.29497      -0.006    0  1  1  1  1    1  1  1 -1  4
 49  2   3749.57130    9   3749.57640   1   2   2   0 .825131      0.00510    -85.72336      -0.006    0  1  1  1  1    1  1  1 -1  4
 50  1   3788.81830    9   3788.82320   1   2   2   0 .825196      0.00490    -86.15905      -0.006    0  1  1  1  1    1  1  1 -1  4
 51  2   3828.84680    9   3828.85163   1   2   2   0 .825261      0.00483    -86.60195      -0.006    0  1  1  1  1    1  1  1 -1  4
 52  1   3869.65700    9   3869.66148   1   2   2   0 .825326      0.00448    -87.05197      -0.005    0  1  1  1  1    1  1  1 -1  4
 53  2   3911.24820    9   3911.25256   1   2   2   0 .825390      0.00436    -87.50903      -0.005    0  1  1  1  1    1  1  1 -1  4
 54  1   3953.62050    9   3953.62466   1   2   2   0 .825453      0.00416    -87.97303      -0.005    0  1  1  1  1    1  1  1 -1  4
 55  2   3996.77370    9   3996.77758   1   2   2   0 .825516      0.00388    -88.44388      -0.004    0  1  1  1  1    1  1  1 -1  4
 56  1   4040.70730    9   4040.71109   1   2   2   0 .825577      0.00379    -88.92149      -0.004    0  1  1  1  1    1  1  1 -1  4
 57  2   4085.42140    9   4085.42499   1   2   2   0 .825638      0.00359    -89.40576      -0.004    0  1  1  1  1    1  1  1 -1  4
 58  1   4130.91580    9   4130.91905   1   2   2   0 .825698      0.00325    -89.89660      -0.004    0  1  1  1  1    1  1  1 -1  4
 59  2   4177.18990    9   4177.19306   1   2   2   0 .825757      0.00316    -90.39391      -0.003    0  1  1  1  1    1  1  1 -1  4
 60  1   4224.24390    9   4224.24678   1   2   2   0 .825815      0.00288    -90.89759      -0.003    0  1  1  1  1    1  1  1 -1  4
 61  2   4272.07730    9   4272.07998   1   2   2   0 .825871      0.00268    -91.40754      -0.003    0  1  1  1  1    1  1  1 -1  4
 62  1   4320.69000    9   4320.69243   1   2   2   0 .825926      0.00243    -91.92367      -0.003    0  1  1  1  1    1  1  1 -1  4
 63  2   4370.08170    9   4370.08389   1   2   2   0 .825979      0.00219    -92.44588      -0.002    0  1  1  1  1    1  1  1 -1  4
 64  1   4420.25220    9   4420.25411   1   2   2   0 .826030      0.00191    -92.97406      -0.002    0  1  1  1  1    1  1  1 -1  4
 65  2   4471.20120    9   4471.20284   1   2   2   0 .826080      0.00164    -93.50811      -0.002    0  1  1  1  1    1  1  1 -1  4
 66  1   4522.92850    9   4522.92985   1   3   3   0 .826128      0.00135    -94.04793      -0.001    0  1  1  1  1    1  2  2 -1  6
  1  1   2787.80200   11   2787.81055   1   1   1   0 .821776      0.00855    -74.60211      -0.011    0  1  1  1  2    1  0  0 -1  2
  2  2   2789.37230   14   2789.38083   1   1   1   0 .821781      0.00853    -74.61637      -0.011    0  1  1  1  2    1  0  0 -1  2
  3  1   2791.72770   15   2791.73623   1   1   1   0 .821789      0.00853    -74.63776      -0.011    0  1  1  1  2    1  0  0 -1  2
  4  2   2794.86820   16   2794.87676   1   1   1   0 .821799      0.00856    -74.66628      -0.011    0  1  1  1  2    1  0  0 -1  2
  5  1   2798.79390   16   2798.80239   1   1   1   0 .821811      0.00849    -74.70191      -0.011    0  1  1  1  2    1  0  0 -1  2
  6  2   2803.50460   16   2803.51310   1   1   1   0 .821826      0.00850    -74.74465      -0.011    0  1  1  1  2    1  0  0 -1  2
  7  1   2809.00040   16   2809.00887   1   1   1   0 .821844      0.00847    -74.79449      -0.011    0  1  1  1  2    1  0  0 -1  2
  8  2   2815.28120   16   2815.28968   1   1   1   0 .821864      0.00848    -74.85142      -0.011    0  1  1  1  2    1  0  0 -1  2
  9  1   2822.34700   16   2822.35549   1   1   1   0 .821886      0.00849    -74.91544      -0.011    0  1  1  1  2    1  0  0 -1  2
 10  2   2830.19780   16   2830.20626   1   1   1   0 .821911      0.00846    -74.98652      -0.011    0  1  1  1  2    1  0  0 -1  2
 11  1   2838.83360   16   2838.84197   1   1   1   0 .821938      0.00837    -75.06466      -0.011    0  1  1  1  2    1  0  0 -1  2
 12  2   2848.25420   16   2848.26256   1   1   1   0 .821968      0.00836    -75.14984      -0.011    0  1  1  1  2    1  0  0 -1  2
 13  1   2858.45970   16   2858.46800   1   1   1   0 .822000      0.00830    -75.24203      -0.011    0  1  1  1  2    1  0  0 -1  2
 14  2   2869.45000   16   2869.45823   1   1   1   0 .822035      0.00823    -75.34124      -0.011    0  1  1  1  2    1  0  0 -1  2
 15  1   2881.22500   16   2881.23320   1   1   1   0 .822071      0.00820    -75.44742      -0.011    0  1  1  1  2    1  0  0 -1  2
 16  2   2893.78470   16   2893.79285   1   1   1   0 .822111      0.00815    -75.56058      -0.011    0  1  1  1  2    1  0  0 -1  2
 17  1   2907.12900   16   2907.13712   1   1   1   0 .822152      0.00812    -75.68067      -0.011    0  1  1  1  2    1  0  0 -1  2
 18  2   2921.25780   16   2921.26594   1   1   1   0 .822195      0.00814    -75.80769      -0.011    0  1  1  1  2    1  0  0 -1  2
 19  1   2936.17130   16   2936.17925   1   1   1   0 .822241      0.00795    -75.94160      -0.010    0  1  1  1  2    1  0  0 -1  2
 20  2   2951.86900   16   2951.87697   1   1   1   0 .822289      0.00797    -76.08238      -0.010    0  1  1  1  2    1  0  0 -1  2
 21  1   2968.35120   16   2968.35903   1   0   0   0 .822339      0.00783    -76.23001      -0.010    0  1  1  1  2    1 -1 -1 -1  4
 22  2   2985.61760   16   2985.62534   1   0   0   0 .822391      0.00774    -76.38446      -0.010    0  1  1  1  2    1 -1 -1 -1  4
 23  1   3003.66820   16   3003.67583   1   0   0   0 .822446      0.00763    -76.54569      -0.010    0  1  1  1  2    1 -1 -1 -1  4
 24  2   3022.50280   16   3022.51040   1   0   0   0 .822502      0.00760    -76.71369      -0.010    0  1  1  1  2    1 -1 -1 -1  4
 25  1   3042.12150   16   3042.12896   1   0   0   0 .822560      0.00746    -76.88842      -0.010    0  1  1  1  2    1 -1 -1 -1  4
 26  2   3062.52400   16   3062.53141   1   0   0   0 .822620      0.00741    -77.06984      -0.010    0  1  1  1  2    1 -1 -1 -1  4
 27  1   3083.71040   16   3083.71766   1   0   0   0 .822682      0.00726    -77.25793      -0.009    0  1  1  1  2    1 -1 -1 -1  4
 28  2   3105.68040   16   3105.68761   1   0   0   0 .822746      0.00721    -77.45265      -0.009    0  1  1  1  2    1 -1 -1 -1  4
 29  1   3128.43410   16   3128.44114   1   0   0   0 .822812      0.00704    -77.65397      -0.009    0  1  1  1  2    1 -1 -1 -1  4
 30  2   3151.97130   16   3151.97814   1   0   0   0 .822879      0.00684    -77.86185      -0.009    0  1  1  1  2    1 -1 -1 -1  4
 31  1   3176.29170   16   3176.29850   1   0   0   0 .822948      0.00680    -78.07627      -0.009    0  1  1  1  2    1 -1 -1 -1  4
 32  2   3201.39550   16   3201.40210   1   0   0   0 .823019      0.00660    -78.29718      -0.008    0  1  1  1  2    1 -1 -1 -1  4
 33  1   3227.28240   16   3227.28881   1   0   0   0 .823091      0.00641    -78.52454      -0.008    0  1  1  1  2    1 -1 -1 -1  4
 34  2   3253.95230   16   3253.95852   1   0   0   0 .823165      0.00622    -78.75832      -0.008    0  1  1  1  2    1 -1 -1 -1  4
 35  1   3281.40500   16   3281.41109   1   0   0   0 .823240      0.00609    -78.99850      -0.008    0  1  1  1  2    1 -1 -1 -1  4
 36  2   3309.64050   16   3309.64638   1   0   0   0 .823316      0.00588    -79.24497      -0.007    0  1  1  1  2    1 -1 -1 -1  4
 37  1   3338.65860   16   3338.66427   1   0   0   0 .823394      0.00567    -79.49779      -0.007    0  1  1  1  2    1 -1 -1 -1  4
 38  2   3368.45910   16   3368.46460   1   0   0   0 .823473      0.00550    -79.75683      -0.007    0  1  1  1  2    1 -1 -1 -1  4
 39  1   3399.04200   16   3399.04723   1   0   0   0 .823553      0.00523    -80.02211      -0.007    0  1  1  1  2    1 -1 -1 -1  4
 40  2   3430.40700   16   3430.41201   1   0   0   0 .823634      0.00501    -80.29357      -0.006    0  1  1  1  2    1 -1 -1 -1  4
 41  1   3462.55400   16   3462.55879   1   0   0   0 .823716      0.00479    -80.57117      -0.006    0  1  1  1  2    1 -1 -1 -1  4
 42  2   3495.48280   16   3495.48741   1   0   0   0 .823799      0.00461    -80.85486      -0.006    0  1  1  1  2    1 -1 -1 -1  4
 43  1   3529.19340   16   3529.19771   1   0   0   0 .823883      0.00431    -81.14461      -0.005    0  1  1  1  2    1 -1 -1 -1  4
 44  2   3563.68560   16   3563.68952   1   0   0   0 .823968      0.00392    -81.44036      -0.005    0  1  1  1  2    1 -1 -1 -1  4
 45  1   3598.95900   16   3598.96268   1   0   0   0 .824054      0.00368    -81.74209      -0.004    0  1  1  1  2    1 -1 -1 -1  4
 46  2   3635.01360   16   3635.01701   1   0   0   0 .824140      0.00341    -82.04973      -0.004    0  1  1  1  2    1 -1 -1 -1  4
 47  1   3671.84930   16   3671.85234   1   0   0   0 .824226      0.00304    -82.36326      -0.004    0  1  1  1  2    1 -1 -1 -1  4
 48  2   3709.46580   16   3709.46849   1   0   0   0 .824313      0.00269    -82.68262      -0.003    0  1  1  1  2    1 -1 -1 -1  4
 49  1   3747.86290   16   3747.86527   1   0   0   0 .824401      0.00237    -83.00778      -0.003    0  1  1  1  2    1 -1 -1 -1  4
 50  2   3787.04050   16   3787.04249   1   0   0   0 .824488      0.00199    -83.33868      -0.002    0  1  1  1  2    1 -1 -1 -1  4
 51  1   3826.99840   16   3826.99997   1   0   0   0 .824576      0.00157    -83.67529      -0.002    0  1  1  1  2    1 -1 -1 -1  4
 52  2   3867.73640   16   3867.73750   1   0   0   0 .824664      0.00110    -84.01755      -0.001    0  1  1  1  2    1 -1 -1 -1  4
 53  1   3909.25420   16   3909.25490   1   0   0   0 .824752      0.00070    -84.36542      -0.001    0  1  1  1  2    1 -1 -1 -1  4
 54  2   3951.55180   16   3951.55194   1   0   0   0 .824840      0.00014    -84.71886      -0.000    0  1  1  1  2    1 -1 -1 -1  4
 55  1   3994.62870   16   3994.62844   1   1   1   0 .824927     -0.00026    -85.07783       0.000    0  1  1  1  2    1  0  0 -1  2
 56  2   4038.48500   16   4038.48417   1   1   1   0 .825015     -0.00083    -85.44226       0.001    0  1  1  1  2    1  0  0 -1  2
 57  1   4083.12040   16   4083.11892   1   1   1   0 .825101     -0.00148    -85.81213       0.002    0  1  1  1  2    1  0  0 -1  2
 58  2   4128.53440   16   4128.53248   1   1   1   0 .825188     -0.00192    -86.18738       0.002    0  1  1  1  2    1  0  0 -1  2
 59  1   4174.72720   16   4174.72461   1   1   1   0 .825273     -0.00259    -86.56797       0.003    0  1  1  1  2    1  0  0 -1  2
 60  2   4221.69820   16   4221.69510   1   1   1   0 .825358     -0.00310    -86.95385       0.004    0  1  1  1  2    1  0  0 -1  2
 61  1   4269.44760   16   4269.44372   1   1   1   0 .825442     -0.00388    -87.34497       0.004    0  1  1  1  2    1  0  0 -1  2
 62  2   4317.97470   16   4317.97022   1   1   1   0 .825525     -0.00448    -87.74129       0.005    0  1  1  1  2    1  0  0 -1  2
 63  1   4367.27960   16   4367.27438   1   1   1   0 .825607     -0.00522    -88.14275       0.006    0  1  1  1  2    1  0  0 -1  2
 64  2   4417.36190   16   4417.35594   1   1   1   0 .825688     -0.00596    -88.54933       0.007    0  1  1  1  2    1  0  0 -1  2
 65  1   4468.22130   16   4468.21468   1   1   1   0 .825767     -0.00662    -88.96095       0.007    0  1  1  1  2    1  0  0 -1  2
 66  2   4519.85780   16   4519.85032   1   1   1   0 .825845     -0.00748    -89.37759       0.008    0  1  1  1  2    1  0  0 -1  2
  0  2   1155.13990    2   1155.14237   0   2   0   0 .905361      0.00247  -1186.25956      -0.000    0  2  0  0  2    0  0  0  0  0
  1  1   1155.93250    3   1155.93492   0   2   0   0 .905353      0.00242    -91.74574      -0.003    0  2  0  0  2    0  0  0  0  0
  2  2   1157.51760    3   1157.52002   0   2   0   0 .905337      0.00242    -13.56361      -0.018    0  2  0  0  2    0  0  0  0  0
  3  1   1159.89520    3   1159.89765   0   2   0   0 .905310      0.00245    -13.56581      -0.018    0  2  0  0  2    0  0  0  0  0
  4  2   1163.06540    3   1163.06781   0   2   0   0 .905271      0.00241    -13.56875      -0.018    0  2  0  0  2    0  0  0  0  0
  5  1   1167.02810    3   1167.03046   0   2   0   0 .905218      0.00236    -13.57243      -0.017    0  2  0  0  2    0  0  0  0  0
  6  2   1171.78330    3   1171.78559   0   2   0   0 .905146      0.00229    -13.57688      -0.017    0  2  0  0  2    0  0  0  0  0
  7  1   1177.33090    3   1177.33317   0   2   0   0 .905051      0.00227    -13.58210      -0.017    0  2  0  0  2    0  0  0  0  0
  8  2   1183.67090    3   1183.67317   0   2   0   0 .904930      0.00227    -13.58809      -0.017    0  2  0  0  2    0  0  0  0  0
  9  1   1190.80330    3   1190.80553   0   2   0   0 .904776      0.00223    -13.59488      -0.016    0  2  0  0  2    0  0  0  0  0
 10  2   1198.72800    3   1198.73023   0   2   0   0 .904583      0.00223    -13.60248      -0.016    0  2  0  0  2    0  0  0  0  0
 11  1   1207.44510    3   1207.44720   0   2   0   0 .904345      0.00210    -13.61090      -0.015    0  2  0  0  2    0  0  0  0  0
 12  2   1216.95430    3   1216.95641   0   2   0   0 .904054      0.00211    -13.62017      -0.015    0  2  0  0  2    0  0  0  0  0
 13  1   1227.25580    3   1227.25778   0   2   0   0 .903702      0.00198    -13.63031      -0.015    0  2  0  0  2    0  0  0  0  0
 14  2   1238.34930    3   1238.35125   0   2   0   0 .903281      0.00195    -13.64134      -0.014    0  2  0  0  2    0  0  0  0  0
 15  1   1250.23490    3   1250.23676   0   2   0   0 .902781      0.00186    -13.65328      -0.014    0  2  0  0  2    0  0  0  0  0
 16  2   1262.91240    3   1262.91423   0   2   0   0 .902194      0.00183    -13.66616      -0.013    0  2  0  0  2    0  0  0  0  0
 17  1   1276.38180    3   1276.38358   0   2   0   0 .901508      0.00178    -13.68000      -0.013    0  2  0  0  2    0  0  0  0  0
 18  2   1290.64310    3   1290.64474   0   2   0   0 .900715      0.00164    -13.69484      -0.012    0  2  0  0  2    0  0  0  0  0
 19  1   1305.69600    3   1305.69760   0   2   0   0 .899803      0.00160    -13.71070      -0.012    0  2  0  0  2    0  0  0  0  0
 20  2   1321.54060    3   1321.54209   0   2   0   0 .898762      0.00149    -13.72762      -0.011    0  2  0  0  2    0  0  0  0  0
 21  1   1338.17670    3   1338.17810   0   2   0   0 .897581      0.00140    -13.74562      -0.010    0  2  0  0  2    0  0  0  0  0
 22  2   1355.60420    3   1355.60553   0   3   1   0 .896249      0.00133    -13.76475      -0.010    0  2  0  0  2    0  1  1  0  2
 23  1   1373.82300    3   1373.82427   0   3   1   0 .894755      0.00127    -13.78504      -0.009    0  2  0  0  2    0  1  1  0  2
 24  2   1392.83310    3   1392.83421   0   3   1   0 .893090      0.00111    -13.80652      -0.008    0  2  0  0  2    0  1  1  0  2
 25  1   1412.63420    3   1412.63524   0   3   1   0 .891243      0.00104    -13.82924      -0.008    0  2  0  0  2    0  1  1  0  2
 26  2   1433.22630    3   1433.22723   0   3   1   0 .889205      0.00093    -13.85323      -0.007    0  2  0  0  2    0  1  1  0  2
 27  1   1454.60930    3   1454.61006   0   3   1   0 .886968      0.00076    -13.87853      -0.005    0  2  0  0  2    0  1  1  0  2
 28  2   1476.78290    3   1476.78360   0   3   1   0 .884522      0.00070    -13.90519      -0.005    0  2  0  0  2    0  1  1  0  2
 29  1   1499.74710    3   1499.74771   0   3   1   0 .881862      0.00061    -13.93325      -0.004    0  2  0  0  2    0  1  1  0  2
 30  2   1523.50180    3   1523.50225   0   1   1   0 .878981      0.00045    -13.96275      -0.003    0  2  0  0  2    0 -1  1  0  2
 31  1   1548.04680    3   1548.04709   0   1   1   0 .875875      0.00029    -13.99373      -0.002    0  2  0  0  2    0 -1  1  0  2
 32  2   1573.38190    3   1573.38207   0   1   1   0 .872541      0.00017    -14.02624      -0.001    0  2  0  0  2    0 -1  1  0  2
 33  1   1599.50690    3   1599.50703   0   1   1   0 .868975      0.00013    -14.06034      -0.001    0  2  0  0  2    0 -1  1  0  2
 34  2   1626.42190    3   1626.42182   0   1   1   0 .865177     -0.00008    -14.09606       0.001    0  2  0  0  2    0 -1  1  0  2
 35  1   1654.12650    3   1654.12628   0   2   2   0 .861148     -0.00022    -14.13344       0.002    0  2  0  0  2    0  0  2  0  2
 36  2   1682.62060    3   1682.62025   0   2   2   0 .856890     -0.00035    -14.17254       0.002    0  2  0  0  2    0  0  2  0  2
 37  1   1711.90400    3   1711.90354   0   2   2   0 .852407     -0.00046    -14.21342       0.003    0  2  0  0  2    0  0  2  0  2
 38  2   1741.97660    3   1741.97599   0   2   2   0 .847701     -0.00061    -14.25612       0.004    0  2  0  0  2    0  0  2  0  2
 39  1   1772.83820    3   1772.83742   0   2   2   0 .842781     -0.00078    -14.30067       0.005    0  2  0  0  2    0  0  2  0  2
 40  2   1804.48850    3   1804.48764   0   2   2   0 .837653     -0.00086    -14.34716       0.006    0  2  0  0  2    0  0  2  0  2
 41  1   1836.92750    3   1836.92647   0   2   2   0 .832324     -0.00103    -14.39559       0.007    0  2  0  0  2    0  0  2  0  2
 42  2   1870.15490    3   1870.15371   0   2   2   0 .826804     -0.00119    -14.44604       0.008    0  2  0  0  2    0  0  2  0  2
 43  1   1904.17040    3   1904.16917   0   2   2   0 .821104     -0.00123    -14.49856       0.008    0  2  0  0  2    0  0  2  0  2
 44  2   1938.97410    3   1938.97264   0   3   3   0 .815233     -0.00146    -14.55320       0.010    0  2  0  0  2    0  1  3  0  4
 45  1   1974.56550    3   1974.56393   0   3   3   0 .809202     -0.00157    -14.61000       0.011    0  2  0  0  2    0  1  3  0  4
 46  2   2010.94450    3   2010.94282   0   3   3   0 .803023     -0.00168    -14.66901       0.011    0  2  0  0  2    0  1  3  0  4
 47  1   2048.11090    3   2048.10910   0   3   3   0 .796708     -0.00180    -14.73028       0.012    0  2  0  0  2    0  1  3  0  4
 48  2   2086.06450    3   2086.06256   0   3   3   0 .790268     -0.00194    -14.79387       0.013    0  2  0  0  2    0  1  3  0  4
 49  1   2124.80500    3   2124.80297   0   3   3   0 .783715     -0.00203    -14.85981       0.014    0  2  0  0  2    0  1  3  0  4
 50  2   2164.33230    3   2164.33011   0   3   3   0 .777061     -0.00219    -14.92816       0.015    0  2  0  0  2    0  1  3  0  4
 51  1   2204.64600    3   2204.64375   0   3   3   0 .770317     -0.00225    -14.99896       0.015    0  2  0  0  2    0  1  3  0  4
 52  2   2245.74600    3   2245.74366   0   3   3   0 .763494     -0.00234    -15.07226       0.016    0  2  0  0  2    0  1  3  0  4
 53  1   2287.63210    3   2287.62961   0   3   3   0 .756604     -0.00249    -15.14810       0.016    0  2  0  0  2    0  1  3  0  4
 54  2   2330.30390    3   2330.30135   0   3   3   0 .749656     -0.00255    -15.22652       0.017    0  2  0  0  2    0  1  3  0  4
 55  1   2373.76120    3   2373.75864   0   3   3   0 .742661     -0.00256    -15.30758       0.017    0  2  0  0  2    0  1  3  0  4
 56  2   2418.00390    3   2418.00123   0   3   3   0 .735628     -0.00267    -15.39131       0.017    0  2  0  0  2    0  1  3  0  4
 57  1   2463.03150    3   2463.02888   0   3   3   0 .728565     -0.00262    -15.47775       0.017    0  2  0  0  2    0  1  3  0  4
 58  2   2508.84410    3   2508.84132   0   4   4   0 .721482     -0.00278    -15.56695       0.018    0  2  0  0  2    0  2  4  0  6
 59  1   2555.44100    3   2555.43831   0   4   4   0 .714387     -0.00269    -15.65893       0.017    0  2  0  0  2    0  2  4  0  6
 60  2   2602.82230    3   2602.81957   0   4   4   0 .707286     -0.00273    -15.75374       0.017    0  2  0  0  2    0  2  4  0  6
  0  2   3344.40350    8   3344.41515   1   2   0   0 .745103      0.01165    -76.80503      -0.015    0  2  0  1  2    1  0  0 -1  2
  1  1   3345.18970   15   3345.20137   1   2   0   0 .745098      0.01167    -76.81321      -0.015    0  2  0  1  2    1  0  0 -1  2
  2  2   3346.76220   18   3346.77379   1   2   0   0 .745089      0.01159    -13.27702      -0.087    0  2  0  1  2    1  0  0 -1  2
  3  1   3349.12080   21   3349.13240   1   2   0   0 .745073      0.01160    -13.27930      -0.087    0  2  0  1  2    1  0  0 -1  2
  4  2   3352.26560   22   3352.27721   1   2   0   0 .745049      0.01161    -13.28234      -0.087    0  2  0  1  2    1  0  0 -1  2
  5  1   3356.19660   23   3356.20817   1   2   0   0 .745014      0.01157    -13.28615      -0.087    0  2  0  1  2    1  0  0 -1  2
  6  2   3360.91370   23   3360.92528   1   2   0   0 .744967      0.01158    -13.29075      -0.087    0  2  0  1  2    1  0  0 -1  2
  7  1   3366.41700   23   3366.42849   1   2   0   0 .744903      0.01149    -13.29615      -0.086    0  2  0  1  2    1  0  0 -1  2
  8  2   3372.70630   23   3372.71778   1   2   0   0 .744818      0.01148    -13.30234      -0.086    0  2  0  1  2    1  0  0 -1  2
  9  1   3379.78170   23   3379.79310   1   2   0   0 .744708      0.01140    -13.30935      -0.086    0  2  0  1  2    1  0  0 -1  2
 10  2   3387.64300   23   3387.65442   1   2   0   0 .744569      0.01142    -13.31720      -0.086    0  2  0  1  2    1  0  0 -1  2
 11  1   3396.29030   23   3396.30167   1   2   0   0 .744393      0.01137    -13.32591      -0.085    0  2  0  1  2    1  0  0 -1  2
 12  2   3405.72350   23   3405.73482   1   2   0   0 .744176      0.01132    -13.33548      -0.085    0  2  0  1  2    1  0  0 -1  2
 13  1   3415.94260   23   3415.95379   1   2   0   0 .743911      0.01119    -13.34595      -0.084    0  2  0  1  2    1  0  0 -1  2
 14  2   3426.94740   23   3426.95853   1   2   0   0 .743590      0.01113    -13.35733      -0.083    0  2  0  1  2    1  0  0 -1  2
 15  1   3438.73790   23   3438.74897   1   2   0   0 .743206      0.01107    -13.36966      -0.083    0  2  0  1  2    1  0  0 -1  2
 16  2   3451.31400   23   3451.32502   1   2   0   0 .742751      0.01102    -13.38294      -0.082    0  2  0  1  2    1  0  0 -1  2
 17  1   3464.67570   23   3464.68663   1   2   0   0 .742217      0.01093    -13.39722      -0.082    0  2  0  1  2    1  0  0 -1  2
 18  2   3478.82280   23   3478.83369   1   2   0   0 .741596      0.01089    -13.41252      -0.081    0  2  0  1  2    1  0  0 -1  2
 19  1   3493.75530   23   3493.76613   1   2   0   0 .740879      0.01083    -13.42887      -0.081    0  2  0  1  2    1  0  0 -1  2
 20  2   3509.47310   23   3509.48385   1   2   0   0 .740056      0.01075    -13.44630      -0.080    0  2  0  1  2    1  0  0 -1  2
 21  1   3525.97610   23   3525.98675   1   2   0   0 .739119      0.01065    -13.46484      -0.079    0  2  0  1  2    1  0  0 -1  2
 22  2   3543.26410   23   3543.27473   1   3   1   0 .738059      0.01063    -13.48454      -0.079    0  2  0  1  2    1  1  1 -1  4
 23  1   3561.33720   23   3561.34768   1   3   1   0 .736867      0.01048    -13.50542      -0.078    0  2  0  1  2    1  1  1 -1  4
 24  2   3580.19510   23   3580.20550   1   3   1   0 .735535      0.01040    -13.52752      -0.077    0  2  0  1  2    1  1  1 -1  4
 25  1   3599.83770   23   3599.84806   1   3   1   0 .734055      0.01036    -13.55088      -0.076    0  2  0  1  2    1  1  1 -1  4
 26  2   3620.26500   23   3620.27525   1   3   1   0 .732417      0.01025    -13.57554      -0.076    0  2  0  1  2    1  1  1 -1  4
 27  1   3641.47680   23   3641.48694   1   3   1   0 .730616      0.01014    -13.60155      -0.075    0  2  0  1  2    1  1  1 -1  4
 28  2   3663.47290   23   3663.48299   1   3   1   0 .728645      0.01009    -13.62893      -0.074    0  2  0  1  2    1  1  1 -1  4
 29  1   3686.25330   23   3686.26328   1   3   1   0 .726497      0.00998    -13.65774      -0.073    0  2  0  1  2    1  1  1 -1  4
 30  2   3709.81780   23   3709.82766   1   1   1   0 .724169      0.00986    -13.68801      -0.072    0  2  0  1  2    1 -1  1 -1  4
 31  1   3734.16620   23   3734.17599   1   1   1   0 .721655      0.00979    -13.71980      -0.071    0  2  0  1  2    1 -1  1 -1  4
 32  2   3759.29850   23   3759.30812   1   1   1   0 .718953      0.00962    -13.75315      -0.070    0  2  0  1  2    1 -1  1 -1  4
 33  1   3785.21430   23   3785.22390   1   1   1   0 .716062      0.00960    -13.78810      -0.070    0  2  0  1  2    1 -1  1 -1  4
 34  2   3811.91370   23   3811.92317   1   1   1   0 .712980      0.00947    -13.82470      -0.068    0  2  0  1  2    1 -1  1 -1  4
 35  1   3839.39640   23   3839.40577   1   2   2   0 .709708      0.00937    -13.86300      -0.068    0  2  0  1  2    1  0  2 -1  4
 36  2   3867.66230   23   3867.67153   1   2   2   0 .706247      0.00923    -13.90304      -0.066    0  2  0  1  2    1  0  2 -1  4
 37  1   3896.71110   23   3896.72028   1   2   2   0 .702600      0.00918    -13.94488      -0.066    0  2  0  1  2    1  0  2 -1  4
 38  2   3926.54280   23   3926.55184   1   2   2   0 .698771      0.00904    -13.98856      -0.065    0  2  0  1  2    1  0  2 -1  4
 39  1   3957.15710   23   3957.16605   1   2   2   0 .694766      0.00895    -14.03413      -0.064    0  2  0  1  2    1  0  2 -1  4
 40  2   3988.55390   23   3988.56270   1   2   2   0 .690588      0.00880    -14.08165      -0.063    0  2  0  1  2    1  0  2 -1  4
 41  1   4020.73290   23   4020.74162   1   2   2   0 .686246      0.00872    -14.13115      -0.062    0  2  0  1  2    1  0  2 -1  4
 42  2   4053.69410   23   4053.70262   1   2   2   0 .681747      0.00852    -14.18269      -0.060    0  2  0  1  2    1  0  2 -1  4
 43  1   4087.43710   23   4087.44549   1   2   2   0 .677099      0.00839    -14.23632      -0.059    0  2  0  1  2    1  0  2 -1  4
 44  2   4121.96180   23   4121.97004   1   3   3   0 .672310      0.00824    -14.29209      -0.058    0  2  0  1  2    1  1  3 -1  6
 45  1   4157.26790   23   4157.27606   1   3   3   0 .667390      0.00816    -14.35004      -0.057    0  2  0  1  2    1  1  3 -1  6
 46  2   4193.35530   23   4193.36334   1   3   3   0 .662348      0.00804    -14.41023      -0.056    0  2  0  1  2    1  1  3 -1  6
 47  1   4230.22390   23   4230.23168   1   3   3   0 .657194      0.00778    -14.47271      -0.054    0  2  0  1  2    1  1  3 -1  6
 48  2   4267.87320   23   4267.88085   1   3   3   0 .651937      0.00765    -14.53751      -0.053    0  2  0  1  2    1  1  3 -1  6
 49  1   4306.30320   23   4306.31063   1   3   3   0 .646587      0.00743    -14.60470      -0.051    0  2  0  1  2    1  1  3 -1  6
 50  2   4345.51360   23   4345.52080   1   3   3   0 .641154      0.00720    -14.67431      -0.049    0  2  0  1  2    1  1  3 -1  6
 51  1   4385.50420   23   4385.51114   1   3   3   0 .635647      0.00694    -14.74640      -0.047    0  2  0  1  2    1  1  3 -1  6
 52  2   4426.27460   23   4426.28141   1   3   3   0 .630075      0.00681    -14.82100      -0.046    0  2  0  1  2    1  1  3 -1  6
 53  1   4467.82490   23   4467.83137   1   3   3   0 .624448      0.00647    -14.89816      -0.043    0  2  0  1  2    1  1  3 -1  6
  2  1   1171.07770    2   1171.08362   0   2   2   0 .990170      0.00592   -560.64987      -0.001    0  2  2  0  1    0  0  0  0  0
  3  2   1173.45760    2   1173.46345   0   2   2   0 .990169      0.00585   -560.65367      -0.001    0  2  2  0  1    0  0  0  0  0
  4  1   1176.63070    2   1176.63653   0   2   2   0 .990169      0.00583   -560.65873      -0.001    0  2  2  0  1    0  0  0  0  0
  5  2   1180.59710    2   1180.60286   0   2   2   0 .990168      0.00576   -560.66505      -0.001    0  2  2  0  1    0  0  0  0  0
  6  1   1185.35670    2   1185.36242   0   2   2   0 .990167      0.00572   -560.67264      -0.001    0  2  2  0  1    0  0  0  0  0
  7  2   1190.90940    2   1190.91517   0   2   2   0 .990167      0.00577   -560.68147      -0.001    0  2  2  0  1    0  0  0  0  0
  8  1   1197.25540    2   1197.26109   0   2   2   0 .990165      0.00569   -560.69155      -0.001    0  2  2  0  1    0  0  0  0  0
  9  2   1204.39450    2   1204.40016   0   2   2   0 .990164      0.00566   -560.70287      -0.001    0  2  2  0  1    0  0  0  0  0
 10  1   1212.32670    2   1212.33233   0   2   2   0 .990163      0.00563   -560.71543      -0.001    0  2  2  0  1    0  0  0  0  0
 11  2   1221.05200    2   1221.05757   0   2   2   0 .990161      0.00557   -560.72921      -0.001    0  2  2  0  1    0  0  0  0  0
 12  1   1230.57030    2   1230.57582   0   2   2   0 .990159      0.00552   -560.74422      -0.001    0  2  2  0  1    0  0  0  0  0
 13  2   1240.88160    2   1240.88706   0   2   2   0 .990157      0.00546   -560.76043      -0.001    0  2  2  0  1    0  0  0  0  0
 14  1   1251.98590    2   1251.99122   0   2   2   0 .990154      0.00532   -560.77785      -0.001    0  2  2  0  1    0  0  0  0  0
 15  2   1263.88290    2   1263.88825   0   2   2   0 .990151      0.00535   -560.79646      -0.001    0  2  2  0  1    0  0  0  0  0
 16  1   1276.57290    2   1276.57810   0   2   2   0 .990148      0.00520   -560.81625      -0.001    0  2  2  0  1    0  0  0  0  0
 17  2   1290.05550    2   1290.06069   0   2   2   0 .990144      0.00519   -560.83722      -0.001    0  2  2  0  1    0  0  0  0  0
 18  1   1304.33090    2   1304.33596   0   2   2   0 .990140      0.00506   -560.85934      -0.001    0  2  2  0  1    0  0  0  0  0
 19  2   1319.39880    2   1319.40385   0   2   2   0 .990136      0.00505   -560.88260      -0.001    0  2  2  0  1    0  0  0  0  0
 20  1   1335.25930    2   1335.26428   0   2   2   0 .990131      0.00498   -560.90699      -0.001    0  2  2  0  1    0  0  0  0  0
 21  2   1351.91230    2   1351.91716   0   2   2   0 .990126      0.00486   -560.93250      -0.001    0  2  2  0  1    0  0  0  0  0
 22  1   1369.35760    2   1369.36243   0   1   1   0 .990120      0.00483   -560.95911      -0.001    0  2  2  0  1    0 -1 -1  0  2
 23  2   1387.59530    2   1387.59998   0   1   1   0 .990113      0.00468   -560.98681      -0.001    0  2  2  0  1    0 -1 -1  0  2
 24  1   1406.62510    2   1406.62974   0   1   1   0 .990106      0.00464   -561.01557      -0.001    0  2  2  0  1    0 -1 -1  0  2
 25  2   1426.44700    2   1426.45160   0   1   1   0 .990098      0.00460   -561.04539      -0.001    0  2  2  0  1    0 -1 -1  0  2
 26  1   1447.06100    2   1447.06547   0   1   1   0 .990090      0.00447   -561.07624      -0.001    0  2  2  0  1    0 -1 -1  0  2
 27  2   1468.46690    2   1468.47125   0   1   1   0 .990081      0.00435   -561.10810      -0.001    0  2  2  0  1    0 -1 -1  0  2
 28  1   1490.66450    2   1490.66883   0   1   1   0 .990070      0.00433   -561.14095      -0.001    0  2  2  0  1    0 -1 -1  0  2
 29  2   1513.65390    2   1513.65811   0   1   1   0 .990059      0.00421   -561.17478      -0.001    0  2  2  0  1    0 -1 -1  0  2
 30  1   1537.43480    2   1537.43896   0   1   1   0 .990047      0.00416   -561.20957      -0.001    0  2  2  0  1    0 -1 -1  0  2
 31  2   1562.00720    2   1562.01127   0   1   1   0 .990035      0.00407   -561.24528      -0.001    0  2  2  0  1    0 -1 -1  0  2
 32  1   1587.37090    2   1587.37493   0   1   1   0 .990021      0.00403   -561.28190      -0.001    0  2  2  0  1    0 -1 -1  0  2
 33  2   1613.52580    2   1613.52979   0   1   1   0 .990005      0.00399   -561.31941      -0.001    0  2  2  0  1    0 -1 -1  0  2
 34  1   1640.47180    2   1640.47575   0   1   1   0 .989989      0.00395   -561.35778      -0.001    0  2  2  0  1    0 -1 -1  0  2
 35  2   1668.20880    2   1668.21266   0   1   1   0 .989972      0.00386   -561.39699      -0.001    0  2  2  0  1    0 -1 -1  0  2
 36  1   1696.73660    2   1696.74037   0   1   1   0 .989953      0.00377   -561.43701      -0.001    0  2  2  0  1    0 -1 -1  0  2
 37  2   1726.05500    2   1726.05877   0   1   1   0 .989933      0.00377   -561.47781      -0.001    0  2  2  0  1    0 -1 -1  0  2
 38  1   1756.16400    2   1756.16769   0   1   1   0 .989912      0.00369   -561.51937      -0.001    0  2  2  0  1    0 -1 -1  0  2
 39  2   1787.06330    2   1787.06700   0   1   1   0 .989889      0.00370   -561.56166      -0.001    0  2  2  0  1    0 -1 -1  0  2
 40  1   1818.75290    2   1818.75653   0   1   1   0 .989864      0.00363   -561.60465      -0.001    0  2  2  0  1    0 -1 -1  0  2
 41  2   1851.23260    2   1851.23614   0   1   1   0 .989838      0.00354   -561.64832      -0.001    0  2  2  0  1    0 -1 -1  0  2
 42  1   1884.50210    2   1884.50565   0   1   1   0 .989810      0.00355   -561.69263      -0.001    0  2  2  0  1    0 -1 -1  0  2
 43  2   1918.56140    2   1918.56491   0   1   1   0 .989780      0.00351   -561.73755      -0.001    0  2  2  0  1    0 -1 -1  0  2
 44  1   1953.41030    2   1953.41375   0   1   1   0 .989749      0.00345   -561.78306      -0.001    0  2  2  0  1    0 -1 -1  0  2
 45  2   1989.04850    2   1989.05199   0   1   1   0 .989715      0.00349   -561.82911      -0.001    0  2  2  0  1    0 -1 -1  0  2
 46  1   2025.47600    2   2025.47947   0   1   1   0 .989679      0.00347   -561.87568      -0.001    0  2  2  0  1    0 -1 -1  0  2
 47  2   2062.69260    2   2062.69599   0   1   1   0 .989642      0.00339   -561.92273      -0.001    0  2  2  0  1    0 -1 -1  0  2
 48  1   2100.69800    2   2100.70137   0   1   1   0 .989602      0.00337   -561.97023      -0.001    0  2  2  0  1    0 -1 -1  0  2
 49  2   2139.49200    2   2139.49544   0   1   1   0 .989560      0.00344   -562.01815      -0.001    0  2  2  0  1    0 -1 -1  0  2
 50  1   2179.07460    2   2179.07798   0   1   1   0 .989515      0.00338   -562.06645      -0.001    0  2  2  0  1    0 -1 -1  0  2
 51  2   2219.44540    2   2219.44882   0   1   1   0 .989468      0.00342   -562.11509      -0.001    0  2  2  0  1    0 -1 -1  0  2
  2  2   1171.07780    4   1171.08363   0   2   2   0 .989679      0.00583     13.56361       0.043    0  2  2  0  2    0  0  0  0  0
  3  1   1173.45760    4   1173.46346   0   2   2   0 .989678      0.00586     13.56581       0.043    0  2  2  0  2    0  0  0  0  0
  4  2   1176.63070    4   1176.63655   0   2   2   0 .989672      0.00585     13.56875       0.043    0  2  2  0  2    0  0  0  0  0
  5  1   1180.59710    4   1180.60290   0   2   2   0 .989661      0.00580     13.57243       0.043    0  2  2  0  2    0  0  0  0  0
  6  2   1185.35670    4   1185.36248   0   2   2   0 .989638      0.00578     13.57688       0.043    0  2  2  0  2    0  0  0  0  0
  7  1   1190.90950    4   1190.91527   0   2   2   0 .989602      0.00577     13.58210       0.043    0  2  2  0  2    0  0  0  0  0
  8  2   1197.25550    4   1197.26126   0   2   2   0 .989546      0.00576     13.58809       0.042    0  2  2  0  2    0  0  0  0  0
  9  1   1204.39470    4   1204.40041   0   2   2   0 .989466      0.00571     13.59488       0.042    0  2  2  0  2    0  0  0  0  0
 10  2   1212.32700    4   1212.33271   0   2   2   0 .989355      0.00571     13.60248       0.042    0  2  2  0  2    0  0  0  0  0
 11  1   1221.05240    4   1221.05811   0   2   2   0 .989205      0.00571     13.61090       0.042    0  2  2  0  2    0  0  0  0  0
 12  2   1230.57090    4   1230.57658   0   2   2   0 .989010      0.00568     13.62017       0.042    0  2  2  0  2    0  0  0  0  0
 13  1   1240.88250    4   1240.88809   0   2   2   0 .988762      0.00559     13.63031       0.041    0  2  2  0  2    0  0  0  0  0
 14  2   1251.98700    4   1251.99259   0   2   2   0 .988451      0.00559     13.64134       0.041    0  2  2  0  2    0  0  0  0  0
 15  1   1263.88450    4   1263.89004   0   2   2   0 .988069      0.00554     13.65328       0.041    0  2  2  0  2    0  0  0  0  0
 16  2   1276.57490    4   1276.58039   0   2   2   0 .987606      0.00549     13.66616       0.040    0  2  2  0  2    0  0  0  0  0
 17  1   1290.05820    4   1290.06358   0   2   2   0 .987051      0.00538     13.68000       0.039    0  2  2  0  2    0  0  0  0  0
 18  2   1304.33420    4   1304.33957   0   2   2   0 .986394      0.00537     13.69484       0.039    0  2  2  0  2    0  0  0  0  0
 19  1   1319.40300    4   1319.40830   0   2   2   0 .985625      0.00530     13.71070       0.039    0  2  2  0  2    0  0  0  0  0
 20  2   1335.26450    4   1335.26971   0   2   2   0 .984732      0.00521     13.72762       0.038    0  2  2  0  2    0  0  0  0  0
 21  1   1351.91860    4   1351.92372   0   2   2   0 .983705      0.00512     13.74562       0.037    0  2  2  0  2    0  0  0  0  0
 22  2   1369.36520    4   1369.37028   0   2   2   0 .982533      0.00508     13.76475       0.037    0  2  2  0  2    0  0  0  0  0
 23  1   1387.60430    4   1387.60931   0   2   2   0 .981204      0.00501     13.78504       0.036    0  2  2  0  2    0  0  0  0  0
 24  2   1406.63580    4   1406.64073   0   1   1   0 .979708      0.00493     13.80652       0.036    0  2  2  0  2    0 -1 -1  0  2
 25  1   1426.45970    4   1426.46448   0   1   1   0 .978035      0.00478     13.82924       0.035    0  2  2  0  2    0 -1 -1  0  2
 26  2   1447.07570    4   1447.08046   0   1   1   0 .976176      0.00476     13.85323       0.034    0  2  2  0  2    0 -1 -1  0  2
 27  1   1468.48390    4   1468.48859   0   1   1   0 .974122      0.00469     13.87853       0.034    0  2  2  0  2    0 -1 -1  0  2
 28  2   1490.68420    4   1490.68879   0   1   1   0 .971865      0.00459     13.90519       0.033    0  2  2  0  2    0 -1 -1  0  2
 29  1   1513.67650    4   1513.68096   0   1   1   0 .969397      0.00446     13.93325       0.032    0  2  2  0  2    0 -1 -1  0  2
 30  2   1537.46070    4   1537.46500   0   1   1   0 .966714      0.00430     13.96275       0.031    0  2  2  0  2    0 -1 -1  0  2
 31  1   1562.03660    4   1562.04082   0   1   1   0 .963811      0.00422     13.99373       0.030    0  2  2  0  2    0 -1 -1  0  2
 32  2   1587.40420    4   1587.40831   0   0   0   0 .960683      0.00411     14.02624       0.029    0  2  2  0  2    0 -2 -2  0  4
 33  1   1613.56340    4   1613.56736   0   0   0   0 .957330      0.00396     14.06034       0.028    0  2  2  0  2    0 -2 -2  0  4
 34  2   1640.51400    4   1640.51787   0   0   0   0 .953751      0.00387     14.09606       0.027    0  2  2  0  2    0 -2 -2  0  4
 35  1   1668.25600    4   1668.25972   0   2   0   0 .949946      0.00372     14.13344       0.026    0  2  2  0  2    0  0 -2  0  2
 36  2   1696.78920    4   1696.79279   0   2   0   0 .945919      0.00359     14.17254       0.025    0  2  2  0  2    0  0 -2  0  2
 37  1   1726.11360    4   1726.11697   0   2   0   0 .941673      0.00337     14.21342       0.024    0  2  2  0  2    0  0 -2  0  2
 38  2   1756.22890    4   1756.23211   0   2   0   0 .937213      0.00321     14.25612       0.023    0  2  2  0  2    0  0 -2  0  2
 39  1   1787.13500    4   1787.13810   0   2   0   0 .932546      0.00310     14.30067       0.022    0  2  2  0  2    0  0 -2  0  2
 40  2   1818.83190    4   1818.83480   0   2   0   0 .927680      0.00290     14.34716       0.020    0  2  2  0  2    0  0 -2  0  2
 41  1   1851.31940    4   1851.32206   0   0   0   0 .922623      0.00266     14.39559       0.018    0  2  2  0  2    0 -2 -2  0  4
 42  2   1884.59730    4   1884.59976   0   0   0   0 .917386      0.00246     14.44604       0.017    0  2  2  0  2    0 -2 -2  0  4
 43  1   1918.66550    4   1918.66773   0   0   0   0 .911979      0.00223     14.49856       0.015    0  2  2  0  2    0 -2 -2  0  4
 44  2   1953.52390    4   1953.52584   0   0   0   0 .906413      0.00194     14.55320       0.013    0  2  2  0  2    0 -2 -2  0  4
 45  1   1989.17220    4   1989.17393   0   0   0   0 .900700      0.00173     14.61000       0.012    0  2  2  0  2    0 -2 -2  0  4
 46  2   2025.61040    4   2025.61183   0   0   0   0 .894853      0.00143     14.66901       0.010    0  2  2  0  2    0 -2 -2  0  4
 47  1   2062.83830    4   2062.83938   0   0   0   0 .888884      0.00108     14.73028       0.007    0  2  2  0  2    0 -2 -2  0  4
 48  2   2100.85560    4   2100.85642   0   0   0   0 .882806      0.00082     14.79387       0.006    0  2  2  0  2    0 -2 -2  0  4
 49  1   2139.66240    4   2139.66278   0   0   0   0 .876630      0.00038     14.85981       0.003    0  2  2  0  2    0 -2 -2  0  4
 50  2   2179.25820    4   2179.25827   0   0   0   0 .870371      0.00007     14.92816       0.000    0  2  2  0  2    0 -2 -2  0  4
 51  1   2219.64310    4   2219.64271   0   0   0   0 .864039     -0.00039     14.99896      -0.003    0  2  2  0  2    0 -2 -2  0  4
  2  1   3360.03690   11   3360.05082   1   2   2   0 .824476      0.01392    -73.72627      -0.019    0  2  2  1  1    1  0  0 -1  2
  3  2   3362.39780   14   3362.41171   1   2   2   0 .824483      0.01391    -73.74972      -0.019    0  2  2  1  1    1  0  0 -1  2
  4  1   3365.54570   15   3365.55954   1   2   2   0 .824492      0.01384    -73.78098      -0.019    0  2  2  1  1    1  0  0 -1  2
  5  2   3369.48050   16   3369.49431   1   2   2   0 .824504      0.01381    -73.82004      -0.019    0  2  2  1  1    1  0  0 -1  2
  6  1   3374.20220   16   3374.21598   1   2   2   0 .824517      0.01378    -73.86690      -0.019    0  2  2  1  1    1  0  0 -1  2
  7  2   3379.71080   16   3379.72455   1   2   2   0 .824534      0.01375    -73.92155      -0.019    0  2  2  1  1    1  0  0 -1  2
  8  1   3386.00630   16   3386.01997   1   2   2   0 .824552      0.01367    -73.98398      -0.018    0  2  2  1  1    1  0  0 -1  2
  9  2   3393.08860   16   3393.10222   1   2   2   0 .824573      0.01362    -74.05417      -0.018    0  2  2  1  1    1  0  0 -1  2
 10  1   3400.95770   16   3400.97126   1   2   2   0 .824596      0.01356    -74.13211      -0.018    0  2  2  1  1    1  0  0 -1  2
 11  2   3409.61350   16   3409.62706   1   2   2   0 .824621      0.01356    -74.21779      -0.018    0  2  2  1  1    1  0  0 -1  2
 12  1   3419.05610   16   3419.06957   1   2   2   0 .824648      0.01347    -74.31120      -0.018    0  2  2  1  1    1  0  0 -1  2
 13  2   3429.28540   16   3429.29874   1   2   2   0 .824678      0.01334    -74.41231      -0.018    0  2  2  1  1    1  0  0 -1  2
 14  1   3440.30120   16   3440.31453   1   2   2   0 .824710      0.01333    -74.52111      -0.018    0  2  2  1  1    1  0  0 -1  2
 15  2   3452.10370   16   3452.11687   1   2   2   0 .824743      0.01317    -74.63758      -0.018    0  2  2  1  1    1  0  0 -1  2
 16  1   3464.69250   16   3464.70572   1   2   2   0 .824779      0.01322    -74.76169      -0.018    0  2  2  1  1    1  0  0 -1  2
 17  2   3478.06800   16   3478.08100   1   2   2   0 .824817      0.01300    -74.89342      -0.017    0  2  2  1  1    1  0  0 -1  2
 18  1   3492.22970   16   3492.24266   1   2   2   0 .824857      0.01296    -75.03276      -0.017    0  2  2  1  1    1  0  0 -1  2
 19  2   3507.17770   16   3507.19061   1   2   2   0 .824899      0.01291    -75.17966      -0.017    0  2  2  1  1    1  0  0 -1  2
 20  1   3522.91200   16   3522.92480   1   2   2   0 .824943      0.01280    -75.33411      -0.017    0  2  2  1  1    1  0  0 -1  2
 21  2   3539.43240   16   3539.44513   1   2   2   0 .824989      0.01273    -75.49608      -0.017    0  2  2  1  1    1  0  0 -1  2
 22  1   3556.73890   16   3556.75153   1   1   1   0 .825037      0.01263    -75.66554      -0.017    0  2  2  1  1    1 -1 -1 -1  4
 23  2   3574.83140   16   3574.84390   1   1   1   0 .825086      0.01250    -75.84245      -0.016    0  2  2  1  1    1 -1 -1 -1  4
 24  1   3593.70970   16   3593.72218   1   1   1   0 .825138      0.01248    -76.02679      -0.016    0  2  2  1  1    1 -1 -1 -1  4
 25  2   3613.37400   16   3613.38625   1   1   1   0 .825191      0.01225    -76.21852      -0.016    0  2  2  1  1    1 -1 -1 -1  4
 26  1   3633.82380   16   3633.83601   1   1   1   0 .825246      0.01221    -76.41761      -0.016    0  2  2  1  1    1 -1 -1 -1  4
 27  2   3655.05930   16   3655.07138   1   1   1   0 .825302      0.01208    -76.62401      -0.016    0  2  2  1  1    1 -1 -1 -1  4
 28  1   3677.08030   16   3677.09224   1   1   1   0 .825360      0.01194    -76.83770      -0.016    0  2  2  1  1    1 -1 -1 -1  4
 29  2   3699.88660   16   3699.89848   1   1   1   0 .825420      0.01188    -77.05864      -0.015    0  2  2  1  1    1 -1 -1 -1  4
 30  1   3723.47830   16   3723.49000   1   1   1   0 .825481      0.01170    -77.28678      -0.015    0  2  2  1  1    1 -1 -1 -1  4
 31  2   3747.85510   16   3747.86666   1   1   1   0 .825543      0.01156    -77.52208      -0.015    0  2  2  1  1    1 -1 -1 -1  4
 32  1   3773.01680   16   3773.02836   1   1   1   0 .825607      0.01156    -77.76450      -0.015    0  2  2  1  1    1 -1 -1 -1  4
 33  2   3798.96350   16   3798.97497   1   1   1   0 .825672      0.01147    -78.01400      -0.015    0  2  2  1  1    1 -1 -1 -1  4
 34  1   3825.69510   16   3825.70635   1   1   1   0 .825738      0.01125    -78.27054      -0.014    0  2  2  1  1    1 -1 -1 -1  4
 35  2   3853.21120   16   3853.22239   1   1   1   0 .825806      0.01119    -78.53408      -0.014    0  2  2  1  1    1 -1 -1 -1  4
 36  1   3881.51180   16   3881.52293   1   1   1   0 .825874      0.01113    -78.80453      -0.014    0  2  2  1  1    1 -1 -1 -1  4
 37  2   3910.59690   16   3910.60783   1   1   1   0 .825944      0.01093    -79.08188      -0.014    0  2  2  1  1    1 -1 -1 -1  4
 38  1   3940.46610   16   3940.47697   1   1   1   0 .826014      0.01087    -79.36610      -0.014    0  2  2  1  1    1 -1 -1 -1  4
 39  2   3971.11950   16   3971.13018   1   1   1   0 .826085      0.01068    -79.65685      -0.013    0  2  2  1  1    1 -1 -1 -1  4
 40  1   4002.55670   16   4002.56731   1   1   1   0 .826158      0.01061    -79.95482      -0.013    0  2  2  1  1    1 -1 -1 -1  4
 41  2   4034.77770   16   4034.78821   1   1   1   0 .826230      0.01051    -80.25926      -0.013    0  2  2  1  1    1 -1 -1 -1  4
 42  1   4067.78230   16   4067.79272   1   1   1   0 .826304      0.01042    -80.57033      -0.013    0  2  2  1  1    1 -1 -1 -1  4
 43  2   4101.57040   16   4101.58067   1   1   1   0 .826378      0.01027    -80.88798      -0.013    0  2  2  1  1    1 -1 -1 -1  4
 44  1   4136.14180   16   4136.15189   1   1   1   0 .826453      0.01009    -81.21217      -0.012    0  2  2  1  1    1 -1 -1 -1  4
 45  2   4171.49620   16   4171.50622   1   1   1   0 .826528      0.01002    -81.54283      -0.012    0  2  2  1  1    1 -1 -1 -1  4
 46  1   4207.63360   16   4207.64348   1   1   1   0 .826603      0.00988    -81.87991      -0.012    0  2  2  1  1    1 -1 -1 -1  4
 47  2   4244.55380   16   4244.56349   1   1   1   0 .826678      0.00969    -82.22335      -0.012    0  2  2  1  1    1 -1 -1 -1  4
 48  1   4282.25650   16   4282.26606   1   1   1   0 .826754      0.00956    -82.57309      -0.012    0  2  2  1  1    1 -1 -1 -1  4
 49  2   4320.74160   16   4320.75100   1   1   1   0 .826830      0.00940    -82.92908      -0.011    0  2  2  1  1    1 -1 -1 -1  4
 50  1   4360.00880   16   4360.01814   1   1   1   0 .826905      0.00934    -83.29125      -0.011    0  2  2  1  1    1 -1 -1 -1  4
 51  2   4400.05810   16   4400.06726   1   1   1   0 .826980      0.00916    -83.65954      -0.011    0  2  2  1  1    1 -1 -1 -1  4
 52  1   4440.88910   16   4440.89818   1   1   1   0 .827056      0.00908    -84.03390      -0.011    0  2  2  1  1    1 -1 -1 -1  4
  2  2   3360.03690   19   3360.05081   1   2   2   0 .822574      0.01391     13.27702       0.105    0  2  2  1  2    1  0  0 -1  2
  3  1   3362.39780   22   3362.41170   1   2   2   0 .822580      0.01390     13.27930       0.105    0  2  2  1  2    1  0  0 -1  2
  4  2   3365.54570   23   3365.55954   1   2   2   0 .822586      0.01384     13.28234       0.104    0  2  2  1  2    1  0  0 -1  2
  5  1   3369.48050   24   3369.49432   1   2   2   0 .822590      0.01382     13.28615       0.104    0  2  2  1  2    1  0  0 -1  2
  6  2   3374.20220   24   3374.21603   1   2   2   0 .822587      0.01383     13.29075       0.104    0  2  2  1  2    1  0  0 -1  2
  7  1   3379.71090   24   3379.72463   1   2   2   0 .822575      0.01373     13.29615       0.103    0  2  2  1  2    1  0  0 -1  2
  8  2   3386.00640   24   3386.02012   1   2   2   0 .822550      0.01372     13.30234       0.103    0  2  2  1  2    1  0  0 -1  2
  9  1   3393.08870   24   3393.10245   1   2   2   0 .822507      0.01375     13.30935       0.103    0  2  2  1  2    1  0  0 -1  2
 10  2   3400.95790   24   3400.97162   1   2   2   0 .822441      0.01372     13.31720       0.103    0  2  2  1  2    1  0  0 -1  2
 11  1   3409.61390   24   3409.62758   1   2   2   0 .822346      0.01368     13.32591       0.103    0  2  2  1  2    1  0  0 -1  2
 12  2   3419.05670   24   3419.07030   1   2   2   0 .822216      0.01360     13.33548       0.102    0  2  2  1  2    1  0  0 -1  2
 13  1   3429.28620   24   3429.29974   1   2   2   0 .822044      0.01354     13.34595       0.101    0  2  2  1  2    1  0  0 -1  2
 14  2   3440.30240   24   3440.31586   1   2   2   0 .821823      0.01346     13.35733       0.101    0  2  2  1  2    1  0  0 -1  2
 15  1   3452.10510   24   3452.11862   1   2   2   0 .821545      0.01352     13.36966       0.101    0  2  2  1  2    1  0  0 -1  2
 16  2   3464.69460   24   3464.70797   1   2   2   0 .821202      0.01337     13.38294       0.100    0  2  2  1  2    1  0  0 -1  2
 17  1   3478.07050   24   3478.08385   1   2   2   0 .820785      0.01335     13.39722       0.100    0  2  2  1  2    1  0  0 -1  2
 18  2   3492.23300   24   3492.24621   1   2   2   0 .820287      0.01321     13.41252       0.098    0  2  2  1  2    1  0  0 -1  2
 19  1   3507.18180   24   3507.19499   1   2   2   0 .819698      0.01319     13.42887       0.098    0  2  2  1  2    1  0  0 -1  2
 20  2   3522.91710   24   3522.93014   1   2   2   0 .819009      0.01304     13.44630       0.097    0  2  2  1  2    1  0  0 -1  2
 21  1   3539.43850   24   3539.45159   1   2   2   0 .818210      0.01309     13.46484       0.097    0  2  2  1  2    1  0  0 -1  2
 22  2   3556.74630   24   3556.75927   1   2   2   0 .817293      0.01297     13.48454       0.096    0  2  2  1  2    1  0  0 -1  2
 23  1   3574.84020   24   3574.85310   1   2   2   0 .816249      0.01290     13.50542       0.096    0  2  2  1  2    1  0  0 -1  2
 24  2   3593.72030   24   3593.73302   1   1   1   0 .815068      0.01272     13.52752       0.094    0  2  2  1  2    1 -1 -1 -1  4
 25  1   3613.38620   24   3613.39895   1   1   1   0 .813744      0.01275     13.55088       0.094    0  2  2  1  2    1 -1 -1 -1  4
 26  2   3633.83820   24   3633.85080   1   1   1   0 .812266      0.01260     13.57554       0.093    0  2  2  1  2    1 -1 -1 -1  4
 27  1   3655.07590   24   3655.08848   1   1   1   0 .810629      0.01258     13.60155       0.093    0  2  2  1  2    1 -1 -1 -1  4
 28  2   3677.09940   24   3677.11192   1   1   1   0 .808826      0.01252     13.62893       0.092    0  2  2  1  2    1 -1 -1 -1  4
 29  1   3699.90870   24   3699.92102   1   1   1   0 .806850      0.01232     13.65774       0.090    0  2  2  1  2    1 -1 -1 -1  4
 30  2   3723.50340   24   3723.51568   1   1   1   0 .804698      0.01228     13.68801       0.090    0  2  2  1  2    1 -1 -1 -1  4
 31  1   3747.88360   24   3747.89580   1   1   1   0 .802364      0.01220     13.71980       0.089    0  2  2  1  2    1 -1 -1 -1  4
 32  2   3773.04920   24   3773.06127   1   0   0   0 .799847      0.01207     13.75315       0.088    0  2  2  1  2    1 -2 -2 -1  6
 33  1   3799.00000   24   3799.01200   1   0   0   0 .797145      0.01200     13.78810       0.087    0  2  2  1  2    1 -2 -2 -1  6
 34  2   3825.73600   24   3825.74787   1   0   0   0 .794257      0.01187     13.82470       0.086    0  2  2  1  2    1 -2 -2 -1  6
 35  1   3853.25690   24   3853.26877   1   2   0   0 .791184      0.01187     13.86300       0.086    0  2  2  1  2    1  0 -2 -1  4
 36  2   3881.56290   24   3881.57457   1   2   0   0 .787928      0.01167     13.90304       0.084    0  2  2  1  2    1  0 -2 -1  4
 37  1   3910.65350   24   3910.66516   1   2   0   0 .784492      0.01166     13.94488       0.084    0  2  2  1  2    1  0 -2 -1  4
 38  2   3940.52890   24   3940.54041   1   2   0   0 .780881      0.01151     13.98856       0.082    0  2  2  1  2    1  0 -2 -1  4
 39  1   3971.18880   24   3971.20018   1   2   0   0 .777100      0.01138     14.03413       0.081    0  2  2  1  2    1  0 -2 -1  4
 40  2   4002.63300   24   4002.64436   1   2   0   0 .773156      0.01136     14.08165       0.081    0  2  2  1  2    1  0 -2 -1  4
 41  1   4034.86160   24   4034.87277   1   0   0   0 .769055      0.01117     14.13115       0.079    0  2  2  1  2    1 -2 -2 -1  6
 42  2   4067.87420   24   4067.88531   1   0   0   0 .764806      0.01111     14.18269       0.078    0  2  2  1  2    1 -2 -2 -1  6
 43  1   4101.67090   24   4101.68181   1   0   0   0 .760419      0.01091     14.23632       0.077    0  2  2  1  2    1 -2 -2 -1  6
 44  2   4136.25130   24   4136.26213   1   0   0   0 .755902      0.01083     14.29209       0.076    0  2  2  1  2    1 -2 -2 -1  6
 45  1   4171.61540   24   4171.62610   1   0   0   0 .751264      0.01070     14.35004       0.075    0  2  2  1  2    1 -2 -2 -1  6
 46  2   4207.76300   24   4207.77358   1   0   0   0 .746518      0.01058     14.41023       0.073    0  2  2  1  2    1 -2 -2 -1  6
 47  1   4244.69390   24   4244.70438   1   0   0   0 .741672      0.01048     14.47271       0.072    0  2  2  1  2    1 -2 -2 -1  6
 48  2   4282.40810   24   4282.41836   1   0   0   0 .736738      0.01026     14.53751       0.071    0  2  2  1  2    1 -2 -2 -1  6
 49  1   4320.90510   24   4320.91533   1   0   0   0 .731725      0.01023     14.60470       0.070    0  2  2  1  2    1 -2 -2 -1  6
 50  2   4360.18510   24   4360.19512   1   0   0   0 .726645      0.01002     14.67431       0.068    0  2  2  1  2    1 -2 -2 -1  6
 51  1   4400.24760   24   4400.25754   1   0   0   0 .721507      0.00994     14.74640       0.067    0  2  2  1  2    1 -2 -2 -1  6
 52  2   4441.09270   24   4441.10240   1   0   0   0 .716321      0.00970     14.82100       0.065    0  2  2  1  2    1 -2 -2 -1  6
  1  2   1730.14170    2   1730.14439   0   3   1   0 .861549      0.00269   -110.59664      -0.002    0  3  1  0  1    0  0  0  0  0
  2  1   1731.73080    3   1731.73349   0   3   1   0 .861528      0.00269   -110.58841      -0.002    0  3  1  0  1    0  0  0  0  0
  3  2   1734.11440    3   1734.11711   0   3   1   0 .861495      0.00271    -24.05874      -0.011    0  3  1  0  1    0  0  0  0  0
  4  1   1737.29260    3   1737.29526   0   3   1   0 .861450      0.00266    -24.05782      -0.011    0  3  1  0  1    0  0  0  0  0
  5  2   1741.26520    3   1741.26792   0   3   1   0 .861393      0.00272    -24.05668      -0.011    0  3  1  0  1    0  0  0  0  0
  6  1   1746.03250    3   1746.03505   0   3   1   0 .861324      0.00255    -24.05532      -0.011    0  3  1  0  1    0  0  0  0  0
  7  2   1751.59410    3   1751.59664   0   3   1   0 .861241      0.00254    -24.05374      -0.011    0  3  1  0  1    0  0  0  0  0
  8  1   1757.95000    3   1757.95264   0   3   1   0 .861143      0.00264    -24.05196      -0.011    0  3  1  0  1    0  0  0  0  0
  9  2   1765.10060    3   1765.10303   0   3   1   0 .861030      0.00243    -24.04999      -0.010    0  3  1  0  1    0  0  0  0  0
 10  1   1773.04530    3   1773.04775   0   3   1   0 .860900      0.00245    -24.04783      -0.010    0  3  1  0  1    0  0  0  0  0
 11  2   1781.78430    3   1781.78677   0   3   1   0 .860752      0.00247    -24.04548      -0.010    0  3  1  0  1    0  0  0  0  0
 12  1   1791.31770    3   1791.32004   0   3   1   0 .860584      0.00234    -24.04296      -0.010    0  3  1  0  1    0  0  0  0  0
 13  2   1801.64520    3   1801.64749   0   3   1   0 .860396      0.00229    -24.04029      -0.010    0  3  1  0  1    0  0  0  0  0
 14  1   1812.76690    3   1812.76907   0   3   1   0 .860186      0.00217    -24.03747      -0.009    0  3  1  0  1    0  0  0  0  0
 15  2   1824.68260    3   1824.68471   0   3   1   0 .859952      0.00211    -24.03452      -0.009    0  3  1  0  1    0  0  0  0  0
 16  1   1837.39230    3   1837.39435   0   3   1   0 .859692      0.00205    -24.03144      -0.009    0  3  1  0  1    0  0  0  0  0
 17  2   1850.89590    3   1850.89790   0   3   1   0 .859405      0.00200    -24.02827      -0.008    0  3  1  0  1    0  0  0  0  0
 18  1   1865.19340    3   1865.19530   0   3   1   0 .859088      0.00190    -24.02500      -0.008    0  3  1  0  1    0  0  0  0  0
 19  2   1880.28470    3   1880.28645   0   3   1   0 .858741      0.00175    -24.02166      -0.007    0  3  1  0  1    0  0  0  0  0
 20  1   1896.16960    3   1896.17127   0   3   1   0 .858361      0.00167    -24.01828      -0.007    0  3  1  0  1    0  0  0  0  0
 21  2   1912.84800    3   1912.84967   0   3   1   0 .857945      0.00167    -24.01485      -0.007    0  3  1  0  1    0  0  0  0  0
 22  1   1930.32000    3   1930.32154   0   3   1   0 .857493      0.00154    -24.01141      -0.006    0  3  1  0  1    0  0  0  0  0
 23  2   1948.58530    3   1948.58679   0   3   1   0 .857003      0.00149    -24.00798      -0.006    0  3  1  0  1    0  0  0  0  0
 24  1   1967.64400    3   1967.64531   0   3   1   0 .856471      0.00131    -24.00457      -0.005    0  3  1  0  1    0  0  0  0  0
 25  2   1987.49580    3   1987.49699   0   3   1   0 .855898      0.00119    -24.00122      -0.005    0  3  1  0  1    0  0  0  0  0
 26  1   2008.14060    3   2008.14171   0   3   1   0 .855279      0.00111    -23.99794      -0.005    0  3  1  0  1    0  0  0  0  0
 27  2   2029.57840    3   2029.57935   0   3   1   0 .854614      0.00095    -23.99475      -0.004    0  3  1  0  1    0  0  0  0  0
 28  1   2051.80890    3   2051.80979   0   3   1   0 .853901      0.00089    -23.99169      -0.004    0  3  1  0  1    0  0  0  0  0
 29  2   2074.83220    3   2074.83289   0   3   1   0 .853139      0.00069    -23.98878      -0.003    0  3  1  0  1    0  0  0  0  0
 30  1   2098.64790    3   2098.64853   0   3   1   0 .852324      0.00063    -23.98604      -0.003    0  3  1  0  1    0  0  0  0  0
 31  2   2123.25600    3   2123.25655   0   3   1   0 .851456      0.00055    -23.98350      -0.002    0  3  1  0  1    0  0  0  0  0
 32  1   2148.65640    3   2148.65683   0   3   1   0 .850533      0.00043    -23.98120      -0.002    0  3  1  0  1    0  0  0  0  0
 33  2   2174.84900    3   2174.84921   0   3   1   0 .849554      0.00021    -23.97916      -0.001    0  3  1  0  1    0  0  0  0  0
 34  1   2201.83330    3   2201.83353   0   4   2   0 .848517      0.00023    -23.97741      -0.001    0  3  1  0  1    0  1  1  0  2
 35  2   2229.60970    3   2229.60964   0   4   2   0 .847421     -0.00006    -23.97598       0.000    0  3  1  0  1    0  1  1  0  2
 36  1   2258.17750    3   2258.17738   0   4   2   0 .846264     -0.00012    -23.97491       0.000    0  3  1  0  1    0  1  1  0  2
 37  2   2287.53690    3   2287.53658   0   4   2   0 .845046     -0.00032    -23.97423       0.001    0  3  1  0  1    0  1  1  0  2
 38  1   2317.68750    3   2317.68707   0   4   2   0 .843765     -0.00043    -23.97397       0.002    0  3  1  0  1    0  1  1  0  2
 39  2   2348.62930    3   2348.62866   0   4   2   0 .842421     -0.00064    -23.97416       0.003    0  3  1  0  1    0  1  1  0  2
 40  1   2380.36200    3   2380.36119   0   4   2   0 .841013     -0.00081    -23.97485       0.003    0  3  1  0  1    0  1  1  0  2
 41  2   2412.88540    3   2412.88446   0   4   2   0 .839540     -0.00094    -23.97606       0.004    0  3  1  0  1    0  1  1  0  2
 42  1   2446.19940    3   2446.19828   0   2   2   0 .838002     -0.00112    -23.97784       0.005    0  3  1  0  1    0 -1  1  0  2
 43  2   2480.30370    3   2480.30247   0   2   2   0 .836397     -0.00123    -23.98022       0.005    0  3  1  0  1    0 -1  1  0  2
 44  1   2515.19830    3   2515.19681   0   2   2   0 .834726     -0.00149    -23.98324       0.006    0  3  1  0  1    0 -1  1  0  2
  1  1   1730.13920    5   1730.14182   0   3   1   0 .860797      0.00262   -110.59747      -0.002    0  3  1  0  2    0  0  0  0  0
  2  2   1731.72330    6   1731.72577   0   3   1   0 .860781      0.00247   -110.59090      -0.002    0  3  1  0  2    0  0  0  0  0
  3  1   1734.09910    6   1734.10167   0   3   1   0 .860756      0.00257    -24.07418      -0.011    0  3  1  0  2    0  0  0  0  0
  4  2   1737.26700    6   1737.26953   0   3   1   0 .860723      0.00253    -24.08356      -0.011    0  3  1  0  2    0  0  0  0  0
  5  1   1741.22680    6   1741.22932   0   3   1   0 .860681      0.00252    -24.09528      -0.010    0  3  1  0  2    0  0  0  0  0
  6  2   1745.97850    6   1745.98101   0   3   1   0 .860628      0.00251    -24.10936      -0.010    0  3  1  0  2    0  0  0  0  0
  7  1   1751.52210    6   1751.52459   0   3   1   0 .860565      0.00249    -24.12580      -0.010    0  3  1  0  2    0  0  0  0  0
  8  2   1757.85750    6   1757.86001   0   3   1   0 .860490      0.00251    -24.14460      -0.010    0  3  1  0  2    0  0  0  0  0
  9  1   1764.98480    6   1764.98726   0   3   1   0 .860402      0.00246    -24.16577      -0.010    0  3  1  0  2    0  0  0  0  0
 10  2   1772.90390    6   1772.90627   0   3   1   0 .860299      0.00237    -24.18931      -0.010    0  3  1  0  2    0  0  0  0  0
 11  1   1781.61460    6   1781.61702   0   3   1   0 .860181      0.00242    -24.21524      -0.010    0  3  1  0  2    0  0  0  0  0
 12  2   1791.11710    6   1791.11945   0   3   1   0 .860046      0.00235    -24.24356      -0.010    0  3  1  0  2    0  0  0  0  0
 13  1   1801.41120    6   1801.41349   0   3   1   0 .859891      0.00229    -24.27431      -0.009    0  3  1  0  2    0  0  0  0  0
 14  2   1812.49680    6   1812.49913   0   3   1   0 .859716      0.00233    -24.30741      -0.010    0  3  1  0  2    0  0  0  0  0
 15  1   1824.37400    6   1824.37627   0   2   0   0 .859517      0.00227    -24.34296      -0.009    0  3  1  0  2    0 -1 -1  0  2
 16  2   1837.04270    6   1837.04484   0   2   0   0 .859293      0.00214    -24.38095      -0.009    0  3  1  0  2    0 -1 -1  0  2
 17  1   1850.50280    6   1850.50479   0   2   0   0 .859041      0.00199    -24.42137      -0.008    0  3  1  0  2    0 -1 -1  0  2
 18  2   1864.75400    6   1864.75603   0   2   0   0 .858758      0.00203    -24.46425      -0.008    0  3  1  0  2    0 -1 -1  0  2
 19  1   1879.79660    6   1879.79849   0   2   0   0 .858441      0.00189    -24.50960      -0.008    0  3  1  0  2    0 -1 -1  0  2
 20  2   1895.63030    6   1895.63208   0   2   0   0 .858087      0.00178    -24.55743      -0.007    0  3  1  0  2    0 -1 -1  0  2
 21  1   1912.25500    6   1912.25671   0   2   0   0 .857693      0.00171    -24.60775      -0.007    0  3  1  0  2    0 -1 -1  0  2
 22  2   1929.67070    6   1929.67229   0   2   0   0 .857254      0.00159    -24.66059      -0.006    0  3  1  0  2    0 -1 -1  0  2
 23  1   1947.87730    6   1947.87873   0   2   0   0 .856768      0.00143    -24.71594      -0.006    0  3  1  0  2    0 -1 -1  0  2
 24  2   1966.87460    6   1966.87592   0   2   0   0 .856230      0.00132    -24.77384      -0.005    0  3  1  0  2    0 -1 -1  0  2
 25  1   1986.66260    6   1986.66375   0   2   0   0 .855635      0.00115    -24.83430      -0.005    0  3  1  0  2    0 -1 -1  0  2
 26  2   2007.24110    6   2007.24211   0   2   0   0 .854979      0.00101    -24.89733      -0.004    0  3  1  0  2    0 -1 -1  0  2
 27  1   2028.61000    6   2028.61090   0   2   0   0 .854256      0.00090    -24.96294      -0.004    0  3  1  0  2    0 -1 -1  0  2
 28  2   2050.76930    6   2050.76999   0   2   0   0 .853462      0.00069    -25.03117      -0.003    0  3  1  0  2    0 -1 -1  0  2
 29  1   2073.71870    6   2073.71925   0   2   0   0 .852591      0.00055    -25.10202      -0.002    0  3  1  0  2    0 -1 -1  0  2
 30  2   2097.45820    6   2097.45857   0   2   0   0 .851637      0.00037    -25.17551      -0.001    0  3  1  0  2    0 -1 -1  0  2
 31  1   2121.98770    6   2121.98781   0   3   1   0 .850594      0.00011    -25.25167      -0.000    0  3  1  0  2    0  0  0  0  0
 32  2   2147.30690    6   2147.30683   0   3   1   0 .849455     -0.00007    -25.33050       0.000    0  3  1  0  2    0  0  0  0  0
 33  1   2173.41580    6   2173.41549   0   3   1   0 .848213     -0.00031    -25.41204       0.001    0  3  1  0  2    0  0  0  0  0
 34  2   2200.31410    6   2200.31365   0   3   1   0 .846863     -0.00045    -25.49630       0.002    0  3  1  0  2    0  0  0  0  0
 35  1   2228.00190    6   2228.00116   0   1   1   0 .845395     -0.00074    -25.58329       0.003    0  3  1  0  2    0 -2  0  0  2
 36  2   2256.47880    6   2256.47785   0   1   1   0 .843804     -0.00095    -25.67306       0.004    0  3  1  0  2    0 -2  0  0  2
 37  1   2285.74480    6   2285.74361   0   1   1   0 .842080     -0.00119    -25.76558       0.005    0  3  1  0  2    0 -2  0  0  2
 38  2   2315.79970    6   2315.79823   0   1   1   0 .840217     -0.00147    -25.86092       0.006    0  3  1  0  2    0 -2  0  0  2
 39  1   2346.64320    6   2346.64156   0   1   1   0 .838206     -0.00164    -25.95907       0.006    0  3  1  0  2    0 -2  0  0  2
 40  2   2378.27520    6   2378.27343   0   1   1   0 .836039     -0.00177    -26.06007       0.007    0  3  1  0  2    0 -2  0  0  2
 41  1   2410.69570    6   2410.69368   0   1   1   0 .833708     -0.00202    -26.16393       0.008    0  3  1  0  2    0 -2  0  0  2
 42  2   2443.90440    6   2443.90211   0   1   1   0 .831205     -0.00229    -26.27067       0.009    0  3  1  0  2    0 -2  0  0  2
 43  1   2477.90100    6   2477.89855   0   1   1   0 .828522     -0.00245    -26.38032       0.009    0  3  1  0  2    0 -2  0  0  2
 44  2   2512.68550    6   2512.68280   0   1   1   0 .825651     -0.00270    -26.49289       0.010    0  3  1  0  2    0 -2  0  0  2
 45  1   2548.25760    6   2548.25469   0   1   1   0 .822584     -0.00291    -26.60841       0.011    0  3  1  0  2    0 -2  0  0  2
  4  1   3913.06550   21   3913.07925   1   3   1   0 .705928      0.01375    -23.49262      -0.059    0  3  1  1  1    1  0  0 -1  2
  5  2   3917.00660   22   3917.02042   1   3   1   0 .705890      0.01382    -23.49176      -0.059    0  3  1  1  1    1  0  0 -1  2
  6  1   3921.73600   23   3921.74978   1   3   1   0 .705844      0.01378    -23.49073      -0.059    0  3  1  1  1    1  0  0 -1  2
  7  2   3927.25340   23   3927.26729   1   3   1   0 .705788      0.01389    -23.48956      -0.059    0  3  1  1  1    1  0  0 -1  2
  8  1   3933.55900   23   3933.57292   1   3   1   0 .705722      0.01392    -23.48824      -0.059    0  3  1  1  1    1  0  0 -1  2
  9  2   3940.65260   23   3940.66664   1   3   1   0 .705645      0.01404    -23.48677      -0.060    0  3  1  1  1    1  0  0 -1  2
 10  1   3948.53450   23   3948.54840   1   3   1   0 .705556      0.01390    -23.48517      -0.059    0  3  1  1  1    1  0  0 -1  2
 11  2   3957.20410   23   3957.21815   1   3   1   0 .705454      0.01405    -23.48346      -0.060    0  3  1  1  1    1  0  0 -1  2
 12  1   3966.66190   23   3966.67586   1   3   1   0 .705338      0.01396    -23.48163      -0.059    0  3  1  1  1    1  0  0 -1  2
 13  2   3976.90740   23   3976.92145   1   3   1   0 .705207      0.01405    -23.47970      -0.060    0  3  1  1  1    1  0  0 -1  2
 14  1   3987.94100   23   3987.95487   1   3   1   0 .705059      0.01387    -23.47768      -0.059    0  3  1  1  1    1  0  0 -1  2
 15  2   3999.76210   23   3999.77605   1   3   1   0 .704892      0.01395    -23.47559      -0.059    0  3  1  1  1    1  0  0 -1  2
 16  1   4012.37110   23   4012.38493   1   3   1   0 .704707      0.01383    -23.47344      -0.059    0  3  1  1  1    1  0  0 -1  2
 17  2   4025.76760   23   4025.78143   1   3   1   0 .704500      0.01383    -23.47124      -0.059    0  3  1  1  1    1  0  0 -1  2
 18  1   4039.95180   23   4039.96547   1   3   1   0 .704271      0.01367    -23.46902      -0.058    0  3  1  1  1    1  0  0 -1  2
 19  2   4054.92340   23   4054.93697   1   3   1   0 .704019      0.01357    -23.46679      -0.058    0  3  1  1  1    1  0  0 -1  2
 20  1   4070.68240   23   4070.69583   1   3   1   0 .703740      0.01343    -23.46457      -0.057    0  3  1  1  1    1  0  0 -1  2
 21  2   4087.22860   23   4087.24197   1   3   1   0 .703434      0.01337    -23.46238      -0.057    0  3  1  1  1    1  0  0 -1  2
 22  1   4104.56220   23   4104.57529   1   3   1   0 .703100      0.01309    -23.46024      -0.056    0  3  1  1  1    1  0  0 -1  2
 23  2   4122.68270   23   4122.69567   1   3   1   0 .702735      0.01297    -23.45816      -0.055    0  3  1  1  1    1  0  0 -1  2
 24  1   4141.59030   23   4141.60303   1   3   1   0 .702338      0.01273    -23.45618      -0.054    0  3  1  1  1    1  0  0 -1  2
 25  2   4161.28460   23   4161.29724   1   3   1   0 .701907      0.01264    -23.45432      -0.054    0  3  1  1  1    1  0  0 -1  2
 26  1   4181.76580   23   4181.77819   1   3   1   0 .701442      0.01239    -23.45259      -0.053    0  3  1  1  1    1  0  0 -1  2
 27  2   4203.03360   23   4203.04576   1   3   1   0 .700939      0.01216    -23.45103      -0.052    0  3  1  1  1    1  0  0 -1  2
 28  1   4225.08780   23   4225.09982   1   3   1   0 .700397      0.01202    -23.44965      -0.051    0  3  1  1  1    1  0  0 -1  2
 29  2   4247.92840   23   4247.94024   1   3   1   0 .699816      0.01184    -23.44850      -0.050    0  3  1  1  1    1  0  0 -1  2
 30  1   4271.55520   23   4271.56689   1   3   1   0 .699194      0.01169    -23.44759      -0.050    0  3  1  1  1    1  0  0 -1  2
 31  2   4295.96780   23   4295.97962   1   3   1   0 .698528      0.01182    -23.44695      -0.050    0  3  1  1  1    1  0  0 -1  2
 32  1   4321.16650   23   4321.17829   1   3   1   0 .697819      0.01179    -23.44661      -0.050    0  3  1  1  1    1  0  0 -1  2
 33  2   4347.15090   23   4347.16276   1   3   1   0 .697064      0.01186    -23.44661      -0.051    0  3  1  1  1    1  0  0 -1  2
 34  1   4373.92070   23   4373.93286   1   4   2   0 .696262      0.01216    -23.44697      -0.052    0  3  1  1  1    1  1  1 -1  4
  4  2   3913.03950   34   3913.05394   1   3   1   0 .703369      0.01444    -23.51792      -0.061    0  3  1  1  2    1  0  0 -1  2
  5  1   3916.96800   35   3916.98246   1   3   1   0 .703343      0.01446    -23.52971      -0.061    0  3  1  1  2    1  0  0 -1  2
  6  2   3921.68220   36   3921.69663   1   3   1   0 .703311      0.01443    -23.54387      -0.061    0  3  1  1  2    1  0  0 -1  2
  7  1   3927.18200   36   3927.19643   1   3   1   0 .703271      0.01443    -23.56040      -0.061    0  3  1  1  2    1  0  0 -1  2
  8  2   3933.46740   36   3933.48183   1   3   1   0 .703224      0.01443    -23.57931      -0.061    0  3  1  1  2    1  0  0 -1  2
  9  1   3940.53840   36   3940.55279   1   3   1   0 .703168      0.01439    -23.60060      -0.061    0  3  1  1  2    1  0  0 -1  2
 10  2   3948.39490   36   3948.40928   1   3   1   0 .703102      0.01438    -23.62428      -0.061    0  3  1  1  2    1  0  0 -1  2
 11  1   3957.03690   36   3957.05123   1   3   1   0 .703024      0.01433    -23.65036      -0.061    0  3  1  1  2    1  0  0 -1  2
 12  2   3966.46440   36   3966.47862   1   3   1   0 .702934      0.01422    -23.67885      -0.060    0  3  1  1  2    1  0  0 -1  2
 13  1   3976.67710   36   3976.69137   1   3   1   0 .702830      0.01427    -23.70978      -0.060    0  3  1  1  2    1  0  0 -1  2
 14  2   3987.67530   36   3987.68945   1   3   1   0 .702711      0.01415    -23.74308      -0.060    0  3  1  1  2    1  0  0 -1  2
 15  1   3999.45870   36   3999.47279   1   2   0   0 .702574      0.01409    -23.77884      -0.059    0  3  1  1  2    1 -1 -1 -1  4
 16  2   4012.02710   36   4012.04130   1   2   0   0 .702418      0.01420    -23.81705      -0.060    0  3  1  1  2    1 -1 -1 -1  4
 17  1   4025.38090   36   4025.39494   1   2   0   0 .702241      0.01404    -23.85771      -0.059    0  3  1  1  2    1 -1 -1 -1  4
 18  2   4039.51960   36   4039.53361   1   2   0   0 .702040      0.01401    -23.90085      -0.059    0  3  1  1  2    1 -1 -1 -1  4
 19  1   4054.44340   36   4054.45725   1   2   0   0 .701812      0.01385    -23.94647      -0.058    0  3  1  1  2    1 -1 -1 -1  4
 20  2   4070.15190   36   4070.16576   1   2   0   0 .701556      0.01386    -23.99459      -0.058    0  3  1  1  2    1 -1 -1 -1  4
 21  1   4086.64530   36   4086.65906   1   2   0   0 .701268      0.01376    -24.04522      -0.057    0  3  1  1  2    1 -1 -1 -1  4
 22  2   4103.92340   36   4103.93705   1   2   0   0 .700946      0.01365    -24.09838      -0.057    0  3  1  1  2    1 -1 -1 -1  4
 23  1   4121.98600   36   4121.99964   1   2   0   0 .700586      0.01364    -24.15408      -0.056    0  3  1  1  2    1 -1 -1 -1  4
 24  2   4140.83330   36   4140.84673   1   2   0   0 .700184      0.01343    -24.21234      -0.055    0  3  1  1  2    1 -1 -1 -1  4
 25  1   4160.46480   36   4160.47821   1   2   0   0 .699737      0.01341    -24.27317      -0.055    0  3  1  1  2    1 -1 -1 -1  4
 26  2   4180.88070   36   4180.89397   1   2   0   0 .699242      0.01327    -24.33659      -0.055    0  3  1  1  2    1 -1 -1 -1  4
 27  1   4202.08070   36   4202.09389   1   2   0   0 .698693      0.01319    -24.40263      -0.054    0  3  1  1  2    1 -1 -1 -1  4
 28  2   4224.06470   36   4224.07786   1   2   0   0 .698087      0.01316    -24.47128      -0.054    0  3  1  1  2    1 -1 -1 -1  4
 29  1   4246.83280   36   4246.84574   1   2   0   0 .697419      0.01294    -24.54259      -0.053    0  3  1  1  2    1 -1 -1 -1  4
 30  2   4270.38460   36   4270.39743   1   2   0   0 .696684      0.01283    -24.61655      -0.052    0  3  1  1  2    1 -1 -1 -1  4
 31  1   4294.72010   36   4294.73277   1   3   1   0 .695877      0.01267    -24.69320      -0.051    0  3  1  1  2    1  0  0 -1  2
 32  2   4319.83910   36   4319.85165   1   3   1   0 .694992      0.01255    -24.77255      -0.051    0  3  1  1  2    1  0  0 -1  2
 33  1   4345.74150   36   4345.75390   1   3   1   0 .694025      0.01240    -24.85462      -0.050    0  3  1  1  2    1  0  0 -1  2
 34  2   4372.42710   36   4372.43940   1   3   1   0 .692968      0.01230    -24.93944      -0.049    0  3  1  1  2    1  0  0 -1  2
  0  2   2294.01730    5   2294.01504   0   4   0   0 .778475     -0.00226     77.30152      -0.003    0  4  0  0  2    0  0  0  0  0
  1  1   2294.81090    8   2294.80863   0   4   0   0 .778462     -0.00227     77.31040      -0.003    0  4  0  0  2    0  0  0  0  0
  2  2   2296.39800    9   2296.39579   0   4   0   0 .778434     -0.00221    -11.41611       0.019    0  4  0  0  2    0  0  0  0  0
  3  1   2298.77880   10   2298.77651   0   4   0   0 .778388     -0.00229    -11.41764       0.020    0  4  0  0  2    0  0  0  0  0
  4  2   2301.95310   10   2301.95077   0   4   0   0 .778317     -0.00233    -11.41971       0.020    0  4  0  0  2    0  0  0  0  0
  5  1   2305.92090   10   2305.91855   0   4   0   0 .778213     -0.00235    -11.42233       0.021    0  4  0  0  2    0  0  0  0  0
  6  2   2310.68220   10   2310.67981   0   4   0   0 .778066     -0.00239    -11.42552       0.021    0  4  0  0  2    0  0  0  0  0
  7  1   2316.23700   10   2316.23451   0   4   0   0 .777866     -0.00249    -11.42932       0.022    0  4  0  0  2    0  0  0  0  0
  8  2   2322.58510   10   2322.58262   0   4   0   0 .777599     -0.00248    -11.43371       0.022    0  4  0  0  2    0  0  0  0  0
  9  1   2329.72660   10   2329.72401   0   4   0   0 .777247     -0.00259    -11.43889       0.023    0  4  0  0  2    0  0  0  0  0
 10  2   2337.66130   10   2337.65870   0   4   0   0 .776796     -0.00260    -11.44473       0.023    0  4  0  0  2    0  0  0  0  0
 11  1   2346.38930   10   2346.38661   0   4   0   0 .776226     -0.00269    -11.45131       0.024    0  4  0  0  2    0  0  0  0  0
 12  2   2355.91040   10   2355.90763   0   4   0   0 .775517     -0.00277    -11.45872       0.024    0  4  0  0  2    0  0  0  0  0
 13  1   2366.22450   10   2366.22170   0   4   0   0 .774647     -0.00280    -11.46701       0.024    0  4  0  0  2    0  0  0  0  0
 14  2   2377.33170   10   2377.32873   0   4   0   0 .773594     -0.00297    -11.47624       0.026    0  4  0  0  2    0  0  0  0  0
 15  1   2389.23170   10   2389.22863   0   4   0   0 .772335     -0.00307    -11.48647       0.027    0  4  0  0  2    0  0  0  0  0
 16  2   2401.92440   10   2401.92128   0   4   0   0 .770845     -0.00312    -11.49776       0.027    0  4  0  0  2    0  0  0  0  0
 17  1   2415.40970   10   2415.40658   0   4   0   0 .769102     -0.00312    -11.51019       0.027    0  4  0  0  2    0  0  0  0  0
 18  2   2429.68760   10   2429.68442   0   5   1   0 .767083     -0.00318    -11.52384       0.028    0  4  0  0  2    0  1  1  0  2
 19  1   2444.75800   10   2444.75467   0   5   1   0 .764764     -0.00333    -11.53879       0.029    0  4  0  0  2    0  1  1  0  2
 20  2   2460.62060   10   2460.61720   0   5   1   0 .762126     -0.00340    -11.55513       0.029    0  4  0  0  2    0  1  1  0  2
 21  1   2477.27550   10   2477.27218   0   5   1   0 .759159     -0.00332    -11.57231       0.029    0  4  0  0  2    0  1  1  0  2
 22  2   2494.72220   10   2494.71853   0   3   1   0 .755817     -0.00367    -11.59242       0.032    0  4  0  0  2    0 -1  1  0  2
 23  1   2512.96080   10   2512.95716   0   3   1   0 .752119     -0.00364    -11.61331       0.031    0  4  0  0  2    0 -1  1  0  2
 24  2   2531.99130   10   2531.98743   0   3   1   0 .748040     -0.00387    -11.63608       0.033    0  4  0  0  2    0 -1  1  0  2
 25  1   2551.81330   10   2551.80925   0   3   1   0 .743576     -0.00405    -11.66073       0.035    0  4  0  0  2    0 -1  1  0  2
 26  2   2572.42650   10   2572.42246   0   4   2   0 .738724     -0.00404    -11.68732       0.035    0  4  0  0  2    0  0  2  0  2
 27  1   2593.83110   10   2593.82689   0   4   2   0 .733485     -0.00421    -11.71597       0.036    0  4  0  0  2    0  0  2  0  2
 28  2   2616.02670   10   2616.02237   0   4   2   0 .727864     -0.00433    -11.74679       0.037    0  4  0  0  2    0  0  2  0  2
 29  1   2639.01310   10   2639.00871   0   4   2   0 .721869     -0.00439    -11.77989       0.037    0  4  0  0  2    0  0  2  0  2
 30  2   2662.79030   10   2662.78572   0   4   2   0 .715512     -0.00458    -11.81538       0.039    0  4  0  0  2    0  0  2  0  2
 31  1   2687.35790   10   2687.35322   0   4   2   0 .708809     -0.00468    -11.85336       0.040    0  4  0  0  2    0  0  2  0  2
 32  2   2712.71590   10   2712.71100   0   4   2   0 .701778     -0.00490    -11.89396       0.041    0  4  0  0  2    0  0  2  0  2
 33  1   2738.86390   10   2738.85887   0   4   2   0 .694439     -0.00503    -11.93728       0.042    0  4  0  0  2    0  0  2  0  2
 34  2   2765.80180   10   2765.79662   0   4   2   0 .686813     -0.00518    -11.98343       0.043    0  4  0  0  2    0  0  2  0  2
 35  1   2793.52930   10   2793.52404   0   5   3   0 .678925     -0.00526    -12.03254       0.044    0  4  0  0  2    0  1  3  0  4
 36  2   2822.04640   10   2822.04093   0   5   3   0 .670797     -0.00547    -12.08470       0.045    0  4  0  0  2    0  1  3  0  4
 37  1   2851.35260   10   2851.34704   0   5   3   0 .662455     -0.00556    -12.14005       0.046    0  4  0  0  2    0  1  3  0  4
 38  2   2881.44800   10   2881.44217   0   5   3   0 .653922     -0.00583    -12.19868       0.048    0  4  0  0  2    0  1  3  0  4
 39  1   2912.33210   10   2912.32609   0   5   3   0 .645223     -0.00601    -12.26070       0.049    0  4  0  0  2    0  1  3  0  4
 40  2   2944.00470   10   2943.99855   0   5   3   0 .636380     -0.00615    -12.32623       0.050    0  4  0  0  2    0  1  3  0  4
 41  1   2976.46570   10   2976.45936   0   5   3   0 .627415     -0.00634    -12.39535       0.051    0  4  0  0  2    0  1  3  0  4
 42  2   3009.71480   10   3009.70824   0   5   3   0 .618350     -0.00656    -12.46818       0.053    0  4  0  0  2    0  1  3  0  4
 43  1   3043.75170   10   3043.74497   0   5   3   0 .609204     -0.00673    -12.54483       0.054    0  4  0  0  2    0  1  3  0  4
 44  2   3078.57610   10   3078.56931   0   5   3   0 .599995     -0.00679    -12.62537       0.054    0  4  0  0  2    0  1  3  0  4
 45  1   3114.18800   10   3114.18100   0   5   3   0 .590742     -0.00700    -12.70991       0.055    0  4  0  0  2    0  1  3  0  4
 46  2   3150.58680   10   3150.57980   0   5   3   0 .581460     -0.00700    -12.79855       0.055    0  4  0  0  2    0  1  3  0  4
 47  1   3187.77270   10   3187.76545   0   6   4   0 .572164     -0.00725    -12.89135       0.056    0  4  0  0  2    0  2  4  0  6
 48  2   3225.74500   10   3225.73771   0   6   4   0 .562868     -0.00729    -12.98841       0.056    0  4  0  0  2    0  2  4  0  6
 49  1   3264.50370   10   3264.49632   0   6   4   0 .553583     -0.00738    -13.08980       0.056    0  4  0  0  2    0  2  4  0  6
 50  2   3304.04840   10   3304.04101   0   6   4   0 .544322     -0.00739    -13.19559       0.056    0  4  0  0  2    0  2  4  0  6
  0  2   1246.88450    3   1246.89244   0   0   0   1 .760121      0.00794     91.75007       0.009    1  0  0  0  2   -1  0  0  1  2
  1  1   1247.67270    4   1247.68066   0   0   0   1 .760114      0.00796     91.74574       0.009    1  0  0  0  2   -1  0  0  1  2
  2  2   1249.24910    5   1249.25709   0   0   0   1 .760101      0.00799     78.17347       0.010    1  0  0  0  2   -1  0  0  1  2
  3  1   1251.61380    5   1251.62173   0   0   0   1 .760081      0.00793     78.15828       0.010    1  0  0  0  2   -1  0  0  1  2
  4  2   1254.76660    5   1254.77457   0   0   0   1 .760054      0.00797     78.13802       0.010    1  0  0  0  2   -1  0  0  1  2
  5  1   1258.70770    5   1258.71559   0   0   0   1 .760020      0.00789     78.11270       0.010    1  0  0  0  2   -1  0  0  1  2
  6  2   1263.43690    5   1263.44478   0   0   0   1 .759979      0.00788     78.08230       0.010    1  0  0  0  2   -1  0  0  1  2
  7  1   1268.95420    5   1268.96211   0   0   0   1 .759932      0.00791     78.04684       0.010    1  0  0  0  2   -1  0  0  1  2
  8  2   1275.25970    5   1275.26756   0   0   0   1 .759878      0.00786     78.00630       0.010    1  0  0  0  2   -1  0  0  1  2
  9  1   1282.35330    5   1282.36109   0   0   0   1 .759817      0.00779     77.96068       0.010    1  0  0  0  2   -1  0  0  1  2
 10  2   1290.23490    5   1290.24269   0   0   0   1 .759748      0.00779     77.90998       0.010    1  0  0  0  2   -1  0  0  1  2
 11  1   1298.90460    5   1298.91230   0   0   0   1 .759673      0.00770     77.85420       0.010    1  0  0  0  2   -1  0  0  1  2
 12  2   1308.36220    5   1308.36990   0   0   0   1 .759591      0.00770     77.79332       0.010    1  0  0  0  2   -1  0  0  1  2
 13  1   1318.60780    5   1318.61544   0   0   0   1 .759501      0.00764     77.72735       0.010    1  0  0  0  2   -1  0  0  1  2
 14  2   1329.64130    5   1329.64887   0   0   0   1 .759404      0.00757     77.65628       0.010    1  0  0  0  2   -1  0  0  1  2
 15  1   1341.46260    5   1341.47014   0   0   0   1 .759299      0.00754     77.58011       0.010    1  0  0  0  2   -1  0  0  1  2
 16  2   1354.07170    5   1354.07921   0   0   0   1 .759187      0.00751     77.49882       0.010    1  0  0  0  2   -1  0  0  1  2
 17  1   1367.46860    5   1367.47600   0   0   0   1 .759067      0.00740     77.41242       0.010    1  0  0  0  2   -1  0  0  1  2
 18  2   1381.65310    5   1381.66047   0   0   0   1 .758940      0.00737     77.32089       0.010    1  0  0  0  2   -1  0  0  1  2
 19  1   1396.62520    5   1396.63254   0   0   0   1 .758805      0.00734     77.22424       0.010    1  0  0  0  2   -1  0  0  1  2
 20  2   1412.38490    5   1412.39216   0   0   0   1 .758661      0.00726     77.12245       0.009    1  0  0  0  2   -1  0  0  1  2
 21  1   1428.93210    5   1428.93924   0   0   0   1 .758510      0.00714     77.01552       0.009    1  0  0  0  2   -1  0  0  1  2
 22  2   1446.26670    5   1446.27371   0   0   0   1 .758350      0.00701     76.90343       0.009    1  0  0  0  2   -1  0  0  1  2
 23  1   1464.38850    5   1464.39550   0   0   0   1 .758181      0.00700     76.78619       0.009    1  0  0  0  2   -1  0  0  1  2
 24  2   1483.29760    5   1483.30452   0   0   0   1 .758004      0.00692     76.66379       0.009    1  0  0  0  2   -1  0  0  1  2
 25  1   1502.99390    5   1503.00069   0   0   0   1 .757818      0.00679     76.53621       0.009    1  0  0  0  2   -1  0  0  1  2
 26  2   1523.47720    5   1523.48392   0   0   0   1 .757623      0.00672     76.40346       0.009    1  0  0  0  2   -1  0  0  1  2
 27  1   1544.74740    5   1544.75412   0   0   0   1 .757419      0.00672     76.26552       0.009    1  0  0  0  2   -1  0  0  1  2
 28  2   1566.80460    5   1566.81118   0   0   0   1 .757206      0.00658     76.12239       0.009    1  0  0  0  2   -1  0  0  1  2
 29  1   1589.64850    5   1589.65501   0   0   0   1 .756982      0.00651     75.97406       0.009    1  0  0  0  2   -1  0  0  1  2
 30  2   1613.27910    5   1613.28551   0   0   0   1 .756750      0.00641     75.82051       0.008    1  0  0  0  2   -1  0  0  1  2
 31  1   1637.69620    5   1637.70258   0   0   0   1 .756507      0.00638     75.66176       0.008    1  0  0  0  2   -1  0  0  1  2
 32  2   1662.89990    5   1662.90609   0   0   0   1 .756253      0.00619     75.49778       0.008    1  0  0  0  2   -1  0  0  1  2
 33  1   1688.88980    5   1688.89594   0   0   0   1 .755990      0.00614     75.32858       0.008    1  0  0  0  2   -1  0  0  1  2
 34  2   1715.66600    5   1715.67201   0   0   0   1 .755715      0.00601     75.15414       0.008    1  0  0  0  2   -1  0  0  1  2
 35  1   1743.22820    5   1743.23419   0   0   0   1 .755430      0.00599     74.97446       0.008    1  0  0  0  2   -1  0  0  1  2
 36  2   1771.57650    5   1771.58234   0   0   0   1 .755133      0.00584     74.78954       0.008    1  0  0  0  2   -1  0  0  1  2
 37  1   1800.71060    5   1800.71633   0   0   0   1 .754825      0.00573     74.59937       0.008    1  0  0  0  2   -1  0  0  1  2
 38  2   1830.63040    5   1830.63605   0   0   0   1 .754505      0.00565     74.40394       0.008    1  0  0  0  2   -1  0  0  1  2
 39  1   1861.33580    5   1861.34135   0   0   0   1 .754173      0.00555     74.20325       0.007    1  0  0  0  2   -1  0  0  1  2
 40  2   1892.82670    5   1892.83210   0   1   1   1 .753829      0.00540     73.99731       0.007    1  0  0  0  2   -1  1  1  1  4
 41  1   1925.10280    5   1925.10815   0   1   1   1 .753471      0.00535     73.78609       0.007    1  0  0  0  2   -1  1  1  1  4
 42  2   1958.16420    5   1958.16937   0   1   1   1 .753101      0.00517     73.56962       0.007    1  0  0  0  2   -1  1  1  1  4
 43  1   1992.01050    5   1992.01560   0   1   1   1 .752718      0.00510     73.34787       0.007    1  0  0  0  2   -1  1  1  1  4
 44  2   2026.64170    5   2026.64670   0   1   1   1 .752320      0.00500     73.12086       0.007    1  0  0  0  2   -1  1  1  1  4
 45  1   2062.05760    5   2062.06250   0   1   1   1 .751909      0.00490     72.88858       0.007    1  0  0  0  2   -1  1  1  1  4
 46  2   2098.25810    5   2098.26286   0   1   1   1 .751484      0.00476     72.65103       0.007    1  0  0  0  2   -1  1  1  1  4
 47  1   2135.24300    5   2135.24761   0   1   1   1 .751043      0.00461     72.40822       0.006    1  0  0  0  2   -1  1  1  1  4
 48  2   2173.01200    5   2173.01658   0   1   1   1 .750588      0.00458     72.16016       0.006    1  0  0  0  2   -1  1  1  1  4
 49  1   2211.56520    5   2211.56961   0   1   1   1 .750117      0.00441     71.90683       0.006    1  0  0  0  2   -1  1  1  1  4
 50  2   2250.90230    5   2250.90653   0   1   1   1 .749630      0.00423     71.64826       0.006    1  0  0  0  2   -1  1  1  1  4
 51  1   2291.02300    5   2291.02716   0   1   1   1 .749126      0.00416     71.38445       0.006    1  0  0  0  2   -1  1  1  1  4
 52  2   2331.92730    5   2331.93133   0   1   1   1 .748606      0.00403     71.11542       0.006    1  0  0  0  2   -1  1  1  1  4
 53  1   2373.61490    5   2373.61886   0   1   1   1 .748069      0.00396     70.84116       0.006    1  0  0  0  2   -1  1  1  1  4
 54  2   2416.08570    5   2416.08956   0   1   1   1 .747514      0.00386     70.56169       0.005    1  0  0  0  2   -1  1  1  1  4
 55  1   2459.33950    5   2459.34324   0   1   1   1 .746941      0.00374     70.27702       0.005    1  0  0  0  2   -1  1  1  1  4
 56  2   2503.37610    5   2503.37972   0   1   1   1 .746350      0.00362     69.98718       0.005    1  0  0  0  2   -1  1  1  1  4
 57  1   2548.19520    5   2548.19881   0   1   1   1 .745739      0.00361     69.69217       0.005    1  0  0  0  2   -1  1  1  1  4
 58  2   2593.79680    5   2593.80029   0   1   1   1 .745109      0.00349     69.39203       0.005    1  0  0  0  2   -1  1  1  1  4
 59  1   2640.18060    5   2640.18399   0   1   1   1 .744459      0.00339     69.08675       0.005    1  0  0  0  2   -1  1  1  1  4
 60  2   2687.34640    5   2687.34969   0   1   1   1 .743788      0.00329     68.77638       0.005    1  0  0  0  2   -1  1  1  1  4
 61  1   2735.29400    5   2735.29719   0   1   1   1 .743096      0.00319     68.46093       0.005    1  0  0  0  2   -1  1  1  1  4
 62  2   2784.02310    5   2784.02628   0   3   1   1 .742382      0.00318     68.14043       0.005    1  0  0  0  2   -1  3  1  1  6
 63  1   2833.53380    5   2833.53675   0   3   1   1 .741647      0.00295     67.81491       0.004    1  0  0  0  2   -1  3  1  1  6
 64  2   2883.82550    5   2883.82838   0   3   1   1 .740888      0.00288     67.48441       0.004    1  0  0  0  2   -1  3  1  1  6
 65  1   2934.89810    5   2934.90096   0   3   1   1 .740106      0.00286     67.14895       0.004    1  0  0  0  2   -1  3  1  1  6
 66  2   2986.75150    5   2986.75427   0   3   1   1 .739300      0.00277     66.80857       0.004    1  0  0  0  2   -1  3  1  1  6
 67  1   3039.38540    5   3039.38808   0   3   1   1 .738469      0.00268     66.46331       0.004    1  0  0  0  2   -1  3  1  1  6
 68  2   3092.79950    5   3092.80217   0   3   1   1 .737613      0.00267     66.11321       0.004    1  0  0  0  2   -1  3  1  1  6
 69  1   3146.99360    5   3146.99631   0   3   1   1 .736731      0.00271     65.75831       0.004    1  0  0  0  2   -1  3  1  1  6
 70  2   3201.96760    5   3201.97027   0   3   1   1 .735822      0.00267     65.39867       0.004    1  0  0  0  2   -1  3  1  1  6
  0  2   3434.97630   10   3434.99181   2   0   0   0 .539788      0.01551     13.77163       0.113    1  0  0  1  2    1  0  0 -1  2
  1  1   3435.75800   17   3435.77353   2   0   0   0 .539781      0.01553     13.75895       0.113    1  0  0  1  2    1  0  0 -1  2
  2  2   3437.32140   22   3437.33696   2   0   0   0 .539767      0.01556      3.55987       0.437    1  0  0  1  2    1  0  0 -1  2
  3  1   3439.66650   25   3439.68211   2   0   0   0 .539745      0.01561      3.52065       0.443    1  0  0  1  2    1  0  0 -1  2
  4  2   3442.79350   26   3442.80895   2   0   0   0 .539717      0.01545      3.46835       0.445    1  0  0  1  2    1  0  0 -1  2
  5  1   3446.70200   27   3446.71747   2   0   0   0 .539681      0.01547      3.40294       0.455    1  0  0  1  2    1  0  0 -1  2
  6  2   3451.39220   27   3451.40766   2   0   0   0 .539639      0.01546      3.32441       0.465    1  0  0  1  2    1  0  0 -1  2
  7  1   3456.86410   27   3456.87950   2   0   0   0 .539589      0.01540      3.23275       0.476    1  0  0  1  2    1  0  0 -1  2
  8  2   3463.11750   27   3463.13295   2   0   0   0 .539532      0.01545      3.12793       0.494    1  0  0  1  2    1  0  0 -1  2
  9  1   3470.15260   27   3470.16800   2   0   0   0 .539467      0.01540      3.00989       0.512    1  0  0  1  2    1  0  0 -1  2
 10  2   3477.96930   27   3477.98461   2   0   0   0 .539395      0.01531      2.87865       0.532    1  0  0  1  2    1  0  0 -1  2
 11  1   3486.56750   27   3486.58274   2   0   0   0 .539316      0.01524      2.73416       0.557    1  0  0  1  2    1  0  0 -1  2
 12  2   3495.94710   27   3495.96235   2   0   0   0 .539229      0.01525      2.57638       0.592    1  0  0  1  2    1  0  0 -1  2
 13  1   3506.10830   27   3506.12341   2   0   0   0 .539135      0.01511      2.40529       0.628    1  0  0  1  2    1  0  0 -1  2
 14  2   3517.05080   27   3517.06587   2   0   0   0 .539033      0.01507      2.22079       0.678    1  0  0  1  2    1  0  0 -1  2
 15  1   3528.77470   27   3528.78967   2   0   0   0 .538923      0.01497      2.02289       0.740    1  0  0  1  2    1  0  0 -1  2
 16  2   3541.27980   27   3541.29477   2   0   0   0 .538805      0.01497      1.81154       0.826    1  0  0  1  2    1  0  0 -1  2
 17  1   3554.56630   27   3554.58110   2   0   0   0 .538679      0.01480      1.58666       0.933    1  0  0  1  2    1  0  0 -1  2
 18  2   3568.63380   27   3568.64861   2   0   0   0 .538545      0.01481      1.34822       1.098    1  0  0  1  2    1  0  0 -1  2
 19  1   3583.48260   27   3583.49723   2   0   0   0 .538403      0.01463      1.09615       1.335    1  0  0  1  2    1  0  0 -1  2
 20  2   3599.11230   27   3599.12690   2   0   0   0 .538251      0.01460      0.83042       1.759    1  0  0  1  2    1  0  0 -1  2
 21  1   3615.52310   27   3615.53755   2   0   0   0 .538087      0.01445      0.55119       2.622    1  0  0  1  2    1  0  0 -1  2
 22  2   3632.71460   27   3632.72911   2   0   0   0 .537891      0.01451      0.25769       5.633    1  0  0  1  2    1  0  0 -1  2
 23  1   3650.68720   26   3650.70132   2   0   0   0 .537061      0.01412     -0.04972     -28.391    1  0  0  1  2    1  0  0 -1  2
 24  2   3669.44030   26   3669.45455   2   0   0   0 .537567      0.01425     -0.37050      -3.846    1  0  0  1  2    1  0  0 -1  2
 25  1   3688.97420   26   3688.98833   2   0   0   0 .537379      0.01413     -0.70550      -2.003    1  0  0  1  2    1  0  0 -1  2
 26  2   3709.28870   26   3709.30267   2   0   0   0 .537176      0.01397     -1.05453      -1.325    1  0  0  1  2    1  0  0 -1  2
 27  1   3730.38370   26   3730.39749   2   0   0   0 .536964      0.01379     -1.41767      -0.973    1  0  0  1  2    1  0  0 -1  2
 28  2   3752.25890   26   3752.27270   2   0   0   0 .536742      0.01380     -1.79496      -0.769    1  0  0  1  2    1  0  0 -1  2
 29  1   3774.91450   26   3774.92818   2   0   0   0 .536510      0.01368     -2.18647      -0.626    1  0  0  1  2    1  0  0 -1  2
 30  2   3798.35030   26   3798.36385   2   0   0   0 .536267      0.01355     -2.59225      -0.523    1  0  0  1  2    1  0  0 -1  2
 31  1   3822.56620   26   3822.57960   2   0   0   0 .536015      0.01340     -3.01235      -0.445    1  0  0  1  2    1  0  0 -1  2
 32  2   3847.56200   26   3847.57532   2   0   0   0 .535751      0.01332     -3.44684      -0.386    1  0  0  1  2    1  0  0 -1  2
 33  1   3873.33770   26   3873.35089   2   0   0   0 .535477      0.01319     -3.89575      -0.339    1  0  0  1  2    1  0  0 -1  2
 34  2   3899.89320   26   3899.90620   2   0   0   0 .535192      0.01300     -4.35913      -0.298    1  0  0  1  2    1  0  0 -1  2
 35  1   3927.22820   26   3927.24114   2   0   0   0 .534894      0.01294     -4.83703      -0.268    1  0  0  1  2    1  0  0 -1  2
 36  2   3955.34280   26   3955.35558   2   0   0   0 .534585      0.01278     -5.32947      -0.240    1  0  0  1  2    1  0  0 -1  2
 37  1   3984.23670   26   3984.24939   2   0   0   0 .534262      0.01269      5.36016       0.237    1  0  0  1  2    1  0  0 -1  2
 38  2   4013.90990   26   4013.92245   2   0   0   0 .533926      0.01255      4.93132       0.254    1  0  0  1  2    1  0  0 -1  2
 39  1   4044.36220   26   4044.37462   2   0   0   0 .533575      0.01242      4.49362       0.276    1  0  0  1  2    1  0  0 -1  2
 40  2   4075.59340   26   4075.60578   2   1   1   0 .533209      0.01238      4.04721       0.306    1  0  0  1  2    1  1  1 -1  4
 41  1   4107.60350   26   4107.61577   2   1   1   0 .532824      0.01227      3.59222       0.342    1  0  0  1  2    1  1  1 -1  4
 42  2   4140.39230   26   4140.40447   2   1   1   0 .532418      0.01217      3.12879       0.389    1  0  0  1  2    1  1  1 -1  4
 43  1   4173.95970   26   4173.97174   2   1   1   0 .531985      0.01204      2.65705       0.453    1  0  0  1  2    1  1  1 -1  4
 44  2   4208.30540   26   4208.31743   2   1   1   0 .531513      0.01203      2.17716       0.553    1  0  0  1  2    1  1  1 -1  4
 45  1   4243.42940   26   4243.44143   2   1   1   0 .530974      0.01203      1.68929       0.712    1  0  0  1  2    1  1  1 -1  4
 46  2   4279.33240   26   4279.34365   2   1   1   0 .530285      0.01125      1.19369       0.942    1  0  0  1  2    1  1  1 -1  4
 47  1   4316.01330   26   4316.02422   2   1   1   0 .529032      0.01092      0.69107       1.580    1  0  0  1  2    1  1  1 -1  4
 48  2   4353.47920   26   4353.48651   2   1   1   0 .517749      0.00731      0.18858       3.875    1  0  0  1  2    1  1  1 -1  4
 49  1   4391.69920   25   4391.71208   2   1   1   0 .528963      0.01288     -0.35021      -3.679    1  0  0  1  2    1  1  1 -1  4
 50  2   4430.71520   25   4430.72676   2   1   1   0 .529510      0.01156     -0.87323      -1.323    1  0  0  1  2    1  1  1 -1  4
 51  1   4470.50600   25   4470.51718   2   1   1   0 .528982      0.01118     -1.40676      -0.795    1  0  0  1  2    1  1  1 -1  4
 52  2   4511.07350   25   4511.08444   2   1   1   0 .528416      0.01094     -1.94823      -0.561    1  0  0  1  2    1  1  1 -1  4
 53  1   4552.41790   25   4552.42850   2   1   1   0 .527845      0.01060     -2.49700      -0.424    1  0  0  1  2    1  1  1 -1  4
 54  2   4594.53920   25   4594.54924   2   1   1   0 .527268      0.01004     -3.05328      -0.329    1  0  0  1  2    1  1  1 -1  4
 55  1   4637.43650   25   4637.44650   2   1   1   0 .526681      0.01000     -3.61666      -0.276    1  0  0  1  2    1  1  1 -1  4
 56  2   4681.11010   25   4681.12010   2   1   1   0 .526081      0.01000     -4.18710      -0.239    1  0  0  1  2    1  1  1 -1  4
 57  1   4725.55980   25   4725.56986   2   1   1   0 .525467      0.01006     -4.76457      -0.211    1  0  0  1  2    1  1  1 -1  4
 58  2   4770.78560   25   4770.79558   2   1   1   0 .524838      0.00998     -5.34881      -0.187    1  0  0  1  2    1  1  1 -1  4
 59  1   4816.78700   25   4816.79708   2   1   1   0 .524191      0.01008     -5.94015      -0.170    1  0  0  1  2    1  1  1 -1  4
 60  2   4863.56410   25   4863.57415   2   1   1   0 .523528      0.01005     -6.53826      -0.154    1  0  0  1  2    1  1  1 -1  4
 61  1   4911.11650   25   4911.12659   2   1   1   0 .522846      0.01009     -7.14269      -0.141    1  0  0  1  2    1  1  1 -1  4
 62  2   4959.44400   25   4959.45420   2   3   1   0 .522145      0.01020     -7.75377      -0.132    1  0  0  1  2    1  3  1 -1  6
 63  1   5008.54650   25   5008.55677   2   3   1   0 .521424      0.01027     -8.37154      -0.123    1  0  0  1  2    1  3  1 -1  6
  1  2   1840.72650    3   1840.74103   0   1   1   1 .730185      0.01453    110.59664       0.013    1  1  1  0  1   -1  0  0  1  2
  2  1   1842.30740    4   1842.32190   0   1   1   1 .730166      0.01450    110.58841       0.013    1  1  1  0  1   -1  0  0  1  2
  3  2   1844.67860    5   1844.69319   0   1   1   1 .730138      0.01459     86.51734       0.017    1  1  1  0  1   -1  0  0  1  2
  4  1   1847.84040    5   1847.85490   0   1   1   1 .730101      0.01450     86.50182       0.017    1  1  1  0  1   -1  0  0  1  2
  5  2   1851.79250    5   1851.80701   0   1   1   1 .730055      0.01451     86.48241       0.017    1  1  1  0  1   -1  0  0  1  2
  6  1   1856.53500    5   1856.54950   0   1   1   1 .729999      0.01450     86.45913       0.017    1  1  1  0  1   -1  0  0  1  2
  7  2   1862.06790    5   1862.08235   0   1   1   1 .729933      0.01445     86.43197       0.017    1  1  1  0  1   -1  0  0  1  2
  8  1   1868.39100    5   1868.40553   0   1   1   1 .729858      0.01453     86.40093       0.017    1  1  1  0  1   -1  0  0  1  2
  9  2   1875.50450    5   1875.51903   0   1   1   1 .729774      0.01453     86.36601       0.017    1  1  1  0  1   -1  0  0  1  2
 10  1   1883.40840    5   1883.42280   0   1   1   1 .729680      0.01440     86.32722       0.017    1  1  1  0  1   -1  0  0  1  2
 11  2   1892.10240    5   1892.11681   0   1   1   1 .729576      0.01441     86.28455       0.017    1  1  1  0  1   -1  0  0  1  2
 12  1   1901.58670    5   1901.60102   0   1   1   1 .729462      0.01432     86.23802       0.017    1  1  1  0  1   -1  0  0  1  2
 13  2   1911.86100    5   1911.87539   0   1   1   1 .729339      0.01439     86.18761       0.017    1  1  1  0  1   -1  0  0  1  2
 14  1   1922.92560    5   1922.93988   0   1   1   1 .729206      0.01428     86.13334       0.017    1  1  1  0  1   -1  0  0  1  2
 15  2   1934.78020    5   1934.79442   0   1   1   1 .729062      0.01422     86.07519       0.017    1  1  1  0  1   -1  0  0  1  2
 16  1   1947.42480    5   1947.43898   0   1   1   1 .728909      0.01418     86.01319       0.016    1  1  1  0  1   -1  0  0  1  2
 17  2   1960.85930    5   1960.87349   0   1   1   1 .728745      0.01419     85.94732       0.017    1  1  1  0  1   -1  0  0  1  2
 18  1   1975.08380    5   1975.09790   0   1   1   1 .728571      0.01410     85.87760       0.016    1  1  1  0  1   -1  0  0  1  2
 19  2   1990.09800    5   1990.11213   0   1   1   1 .728387      0.01413     85.80401       0.016    1  1  1  0  1   -1  0  0  1  2
 20  1   2005.90210    5   2005.91612   0   1   1   1 .728192      0.01402     85.72658       0.016    1  1  1  0  1   -1  0  0  1  2
 21  2   2022.49580    5   2022.50981   0   1   1   1 .727986      0.01401     85.64529       0.016    1  1  1  0  1   -1  0  0  1  2
 22  1   2039.87930    5   2039.89312   0   1   1   1 .727769      0.01382     85.56016       0.016    1  1  1  0  1   -1  0  0  1  2
 23  2   2058.05220    5   2058.06596   0   1   1   1 .727541      0.01376     85.47119       0.016    1  1  1  0  1   -1  0  0  1  2
 24  1   2077.01450    5   2077.02826   0   1   1   1 .727302      0.01376     85.37838       0.016    1  1  1  0  1   -1  0  0  1  2
 25  2   2096.76620    5   2096.77993   0   1   1   1 .727052      0.01373     85.28173       0.016    1  1  1  0  1   -1  0  0  1  2
 26  1   2117.30730    5   2117.32089   0   1   1   1 .726790      0.01359     85.18125       0.016    1  1  1  0  1   -1  0  0  1  2
 27  2   2138.63760    5   2138.65105   0   1   1   1 .726516      0.01345     85.07695       0.016    1  1  1  0  1   -1  0  0  1  2
 28  1   2160.75690    5   2160.77030   0   1   1   1 .726231      0.01340     84.96882       0.016    1  1  1  0  1   -1  0  0  1  2
 29  2   2183.66520    5   2183.67855   0   1   1   1 .725933      0.01335     84.85688       0.016    1  1  1  0  1   -1  0  0  1  2
 30  1   2207.36250    5   2207.37570   0   1   1   1 .725623      0.01320     84.74114       0.016    1  1  1  0  1   -1  0  0  1  2
 31  2   2231.84850    5   2231.86164   0   1   1   1 .725300      0.01314     84.62158       0.016    1  1  1  0  1   -1  0  0  1  2
 32  1   2257.12330    5   2257.13626   0   1   1   1 .724965      0.01296     84.49823       0.015    1  1  1  0  1   -1  0  0  1  2
 33  2   2283.18660    5   2283.19946   0   1   1   1 .724617      0.01286     84.37109       0.015    1  1  1  0  1   -1  0  0  1  2
 34  1   2310.03830    5   2310.05110   0   1   1   1 .724255      0.01280     84.24017       0.015    1  1  1  0  1   -1  0  0  1  2
 35  2   2337.67840    5   2337.69109   0   1   1   1 .723880      0.01269     84.10546       0.015    1  1  1  0  1   -1  0  0  1  2
 36  1   2366.10670    5   2366.11928   0   1   1   1 .723491      0.01258     83.96699       0.015    1  1  1  0  1   -1  0  0  1  2
 37  2   2395.32310    5   2395.33556   0   1   1   1 .723088      0.01246     83.82476       0.015    1  1  1  0  1   -1  0  0  1  2
 38  1   2425.32740    5   2425.33980   0   2   2   1 .722671      0.01240     83.67877       0.015    1  1  1  0  1   -1  1  1  1  4
 39  2   2456.11960    5   2456.13186   0   2   2   1 .722240      0.01226     83.52904       0.015    1  1  1  0  1   -1  1  1  1  4
 40  1   2487.69940    5   2487.71161   0   2   2   1 .721794      0.01221     83.37558       0.015    1  1  1  0  1   -1  1  1  1  4
 41  2   2520.06680    5   2520.07891   0   2   2   1 .721332      0.01211     83.21839       0.015    1  1  1  0  1   -1  1  1  1  4
 42  1   2553.22160    5   2553.23361   0   2   2   1 .720856      0.01201     83.05749       0.014    1  1  1  0  1   -1  1  1  1  4
 43  2   2587.16360    5   2587.17557   0   2   2   1 .720363      0.01197     82.89288       0.014    1  1  1  0  1   -1  1  1  1  4
 44  1   2621.89270    5   2621.90464   0   2   2   1 .719855      0.01194     82.72459       0.014    1  1  1  0  1   -1  1  1  1  4
 45  2   2657.40870    5   2657.42066   0   2   2   1 .719330      0.01196     82.55261       0.014    1  1  1  0  1   -1  1  1  1  4
 46  1   2693.71160    5   2693.72348   0   2   2   1 .718788      0.01188     82.37697       0.014    1  1  1  0  1   -1  1  1  1  4
 47  2   2730.80100    5   2730.81294   0   2   2   1 .718230      0.01194     82.19768       0.015    1  1  1  0  1   -1  1  1  1  4
 48  1   2768.67700    5   2768.68887   0   2   2   1 .717654      0.01187     82.01475       0.014    1  1  1  0  1   -1  1  1  1  4
 49  2   2807.33910    5   2807.35112   0   2   2   1 .717061      0.01202     81.82819       0.015    1  1  1  0  1   -1  1  1  1  4
 50  1   2846.78740    5   2846.79950   0   2   2   1 .716449      0.01210     81.63803       0.015    1  1  1  0  1   -1  1  1  1  4
 51  2   2887.02160    5   2887.03386   0   2   2   1 .715819      0.01226     81.44428       0.015    1  1  1  0  1   -1  1  1  1  4
 52  1   2928.04170    5   2928.05400   0   2   2   1 .715170      0.01230     81.24695       0.015    1  1  1  0  1   -1  1  1  1  4
 53  2   2969.84720    5   2969.85975   0   2   2   1 .714503      0.01255     81.04607       0.015    1  1  1  0  1   -1  1  1  1  4
 54  1   3012.43810    5   3012.45093   0   2   2   1 .713815      0.01283     80.84166       0.016    1  1  1  0  1   -1  1  1  1  4
 55  2   3055.81420    5   3055.82736   0   2   2   1 .713107      0.01316     80.63372       0.016    1  1  1  0  1   -1  1  1  1  4
 56  1   3099.97530    5   3099.98884   0   2   2   1 .712379      0.01354     80.42229       0.017    1  1  1  0  1   -1  1  1  1  4
 57  2   3144.92130    5   3144.93518   0   2   2   1 .711631      0.01388     80.20739       0.017    1  1  1  0  1   -1  1  1  1  4
  1  1   1840.72470    6   1840.73929   0   1   1   1 .730579      0.01459    110.59747       0.013    1  1  1  0  2   -1  0  0  1  2
  2  2   1842.30210    7   1842.31667   0   1   1   1 .730566      0.01457    110.59090       0.013    1  1  1  0  2   -1  0  0  1  2
  3  1   1844.66820    8   1844.68274   0   1   1   1 .730546      0.01454     86.50688       0.017    1  1  1  0  2   -1  0  0  1  2
  4  2   1847.82300    8   1847.83748   0   1   1   1 .730520      0.01448     86.48439       0.017    1  1  1  0  2   -1  0  0  1  2
  5  1   1851.76640    8   1851.78087   0   1   1   1 .730487      0.01447     86.45627       0.017    1  1  1  0  2   -1  0  0  1  2
  6  2   1856.49840    8   1856.51291   0   1   1   1 .730447      0.01451     86.42253       0.017    1  1  1  0  2   -1  0  0  1  2
  7  1   1862.01910    8   1862.03356   0   1   1   1 .730400      0.01446     86.38317       0.017    1  1  1  0  2   -1  0  0  1  2
  8  2   1868.32840    8   1868.34280   0   1   1   1 .730347      0.01440     86.33818       0.017    1  1  1  0  2   -1  0  0  1  2
  9  1   1875.42620    8   1875.44060   0   1   1   1 .730287      0.01440     86.28758       0.017    1  1  1  0  2   -1  0  0  1  2
 10  2   1883.31260    8   1883.32693   0   1   1   1 .730221      0.01433     86.23135       0.017    1  1  1  0  2   -1  0  0  1  2
 11  1   1891.98750    8   1892.00176   0   1   1   1 .730147      0.01426     86.16950       0.017    1  1  1  0  2   -1  0  0  1  2
 12  2   1901.45070    8   1901.46503   0   1   1   1 .730066      0.01433     86.10203       0.017    1  1  1  0  2   -1  0  0  1  2
 13  1   1911.70250    8   1911.71671   0   1   1   1 .729979      0.01421     86.02891       0.017    1  1  1  0  2   -1  0  0  1  2
 14  2   1922.74260    8   1922.75676   0   1   1   1 .729884      0.01416     85.95022       0.016    1  1  1  0  2   -1  0  0  1  2
 15  1   1934.57100    8   1934.58511   0   1   1   1 .729782      0.01411     85.86588       0.016    1  1  1  0  2   -1  0  0  1  2
 16  2   1947.18770    8   1947.20172   0   1   1   1 .729673      0.01402     85.77593       0.016    1  1  1  0  2   -1  0  0  1  2
 17  1   1960.59260    8   1960.60652   0   1   1   1 .729556      0.01392     85.68036       0.016    1  1  1  0  2   -1  0  0  1  2
 18  2   1974.78550    8   1974.79945   0   1   1   1 .729432      0.01395     85.57917       0.016    1  1  1  0  2   -1  0  0  1  2
 19  1   1989.76660    8   1989.78045   0   1   1   1 .729300      0.01385     85.47237       0.016    1  1  1  0  2   -1  0  0  1  2
 20  2   2005.53560    8   2005.54945   0   1   1   1 .729161      0.01385     85.35994       0.016    1  1  1  0  2   -1  0  0  1  2
 21  1   2022.09270    8   2022.10637   0   0   0   1 .729014      0.01367     85.24191       0.016    1  1  1  0  2   -1 -1 -1  1  4
 22  2   2039.43760    8   2039.45114   0   0   0   1 .728859      0.01354     85.11826       0.016    1  1  1  0  2   -1 -1 -1  1  4
 23  1   2057.57020    8   2057.58368   0   0   0   1 .728696      0.01348     84.98901       0.016    1  1  1  0  2   -1 -1 -1  1  4
 24  2   2076.49050    8   2076.50390   0   0   0   1 .728524      0.01340     84.85414       0.016    1  1  1  0  2   -1 -1 -1  1  4
 25  1   2096.19840    8   2096.21171   0   0   0   1 .728345      0.01331     84.71367       0.016    1  1  1  0  2   -1 -1 -1  1  4
 26  2   2116.69380    8   2116.70703   0   0   0   1 .728157      0.01323     84.56759       0.016    1  1  1  0  2   -1 -1 -1  1  4
 27  1   2137.97660    8   2137.98975   0   0   0   1 .727960      0.01315     84.41591       0.016    1  1  1  0  2   -1 -1 -1  1  4
 28  2   2160.04680    8   2160.05979   0   0   0   1 .727755      0.01299     84.25863       0.015    1  1  1  0  2   -1 -1 -1  1  4
 29  1   2182.90420    8   2182.91703   0   0   0   1 .727540      0.01283     84.09576       0.015    1  1  1  0  2   -1 -1 -1  1  4
 30  2   2206.54860    8   2206.56137   0   0   0   1 .727317      0.01277     83.92729       0.015    1  1  1  0  2   -1 -1 -1  1  4
 31  1   2230.98010    8   2230.99271   0   0   0   1 .727084      0.01261     83.75323       0.015    1  1  1  0  2   -1 -1 -1  1  4
 32  2   2256.19840    8   2256.21092   0   0   0   1 .726842      0.01252     83.57359       0.015    1  1  1  0  2   -1 -1 -1  1  4
 33  1   2282.20360    8   2282.21590   0   0   0   1 .726590      0.01230     83.38836       0.015    1  1  1  0  2   -1 -1 -1  1  4
 34  2   2308.99530    8   2309.00751   0   0   0   1 .726328      0.01221     83.19756       0.015    1  1  1  0  2   -1 -1 -1  1  4
 35  1   2336.57370    8   2336.58565   0   0   0   1 .726056      0.01195     83.00119       0.014    1  1  1  0  2   -1 -1 -1  1  4
 36  2   2364.93830    8   2364.95017   0   0   0   1 .725774      0.01187     82.79925       0.014    1  1  1  0  2   -1 -1 -1  1  4
 37  1   2394.08930    8   2394.10095   0   0   0   1 .725481      0.01165     82.59176       0.014    1  1  1  0  2   -1 -1 -1  1  4
 38  2   2424.02640    8   2424.03786   0   0   0   1 .725178      0.01146     82.37871       0.014    1  1  1  0  2   -1 -1 -1  1  4
 39  1   2454.74950    8   2454.76075   0   0   0   1 .724864      0.01125     82.16011       0.014    1  1  1  0  2   -1 -1 -1  1  4
 40  2   2486.25850    8   2486.26948   0   0   0   1 .724538      0.01098     81.93598       0.013    1  1  1  0  2   -1 -1 -1  1  4
 41  1   2518.55300    8   2518.56392   0   0   0   1 .724202      0.01092     81.70631       0.013    1  1  1  0  2   -1 -1 -1  1  4
 42  2   2551.63320    8   2551.64390   0   0   0   1 .723853      0.01070     81.47112       0.013    1  1  1  0  2   -1 -1 -1  1  4
 43  1   2585.49890    8   2585.50928   0   0   0   1 .723493      0.01038     81.23041       0.013    1  1  1  0  2   -1 -1 -1  1  4
 44  2   2620.14980    8   2620.15989   0   0   0   1 .723120      0.01009     80.98420       0.012    1  1  1  0  2   -1 -1 -1  1  4
 45  1   2655.58580    8   2655.59559   0   0   0   1 .722736      0.00979     80.73249       0.012    1  1  1  0  2   -1 -1 -1  1  4
 46  2   2691.80670    8   2691.81621   0   0   0   1 .722338      0.00951     80.47530       0.012    1  1  1  0  2   -1 -1 -1  1  4
 47  1   2728.81240    8   2728.82158   0   0   0   1 .721927      0.00918     80.21263       0.011    1  1  1  0  2   -1 -1 -1  1  4
 48  2   2766.60270    8   2766.61152   0   0   0   1 .721504      0.00882     79.94451       0.011    1  1  1  0  2   -1 -1 -1  1  4
 49  1   2805.17740    8   2805.18588   0   0   0   1 .721066      0.00848     79.67093       0.011    1  1  1  0  2   -1 -1 -1  1  4
 50  2   2844.53640    8   2844.54446   0   0   0   1 .720615      0.00806     79.39192       0.010    1  1  1  0  2   -1 -1 -1  1  4
 51  1   2884.67940    8   2884.68709   0   0   0   1 .720149      0.00769     79.10749       0.010    1  1  1  0  2   -1 -1 -1  1  4
 52  2   2925.60640    8   2925.61358   0   0   0   1 .719670      0.00718     78.81765       0.009    1  1  1  0  2   -1 -1 -1  1  4
 53  1   2967.31700    8   2967.32375   0   0   0   1 .719175      0.00675     78.52241       0.009    1  1  1  0  2   -1 -1 -1  1  4
 54  2   3009.81120    8   3009.81740   0   0   0   1 .718665      0.00620     78.22181       0.008    1  1  1  0  2   -1 -1 -1  1  4
 55  1   3053.08860    8   3053.09435   0   1   1   1 .718140      0.00575     77.91584       0.007    1  1  1  0  2   -1  0  0  1  2
 56  2   3097.14930    8   3097.15438   0   1   1   1 .717599      0.00508     77.60454       0.007    1  1  1  0  2   -1  0  0  1  2
 57  1   3141.99280    8   3141.99731   0   1   1   1 .717041      0.00451     77.28792       0.006    1  1  1  0  2   -1  0  0  1  2
  1  2   4015.11570   10   4015.13793   0   1   1   2 .511388      0.02223     30.77774       0.072    1  1  1  1  1   -1  0  0  1  2
  2  1   4016.68370   17   4016.70594   0   1   1   2 .511352      0.02224     30.75130       0.072    1  1  1  1  1   -1  0  0  1  2
  3  2   4019.03580   22   4019.05795   0   1   1   2 .511298      0.02215     11.44939       0.193    1  1  1  1  1   -1  0  0  1  2
  4  1   4022.17170   25   4022.19395   0   1   1   2 .511225      0.02225     11.40338       0.195    1  1  1  1  1   -1  0  0  1  2
  5  2   4026.09170   26   4026.11391   0   1   1   2 .511135      0.02221     11.34587       0.196    1  1  1  1  1   -1  0  0  1  2
  6  1   4030.79570   27   4030.81784   0   1   1   2 .511027      0.02214     11.27685       0.196    1  1  1  1  1   -1  0  0  1  2
  7  2   4036.28350   27   4036.30570   0   1   1   2 .510900      0.02220     11.19633       0.198    1  1  1  1  1   -1  0  0  1  2
  8  1   4042.55520   27   4042.57746   0   1   1   2 .510756      0.02226     11.10432       0.200    1  1  1  1  1   -1  0  0  1  2
  9  2   4049.61090   27   4049.63311   0   1   1   2 .510593      0.02221     11.00081       0.202    1  1  1  1  1   -1  0  0  1  2
 10  1   4057.45040   27   4057.47261   0   1   1   2 .510412      0.02221     10.88580       0.204    1  1  1  1  1   -1  0  0  1  2
 11  2   4066.07370   27   4066.09592   0   1   1   2 .510212      0.02222     10.75930       0.206    1  1  1  1  1   -1  0  0  1  2
 12  1   4075.48080   27   4075.50301   0   1   1   2 .509995      0.02221     10.62130       0.209    1  1  1  1  1   -1  0  0  1  2
 13  2   4085.67160   27   4085.69383   0   1   1   2 .509759      0.02223     10.47181       0.212    1  1  1  1  1   -1  0  0  1  2
 14  1   4096.64620   27   4096.66834   0   1   1   2 .509505      0.02214     10.31084       0.215    1  1  1  1  1   -1  0  0  1  2
 15  2   4108.40430   27   4108.42648   0   1   1   2 .509232      0.02218     10.13837       0.219    1  1  1  1  1   -1  0  0  1  2
 16  1   4120.94610   27   4120.96822   0   1   1   2 .508941      0.02212      9.95442       0.222    1  1  1  1  1   -1  0  0  1  2
 17  2   4134.27130   27   4134.29348   0   1   1   2 .508631      0.02218      9.75898       0.227    1  1  1  1  1   -1  0  0  1  2
 18  1   4148.38010   27   4148.40222   0   1   1   2 .508302      0.02212      9.55206       0.232    1  1  1  1  1   -1  0  0  1  2
 19  2   4163.27220   27   4163.29436   0   1   1   2 .507955      0.02216      9.33366       0.237    1  1  1  1  1   -1  0  0  1  2
 20  1   4178.94780   27   4178.96984   0   1   1   2 .507589      0.02204      9.10378       0.242    1  1  1  1  1   -1  0  0  1  2
 21  2   4195.40650   27   4195.42860   0   1   1   2 .507204      0.02210      8.86242       0.249    1  1  1  1  1   -1  0  0  1  2
 22  1   4212.64850   27   4212.67055   0   1   1   2 .506801      0.02205      8.60960       0.256    1  1  1  1  1   -1  0  0  1  2
 23  2   4230.67360   27   4230.69562   0   1   1   2 .506378      0.02202      8.34527       0.264    1  1  1  1  1   -1  0  0  1  2
 24  1   4249.48180   27   4249.50373   0   1   1   2 .505936      0.02193      8.06947       0.272    1  1  1  1  1   -1  0  0  1  2
 25  2   4269.07290   27   4269.09480   0   1   1   2 .505475      0.02190      7.78222       0.281    1  1  1  1  1   -1  0  0  1  2
 26  1   4289.44690   27   4289.46874   0   1   1   2 .504995      0.02184      7.48348       0.292    1  1  1  1  1   -1  0  0  1  2
 27  2   4310.60380   27   4310.62545   0   1   1   2 .504496      0.02165      7.17327       0.302    1  1  1  1  1   -1  0  0  1  2
 28  1   4332.54320   27   4332.56485   0   1   1   2 .503977      0.02165      6.85158       0.316    1  1  1  1  1   -1  0  0  1  2
 29  2   4355.26530   27   4355.28683   0   1   1   2 .503438      0.02153      6.51842       0.330    1  1  1  1  1   -1  0  0  1  2
 30  1   4378.76980   27   4378.79130   0   1   1   2 .502880      0.02150      6.17379       0.348    1  1  1  1  1   -1  0  0  1  2
 31  2   4403.05670   27   4403.07816   0   1   1   2 .502302      0.02146      5.81768       0.369    1  1  1  1  1   -1  0  0  1  2
 32  1   4428.12600   27   4428.14728   0   1   1   2 .501704      0.02128      5.45010       0.390    1  1  1  1  1   -1  0  0  1  2
 33  2   4453.97750   27   4453.99857   0   1   1   2 .501086      0.02107      5.07104       0.415    1  1  1  1  1   -1  0  0  1  2
 34  1   4480.61090   27   4480.63190   0   1   1   2 .500449      0.02100      4.68050       0.449    1  1  1  1  1   -1  0  0  1  2
 35  2   4508.02630   27   4508.04716   0   1   1   2 .499791      0.02086      4.27847       0.488    1  1  1  1  1   -1  0  0  1  2
 36  1   4536.22350   27   4536.24424   0   1   1   2 .499113      0.02074      3.86497       0.536    1  1  1  1  1   -1  0  0  1  2
 37  2   4565.20250   27   4565.22299   0   1   1   2 .498414      0.02049      3.43998       0.596    1  1  1  1  1   -1  0  0  1  2
 38  1   4594.96290   27   4594.98330   0   2   2   2 .497696      0.02040      3.00351       0.679    1  1  1  1  1   -1  1  1  1  4
 39  2   4625.50490   27   4625.52504   2   2   2   0 .497131      0.02014      2.55554       0.788    1  1  1  1  1    1  1  1 -1  4
 40  1   4656.82810   27   4656.84806   2   2   2   0 .496693      0.01996      2.09609       0.952    1  1  1  1  1    1  1  1 -1  4
 41  2   4688.93250   27   4688.95225   2   2   2   0 .496241      0.01975      1.62515       1.215    1  1  1  1  1    1  1  1 -1  4
 42  1   4721.81780   27   4721.83745   2   2   2   0 .495774      0.01965      1.14273       1.719    1  1  1  1  1    1  1  1 -1  4
 43  2   4755.48410   27   4755.50355   2   2   2   0 .495283      0.01945      0.64887       2.997    1  1  1  1  1    1  1  1 -1  4
 44  1   4789.93110   27   4789.95075   2   2   2   0 .494068      0.01965      0.14428      13.621    1  1  1  1  1    1  1  1 -1  4
 45  2   4825.15870   26   4825.17730   2   2   2   0 .494011      0.01860     -0.37427      -4.969    1  1  1  1  1    1  1  1 -1  4
 46  1   4861.16670   26   4861.18516   2   2   2   0 .493661      0.01846     -0.90251      -2.046    1  1  1  1  1    1  1  1 -1  4
 47  2   4897.95500   26   4897.97319   2   2   2   0 .493146      0.01819     -1.44244      -1.261    1  1  1  1  1    1  1  1 -1  4
 48  1   4935.52330   26   4935.54130   2   2   2   0 .492596      0.01800     -1.99393      -0.903    1  1  1  1  1    1  1  1 -1  4
  1  1   4015.11370   23   4015.13622   0   1   1   2 .518737      0.02252     30.78086       0.073    1  1  1  1  2   -1  0  0  1  2
  2  2   4016.67830   30   4016.70082   0   1   1   2 .518703      0.02252     30.76065       0.073    1  1  1  1  2   -1  0  0  1  2
  3  1   4019.02510   35   4019.04770   0   1   1   2 .518653      0.02260     11.43914       0.198    1  1  1  1  2   -1  0  0  1  2
  4  2   4022.15430   38   4022.17686   0   1   1   2 .518586      0.02256     11.38629       0.198    1  1  1  1  2   -1  0  0  1  2
  5  1   4026.06580   39   4026.08828   0   1   1   2 .518502      0.02248     11.32023       0.199    1  1  1  1  2   -1  0  0  1  2
  6  2   4030.75940   40   4030.78195   0   1   1   2 .518401      0.02255     11.24096       0.201    1  1  1  1  2   -1  0  0  1  2
  7  1   4036.23530   40   4036.25784   0   1   1   2 .518284      0.02254     11.14848       0.202    1  1  1  1  2   -1  0  0  1  2
  8  2   4042.49340   40   4042.51592   0   1   1   2 .518150      0.02252     11.04279       0.204    1  1  1  1  2   -1  0  0  1  2
  9  1   4049.53370   40   4049.55618   0   1   1   2 .517999      0.02248     10.92389       0.206    1  1  1  1  2   -1  0  0  1  2
 10  2   4057.35620   40   4057.37857   0   1   1   2 .517831      0.02237     10.79178       0.207    1  1  1  1  2   -1  0  0  1  2
 11  1   4065.96060   40   4065.98306   0   1   1   2 .517646      0.02246     10.64646       0.211    1  1  1  1  2   -1  0  0  1  2
 12  2   4075.34720   40   4075.36961   0   1   1   2 .517444      0.02241     10.48794       0.214    1  1  1  1  2   -1  0  0  1  2
 13  1   4085.51580   40   4085.53817   0   1   1   2 .517225      0.02237     10.31621       0.217    1  1  1  1  2   -1  0  0  1  2
 14  2   4096.46640   40   4096.48871   0   1   1   2 .516989      0.02231     10.13129       0.220    1  1  1  1  2   -1  0  0  1  2
 15  1   4108.19890   40   4108.22116   0   1   1   2 .516736      0.02226      9.93316       0.224    1  1  1  1  2   -1  0  0  1  2
 16  2   4120.71330   40   4120.73547   0   1   1   2 .516466      0.02217      9.72184       0.228    1  1  1  1  2   -1  0  0  1  2
 17  1   4134.00950   40   4134.03159   0   1   1   2 .516178      0.02209      9.49732       0.233    1  1  1  1  2   -1  0  0  1  2
 18  2   4148.08730   40   4148.10945   0   1   1   2 .515874      0.02215      9.25963       0.239    1  1  1  1  2   -1  0  0  1  2
 19  1   4162.94700   40   4162.96899   0   1   1   2 .515552      0.02199      9.00875       0.244    1  1  1  1  2   -1  0  0  1  2
 20  2   4178.58820   40   4178.61014   0   1   1   2 .515213      0.02194      8.74469       0.251    1  1  1  1  2   -1  0  0  1  2
 21  1   4195.01100   40   4195.03283   0   0   0   2 .514856      0.02183      8.46747       0.258    1  1  1  1  2   -1 -1 -1  1  4
 22  2   4212.21520   40   4212.23698   0   0   0   2 .514482      0.02178      8.17708       0.266    1  1  1  1  2   -1 -1 -1  1  4
 23  1   4230.20090   40   4230.22251   0   0   0   2 .514090      0.02161      7.87355       0.274    1  1  1  1  2   -1 -1 -1  1  4
 24  2   4248.96780   40   4248.98933   0   0   0   2 .513680      0.02153      7.55686       0.285    1  1  1  1  2   -1 -1 -1  1  4
 25  1   4268.51590   40   4268.53737   0   0   0   2 .513253      0.02147      7.22704       0.297    1  1  1  1  2   -1 -1 -1  1  4
 26  2   4288.84530   40   4288.86652   0   0   0   2 .512808      0.02122      6.88411       0.308    1  1  1  1  2   -1 -1 -1  1  4
 27  1   4309.95560   40   4309.97671   0   0   0   2 .512346      0.02111      6.52807       0.323    1  1  1  1  2   -1 -1 -1  1  4
 28  2   4331.84680   40   4331.86782   0   0   0   2 .511865      0.02102      6.15894       0.341    1  1  1  1  2   -1 -1 -1  1  4
 29  1   4354.51890   40   4354.53976   0   0   0   2 .511366      0.02086      5.77672       0.361    1  1  1  1  2   -1 -1 -1  1  4
 30  2   4377.97180   40   4377.99242   0   0   0   2 .510849      0.02062      5.38145       0.383    1  1  1  1  2   -1 -1 -1  1  4
 31  1   4402.20520   40   4402.22569   0   0   0   2 .510314      0.02049      4.97313       0.412    1  1  1  1  2   -1 -1 -1  1  4
 32  2   4427.21920   40   4427.23947   0   0   0   2 .509761      0.02027      4.55178       0.445    1  1  1  1  2   -1 -1 -1  1  4
 33  1   4453.01350   40   4453.03363   0   0   0   2 .509189      0.02013      4.11745       0.489    1  1  1  1  2   -1 -1 -1  1  4
 34  2   4479.58810   40   4479.60806   0   0   0   2 .508598      0.01996      3.67015       0.544    1  1  1  1  2   -1 -1 -1  1  4
 35  1   4506.94290   40   4506.96263   0   0   0   2 .507990      0.01973      3.20993       0.615    1  1  1  1  2   -1 -1 -1  1  4
 36  2   4535.07770   40   4535.09722   0   0   0   2 .507362      0.01952      2.73670       0.713    1  1  1  1  2   -1 -1 -1  1  4
 37  1   4563.99240   40   4564.01171   0   0   0   2 .506716      0.01931      2.25065       0.858    1  1  1  1  2   -1 -1 -1  1  4
 38  2   4593.68680   40   4593.70595   0   0   0   2 .506052      0.01915      1.75172       1.093    1  1  1  1  2   -1 -1 -1  1  4
 39  1   4624.16080   40   4624.17981   0   0   0   2 .505369      0.01901      1.23998       1.533    1  1  1  1  2   -1 -1 -1  1  4
 40  2   4655.41440   40   4655.43317   0   0   0   2 .504665      0.01877      0.71547       2.623    1  1  1  1  2   -1 -1 -1  1  4
 41  1   4687.44710   40   4687.46600   0   0   0   2 .503746      0.01890      0.17850      10.586    1  1  1  1  2   -1 -1 -1  1  4
 42  2   4720.25910   39   4720.27752   0   0   0   2 .503054      0.01842     -0.37217      -4.950    1  1  1  1  2   -1 -1 -1  1  4
 43  1   4753.85010   39   4753.86847   0   0   0   2 .502387      0.01837     -0.93472      -1.966    1  1  1  1  2   -1 -1 -1  1  4
 44  2   4788.22000   39   4788.23826   0   0   0   2 .501621      0.01826     -1.51000      -1.209    1  1  1  1  2   -1 -1 -1  1  4
 45  1   4823.36850   39   4823.38676   0   0   0   2 .500825      0.01826     -2.09787      -0.870    1  1  1  1  2   -1 -1 -1  1  4
 46  2   4859.29570   39   4859.31381   0   0   0   2 .500006      0.01811     -2.69828      -0.671    1  1  1  1  2   -1 -1 -1  1  4
 47  1   4896.00100   39   4896.01927   0   0   0   2 .499165      0.01827     -3.31117      -0.552    1  1  1  1  2   -1 -1 -1  1  4
 48  2   4933.48470   39   4933.50295   0   0   0   2 .498304      0.01825     -3.93647      -0.464    1  1  1  1  2   -1 -1 -1  1  4
  0  2   2411.50680    6   2411.51806   0   4   0   0 .551330      0.01126    -79.68609      -0.014    1  2  0  0  2   -1  2  0  0  3
  1  1   2412.29590    9   2412.30727   0   4   0   0 .551340      0.01137    -79.68273      -0.014    1  2  0  0  2   -1  2  0  0  3
  2  2   2413.87440   11   2413.88570   0   4   0   0 .551357      0.01130    -19.99706      -0.056    1  2  0  0  2   -1  2  0  0  3
  3  1   2416.24200   12   2416.25331   0   4   0   0 .551382      0.01131    -20.00170      -0.057    1  2  0  0  2   -1  2  0  0  3
  4  2   2419.39880   13   2419.41012   0   4   0   0 .551409      0.01132    -20.00788      -0.057    1  2  0  0  2   -1  2  0  0  3
  5  1   2423.34480   13   2423.35608   0   4   0   0 .551436      0.01128    -20.01563      -0.056    1  2  0  0  2   -1  2  0  0  3
  6  2   2428.07990   13   2428.09119   0   4   0   0 .551457      0.01129    -20.02494      -0.056    1  2  0  0  2   -1  2  0  0  3
  7  1   2433.60420   13   2433.61540   0   4   0   0 .551466      0.01120    -20.03583      -0.056    1  2  0  0  2   -1  2  0  0  3
  8  2   2439.91750   13   2439.92871   0   4   0   0 .551457      0.01121    -20.04829      -0.056    1  2  0  0  2   -1  2  0  0  3
  9  1   2447.01980   13   2447.03102   0   4   0   0 .551422      0.01122    -20.06241      -0.056    1  2  0  0  2   -1  2  0  0  3
 10  2   2454.91120   13   2454.92234   0   4   0   0 .551351      0.01114    -20.07812      -0.056    1  2  0  0  2   -1  2  0  0  3
 11  1   2463.59150   13   2463.60261   0   4   0   0 .551235      0.01111    -20.09546      -0.055    1  2  0  0  2   -1  2  0  0  3
 12  2   2473.06070   13   2473.07177   0   4   0   0 .551065      0.01107    -20.11447      -0.055    1  2  0  0  2   -1  2  0  0  3
 13  1   2483.31870   13   2483.32976   0   4   0   0 .550828      0.01106    -20.13515      -0.055    1  2  0  0  2   -1  2  0  0  3
 14  2   2494.36550   13   2494.37651   0   4   0   0 .550513      0.01101    -20.15753      -0.055    1  2  0  0  2   -1  2  0  0  3
 15  1   2506.20100   13   2506.21197   0   4   0   0 .550109      0.01097    -20.18164      -0.054    1  2  0  0  2   -1  2  0  0  3
 16  2   2518.82520   13   2518.83605   0   4   0   0 .549604      0.01085    -20.20750      -0.054    1  2  0  0  2   -1  2  0  0  3
 17  1   2532.23780   13   2532.24869   0   4   0   0 .548985      0.01089    -20.23514      -0.054    1  2  0  0  2   -1  2  0  0  3
 18  2   2546.43900   13   2546.44979   0   5   1   0 .548241      0.01079    -20.26458      -0.053    1  2  0  0  2   -1  3  1  0  5
 19  1   2561.42860   13   2561.43927   0   5   1   0 .547360      0.01067    -20.29585      -0.053    1  2  0  0  2   -1  3  1  0  5
 20  2   2577.20640   13   2577.21704   0   5   1   0 .546334      0.01064    -20.32900      -0.052    1  2  0  0  2   -1  3  1  0  5
 21  1   2593.77240   13   2593.78312   0   5   1   0 .545154      0.01072    -20.36380      -0.053    1  2  0  0  2   -1  3  1  0  5
 22  2   2611.12650   13   2611.13702   0   3   1   0 .543806      0.01052    -20.40106      -0.052    1  2  0  0  2   -1  1  1  0  3
 23  1   2629.26860   13   2629.27908   0   3   1   0 .542292      0.01048    -20.43996      -0.051    1  2  0  0  2   -1  1  1  0  3
 24  2   2648.19860   13   2648.20898   0   3   1   0 .540604      0.01038    -20.48091      -0.051    1  2  0  0  2   -1  1  1  0  3
 25  1   2667.91630   13   2667.92663   0   3   1   0 .538741      0.01033    -20.52391      -0.050    1  2  0  0  2   -1  1  1  0  3
 26  2   2688.42170   13   2688.43192   0   4   2   0 .536702      0.01022    -20.56899      -0.050    1  2  0  0  2   -1  2  2  0  5
 27  1   2709.71460   13   2709.72473   0   4   2   0 .534489      0.01013    -20.61620      -0.049    1  2  0  0  2   -1  2  2  0  5
 28  2   2731.79490   13   2731.80491   0   4   2   0 .532107      0.01001    -20.66556      -0.048    1  2  0  0  2   -1  2  2  0  5
 29  1   2754.66240   13   2754.67234   0   4   2   0 .529561      0.00994    -20.71714      -0.048    1  2  0  0  2   -1  2  2  0  5
 30  2   2778.31710   13   2778.32688   0   4   2   0 .526861      0.00978    -20.77097      -0.047    1  2  0  0  2   -1  2  2  0  5
 31  1   2802.75870   13   2802.76839   0   4   2   0 .524015      0.00969    -20.82709      -0.047    1  2  0  0  2   -1  2  2  0  5
 32  2   2827.98710   13   2827.99671   0   4   2   0 .521035      0.00961    -20.88555      -0.046    1  2  0  0  2   -1  2  2  0  5
 33  1   2854.00220   13   2854.01169   0   4   2   0 .517933      0.00949    -20.94640      -0.045    1  2  0  0  2   -1  2  2  0  5
 34  2   2880.80380   13   2880.81318   0   4   2   0 .514721      0.00938    -21.00968      -0.045    1  2  0  0  2   -1  2  2  0  5
 35  1   2908.39170   13   2908.40102   0   5   3   0 .511414      0.00932    -21.07544      -0.044    1  2  0  0  2   -1  3  3  0  7
 36  2   2936.76590   13   2936.77504   0   5   3   0 .508024      0.00914    -21.14372      -0.043    1  2  0  0  2   -1  3  3  0  7
 37  1   2965.92600   13   2965.93507   0   5   3   0 .504565      0.00907    -21.21459      -0.043    1  2  0  0  2   -1  3  3  0  7
 38  2   2995.87200   13   2995.88093   0   5   3   0 .501050      0.00893    -21.28808      -0.042    1  2  0  0  2   -1  3  3  0  7
 39  1   3026.60360   13   3026.61245   0   5   3   0 .497492      0.00885    -21.36424      -0.041    1  2  0  0  2   -1  3  3  0  7
 40  2   3058.12070   13   3058.12945   0   5   3   0 .493902      0.00875    -21.44312      -0.041    1  2  0  0  2   -1  3  3  0  7
 41  1   3090.42310   13   3090.43173   0   5   3   0 .490293      0.00863    -21.52477      -0.040    1  2  0  0  2   -1  3  3  0  7
 42  2   3123.51070   13   3123.51910   0   5   3   0 .486673      0.00840    -21.60924      -0.039    1  2  0  0  2   -1  3  3  0  7
 43  1   3157.38300   13   3157.39137   0   5   3   0 .483053      0.00837    -21.69658      -0.039    1  2  0  0  2   -1  3  3  0  7
 44  2   3192.04010   13   3192.04835   0   5   3   0 .479440      0.00825    -21.78684      -0.038    1  2  0  0  2   -1  3  3  0  7
 45  1   3227.48170   13   3227.48981   0   5   3   0 .475843      0.00811    -21.88007      -0.037    1  2  0  0  2   -1  3  3  0  7
 46  2   3263.70760   13   3263.71556   0   5   3   0 .472268      0.00796    -21.97632      -0.036    1  2  0  0  2   -1  3  3  0  7
 47  1   3300.71750   13   3300.72538   0   6   4   0 .468721      0.00788    -22.07563      -0.036    1  2  0  0  2   -1  4  4  0  9
 48  2   3338.51130   13   3338.51906   0   6   4   0 .465206      0.00776    -22.17805      -0.035    1  2  0  0  2   -1  4  4  0  9
 49  1   3377.08870   13   3377.09637   0   6   4   0 .461727      0.00767    -22.28364      -0.034    1  2  0  0  2   -1  4  4  0  9
 50  2   3416.44960   13   3416.45709   0   6   4   0 .458289      0.00749    -22.39243      -0.033    1  2  0  0  2   -1  4  4  0  9
 51  1   3456.59360   13   3456.60099   0   6   4   0 .454895      0.00739    -22.50448      -0.033    1  2  0  0  2   -1  4  4  0  9
 52  2   3497.52050   13   3497.52784   0   4   4   0 .451546      0.00734    -22.61983      -0.032    1  2  0  0  2   -1  2  4  0  7
 53  1   3539.23020   13   3539.23740   0   4   4   0 .448244      0.00720    -22.73852      -0.032    1  2  0  0  2   -1  2  4  0  7
 54  2   3581.72230   13   3581.72943   0   4   4   0 .444992      0.00713    -22.86059      -0.031    1  2  0  0  2   -1  2  4  0  7
 55  1   3624.99670   13   3625.00369   0   5   5   0 .441790      0.00699    -22.98610      -0.030    1  2  0  0  2   -1  3  5  0  9
 56  2   3669.05300   13   3669.05993   0   5   5   0 .438639      0.00693    -23.11507      -0.030    1  2  0  0  2   -1  3  5  0  9
 57  1   3713.89110   13   3713.89789   0   5   5   0 .435539      0.00679    -23.24756      -0.029    1  2  0  0  2   -1  3  5  0  9
 58  2   3759.51060   13   3759.51731   0   5   5   0 .432491      0.00671    -23.38359      -0.029    1  2  0  0  2   -1  3  5  0  9
 59  1   3805.91130   13   3805.91795   0   5   5   0 .429496      0.00665    -23.52321      -0.028    1  2  0  0  2   -1  3  5  0  9
 60  2   3853.09300   13   3853.09953   0   5   5   0 .426552      0.00653    -23.66645      -0.028    1  2  0  0  2   -1  3  5  0  9
  9  1   4607.71420   55   4607.73757   1   4   0   0 .475335      0.02337     -3.70946      -0.630    1  2  0  1  2    0  2  0 -1  3
 10  2   4615.54120   55   4615.56463   1   4   0   0 .475268      0.02343     -3.84442      -0.609    1  2  0  1  2    0  2  0 -1  3
 11  1   4624.15080   55   4624.17421   1   4   0   0 .475160      0.02341     -3.99291      -0.586    1  2  0  1  2    0  2  0 -1  3
 12  2   4633.54280   55   4633.56625   1   4   0   0 .475005      0.02345     -4.15494      -0.564    1  2  0  1  2    0  2  0 -1  3
 13  1   4643.71730   55   4643.74070   1   4   0   0 .474791      0.02340     -4.33052      -0.540    1  2  0  1  2    0  2  0 -1  3
 14  2   4654.67400   55   4654.69749   1   4   0   0 .474510      0.02349     -4.51966      -0.520    1  2  0  1  2    0  2  0 -1  3
 15  1   4666.41320   55   4666.43656   1   4   0   0 .474151      0.02336     -4.72237      -0.495    1  2  0  1  2    0  2  0 -1  3
 16  2   4678.93450   55   4678.95782   1   4   0   0 .473704      0.02332     -4.93867      -0.472    1  2  0  1  2    0  2  0 -1  3
 17  1   4692.23780   55   4692.26120   1   4   0   0 .473158      0.02340     -5.16854      -0.453    1  2  0  1  2    0  2  0 -1  3
 18  2   4706.32330   55   4706.34663   1   5   1   0 .472503      0.02333     -5.41205      -0.431    1  2  0  1  2    0  3  1 -1  5
 19  1   4721.19080   55   4721.21401   1   5   1   0 .471730      0.02321     -5.66917      -0.409    1  2  0  1  2    0  3  1 -1  5
 20  2   4736.84010   55   4736.86324   1   5   1   0 .470830      0.02314     -5.93995      -0.390    1  2  0  1  2    0  3  1 -1  5
 21  1   4753.27120   55   4753.29435   1   5   1   0 .469797      0.02315     -6.22425      -0.372    1  2  0  1  2    0  3  1 -1  5
 22  2   4770.48390   55   4770.50687   1   3   1   0 .468619      0.02297     -6.52249      -0.352    1  2  0  1  2    0  1  1 -1  3
 23  1   4788.47830   55   4788.50110   1   3   1   0 .467296      0.02280     -6.83425      -0.334    1  2  0  1  2    0  1  1 -1  3
 24  2   4807.25410   55   4807.27675   1   3   1   0 .465823      0.02265     -7.15973      -0.316    1  2  0  1  2    0  1  1 -1  3
 25  1   4826.81110   55   4826.83372   1   3   1   0 .464198      0.02262     -7.49895      -0.302    1  2  0  1  2    0  1  1 -1  3
  3  2   2436.23470    7   2436.25501   0   2   2   1 .712182      0.02031    126.06087       0.016    1  2  2  0  1   -1  0  0  1  2
  4  1   2439.39780    8   2439.41799   0   2   2   1 .712149      0.02019     93.13431       0.022    1  2  2  0  1   -1  0  0  1  2
  5  2   2443.35150    8   2443.37169   0   2   2   1 .712108      0.02019     93.11142       0.022    1  2  2  0  1   -1  0  0  1  2
  6  1   2448.09580    8   2448.11609   0   2   2   1 .712058      0.02029     93.08396       0.022    1  2  2  0  1   -1  0  0  1  2
  7  2   2453.63100    8   2453.65117   0   2   2   1 .712000      0.02017     93.05192       0.022    1  2  2  0  1   -1  0  0  1  2
  8  1   2459.95670    8   2459.97690   0   2   2   1 .711933      0.02020     93.01531       0.022    1  2  2  0  1   -1  0  0  1  2
  9  2   2467.07310    8   2467.09325   0   2   2   1 .711859      0.02015     92.97413       0.022    1  2  2  0  1   -1  0  0  1  2
 10  1   2474.98010    8   2475.00020   0   2   2   1 .711775      0.02010     92.92837       0.022    1  2  2  0  1   -1  0  0  1  2
 11  2   2483.67760    8   2483.69769   0   2   2   1 .711683      0.02009     92.87804       0.022    1  2  2  0  1   -1  0  0  1  2
 12  1   2493.16560    8   2493.18570   0   2   2   1 .711583      0.02010     92.82314       0.022    1  2  2  0  1   -1  0  0  1  2
 13  2   2503.44420    8   2503.46418   0   2   2   1 .711473      0.01998     92.76368       0.022    1  2  2  0  1   -1  0  0  1  2
 14  1   2514.51310    8   2514.53307   0   2   2   1 .711355      0.01997     92.69964       0.022    1  2  2  0  1   -1  0  0  1  2
 15  2   2526.37250    8   2526.39235   0   2   2   1 .711228      0.01985     92.63105       0.021    1  2  2  0  1   -1  0  0  1  2
 16  1   2539.02210    8   2539.04193   0   2   2   1 .711092      0.01983     92.55788       0.021    1  2  2  0  1   -1  0  0  1  2
 17  2   2552.46200    8   2552.48177   0   2   2   1 .710948      0.01977     92.48016       0.021    1  2  2  0  1   -1  0  0  1  2
 18  1   2566.69210    8   2566.71180   0   2   2   1 .710794      0.01970     92.39788       0.021    1  2  2  0  1   -1  0  0  1  2
 19  2   2581.71230    8   2581.73196   0   2   2   1 .710630      0.01966     92.31104       0.021    1  2  2  0  1   -1  0  0  1  2
 20  1   2597.52260    8   2597.54218   0   2   2   1 .710458      0.01958     92.21965       0.021    1  2  2  0  1   -1  0  0  1  2
 21  2   2614.12280    8   2614.14239   0   2   2   1 .710275      0.01959     92.12371       0.021    1  2  2  0  1   -1  0  0  1  2
 22  1   2631.51310    8   2631.53250   0   1   1   1 .710084      0.01940     92.02322       0.021    1  2  2  0  1   -1 -1 -1  1  4
 23  2   2649.69310    8   2649.71245   0   1   1   1 .709882      0.01935     91.91818       0.021    1  2  2  0  1   -1 -1 -1  1  4
 24  1   2668.66280    8   2668.68214   0   1   1   1 .709671      0.01934     91.80861       0.021    1  2  2  0  1   -1 -1 -1  1  4
 25  2   2688.42230    8   2688.44148   0   1   1   1 .709450      0.01918     91.69450       0.021    1  2  2  0  1   -1 -1 -1  1  4
 26  1   2708.97130    8   2708.99039   0   1   1   1 .709218      0.01909     91.57586       0.021    1  2  2  0  1   -1 -1 -1  1  4
 27  2   2730.30980    8   2730.32877   0   1   1   1 .708976      0.01897     91.45268       0.021    1  2  2  0  1   -1 -1 -1  1  4
 28  1   2752.43770    8   2752.45652   0   1   1   1 .708724      0.01882     91.32499       0.021    1  2  2  0  1   -1 -1 -1  1  4
 29  2   2775.35480    8   2775.37354   0   1   1   1 .708461      0.01874     91.19277       0.021    1  2  2  0  1   -1 -1 -1  1  4
 30  1   2799.06110    8   2799.07973   0   1   1   1 .708188      0.01863     91.05604       0.020    1  2  2  0  1   -1 -1 -1  1  4
 31  2   2823.55640    8   2823.57497   0   1   1   1 .707903      0.01857     90.91480       0.020    1  2  2  0  1   -1 -1 -1  1  4
 32  1   2848.84070    8   2848.85915   0   1   1   1 .707607      0.01845     90.76906       0.020    1  2  2  0  1   -1 -1 -1  1  4
 33  2   2874.91380    8   2874.93215   0   1   1   1 .707300      0.01835     90.61882       0.020    1  2  2  0  1   -1 -1 -1  1  4
 34  1   2901.77560    8   2901.79386   0   1   1   1 .706981      0.01826     90.46410       0.020    1  2  2  0  1   -1 -1 -1  1  4
 35  2   2929.42600    8   2929.44416   0   1   1   1 .706651      0.01816     90.30489       0.020    1  2  2  0  1   -1 -1 -1  1  4
 36  1   2957.86480    8   2957.88290   0   1   1   1 .706308      0.01810     90.14120       0.020    1  2  2  0  1   -1 -1 -1  1  4
 37  2   2987.09210    8   2987.10996   0   1   1   1 .705954      0.01786     89.97305       0.020    1  2  2  0  1   -1 -1 -1  1  4
 38  1   3017.10740    8   3017.12522   0   1   1   1 .705587      0.01782     89.80044       0.020    1  2  2  0  1   -1 -1 -1  1  4
 39  2   3047.91080    8   3047.92852   0   1   1   1 .705207      0.01772     89.62337       0.020    1  2  2  0  1   -1 -1 -1  1  4
 40  1   3079.50210    8   3079.51974   0   1   1   1 .704814      0.01764     89.44187       0.020    1  2  2  0  1   -1 -1 -1  1  4
 41  2   3111.88110    8   3111.89871   0   1   1   1 .704409      0.01761     89.25594       0.020    1  2  2  0  1   -1 -1 -1  1  4
  3  1   2436.23470   13   2436.25501   0   2   2   1 .712176      0.02031     20.00170       0.102    1  2  2  0  2   -1  0  0  1  2
  4  2   2439.39780   14   2439.41800   0   2   2   1 .712143      0.02020     20.00788       0.101    1  2  2  0  2   -1  0  0  1  2
  5  1   2443.35160   14   2443.37171   0   2   2   1 .712097      0.02011     20.01563       0.100    1  2  2  0  2   -1  0  0  1  2
  6  2   2448.09600   14   2448.11613   0   2   2   1 .712039      0.02013     20.02494       0.101    1  2  2  0  2   -1  0  0  1  2
  7  1   2453.63120   14   2453.65124   0   2   2   1 .711964      0.02004     20.03583       0.100    1  2  2  0  2   -1  0  0  1  2
  8  2   2459.95700   14   2459.97700   0   2   2   1 .711869      0.02000     20.04829       0.100    1  2  2  0  2   -1  0  0  1  2
  9  1   2467.07340   14   2467.09343   0   2   2   1 .711753      0.02003     20.06241       0.100    1  2  2  0  2   -1  0  0  1  2
 10  2   2474.98050   14   2475.00047   0   2   2   1 .711610      0.01997     20.07812       0.099    1  2  2  0  2   -1  0  0  1  2
 11  1   2483.67810   14   2483.69808   0   2   2   1 .711437      0.01998     20.09546       0.099    1  2  2  0  2   -1  0  0  1  2
 12  2   2493.16630   14   2493.18624   0   2   2   1 .711229      0.01994     20.11447       0.099    1  2  2  0  2   -1  0  0  1  2
 13  1   2503.44510   14   2503.46491   0   2   2   1 .710982      0.01981     20.13515       0.098    1  2  2  0  2   -1  0  0  1  2
 14  2   2514.51430   14   2514.53405   0   2   2   1 .710690      0.01975     20.15753       0.098    1  2  2  0  2   -1  0  0  1  2
 15  1   2526.37390   14   2526.39361   0   2   2   1 .710348      0.01971     20.18164       0.098    1  2  2  0  2   -1  0  0  1  2
 16  2   2539.02390   14   2539.04356   0   2   2   1 .709951      0.01966     20.20750       0.097    1  2  2  0  2   -1  0  0  1  2
 17  1   2552.46420   14   2552.48383   0   2   2   1 .709491      0.01963     20.23514       0.097    1  2  2  0  2   -1  0  0  1  2
 18  2   2566.69480   14   2566.71437   0   2   2   1 .708963      0.01957     20.26458       0.097    1  2  2  0  2   -1  0  0  1  2
 19  1   2581.71570   14   2581.73512   0   2   2   1 .708362      0.01942     20.29585       0.096    1  2  2  0  2   -1  0  0  1  2
 20  2   2597.52660   14   2597.54603   0   2   2   1 .707680      0.01943     20.32900       0.096    1  2  2  0  2   -1  0  0  1  2
 21  1   2614.12760   14   2614.14692   0   2   2   1 .706912      0.01932     20.36380       0.095    1  2  2  0  2   -1  0  0  1  2
 22  2   2631.51880   14   2631.53808   0   2   2   1 .706049      0.01928     20.40106       0.095    1  2  2  0  2   -1  0  0  1  2
 23  1   2649.69970   14   2649.71903   0   2   2   1 .705088      0.01933     20.43996       0.095    1  2  2  0  2   -1  0  0  1  2
 24  2   2668.67070   14   2668.68988   0   1   1   1 .704022      0.01918     20.48091       0.094    1  2  2  0  2   -1 -1 -1  1  4
 25  1   2688.43130   14   2688.45054   0   1   1   1 .702846      0.01924     20.52391       0.094    1  2  2  0  2   -1 -1 -1  1  4
 26  2   2708.98170   14   2709.00092   0   1   1   1 .701554      0.01922     20.56899       0.093    1  2  2  0  2   -1 -1 -1  1  4
 27  1   2730.32180   14   2730.34092   0   1   1   1 .700142      0.01912     20.61620       0.093    1  2  2  0  2   -1 -1 -1  1  4
 28  2   2752.45140   14   2752.47048   0   1   1   1 .698606      0.01908     20.66556       0.092    1  2  2  0  2   -1 -1 -1  1  4
 29  1   2775.37040   14   2775.38948   0   1   1   1 .696943      0.01908     20.71714       0.092    1  2  2  0  2   -1 -1 -1  1  4
 30  2   2799.07890   14   2799.09785   0   1   1   1 .695149      0.01895     20.77097       0.091    1  2  2  0  2   -1 -1 -1  1  4
 31  1   2823.57660   14   2823.59548   0   1   1   1 .693224      0.01888     20.82709       0.091    1  2  2  0  2   -1 -1 -1  1  4
 32  2   2848.86350   14   2848.88226   0   0   0   1 .691165      0.01876     20.88555       0.090    1  2  2  0  2   -1 -2 -2  1  6
 33  1   2874.93940   14   2874.95809   0   0   0   1 .688974      0.01869     20.94640       0.089    1  2  2  0  2   -1 -2 -2  1  6
 34  2   2901.80430   14   2901.82286   0   0   0   1 .686651      0.01856     21.00968       0.088    1  2  2  0  2   -1 -2 -2  1  6
 35  1   2929.45800   14   2929.47646   0   2   0   1 .684198      0.01846     21.07544       0.088    1  2  2  0  2   -1  0 -2  1  4
 36  2   2957.90060   14   2957.91877   0   2   0   1 .681617      0.01817     21.14372       0.086    1  2  2  0  2   -1  0 -2  1  4
 37  1   2987.13170   14   2987.14966   0   2   0   1 .678913      0.01796     21.21459       0.085    1  2  2  0  2   -1  0 -2  1  4
 38  2   3017.15120   14   3017.16901   0   2   0   1 .676090      0.01781     21.28808       0.084    1  2  2  0  2   -1  0 -2  1  4
 39  1   3047.95930   14   3047.97669   0   2   0   1 .673153      0.01739     21.36424       0.081    1  2  2  0  2   -1  0 -2  1  4
 40  2   3079.55550   14   3079.57257   0   2   0   1 .670109      0.01707     21.44312       0.080    1  2  2  0  2   -1  0 -2  1  4
 41  1   3111.93990   14   3111.95650   0   0   0   1 .666964      0.01660     21.52477       0.077    1  2  2  0  2   -1 -2 -2  1  6
  1  2   2990.96760    6   2990.98161   0   5   1   0 .595559      0.01401   -103.18931      -0.014    1  3  1  0  1   -1  2  0  0  3
  2  1   2992.55060    9   2992.56462   0   5   1   0 .595577      0.01402   -103.18321      -0.014    1  3  1  0  1   -1  2  0  0  3
  3  2   2994.92520   11   2994.93913   0   5   1   0 .595604      0.01393    -31.93126      -0.044    1  3  1  0  1   -1  2  0  0  3
  4  1   2998.09120   12   2998.10511   0   5   1   0 .595638      0.01391    -31.93267      -0.044    1  3  1  0  1   -1  2  0  0  3
  5  2   3002.04870   13   3002.06256   0   5   1   0 .595680      0.01386    -31.93445      -0.043    1  3  1  0  1   -1  2  0  0  3
  6  1   3006.79760   13   3006.81144   0   5   1   0 .595728      0.01384    -31.93660      -0.043    1  3  1  0  1   -1  2  0  0  3
  7  2   3012.33800   13   3012.35174   0   5   1   0 .595782      0.01374    -31.93912      -0.043    1  3  1  0  1   -1  2  0  0  3
  8  1   3018.66980   13   3018.68341   0   5   1   0 .595839      0.01361    -31.94202      -0.043    1  3  1  0  1   -1  2  0  0  3
  9  2   3025.79280   13   3025.80644   0   5   1   0 .595900      0.01364    -31.94531      -0.043    1  3  1  0  1   -1  2  0  0  3
 10  1   3033.70730   13   3033.72076   0   5   1   0 .595961      0.01346    -31.94900      -0.042    1  3  1  0  1   -1  2  0  0  3
 11  2   3042.41290   13   3042.42634   0   5   1   0 .596021      0.01344    -31.95309      -0.042    1  3  1  0  1   -1  2  0  0  3
 12  1   3051.90990   13   3051.92313   0   5   1   0 .596080      0.01323    -31.95760      -0.041    1  3  1  0  1   -1  2  0  0  3
 13  2   3062.19780   13   3062.21107   0   5   1   0 .596134      0.01327    -31.96254      -0.042    1  3  1  0  1   -1  2  0  0  3
 14  1   3073.27700   13   3073.29010   0   5   1   0 .596183      0.01310    -31.96793      -0.041    1  3  1  0  1   -1  2  0  0  3
 15  2   3085.14710   13   3085.16017   0   5   1   0 .596223      0.01307    -31.97377      -0.041    1  3  1  0  1   -1  2  0  0  3
 16  1   3097.80830   13   3097.82119   0   5   1   0 .596253      0.01289    -31.98009      -0.040    1  3  1  0  1   -1  2  0  0  3
 17  2   3111.26030   13   3111.27311   0   5   1   0 .596272      0.01281    -31.98689      -0.040    1  3  1  0  1   -1  2  0  0  3
 18  1   3125.50310   13   3125.51584   0   5   1   0 .596276      0.01274    -31.99420      -0.040    1  3  1  0  1   -1  2  0  0  3
 19  2   3140.53650   13   3140.54930   0   5   1   0 .596264      0.01280    -32.00204      -0.040    1  3  1  0  1   -1  2  0  0  3
 20  1   3156.36080   13   3156.37340   0   5   1   0 .596235      0.01260    -32.01041      -0.039    1  3  1  0  1   -1  2  0  0  3
 21  2   3172.97540   13   3172.98806   0   5   1   0 .596185      0.01266    -32.01935      -0.040    1  3  1  0  1   -1  2  0  0  3
 22  1   3190.38070   13   3190.39317   0   5   1   0 .596113      0.01247    -32.02886      -0.039    1  3  1  0  1   -1  2  0  0  3
 23  2   3208.57610   13   3208.58864   0   5   1   0 .596018      0.01254    -32.03900      -0.039    1  3  1  0  1   -1  2  0  0  3
 24  1   3227.56200   13   3227.57437   0   5   1   0 .595898      0.01237    -32.04975      -0.039    1  3  1  0  1   -1  2  0  0  3
 25  2   3247.33780   13   3247.35025   0   5   1   0 .595750      0.01245    -32.06114      -0.039    1  3  1  0  1   -1  2  0  0  3
 26  1   3267.90380   13   3267.91615   0   5   1   0 .595575      0.01235    -32.07322      -0.038    1  3  1  0  1   -1  2  0  0  3
 27  2   3289.25960   13   3289.27196   0   5   1   0 .595370      0.01236    -32.08600      -0.039    1  3  1  0  1   -1  2  0  0  3
 28  1   3311.40530   13   3311.41757   0   5   1   0 .595134      0.01227    -32.09951      -0.038    1  3  1  0  1   -1  2  0  0  3
 29  2   3334.34050   13   3334.35284   0   5   1   0 .594867      0.01234    -32.11376      -0.038    1  3  1  0  1   -1  2  0  0  3
 30  1   3358.06540   13   3358.07765   0   3   1   0 .594567      0.01225    -32.12880      -0.038    1  3  1  0  1   -1  0  0  0  1
 31  2   3382.57960   13   3382.59185   0   3   1   0 .594234      0.01225    -32.14465      -0.038    1  3  1  0  1   -1  0  0  0  1
 32  1   3407.88320   13   3407.89531   0   3   1   0 .593868      0.01211    -32.16133      -0.038    1  3  1  0  1   -1  0  0  0  1
 33  2   3433.97580   13   3433.98788   0   3   1   0 .593468      0.01208    -32.17889      -0.038    1  3  1  0  1   -1  0  0  0  1
 34  1   3460.85740   13   3460.86942   0   3   1   0 .593033      0.01202    -32.19734      -0.037    1  3  1  0  1   -1  0  0  0  1
 35  2   3488.52780   13   3488.53976   0   3   1   0 .592565      0.01196    -32.21673      -0.037    1  3  1  0  1   -1  0  0  0  1
 36  1   3516.98690   13   3516.99876   0   3   1   0 .592062      0.01186    -32.23708      -0.037    1  3  1  0  1   -1  0  0  0  1
 37  2   3546.23460   13   3546.24625   0   3   1   0 .591526      0.01165    -32.25844      -0.036    1  3  1  0  1   -1  0  0  0  1
 38  1   3576.27060   13   3576.28205   0   3   1   0 .590957      0.01145    -32.28082      -0.035    1  3  1  0  1   -1  0  0  0  1
 39  2   3607.09490   13   3607.10601   0   3   1   0 .590354      0.01111    -32.30427      -0.034    1  3  1  0  1   -1  0  0  0  1
 40  1   3638.70720   13   3638.71794   0   3   1   0 .589720      0.01074    -32.32882      -0.033    1  3  1  0  1   -1  0  0  0  1
 41  2   3671.10730   13   3671.11767   0   6   4   0 .589055      0.01037    -32.35451      -0.032    1  3  1  0  1   -1  3  3  0  7
 42  1   3704.29510   13   3704.30500   0   6   4   0 .588359      0.00990    -32.38138      -0.031    1  3  1  0  1   -1  3  3  0  7
 43  2   3738.27050   13   3738.27976   0   6   4   0 .587633      0.00926    -32.40946      -0.029    1  3  1  0  1   -1  3  3  0  7
 44  1   3773.03320   13   3773.04174   0   6   4   0 .586879      0.00854    -32.43879      -0.026    1  3  1  0  1   -1  3  3  0  7
  1  1   2990.96550   13   2990.97880   0   5   1   0 .594684      0.01330   -103.18991      -0.013    1  3  1  0  2   -1  2  0  0  3
  2  2   2992.54290   16   2992.55618   0   5   1   0 .594699      0.01328   -103.18503      -0.013    1  3  1  0  2   -1  2  0  0  3
  3  1   2994.90900   18   2994.92224   0   5   1   0 .594720      0.01324    -31.94814      -0.041    1  3  1  0  2   -1  2  0  0  3
  4  2   2998.06370   19   2998.07697   0   5   1   0 .594747      0.01327    -31.96082      -0.042    1  3  1  0  2   -1  2  0  0  3
  5  1   3002.00710   20   3002.02034   0   5   1   0 .594779      0.01324    -31.97667      -0.041    1  3  1  0  2   -1  2  0  0  3
  6  2   3006.73910   20   3006.75234   0   5   1   0 .594816      0.01324    -31.99570      -0.041    1  3  1  0  2   -1  2  0  0  3
  7  1   3012.25960   20   3012.27294   0   5   1   0 .594856      0.01334    -32.01792      -0.042    1  3  1  0  2   -1  2  0  0  3
  8  2   3018.56880   20   3018.58211   0   5   1   0 .594898      0.01331    -32.04332      -0.042    1  3  1  0  2   -1  2  0  0  3
  9  1   3025.66650   20   3025.67982   0   5   1   0 .594940      0.01332    -32.07193      -0.042    1  3  1  0  2   -1  2  0  0  3
 10  2   3033.55270   20   3033.56602   0   5   1   0 .594980      0.01332    -32.10374      -0.041    1  3  1  0  2   -1  2  0  0  3
 11  1   3042.22740   20   3042.24067   0   5   1   0 .595016      0.01327    -32.13876      -0.041    1  3  1  0  2   -1  2  0  0  3
 12  2   3051.69050   20   3051.70372   0   4   0   0 .595045      0.01322    -32.17700      -0.041    1  3  1  0  2   -1  1 -1  0  3
 13  1   3061.94190   20   3061.95512   0   4   0   0 .595065      0.01322    -32.21850      -0.041    1  3  1  0  2   -1  1 -1  0  3
 14  2   3072.98160   20   3072.99482   0   4   0   0 .595073      0.01322    -32.26321      -0.041    1  3  1  0  2   -1  1 -1  0  3
 15  1   3084.80970   20   3084.82275   0   4   0   0 .595065      0.01305    -32.31118      -0.040    1  3  1  0  2   -1  1 -1  0  3
 16  2   3097.42570   20   3097.43885   0   4   0   0 .595037      0.01315    -32.36243      -0.041    1  3  1  0  2   -1  1 -1  0  3
 17  1   3110.83000   20   3110.84304   0   4   0   0 .594986      0.01304    -32.41696      -0.040    1  3  1  0  2   -1  1 -1  0  3
 18  2   3125.02220   20   3125.03526   0   4   0   0 .594906      0.01306    -32.47477      -0.040    1  3  1  0  2   -1  1 -1  0  3
 19  1   3140.00250   20   3140.01541   0   4   0   0 .594793      0.01291    -32.53590      -0.040    1  3  1  0  2   -1  1 -1  0  3
 20  2   3155.77060   20   3155.78343   0   4   0   0 .594641      0.01283    -32.60035      -0.039    1  3  1  0  2   -1  1 -1  0  3
 21  1   3172.32650   20   3172.33922   0   4   0   0 .594444      0.01272    -32.66814      -0.039    1  3  1  0  2   -1  1 -1  0  3
 22  2   3189.67010   20   3189.68270   0   4   0   0 .594195      0.01260    -32.73929      -0.038    1  3  1  0  2   -1  1 -1  0  3
 23  1   3207.80120   20   3207.81375   0   4   0   0 .593889      0.01255    -32.81381      -0.038    1  3  1  0  2   -1  1 -1  0  3
 24  2   3226.71990   20   3226.73230   0   5   1   0 .593516      0.01240    -32.89173      -0.038    1  3  1  0  2   -1  2  0  0  3
 25  1   3246.42590   20   3246.43822   0   7   1   0 .593069      0.01232    -32.97305      -0.037    1  3  1  0  2   -1  4  0  0  5
 26  2   3266.91920   20   3266.93142   0   7   1   0 .592540      0.01222    -33.05781      -0.037    1  3  1  0  2   -1  4  0  0  5
 27  1   3288.19970   20   3288.21178   0   7   1   0 .591919      0.01208    -33.14601      -0.036    1  3  1  0  2   -1  4  0  0  5
 28  2   3310.26730   20   3310.27918   0   3   1   0 .591196      0.01188    -33.23768      -0.036    1  3  1  0  2   -1  0  0  0  1
 29  1   3333.12180   20   3333.13350   0   3   1   0 .590361      0.01170    -33.33284      -0.035    1  3  1  0  2   -1  0  0  0  1
 30  2   3356.76310   20   3356.77461   0   3   1   0 .589403      0.01151    -33.43151      -0.034    1  3  1  0  2   -1  0  0  0  1
 31  1   3381.19100   20   3381.20240   0   3   1   0 .588312      0.01140    -33.53371      -0.034    1  3  1  0  2   -1  0  0  0  1
 32  2   3406.40550   20   3406.41671   0   3   1   0 .587076      0.01121    -33.63947      -0.033    1  3  1  0  2   -1  0  0  0  1
 33  1   3432.40640   20   3432.41741   0   3   1   0 .585684      0.01101    -33.74880      -0.033    1  3  1  0  2   -1  0  0  0  1
 34  2   3459.19350   20   3459.20437   0   3   1   0 .584125      0.01087    -33.86173      -0.032    1  3  1  0  2   -1  0  0  0  1
 35  1   3486.76670   20   3486.77744   0   3   1   0 .582386      0.01074    -33.97826      -0.032    1  3  1  0  2   -1  0  0  0  1
 36  2   3515.12600   20   3515.13643   0   3   1   0 .580457      0.01043    -34.09850      -0.031    1  3  1  0  2   -1  0  0  0  1
 37  1   3544.27090   20   3544.28125   0   3   1   0 .578329      0.01035    -34.22236      -0.030    1  3  1  0  2   -1  0  0  0  1
 38  2   3574.20150   20   3574.21169   0   3   1   0 .575991      0.01019    -34.34994      -0.030    1  3  1  0  2   -1  0  0  0  1
 39  1   3604.91760   20   3604.92761   0   3   1   0 .573436      0.01001    -34.48122      -0.029    1  3  1  0  2   -1  0  0  0  1
 40  2   3636.41890   20   3636.42884   0   3   1   0 .570656      0.00994    -34.61625      -0.029    1  3  1  0  2   -1  0  0  0  1
 41  1   3668.70540   20   3668.71521   0   3   1   0 .567646      0.00981    -34.75505      -0.028    1  3  1  0  2   -1  0  0  0  1
 42  2   3701.77660   20   3701.78654   0   4   2   0 .564402      0.00994    -34.89764      -0.028    1  3  1  0  2   -1  1  1  0  3
 43  1   3735.63280   20   3735.64265   0   4   2   0 .560925      0.00985    -35.04406      -0.028    1  3  1  0  2   -1  1  1  0  3
 44  2   3770.27350   20   3770.28335   0   4   2   0 .557214      0.00985    -35.19431      -0.028    1  3  1  0  2   -1  1  1  0  3
  3  1   3560.41800   26   3560.42559   0   6   0   0 .610929      0.00759    -15.17000      -0.050    1  4  0  0  2   -1  2  0  0  3
  4  2   3563.57860   28   3563.58615   0   6   0   0 .610912      0.00755    -15.17373      -0.050    1  4  0  0  2   -1  2  0  0  3
  5  1   3567.52920   29   3567.53680   0   6   0   0 .610870      0.00760    -15.17842      -0.050    1  4  0  0  2   -1  2  0  0  3
  6  2   3572.27000   30   3572.27750   0   6   0   0 .610791      0.00750    -15.18409      -0.049    1  4  0  0  2   -1  2  0  0  3
  7  1   3577.80070   30   3577.80823   0   6   0   0 .610659      0.00753    -15.19078      -0.050    1  4  0  0  2   -1  2  0  0  3
  8  2   3584.12130   30   3584.12892   0   6   0   0 .610456      0.00762    -15.19850      -0.050    1  4  0  0  2   -1  2  0  0  3
  9  1   3591.23200   30   3591.23953   0   6   0   0 .610160      0.00753    -15.20731      -0.050    1  4  0  0  2   -1  2  0  0  3
 10  2   3599.13250   30   3599.13999   0   6   0   0 .609751      0.00749    -15.21723      -0.049    1  4  0  0  2   -1  2  0  0  3
 11  1   3607.82280   30   3607.83025   0   6   0   0 .609202      0.00745    -15.22830      -0.049    1  4  0  0  2   -1  2  0  0  3
 12  2   3617.30270   30   3617.31023   0   6   0   0 .608490      0.00753    -15.24057      -0.049    1  4  0  0  2   -1  2  0  0  3
 13  1   3627.57250   30   3627.57986   0   6   0   0 .607587      0.00736    -15.25407      -0.048    1  4  0  0  2   -1  2  0  0  3
 14  2   3638.63170   30   3638.63901   0   6   0   0 .606467      0.00731    -15.26893      -0.048    1  4  0  0  2   -1  2  0  0  3
 15  1   3650.48040   30   3650.48764   0   7   1   0 .605105      0.00724    -15.28512      -0.047    1  4  0  0  2   -1  3  1  0  5
 16  2   3663.11840   30   3663.12564   0   7   1   0 .603475      0.00724    -15.30273      -0.047    1  4  0  0  2   -1  3  1  0  5
 17  1   3676.54580   30   3676.55288   0   7   1   0 .601556      0.00708    -15.32184      -0.046    1  4  0  0  2   -1  3  1  0  5
 18  2   3690.76220   30   3690.76928   0   5   1   0 .599329      0.00708    -15.34251      -0.046    1  4  0  0  2   -1  1  1  0  3
 19  1   3705.76770   30   3705.77471   0   5   1   0 .596778      0.00701    -15.36482      -0.046    1  4  0  0  2   -1  1  1  0  3
 20  2   3721.56210   30   3721.56904   0   5   1   0 .593892      0.00694    -15.38881      -0.045    1  4  0  0  2   -1  1  1  0  3
 21  1   3738.14540   30   3738.15217   0   5   1   0 .590668      0.00677    -15.41451      -0.044    1  4  0  0  2   -1  1  1  0  3
 22  2   3755.51730   30   3755.52389   0   6   2   0 .587102      0.00659    -15.44227      -0.043    1  4  0  0  2   -1  2  2  0  5
 23  1   3773.67770   30   3773.68414   0   6   2   0 .583203      0.00644    -15.47186      -0.042    1  4  0  0  2   -1  2  2  0  5
 24  2   3792.62640   30   3792.63273   0   6   2   0 .578980      0.00633    -15.50349      -0.041    1  4  0  0  2   -1  2  2  0  5
 25  1   3812.36330   30   3812.36953   0   6   2   0 .574449      0.00623    -15.53726      -0.040    1  4  0  0  2   -1  2  2  0  5
 26  2   3832.88820   30   3832.89436   0   6   2   0 .569628      0.00616    -15.57324      -0.040    1  4  0  0  2   -1  2  2  0  5
 27  1   3854.20110   30   3854.20707   0   6   2   0 .564542      0.00597    -15.61154      -0.038    1  4  0  0  2   -1  2  2  0  5
 28  2   3876.30150   30   3876.30748   0   6   2   0 .559216      0.00598    -15.65224      -0.038    1  4  0  0  2   -1  2  2  0  5
 29  1   3899.18950   30   3899.19543   0   6   2   0 .553676      0.00593    -15.69545      -0.038    1  4  0  0  2   -1  2  2  0  5
 30  2   3922.86470   30   3922.87072   0   6   2   0 .547950      0.00602    -15.74126      -0.038    1  4  0  0  2   -1  2  2  0  5
 31  1   3947.32710   30   3947.33317   0   7   3   0 .542065      0.00607    -15.78977      -0.038    1  4  0  0  2   -1  3  3  0  7
 32  2   3972.57630   30   3972.58259   0   7   3   0 .536048      0.00629    -15.84109      -0.040    1  4  0  0  2   -1  3  3  0  7
 33  1   3998.61230   30   3998.61879   0   7   3   0 .529924      0.00649    -15.89532      -0.041    1  4  0  0  2   -1  3  3  0  7
 34  2   4025.43460   30   4025.44156   0   7   3   0 .523716      0.00696    -15.95256      -0.044    1  4  0  0  2   -1  3  3  0  7
 35  1   4053.04320   30   4053.05071   0   7   3   0 .517447      0.00751    -16.01290      -0.047    1  4  0  0  2   -1  3  3  0  7
 36  2   4081.43780   30   4081.44601   0   7   3   0 .511134      0.00821    -16.07646      -0.051    1  4  0  0  2   -1  3  3  0  7
  0  2   2491.18700    7   2491.20416   0   0   0   2 .542900      0.01716     79.68609       0.022    2  0  0  0  2   -2  0  0  2  4
  1  1   2491.97290   10   2491.99000   0   0   0   2 .542883      0.01710     79.68273       0.021    2  0  0  0  2   -2  0  0  2  4
  2  2   2493.54460   13   2493.56170   0   0   0   2 .542849      0.01710     59.67894       0.029    2  0  0  0  2   -2  0  0  2  4
  3  1   2495.90210   14   2495.91923   0   0   0   2 .542797      0.01713     59.66422       0.029    2  0  0  0  2   -2  0  0  2  4
  4  2   2499.04550   15   2499.06259   0   0   0   2 .542728      0.01709     59.64459       0.029    2  0  0  0  2   -2  0  0  2  4
  5  1   2502.97470   15   2502.99177   0   0   0   2 .542642      0.01707     59.62006       0.029    2  0  0  0  2   -2  0  0  2  4
  6  2   2507.68970   15   2507.70675   0   0   0   2 .542538      0.01705     59.59063       0.029    2  0  0  0  2   -2  0  0  2  4
  7  1   2513.19050   15   2513.20752   0   0   0   2 .542417      0.01702     59.55628       0.029    2  0  0  0  2   -2  0  0  2  4
  8  2   2519.47700   15   2519.49405   0   0   0   2 .542279      0.01705     59.51705       0.029    2  0  0  0  2   -2  0  0  2  4
  9  1   2526.54930   15   2526.56632   0   0   0   2 .542123      0.01702     59.47289       0.029    2  0  0  0  2   -2  0  0  2  4
 10  2   2534.40730   15   2534.42430   0   0   0   2 .541949      0.01700     59.42383       0.029    2  0  0  0  2   -2  0  0  2  4
 11  1   2543.05100   15   2543.06796   0   0   0   2 .541757      0.01696     59.36988       0.029    2  0  0  0  2   -2  0  0  2  4
 12  2   2552.48030   15   2552.49726   0   0   0   2 .541547      0.01696     59.31103       0.029    2  0  0  0  2   -2  0  0  2  4
 13  1   2562.69530   15   2562.71218   0   0   0   2 .541320      0.01688     59.24727       0.028    2  0  0  0  2   -2  0  0  2  4
 14  2   2573.69580   15   2573.71267   0   0   0   2 .541074      0.01687     59.17862       0.029    2  0  0  0  2   -2  0  0  2  4
 15  1   2585.48190   15   2585.49868   0   0   0   2 .540809      0.01678     59.10507       0.028    2  0  0  0  2   -2  0  0  2  4
 16  2   2598.05340   15   2598.07019   0   0   0   2 .540526      0.01679     59.02663       0.028    2  0  0  0  2   -2  0  0  2  4
 17  1   2611.41040   15   2611.42712   0   0   0   2 .540224      0.01672     58.94329       0.028    2  0  0  0  2   -2  0  0  2  4
 18  2   2625.55270   15   2625.56944   0   0   0   2 .539903      0.01674     58.85507       0.028    2  0  0  0  2   -2  0  0  2  4
 19  1   2640.48040   15   2640.49709   0   0   0   2 .539563      0.01669     58.76196       0.028    2  0  0  0  2   -2  0  0  2  4
 20  2   2656.19340   15   2656.21001   0   0   0   2 .539204      0.01661     58.66397       0.028    2  0  0  0  2   -2  0  0  2  4
 21  1   2672.69160   15   2672.70816   0   0   0   2 .538825      0.01656     58.56125       0.028    2  0  0  0  2   -2  0  0  2  4
 22  2   2689.97490   15   2689.99141   0   0   0   2 .538426      0.01651     58.45333       0.028    2  0  0  0  2   -2  0  0  2  4
 23  1   2708.04320   15   2708.05978   0   0   0   2 .538007      0.01658     58.34075       0.028    2  0  0  0  2   -2  0  0  2  4
 24  2   2726.89670   15   2726.91316   0   0   0   2 .537568      0.01646     58.22328       0.028    2  0  0  0  2   -2  0  0  2  4
 25  1   2746.53510   15   2746.55148   0   0   0   2 .537107      0.01638     58.10094       0.028    2  0  0  0  2   -2  0  0  2  4
 26  2   2766.95830   15   2766.97467   0   0   0   2 .536626      0.01637     57.97376       0.028    2  0  0  0  2   -2  0  0  2  4
 27  1   2788.16630   15   2788.18265   0   0   0   2 .536124      0.01635     57.84173       0.028    2  0  0  0  2   -2  0  0  2  4
 28  2   2810.15910   15   2810.17534   0   0   0   2 .535600      0.01624     57.70487       0.028    2  0  0  0  2   -2  0  0  2  4
 29  1   2832.93650   15   2832.95266   0   0   0   2 .535053      0.01616     57.56318       0.028    2  0  0  0  2   -2  0  0  2  4
 30  2   2856.49830   15   2856.51452   0   0   0   2 .534485      0.01622     57.41667       0.028    2  0  0  0  2   -2  0  0  2  4
 31  1   2880.84470   15   2880.86084   0   0   0   2 .533894      0.01614     57.26537       0.028    2  0  0  0  2   -2  0  0  2  4
 32  2   2905.97550   15   2905.99152   0   0   0   2 .533280      0.01602     57.10926       0.028    2  0  0  0  2   -2  0  0  2  4
 33  1   2931.89040   15   2931.90648   0   0   0   2 .532642      0.01608     56.94838       0.028    2  0  0  0  2   -2  0  0  2  4
 34  2   2958.58970   15   2958.60560   0   0   0   2 .531980      0.01590     56.78274       0.028    2  0  0  0  2   -2  0  0  2  4
 35  1   2986.07290   15   2986.08880   0   0   0   2 .531295      0.01590     56.61234       0.028    2  0  0  0  2   -2  0  0  2  4
 36  2   3014.34010   15   3014.35598   0   0   0   2 .530584      0.01588     56.43722       0.028    2  0  0  0  2   -2  0  0  2  4
 37  1   3043.39120   15   3043.40703   0   0   0   2 .529848      0.01583     56.25737       0.028    2  0  0  0  2   -2  0  0  2  4
 38  2   3073.22610   15   3073.24184   0   0   0   2 .529087      0.01574     56.07283       0.028    2  0  0  0  2   -2  0  0  2  4
 39  1   3103.84470   15   3103.86031   0   0   0   2 .528300      0.01561     55.88362       0.028    2  0  0  0  2   -2  0  0  2  4
 40  2   3135.24670   15   3135.26232   0   1   1   2 .527486      0.01562     55.68975       0.028    2  0  0  0  2   -2  1  1  2  6
 41  1   3167.43220   15   3167.44776   0   1   1   2 .526644      0.01556     55.49127       0.028    2  0  0  0  2   -2  1  1  2  6
 42  2   3200.40110   15   3200.41652   0   1   1   2 .525776      0.01542     55.28818       0.028    2  0  0  0  2   -2  1  1  2  6
 43  1   3234.15310   15   3234.16848   0   1   1   2 .524879      0.01538     55.08052       0.028    2  0  0  0  2   -2  1  1  2  6
 44  2   3268.68820   15   3268.70351   0   1   1   2 .523953      0.01531     54.86833       0.028    2  0  0  0  2   -2  1  1  2  6
 45  1   3304.00630   15   3304.02150   0   1   1   2 .522998      0.01520     54.65162       0.028    2  0  0  0  2   -2  1  1  2  6
 46  2   3340.10710   15   3340.12232   0   1   1   2 .522014      0.01522     54.43045       0.028    2  0  0  0  2   -2  1  1  2  6
 47  1   3376.99080   15   3377.00585   0   1   1   2 .520999      0.01505     54.20484       0.028    2  0  0  0  2   -2  1  1  2  6
 48  2   3414.65690   15   3414.67195   0   1   1   2 .519952      0.01505     53.97484       0.028    2  0  0  0  2   -2  1  1  2  6
 49  1   3453.10550   15   3453.12049   0   1   1   2 .518875      0.01499     53.74049       0.028    2  0  0  0  2   -2  1  1  2  6
 50  2   3492.33640   15   3492.35135   0   1   1   2 .517764      0.01495     53.50183       0.028    2  0  0  0  2   -2  1  1  2  6
 51  1   3532.34950   15   3532.36438   0   1   1   2 .516621      0.01488     53.25891       0.028    2  0  0  0  2   -2  1  1  2  6
 52  2   3573.14470   15   3573.15946   0   1   1   2 .515444      0.01476     53.01179       0.028    2  0  0  0  2   -2  1  1  2  6
 53  1   3614.72170   15   3614.73644   0   1   1   2 .514233      0.01474     52.76052       0.028    2  0  0  0  2   -2  1  1  2  6
 54  2   3657.08050   15   3657.09519   0   1   1   2 .512986      0.01469     52.50516       0.028    2  0  0  0  2   -2  1  1  2  6
 55  1   3700.22090   15   3700.23556   0   1   1   2 .511704      0.01466     52.24577       0.028    2  0  0  0  2   -2  1  1  2  6
 56  2   3744.14280   15   3744.15741   0   1   1   2 .510385      0.01461     51.98241       0.028    2  0  0  0  2   -2  1  1  2  6
 57  1   3788.84590   15   3788.86060   0   1   1   2 .509029      0.01470     51.71516       0.028    2  0  0  0  2   -2  1  1  2  6
 58  2   3834.33040   15   3834.34499   0   1   1   2 .507635      0.01459     51.44408       0.028    2  0  0  0  2   -2  1  1  2  6
 59  1   3880.59570   15   3880.61041   0   1   1   2 .506201      0.01471     51.16925       0.029    2  0  0  0  2   -2  1  1  2  6
 60  2   3927.64200   15   3927.65674   0   1   1   2 .504728      0.01474     50.89077       0.029    2  0  0  0  2   -2  1  1  2  6
 61  1   3975.46910   15   3975.48382   0   1   1   2 .503214      0.01472     50.60870       0.029    2  0  0  0  2   -2  1  1  2  6
 62  2   4024.07660   15   4024.09151   0   3   1   2 .501659      0.01491     50.32314       0.030    2  0  0  0  2   -2  3  1  2  8
  2  2   4652.88090   41   4652.91135   0   0   0   3 .430161      0.03045    -35.11840      -0.087    2  0  0  1  2   -2  0  0  2  4
  3  1   4655.21900   48   4655.24943   0   0   0   3 .430072      0.03043    -35.15283      -0.087    2  0  0  1  2   -2  0  0  2  4
  4  2   4658.33640   53   4658.36684   0   0   0   3 .429954      0.03044    -35.19872      -0.086    2  0  0  1  2   -2  0  0  2  4
  5  1   4662.23320   56   4662.26359   0   0   0   3 .429806      0.03039    -35.25602      -0.086    2  0  0  1  2   -2  0  0  2  4
  6  2   4666.90930   58   4666.93965   0   0   0   3 .429628      0.03035     30.17584       0.101    2  0  0  1  2   -2  0  0  2  4
  7  1   4672.36470   59   4672.39501   0   0   0   3 .429421      0.03031     30.04824       0.101    2  0  0  1  2   -2  0  0  2  4
  8  2   4678.59940   59   4678.62965   0   0   0   3 .429184      0.03025     29.90243       0.101    2  0  0  1  2   -2  0  0  2  4
  9  1   4685.61330   59   4685.64354   0   0   0   3 .428917      0.03024     29.73843       0.102    2  0  0  1  2   -2  0  0  2  4
 10  2   4693.40650   59   4693.43666   0   0   0   3 .428620      0.03016     29.55624       0.102    2  0  0  1  2   -2  0  0  2  4
 11  1   4701.97880   59   4702.00898   0   0   0   3 .428293      0.03018     29.35588       0.103    2  0  0  1  2   -2  0  0  2  4
 12  2   4711.33040   59   4711.36047   0   0   0   3 .427936      0.03007     29.13737       0.103    2  0  0  1  2   -2  0  0  2  4
 13  1   4721.46110   59   4721.49108   0   0   0   3 .427549      0.02998     28.90071       0.104    2  0  0  1  2   -2  0  0  2  4
 14  2   4732.37080   59   4732.40079   0   0   0   3 .427132      0.02999     28.64592       0.105    2  0  0  1  2   -2  0  0  2  4
 15  1   4744.05970   59   4744.08956   0   0   0   3 .426685      0.02986     28.37302       0.105    2  0  0  1  2   -2  0  0  2  4
 16  2   4756.52760   59   4756.55733   0   0   0   3 .426207      0.02973     28.08203       0.106    2  0  0  1  2   -2  0  0  2  4
 17  1   4769.77430   59   4769.80406   0   0   0   3 .425699      0.02976     27.77297       0.107    2  0  0  1  2   -2  0  0  2  4
 18  2   4783.80000   59   4783.82970   0   0   0   3 .425160      0.02970     27.44585       0.108    2  0  0  1  2   -2  0  0  2  4
 19  1   4798.60460   59   4798.63420   0   0   0   3 .424590      0.02960     27.10072       0.109    2  0  0  1  2   -2  0  0  2  4
 20  2   4814.18810   59   4814.21750   0   0   0   3 .423990      0.02940     26.73756       0.110    2  0  0  1  2   -2  0  0  2  4
 21  1   4830.55020   59   4830.57958   0   0   0   3 .423358      0.02938     26.35649       0.111    2  0  0  1  2   -2  0  0  2  4
 22  2   4847.69110   59   4847.72029   0   0   0   3 .422696      0.02919     25.95740       0.112    2  0  0  1  2   -2  0  0  2  4
 23  1   4865.61050   59   4865.63965   0   0   0   3 .422002      0.02915     25.54041       0.114    2  0  0  1  2   -2  0  0  2  4
 24  2   4884.30850   59   4884.33756   0   0   0   3 .421276      0.02906     25.10554       0.116    2  0  0  1  2   -2  0  0  2  4
 25  1   4903.78510   59   4903.81395   0   0   0   3 .420519      0.02885     24.65280       0.117    2  0  0  1  2   -2  0  0  2  4
 26  2   4924.04000   59   4924.06876   0   0   0   3 .419731      0.02876     24.18224       0.119    2  0  0  1  2   -2  0  0  2  4
 27  1   4945.07330   59   4945.10191   0   0   0   3 .418910      0.02861     23.69389       0.121    2  0  0  1  2   -2  0  0  2  4
 28  2   4966.88470   59   4966.91333   0   0   0   3 .418057      0.02863     23.18779       0.123    2  0  0  1  2   -2  0  0  2  4
 29  1   4989.47450   59   4989.50292   0   0   0   3 .417172      0.02842     22.66398       0.125    2  0  0  1  2   -2  0  0  2  4
 30  2   5012.84220   59   5012.87062   0   0   0   3 .416254      0.02842     22.12249       0.128    2  0  0  1  2   -2  0  0  2  4
 31  1   5036.98810   59   5037.01633   0   0   0   3 .415304      0.02823     21.56336       0.131    2  0  0  1  2   -2  0  0  2  4
 32  2   5061.91190   59   5061.93997   0   0   0   3 .414321      0.02807     20.98665       0.134    2  0  0  1  2   -2  0  0  2  4
 33  1   5087.61340   59   5087.64145   0   0   0   3 .413304      0.02805     20.39240       0.138    2  0  0  1  2   -2  0  0  2  4
 34  2   5114.09280   59   5114.12067   0   0   0   3 .412254      0.02787     19.78056       0.141    2  0  0  1  2   -2  0  0  2  4
 35  1   5141.34970   59   5141.37755   0   0   0   3 .411171      0.02785     19.15145       0.145    2  0  0  1  2   -2  0  0  2  4
 36  2   5169.38430   59   5169.41198   0   0   0   3 .410054      0.02768     18.50486       0.150    2  0  0  1  2   -2  0  0  2  4
 37  1   5198.19620   59   5198.22386   0   0   0   3 .408903      0.02766     17.84098       0.155    2  0  0  1  2   -2  0  0  2  4
 38  2   5227.78550   59   5227.81310   0   0   0   3 .407717      0.02760     17.15974       0.161    2  0  0  1  2   -2  0  0  2  4
  1  2   3094.14330    7   3094.17092   0   3   1   1 .532815      0.02762    103.18931       0.027    2  1  1  0  1   -2  2  0  1  5
  2  1   3095.72020   10   3095.74784   0   3   1   1 .532844      0.02764    103.18321       0.027    2  1  1  0  1   -2  2  0  1  5
  3  2   3098.08560   13   3098.11320   0   3   1   1 .532887      0.02760     71.24282       0.039    2  1  1  0  1   -2  2  0  1  5
  4  1   3101.23940   14   3101.26700   0   3   1   1 .532944      0.02760     71.22922       0.039    2  1  1  0  1   -2  2  0  1  5
  5  2   3105.18160   15   3105.20923   0   3   1   1 .533015      0.02763     71.21222       0.039    2  1  1  0  1   -2  2  0  1  5
  6  1   3109.91230   15   3109.93987   0   3   1   1 .533100      0.02757     71.19183       0.039    2  1  1  0  1   -2  2  0  1  5
  7  2   3115.43130   15   3115.45891   0   3   1   1 .533198      0.02761     71.16805       0.039    2  1  1  0  1   -2  2  0  1  5
  8  1   3121.73870   15   3121.76632   0   3   1   1 .533310      0.02762     71.14089       0.039    2  1  1  0  1   -2  2  0  1  5
  9  2   3128.83450   15   3128.86208   0   3   1   1 .533434      0.02758     71.11033       0.039    2  1  1  0  1   -2  2  0  1  5
 10  1   3136.71860   15   3136.74616   0   3   1   1 .533571      0.02756     71.07640       0.039    2  1  1  0  1   -2  2  0  1  5
 11  2   3145.39090   15   3145.41852   0   3   1   1 .533720      0.02762     71.03909       0.039    2  1  1  0  1   -2  2  0  1  5
 12  1   3154.85160   15   3154.87916   0   3   1   1 .533881      0.02756     70.99843       0.039    2  1  1  0  1   -2  2  0  1  5
 13  2   3165.10030   15   3165.12801   0   3   1   1 .534053      0.02771     70.95440       0.039    2  1  1  0  1   -2  2  0  1  5
 14  1   3176.13750   15   3176.16504   0   3   1   1 .534236      0.02754     70.90701       0.039    2  1  1  0  1   -2  2  0  1  5
 15  2   3187.96260   15   3187.99021   0   3   1   1 .534429      0.02761     70.85627       0.039    2  1  1  0  1   -2  2  0  1  5
 16  1   3200.57590   15   3200.60348   0   3   1   1 .534632      0.02758     70.80220       0.039    2  1  1  0  1   -2  2  0  1  5
 17  2   3213.97720   15   3214.00480   0   3   1   1 .534845      0.02760     70.74479       0.039    2  1  1  0  1   -2  2  0  1  5
 18  1   3228.16660   15   3228.19411   0   3   1   1 .535066      0.02751     70.68407       0.039    2  1  1  0  1   -2  2  0  1  5
 19  2   3243.14380   15   3243.17136   0   3   1   1 .535295      0.02756     70.62003       0.039    2  1  1  0  1   -2  2  0  1  5
 20  1   3258.90910   15   3258.93650   0   3   1   1 .535532      0.02740     70.55269       0.039    2  1  1  0  1   -2  2  0  1  5
 21  2   3275.46200   15   3275.48946   0   3   1   1 .535777      0.02746     70.48205       0.039    2  1  1  0  1   -2  2  0  1  5
 22  1   3292.80280   15   3292.83018   0   3   1   1 .536027      0.02738     70.40815       0.039    2  1  1  0  1   -2  2  0  1  5
 23  2   3310.93130   15   3310.95860   0   3   1   1 .536284      0.02730     70.33096       0.039    2  1  1  0  1   -2  2  0  1  5
 24  1   3329.84740   15   3329.87464   0   3   1   1 .536547      0.02724     70.25052       0.039    2  1  1  0  1   -2  2  0  1  5
 25  2   3349.55090   15   3349.57824   0   3   1   1 .536814      0.02734     70.16686       0.039    2  1  1  0  1   -2  2  0  1  5
 26  1   3370.04220   15   3370.06932   0   3   1   1 .537086      0.02712     70.07995       0.039    2  1  1  0  1   -2  2  0  1  5
 27  2   3391.32070   15   3391.34780   0   3   1   1 .537362      0.02710     69.98984       0.039    2  1  1  0  1   -2  2  0  1  5
 28  1   3413.38660   15   3413.41361   0   3   1   1 .537641      0.02701     69.89653       0.039    2  1  1  0  1   -2  2  0  1  5
 29  2   3436.23960   15   3436.26665   0   3   1   1 .537924      0.02705     69.80005       0.039    2  1  1  0  1   -2  2  0  1  5
 30  1   3459.88000   15   3459.90685   0   3   1   1 .538209      0.02685     69.70040       0.039    2  1  1  0  1   -2  2  0  1  5
 31  2   3484.30720   15   3484.33411   0   3   1   1 .538497      0.02691     69.59762       0.039    2  1  1  0  1   -2  2  0  1  5
 32  1   3509.52150   15   3509.54835   0   3   1   1 .538787      0.02685     69.49171       0.039    2  1  1  0  1   -2  2  0  1  5
 33  2   3535.52280   15   3535.54947   0   3   1   1 .539078      0.02667     69.38269       0.038    2  1  1  0  1   -2  2  0  1  5
 34  1   3562.31070   15   3562.33736   0   4   2   1 .539371      0.02666     69.27060       0.038    2  1  1  0  1   -2  3  1  1  7
 35  2   3589.88540   15   3589.91194   0   4   2   1 .539665      0.02654     69.15544       0.038    2  1  1  0  1   -2  3  1  1  7
 36  1   3618.24660   15   3618.27310   0   4   2   1 .539960      0.02650     69.03726       0.038    2  1  1  0  1   -2  3  1  1  7
 37  2   3647.39430   15   3647.42074   0   4   2   1 .540255      0.02644     68.91605       0.038    2  1  1  0  1   -2  3  1  1  7
 38  1   3677.32830   15   3677.35474   0   4   2   1 .540552      0.02644     68.79186       0.038    2  1  1  0  1   -2  3  1  1  7
 39  2   3708.04860   15   3708.07499   0   4   2   1 .540849      0.02639     68.66471       0.038    2  1  1  0  1   -2  3  1  1  7
 40  1   3739.55490   15   3739.58139   0   4   2   1 .541147      0.02649     68.53463       0.039    2  1  1  0  1   -2  3  1  1  7
 41  2   3771.84730   15   3771.87382   0   4   2   1 .541445      0.02652     68.40164       0.039    2  1  1  0  1   -2  3  1  1  7
 42  1   3804.92550   15   3804.95215   0   2   2   1 .541744      0.02665     68.26577       0.039    2  1  1  0  1   -2  1  1  1  5
 43  2   3838.78950   15   3838.81628   0   2   2   1 .542044      0.02678     68.12706       0.039    2  1  1  0  1   -2  1  1  1  5
 44  1   3873.43920   15   3873.46607   0   2   2   1 .542344      0.02687     67.98554       0.040    2  1  1  0  1   -2  1  1  1  5
 45  2   3908.87430   15   3908.90139   0   2   2   1 .542645      0.02709     67.84124       0.040    2  1  1  0  1   -2  1  1  1  5
 46  1   3945.09480   15   3945.12213   0   2   2   1 .542948      0.02733     67.69420       0.040    2  1  1  0  1   -2  1  1  1  5
  1  1   3094.14130   14   3094.16871   0   3   1   1 .532482      0.02741    103.18991       0.027    2  1  1  0  2   -2  2  0  1  5
  2  2   3095.71380   17   3095.74121   0   3   1   1 .532504      0.02741    103.18503       0.027    2  1  1  0  2   -2  2  0  1  5
  3  1   3098.07250   20   3098.09994   0   3   1   1 .532538      0.02744     71.22956       0.039    2  1  1  0  2   -2  2  0  1  5
  4  2   3101.21750   21   3101.24491   0   3   1   1 .532584      0.02741     71.20712       0.038    2  1  1  0  2   -2  2  0  1  5
  5  1   3105.14870   22   3105.17609   0   3   1   1 .532640      0.02739     71.17908       0.038    2  1  1  0  2   -2  2  0  1  5
  6  2   3109.86610   22   3109.89346   0   3   1   1 .532707      0.02736     71.14542       0.038    2  1  1  0  2   -2  2  0  1  5
  7  1   3115.36970   22   3115.39702   0   3   1   1 .532784      0.02732     71.10616       0.038    2  1  1  0  2   -2  2  0  1  5
  8  2   3121.65930   22   3121.68673   0   3   1   1 .532871      0.02743     71.06130       0.039    2  1  1  0  2   -2  2  0  1  5
  9  1   3128.73520   22   3128.76257   0   3   1   1 .532969      0.02737     71.01083       0.039    2  1  1  0  2   -2  2  0  1  5
 10  2   3136.59720   22   3136.62451   0   3   1   1 .533075      0.02731     70.95476       0.038    2  1  1  0  2   -2  2  0  1  5
 11  1   3145.24520   22   3145.27251   0   3   1   1 .533191      0.02731     70.89309       0.039    2  1  1  0  2   -2  2  0  1  5
 12  2   3154.67930   22   3154.70654   0   3   1   1 .533315      0.02724     70.82582       0.038    2  1  1  0  2   -2  2  0  1  5
 13  1   3164.89930   22   3164.92655   0   3   1   1 .533446      0.02725     70.75294       0.039    2  1  1  0  2   -2  2  0  1  5
 14  2   3175.90530   22   3175.93252   0   3   1   1 .533585      0.02722     70.67449       0.039    2  1  1  0  2   -2  2  0  1  5
 15  1   3187.69710   22   3187.72437   0   2   0   1 .533730      0.02727     70.59044       0.039    2  1  1  0  2   -2  1 -1  1  5
 16  2   3200.27490   22   3200.30207   0   2   0   1 .533881      0.02717     70.50080       0.039    2  1  1  0  2   -2  1 -1  1  5
 17  1   3213.63850   22   3213.66557   0   2   0   1 .534037      0.02707     70.40557       0.038    2  1  1  0  2   -2  1 -1  1  5
 18  2   3227.78770   22   3227.81479   0   2   0   1 .534196      0.02709     70.30477       0.039    2  1  1  0  2   -2  1 -1  1  5
 19  1   3242.72270   22   3242.74970   0   2   0   1 .534358      0.02700     70.19838       0.038    2  1  1  0  2   -2  1 -1  1  5
 20  2   3258.44330   22   3258.47021   0   2   0   1 .534521      0.02691     70.08643       0.038    2  1  1  0  2   -2  1 -1  1  5
 21  1   3274.94940   22   3274.97627   0   2   0   1 .534685      0.02687     69.96890       0.038    2  1  1  0  2   -2  1 -1  1  5
 22  2   3292.24110   22   3292.26779   0   2   0   1 .534848      0.02669     69.84581       0.038    2  1  1  0  2   -2  1 -1  1  5
 23  1   3310.31800   22   3310.34473   0   2   0   1 .535008      0.02673     69.71716       0.038    2  1  1  0  2   -2  1 -1  1  5
 24  2   3329.18040   22   3329.20698   0   2   0   1 .535164      0.02658     69.58295       0.038    2  1  1  0  2   -2  1 -1  1  5
 25  1   3348.82790   22   3348.85447   0   2   0   1 .535315      0.02657     69.44320       0.038    2  1  1  0  2   -2  1 -1  1  5
 26  2   3369.26070   22   3369.28713   0   2   0   1 .535458      0.02643     69.29790       0.038    2  1  1  0  2   -2  1 -1  1  5
 27  1   3390.47850   22   3390.50486   0   2   0   1 .535591      0.02636     69.14707       0.038    2  1  1  0  2   -2  1 -1  1  5
 28  2   3412.48140   22   3412.50757   0   2   0   1 .535713      0.02617     68.99071       0.038    2  1  1  0  2   -2  1 -1  1  5
 29  1   3435.26900   22   3435.29517   0   2   0   1 .535822      0.02617     68.82883       0.038    2  1  1  0  2   -2  1 -1  1  5
 30  2   3458.84160   22   3458.86756   0   2   0   1 .535914      0.02596     68.66144       0.038    2  1  1  0  2   -2  1 -1  1  5
 31  1   3483.19880   22   3483.22465   0   3   1   1 .535988      0.02585     68.48854       0.038    2  1  1  0  2   -2  2  0  1  5
 32  2   3508.34050   22   3508.36633   0   3   1   1 .536040      0.02583     68.31015       0.038    2  1  1  0  2   -2  2  0  1  5
 33  1   3534.26680   22   3534.29249   0   3   1   1 .536068      0.02569     68.12628       0.038    2  1  1  0  2   -2  2  0  1  5
 34  2   3560.97750   22   3561.00303   0   3   1   1 .536069      0.02553     67.93693       0.038    2  1  1  0  2   -2  2  0  1  5
 35  1   3588.47250   22   3588.49784   0   1   1   1 .536040      0.02534     67.74214       0.037    2  1  1  0  2   -2  0  0  1  3
 36  2   3616.75140   22   3616.77677   0   1   1   1 .535978      0.02537     67.54184       0.038    2  1  1  0  2   -2  0  0  1  3
 37  1   3645.81460   22   3645.83976   0   1   1   1 .535879      0.02516     67.33615       0.037    2  1  1  0  2   -2  0  0  1  3
 38  2   3675.66160   22   3675.68664   0   1   1   1 .535740      0.02504     67.12502       0.037    2  1  1  0  2   -2  0  0  1  3
 39  1   3706.29240   22   3706.31731   0   1   1   1 .535557      0.02491     66.90847       0.037    2  1  1  0  2   -2  0  0  1  3
 40  2   3737.70680   22   3737.73163   0   1   1   1 .535326      0.02483     66.68653       0.037    2  1  1  0  2   -2  0  0  1  3
 41  1   3769.90460   22   3769.92948   0   1   1   1 .535045      0.02488     66.45921       0.037    2  1  1  0  2   -2  0  0  1  3
 42  2   3802.88590   22   3802.91071   0   1   1   1 .534708      0.02481     66.22653       0.037    2  1  1  0  2   -2  0  0  1  3
 43  1   3836.65050   22   3836.67520   0   1   1   1 .534313      0.02470     65.98849       0.037    2  1  1  0  2   -2  0  0  1  3
 44  2   3871.19810   22   3871.22279   0   1   1   1 .533856      0.02469     65.74513       0.038    2  1  1  0  2   -2  0  0  1  3
 45  1   3906.52860   22   3906.55336   0   1   1   1 .533333      0.02476     65.49645       0.038    2  1  1  0  2   -2  0  0  1  3
 46  2   3942.64200   22   3942.66674   0   1   1   1 .532740      0.02474     65.24248       0.038    2  1  1  0  2   -2  0  0  1  3
 47  1   3979.53790   22   3979.56280   0   1   1   1 .532075      0.02490     64.98325       0.038    2  1  1  0  2   -2  0  0  1  3
  0  2   3661.02370   12   3661.04310   0   4   0   1 .468916      0.01940    -74.36264      -0.026    2  2  0  0  2   -2  2  0  1  5
  1  1   3661.80930   19   3661.82875   0   4   0   1 .468903      0.01945    -74.36134      -0.026    2  2  0  0  2   -2  2  0  1  5
  2  2   3663.38070   25   3663.40004   0   4   0   1 .468876      0.01934    -30.73662      -0.063    2  2  0  0  2   -2  2  0  1  5
  3  1   3665.73760   28   3665.75697   0   4   0   1 .468833      0.01937    -30.74543      -0.063    2  2  0  0  2   -2  2  0  1  5
  4  2   3668.88010   31   3668.89951   0   4   0   1 .468773      0.01941    -30.75719      -0.063    2  2  0  0  2   -2  2  0  1  5
  5  1   3672.80830   32   3672.82766   0   4   0   1 .468691      0.01936    -30.77190      -0.063    2  2  0  0  2   -2  2  0  1  5
  6  2   3677.52210   33   3677.54139   0   4   0   1 .468583      0.01929    -30.78956      -0.063    2  2  0  0  2   -2  2  0  1  5
  7  1   3683.02140   33   3683.04066   0   4   0   1 .468445      0.01926    -30.81019      -0.063    2  2  0  0  2   -2  2  0  1  5
  8  2   3689.30620   33   3689.32546   0   4   0   1 .468270      0.01926    -30.83378      -0.062    2  2  0  0  2   -2  2  0  1  5
  9  1   3696.37650   33   3696.39571   0   4   0   1 .468053      0.01921    -30.86042      -0.062    2  2  0  0  2   -2  2  0  1  5
 10  2   3704.23220   33   3704.25140   0   4   0   1 .467785      0.01920    -30.89004      -0.062    2  2  0  0  2   -2  2  0  1  5
 11  1   3712.87340   33   3712.89248   0   4   0   1 .467460      0.01908    -30.92267      -0.062    2  2  0  0  2   -2  2  0  1  5
 12  2   3722.29980   33   3722.31890   0   4   0   1 .467068      0.01910    -30.95835      -0.062    2  2  0  0  2   -2  2  0  1  5
 13  1   3732.51160   33   3732.53059   0   4   0   1 .466600      0.01899    -30.99708      -0.061    2  2  0  0  2   -2  2  0  1  5
 14  2   3743.50860   33   3743.52749   0   4   0   1 .466047      0.01889    -31.03891      -0.061    2  2  0  0  2   -2  2  0  1  5
 15  1   3755.29070   33   3755.30953   0   4   0   1 .465399      0.01883    -31.08383      -0.061    2  2  0  0  2   -2  2  0  1  5
 16  2   3767.85790   33   3767.87665   0   4   0   1 .464647      0.01875    -31.13187      -0.060    2  2  0  0  2   -2  2  0  1  5
 17  1   3781.21000   33   3781.22877   0   4   0   1 .463780      0.01877    -31.18307      -0.060    2  2  0  0  2   -2  2  0  1  5
 18  2   3795.34710   33   3795.36581   0   5   1   1 .462790      0.01871    -31.23744      -0.060    2  2  0  0  2   -2  3  1  1  7
 19  1   3810.26900   33   3810.28768   0   5   1   1 .461668      0.01868    -31.29501      -0.060    2  2  0  0  2   -2  3  1  1  7
 20  2   3825.97580   33   3825.99429   0   5   1   1 .460405      0.01849    -31.35581      -0.059    2  2  0  0  2   -2  3  1  1  7
 21  1   3842.46710   33   3842.48567   0   5   1   1 .458995      0.01857    -31.41960      -0.059    2  2  0  0  2   -2  3  1  1  7
 22  2   3859.74300   33   3859.76134   0   3   1   1 .457431      0.01834    -31.48728      -0.058    2  2  0  0  2   -2  1  1  1  5
 23  1   3877.80320   33   3877.82162   0   3   1   1 .455710      0.01842    -31.55789      -0.058    2  2  0  0  2   -2  1  1  1  5
 24  2   3896.64800   33   3896.66620   0   3   1   1 .453828      0.01820    -31.63191      -0.058    2  2  0  0  2   -2  1  1  1  5
 25  1   3916.27690   33   3916.29501   0   3   1   1 .451784      0.01811    -31.70932      -0.057    2  2  0  0  2   -2  1  1  1  5
 26  2   3936.68980   33   3936.70793   0   4   2   1 .449579      0.01813    -31.79014      -0.057    2  2  0  0  2   -2  2  2  1  7
 27  1   3957.88680   33   3957.90483   0   4   2   1 .447215      0.01803    -31.87442      -0.057    2  2  0  0  2   -2  2  2  1  7
 28  2   3979.86760   33   3979.88559   0   4   2   1 .444697      0.01799    -31.96219      -0.056    2  2  0  0  2   -2  2  2  1  7
 29  1   4002.63220   33   4002.65008   0   4   2   1 .442031      0.01788    -32.05347      -0.056    2  2  0  0  2   -2  2  2  1  7
 30  2   4026.18040   33   4026.19816   0   4   2   1 .439223      0.01776    -32.14831      -0.055    2  2  0  0  2   -2  2  2  1  7
 31  1   4050.51190   33   4050.52970   0   4   2   1 .436283      0.01780    -32.24675      -0.055    2  2  0  0  2   -2  2  2  1  7
 32  2   4075.62690   33   4075.64454   0   4   2   1 .433221      0.01764    -32.34883      -0.055    2  2  0  0  2   -2  2  2  1  7
 33  1   4101.52490   33   4101.54255   0   4   2   1 .430046      0.01765    -32.45456      -0.054    2  2  0  0  2   -2  2  2  1  7
 34  2   4128.20600   33   4128.22357   0   4   2   1 .426771      0.01757    -32.56400      -0.054    2  2  0  0  2   -2  2  2  1  7
 35  1   4155.66990   33   4155.68745   0   5   3   1 .423406      0.01755    -32.67718      -0.054    2  2  0  0  2   -2  3  3  1  9
 36  2   4183.91660   33   4183.93402   0   5   3   1 .419964      0.01742    -32.79414      -0.053    2  2  0  0  2   -2  3  3  1  9
 37  1   4212.94580   33   4212.96312   0   5   3   1 .416456      0.01732    -32.91491      -0.053    2  2  0  0  2   -2  3  3  1  9
 38  2   4242.75730   33   4242.77459   1   0   0   2 .415271      0.01729    -33.03953      -0.052    2  2  0  0  2   -1 -2  0  2  5
 39  1   4273.35110   33   4273.36824   1   0   0   2 .415470      0.01714    -33.16803      -0.052    2  2  0  0  2   -1 -2  0  2  5
 40  2   4304.72680   33   4304.74392   1   1   1   2 .415666      0.01712    -33.30044      -0.051    2  2  0  0  2   -1 -1  1  2  5
 41  1   4336.88440   33   4336.90143   1   1   1   2 .415858      0.01703    -33.43681      -0.051    2  2  0  0  2   -1 -1  1  2  5
 42  2   4369.82370   33   4369.84059   1   1   1   2 .416046      0.01689    -33.57716      -0.050    2  2  0  0  2   -1 -1  1  2  5
 43  1   4403.54440   33   4403.56121   1   1   1   2 .416229      0.01681    -33.72152      -0.050    2  2  0  0  2   -1 -1  1  2  5
 44  2   4438.04640   33   4438.06311   1   1   1   2 .416407      0.01671    -33.86993      -0.049    2  2  0  0  2   -1 -1  1  2  5
 45  1   4473.32950   33   4473.34609   1   1   1   2 .416578      0.01659    -34.02241      -0.049    2  2  0  0  2   -1 -1  1  2  5
 46  2   4509.39350   33   4509.40995   1   1   1   2 .416742      0.01645    -34.17899      -0.048    2  2  0  0  2   -1 -1  1  2  5
 47  1   4546.23810   33   4546.25448   1   1   1   2 .416899      0.01638    -34.33969      -0.048    2  2  0  0  2   -1 -1  1  2  5
 48  2   4583.86320   33   4583.87949   1   1   1   2 .417047      0.01629    -34.50455      -0.047    2  2  0  0  2   -1 -1  1  2  5
  0  2   3735.37370   13   3735.40574   0   2   0   2 .449351      0.03204     74.36264       0.043    3  0  0  0  2   -3  2  0  2  7
  1  1   3736.15800   20   3736.19009   0   2   0   2 .449356      0.03209     74.36134       0.043    3  0  0  0  2   -3  2  0  2  7
  2  2   3737.72670   27   3737.75879   0   2   0   2 .449367      0.03209     43.62213       0.074    3  0  0  0  2   -3  2  0  2  7
  3  1   3740.07970   30   3740.11184   0   2   0   2 .449383      0.03214     43.60943       0.074    3  0  0  0  2   -3  2  0  2  7
  4  2   3743.21710   33   3743.24922   0   2   0   2 .449403      0.03212     43.59251       0.074    3  0  0  0  2   -3  2  0  2  7
  5  1   3747.13880   34   3747.17093   0   2   0   2 .449427      0.03213     43.57137       0.074    3  0  0  0  2   -3  2  0  2  7
  6  2   3751.84480   35   3751.87696   0   2   0   2 .449454      0.03216     43.54601       0.074    3  0  0  0  2   -3  2  0  2  7
  7  1   3757.33520   35   3757.36730   0   2   0   2 .449482      0.03210     43.51644       0.074    3  0  0  0  2   -3  2  0  2  7
  8  2   3763.60980   35   3763.64193   0   2   0   2 .449511      0.03213     43.48269       0.074    3  0  0  0  2   -3  2  0  2  7
  9  1   3770.66870   35   3770.70082   0   2   0   2 .449539      0.03212     43.44470       0.074    3  0  0  0  2   -3  2  0  2  7
 10  2   3778.51180   35   3778.54398   0   2   0   2 .449564      0.03218     43.40254       0.074    3  0  0  0  2   -3  2  0  2  7
 11  1   3787.13930   35   3787.17137   0   2   0   2 .449584      0.03207     43.35622       0.074    3  0  0  0  2   -3  2  0  2  7
 12  2   3796.55080   35   3796.58297   0   2   0   2 .449597      0.03217     43.30572       0.074    3  0  0  0  2   -3  2  0  2  7
 13  1   3806.74670   35   3806.77875   0   2   0   2 .449602      0.03205     43.25109       0.074    3  0  0  0  2   -3  2  0  2  7
 14  2   3817.72660   35   3817.75869   0   2   0   2 .449596      0.03209     43.19230       0.074    3  0  0  0  2   -3  2  0  2  7
 15  1   3829.49070   35   3829.52276   0   2   0   2 .449576      0.03206     43.12940       0.074    3  0  0  0  2   -3  2  0  2  7
 16  2   3842.03880   35   3842.07093   0   2   0   2 .449540      0.03213     43.06241       0.075    3  0  0  0  2   -3  2  0  2  7
 17  1   3855.37100   35   3855.40316   0   2   0   2 .449485      0.03216     42.99132       0.075    3  0  0  0  2   -3  2  0  2  7
 18  2   3869.48730   35   3869.51942   0   2   0   2 .449409      0.03212     42.91617       0.075    3  0  0  0  2   -3  2  0  2  7
 19  1   3884.38760   35   3884.41967   0   2   0   2 .449308      0.03207     42.83697       0.075    3  0  0  0  2   -3  2  0  2  7
 20  2   3900.07180   35   3900.10387   0   2   0   2 .449181      0.03207     42.75376       0.075    3  0  0  0  2   -3  2  0  2  7
 21  1   3916.54000   35   3916.57205   0   2   0   2 .449023      0.03205     42.66679       0.075    3  0  0  0  2   -3  2  0  2  7
 22  2   3933.79190   35   3933.82395   0   3   1   2 .448832      0.03205     42.57533       0.075    3  0  0  0  2   -3  3  1  2  9
 23  1   3951.82770   35   3951.85977   0   3   1   2 .448606      0.03207     42.48026       0.075    3  0  0  0  2   -3  3  1  2  9
 24  2   3970.64740   35   3970.67935   0   3   1   2 .448342      0.03195     42.38124       0.075    3  0  0  0  2   -3  3  1  2  9
 25  1   3990.25060   35   3990.28266   0   3   1   2 .448037      0.03206     42.27832       0.076    3  0  0  0  2   -3  3  1  2  9
 26  2   4010.63770   35   4010.66965   0   3   1   2 .447690      0.03195     42.17157       0.076    3  0  0  0  2   -3  3  1  2  9
 27  1   4031.80840   35   4031.84027   0   3   1   2 .447297      0.03187     42.06102       0.076    3  0  0  0  2   -3  3  1  2  9
 28  2   4053.76260   35   4053.79447   0   3   1   2 .446859      0.03187     41.94669       0.076    3  0  0  0  2   -3  3  1  2  9
 29  1   4076.50040   35   4076.53219   0   3   1   2 .446372      0.03179     41.82863       0.076    3  0  0  0  2   -3  3  1  2  9
 30  2   4100.02150   35   4100.05337   0   1   1   2 .445837      0.03187     41.70689       0.076    3  0  0  0  2   -3  1  1  2  7
 31  1   4124.32610   35   4124.35797   0   1   1   2 .445252      0.03187     41.58151       0.077    3  0  0  0  2   -3  1  1  2  7
 32  2   4149.41410   35   4149.44591   0   1   1   2 .444618      0.03181     41.45254       0.077    3  0  0  0  2   -3  1  1  2  7
 33  1   4175.28540   35   4175.31715   0   1   1   2 .443935      0.03175     41.32004       0.077    3  0  0  0  2   -3  1  1  2  7
 34  2   4201.93980   35   4201.97162   0   1   1   2 .443203      0.03182     41.18404       0.077    3  0  0  0  2   -3  1  1  2  7
 35  1   4229.37740   35   4229.40926   0   2   2   2 .442424      0.03186     41.04462       0.078    3  0  0  0  2   -3  2  2  2  9
 36  2   4257.59810   35   4257.63000   0   2   2   2 .441598      0.03190     40.90184       0.078    3  0  0  0  2   -3  2  2  2  9
 37  1   4286.60190   35   4286.63378   0   2   2   2 .440730      0.03188     40.75575       0.078    3  0  0  0  2   -3  2  2  2  9
 38  2   4316.38860   35   4316.42054   0   2   2   2 .439820      0.03194     40.60642       0.079    3  0  0  0  2   -3  2  2  2  9
 39  1   4346.95820   35   4346.99021   0   2   2   2 .438871      0.03201     40.45393       0.079    3  0  0  0  2   -3  2  2  2  9
 40  2   4378.31060   35   4378.34272   0   2   2   2 .437888      0.03212     40.29836       0.080    3  0  0  0  2   -3  2  2  2  9
 41  1   4410.44580   35   4410.47801   0   2   2   2 .436872      0.03221     40.13977       0.080    3  0  0  0  2   -3  2  2  2  9
 42  2   4443.36360   35   4443.39600   0   2   2   2 .435829      0.03240     39.97826       0.081    3  0  0  0  2   -3  2  2  2  9
 43  1   4477.06400   35   4477.09664   0   2   2   2 .434761      0.03264     39.81391       0.082    3  0  0  0  2   -3  2  2  2  9
 44  2   4511.54700   35   4511.57985   0   3   3   2 .433673      0.03285     39.64681       0.083    3  0  0  0  2   -3  3  3  2 11
 45  1   4546.81240   35   4546.84555   0   3   3   2 .432568      0.03315     39.47706       0.084    3  0  0  0  2   -3  3  3  2 11
