# Supplementary material for: A 0.002 cm−1-Accurate PES for 14N216O
Source: Molecules. 2026 May 23;31(11):1793. doi: 10.3390/molecules31111793 (PMC13257640; doi:10.3390/molecules31111793)
Supplement: Supplementary file 1 [file molecules-31-01793-s001.zip › Supp.files/reference.and.statistics/get_rms_statistics/minor.isotopologues/448/HITRAN2020.448.levels]

  0 2       0.0000     0   0   0   0    0e      
  0 2    1155.1399     0   2   0   0    0e      
  0 2    1246.8845     1   0   0   0    0e      
  0 2    2216.7114     0   0   0   1    0e      
  0 2    2294.0173     0   4   0   0    0e      
  0 2    2411.5068     1   2   0   0    0e      
  0 2    2491.1870     2   0   0   0    0e      
  0 2    3344.4035     0   2   0   1    0e      
  0 2    3434.9763     1   0   0   1    0e      
  0 2    3661.0237     2   2   0   0    0e      
  0 2    3735.3737     3   0   0   0    0e      
  0 2    4403.0276     0   0   0   2    0e      
  1 1       0.7912     0   0   0   0    1e      
  1 1     585.0162     0   1   1   0    1e      
  1 1    1155.9325     0   2   0   0    1e      
  1 1    1247.6727     1   0   0   0    1e      
  1 1    1730.1392     0   3   1   0    1e      
  1 1    1840.7247     1   1   1   0    1e      
  1 1    2217.4961     0   0   0   1    1e      
  1 1    2294.8109     0   4   0   0    1e      
  1 1    2412.2959     1   2   0   0    1e      
  1 1    2491.9729     2   0   0   0    1e      
  1 1    2787.8020     0   1   1   1    1e      
  1 1    2990.9655     1   3   1   0    1e      
  1 1    3094.1413     2   1   1   0    1e      
  1 1    3345.1897     0   2   0   1    1e      
  1 1    3435.7580     1   0   0   1    1e      
  1 1    3661.8093     2   2   0   0    1e      
  1 1    3736.1580     3   0   0   0    1e      
  1 1    4015.1137     1   1   1   1    1e      
  1 1    4403.8059     0   0   0   2    1e      
  1 2     585.0176     0   1   1   0    1f      
  1 2    1730.1417     0   3   1   0    1f      
  1 2    1840.7265     1   1   1   0    1f      
  1 2    2787.8034     0   1   1   1    1f      
  1 2    2990.9676     1   3   1   0    1f      
  1 2    3094.1433     2   1   1   0    1f      
  1 2    4015.1157     1   1   1   1    1f      
  2 1     586.6035     0   1   1   0    2f      
  2 1    1171.0777     0   2   2   0    2f      
  2 1    1731.7308     0   3   1   0    2f      
  2 1    1842.3074     1   1   1   0    2f      
  2 1    2789.3765     0   1   1   1    2f      
  2 1    2992.5506     1   3   1   0    2f      
  2 1    3095.7202     2   1   1   0    2f      
  2 1    3360.0369     0   2   2   1    2f      
  2 1    4016.6837     1   1   1   1    2f      
  2 2       2.3735     0   0   0   0    2e      
  2 2     586.5992     0   1   1   0    2e      
  2 2    1157.5176     0   2   0   0    2e      
  2 2    1171.0778     0   2   2   0    2e      
  2 2    1249.2491     1   0   0   0    2e      
  2 2    1731.7233     0   3   1   0    2e      
  2 2    1842.3021     1   1   1   0    2e      
  2 2    2219.0655     0   0   0   1    2e      
  2 2    2296.3980     0   4   0   0    2e      
  2 2    2413.8744     1   2   0   0    2e      
  2 2    2493.5446     2   0   0   0    2e      
  2 2    2789.3723     0   1   1   1    2e      
  2 2    2992.5429     1   3   1   0    2e      
  2 2    3095.7138     2   1   1   0    2e      
  2 2    3346.7622     0   2   0   1    2e      
  2 2    3360.0369     0   2   2   1    2e      
  2 2    3437.3214     1   0   0   1    2e      
  2 2    3663.3807     2   2   0   0    2e      
  2 2    3737.7267     3   0   0   0    2e      
  2 2    4016.6783     1   1   1   1    2e      
  2 2    4405.3623     0   0   0   2    2e      
  2 2    4652.8809     2   0   0   1    2e      
  3 1       4.7469     0   0   0   0    3e      
  3 1     588.9738     0   1   1   0    3e      
  3 1    1159.8952     0   2   0   0    3e      
  3 1    1173.4576     0   2   2   0    3e      
  3 1    1251.6138     1   0   0   0    3e      
  3 1    1734.0991     0   3   1   0    3e      
  3 1    1844.6682     1   1   1   0    3e      
  3 1    2221.4196     0   0   0   1    3e      
  3 1    2298.7788     0   4   0   0    3e      
  3 1    2416.2420     1   2   0   0    3e      
  3 1    2436.2347     1   2   2   0    3e      
  3 1    2495.9021     2   0   0   0    3e      
  3 1    2791.7277     0   1   1   1    3e      
  3 1    2994.9090     1   3   1   0    3e      
  3 1    3098.0725     2   1   1   0    3e      
  3 1    3349.1208     0   2   0   1    3e      
  3 1    3362.3978     0   2   2   1    3e      
  3 1    3439.6665     1   0   0   1    3e      
  3 1    3560.4180     1   4   0   0    3e      
  3 1    3665.7376     2   2   0   0    3e      
  3 1    3740.0797     3   0   0   0    3e      
  3 1    4019.0251     1   1   1   1    3e      
  3 1    4407.6970     0   0   0   2    3e      
  3 1    4655.2190     2   0   0   1    3e      
  3 2     588.9823     0   1   1   0    3f      
  3 2    1173.4576     0   2   2   0    3f      
  3 2    1734.1144     0   3   1   0    3f      
  3 2    1844.6786     1   1   1   0    3f      
  3 2    2436.2347     1   2   2   0    3f      
  3 2    2791.7361     0   1   1   1    3f      
  3 2    2994.9252     1   3   1   0    3f      
  3 2    3098.0856     2   1   1   0    3f      
  3 2    3362.3978     0   2   2   1    3f      
  3 2    4019.0358     1   1   1   1    3f      
  4 1     592.1540     0   1   1   0    4f      
  4 1    1176.6307     0   2   2   0    4f      
  4 1    1737.2926     0   3   1   0    4f      
  4 1    1847.8404     1   1   1   0    4f      
  4 1    2439.3978     1   2   2   0    4f      
  4 1    2794.8823     0   1   1   1    4f      
  4 1    2998.0912     1   3   1   0    4f      
  4 1    3101.2394     2   1   1   0    4f      
  4 1    3365.5457     0   2   2   1    4f      
  4 1    3913.0655     0   3   1   1    4f      
  4 1    4022.1717     1   1   1   1    4f      
  4 2       7.9115     0   0   0   0    4e      
  4 2     592.1398     0   1   1   0    4e      
  4 2    1163.0654     0   2   0   0    4e      
  4 2    1176.6307     0   2   2   0    4e      
  4 2    1254.7666     1   0   0   0    4e      
  4 2    1737.2670     0   3   1   0    4e      
  4 2    1847.8230     1   1   1   0    4e      
  4 2    2224.5583     0   0   0   1    4e      
  4 2    2301.9531     0   4   0   0    4e      
  4 2    2419.3988     1   2   0   0    4e      
  4 2    2439.3978     1   2   2   0    4e      
  4 2    2499.0455     2   0   0   0    4e      
  4 2    2794.8682     0   1   1   1    4e      
  4 2    2998.0637     1   3   1   0    4e      
  4 2    3101.2175     2   1   1   0    4e      
  4 2    3352.2656     0   2   0   1    4e      
  4 2    3365.5457     0   2   2   1    4e      
  4 2    3442.7935     1   0   0   1    4e      
  4 2    3563.5786     1   4   0   0    4e      
  4 2    3668.8801     2   2   0   0    4e      
  4 2    3743.2171     3   0   0   0    4e      
  4 2    3913.0395     0   3   1   1    4e      
  4 2    4022.1543     1   1   1   1    4e      
  4 2    4410.8099     0   0   0   2    4e      
  4 2    4658.3364     2   0   0   1    4e      
  5 1      11.8672     0   0   0   0    5e      
  5 1     596.0973     0   1   1   0    5e      
  5 1    1167.0281     0   2   0   0    5e      
  5 1    1180.5971     0   2   2   0    5e      
  5 1    1258.7077     1   0   0   0    5e      
  5 1    1741.2268     0   3   1   0    5e      
  5 1    1851.7664     1   1   1   0    5e      
  5 1    2228.4817     0   0   0   1    5e      
  5 1    2305.9209     0   4   0   0    5e      
  5 1    2423.3448     1   2   0   0    5e      
  5 1    2443.3516     1   2   2   0    5e      
  5 1    2502.9747     2   0   0   0    5e      
  5 1    2798.7939     0   1   1   1    5e      
  5 1    3002.0071     1   3   1   0    5e      
  5 1    3105.1487     2   1   1   0    5e      
  5 1    3356.1966     0   2   0   1    5e      
  5 1    3369.4805     0   2   2   1    5e      
  5 1    3446.7020     1   0   0   1    5e      
  5 1    3567.5292     1   4   0   0    5e      
  5 1    3672.8083     2   2   0   0    5e      
  5 1    3747.1388     3   0   0   0    5e      
  5 1    3916.9680     0   3   1   1    5e      
  5 1    4026.0658     1   1   1   1    5e      
  5 1    4414.7010     0   0   0   2    5e      
  5 1    4662.2332     2   0   0   1    5e      
  5 2     596.1187     0   1   1   0    5f      
  5 2    1180.5971     0   2   2   0    5f      
  5 2    1741.2652     0   3   1   0    5f      
  5 2    1851.7925     1   1   1   0    5f      
  5 2    2443.3515     1   2   2   0    5f      
  5 2    2798.8149     0   1   1   1    5f      
  5 2    3002.0487     1   3   1   0    5f      
  5 2    3105.1816     2   1   1   0    5f      
  5 2    3369.4805     0   2   2   1    5f      
  5 2    3917.0066     0   3   1   1    5f      
  5 2    4026.0917     1   1   1   1    5f      
  6 1     600.8762     0   1   1   0    6f      
  6 1    1185.3567     0   2   2   0    6f      
  6 1    1746.0325     0   3   1   0    6f      
  6 1    1856.5350     1   1   1   0    6f      
  6 1    2448.0958     1   2   2   0    6f      
  6 1    2803.5340     0   1   1   1    6f      
  6 1    3006.7976     1   3   1   0    6f      
  6 1    3109.9123     2   1   1   0    6f      
  6 1    3374.2022     0   2   2   1    6f      
  6 1    3921.7360     0   3   1   1    6f      
  6 1    4030.7957     1   1   1   1    6f      
  6 2      16.6140     0   0   0   0    6e      
  6 2     600.8463     0   1   1   0    6e      
  6 2    1171.7833     0   2   0   0    6e      
  6 2    1185.3567     0   2   2   0    6e      
  6 2    1263.4369     1   0   0   0    6e      
  6 2    1745.9785     0   3   1   0    6e      
  6 2    1856.4984     1   1   1   0    6e      
  6 2    2233.1898     0   0   0   1    6e      
  6 2    2310.6822     0   4   0   0    6e      
  6 2    2428.0799     1   2   0   0    6e      
  6 2    2448.0960     1   2   2   0    6e      
  6 2    2507.6897     2   0   0   0    6e      
  6 2    2803.5046     0   1   1   1    6e      
  6 2    3006.7391     1   3   1   0    6e      
  6 2    3109.8661     2   1   1   0    6e      
  6 2    3360.9137     0   2   0   1    6e      
  6 2    3374.2022     0   2   2   1    6e      
  6 2    3451.3922     1   0   0   1    6e      
  6 2    3572.2700     1   4   0   0    6e      
  6 2    3677.5221     2   2   0   0    6e      
  6 2    3751.8448     3   0   0   0    6e      
  6 2    3921.6822     0   3   1   1    6e      
  6 2    4030.7594     1   1   1   1    6e      
  6 2    4419.3702     0   0   0   2    6e      
  6 2    4666.9093     2   0   0   1    6e      
  7 1      22.1519     0   0   0   0    7e      
  7 1     606.3867     0   1   1   0    7e      
  7 1    1177.3309     0   2   0   0    7e      
  7 1    1190.9095     0   2   2   0    7e      
  7 1    1268.9542     1   0   0   0    7e      
  7 1    1751.5221     0   3   1   0    7e      
  7 1    1862.0191     1   1   1   0    7e      
  7 1    2238.6825     0   0   0   1    7e      
  7 1    2316.2370     0   4   0   0    7e      
  7 1    2433.6042     1   2   0   0    7e      
  7 1    2453.6312     1   2   2   0    7e      
  7 1    2513.1905     2   0   0   0    7e      
  7 1    2809.0004     0   1   1   1    7e      
  7 1    3012.2596     1   3   1   0    7e      
  7 1    3115.3697     2   1   1   0    7e      
  7 1    3366.4170     0   2   0   1    7e      
  7 1    3379.7109     0   2   2   1    7e      
  7 1    3456.8641     1   0   0   1    7e      
  7 1    3577.8007     1   4   0   0    7e      
  7 1    3683.0214     2   2   0   0    7e      
  7 1    3757.3352     3   0   0   0    7e      
  7 1    3927.1820     0   3   1   1    7e      
  7 1    4036.2353     1   1   1   1    7e      
  7 1    4424.8177     0   0   0   2    7e      
  7 1    4672.3647     2   0   0   1    7e      
  7 2     606.4265     0   1   1   0    7f      
  7 2    1190.9094     0   2   2   0    7f      
  7 2    1751.5941     0   3   1   0    7f      
  7 2    1862.0679     1   1   1   0    7f      
  7 2    2453.6310     1   2   2   0    7f      
  7 2    2809.0397     0   1   1   1    7f      
  7 2    3012.3380     1   3   1   0    7f      
  7 2    3115.4313     2   1   1   0    7f      
  7 2    3379.7108     0   2   2   1    7f      
  7 2    3927.2534     0   3   1   1    7f      
  7 2    4036.2835     1   1   1   1    7f      
  8 1     612.7698     0   1   1   0    8f      
  8 1    1197.2554     0   2   2   0    8f      
  8 1    1757.9500     0   3   1   0    8f      
  8 1    1868.3910     1   1   1   0    8f      
  8 1    2459.9567     1   2   2   0    8f      
  8 1    2815.3317     0   1   1   1    8f      
  8 1    3018.6698     1   3   1   0    8f      
  8 1    3121.7387     2   1   1   0    8f      
  8 1    3386.0063     0   2   2   1    8f      
  8 1    3933.5590     0   3   1   1    8f      
  8 1    4042.5552     1   1   1   1    8f      
  8 2      28.4808     0   0   0   0    8e      
  8 2     612.7185     0   1   1   0    8e      
  8 2    1183.6709     0   2   0   0    8e      
  8 2    1197.2555     0   2   2   0    8e      
  8 2    1275.2597     1   0   0   0    8e      
  8 2    1757.8575     0   3   1   0    8e      
  8 2    1868.3284     1   1   1   0    8e      
  8 2    2244.9597     0   0   0   1    8e      
  8 2    2322.5851     0   4   0   0    8e      
  8 2    2439.9175     1   2   0   0    8e      
  8 2    2459.9570     1   2   2   0    8e      
  8 2    2519.4770     2   0   0   0    8e      
  8 2    2815.2812     0   1   1   1    8e      
  8 2    3018.5688     1   3   1   0    8e      
  8 2    3121.6593     2   1   1   0    8e      
  8 2    3372.7063     0   2   0   1    8e      
  8 2    3386.0064     0   2   2   1    8e      
  8 2    3463.1175     1   0   0   1    8e      
  8 2    3584.1213     1   4   0   0    8e      
  8 2    3689.3062     2   2   0   0    8e      
  8 2    3763.6098     3   0   0   0    8e      
  8 2    3933.4674     0   3   1   1    8e      
  8 2    4042.4934     1   1   1   1    8e      
  8 2    4431.0432     0   0   0   2    8e      
  8 2    4678.5994     2   0   0   1    8e      
  9 1      35.6007     0   0   0   0    9e      
  9 1     619.8417     0   1   1   0    9e      
  9 1    1190.8033     0   2   0   0    9e      
  9 1    1204.3947     0   2   2   0    9e      
  9 1    1282.3533     1   0   0   0    9e      
  9 1    1764.9848     0   3   1   0    9e      
  9 1    1875.4262     1   1   1   0    9e      
  9 1    2252.0216     0   0   0   1    9e      
  9 1    2329.7266     0   4   0   0    9e      
  9 1    2447.0198     1   2   0   0    9e      
  9 1    2467.0734     1   2   2   0    9e      
  9 1    2526.5493     2   0   0   0    9e      
  9 1    2822.3470     0   1   1   1    9e      
  9 1    3025.6665     1   3   1   0    9e      
  9 1    3128.7352     2   1   1   0    9e      
  9 1    3379.7817     0   2   0   1    9e      
  9 1    3393.0887     0   2   2   1    9e      
  9 1    3470.1526     1   0   0   1    9e      
  9 1    3591.2320     1   4   0   0    9e      
  9 1    3696.3765     2   2   0   0    9e      
  9 1    3770.6687     3   0   0   0    9e      
  9 1    3940.5384     0   3   1   1    9e      
  9 1    4049.5337     1   1   1   1    9e      
  9 1    4438.0469     0   0   0   2    9e      
  9 1    4607.7142     1   2   0   1    9e      
  9 1    4685.6133     2   0   0   1    9e      
  9 2     619.9058     0   1   1   0    9f      
  9 2    1204.3945     0   2   2   0    9f      
  9 2    1765.1006     0   3   1   0    9f      
  9 2    1875.5045     1   1   1   0    9f      
  9 2    2467.0731     1   2   2   0    9f      
  9 2    2822.4101     0   1   1   1    9f      
  9 2    3025.7928     1   3   1   0    9f      
  9 2    3128.8345     2   1   1   0    9f      
  9 2    3393.0886     0   2   2   1    9f      
  9 2    3940.6526     0   3   1   1    9f      
  9 2    4049.6109     1   1   1   1    9f      
 10 1     627.8345     0   1   1   0   10f      
 10 1    1212.3267     0   2   2   0   10f      
 10 1    1773.0453     0   3   1   0   10f      
 10 1    1883.4084     1   1   1   0   10f      
 10 1    2474.9801     1   2   2   0   10f      
 10 1    2830.2750     0   1   1   1   10f      
 10 1    3033.7073     1   3   1   0   10f      
 10 1    3136.7186     2   1   1   0   10f      
 10 1    3400.9577     0   2   2   1   10f      
 10 1    3948.5345     0   3   1   1   10f      
 10 1    4057.4504     1   1   1   1   10f      
 10 2      43.5117     0   0   0   0   10e      
 10 2     627.7563     0   1   1   0   10e      
 10 2    1198.7280     0   2   0   0   10e      
 10 2    1212.3270     0   2   2   0   10e      
 10 2    1290.2349     1   0   0   0   10e      
 10 2    1772.9039     0   3   1   0   10e      
 10 2    1883.3126     1   1   1   0   10e      
 10 2    2259.8679     0   0   0   1   10e      
 10 2    2337.6613     0   4   0   0   10e      
 10 2    2454.9112     1   2   0   0   10e      
 10 2    2474.9805     1   2   2   0   10e      
 10 2    2534.4073     2   0   0   0   10e      
 10 2    2830.1978     0   1   1   1   10e      
 10 2    3033.5527     1   3   1   0   10e      
 10 2    3136.5972     2   1   1   0   10e      
 10 2    3387.6430     0   2   0   1   10e      
 10 2    3400.9579     0   2   2   1   10e      
 10 2    3477.9693     1   0   0   1   10e      
 10 2    3599.1325     1   4   0   0   10e      
 10 2    3704.2322     2   2   0   0   10e      
 10 2    3778.5118     3   0   0   0   10e      
 10 2    3948.3949     0   3   1   1   10e      
 10 2    4057.3562     1   1   1   1   10e      
 10 2    4445.8285     0   0   0   2   10e      
 10 2    4615.5412     1   2   0   1   10e      
 10 2    4693.4065     2   0   0   1   10e      
 11 1      52.2135     0   0   0   0   11e      
 11 1     636.4622     0   1   1   0   11e      
 11 1    1207.4451     0   2   0   0   11e      
 11 1    1221.0524     0   2   2   0   11e      
 11 1    1298.9046     1   0   0   0   11e      
 11 1    1781.6146     0   3   1   0   11e      
 11 1    1891.9875     1   1   1   0   11e      
 11 1    2268.4988     0   0   0   1   11e      
 11 1    2346.3893     0   4   0   0   11e      
 11 1    2463.5915     1   2   0   0   11e      
 11 1    2483.6781     1   2   2   0   11e      
 11 1    2543.0510     2   0   0   0   11e      
 11 1    2838.8336     0   1   1   1   11e      
 11 1    3042.2274     1   3   1   0   11e      
 11 1    3145.2452     2   1   1   0   11e      
 11 1    3396.2903     0   2   0   1   11e      
 11 1    3409.6139     0   2   2   1   11e      
 11 1    3486.5675     1   0   0   1   11e      
 11 1    3607.8228     1   4   0   0   11e      
 11 1    3712.8734     2   2   0   0   11e      
 11 1    3787.1393     3   0   0   0   11e      
 11 1    3957.0369     0   3   1   1   11e      
 11 1    4065.9606     1   1   1   1   11e      
 11 1    4454.3883     0   0   0   2   11e      
 11 1    4624.1508     1   2   0   1   11e      
 11 1    4701.9788     2   0   0   1   11e      
 11 2     636.5561     0   1   1   0   11f      
 11 2    1221.0520     0   2   2   0   11f      
 11 2    1781.7843     0   3   1   0   11f      
 11 2    1892.1024     1   1   1   0   11f      
 11 2    2483.6776     1   2   2   0   11f      
 11 2    2838.9261     0   1   1   1   11f      
 11 2    3042.4129     1   3   1   0   11f      
 11 2    3145.3909     2   1   1   0   11f      
 11 2    3409.6135     0   2   2   1   11f      
 11 2    3957.2041     0   3   1   1   11f      
 11 2    4066.0737     1   1   1   1   11f      
 12 1     646.0702     0   1   1   0   12f      
 12 1    1230.5703     0   2   2   0   12f      
 12 1    1791.3177     0   3   1   0   12f      
 12 1    1901.5867     1   1   1   0   12f      
 12 1    2493.1656     1   2   2   0   12f      
 12 1    2848.3635     0   1   1   1   12f      
 12 1    3051.9099     1   3   1   0   12f      
 12 1    3154.8516     2   1   1   0   12f      
 12 1    3419.0561     0   2   2   1   12f      
 12 1    3966.6619     0   3   1   1   12f      
 12 1    4075.4808     1   1   1   1   12f      
 12 2      61.7063     0   0   0   0   12e      
 12 2     645.9593     0   1   1   0   12e      
 12 2    1216.9543     0   2   0   0   12e      
 12 2    1230.5709     0   2   2   0   12e      
 12 2    1308.3622     1   0   0   0   12e      
 12 2    1791.1171     0   3   1   0   12e      
 12 2    1901.4507     1   1   1   0   12e      
 12 2    2277.9141     0   0   0   1   12e      
 12 2    2355.9104     0   4   0   0   12e      
 12 2    2473.0607     1   2   0   0   12e      
 12 2    2493.1663     1   2   2   0   12e      
 12 2    2552.4803     2   0   0   0   12e      
 12 2    2848.2542     0   1   1   1   12e      
 12 2    3051.6905     1   3   1   0   12e      
 12 2    3154.6793     2   1   1   0   12e      
 12 2    3405.7235     0   2   0   1   12e      
 12 2    3419.0567     0   2   2   1   12e      
 12 2    3495.9471     1   0   0   1   12e      
 12 2    3617.3027     1   4   0   0   12e      
 12 2    3722.2998     2   2   0   0   12e      
 12 2    3796.5508     3   0   0   0   12e      
 12 2    3966.4644     0   3   1   1   12e      
 12 2    4075.3472     1   1   1   1   12e      
 12 2    4463.7260     0   0   0   2   12e      
 12 2    4633.5428     1   2   0   1   12e      
 12 2    4711.3304     2   0   0   1   12e      
 13 1      71.9899     0   0   0   0   13e      
 13 1     656.2476     0   1   1   0   13e      
 13 1    1227.2558     0   2   0   0   13e      
 13 1    1240.8825     0   2   2   0   13e      
 13 1    1318.6078     1   0   0   0   13e      
 13 1    1801.4112     0   3   1   0   13e      
 13 1    1911.7025     1   1   1   0   13e      
 13 1    2288.1139     0   0   0   1   13e      
 13 1    2366.2245     0   4   0   0   13e      
 13 1    2483.3187     1   2   0   0   13e      
 13 1    2503.4451     1   2   2   0   13e      
 13 1    2562.6953     2   0   0   0   13e      
 13 1    2858.4597     0   1   1   1   13e      
 13 1    3061.9419     1   3   1   0   13e      
 13 1    3164.8993     2   1   1   0   13e      
 13 1    3415.9426     0   2   0   1   13e      
 13 1    3429.2862     0   2   2   1   13e      
 13 1    3506.1083     1   0   0   1   13e      
 13 1    3627.5725     1   4   0   0   13e      
 13 1    3732.5116     2   2   0   0   13e      
 13 1    3806.7467     3   0   0   0   13e      
 13 1    3976.6771     0   3   1   1   13e      
 13 1    4085.5158     1   1   1   1   13e      
 13 1    4473.8417     0   0   0   2   13e      
 13 1    4643.7173     1   2   0   1   13e      
 13 1    4721.4611     2   0   0   1   13e      
 13 2     656.3771     0   1   1   0   13f      
 13 2    1240.8816     0   2   2   0   13f      
 13 2    1801.6452     0   3   1   0   13f      
 13 2    1911.8610     1   1   1   0   13f      
 13 2    2503.4442     1   2   2   0   13f      
 13 2    2858.5872     0   1   1   1   13f      
 13 2    3062.1978     1   3   1   0   13f      
 13 2    3165.1003     2   1   1   0   13f      
 13 2    3429.2854     0   2   2   1   13f      
 13 2    3976.9074     0   3   1   1   13f      
 13 2    4085.6716     1   1   1   1   13f      
 14 1     667.4765     0   1   1   0   14f      
 14 1    1251.9859     0   2   2   0   14f      
 14 1    1812.7669     0   3   1   0   14f      
 14 1    1922.9256     1   1   1   0   14f      
 14 1    2514.5131     1   2   2   0   14f      
 14 1    2869.5971     0   1   1   1   14f      
 14 1    3073.2770     1   3   1   0   14f      
 14 1    3176.1375     2   1   1   0   14f      
 14 1    3440.3012     0   2   2   1   14f      
 14 1    3987.9410     0   3   1   1   14f      
 14 1    4096.6462     1   1   1   1   14f      
 14 2      83.0644     0   0   0   0   14e      
 14 2     667.3271     0   1   1   0   14e      
 14 2    1238.3493     0   2   0   0   14e      
 14 2    1251.9870     0   2   2   0   14e      
 14 2    1329.6413     1   0   0   0   14e      
 14 2    1812.4968     0   3   1   0   14e      
 14 2    1922.7426     1   1   1   0   14e      
 14 2    2299.0979     0   0   0   1   14e      
 14 2    2377.3317     0   4   0   0   14e      
 14 2    2494.3655     1   2   0   0   14e      
 14 2    2514.5143     1   2   2   0   14e      
 14 2    2573.6958     2   0   0   0   14e      
 14 2    2869.4500     0   1   1   1   14e      
 14 2    3072.9816     1   3   1   0   14e      
 14 2    3175.9053     2   1   1   0   14e      
 14 2    3426.9474     0   2   0   1   14e      
 14 2    3440.3024     0   2   2   1   14e      
 14 2    3517.0508     1   0   0   1   14e      
 14 2    3638.6317     1   4   0   0   14e      
 14 2    3743.5086     2   2   0   0   14e      
 14 2    3817.7266     3   0   0   0   14e      
 14 2    3987.6753     0   3   1   1   14e      
 14 2    4096.4664     1   1   1   1   14e      
 14 2    4484.7352     0   0   0   2   14e      
 14 2    4654.6740     1   2   0   1   14e      
 14 2    4732.3708     2   0   0   1   14e      
 15 1      94.9296     0   0   0   0   15e      
 15 1     679.1978     0   1   1   0   15e      
 15 1    1250.2349     0   2   0   0   15e      
 15 1    1263.8845     0   2   2   0   15e      
 15 1    1341.4626     1   0   0   0   15e      
 15 1    1824.3740     0   3   1   0   15e      
 15 1    1934.5710     1   1   1   0   15e      
 15 1    2310.8664     0   0   0   1   15e      
 15 1    2389.2317     0   4   0   0   15e      
 15 1    2506.2010     1   2   0   0   15e      
 15 1    2526.3739     1   2   2   0   15e      
 15 1    2585.4819     2   0   0   0   15e      
 15 1    2881.2250     0   1   1   1   15e      
 15 1    3084.8097     1   3   1   0   15e      
 15 1    3187.6971     2   1   1   0   15e      
 15 1    3438.7379     0   2   0   1   15e      
 15 1    3452.1051     0   2   2   1   15e      
 15 1    3528.7747     1   0   0   1   15e      
 15 1    3650.4804     1   4   0   0   15e      
 15 1    3755.2907     2   2   0   0   15e      
 15 1    3829.4907     3   0   0   0   15e      
 15 1    3999.4587     0   3   1   1   15e      
 15 1    4108.1989     1   1   1   1   15e      
 15 1    4496.4066     0   0   0   2   15e      
 15 1    4666.4132     1   2   0   1   15e      
 15 1    4744.0597     2   0   0   1   15e      
 15 2     679.3685     0   1   1   0   15f      
 15 2    1263.8829     0   2   2   0   15f      
 15 2    1824.6826     0   3   1   0   15f      
 15 2    1934.7802     1   1   1   0   15f      
 15 2    2526.3725     1   2   2   0   15f      
 15 2    2881.3931     0   1   1   1   15f      
 15 2    3085.1471     1   3   1   0   15f      
 15 2    3187.9626     2   1   1   0   15f      
 15 2    3452.1037     0   2   2   1   15f      
 15 2    3999.7621     0   3   1   1   15f      
 15 2    4108.4043     1   1   1   1   15f      
 16 1     692.0529     0   1   1   0   16f      
 16 1    1276.5729     0   2   2   0   16f      
 16 1    1837.3923     0   3   1   0   16f      
 16 1    1947.4248     1   1   1   0   16f      
 16 1    2539.0221     1   2   2   0   16f      
 16 1    2893.9752     0   1   1   1   16f      
 16 1    3097.8083     1   3   1   0   16f      
 16 1    3200.5759     2   1   1   0   16f      
 16 1    3464.6925     0   2   2   1   16f      
 16 1    4012.3711     0   3   1   1   16f      
 16 1    4120.9461     1   1   1   1   16f      
 16 2     107.5855     0   0   0   0   16e      
 16 2     691.8595     0   1   1   0   16e      
 16 2    1262.9124     0   2   0   0   16e      
 16 2    1276.5749     0   2   2   0   16e      
 16 2    1354.0717     1   0   0   0   16e      
 16 2    1837.0427     0   3   1   0   16e      
 16 2    1947.1877     1   1   1   0   16e      
 16 2    2323.4190     0   0   0   1   16e      
 16 2    2401.9244     0   4   0   0   16e      
 16 2    2518.8252     1   2   0   0   16e      
 16 2    2539.0239     1   2   2   0   16e      
 16 2    2598.0534     2   0   0   0   16e      
 16 2    2893.7847     0   1   1   1   16e      
 16 2    3097.4257     1   3   1   0   16e      
 16 2    3200.2749     2   1   1   0   16e      
 16 2    3451.3140     0   2   0   1   16e      
 16 2    3464.6946     0   2   2   1   16e      
 16 2    3541.2798     1   0   0   1   16e      
 16 2    3663.1184     1   4   0   0   16e      
 16 2    3767.8579     2   2   0   0   16e      
 16 2    3842.0388     3   0   0   0   16e      
 16 2    4012.0271     0   3   1   1   16e      
 16 2    4120.7133     1   1   1   1   16e      
 16 2    4508.8558     0   0   0   2   16e      
 16 2    4678.9345     1   2   0   1   16e      
 16 2    4756.5276     2   0   0   1   16e      
 17 1     121.0320     0   0   0   0   17e      
 17 1     705.3121     0   1   1   0   17e      
 17 1    1276.3818     0   2   0   0   17e      
 17 1    1290.0582     0   2   2   0   17e      
 17 1    1367.4686     1   0   0   0   17e      
 17 1    1850.5028     0   3   1   0   17e      
 17 1    1960.5926     1   1   1   0   17e      
 17 1    2336.7558     0   0   0   1   17e      
 17 1    2415.4097     0   4   0   0   17e      
 17 1    2532.2378     1   2   0   0   17e      
 17 1    2552.4642     1   2   2   0   17e      
 17 1    2611.4104     2   0   0   0   17e      
 17 1    2907.1290     0   1   1   1   17e      
 17 1    3110.8300     1   3   1   0   17e      
 17 1    3213.6385     2   1   1   0   17e      
 17 1    3464.6757     0   2   0   1   17e      
 17 1    3478.0705     0   2   2   1   17e      
 17 1    3554.5663     1   0   0   1   17e      
 17 1    3676.5458     1   4   0   0   17e      
 17 1    3781.2100     2   2   0   0   17e      
 17 1    3855.3710     3   0   0   0   17e      
 17 1    4025.3809     0   3   1   1   17e      
 17 1    4134.0095     1   1   1   1   17e      
 17 1    4522.0827     0   0   0   2   17e      
 17 1    4692.2378     1   2   0   1   17e      
 17 1    4769.7743     2   0   0   1   17e      
 17 2     705.5298     0   1   1   0   17f      
 17 2    1290.0555     0   2   2   0   17f      
 17 2    1850.8959     0   3   1   0   17f      
 17 2    1960.8593     1   1   1   0   17f      
 17 2    2552.4620     1   2   2   0   17f      
 17 2    2907.3433     0   1   1   1   17f      
 17 2    3111.2603     1   3   1   0   17f      
 17 2    3213.9772     2   1   1   0   17f      
 17 2    3478.0680     0   2   2   1   17f      
 17 2    4025.7676     0   3   1   1   17f      
 17 2    4134.2713     1   1   1   1   17f      
 18 1     719.7990     0   1   1   0   18f      
 18 1    1304.3309     0   2   2   0   18f      
 18 1    1865.1934     0   3   1   0   18f      
 18 1    1975.0838     1   1   1   0   18f      
 18 1    2566.6921     1   2   2   0   18f      
 18 1    2921.4974     0   1   1   1   18f      
 18 1    3125.5031     1   3   1   0   18f      
 18 1    3228.1666     2   1   1   0   18f      
 18 1    3492.2297     0   2   2   1   18f      
 18 1    4039.9518     0   3   1   1   18f      
 18 1    4148.3801     1   1   1   1   18f      
 18 2     135.2691     0   0   0   0   18e      
 18 2     719.5558     0   1   1   0   18e      
 18 2    1290.6431     0   2   0   0   18e      
 18 2    1304.3342     0   2   2   0   18e      
 18 2    1381.6531     1   0   0   0   18e      
 18 2    1864.7540     0   3   1   0   18e      
 18 2    1974.7855     1   1   1   0   18e      
 18 2    2350.8767     0   0   0   1   18e      
 18 2    2429.6876     0   4   0   0   18e      
 18 2    2546.4390     1   2   0   0   18e      
 18 2    2566.6948     1   2   2   0   18e      
 18 2    2625.5527     2   0   0   0   18e      
 18 2    2921.2578     0   1   1   1   18e      
 18 2    3125.0222     1   3   1   0   18e      
 18 2    3227.7877     2   1   1   0   18e      
 18 2    3478.8228     0   2   0   1   18e      
 18 2    3492.2330     0   2   2   1   18e      
 18 2    3568.6338     1   0   0   1   18e      
 18 2    3690.7622     1   4   0   0   18e      
 18 2    3795.3471     2   2   0   0   18e      
 18 2    3869.4873     3   0   0   0   18e      
 18 2    4039.5196     0   3   1   1   18e      
 18 2    4148.0873     1   1   1   1   18e      
 18 2    4536.0871     0   0   0   2   18e      
 18 2    4706.3233     1   2   0   1   18e      
 18 2    4783.8000     2   0   0   1   18e      
 19 1     150.2967     0   0   0   0   19e      
 19 1     734.5902     0   1   1   0   19e      
 19 1    1305.6960     0   2   0   0   19e      
 19 1    1319.4030     0   2   2   0   19e      
 19 1    1396.6252     1   0   0   0   19e      
 19 1    1879.7966     0   3   1   0   19e      
 19 1    1989.7666     1   1   1   0   19e      
 19 1    2365.7816     0   0   0   1   19e      
 19 1    2444.7580     0   4   0   0   19e      
 19 1    2561.4286     1   2   0   0   19e      
 19 1    2581.7157     1   2   2   0   19e      
 19 1    2640.4804     2   0   0   0   19e      
 19 1    2936.1713     0   1   1   1   19e      
 19 1    3140.0025     1   3   1   0   19e      
 19 1    3242.7227     2   1   1   0   19e      
 19 1    3493.7553     0   2   0   1   19e      
 19 1    3507.1818     0   2   2   1   19e      
 19 1    3583.4826     1   0   0   1   19e      
 19 1    3705.7677     1   4   0   0   19e      
 19 1    3810.2690     2   2   0   0   19e      
 19 1    3884.3876     3   0   0   0   19e      
 19 1    4054.4434     0   3   1   1   19e      
 19 1    4162.9470     1   1   1   1   19e      
 19 1    4550.8693     0   0   0   2   19e      
 19 1    4721.1908     1   2   0   1   19e      
 19 1    4798.6046     2   0   0   1   19e      
 19 2     734.8605     0   1   1   0   19f      
 19 2    1319.3988     0   2   2   0   19f      
 19 2    1880.2847     0   3   1   0   19f      
 19 2    1990.0980     1   1   1   0   19f      
 19 2    2581.7123     1   2   2   0   19f      
 19 2    2936.4373     0   1   1   1   19f      
 19 2    3140.5365     1   3   1   0   19f      
 19 2    3243.1438     2   1   1   0   19f      
 19 2    3507.1777     0   2   2   1   19f      
 19 2    4054.9234     0   3   1   1   19f      
 19 2    4163.2722     1   1   1   1   19f      
 20 1     750.7141     0   1   1   0   20f      
 20 1    1335.2593     0   2   2   0   20f      
 20 1    1896.1696     0   3   1   0   20f      
 20 1    2005.9021     1   1   1   0   20f      
 20 1    2597.5226     1   2   2   0   20f      
 20 1    2952.1632     0   1   1   1   20f      
 20 1    3156.3608     1   3   1   0   20f      
 20 1    3258.9091     2   1   1   0   20f      
 20 1    3522.9120     0   2   2   1   20f      
 20 1    4070.6824     0   3   1   1   20f      
 20 1    4178.9478     1   1   1   1   20f      
 20 2     166.1148     0   0   0   0   20e      
 20 2     750.4155     0   1   1   0   20e      
 20 2    1321.5406     0   2   0   0   20e      
 20 2    1335.2645     0   2   2   0   20e      
 20 2    1412.3849     1   0   0   0   20e      
 20 2    1895.6303     0   3   1   0   20e      
 20 2    2005.5356     1   1   1   0   20e      
 20 2    2381.4706     0   0   0   1   20e      
 20 2    2460.6206     0   4   0   0   20e      
 20 2    2577.2064     1   2   0   0   20e      
 20 2    2597.5266     1   2   2   0   20e      
 20 2    2656.1934     2   0   0   0   20e      
 20 2    2951.8690     0   1   1   1   20e      
 20 2    3155.7706     1   3   1   0   20e      
 20 2    3258.4433     2   1   1   0   20e      
 20 2    3509.4731     0   2   0   1   20e      
 20 2    3522.9171     0   2   2   1   20e      
 20 2    3599.1123     1   0   0   1   20e      
 20 2    3721.5621     1   4   0   0   20e      
 20 2    3825.9758     2   2   0   0   20e      
 20 2    3900.0718     3   0   0   0   20e      
 20 2    4070.1519     0   3   1   1   20e      
 20 2    4178.5882     1   1   1   1   20e      
 20 2    4566.4289     0   0   0   2   20e      
 20 2    4736.8401     1   2   0   1   20e      
 20 2    4814.1881     2   0   0   1   20e      
 21 1     182.7232     0   0   0   0   21e      
 21 1     767.0315     0   1   1   0   21e      
 21 1    1338.1767     0   2   0   0   21e      
 21 1    1351.9186     0   2   2   0   21e      
 21 1    1428.9321     1   0   0   0   21e      
 21 1    1912.2550     0   3   1   0   21e      
 21 1    2022.0927     1   1   1   0   21e      
 21 1    2397.9435     0   0   0   1   21e      
 21 1    2477.2755     0   4   0   0   21e      
 21 1    2593.7724     1   2   0   0   21e      
 21 1    2614.1276     1   2   2   0   21e      
 21 1    2672.6916     2   0   0   0   21e      
 21 1    2968.3512     0   1   1   1   21e      
 21 1    3172.3265     1   3   1   0   21e      
 21 1    3274.9494     2   1   1   0   21e      
 21 1    3525.9761     0   2   0   1   21e      
 21 1    3539.4385     0   2   2   1   21e      
 21 1    3615.5231     1   0   0   1   21e      
 21 1    3738.1454     1   4   0   0   21e      
 21 1    3842.4671     2   2   0   0   21e      
 21 1    3916.5400     3   0   0   0   21e      
 21 1    4086.6453     0   3   1   1   21e      
 21 1    4195.0110     1   1   1   1   21e      
 21 1    4582.7660     0   0   0   2   21e      
 21 1    4753.2712     1   2   0   1   21e      
 21 1    4830.5502     2   0   0   1   21e      
 21 2     767.3600     0   1   1   0   21f      
 21 2    1351.9123     0   2   2   0   21f      
 21 2    1912.8480     0   3   1   0   21f      
 21 2    2022.4958     1   1   1   0   21f      
 21 2    2614.1228     1   2   2   0   21f      
 21 2    2968.6746     0   1   1   1   21f      
 21 2    3172.9754     1   3   1   0   21f      
 21 2    3275.4620     2   1   1   0   21f      
 21 2    3539.4324     0   2   2   1   21f      
 21 2    4087.2286     0   3   1   1   21f      
 21 2    4195.4065     1   1   1   1   21f      
 22 1     784.7978     0   1   1   0   22f      
 22 1    1369.3576     0   2   2   0   22f      
 22 1    1930.3200     0   3   1   0   22f      
 22 1    2039.8793     1   1   1   0   22f      
 22 1    2631.5131     1   2   2   0   22f      
 22 1    2985.9719     0   1   1   1   22f      
 22 1    3190.3807     1   3   1   0   22f      
 22 1    3292.8028     2   1   1   0   22f      
 22 1    3556.7389     0   2   2   1   22f      
 22 1    4104.5622     0   3   1   1   22f      
 22 1    4212.6485     1   1   1   1   22f      
 22 2     200.1219     0   0   0   0   22e      
 22 2     784.4381     0   1   1   0   22e      
 22 2    1355.6042     0   2   0   0   22e      
 22 2    1369.3652     0   2   2   0   22e      
 22 2    1446.2667     1   0   0   0   22e      
 22 2    1929.6707     0   3   1   0   22e      
 22 2    2039.4376     1   1   1   0   22e      
 22 2    2415.2002     0   0   0   1   22e      
 22 2    2494.7222     0   4   0   0   22e      
 22 2    2611.1265     1   2   0   0   22e      
 22 2    2631.5188     1   2   2   0   22e      
 22 2    2689.9749     2   0   0   0   22e      
 22 2    2985.6176     0   1   1   1   22e      
 22 2    3189.6701     1   3   1   0   22e      
 22 2    3292.2411     2   1   1   0   22e      
 22 2    3543.2641     0   2   0   1   22e      
 22 2    3556.7463     0   2   2   1   22e      
 22 2    3632.7146     1   0   0   1   22e      
 22 2    3755.5173     1   4   0   0   22e      
 22 2    3859.7430     2   2   0   0   22e      
 22 2    3933.7919     3   0   0   0   22e      
 22 2    4103.9234     0   3   1   1   22e      
 22 2    4212.2152     1   1   1   1   22e      
 22 2    4599.8804     0   0   0   2   22e      
 22 2    4770.4839     1   2   0   1   22e      
 22 2    4847.6911     2   0   0   1   22e      
 23 1     218.3108     0   0   0   0   23e      
 23 1     802.6353     0   1   1   0   23e      
 23 1    1373.8230     0   2   0   0   23e      
 23 1    1387.6043     0   2   2   0   23e      
 23 1    1464.3885     1   0   0   0   23e      
 23 1    1947.8773     0   3   1   0   23e      
 23 1    2057.5702     1   1   1   0   23e      
 23 1    2433.2407     0   0   0   1   23e      
 23 1    2512.9608     0   4   0   0   23e      
 23 1    2629.2686     1   2   0   0   23e      
 23 1    2649.6997     1   2   2   0   23e      
 23 1    2708.0432     2   0   0   0   23e      
 23 1    3003.6682     0   1   1   1   23e      
 23 1    3207.8012     1   3   1   0   23e      
 23 1    3310.3180     2   1   1   0   23e      
 23 1    3561.3372     0   2   0   1   23e      
 23 1    3574.8402     0   2   2   1   23e      
 23 1    3650.6872     1   0   0   1   23e      
 23 1    3773.6777     1   4   0   0   23e      
 23 1    3877.8032     2   2   0   0   23e      
 23 1    3951.8277     3   0   0   0   23e      
 23 1    4121.9860     0   3   1   1   23e      
 23 1    4230.2009     1   1   1   1   23e      
 23 1    4617.7721     0   0   0   2   23e      
 23 1    4788.4783     1   2   0   1   23e      
 23 1    4865.6105     2   0   0   1   23e      
 23 2     803.0277     0   1   1   0   23f      
 23 2    1387.5953     0   2   2   0   23f      
 23 2    1948.5853     0   3   1   0   23f      
 23 2    2058.0522     1   1   1   0   23f      
 23 2    2649.6931     1   2   2   0   23f      
 23 2    3004.0546     0   1   1   1   23f      
 23 2    3208.5761     1   3   1   0   23f      
 23 2    3310.9313     2   1   1   0   23f      
 23 2    3574.8314     0   2   2   1   23f      
 23 2    4122.6827     0   3   1   1   23f      
 23 2    4230.6736     1   1   1   1   23f      
 24 1     822.0494     0   1   1   0   24f      
 24 1    1406.6251     0   2   2   0   24f      
 24 1    1967.6440     0   3   1   0   24f      
 24 1    2077.0145     1   1   1   0   24f      
 24 1    2668.6628     1   2   2   0   24f      
 24 1    3022.9228     0   1   1   1   24f      
 24 1    3227.5620     1   3   1   0   24f      
 24 1    3329.8474     2   1   1   0   24f      
 24 1    3593.7097     0   2   2   1   24f      
 24 1    4141.5903     0   3   1   1   24f      
 24 1    4249.4818     1   1   1   1   24f      
 24 2     237.2897     0   0   0   0   24e      
 24 2     821.6229     0   1   1   0   24e      
 24 2    1392.8331     0   2   0   0   24e      
 24 2    1406.6358     0   2   2   0   24e      
 24 2    1483.2976     1   0   0   0   24e      
 24 2    1966.8746     0   3   1   0   24e      
 24 2    2076.4905     1   1   1   0   24e      
 24 2    2452.0647     0   0   0   1   24e      
 24 2    2531.9913     0   4   0   0   24e      
 24 2    2648.1986     1   2   0   0   24e      
 24 2    2668.6707     1   2   2   0   24e      
 24 2    2726.8967     2   0   0   0   24e      
 24 2    3022.5028     0   1   1   1   24e      
 24 2    3226.7199     1   3   1   0   24e      
 24 2    3329.1804     2   1   1   0   24e      
 24 2    3580.1951     0   2   0   1   24e      
 24 2    3593.7203     0   2   2   1   24e      
 24 2    3669.4403     1   0   0   1   24e      
 24 2    3792.6264     1   4   0   0   24e      
 24 2    3896.6480     2   2   0   0   24e      
 24 2    3970.6474     3   0   0   0   24e      
 24 2    4140.8333     0   3   1   1   24e      
 24 2    4248.9678     1   1   1   1   24e      
 24 2    4636.4410     0   0   0   2   24e      
 24 2    4807.2541     1   2   0   1   24e      
 24 2    4884.3085     2   0   0   1   24e      
 25 1     257.0587     0   0   0   0   25e      
 25 1     841.4009     0   1   1   0   25e      
 25 1    1412.6342     0   2   0   0   25e      
 25 1    1426.4597     0   2   2   0   25e      
 25 1    1502.9939     1   0   0   0   25e      
 25 1    1986.6626     0   3   1   0   25e      
 25 1    2096.1984     1   1   1   0   25e      
 25 1    2471.6723     0   0   0   1   25e      
 25 1    2551.8133     0   4   0   0   25e      
 25 1    2667.9163     1   2   0   0   25e      
 25 1    2688.4313     1   2   2   0   25e      
 25 1    2746.5351     2   0   0   0   25e      
 25 1    3042.1215     0   1   1   1   25e      
 25 1    3246.4259     1   3   1   0   25e      
 25 1    3348.8279     2   1   1   0   25e      
 25 1    3599.8377     0   2   0   1   25e      
 25 1    3613.3862     0   2   2   1   25e      
 25 1    3688.9742     1   0   0   1   25e      
 25 1    3812.3633     1   4   0   0   25e      
 25 1    3916.2769     2   2   0   0   25e      
 25 1    3990.2506     3   0   0   0   25e      
 25 1    4160.4648     0   3   1   1   25e      
 25 1    4268.5159     1   1   1   1   25e      
 25 1    4655.8870     0   0   0   2   25e      
 25 1    4826.8111     1   2   0   1   25e      
 25 1    4903.7851     2   0   0   1   25e      
 25 2     841.8629     0   1   1   0   25f      
 25 2    1426.4470     0   2   2   0   25f      
 25 2    1987.4958     0   3   1   0   25f      
 25 2    2096.7662     1   1   1   0   25f      
 25 2    2688.4223     1   2   2   0   25f      
 25 2    3042.5764     0   1   1   1   25f      
 25 2    3247.3378     1   3   1   0   25f      
 25 2    3349.5509     2   1   1   0   25f      
 25 2    3613.3740     0   2   2   1   25f      
 25 2    4161.2846     0   3   1   1   25f      
 25 2    4269.0729     1   1   1   1   25f      
 26 1     862.4680     0   1   1   0   26f      
 26 1    1447.0610     0   2   2   0   26f      
 26 1    2008.1406     0   3   1   0   26f      
 26 1    2117.3073     1   1   1   0   26f      
 26 1    2708.9713     1   2   2   0   26f      
 26 1    3063.0153     0   1   1   1   26f      
 26 1    3267.9038     1   3   1   0   26f      
 26 1    3370.0422     2   1   1   0   26f      
 26 1    3633.8238     0   2   2   1   26f      
 26 1    4181.7658     0   3   1   1   26f      
 26 1    4289.4469     1   1   1   1   26f      
 26 2     277.6177     0   0   0   0   26e      
 26 2     861.9691     0   1   1   0   26e      
 26 2    1433.2263     0   2   0   0   26e      
 26 2    1447.0757     0   2   2   0   26e      
 26 2    1523.4772     1   0   0   0   26e      
 26 2    2007.2411     0   3   1   0   26e      
 26 2    2116.6938     1   1   1   0   26e      
 26 2    2492.0635     0   0   0   1   26e      
 26 2    2572.4265     0   4   0   0   26e      
 26 2    2688.4217     1   2   0   0   26e      
 26 2    2708.9817     1   2   2   0   26e      
 26 2    2766.9583     2   0   0   0   26e      
 26 2    3062.5240     0   1   1   1   26e      
 26 2    3266.9192     1   3   1   0   26e      
 26 2    3369.2607     2   1   1   0   26e      
 26 2    3620.2650     0   2   0   1   26e      
 26 2    3633.8382     0   2   2   1   26e      
 26 2    3709.2887     1   0   0   1   26e      
 26 2    3832.8882     1   4   0   0   26e      
 26 2    3936.6898     2   2   0   0   26e      
 26 2    4010.6377     3   0   0   0   26e      
 26 2    4180.8807     0   3   1   1   26e      
 26 2    4288.8453     1   1   1   1   26e      
 26 2    4676.1099     0   0   0   2   26e      
 26 2    4924.0400     2   0   0   1   26e      
 27 1     298.9664     0   0   0   0   27e      
 27 1     883.3275     0   1   1   0   27e      
 27 1    1454.6093     0   2   0   0   27e      
 27 1    1468.4839     0   2   2   0   27e      
 27 1    1544.7474     1   0   0   0   27e      
 27 1    2028.6100     0   3   1   0   27e      
 27 1    2137.9766     1   1   1   0   27e      
 27 1    2513.2379     0   0   0   1   27e      
 27 1    2593.8311     0   4   0   0   27e      
 27 1    2709.7146     1   2   0   0   27e      
 27 1    2730.3218     1   2   2   0   27e      
 27 1    2788.1663     2   0   0   0   27e      
 27 1    3083.7104     0   1   1   1   27e      
 27 1    3288.1997     1   3   1   0   27e      
 27 1    3390.4785     2   1   1   0   27e      
 27 1    3641.4768     0   2   0   1   27e      
 27 1    3655.0759     0   2   2   1   27e      
 27 1    3730.3837     1   0   0   1   27e      
 27 1    3854.2011     1   4   0   0   27e      
 27 1    3957.8868     2   2   0   0   27e      
 27 1    4031.8084     3   0   0   0   27e      
 27 1    4202.0807     0   3   1   1   27e      
 27 1    4309.9556     1   1   1   1   27e      
 27 1    4697.1098     0   0   0   2   27e      
 27 1    4945.0733     2   0   0   1   27e      
 27 2     883.8648     0   1   1   0   27f      
 27 2    1468.4669     0   2   2   0   27f      
 27 2    2029.5784     0   3   1   0   27f      
 27 2    2138.6376     1   1   1   0   27f      
 27 2    2730.3098     1   2   2   0   27f      
 27 2    3084.2394     0   1   1   1   27f      
 27 2    3289.2596     1   3   1   0   27f      
 27 2    3391.3207     2   1   1   0   27f      
 27 2    3655.0593     0   2   2   1   27f      
 27 2    4203.0336     0   3   1   1   27f      
 27 2    4310.6038     1   1   1   1   27f      
 28 1     906.0531     0   1   1   0   28f      
 28 1    1490.6645     0   2   2   0   28f      
 28 1    2051.8089     0   3   1   0   28f      
 28 1    2160.7569     1   1   1   0   28f      
 28 1    2752.4377     1   2   2   0   28f      
 28 1    3106.2486     0   1   1   1   28f      
 28 1    3311.4053     1   3   1   0   28f      
 28 1    3413.3866     2   1   1   0   28f      
 28 1    3677.0803     0   2   2   1   28f      
 28 1    4225.0878     0   3   1   1   28f      
 28 1    4332.5432     1   1   1   1   28f      
 28 2     321.1049     0   0   0   0   28e      
 28 2     905.4760     0   1   1   0   28e      
 28 2    1476.7829     0   2   0   0   28e      
 28 2    1490.6842     0   2   2   0   28e      
 28 2    1566.8046     1   0   0   0   28e      
 28 2    2050.7693     0   3   1   0   28e      
 28 2    2160.0468     1   1   1   0   28e      
 28 2    2535.1957     0   0   0   1   28e      
 28 2    2616.0267     0   4   0   0   28e      
 28 2    2731.7949     1   2   0   0   28e      
 28 2    2752.4514     1   2   2   0   28e      
 28 2    2810.1591     2   0   0   0   28e      
 28 2    3105.6804     0   1   1   1   28e      
 28 2    3310.2673     1   3   1   0   28e      
 28 2    3412.4814     2   1   1   0   28e      
 28 2    3663.4729     0   2   0   1   28e      
 28 2    3677.0994     0   2   2   1   28e      
 28 2    3752.2589     1   0   0   1   28e      
 28 2    3876.3015     1   4   0   0   28e      
 28 2    3979.8676     2   2   0   0   28e      
 28 2    4053.7626     3   0   0   0   28e      
 28 2    4224.0647     0   3   1   1   28e      
 28 2    4331.8468     1   1   1   1   28e      
 28 2    4718.8864     0   0   0   2   28e      
 28 2    4966.8847     2   0   0   1   28e      
 29 1     344.0329     0   0   0   0   29e      
 29 1     928.4145     0   1   1   0   29e      
 29 1    1499.7471     0   2   0   0   29e      
 29 1    1513.6765     0   2   2   0   29e      
 29 1    1589.6485     1   0   0   0   29e      
 29 1    2073.7187     0   3   1   0   29e      
 29 1    2182.9042     1   1   1   0   29e      
 29 1    2557.9367     0   0   0   1   29e      
 29 1    2639.0131     0   4   0   0   29e      
 29 1    2754.6624     1   2   0   0   29e      
 29 1    2775.3704     1   2   2   0   29e      
 29 1    2832.9365     2   0   0   0   29e      
 29 1    3128.4341     0   1   1   1   29e      
 29 1    3333.1218     1   3   1   0   29e      
 29 1    3435.2690     2   1   1   0   29e      
 29 1    3686.2533     0   2   0   1   29e      
 29 1    3699.9087     0   2   2   1   29e      
 29 1    3774.9145     1   0   0   1   29e      
 29 1    3899.1895     1   4   0   0   29e      
 29 1    4002.6322     2   2   0   0   29e      
 29 1    4076.5004     3   0   0   0   29e      
 29 1    4246.8328     0   3   1   1   29e      
 29 1    4354.5189     1   1   1   1   29e      
 29 1    4741.4399     0   0   0   2   29e      
 29 1    4989.4745     2   0   0   1   29e      
 29 2     929.0327     0   1   1   0   29f      
 29 2    1513.6539     0   2   2   0   29f      
 29 2    2074.8322     0   3   1   0   29f      
 29 2    2183.6652     1   1   1   0   29f      
 29 2    2775.3548     1   2   2   0   29f      
 29 2    3129.0427     0   1   1   1   29f      
 29 2    3334.3405     1   3   1   0   29f      
 29 2    3436.2396     2   1   1   0   29f      
 29 2    3699.8866     0   2   2   1   29f      
 29 2    4247.9284     0   3   1   1   29f      
 29 2    4355.2653     1   1   1   1   29f      
 30 1     952.8035     0   1   1   0   30f      
 30 1    1537.4348     0   2   2   0   30f      
 30 1    2098.6479     0   3   1   0   30f      
 30 1    2207.3625     1   1   1   0   30f      
 30 1    2799.0611     1   2   2   0   30f      
 30 1    3152.6218     0   1   1   1   30f      
 30 1    3358.0654     1   3   1   0   30f      
 30 1    3459.8800     2   1   1   0   30f      
 30 1    3723.4783     0   2   2   1   30f      
 30 1    4271.5552     0   3   1   1   30f      
 30 1    4378.7698     1   1   1   1   30f      
 30 2     367.7505     0   0   0   0   30e      
 30 2     952.1428     0   1   1   0   30e      
 30 2    1523.5018     0   2   0   0   30e      
 30 2    1537.4607     0   2   2   0   30e      
 30 2    1613.2791     1   0   0   0   30e      
 30 2    2097.4582     0   3   1   0   30e      
 30 2    2206.5486     1   1   1   0   30e      
 30 2    2581.4606     0   0   0   1   30e      
 30 2    2662.7903     0   4   0   0   30e      
 30 2    2778.3171     1   2   0   0   30e      
 30 2    2799.0789     1   2   2   0   30e      
 30 2    2856.4983     2   0   0   0   30e      
 30 2    3151.9713     0   1   1   1   30e      
 30 2    3356.7631     1   3   1   0   30e      
 30 2    3458.8416     2   1   1   0   30e      
 30 2    3709.8178     0   2   0   1   30e      
 30 2    3723.5034     0   2   2   1   30e      
 30 2    3798.3503     1   0   0   1   30e      
 30 2    3922.8647     1   4   0   0   30e      
 30 2    4026.1804     2   2   0   0   30e      
 30 2    4100.0215     3   0   0   0   30e      
 30 2    4270.3846     0   3   1   1   30e      
 30 2    4377.9718     1   1   1   1   30e      
 30 2    4764.7698     0   0   0   2   30e      
 30 2    5012.8422     2   0   0   1   30e      
 31 1     392.2575     0   0   0   0   31e      
 31 1     976.6608     0   1   1   0   31e      
 31 1    1548.0468     0   2   0   0   31e      
 31 1    1562.0366     0   2   2   0   31e      
 31 1    1637.6962     1   0   0   0   31e      
 31 1    2121.9877     0   3   1   0   31e      
 31 1    2230.9801     1   1   1   0   31e      
 31 1    2605.7676     0   0   0   1   31e      
 31 1    2687.3579     0   4   0   0   31e      
 31 1    2802.7587     1   2   0   0   31e      
 31 1    2823.5766     1   2   2   0   31e      
 31 1    2880.8447     2   0   0   0   31e      
 31 1    3176.2917     0   1   1   1   31e      
 31 1    3381.1910     1   3   1   0   31e      
 31 1    3483.1988     2   1   1   0   31e      
 31 1    3734.1662     0   2   0   1   31e      
 31 1    3747.8836     0   2   2   1   31e      
 31 1    3822.5662     1   0   0   1   31e      
 31 1    3947.3271     1   4   0   0   31e      
 31 1    4050.5119     2   2   0   0   31e      
 31 1    4124.3261     3   0   0   0   31e      
 31 1    4294.7201     0   3   1   1   31e      
 31 1    4402.2052     1   1   1   1   31e      
 31 1    4788.8762     0   0   0   2   31e      
 31 1    5036.9881     2   0   0   1   31e      
 31 2     977.3656     0   1   1   0   31f      
 31 2    1562.0072     0   2   2   0   31f      
 31 2    2123.2560     0   3   1   0   31f      
 31 2    2231.8485     1   1   1   0   31f      
 31 2    2823.5564     1   2   2   0   31f      
 31 2    3176.9856     0   1   1   1   31f      
 31 2    3382.5796     1   3   1   0   31f      
 31 2    3484.3072     2   1   1   0   31f      
 31 2    3747.8551     0   2   2   1   31f      
 31 2    4295.9678     0   3   1   1   31f      
 31 2    4403.0567     1   1   1   1   31f      
 32 1    1002.7186     0   1   1   0   32f      
 32 1    1587.3709     0   2   2   0   32f      
 32 1    2148.6564     0   3   1   0   32f      
 32 1    2257.1233     1   1   1   0   32f      
 32 1    2848.8407     1   2   2   0   32f      
 32 1    3202.1340     0   1   1   1   32f      
 32 1    3407.8832     1   3   1   0   32f      
 32 1    3509.5215     2   1   1   0   32f      
 32 1    3773.0168     0   2   2   1   32f      
 32 1    4321.1665     0   3   1   1   32f      
 32 1    4428.1260     1   1   1   1   32f      
 32 2     417.5537     0   0   0   0   32e      
 32 2    1001.9685     0   1   1   0   32e      
 32 2    1573.3819     0   2   0   0   32e      
 32 2    1587.4042     0   2   2   0   32e      
 32 2    1662.8999     1   0   0   0   32e      
 32 2    2147.3069     0   3   1   0   32e      
 32 2    2256.1984     1   1   1   0   32e      
 32 2    2630.8573     0   0   0   1   32e      
 32 2    2712.7159     0   4   0   0   32e      
 32 2    2827.9871     1   2   0   0   32e      
 32 2    2848.8635     1   2   2   0   32e      
 32 2    2905.9755     2   0   0   0   32e      
 32 2    3201.3955     0   1   1   1   32e      
 32 2    3406.4055     1   3   1   0   32e      
 32 2    3508.3405     2   1   1   0   32e      
 32 2    3759.2985     0   2   0   1   32e      
 32 2    3773.0492     0   2   2   1   32e      
 32 2    3847.5620     1   0   0   1   32e      
 32 2    3972.5763     1   4   0   0   32e      
 32 2    4075.6269     2   2   0   0   32e      
 32 2    4149.4141     3   0   0   0   32e      
 32 2    4319.8391     0   3   1   1   32e      
 32 2    4427.2192     1   1   1   1   32e      
 32 2    4813.7590     0   0   0   2   32e      
 32 2    5061.9119     2   0   0   1   32e      
 33 1     443.6391     0   0   0   0   33e      
 33 1    1028.0656     0   1   1   0   33e      
 33 1    1599.5069     0   2   0   0   33e      
 33 1    1613.5634     0   2   2   0   33e      
 33 1    1688.8898     1   0   0   0   33e      
 33 1    2173.4158     0   3   1   0   33e      
 33 1    2282.2036     1   1   1   0   33e      
 33 1    2656.7297     0   0   0   1   33e      
 33 1    2738.8639     0   4   0   0   33e      
 33 1    2854.0022     1   2   0   0   33e      
 33 1    2874.9394     1   2   2   0   33e      
 33 1    2931.8904     2   0   0   0   33e      
 33 1    3227.2824     0   1   1   1   33e      
 33 1    3432.4064     1   3   1   0   33e      
 33 1    3534.2668     2   1   1   0   33e      
 33 1    3785.2143     0   2   0   1   33e      
 33 1    3799.0000     0   2   2   1   33e      
 33 1    3873.3377     1   0   0   1   33e      
 33 1    3998.6123     1   4   0   0   33e      
 33 1    4101.5249     2   2   0   0   33e      
 33 1    4175.2854     3   0   0   0   33e      
 33 1    4345.7415     0   3   1   1   33e      
 33 1    4453.0135     1   1   1   1   33e      
 33 1    4839.4180     0   0   0   2   33e      
 33 1    5087.6134     2   0   0   1   33e      
 33 2    1028.8625     0   1   1   0   33f      
 33 2    1613.5258     0   2   2   0   33f      
 33 2    2174.8490     0   3   1   0   33f      
 33 2    2283.1866     1   1   1   0   33f      
 33 2    2874.9138     1   2   2   0   33f      
 33 2    3228.0669     0   1   1   1   33f      
 33 2    3433.9758     1   3   1   0   33f      
 33 2    3535.5228     2   1   1   0   33f      
 33 2    3798.9635     0   2   2   1   33f      
 33 2    4347.1509     0   3   1   1   33f      
 33 2    4453.9775     1   1   1   1   33f      
 34 1    1055.7973     0   1   1   0   34f      
 34 1    1640.4718     0   2   2   0   34f      
 34 1    2201.8333     0   3   1   0   34f      
 34 1    2310.0383     1   1   1   0   34f      
 34 1    2901.7756     1   2   2   0   34f      
 34 1    3254.7842     0   1   1   1   34f      
 34 1    3460.8574     1   3   1   0   34f      
 34 1    3562.3107     2   1   1   0   34f      
 34 1    3825.6951     0   2   2   1   34f      
 34 1    4373.9207     0   3   1   1   34f      
 34 1    4480.6109     1   1   1   1   34f      
 34 2     470.5135     0   0   0   0   34e      
 34 2    1054.9521     0   1   1   0   34e      
 34 2    1626.4219     0   2   0   0   34e      
 34 2    1640.5140     0   2   2   0   34e      
 34 2    1715.6660     1   0   0   0   34e      
 34 2    2200.3141     0   3   1   0   34e      
 34 2    2308.9953     1   1   1   0   34e      
 34 2    2683.3847     0   0   0   1   34e      
 34 2    2765.8018     0   4   0   0   34e      
 34 2    2880.8038     1   2   0   0   34e      
 34 2    2901.8043     1   2   2   0   34e      
 34 2    2958.5897     2   0   0   0   34e      
 34 2    3253.9523     0   1   1   1   34e      
 34 2    3459.1935     1   3   1   0   34e      
 34 2    3560.9775     2   1   1   0   34e      
 34 2    3811.9137     0   2   0   1   34e      
 34 2    3825.7360     0   2   2   1   34e      
 34 2    3899.8932     1   0   0   1   34e      
 34 2    4025.4346     1   4   0   0   34e      
 34 2    4128.2060     2   2   0   0   34e      
 34 2    4201.9398     3   0   0   0   34e      
 34 2    4372.4271     0   3   1   1   34e      
 34 2    4479.5881     1   1   1   1   34e      
 34 2    4865.8531     0   0   0   2   34e      
 34 2    5114.0928     2   0   0   1   34e      
 35 1     498.1768     0   0   0   0   35e      
 35 1    1082.6278     0   1   1   0   35e      
 35 1    1654.1265     0   2   0   0   35e      
 35 1    1668.2560     0   2   2   0   35e      
 35 1    1743.2282     1   0   0   0   35e      
 35 1    2228.0019     0   3   1   0   35e      
 35 1    2336.5737     1   1   1   0   35e      
 35 1    2710.8221     0   0   0   1   35e      
 35 1    2793.5293     0   4   0   0   35e      
 35 1    2908.3917     1   2   0   0   35e      
 35 1    2929.4580     1   2   2   0   35e      
 35 1    2986.0729     2   0   0   0   35e      
 35 1    3281.4050     0   1   1   1   35e      
 35 1    3486.7667     1   3   1   0   35e      
 35 1    3588.4725     2   1   1   0   35e      
 35 1    3839.3964     0   2   0   1   35e      
 35 1    3853.2569     0   2   2   1   35e      
 35 1    3927.2282     1   0   0   1   35e      
 35 1    4053.0432     1   4   0   0   35e      
 35 1    4155.6699     2   2   0   0   35e      
 35 1    4229.3774     3   0   0   0   35e      
 35 1    4506.9429     1   1   1   1   35e      
 35 1    4893.0642     0   0   0   2   35e      
 35 1    5141.3497     2   0   0   1   35e      
 35 2    1083.5226     0   1   1   0   35f      
 35 2    1668.2088     0   2   2   0   35f      
 35 2    2229.6097     0   3   1   0   35f      
 35 2    2337.6784     1   1   1   0   35f      
 35 2    2929.4260     1   2   2   0   35f      
 35 2    3282.2858     0   1   1   1   35f      
 35 2    3488.5278     1   3   1   0   35f      
 35 2    3589.8854     2   1   1   0   35f      
 35 2    3853.2112     0   2   2   1   35f      
 35 2    4508.0263     1   1   1   1   35f      
 36 1    1112.0385     0   1   1   0   36f      
 36 1    1696.7366     0   2   2   0   36f      
 36 1    2258.1775     0   3   1   0   36f      
 36 1    2366.1067     1   1   1   0   36f      
 36 1    2957.8648     1   2   2   0   36f      
 36 1    3310.5714     0   1   1   1   36f      
 36 1    3516.9869     1   3   1   0   36f      
 36 1    3618.2466     2   1   1   0   36f      
 36 1    3881.5118     0   2   2   1   36f      
 36 1    4536.2235     1   1   1   1   36f      
 36 2     526.6288     0   0   0   0   36e      
 36 2    1111.0927     0   1   1   0   36e      
 36 2    1682.6206     0   2   0   0   36e      
 36 2    1696.7892     0   2   2   0   36e      
 36 2    1771.5765     1   0   0   0   36e      
 36 2    2256.4788     0   3   1   0   36e      
 36 2    2364.9383     1   1   1   0   36e      
 36 2    2739.0419     0   0   0   1   36e      
 36 2    2822.0464     0   4   0   0   36e      
 36 2    2936.7659     1   2   0   0   36e      
 36 2    2957.9006     1   2   2   0   36e      
 36 2    3014.3401     2   0   0   0   36e      
 36 2    3309.6405     0   1   1   1   36e      
 36 2    3515.1260     1   3   1   0   36e      
 36 2    3616.7514     2   1   1   0   36e      
 36 2    3867.6623     0   2   0   1   36e      
 36 2    3881.5629     0   2   2   1   36e      
 36 2    3955.3428     1   0   0   1   36e      
 36 2    4081.4378     1   4   0   0   36e      
 36 2    4183.9166     2   2   0   0   36e      
 36 2    4257.5981     3   0   0   0   36e      
 36 2    4535.0777     1   1   1   1   36e      
 36 2    4921.0511     0   0   0   2   36e      
 36 2    5169.3843     2   0   0   1   36e      
 37 1     555.8695     0   0   0   0   37e      
 37 1    1140.3465     0   1   1   0   37e      
 37 1    1711.9040     0   2   0   0   37e      
 37 1    1726.1136     0   2   2   0   37e      
 37 1    1800.7106     1   0   0   0   37e      
 37 1    2285.7448     0   3   1   0   37e      
 37 1    2394.0893     1   1   1   0   37e      
 37 1    2768.0439     0   0   0   1   37e      
 37 1    2851.3526     0   4   0   0   37e      
 37 1    2965.9260     1   2   0   0   37e      
 37 1    2987.1317     1   2   2   0   37e      
 37 1    3043.3912     2   0   0   0   37e      
 37 1    3338.6586     0   1   1   1   37e      
 37 1    3544.2709     1   3   1   0   37e      
 37 1    3645.8146     2   1   1   0   37e      
 37 1    3896.7111     0   2   0   1   37e      
 37 1    3910.6535     0   2   2   1   37e      
 37 1    3984.2367     1   0   0   1   37e      
 37 1    4212.9458     2   2   0   0   37e      
 37 1    4286.6019     3   0   0   0   37e      
 37 1    4563.9924     1   1   1   1   37e      
 37 1    4949.8137     0   0   0   2   37e      
 37 1    5198.1962     2   0   0   1   37e      
 37 2    1141.3447     0   1   1   0   37f      
 37 2    1726.0550     0   2   2   0   37f      
 37 2    2287.5369     0   3   1   0   37f      
 37 2    2395.3231     1   1   1   0   37f      
 37 2    2987.0921     1   2   2   0   37f      
 37 2    3339.6411     0   1   1   1   37f      
 37 2    3546.2346     1   3   1   0   37f      
 37 2    3647.3943     2   1   1   0   37f      
 37 2    3910.5969     0   2   2   1   37f      
 37 2    4565.2025     1   1   1   1   37f      
 38 1    1171.4412     0   1   1   0   38f      
 38 1    1756.1640     0   2   2   0   38f      
 38 1    2317.6875     0   3   1   0   38f      
 38 1    2425.3274     1   1   1   0   38f      
 38 1    3017.1074     1   2   2   0   38f      
 38 1    3369.4946     0   1   1   1   38f      
 38 1    3576.2706     1   3   1   0   38f      
 38 1    3677.3283     2   1   1   0   38f      
 38 1    3940.4661     0   2   2   1   38f      
 38 1    4594.9629     1   1   1   1   38f      
 38 2     585.8987     0   0   0   0   38e      
 38 2    1170.3891     0   1   1   0   38e      
 38 2    1741.9766     0   2   0   0   38e      
 38 2    1756.2289     0   2   2   0   38e      
 38 2    1830.6304     1   0   0   0   38e      
 38 2    2315.7997     0   3   1   0   38e      
 38 2    2424.0264     1   1   1   0   38e      
 38 2    2797.8278     0   0   0   1   38e      
 38 2    2881.4480     0   4   0   0   38e      
 38 2    2995.8720     1   2   0   0   38e      
 38 2    3017.1512     1   2   2   0   38e      
 38 2    3073.2261     2   0   0   0   38e      
 38 2    3368.4591     0   1   1   1   38e      
 38 2    3574.2015     1   3   1   0   38e      
 38 2    3675.6616     2   1   1   0   38e      
 38 2    3926.5428     0   2   0   1   38e      
 38 2    3940.5289     0   2   2   1   38e      
 38 2    4013.9099     1   0   0   1   38e      
 38 2    4242.7573     2   2   0   0   38e      
 38 2    4316.3886     3   0   0   0   38e      
 38 2    4593.6868     1   1   1   1   38e      
 38 2    4979.3520     0   0   0   2   38e      
 38 2    5227.7855     2   0   0   1   38e      
 39 1     616.7162     0   0   0   0   39e      
 39 1    1201.2204     0   1   1   0   39e      
 39 1    1772.8382     0   2   0   0   39e      
 39 1    1787.1350     0   2   2   0   39e      
 39 1    1861.3358     1   0   0   0   39e      
 39 1    2346.6432     0   3   1   0   39e      
 39 1    2454.7495     1   1   1   0   39e      
 39 1    2828.3938     0   0   0   1   39e      
 39 1    2912.3321     0   4   0   0   39e      
 39 1    3026.6036     1   2   0   0   39e      
 39 1    3047.9593     1   2   2   0   39e      
 39 1    3103.8447     2   0   0   0   39e      
 39 1    3399.0420     0   1   1   1   39e      
 39 1    3604.9176     1   3   1   0   39e      
 39 1    3706.2924     2   1   1   0   39e      
 39 1    3957.1571     0   2   0   1   39e      
 39 1    3971.1888     0   2   2   1   39e      
 39 1    4044.3622     1   0   0   1   39e      
 39 1    4273.3511     2   2   0   0   39e      
 39 1    4346.9582     3   0   0   0   39e      
 39 1    4624.1608     1   1   1   1   39e      
 39 1    5009.6656     0   0   0   2   39e      
 39 2    1202.3277     0   1   1   0   39f      
 39 2    1787.0633     0   2   2   0   39f      
 39 2    2348.6293     0   3   1   0   39f      
 39 2    2456.1196     1   1   1   0   39f      
 39 2    3047.9108     1   2   2   0   39f      
 39 2    3400.1318     0   1   1   1   39f      
 39 2    3607.0949     1   3   1   0   39f      
 39 2    3708.0486     2   1   1   0   39f      
 39 2    3971.1195     0   2   2   1   39f      
 39 2    4625.5049     1   1   1   1   39f      
 40 1    1234.0042     0   1   1   0   40f      
 40 1    1818.7529     0   2   2   0   40f      
 40 1    2380.3620     0   3   1   0   40f      
 40 1    2487.6994     1   1   1   0   40f      
 40 1    3079.5021     1   2   2   0   40f      
 40 1    3431.5525     0   1   1   1   40f      
 40 1    3638.7072     1   3   1   0   40f      
 40 1    3739.5549     2   1   1   0   40f      
 40 1    4002.5567     0   2   2   1   40f      
 40 1    4656.8281     1   1   1   1   40f      
 40 2     648.3219     0   0   0   0   40e      
 40 2    1232.8402     0   1   1   0   40e      
 40 2    1804.4885     0   2   0   0   40e      
 40 2    1818.8319     0   2   2   0   40e      
 40 2    1892.8267     1   0   0   0   40e      
 40 2    2378.2752     0   3   1   0   40e      
 40 2    2486.2585     1   1   1   0   40e      
 40 2    2859.7414     0   0   0   1   40e      
 40 2    2944.0047     0   4   0   0   40e      
 40 2    3058.1207     1   2   0   0   40e      
 40 2    3079.5555     1   2   2   0   40e      
 40 2    3135.2467     2   0   0   0   40e      
 40 2    3430.4070     0   1   1   1   40e      
 40 2    3636.4189     1   3   1   0   40e      
 40 2    3737.7068     2   1   1   0   40e      
 40 2    3988.5539     0   2   0   1   40e      
 40 2    4002.6330     0   2   2   1   40e      
 40 2    4075.5934     1   0   0   1   40e      
 40 2    4304.7268     2   2   0   0   40e      
 40 2    4378.3106     3   0   0   0   40e      
 40 2    4655.4144     1   1   1   1   40e      
 40 2    5040.7545     0   0   0   2   40e      
 41 1     680.7156     0   0   0   0   41e      
 41 1    1265.2483     0   1   1   0   41e      
 41 1    1836.9275     0   2   0   0   41e      
 41 1    1851.3194     0   2   2   0   41e      
 41 1    1925.1028     1   0   0   0   41e      
 41 1    2410.6957     0   3   1   0   41e      
 41 1    2518.5530     1   1   1   0   41e      
 41 1    2891.8705     0   0   0   1   41e      
 41 1    2976.4657     0   4   0   0   41e      
 41 1    3090.4231     1   2   0   0   41e      
 41 1    3111.9399     1   2   2   0   41e      
 41 1    3167.4322     2   0   0   0   41e      
 41 1    3462.5540     0   1   1   1   41e      
 41 1    3668.7054     1   3   1   0   41e      
 41 1    3769.9046     2   1   1   0   41e      
 41 1    4020.7329     0   2   0   1   41e      
 41 1    4034.8616     0   2   2   1   41e      
 41 1    4107.6035     1   0   0   1   41e      
 41 1    4336.8844     2   2   0   0   41e      
 41 1    4410.4458     3   0   0   0   41e      
 41 1    4687.4471     1   1   1   1   41e      
 41 1    5072.6185     0   0   0   2   41e      
 41 2    1266.4704     0   1   1   0   41f      
 41 2    1851.2326     0   2   2   0   41f      
 41 2    2412.8854     0   3   1   0   41f      
 41 2    2520.0668     1   1   1   0   41f      
 41 2    3111.8811     1   2   2   0   41f      
 41 2    3463.7565     0   1   1   1   41f      
 41 2    3671.1073     1   3   1   0   41f      
 41 2    3771.8473     2   1   1   0   41f      
 41 2    4034.7777     0   2   2   1   41f      
 41 2    4688.9325     1   1   1   1   41f      
 42 1    1299.7262     0   1   1   0   42f      
 42 1    1884.5021     0   2   2   0   42f      
 42 1    2446.1994     0   3   1   0   42f      
 42 1    2553.2216     1   1   1   0   42f      
 42 1    3496.7438     0   1   1   1   42f      
 42 1    3704.2951     1   3   1   0   42f      
 42 1    3804.9255     2   1   1   0   42f      
 42 1    4067.7823     0   2   2   1   42f      
 42 1    4721.8178     1   1   1   1   42f      
 42 2     713.8972     0   0   0   0   42e      
 42 2    1298.4447     0   1   1   0   42e      
 42 2    1870.1549     0   2   0   0   42e      
 42 2    1884.5973     0   2   2   0   42e      
 42 2    1958.1642     1   0   0   0   42e      
 42 2    2443.9044     0   3   1   0   42e      
 42 2    2551.6332     1   1   1   0   42e      
 42 2    2924.7812     0   0   0   1   42e      
 42 2    3009.7148     0   4   0   0   42e      
 42 2    3123.5107     1   2   0   0   42e      
 42 2    3200.4011     2   0   0   0   42e      
 42 2    3495.4828     0   1   1   1   42e      
 42 2    3701.7766     1   3   1   0   42e      
 42 2    3802.8859     2   1   1   0   42e      
 42 2    4053.6941     0   2   0   1   42e      
 42 2    4067.8742     0   2   2   1   42e      
 42 2    4140.3923     1   0   0   1   42e      
 42 2    4369.8237     2   2   0   0   42e      
 42 2    4443.3636     3   0   0   0   42e      
 42 2    4720.2591     1   1   1   1   42e      
 42 2    5105.2575     0   0   0   2   42e      
 43 1     747.8666     0   0   0   0   43e      
 43 1    1332.4292     0   1   1   0   43e      
 43 1    1904.1704     0   2   0   0   43e      
 43 1    1918.6655     0   2   2   0   43e      
 43 1    1992.0105     1   0   0   0   43e      
 43 1    2477.9010     0   3   1   0   43e      
 43 1    2585.4989     1   1   1   0   43e      
 43 1    2958.4731     0   0   0   1   43e      
 43 1    3043.7517     0   4   0   0   43e      
 43 1    3157.3830     1   2   0   0   43e      
 43 1    3234.1531     2   0   0   0   43e      
 43 1    3529.1934     0   1   1   1   43e      
 43 1    3735.6328     1   3   1   0   43e      
 43 1    3836.6505     2   1   1   0   43e      
 43 1    4087.4371     0   2   0   1   43e      
 43 1    4101.6709     0   2   2   1   43e      
 43 1    4173.9597     1   0   0   1   43e      
 43 1    4403.5444     2   2   0   0   43e      
 43 1    4477.0640     3   0   0   0   43e      
 43 1    4753.8501     1   1   1   1   43e      
 43 1    5138.6713     0   0   0   2   43e      
 43 2    1333.7715     0   1   1   0   43f      
 43 2    1918.5614     0   2   2   0   43f      
 43 2    2480.3037     0   3   1   0   43f      
 43 2    2587.1636     1   1   1   0   43f      
 43 2    3530.5142     0   1   1   1   43f      
 43 2    3738.2705     1   3   1   0   43f      
 43 2    3838.7895     2   1   1   0   43f      
 43 2    4101.5704     0   2   2   1   43f      
 43 2    4755.4841     1   1   1   1   43f      
 44 1    1368.6061     0   1   1   0   44f      
 44 1    1953.4103     0   2   2   0   44f      
 44 1    2515.1983     0   3   1   0   44f      
 44 1    2621.8927     1   1   1   0   44f      
 44 1    3565.0675     0   1   1   1   44f      
 44 1    3773.0332     1   3   1   0   44f      
 44 1    3873.4392     2   1   1   0   44f      
 44 1    4136.1418     0   2   2   1   44f      
 44 1    4789.9311     1   1   1   1   44f      
 44 2     782.6235     0   0   0   0   44e      
 44 2    1367.2015     0   1   1   0   44e      
 44 2    1938.9741     0   2   0   0   44e      
 44 2    1953.5239     0   2   2   0   44e      
 44 2    2026.6417     1   0   0   0   44e      
 44 2    2512.6855     0   3   1   0   44e      
 44 2    2620.1498     1   1   1   0   44e      
 44 2    2992.9462     0   0   0   1   44e      
 44 2    3078.5761     0   4   0   0   44e      
 44 2    3192.0401     1   2   0   0   44e      
 44 2    3268.6882     2   0   0   0   44e      
 44 2    3563.6856     0   1   1   1   44e      
 44 2    3770.2735     1   3   1   0   44e      
 44 2    3871.1981     2   1   1   0   44e      
 44 2    4121.9618     0   2   0   1   44e      
 44 2    4136.2513     0   2   2   1   44e      
 44 2    4208.3054     1   0   0   1   44e      
 44 2    4438.0464     2   2   0   0   44e      
 44 2    4511.5470     3   0   0   0   44e      
 44 2    4788.2200     1   1   1   1   44e      
 44 2    5172.8598     0   0   0   2   44e      
 45 1     818.1678     0   0   0   0   45e      
 45 1    1402.7616     0   1   1   0   45e      
 45 1    1974.5655     0   2   0   0   45e      
 45 1    1989.1722     0   2   2   0   45e      
 45 1    2062.0576     1   0   0   0   45e      
 45 1    2548.2576     0   3   1   0   45e      
 45 1    2655.5858     1   1   1   0   45e      
 45 1    3028.2002     0   0   0   1   45e      
 45 1    3114.1880     0   4   0   0   45e      
 45 1    3227.4817     1   2   0   0   45e      
 45 1    3304.0063     2   0   0   0   45e      
 45 1    3598.9590     0   1   1   1   45e      
 45 1    3906.5286     2   1   1   0   45e      
 45 1    4157.2679     0   2   0   1   45e      
 45 1    4171.6154     0   2   2   1   45e      
 45 1    4243.4294     1   0   0   1   45e      
 45 1    4473.3295     2   2   0   0   45e      
 45 1    4546.8124     3   0   0   0   45e      
 45 1    4823.3685     1   1   1   1   45e      
 45 1    5207.8227     0   0   0   2   45e      
 45 2    1404.2298     0   1   1   0   45f      
 45 2    1989.0485     0   2   2   0   45f      
 45 2    2657.4087     1   1   1   0   45f      
 45 2    3600.4035     0   1   1   1   45f      
 45 2    3908.8743     2   1   1   0   45f      
 45 2    4171.4962     0   2   2   1   45f      
 45 2    4825.1587     1   1   1   1   45f      
 46 1    1440.6424     0   1   1   0   46f      
 46 1    2025.4760     0   2   2   0   46f      
 46 1    2693.7116     1   1   1   0   46f      
 46 1    3636.5221     0   1   1   1   46f      
 46 1    3945.0948     2   1   1   0   46f      
 46 1    4207.6336     0   2   2   1   46f      
 46 1    4861.1667     1   1   1   1   46f      
 46 2     854.4993     0   0   0   0   46e      
 46 2    1439.1091     0   1   1   0   46e      
 46 2    2010.9445     0   2   0   0   46e      
 46 2    2025.6104     0   2   2   0   46e      
 46 2    2098.2581     1   0   0   0   46e      
 46 2    2691.8067     1   1   1   0   46e      
 46 2    3064.2350     0   0   0   1   46e      
 46 2    3150.5868     0   4   0   0   46e      
 46 2    3263.7076     1   2   0   0   46e      
 46 2    3340.1071     2   0   0   0   46e      
 46 2    3635.0136     0   1   1   1   46e      
 46 2    3942.6420     2   1   1   0   46e      
 46 2    4193.3553     0   2   0   1   46e      
 46 2    4207.7630     0   2   2   1   46e      
 46 2    4279.3324     1   0   0   1   46e      
 46 2    4509.3935     2   2   0   0   46e      
 46 2    4859.2957     1   1   1   1   46e      
 46 2    5243.5598     0   0   0   2   46e      
 47 1     891.6178     0   0   0   0   47e      
 47 1    1476.2441     0   1   1   0   47e      
 47 1    2048.1109     0   2   0   0   47e      
 47 1    2062.8383     0   2   2   0   47e      
 47 1    2135.2430     1   0   0   0   47e      
 47 1    2728.8124     1   1   1   0   47e      
 47 1    3101.0504     0   0   0   1   47e      
 47 1    3187.7727     0   4   0   0   47e      
 47 1    3300.7175     1   2   0   0   47e      
 47 1    3376.9908     2   0   0   0   47e      
 47 1    3671.8493     0   1   1   1   47e      
 47 1    3979.5379     2   1   1   0   47e      
 47 1    4230.2239     0   2   0   1   47e      
 47 1    4244.6939     0   2   2   1   47e      
 47 1    4316.0133     1   0   0   1   47e      
 47 1    4546.2381     2   2   0   0   47e      
 47 1    4896.0010     1   1   1   1   47e      
 47 1    5280.0713     0   0   0   2   47e      
 47 2    1477.8438     0   1   1   0   47f      
 47 2    2062.6926     0   2   2   0   47f      
 47 2    2730.8010     1   1   1   0   47f      
 47 2    3673.4230     0   1   1   1   47f      
 47 2    4244.5538     0   2   2   1   47f      
 47 2    4897.9550     1   1   1   1   47f      
 48 1    1515.8338     0   1   1   0   48f      
 48 1    2100.6980     0   2   2   0   48f      
 48 1    2768.6770     1   1   1   0   48f      
 48 1    3711.1062     0   1   1   1   48f      
 48 1    4282.2565     0   2   2   1   48f      
 48 1    4935.5233     1   1   1   1   48f      
 48 2     929.5233     0   0   0   0   48e      
 48 2    1514.1662     0   1   1   0   48e      
 48 2    2086.0645     0   2   0   0   48e      
 48 2    2100.8556     0   2   2   0   48e      
 48 2    2173.0120     1   0   0   0   48e      
 48 2    2766.6027     1   1   1   0   48e      
 48 2    3138.6462     0   0   0   1   48e      
 48 2    3225.7450     0   4   0   0   48e      
 48 2    3338.5113     1   2   0   0   48e      
 48 2    3414.6569     2   0   0   0   48e      
 48 2    3709.4658     0   1   1   1   48e      
 48 2    4267.8732     0   2   0   1   48e      
 48 2    4282.4081     0   2   2   1   48e      
 48 2    4353.4792     1   0   0   1   48e      
 48 2    4583.8632     2   2   0   0   48e      
 48 2    4933.4847     1   1   1   1   48e      
 49 1     968.2154     0   0   0   0   49e      
 49 1    1552.8754     0   1   1   0   49e      
 49 1    2124.8050     0   2   0   0   49e      
 49 1    2139.6624     0   2   2   0   49e      
 49 1    2211.5652     1   0   0   0   49e      
 49 1    2805.1774     1   1   1   0   49e      
 49 1    3177.0223     0   0   0   1   49e      
 49 1    3264.5037     0   4   0   0   49e      
 49 1    3377.0887     1   2   0   0   49e      
 49 1    3453.1055     2   0   0   0   49e      
 49 1    3747.8629     0   1   1   1   49e      
 49 1    4306.3032     0   2   0   1   49e      
 49 1    4320.9051     0   2   2   1   49e      
 49 1    4391.6992     1   0   0   1   49e      
 49 2    1554.6122     0   1   1   0   49f      
 49 2    2139.4920     0   2   2   0   49f      
 49 2    2807.3391     1   1   1   0   49f      
 49 2    3749.5713     0   1   1   1   49f      
 49 2    4320.7416     0   2   2   1   49f      
 50 1    1594.1787     0   1   1   0   50f      
 50 1    2179.0746     0   2   2   0   50f      
 50 1    2846.7874     1   1   1   0   50f      
 50 1    3788.8183     0   1   1   1   50f      
 50 1    4360.0088     0   2   2   1   50f      
 50 2    1007.6940     0   0   0   0   50e      
 50 2    1592.3713     0   1   1   0   50e      
 50 2    2164.3323     0   2   0   0   50e      
 50 2    2179.2582     0   2   2   0   50e      
 50 2    2250.9023     1   0   0   0   50e      
 50 2    2844.5364     1   1   1   0   50e      
 50 2    3216.1784     0   0   0   1   50e      
 50 2    3304.0484     0   4   0   0   50e      
 50 2    3416.4496     1   2   0   0   50e      
 50 2    3492.3364     2   0   0   0   50e      
 50 2    3787.0405     0   1   1   1   50e      
 50 2    4345.5136     0   2   0   1   50e      
 50 2    4360.1851     0   2   2   1   50e      
 50 2    4430.7152     1   0   0   1   50e      
 51 1    1047.9589     0   0   0   0   51e      
 51 1    1632.6539     0   1   1   0   51e      
 51 1    2204.6460     0   2   0   0   51e      
 51 1    2219.6431     0   2   2   0   51e      
 51 1    2291.0230     1   0   0   0   51e      
 51 1    2884.6794     1   1   1   0   51e      
 51 1    3256.1144     0   0   0   1   51e      
 51 1    3456.5936     1   2   0   0   51e      
 51 1    3532.3495     2   0   0   0   51e      
 51 1    3826.9984     0   1   1   1   51e      
 51 1    4385.5042     0   2   0   1   51e      
 51 1    4400.2476     0   2   2   1   51e      
 51 1    4470.5060     1   0   0   1   51e      
 51 2    1634.5333     0   1   1   0   51f      
 51 2    2219.4454     0   2   2   0   51f      
 51 2    2887.0216     1   1   1   0   51f      
 51 2    3828.8468     0   1   1   1   51f      
 51 2    4400.0581     0   2   2   1   51f      
 52 1    1675.6757     0   1   1   0   52f      
 52 1    2928.0417     1   1   1   0   52f      
 52 1    3869.6570     0   1   1   1   52f      
 52 1    4440.8891     0   2   2   1   52f      
 52 2    1089.0100     0   0   0   0   52e      
 52 2    1673.7229     0   1   1   0   52e      
 52 2    2245.7460     0   2   0   0   52e      
 52 2    2331.9273     1   0   0   0   52e      
 52 2    2925.6064     1   1   1   0   52e      
 52 2    3296.8301     0   0   0   1   52e      
 52 2    3497.5205     1   2   0   0   52e      
 52 2    3573.1447     2   0   0   0   52e      
 52 2    3867.7364     0   1   1   1   52e      
 52 2    4426.2746     0   2   0   1   52e      
 52 2    4441.0927     0   2   2   1   52e      
 52 2    4511.0735     1   0   0   1   52e      
 53 1    1130.8469     0   0   0   0   53e      
 53 1    1715.5782     0   1   1   0   53e      
 53 1    2287.6321     0   2   0   0   53e      
 53 1    2373.6149     1   0   0   0   53e      
 53 1    2967.3170     1   1   1   0   53e      
 53 1    3338.3253     0   0   0   1   53e      
 53 1    3539.2302     1   2   0   0   53e      
 53 1    3614.7217     2   0   0   0   53e      
 53 1    3909.2542     0   1   1   1   53e      
 53 1    4467.8249     0   2   0   1   53e      
 53 1    4552.4179     1   0   0   1   53e      
 53 2    1717.6058     0   1   1   0   53f      
 53 2    2969.8472     1   1   1   0   53f      
 53 2    3911.2482     0   1   1   1   53f      
 54 1    1760.3232     0   1   1   0   54f      
 54 1    3012.4381     1   1   1   0   54f      
 54 1    3953.6205     0   1   1   1   54f      
 54 2    1173.4696     0   0   0   0   54e      
 54 2    1758.2194     0   1   1   0   54e      
 54 2    2330.3039     0   2   0   0   54e      
 54 2    2416.0857     1   0   0   0   54e      
 54 2    3009.8112     1   1   1   0   54e      
 54 2    3380.5997     0   0   0   1   54e      
 54 2    3581.7223     1   2   0   0   54e      
 54 2    3657.0805     2   0   0   0   54e      
 54 2    3951.5518     0   1   1   1   54e      
 54 2    4594.5392     1   0   0   1   54e      
 55 1    1216.8778     0   0   0   0   55e      
 55 1    1801.6465     0   1   1   0   55e      
 55 1    2373.7612     0   2   0   0   55e      
 55 1    2459.3395     1   0   0   0   55e      
 55 1    3053.0886     1   1   1   0   55e      
 55 1    3423.6532     0   0   0   1   55e      
 55 1    3624.9967     1   2   0   0   55e      
 55 1    3700.2209     2   0   0   0   55e      
 55 1    3994.6287     0   1   1   1   55e      
 55 1    4637.4365     1   0   0   1   55e      
 55 2    1803.8278     0   1   1   0   55f      
 55 2    3055.8142     1   1   1   0   55f      
 55 2    3996.7737     0   1   1   1   55f      
 56 1    1848.1195     0   1   1   0   56f      
 56 1    3099.9753     1   1   1   0   56f      
 56 1    4040.7073     0   1   1   1   56f      
 56 2    1261.0713     0   0   0   0   56e      
 56 2    1845.8592     0   1   1   0   56e      
 56 2    2418.0039     0   2   0   0   56e      
 56 2    2503.3761     1   0   0   0   56e      
 56 2    3097.1493     1   1   1   0   56e      
 56 2    3467.4857     0   0   0   1   56e      
 56 2    3669.0530     1   2   0   0   56e      
 56 2    3744.1428     2   0   0   0   56e      
 56 2    4038.4850     0   1   1   1   56e      
 56 2    4681.1101     1   0   0   1   56e      
 57 1    1306.0499     0   0   0   0   57e      
 57 1    1890.8572     0   1   1   0   57e      
 57 1    2463.0315     0   2   0   0   57e      
 57 1    2548.1952     1   0   0   0   57e      
 57 1    3141.9928     1   1   1   0   57e      
 57 1    3512.0967     0   0   0   1   57e      
 57 1    3713.8911     1   2   0   0   57e      
 57 1    3788.8459     2   0   0   0   57e      
 57 1    4083.1204     0   1   1   1   57e      
 57 1    4725.5598     1   0   0   1   57e      
 57 2    1893.1978     0   1   1   0   57f      
 57 2    3144.9213     1   1   1   0   57f      
 57 2    4085.4214     0   1   1   1   57f      
 58 1    1939.0628     0   1   1   0   58f      
 58 1    4130.9158     0   1   1   1   58f      
 58 2    1351.8133     0   0   0   0   58e      
 58 2    1936.6405     0   1   1   0   58e      
 58 2    2508.8441     0   2   0   0   58e      
 58 2    2593.7968     1   0   0   0   58e      
 58 2    3557.4862     0   0   0   1   58e      
 58 2    3759.5106     1   2   0   0   58e      
 58 2    3834.3304     2   0   0   0   58e      
 58 2    4128.5344     0   1   1   1   58e      
 58 2    4770.7856     1   0   0   1   58e      
 59 1    1398.3614     0   0   0   0   59e      
 59 1    1983.2086     0   1   1   0   59e      
 59 1    2555.4410     0   2   0   0   59e      
 59 1    2640.1806     1   0   0   0   59e      
 59 1    3603.6539     0   0   0   1   59e      
 59 1    3805.9113     1   2   0   0   59e      
 59 1    3880.5957     2   0   0   0   59e      
 59 1    4174.7272     0   1   1   1   59e      
 59 1    4816.7870     1   0   0   1   59e      
 59 2    1985.7141     0   1   1   0   59f      
 59 2    4177.1899     0   1   1   1   59f      
 60 1    2033.1514     0   1   1   0   60f      
 60 1    4224.2439     0   1   1   1   60f      
 60 2    1445.6940     0   0   0   0   60e      
 60 2    2030.5616     0   1   1   0   60e      
 60 2    2602.8223     0   2   0   0   60e      
 60 2    2687.3464     1   0   0   0   60e      
 60 2    3650.5996     0   0   0   1   60e      
 60 2    3853.0930     1   2   0   0   60e      
 60 2    3927.6420     2   0   0   0   60e      
 60 2    4221.6982     0   1   1   1   60e      
 60 2    4863.5641     1   0   0   1   60e      
 61 1    1493.8108     0   0   0   0   61e      
 61 1    2078.6989     0   1   1   0   61e      
 61 1    2735.2940     1   0   0   0   61e      
 61 1    3698.3231     0   0   0   1   61e      
 61 1    3975.4691     2   0   0   0   61e      
 61 1    4269.4476     0   1   1   1   61e      
 61 1    4911.1165     1   0   0   1   61e      
 61 2    2081.3747     0   1   1   0   61f      
 61 2    4272.0773     0   1   1   1   61f      
 62 1    2130.3835     0   1   1   0   62f      
 62 1    4320.6900     0   1   1   1   62f      
 62 2    1542.7115     0   0   0   0   62e      
 62 2    2127.6206     0   1   1   0   62e      
 62 2    2784.0231     1   0   0   0   62e      
 62 2    3746.8241     0   0   0   1   62e      
 62 2    4024.0766     2   0   0   0   62e      
 62 2    4317.9747     0   1   1   1   62e      
 62 2    4959.4440     1   0   0   1   62e      
 63 1    1592.3959     0   0   0   0   63e      
 63 1    2177.3263     0   1   1   0   63e      
 63 1    2833.5338     1   0   0   0   63e      
 63 1    3796.1025     0   0   0   1   63e      
 63 1    4367.2796     0   1   1   1   63e      
 63 1    5008.5465     1   0   0   1   63e      
 63 2    2180.1778     0   1   1   0   63f      
 63 2    4370.0817     0   1   1   1   63f      
 64 1    2230.7572     0   1   1   0   64f      
 64 1    4420.2522     0   1   1   1   64f      
 64 2    1642.8639     0   0   0   0   64e      
 64 2    2227.8157     0   1   1   0   64e      
 64 2    2883.8255     1   0   0   0   64e      
 64 2    3846.1579     0   0   0   1   64e      
 64 2    4417.3619     0   1   1   1   64e      
 65 1    1694.1152     0   0   0   0   65e      
 65 1    2279.0887     0   1   1   0   65e      
 65 1    2934.8981     1   0   0   0   65e      
 65 1    3896.9901     0   0   0   1   65e      
 65 1    4468.2213     0   1   1   1   65e      
 65 2    2282.1215     0   1   1   0   65f      
 65 2    4471.2012     0   1   1   1   65f      
 66 1    4522.9285     0   1   1   1   66f      
 66 2    1746.1494     0   0   0   0   66e      
 66 2    2986.7515     1   0   0   0   66e      
 66 2    3948.5988     0   0   0   1   66e      
 66 2    4519.8578     0   1   1   1   66e      
 67 1    1798.9663     0   0   0   0   67e      
 67 1    3039.3854     1   0   0   0   67e      
 67 1    4000.9840     0   0   0   1   67e      
 68 2    1852.5658     0   0   0   0   68e      
 68 2    3092.7995     1   0   0   0   68e      
 68 2    4054.1449     0   0   0   1   68e      
 69 1    1906.9476     0   0   0   0   69e      
 69 1    3146.9936     1   0   0   0   69e      
 69 1    4108.0819     0   0   0   1   69e      
 70 2    1962.1114     0   0   0   0   70e      
 70 2    3201.9676     1   0   0   0   70e      
 70 2    4162.7944     0   0   0   1   70e      
 71 1    2018.0566     0   0   0   0   71e      
 71 1    4218.2823     0   0   0   1   71e      
 72 2    2074.7830     0   0   0   0   72e      
 72 2    4274.5451     0   0   0   1   72e      
 73 1    2132.2910     0   0   0   0   73e      
 73 1    4331.5827     0   0   0   1   73e      
 74 2    2190.5799     0   0   0   0   74e      
 74 2    4389.3947     0   0   0   1   74e      
 75 1    2249.6494     0   0   0   0   75e      
 75 1    4447.9811     0   0   0   1   75e      
 76 2    2309.4992     0   0   0   0   76e      
 76 2    4507.3413     0   0   0   1   76e      
 77 1    4567.4751     0   0   0   1   77e      
