# Supplementary material for: A 0.002 cm−1-Accurate PES for 14N216O
Source: Molecules. 2026 May 23;31(11):1793. doi: 10.3390/molecules31111793 (PMC13257640; doi:10.3390/molecules31111793)
Supplement: Supplementary file 1 [file molecules-31-01793-s001.zip › Supp.files/reference.and.statistics/get_rms_statistics/minor.isotopologues/456/fort.1903.s11.456.D2n.HITRAN2020_full]

  J  isym   E_HITRAN #root    E_D2n                          diff(D2n-HITRAN)  E_next  diff/E_next(%)  v1v2l2v3-HITRAN 
  1  1      0.83800    1      0.83796   0   0   0   0 .992004     -0.00004   -575.44270       0.000    0  0  0  0  2    0  0  0  0  0
  2  2      2.51390    1      2.51388   0   0   0   0 .992004     -0.00002   -575.44321       0.000    0  0  0  0  2    0  0  0  0  0
  3  1      5.02780    1      5.02775   0   0   0   0 .992003     -0.00005   -575.44397       0.000    0  0  0  0  2    0  0  0  0  0
  4  2      8.37960    1      8.37955   0   0   0   0 .992003     -0.00005   -575.44498       0.000    0  0  0  0  2    0  0  0  0  0
  5  1     12.56930    1     12.56928   0   0   0   0 .992002     -0.00002   -575.44625       0.000    0  0  0  0  2    0  0  0  0  0
  6  2     17.59690    1     17.59690   0   0   0   0 .992001      0.00000   -575.44776      -0.000    0  0  0  0  2    0  0  0  0  0
  7  1     23.46240    1     23.46240   0   0   0   0 .992000     -0.00000   -575.44953       0.000    0  0  0  0  2    0  0  0  0  0
  8  2     30.16580    1     30.16574   0   0   0   0 .991999     -0.00006   -575.45156       0.000    0  0  0  0  2    0  0  0  0  0
  9  1     37.70690    1     37.70689   0   0   0   0 .991998     -0.00001   -575.45383       0.000    0  0  0  0  2    0  0  0  0  0
 10  2     46.08590    1     46.08581   0   0   0   0 .991996     -0.00009   -575.45636       0.000    0  0  0  0  2    0  0  0  0  0
 11  1     55.30250    1     55.30246   0   0   0   0 .991994     -0.00004   -575.45913       0.000    0  0  0  0  2    0  0  0  0  0
 12  2     65.35690    1     65.35679   0   0   0   0 .991992     -0.00011   -575.46216       0.000    0  0  0  0  2    0  0  0  0  0
 13  1     76.24890    1     76.24876   0   0   0   0 .991990     -0.00014   -575.46544       0.000    0  0  0  0  2    0  0  0  0  0
 14  2     87.97840    1     87.97830   0   0   0   0 .991987     -0.00010   -575.46896       0.000    0  0  0  0  2    0  0  0  0  0
 15  1    100.54550    1    100.54536   0   0   0   0 .991984     -0.00014   -575.47273       0.000    0  0  0  0  2    0  0  0  0  0
 16  2    113.95000    1    113.94988   0   0   0   0 .991981     -0.00012   -575.47675       0.000    0  0  0  0  2    0  0  0  0  0
 17  1    128.19190    1    128.19178   0   0   0   0 .991977     -0.00012   -575.48102       0.000    0  0  0  0  2    0  0  0  0  0
 18  2    143.27120    1    143.27100   0   0   0   0 .991973     -0.00020   -575.48553       0.000    0  0  0  0  2    0  0  0  0  0
 19  1    159.18760    1    159.18746   0   0   0   0 .991968     -0.00014   -575.49029       0.000    0  0  0  0  2    0  0  0  0  0
 20  2    175.94130    1    175.94108   0   0   0   0 .991963     -0.00022   -575.49529       0.000    0  0  0  0  2    0  0  0  0  0
 21  1    193.53200    1    193.53177   0   0   0   0 .991958     -0.00023   -575.50053       0.000    0  0  0  0  2    0  0  0  0  0
 22  2    211.95970    1    211.95944   0   0   0   0 .991951     -0.00026   -575.50602       0.000    0  0  0  0  2    0  0  0  0  0
 23  1    231.22420    1    231.22401   0   0   0   0 .991945     -0.00019   -575.51174       0.000    0  0  0  0  2    0  0  0  0  0
 24  2    251.32560    1    251.32538   0   0   0   0 .991937     -0.00022   -575.51771       0.000    0  0  0  0  2    0  0  0  0  0
 25  1    272.26370    1    272.26343   0   0   0   0 .991929     -0.00027   -575.52391       0.000    0  0  0  0  2    0  0  0  0  0
 26  2    294.03830    1    294.03808   0   0   0   0 .991920     -0.00022   -575.53035       0.000    0  0  0  0  2    0  0  0  0  0
 27  1    316.64950    1    316.64921   0   0   0   0 .991911     -0.00029   -575.53703       0.000    0  0  0  0  2    0  0  0  0  0
 28  2    340.09700    1    340.09669   0   0   0   0 .991900     -0.00031   -575.54393       0.000    0  0  0  0  2    0  0  0  0  0
 29  1    364.38070    1    364.38043   0   0   0   0 .991889     -0.00027   -575.55108       0.000    0  0  0  0  2    0  0  0  0  0
 30  2    389.50060    1    389.50029   0   0   0   0 .991876     -0.00031   -575.55845       0.000    0  0  0  0  2    0  0  0  0  0
 31  1    415.45640    1    415.45614   0   0   0   0 .991863     -0.00026   -575.56605       0.000    0  0  0  0  2    0  0  0  0  0
 32  2    442.24820    1    442.24786   0   0   0   0 .991849     -0.00034   -575.57388       0.000    0  0  0  0  2    0  0  0  0  0
 33  1    469.87560    1    469.87531   0   0   0   0 .991833     -0.00029   -575.58194       0.000    0  0  0  0  2    0  0  0  0  0
 34  2    498.33870    1    498.33835   0   0   0   0 .991816     -0.00035   -575.59022       0.000    0  0  0  0  2    0  0  0  0  0
 35  1    527.63710    1    527.63684   0   0   0   0 .991798     -0.00026   -575.59873       0.000    0  0  0  0  2    0  0  0  0  0
 36  2    557.77090    1    557.77062   0   0   0   0 .991779     -0.00028   -575.60745       0.000    0  0  0  0  2    0  0  0  0  0
 37  1    588.73990    1    588.73955   0   0   0   0 .991758     -0.00035   -575.61640       0.000    0  0  0  0  2    0  0  0  0  0
 38  2    620.54380    1    620.54347   0   1   1   0 .991736     -0.00033   -575.62556       0.000    0  0  0  0  2    0  1  1  0  2
 39  1    653.18250    1    653.18223   0   1   1   0 .991713     -0.00027   -575.63494       0.000    0  0  0  0  2    0  1  1  0  2
 40  2    686.65590    1    686.65564   0   1   1   0 .991687     -0.00026   -575.64454       0.000    0  0  0  0  2    0  1  1  0  2
 41  1    720.96380    1    720.96355   0   1   1   0 .991661     -0.00025   -575.65434       0.000    0  0  0  0  2    0  1  1  0  2
 42  2    756.10600    1    756.10578   0   1   1   0 .991632     -0.00022   -575.66435       0.000    0  0  0  0  2    0  1  1  0  2
 43  1    792.08240    1    792.08216   0   1   1   0 .991601     -0.00024   -575.67457       0.000    0  0  0  0  2    0  1  1  0  2
 44  2    828.89270    1    828.89250   0   1   1   0 .991569     -0.00020   -575.68500       0.000    0  0  0  0  2    0  1  1  0  2
 45  1    866.53680    1    866.53662   0   1   1   0 .991535     -0.00018   -575.69563       0.000    0  0  0  0  2    0  1  1  0  2
 46  2    905.01450    1    905.01431   0   1   1   0 .991498     -0.00019   -575.70646       0.000    0  0  0  0  2    0  1  1  0  2
 47  1    944.32550    1    944.32541   0   1   1   0 .991460     -0.00009   -575.71749       0.000    0  0  0  0  2    0  1  1  0  2
 48  2    984.46980    1    984.46969   0   1   1   0 .991419     -0.00011   -575.72871       0.000    0  0  0  0  2    0  1  1  0  2
 49  1   1025.44700    1   1025.44696   0   1   1   0 .991375     -0.00004   -575.74013       0.000    0  0  0  0  2    0  1  1  0  2
 50  2   1067.25710    1   1067.25702   0   1   1   0 .991330     -0.00008   -575.75173       0.000    0  0  0  0  2    0  1  1  0  2
 51  1   1109.89960    1   1109.89964   0   1   1   0 .991281      0.00004   -575.76353      -0.000    0  0  0  0  2    0  1  1  0  2
 52  2   1153.37460    1   1153.37462   0   1   1   0 .991231      0.00002   -575.77551      -0.000    0  0  0  0  2    0  1  1  0  2
 53  1   1197.68160    1   1197.68174   0   1   1   0 .991177      0.00014   -575.78767      -0.000    0  0  0  0  2    0  1  1  0  2
 54  2   1242.82060    1   1242.82076   0   1   1   0 .991121      0.00016   -575.80002      -0.000    0  0  0  0  2    0  1  1  0  2
 55  1   1288.79130    1   1288.79147   0   1   1   0 .991061      0.00017   -575.81254      -0.000    0  0  0  0  2    0  1  1  0  2
 56  2   1335.59340    1   1335.59362   0   1   1   0 .990999      0.00022   -575.82524      -0.000    0  0  0  0  2    0  1  1  0  2
 57  1   1383.22670    1   1383.22699   0   1   1   0 .990933      0.00029   -575.83811      -0.000    0  0  0  0  2    0  1  1  0  2
 58  2   1431.69100    1   1431.69133   0   1   1   0 .990865      0.00033   -575.85114      -0.000    0  0  0  0  2    0  1  1  0  2
 59  1   1480.98600    1   1480.98639   0   1   1   0 .990792      0.00039   -575.86434      -0.000    0  0  0  0  2    0  1  1  0  2
 60  2   1531.11140    1   1531.11193   0   3   1   0 .990717      0.00053   -575.87771      -0.000    0  0  0  0  2    0  3  1  0  4
 61  1   1582.06710    1   1582.06769   0   3   1   0 .990638      0.00059   -575.89124      -0.000    0  0  0  0  2    0  3  1  0  4
 62  2   1633.85280    1   1633.85341   0   3   1   0 .990555      0.00061   -575.90492      -0.000    0  0  0  0  2    0  3  1  0  4
 63  1   1686.46810    1   1686.46883   0   3   1   0 .990468      0.00073   -575.91875      -0.000    0  0  0  0  2    0  3  1  0  4
 64  2   1739.91290    1   1739.91369   0   3   1   0 .990377      0.00079   -575.93274      -0.000    0  0  0  0  2    0  3  1  0  4
 65  1   1794.18680    1   1794.18770   0   3   1   0 .990283      0.00090   -575.94687      -0.000    0  0  0  0  2    0  3  1  0  4
 66  2   1849.28970    1   1849.29061   0   3   1   0 .990184      0.00091   -575.96115      -0.000    0  0  0  0  2    0  3  1  0  4
 67  1   1905.22110    1   1905.22212   0   3   1   0 .990081      0.00102   -575.97556      -0.000    0  0  0  0  2    0  3  1  0  4
 68  2   1961.98090    1   1961.98196   0   3   1   0 .989973      0.00106   -575.99012      -0.000    0  0  0  0  2    0  3  1  0  4
 69  1   2019.56860    1   2019.56983   0   3   1   0 .989861      0.00123   -576.00480      -0.000    0  0  0  0  2    0  3  1  0  4
 70  2   2077.98420    1   2077.98544   0   3   1   0 .989744      0.00124   -576.01962      -0.000    0  0  0  0  2    0  3  1  0  4
 71  1   2137.22720    1   2137.22851   0   3   1   0 .989622      0.00131   -576.03456      -0.000    0  0  0  0  2    0  3  1  0  4
 72  2   2197.29730    1   2197.29871   0   3   1   0 .989496      0.00141   -576.04962      -0.000    0  0  0  0  2    0  3  1  0  4
 73  1   2258.19430    1   2258.19576   0   3   1   0 .989364      0.00146   -576.06481      -0.000    0  0  0  0  2    0  3  1  0  4
 74  2   2319.91780    1   2319.91934   0   3   1   0 .989227      0.00154   -576.08010      -0.000    0  0  0  0  2    0  3  1  0  4
 75  1   2382.46750    1   2382.46914   0   3   1   0 .989085      0.00164   -576.09551      -0.000    0  0  0  0  2    0  3  1  0  4
  0  2   2177.65690    4   2177.65901   1   0   0   0 .831171      0.00211   -100.56623      -0.002    0  0  0  1  2    1  0  0 -1  2
  1  1   2178.48810    7   2178.49032   1   0   0   0 .831173      0.00222   -100.57628      -0.002    0  0  0  1  2    1  0  0 -1  2
  2  2   2180.15080    8   2180.15293   1   0   0   0 .831175      0.00213   -100.59637      -0.002    0  0  0  1  2    1  0  0 -1  2
  3  1   2182.64470    9   2182.64683   1   0   0   0 .831179      0.00213   -100.62648      -0.002    0  0  0  1  2    1  0  0 -1  2
  4  2   2185.96980    9   2185.97202   1   0   0   0 .831184      0.00222   -100.66659      -0.002    0  0  0  1  2    1  0  0 -1  2
  5  1   2190.12630    9   2190.12847   1   0   0   0 .831190      0.00217   -100.71667      -0.002    0  0  0  1  2    1  0  0 -1  2
  6  2   2195.11390    9   2195.11616   1   0   0   0 .831198      0.00226   -100.77670      -0.002    0  0  0  1  2    1  0  0 -1  2
  7  1   2200.93290    9   2200.93508   1   0   0   0 .831207      0.00218   -100.84661      -0.002    0  0  0  1  2    1  0  0 -1  2
  8  2   2207.58300    9   2207.58518   1   0   0   0 .831216      0.00218   -100.92636      -0.002    0  0  0  1  2    1  0  0 -1  2
  9  1   2215.06430    9   2215.06643   1   0   0   0 .831228      0.00213   -101.01594      -0.002    0  0  0  1  2    1  0  0 -1  2
 10  2   2223.37660    9   2223.37881   1   0   0   0 .831240      0.00221   -101.11515      -0.002    0  0  0  1  2    1  0  0 -1  2
 11  1   2232.52010    9   2232.52226   1   0   0   0 .831253      0.00216   -101.22403      -0.002    0  0  0  1  2    1  0  0 -1  2
 12  2   2242.49450    9   2242.49674   1   0   0   0 .831268      0.00224   -101.34248      -0.002    0  0  0  1  2    1  0  0 -1  2
 13  1   2253.30000    9   2253.30219   1   0   0   0 .831284      0.00219   -101.47041      -0.002    0  0  0  1  2    1  0  0 -1  2
 14  2   2264.93650    9   2264.93857   1   0   0   0 .831301      0.00207   -101.60772      -0.002    0  0  0  1  2    1  0  0 -1  2
 15  1   2277.40370    9   2277.40582   1   0   0   0 .831318      0.00212   -101.75431      -0.002    0  0  0  1  2    1  0  0 -1  2
 16  2   2290.70180    9   2290.70387   1   0   0   0 .831337      0.00207   -101.91007      -0.002    0  0  0  1  2    1  0  0 -1  2
 17  1   2304.83050    9   2304.83265   1   0   0   0 .831357      0.00215   -102.07490      -0.002    0  0  0  1  2    1  0  0 -1  2
 18  2   2319.78990    9   2319.79210   1   0   0   0 .831378      0.00220   -102.24867      -0.002    0  0  0  1  2    1  0  0 -1  2
 19  1   2335.58000    9   2335.58213   1   0   0   0 .831400      0.00213   -102.43129      -0.002    0  0  0  1  2    1  0  0 -1  2
 20  2   2352.20060    9   2352.20267   1   0   0   0 .831423      0.00207   -102.62259      -0.002    0  0  0  1  2    1  0  0 -1  2
 21  1   2369.65160    9   2369.65363   1   0   0   0 .831447      0.00203   -102.82250      -0.002    0  0  0  1  2    1  0  0 -1  2
 22  2   2387.93290    9   2387.93493   1   0   0   0 .831471      0.00203   -103.03104      -0.002    0  0  0  1  2    1  0  0 -1  2
 23  1   2407.04440    9   2407.04646   1   0   0   0 .831496      0.00206   -103.24740      -0.002    0  0  0  1  2    1  0  0 -1  2
 24  2   2426.98600    9   2426.98815   1   0   0   0 .831523      0.00215   -103.47152      -0.002    0  0  0  1  2    1  0  0 -1  2
 25  1   2447.75770    9   2447.75988   1   0   0   0 .831549      0.00218   -103.70495      -0.002    0  0  0  1  2    1  0  0 -1  2
 26  2   2469.35940    9   2469.36154   1   0   0   0 .831577      0.00214   -103.94562      -0.002    0  0  0  1  2    1  0  0 -1  2
 27  1   2491.79090    9   2491.79304   1   0   0   0 .831605      0.00214   -104.19404      -0.002    0  0  0  1  2    1  0  0 -1  2
 28  2   2515.05210    9   2515.05425   1   0   0   0 .831634      0.00215   -104.45005      -0.002    0  0  0  1  2    1  0  0 -1  2
 29  1   2539.14290    9   2539.14506   1   0   0   0 .831663      0.00216   -104.71354      -0.002    0  0  0  1  2    1  0  0 -1  2
 30  2   2564.06310    9   2564.06534   1   0   0   0 .831692      0.00224   -104.98434      -0.002    0  0  0  1  2    1  0  0 -1  2
 31  1   2589.81280    9   2589.81498   1   0   0   0 .831722      0.00218   -105.26236      -0.002    0  0  0  1  2    1  0  0 -1  2
 32  2   2616.39160    9   2616.39383   1   0   0   0 .831753      0.00223   -105.54744      -0.002    0  0  0  1  2    1  0  0 -1  2
 33  1   2643.79960    9   2643.80177   1   0   0   0 .831783      0.00217   -105.83947      -0.002    0  0  0  1  2    1  0  0 -1  2
 34  2   2672.03640    9   2672.03865   1   0   0   0 .831814      0.00225   -106.13833      -0.002    0  0  0  1  2    1  0  0 -1  2
 35  1   2701.10210    9   2701.10433   1   0   0   0 .831845      0.00223   -106.44391      -0.002    0  0  0  1  2    1  0  0 -1  2
 36  2   2730.99650    9   2730.99867   1   0   0   0 .831877      0.00217   -106.75610      -0.002    0  0  0  1  2    1  0  0 -1  2
 37  1   2761.71930    9   2761.72151   1   0   0   0 .831908      0.00221   -107.07480      -0.002    0  0  0  1  2    1  0  0 -1  2
 38  2   2793.27040    9   2793.27270   1   1   1   0 .831939      0.00230   -107.39993      -0.002    0  0  0  1  2    1  1  1 -1  4
 39  1   2825.64980    9   2825.65208   1   1   1   0 .831970      0.00228   -107.73140      -0.002    0  0  0  1  2    1  1  1 -1  4
 40  2   2858.85710    9   2858.85948   1   1   1   0 .832001      0.00238   -108.06912      -0.002    0  0  0  1  2    1  1  1 -1  4
 41  1   2892.89230    9   2892.89473   1   1   1   0 .832032      0.00243   -108.41303      -0.002    0  0  0  1  2    1  1  1 -1  4
 42  2   2927.75520    9   2927.75766   1   1   1   0 .832062      0.00246   -108.76306      -0.002    0  0  0  1  2    1  1  1 -1  4
 43  1   2963.44560    9   2963.44810   1   1   1   0 .832092      0.00250   -109.11918      -0.002    0  0  0  1  2    1  1  1 -1  4
 44  2   2999.96330    9   2999.96587   1   1   1   0 .832122      0.00257   -109.48126      -0.002    0  0  0  1  2    1  1  1 -1  4
 45  1   3037.30810    9   3037.31077   1   1   1   0 .832150      0.00267   -109.84933      -0.002    0  0  0  1  2    1  1  1 -1  4
 46  2   3075.47990    9   3075.48262   1   1   1   0 .832179      0.00272   -110.22332      -0.002    0  0  0  1  2    1  1  1 -1  4
 47  1   3114.47850    9   3114.48123   1   1   1   0 .832206      0.00273   -110.60321      -0.002    0  0  0  1  2    1  1  1 -1  4
 48  2   3154.30350    9   3154.30639   1   1   1   0 .832233      0.00289   -110.98896      -0.003    0  0  0  1  2    1  1  1 -1  4
 49  1   3194.95510    9   3194.95791   1   1   1   0 .832259      0.00281   -111.38055      -0.003    0  0  0  1  2    1  1  1 -1  4
 50  2   3236.43260    9   3236.43557   1   1   1   0 .832283      0.00297   -111.77795      -0.003    0  0  0  1  2    1  1  1 -1  4
 51  1   3278.73620    9   3278.73917   1   1   1   0 .832307      0.00297   -112.18115      -0.003    0  0  0  1  2    1  1  1 -1  4
 52  2   3321.86540    9   3321.86850   1   1   1   0 .832330      0.00310   -112.59014      -0.003    0  0  0  1  2    1  1  1 -1  4
 53  1   3365.82020    9   3365.82333   1   1   1   0 .832351      0.00313   -113.00489      -0.003    0  0  0  1  2    1  1  1 -1  4
 54  2   3410.60020    9   3410.60344   1   1   1   0 .832371      0.00324   -113.42541      -0.003    0  0  0  1  2    1  1  1 -1  4
 55  1   3456.20520    9   3456.20860   1   1   1   0 .832389      0.00340   -113.85169      -0.003    0  0  0  1  2    1  1  1 -1  4
 56  2   3502.63520    9   3502.63859   1   1   1   0 .832405      0.00339   -114.28371      -0.003    0  0  0  1  2    1  1  1 -1  4
 57  1   3549.88970    9   3549.89315   1   1   1   0 .832420      0.00345   -114.72148      -0.003    0  0  0  1  2    1  1  1 -1  4
 58  2   3597.96850    9   3597.97207   1   1   1   0 .832434      0.00357   -115.16500      -0.003    0  0  0  1  2    1  1  1 -1  4
 59  1   3646.87130    9   3646.87508   1   1   1   0 .832445      0.00378   -115.61425      -0.003    0  0  0  1  2    1  1  1 -1  4
 60  2   3696.59810    9   3696.60194   1   3   1   0 .832454      0.00384   -116.06925      -0.003    0  0  0  1  2    1  3  1 -1  6
 61  1   3747.14850    9   3747.15241   1   3   1   0 .832461      0.00391   -116.52999      -0.003    0  0  0  1  2    1  3  1 -1  6
 62  2   3798.52220    9   3798.52621   1   3   1   0 .832466      0.00401   -116.99646      -0.003    0  0  0  1  2    1  3  1 -1  6
 63  1   3850.71900    9   3850.72310   1   3   1   0 .832468      0.00410   -117.46867      -0.003    0  0  0  1  2    1  3  1 -1  6
 64  2   3903.73850    9   3903.74280   1   3   1   0 .832468      0.00430   -117.94661      -0.004    0  0  0  1  2    1  3  1 -1  6
 65  1   3957.58070    9   3957.58504   1   3   1   0 .832465      0.00434   -118.43029      -0.004    0  0  0  1  2    1  3  1 -1  6
 66  2   4012.24510    9   4012.24956   1   3   1   0 .832460      0.00446   -118.91970      -0.004    0  0  0  1  2    1  3  1 -1  6
 67  1   4067.73160    9   4067.73606   1   3   1   0 .832451      0.00446   -119.41484      -0.004    0  0  0  1  2    1  3  1 -1  6
 68  2   4124.03960    9   4124.04428   1   3   1   0 .832440      0.00468   -119.91571      -0.004    0  0  0  1  2    1  3  1 -1  6
 69  1   4181.16920    9   4181.17392   1   3   1   0 .832425      0.00472   -120.42230      -0.004    0  0  0  1  2    1  3  1 -1  6
 70  2   4239.11990    9   4239.12469   1   3   1   0 .832408      0.00479   -120.93461      -0.004    0  0  0  1  2    1  3  1 -1  6
 71  1   4297.89140    9   4297.89630   1   3   1   0 .832386      0.00490   -121.45263      -0.004    0  0  0  1  2    1  3  1 -1  6
 72  2   4357.48340    9   4357.48845   1   3   1   0 .832361      0.00505   -121.97636      -0.004    0  0  0  1  2    1  3  1 -1  6
 73  1   4417.89570    9   4417.90083   1   3   1   0 .832333      0.00513   -122.50579      -0.004    0  0  0  1  2    1  3  1 -1  6
 74  2   4479.12800    9   4479.13313   1   3   1   0 .832301      0.00513   -123.04092      -0.004    0  0  0  1  2    1  3  1 -1  6
 75  1   4541.17980    9   4541.18505   1   3   1   0 .832264      0.00525   -123.58173      -0.004    0  0  0  1  2    1  3  1 -1  6
 76  2   4604.05090    9   4604.05626   1   3   1   0 .832224      0.00536   -124.12821      -0.004    0  0  0  1  2    1  3  1 -1  6
  0  2   4326.61720   14   4326.62740   2   0   0   0 .699057      0.01020    -77.13768      -0.013    0  0  0  2  2    2  0  0 -2  4
  1  1   4327.44180   26   4327.45203   2   0   0   0 .699059      0.01023     42.63059       0.024    0  0  0  2  2    2  0  0 -2  4
  2  2   4329.09110   33   4329.10129   2   0   0   0 .699065      0.01019     42.61677       0.024    0  0  0  2  2    2  0  0 -2  4
  3  1   4331.56500   40   4331.57518   2   0   0   0 .699072      0.01018     23.90353       0.043    0  0  0  2  2    2  0  0 -2  4
  4  2   4334.86350   43   4334.87367   2   0   0   0 .699083      0.01017     23.86504       0.043    0  0  0  2  2    2  0  0 -2  4
  5  1   4338.98650   46   4338.99676   2   0   0   0 .699096      0.01026     23.81691       0.043    0  0  0  2  2    2  0  0 -2  4
  6  2   4343.93420   47   4343.94441   2   0   0   0 .699112      0.01021     23.75915       0.043    0  0  0  2  2    2  0  0 -2  4
  7  1   4349.70640   48   4349.71661   2   0   0   0 .699130      0.01021     23.69175       0.043    0  0  0  2  2    2  0  0 -2  4
  8  2   4356.30310   48   4356.31333   2   0   0   0 .699151      0.01023     23.61471       0.043    0  0  0  2  2    2  0  0 -2  4
  9  1   4363.72430   48   4363.73453   2   0   0   0 .699174      0.01023     23.52802       0.043    0  0  0  2  2    2  0  0 -2  4
 10  2   4371.96990   48   4371.98018   2   0   0   0 .699200      0.01028     23.43167       0.044    0  0  0  2  2    2  0  0 -2  4
 11  1   4381.04000   48   4381.05023   2   0   0   0 .699229      0.01023     23.32566       0.044    0  0  0  2  2    2  0  0 -2  4
 12  2   4390.93440   48   4390.94463   2   0   0   0 .699260      0.01023     23.20999       0.044    0  0  0  2  2    2  0  0 -2  4
 13  1   4401.65310   48   4401.66335   2   0   0   0 .699293      0.01025     23.08463       0.044    0  0  0  2  2    2  0  0 -2  4
 14  2   4413.19610   48   4413.20631   2   0   0   0 .699329      0.01021     22.94958       0.045    0  0  0  2  2    2  0  0 -2  4
 15  1   4425.56320   48   4425.57347   2   0   0   0 .699368      0.01027     22.80484       0.045    0  0  0  2  2    2  0  0 -2  4
 16  2   4438.75450   48   4438.76476   2   0   0   0 .699408      0.01026     22.65039       0.045    0  0  0  2  2    2  0  0 -2  4
 17  1   4452.76990   48   4452.78011   2   0   0   0 .699452      0.01021     22.48622       0.045    0  0  0  2  2    2  0  0 -2  4
 18  2   4467.60910   48   4467.61946   2   0   0   0 .699497      0.01036     22.31232       0.046    0  0  0  2  2    2  0  0 -2  4
 19  1   4483.27250   48   4483.28272   2   0   0   0 .699545      0.01022     22.12868       0.046    0  0  0  2  2    2  0  0 -2  4
 20  2   4499.75950   48   4499.76982   2   0   0   0 .699595      0.01032     21.93529       0.047    0  0  0  2  2    2  0  0 -2  4
 21  1   4517.07040   48   4517.08067   2   0   0   0 .699648      0.01027     21.73213       0.047    0  0  0  2  2    2  0  0 -2  4
 22  2   4535.20490   48   4535.21519   2   0   0   0 .699703      0.01029     21.51918       0.048    0  0  0  2  2    2  0  0 -2  4
 23  1   4554.16290   48   4554.17328   2   0   0   0 .699759      0.01038     21.29645       0.049    0  0  0  2  2    2  0  0 -2  4
 24  2   4573.94450   48   4573.95485   2   0   0   0 .699819      0.01035     21.06391       0.049    0  0  0  2  2    2  0  0 -2  4
 25  1   4594.54940   48   4594.55979   2   0   0   0 .699880      0.01039     20.82154       0.050    0  0  0  2  2    2  0  0 -2  4
 26  2   4615.97760   48   4615.98800   2   0   0   0 .699943      0.01040     20.56934       0.051    0  0  0  2  2    2  0  0 -2  4
 27  1   4638.22900   48   4638.23938   2   0   0   0 .700008      0.01038     20.30728       0.051    0  0  0  2  2    2  0  0 -2  4
 28  2   4661.30340   48   4661.31380   2   0   0   0 .700075      0.01040     20.03536       0.052    0  0  0  2  2    2  0  0 -2  4
 29  1   4685.20070   48   4685.21116   2   0   0   0 .700144      0.01046     19.75356       0.053    0  0  0  2  2    2  0  0 -2  4
 30  2   4709.92080   48   4709.93133   2   0   0   0 .700216      0.01053     19.46174       0.054    0  0  0  2  2    2  0  0 -2  4
 31  1   4735.46370   48   4735.47417   2   0   0   0 .700288      0.01047     19.16022       0.055    0  0  0  2  2    2  0  0 -2  4
 32  2   4761.82910   48   4761.83958   2   0   0   0 .700363      0.01048     18.84870       0.056    0  0  0  2  2    2  0  0 -2  4
 33  1   4789.01690   48   4789.02740   2   0   0   0 .700439      0.01050     18.52721       0.057    0  0  0  2  2    2  0  0 -2  4
 34  2   4817.02690   48   4817.03750   2   0   0   0 .700517      0.01060     18.19569       0.058    0  0  0  2  2    2  0  0 -2  4
 35  1   4845.85920   48   4845.86975   2   0   0   0 .700597      0.01055     17.85431       0.059    0  0  0  2  2    2  0  0 -2  4
 36  2   4875.51330   48   4875.52398   2   0   0   0 .700678      0.01068     17.50289       0.061    0  0  0  2  2    2  0  0 -2  4
 37  1   4905.98940   48   4906.00006   2   0   0   0 .700760      0.01066     17.14147       0.062    0  0  0  2  2    2  0  0 -2  4
 38  2   4937.28720   48   4937.29782   2   1   1   0 .700844      0.01062     16.77001       0.063    0  0  0  2  2    2  1  1 -2  6
 39  1   4969.40640   48   4969.41711   2   1   1   0 .700930      0.01071     16.38850       0.065    0  0  0  2  2    2  1  1 -2  6
 40  2   5002.34700   48   5002.35775   2   1   1   0 .701016      0.01075     15.99694       0.067    0  0  0  2  2    2  1  1 -2  6
 41  1   5036.10880   48   5036.11960   2   1   1   0 .701104      0.01080     15.59531       0.069    0  0  0  2  2    2  1  1 -2  6
 42  2   5070.69160   48   5070.70247   2   1   1   0 .701193      0.01087     15.18358       0.072    0  0  0  2  2    2  1  1 -2  6
 43  1   5106.09530   48   5106.10618   2   1   1   0 .701283      0.01088     14.76176       0.074    0  0  0  2  2    2  1  1 -2  6
 44  2   5142.31960   48   5142.33056   2   1   1   0 .701374      0.01096     14.32980       0.076    0  0  0  2  2    2  1  1 -2  6
 45  1   5179.36450   48   5179.37542   2   1   1   0 .701465      0.01092     13.88771       0.079    0  0  0  2  2    2  1  1 -2  6
 46  2   5217.22960   48   5217.24058   2   1   1   0 .701558      0.01098     13.43547       0.082    0  0  0  2  2    2  1  1 -2  6
 47  1   5255.91480   48   5255.92583   2   1   1   0 .701651      0.01103     12.97307       0.085    0  0  0  2  2    2  1  1 -2  6
  1  2    576.27350    1    576.28226   0   1   1   0 .991974      0.00876  -1138.60802      -0.001    0  1  1  0  1    0  0  0  0  0
  2  1    577.95320    1    577.96192   0   1   1   0 .991973      0.00872   -575.60466      -0.002    0  1  1  0  1    0  0  0  0  0
  3  2    580.47270    1    580.48141   0   1   1   0 .991972      0.00871   -575.60536      -0.002    0  1  1  0  1    0  0  0  0  0
  4  1    583.83200    1    583.84071   0   1   1   0 .991971      0.00871   -575.60629      -0.002    0  1  1  0  1    0  0  0  0  0
  5  2    588.03110    1    588.03980   0   1   1   0 .991969      0.00870   -575.60745      -0.002    0  1  1  0  1    0  0  0  0  0
  6  1    593.06990    1    593.07866   0   1   1   0 .991967      0.00876   -575.60885      -0.002    0  1  1  0  1    0  0  0  0  0
  7  2    598.94850    1    598.95726   0   1   1   0 .991964      0.00876   -575.61048      -0.002    0  1  1  0  1    0  0  0  0  0
  8  1    605.66690    1    605.67558   0   1   1   0 .991961      0.00868   -575.61234      -0.002    0  1  1  0  1    0  0  0  0  0
  9  2    613.22490    1    613.23358   0   1   1   0 .991958      0.00868   -575.61443      -0.002    0  1  1  0  1    0  0  0  0  0
 10  1    621.62250    1    621.63122   0   1   1   0 .991954      0.00872   -575.61675      -0.002    0  1  1  0  1    0  0  0  0  0
 11  2    630.85980    1    630.86846   0   1   1   0 .991950      0.00866   -575.61930      -0.002    0  1  1  0  1    0  0  0  0  0
 12  1    640.93660    1    640.94525   0   1   1   0 .991946      0.00865   -575.62208      -0.002    0  1  1  0  1    0  0  0  0  0
 13  2    651.85290    1    651.86154   0   1   1   0 .991940      0.00864   -575.62509      -0.002    0  1  1  0  1    0  0  0  0  0
 14  1    663.60870    1    663.61728   0   1   1   0 .991935      0.00858   -575.62833      -0.001    0  1  1  0  1    0  0  0  0  0
 15  2    676.20380    1    676.21239   0   1   1   0 .991929      0.00859   -575.63180      -0.001    0  1  1  0  1    0  0  0  0  0
 16  1    689.63820    1    689.64683   0   1   1   0 .991922      0.00863   -575.63549      -0.001    0  1  1  0  1    0  0  0  0  0
 17  2    703.91200    1    703.92052   0   1   1   0 .991915      0.00852   -575.63941      -0.001    0  1  1  0  1    0  0  0  0  0
 18  1    719.02480    1    719.03338   0   1   1   0 .991907      0.00858   -575.64355      -0.001    0  1  1  0  1    0  0  0  0  0
 19  2    734.97680    1    734.98534   0   1   1   0 .991898      0.00854   -575.64792      -0.001    0  1  1  0  1    0  0  0  0  0
 20  1    751.76780    1    751.77632   0   1   1   0 .991889      0.00852   -575.65252      -0.001    0  1  1  0  1    0  0  0  0  0
 21  2    769.39780    1    769.40623   0   1   1   0 .991878      0.00843   -575.65733      -0.001    0  1  1  0  1    0  0  0  0  0
 22  1    787.86650    1    787.87499   0   1   1   0 .991868      0.00849   -575.66237      -0.001    0  1  1  0  1    0  0  0  0  0
 23  2    807.17410    1    807.18249   0   1   1   0 .991856      0.00839   -575.66762      -0.001    0  1  1  0  1    0  0  0  0  0
 24  1    827.32020    1    827.32863   0   1   1   0 .991843      0.00843   -575.67310      -0.001    0  1  1  0  1    0  0  0  0  0
 25  2    848.30500    1    848.31332   0   1   1   0 .991830      0.00832   -575.67879      -0.001    0  1  1  0  1    0  0  0  0  0
 26  1    870.12810    1    870.13645   0   1   1   0 .991815      0.00835   -575.68470      -0.001    0  1  1  0  1    0  0  0  0  0
 27  2    892.78960    1    892.79790   0   1   1   0 .991800      0.00830   -575.69082      -0.001    0  1  1  0  1    0  0  0  0  0
 28  1    916.28930    1    916.29757   0   1   1   0 .991784      0.00827   -575.69716      -0.001    0  1  1  0  1    0  0  0  0  0
 29  2    940.62710    1    940.63532   0   1   1   0 .991766      0.00822   -575.70371      -0.001    0  1  1  0  1    0  0  0  0  0
 30  1    965.80280    1    965.81103   0   1   1   0 .991747      0.00823   -575.71047      -0.001    0  1  1  0  1    0  0  0  0  0
 31  2    991.81640    1    991.82457   0   1   1   0 .991727      0.00817   -575.71744      -0.001    0  1  1  0  1    0  0  0  0  0
 32  1   1018.66760    1   1018.67582   0   1   1   0 .991706      0.00822   -575.72461      -0.001    0  1  1  0  1    0  0  0  0  0
 33  2   1046.35650    1   1046.36463   0   1   1   0 .991683      0.00813   -575.73200      -0.001    0  1  1  0  1    0  0  0  0  0
 34  1   1074.88270    1   1074.89087   0   1   1   0 .991659      0.00817   -575.73959      -0.001    0  1  1  0  1    0  0  0  0  0
 35  2   1104.24630    1   1104.25437   0   1   1   0 .991633      0.00807   -575.74738      -0.001    0  1  1  0  1    0  0  0  0  0
 36  1   1134.44690    1   1134.45500   0   2   2   0 .991606      0.00810   -575.75537      -0.001    0  1  1  0  1    0  1  1  0  2
 37  2   1165.48450    1   1165.49260   0   2   2   0 .991578      0.00810   -575.76356      -0.001    0  1  1  0  1    0  1  1  0  2
 38  1   1197.35900    1   1197.36701   0   2   2   0 .991547      0.00801   -575.77194      -0.001    0  1  1  0  1    0  1  1  0  2
 39  2   1230.07000    1   1230.07807   0   2   2   0 .991515      0.00807   -575.78052      -0.001    0  1  1  0  1    0  1  1  0  2
 40  1   1263.61760    1   1263.62560   0   2   2   0 .991481      0.00800   -575.78930      -0.001    0  1  1  0  1    0  1  1  0  2
 41  2   1298.00140    1   1298.00944   0   2   2   0 .991445      0.00804   -575.79827      -0.001    0  1  1  0  1    0  1  1  0  2
 42  1   1333.22140    1   1333.22942   0   2   2   0 .991407      0.00802   -575.80742      -0.001    0  1  1  0  1    0  1  1  0  2
 43  2   1369.27740    1   1369.28533   0   2   2   0 .991367      0.00793   -575.81676      -0.001    0  1  1  0  1    0  1  1  0  2
 44  1   1406.16910    1   1406.17702   0   2   2   0 .991325      0.00792   -575.82629      -0.001    0  1  1  0  1    0  1  1  0  2
 45  2   1443.89630    1   1443.90428   0   2   2   0 .991281      0.00798   -575.83600      -0.001    0  1  1  0  1    0  1  1  0  2
 46  1   1482.45900    1   1482.46691   0   2   2   0 .991234      0.00791   -575.84589      -0.001    0  1  1  0  1    0  1  1  0  2
 47  2   1521.85680    1   1521.86474   0   2   2   0 .991185      0.00794   -575.85595      -0.001    0  1  1  0  1    0  1  1  0  2
 48  1   1562.08960    1   1562.09754   0   2   2   0 .991133      0.00794   -575.86619      -0.001    0  1  1  0  1    0  1  1  0  2
 49  2   1603.15720    1   1603.16511   0   2   2   0 .991079      0.00791   -575.87661      -0.001    0  1  1  0  1    0  1  1  0  2
 50  1   1645.05930    1   1645.06725   0   2   2   0 .991022      0.00795   -575.88719      -0.001    0  1  1  0  1    0  1  1  0  2
 51  2   1687.79580    1   1687.80373   0   2   2   0 .990963      0.00793   -575.89794      -0.001    0  1  1  0  1    0  1  1  0  2
 52  1   1731.36640    1   1731.37435   0   2   2   0 .990900      0.00795   -575.90886      -0.001    0  1  1  0  1    0  1  1  0  2
 53  2   1775.77100    1   1775.77886   0   2   2   0 .990835      0.00786   -575.91994      -0.001    0  1  1  0  1    0  1  1  0  2
 54  1   1821.00910    1   1821.01705   0   2   2   0 .990766      0.00795   -575.93118      -0.001    0  1  1  0  1    0  1  1  0  2
 55  2   1867.08080    1   1867.08869   0   2   2   0 .990694      0.00789   -575.94258      -0.001    0  1  1  0  1    0  1  1  0  2
 56  1   1913.98560    1   1913.99353   0   2   2   0 .990619      0.00793   -575.95413      -0.001    0  1  1  0  1    0  1  1  0  2
 57  2   1961.72340    1   1961.73133   0   2   2   0 .990541      0.00793   -575.96583      -0.001    0  1  1  0  1    0  1  1  0  2
 58  1   2010.29390    1   2010.30186   0   2   2   0 .990459      0.00796   -575.97768      -0.001    0  1  1  0  1    0  1  1  0  2
 59  2   2059.69690    1   2059.70485   0   2   2   0 .990373      0.00795   -575.98967      -0.001    0  1  1  0  1    0  1  1  0  2
 60  1   2109.93210    1   2109.94006   0   2   2   0 .990284      0.00796   -576.00181      -0.001    0  1  1  0  1    0  1  1  0  2
 61  2   2160.99920    1   2161.00723   0   2   2   0 .990191      0.00803   -576.01408      -0.001    0  1  1  0  1    0  1  1  0  2
 62  1   2212.89810    1   2212.90609   0   2   2   0 .990093      0.00799   -576.02649      -0.001    0  1  1  0  1    0  1  1  0  2
 63  2   2265.62840    1   2265.63637   0   3   3   0 .989992      0.00797   -576.03904      -0.001    0  1  1  0  1    0  2  2  0  4
 64  1   2319.18980    1   2319.19782   0   3   3   0 .989887      0.00802   -576.05171      -0.001    0  1  1  0  1    0  2  2  0  4
 65  2   2373.58210    1   2373.59014   0   3   3   0 .989777      0.00804   -576.06451      -0.001    0  1  1  0  1    0  2  2  0  4
  1  1    576.27190    2    576.28066   0   1   1   0 .991912      0.00876   -568.90847      -0.002    0  1  1  0  2    0  0  0  0  0
  2  2    577.94830    2    577.95709   0   1   1   0 .991912      0.00879   -568.91170      -0.002    0  1  1  0  2    0  0  0  0  0
  3  1    580.46290    2    580.47172   0   1   1   0 .991913      0.00882   -568.91655      -0.002    0  1  1  0  2    0  0  0  0  0
  4  2    583.81580    2    583.82453   0   1   1   0 .991913      0.00873   -568.92301      -0.002    0  1  1  0  2    0  0  0  0  0
  5  1    588.00680    2    588.01552   0   1   1   0 .991913      0.00872   -568.93106      -0.002    0  1  1  0  2    0  0  0  0  0
  6  2    593.03590    2    593.04467   0   1   1   0 .991913      0.00877   -568.94069      -0.002    0  1  1  0  2    0  0  0  0  0
  7  1    598.90320    2    598.91193   0   1   1   0 .991913      0.00873   -568.95189      -0.002    0  1  1  0  2    0  0  0  0  0
  8  2    605.60860    2    605.61730   0   1   1   0 .991913      0.00870   -568.96465      -0.002    0  1  1  0  2    0  0  0  0  0
  9  1    613.15200    2    613.16072   0   1   1   0 .991913      0.00872   -568.97894      -0.002    0  1  1  0  2    0  0  0  0  0
 10  2    621.53350    2    621.54217   0   1   1   0 .991913      0.00867   -568.99475      -0.002    0  1  1  0  2    0  0  0  0  0
 11  1    630.75290    2    630.76160   0   1   1   0 .991913      0.00870   -569.01204      -0.002    0  1  1  0  2    0  0  0  0  0
 12  2    640.81030    2    640.81896   0   1   1   0 .991913      0.00866   -569.03079      -0.002    0  1  1  0  2    0  0  0  0  0
 13  1    651.70560    2    651.71420   0   1   1   0 .991913      0.00860   -569.05098      -0.002    0  1  1  0  2    0  0  0  0  0
 14  2    663.43870    2    663.44726   0   1   1   0 .991913      0.00856   -569.07258      -0.002    0  1  1  0  2    0  0  0  0  0
 15  1    676.00950    2    676.01810   0   1   1   0 .991912      0.00860   -569.09554      -0.002    0  1  1  0  2    0  0  0  0  0
 16  2    689.41810    2    689.42663   0   1   1   0 .991912      0.00853   -569.11984      -0.001    0  1  1  0  2    0  0  0  0  0
 17  1    703.66430    2    703.67280   0   1   1   0 .991911      0.00850   -569.14545      -0.001    0  1  1  0  2    0  0  0  0  0
 18  2    718.74800    2    718.75653   0   1   1   0 .991909      0.00853   -569.17231      -0.001    0  1  1  0  2    0  0  0  0  0
 19  1    734.66930    2    734.67775   0   1   1   0 .991908      0.00845   -569.20039      -0.001    0  1  1  0  2    0  0  0  0  0
 20  2    751.42790    2    751.43636   0   0   0   0 .991906      0.00846   -569.22966      -0.001    0  1  1  0  2    0 -1 -1  0  2
 21  1    769.02390    2    769.03230   0   0   0   0 .991904      0.00840   -569.26005      -0.001    0  1  1  0  2    0 -1 -1  0  2
 22  2    787.45700    2    787.46546   0   0   0   0 .991901      0.00846   -569.29153      -0.001    0  1  1  0  2    0 -1 -1  0  2
 23  1    806.72740    2    806.73575   0   0   0   0 .991898      0.00835   -569.32405      -0.001    0  1  1  0  2    0 -1 -1  0  2
 24  2    826.83470    2    826.84308   0   0   0   0 .991895      0.00838   -569.35756      -0.001    0  1  1  0  2    0 -1 -1  0  2
 25  1    847.77900    2    847.78734   0   0   0   0 .991891      0.00834   -569.39201      -0.001    0  1  1  0  2    0 -1 -1  0  2
 26  2    869.56010    2    869.56843   0   0   0   0 .991886      0.00833   -569.42734      -0.001    0  1  1  0  2    0 -1 -1  0  2
 27  1    892.17790    2    892.18623   0   0   0   0 .991881      0.00833   -569.46350      -0.001    0  1  1  0  2    0 -1 -1  0  2
 28  2    915.63230    2    915.64063   0   0   0   0 .991875      0.00833   -569.50045      -0.001    0  1  1  0  2    0 -1 -1  0  2
 29  1    939.92320    2    939.93150   0   0   0   0 .991868      0.00830   -569.53811      -0.001    0  1  1  0  2    0 -1 -1  0  2
 30  2    965.05050    2    965.05874   0   0   0   0 .991860      0.00824   -569.57645      -0.001    0  1  1  0  2    0 -1 -1  0  2
 31  1    991.01400    2    991.02219   0   0   0   0 .991852      0.00819   -569.61539      -0.001    0  1  1  0  2    0 -1 -1  0  2
 32  2   1017.81350    2   1017.82174   0   0   0   0 .991843      0.00824   -569.65489      -0.001    0  1  1  0  2    0 -1 -1  0  2
 33  1   1045.44900    2   1045.45725   0   0   0   0 .991832      0.00825   -569.69488      -0.001    0  1  1  0  2    0 -1 -1  0  2
 34  2   1073.92040    2   1073.92857   0   0   0   0 .991821      0.00817   -569.73531      -0.001    0  1  1  0  2    0 -1 -1  0  2
 35  1   1103.22740    2   1103.23556   0   0   0   0 .991809      0.00816   -569.77613      -0.001    0  1  1  0  2    0 -1 -1  0  2
 36  2   1133.36990    2   1133.37808   0   0   0   0 .991795      0.00818   -569.81727      -0.001    0  1  1  0  2    0 -1 -1  0  2
 37  1   1164.34780    2   1164.35595   0   0   0   0 .991780      0.00815   -569.85868      -0.001    0  1  1  0  2    0 -1 -1  0  2
 38  2   1196.16080    2   1196.16904   0   0   0   0 .991764      0.00824   -569.90031      -0.001    0  1  1  0  2    0 -1 -1  0  2
 39  1   1228.80900    2   1228.81717   0   0   0   0 .991746      0.00817   -569.94209      -0.001    0  1  1  0  2    0 -1 -1  0  2
 40  2   1262.29200    2   1262.30018   0   0   0   0 .991727      0.00818   -569.98399      -0.001    0  1  1  0  2    0 -1 -1  0  2
 41  1   1296.60970    2   1296.61789   0   0   0   0 .991707      0.00819   -570.02594      -0.001    0  1  1  0  2    0 -1 -1  0  2
 42  2   1331.76190    2   1331.77014   0   0   0   0 .991684      0.00824   -570.06790      -0.001    0  1  1  0  2    0 -1 -1  0  2
 43  1   1367.74850    2   1367.75672   0   0   0   0 .991660      0.00822   -570.10983      -0.001    0  1  1  0  2    0 -1 -1  0  2
 44  2   1404.56920    2   1404.57750   0   0   0   0 .991635      0.00830   -570.15164      -0.001    0  1  1  0  2    0 -1 -1  0  2
 45  1   1442.22390    2   1442.23224   0   0   0   0 .991607      0.00834   -570.19333      -0.001    0  1  1  0  2    0 -1 -1  0  2
 46  2   1480.71240    2   1480.72077   0   0   0   0 .991577      0.00837   -570.23484      -0.001    0  1  1  0  2    0 -1 -1  0  2
 47  1   1520.03450    2   1520.04289   0   0   0   0 .991546      0.00839   -570.27613      -0.001    0  1  1  0  2    0 -1 -1  0  2
 48  2   1560.18990    2   1560.19841   0   0   0   0 .991512      0.00851   -570.31715      -0.001    0  1  1  0  2    0 -1 -1  0  2
 49  1   1601.17860    2   1601.18709   0   0   0   0 .991476      0.00849   -570.35790      -0.001    0  1  1  0  2    0 -1 -1  0  2
 50  2   1643.00020    2   1643.00875   0   0   0   0 .991438      0.00855   -570.39830      -0.001    0  1  1  0  2    0 -1 -1  0  2
 51  1   1685.65450    2   1685.66317   0   0   0   0 .991397      0.00867   -570.43834      -0.002    0  1  1  0  2    0 -1 -1  0  2
 52  2   1729.14140    2   1729.15013   0   0   0   0 .991354      0.00873   -570.47799      -0.002    0  1  1  0  2    0 -1 -1  0  2
 53  1   1773.46060    2   1773.46941   0   1   1   0 .991308      0.00881   -570.51722      -0.002    0  1  1  0  2    0  0  0  0  0
 54  2   1818.61190    2   1818.62078   0   1   1   0 .991259      0.00888   -570.55599      -0.002    0  1  1  0  2    0  0  0  0  0
 55  1   1864.59500    2   1864.60401   0   1   1   0 .991207      0.00901   -570.59430      -0.002    0  1  1  0  2    0  0  0  0  0
 56  2   1911.40980    2   1911.41886   0   1   1   0 .991153      0.00906   -570.63212      -0.002    0  1  1  0  2    0  0  0  0  0
 57  1   1959.05590    2   1959.06510   0   1   1   0 .991095      0.00920   -570.66942      -0.002    0  1  1  0  2    0  0  0  0  0
 58  2   2007.53310    2   2007.54247   0   1   1   0 .991035      0.00937   -570.70620      -0.002    0  1  1  0  2    0  0  0  0  0
 59  1   2056.84130    2   2056.85074   0   1   1   0 .990971      0.00944   -570.74243      -0.002    0  1  1  0  2    0  0  0  0  0
 60  2   2106.98010    2   2106.98964   0   1   1   0 .990904      0.00954   -570.77810      -0.002    0  1  1  0  2    0  0  0  0  0
 61  1   2157.94920    2   2157.95892   0   1   1   0 .990833      0.00972   -570.81321      -0.002    0  1  1  0  2    0  0  0  0  0
 62  2   2209.74850    2   2209.75833   0   1   1   0 .990758      0.00983   -570.84773      -0.002    0  1  1  0  2    0  0  0  0  0
 63  1   2262.37760    2   2262.38758   0   1   1   0 .990680      0.00998   -570.88167      -0.002    0  1  1  0  2    0  0  0  0  0
 64  2   2315.83630    2   2315.84642   0   1   1   0 .990598      0.01012   -570.91501      -0.002    0  1  1  0  2    0  0  0  0  0
 65  1   2370.12430    2   2370.13458   0   1   1   0 .990512      0.01028   -570.94775      -0.002    0  1  1  0  2    0  0  0  0  0
  1  2   2740.43130    4   2740.44407   1   1   1   0 .833349      0.01277   -103.79261      -0.012    0  1  1  1  1    1  0  0 -1  2
  2  1   2742.09780    7   2742.11054   1   1   1   0 .833351      0.01274   -103.81487      -0.012    0  1  1  1  1    1  0  0 -1  2
  3  2   2744.59750    8   2744.61023   1   1   1   0 .833354      0.01273   -103.84824      -0.012    0  1  1  1  1    1  0  0 -1  2
  4  1   2747.93040    9   2747.94314   1   1   1   0 .833358      0.01274   -103.89272      -0.012    0  1  1  1  1    1  0  0 -1  2
  5  2   2752.09650    9   2752.10924   1   1   1   0 .833363      0.01274   -103.94830      -0.012    0  1  1  1  1    1  0  0 -1  2
  6  1   2757.09570    9   2757.10851   1   1   1   0 .833369      0.01281   -104.01496      -0.012    0  1  1  1  1    1  0  0 -1  2
  7  2   2762.92820    9   2762.94093   1   1   1   0 .833376      0.01273   -104.09269      -0.012    0  1  1  1  1    1  0  0 -1  2
  8  1   2769.59370    9   2769.60647   1   1   1   0 .833384      0.01277   -104.18146      -0.012    0  1  1  1  1    1  0  0 -1  2
  9  2   2777.09230    9   2777.10508   1   1   1   0 .833393      0.01278   -104.28125      -0.012    0  1  1  1  1    1  0  0 -1  2
 10  1   2785.42400    9   2785.43675   1   1   1   0 .833403      0.01275   -104.39204      -0.012    0  1  1  1  1    1  0  0 -1  2
 11  2   2794.58860    9   2794.60141   1   1   1   0 .833414      0.01281   -104.51379      -0.012    0  1  1  1  1    1  0  0 -1  2
 12  1   2804.58630    9   2804.59903   1   1   1   0 .833426      0.01273   -104.64647      -0.012    0  1  1  1  1    1  0  0 -1  2
 13  2   2815.41690    9   2815.42955   1   1   1   0 .833439      0.01265   -104.79004      -0.012    0  1  1  1  1    1  0  0 -1  2
 14  1   2827.08020    9   2827.09292   1   1   1   0 .833452      0.01272   -104.94447      -0.012    0  1  1  1  1    1  0  0 -1  2
 15  2   2839.57630    9   2839.58908   1   1   1   0 .833467      0.01278   -105.10970      -0.012    0  1  1  1  1    1  0  0 -1  2
 16  1   2852.90530    9   2852.91796   1   1   1   0 .833482      0.01266   -105.28570      -0.012    0  1  1  1  1    1  0  0 -1  2
 17  2   2867.06670    9   2867.07949   1   1   1   0 .833498      0.01279   -105.47241      -0.012    0  1  1  1  1    1  0  0 -1  2
 18  1   2882.06090    9   2882.07360   1   1   1   0 .833514      0.01270   -105.66978      -0.012    0  1  1  1  1    1  0  0 -1  2
 19  2   2897.88750    9   2897.90022   1   1   1   0 .833532      0.01272   -105.87775      -0.012    0  1  1  1  1    1  0  0 -1  2
 20  1   2914.54660    9   2914.55926   1   1   1   0 .833550      0.01266   -106.09626      -0.012    0  1  1  1  1    1  0  0 -1  2
 21  2   2932.03790    9   2932.05064   1   1   1   0 .833569      0.01274   -106.32523      -0.012    0  1  1  1  1    1  0  0 -1  2
 22  1   2950.36160    9   2950.37426   1   1   1   0 .833588      0.01266   -106.56461      -0.012    0  1  1  1  1    1  0  0 -1  2
 23  2   2969.51730    9   2969.53004   1   1   1   0 .833608      0.01274   -106.81441      -0.012    0  1  1  1  1    1  0  0 -1  2
 24  1   2989.50520    9   2989.51787   1   1   1   0 .833628      0.01267   -107.07429      -0.012    0  1  1  1  1    1  0  0 -1  2
 25  2   3010.32500    9   3010.33765   1   1   1   0 .833649      0.01265   -107.34440      -0.012    0  1  1  1  1    1  0  0 -1  2
 26  1   3031.97660    9   3031.98928   1   1   1   0 .833670      0.01268   -107.62461      -0.012    0  1  1  1  1    1  0  0 -1  2
 27  2   3054.45990    9   3054.47264   1   1   1   0 .833692      0.01274   -107.91481      -0.012    0  1  1  1  1    1  0  0 -1  2
 28  1   3077.77490    9   3077.78761   1   1   1   0 .833714      0.01271   -108.21491      -0.012    0  1  1  1  1    1  0  0 -1  2
 29  2   3101.92140    9   3101.93408   1   1   1   0 .833736      0.01268   -108.52480      -0.012    0  1  1  1  1    1  0  0 -1  2
 30  1   3126.89930    9   3126.91193   1   1   1   0 .833759      0.01263   -108.84438      -0.012    0  1  1  1  1    1  0  0 -1  2
 31  2   3152.70830    9   3152.72102   1   1   1   0 .833781      0.01272   -109.17354      -0.012    0  1  1  1  1    1  0  0 -1  2
 32  1   3179.34850    9   3179.36122   1   1   1   0 .833804      0.01272   -109.51217      -0.012    0  1  1  1  1    1  0  0 -1  2
 33  2   3206.81960    9   3206.83239   1   1   1   0 .833826      0.01279   -109.86014      -0.012    0  1  1  1  1    1  0  0 -1  2
 34  1   3235.12170    9   3235.13439   1   1   1   0 .833849      0.01269   -110.21734      -0.012    0  1  1  1  1    1  0  0 -1  2
 35  2   3264.25430    9   3264.26708   1   1   1   0 .833872      0.01278   -110.58364      -0.012    0  1  1  1  1    1  0  0 -1  2
 36  1   3294.21750    9   3294.23031   1   2   2   0 .833894      0.01281   -110.95889      -0.012    0  1  1  1  1    1  1  1 -1  4
 37  2   3325.01120    9   3325.02392   1   2   2   0 .833916      0.01272   -111.34298      -0.011    0  1  1  1  1    1  1  1 -1  4
 38  1   3356.63500    9   3356.64775   1   2   2   0 .833938      0.01275   -111.73574      -0.011    0  1  1  1  1    1  1  1 -1  4
 39  2   3389.08890    9   3389.10164   1   2   2   0 .833960      0.01274   -112.13705      -0.011    0  1  1  1  1    1  1  1 -1  4
 40  1   3422.37260    9   3422.38543   1   2   2   0 .833981      0.01283   -112.54674      -0.011    0  1  1  1  1    1  1  1 -1  4
 41  2   3456.48610    9   3456.49894   1   2   2   0 .834001      0.01284   -112.96466      -0.011    0  1  1  1  1    1  1  1 -1  4
 42  1   3491.42910    9   3491.44199   1   2   2   0 .834021      0.01289   -113.39065      -0.011    0  1  1  1  1    1  1  1 -1  4
 43  2   3527.20150    9   3527.21441   1   2   2   0 .834040      0.01291   -113.82456      -0.011    0  1  1  1  1    1  1  1 -1  4
 44  1   3563.80310    9   3563.81601   1   2   2   0 .834059      0.01291   -114.26621      -0.011    0  1  1  1  1    1  1  1 -1  4
 45  2   3601.23370    9   3601.24660   1   2   2   0 .834077      0.01290   -114.71544      -0.011    0  1  1  1  1    1  1  1 -1  4
 46  1   3639.49300    9   3639.50600   1   2   2   0 .834093      0.01300   -115.17208      -0.011    0  1  1  1  1    1  1  1 -1  4
 47  2   3678.58100    9   3678.59399   1   2   2   0 .834109      0.01299   -115.63597      -0.011    0  1  1  1  1    1  1  1 -1  4
 48  1   3718.49740    9   3718.51039   1   2   2   0 .834124      0.01299   -116.10692      -0.011    0  1  1  1  1    1  1  1 -1  4
 49  2   3759.24190    9   3759.25498   1   2   2   0 .834137      0.01308   -116.58476      -0.011    0  1  1  1  1    1  1  1 -1  4
 50  1   3800.81440    9   3800.82756   1   2   2   0 .834149      0.01316   -117.06933      -0.011    0  1  1  1  1    1  1  1 -1  4
 51  2   3843.21470    9   3843.22790   1   2   2   0 .834160      0.01320   -117.56045      -0.011    0  1  1  1  1    1  1  1 -1  4
 52  1   3886.44260    9   3886.45580   1   2   2   0 .834169      0.01320   -118.05795      -0.011    0  1  1  1  1    1  1  1 -1  4
 53  2   3930.49780    9   3930.51103   1   2   2   0 .834176      0.01323   -118.56166      -0.011    0  1  1  1  1    1  1  1 -1  4
 54  1   3975.38010    9   3975.39336   1   2   2   0 .834182      0.01326   -119.07142      -0.011    0  1  1  1  1    1  1  1 -1  4
 55  2   4021.08920    9   4021.10255   1   2   2   0 .834186      0.01335   -119.58706      -0.011    0  1  1  1  1    1  1  1 -1  4
 56  1   4067.62500    9   4067.63838   1   2   2   0 .834188      0.01338   -120.10843      -0.011    0  1  1  1  1    1  1  1 -1  4
 57  2   4114.98720    9   4115.00061   1   2   2   0 .834189      0.01341   -120.63537      -0.011    0  1  1  1  1    1  1  1 -1  4
 58  1   4163.17550    9   4163.18898   1   2   2   0 .834187      0.01348   -121.16774      -0.011    0  1  1  1  1    1  1  1 -1  4
 59  2   4212.18970    9   4212.20326   1   2   2   0 .834182      0.01356   -121.70539      -0.011    0  1  1  1  1    1  1  1 -1  4
 60  1   4262.02950    9   4262.04318   1   2   2   0 .834176      0.01368   -122.24819      -0.011    0  1  1  1  1    1  1  1 -1  4
 61  2   4312.69480    9   4312.70849   1   2   2   0 .834167      0.01369   -122.79601      -0.011    0  1  1  1  1    1  1  1 -1  4
 62  1   4364.18510    9   4364.19893   1   2   2   0 .834155      0.01383   -123.34873      -0.011    0  1  1  1  1    1  1  1 -1  4
 63  2   4416.50040    9   4416.51423   1   3   3   0 .834141      0.01383   -123.90624      -0.011    0  1  1  1  1    1  2  2 -1  6
 64  1   4469.64030    9   4469.65412   1   3   3   0 .834123      0.01382   -124.46843      -0.011    0  1  1  1  1    1  2  2 -1  6
 65  2   4523.60440    9   4523.61833   1   3   3   0 .834103      0.01393   -125.03520      -0.011    0  1  1  1  1    1  2  2 -1  6
 66  1   4578.39250    9   4578.40658   1   3   3   0 .834080      0.01408   -125.60646      -0.011    0  1  1  1  1    1  2  2 -1  6
  1  1   2740.42970   11   2740.44244   1   1   1   0 .833129      0.01274   -103.78966      -0.012    0  1  1  1  2    1  0  0 -1  2
  2  2   2742.09300   14   2742.10573   1   1   1   0 .833132      0.01273   -103.80589      -0.012    0  1  1  1  2    1  0  0 -1  2
  3  1   2744.58800   15   2744.60066   1   1   1   0 .833136      0.01266   -103.83023      -0.012    0  1  1  1  2    1  0  0 -1  2
  4  2   2747.91450   16   2747.92721   1   1   1   0 .833141      0.01271   -103.86267      -0.012    0  1  1  1  2    1  0  0 -1  2
  5  1   2752.07270   16   2752.08537   1   1   1   0 .833148      0.01267   -103.90320      -0.012    0  1  1  1  2    1  0  0 -1  2
  6  2   2757.06240   16   2757.07511   1   1   1   0 .833156      0.01271   -103.95181      -0.012    0  1  1  1  2    1  0  0 -1  2
  7  1   2762.88370   16   2762.89641   1   1   1   0 .833166      0.01271   -104.00848      -0.012    0  1  1  1  2    1  0  0 -1  2
  8  2   2769.53650   16   2769.54923   1   1   1   0 .833177      0.01273   -104.07319      -0.012    0  1  1  1  2    1  0  0 -1  2
  9  1   2777.02090   16   2777.03356   1   1   1   0 .833189      0.01266   -104.14591      -0.012    0  1  1  1  2    1  0  0 -1  2
 10  2   2785.33660   16   2785.34934   1   1   1   0 .833202      0.01274   -104.22664      -0.012    0  1  1  1  2    1  0  0 -1  2
 11  1   2794.48380   16   2794.49654   1   1   1   0 .833217      0.01274   -104.31533      -0.012    0  1  1  1  2    1  0  0 -1  2
 12  2   2804.46240   16   2804.47510   1   1   1   0 .833233      0.01270   -104.41196      -0.012    0  1  1  1  2    1  0  0 -1  2
 13  1   2815.27230   16   2815.28498   1   1   1   0 .833251      0.01268   -104.51650      -0.012    0  1  1  1  2    1  0  0 -1  2
 14  2   2826.91350   16   2826.92612   1   1   1   0 .833269      0.01262   -104.62892      -0.012    0  1  1  1  2    1  0  0 -1  2
 15  1   2839.38580   16   2839.39846   1   1   1   0 .833289      0.01266   -104.74918      -0.012    0  1  1  1  2    1  0  0 -1  2
 16  2   2852.68920   16   2852.70194   1   1   1   0 .833310      0.01274   -104.87724      -0.012    0  1  1  1  2    1  0  0 -1  2
 17  1   2866.82380   16   2866.83648   1   1   1   0 .833332      0.01268   -105.01307      -0.012    0  1  1  1  2    1  0  0 -1  2
 18  2   2881.78930   16   2881.80203   1   1   1   0 .833355      0.01273   -105.15662      -0.012    0  1  1  1  2    1  0  0 -1  2
 19  1   2897.58580   16   2897.59850   1   1   1   0 .833379      0.01270   -105.30785      -0.012    0  1  1  1  2    1  0  0 -1  2
 20  2   2914.21320   16   2914.22580   1   0   0   0 .833404      0.01260   -105.46673      -0.012    0  1  1  1  2    1 -1 -1 -1  4
 21  1   2931.67120   16   2931.68386   1   0   0   0 .833430      0.01266   -105.63319      -0.012    0  1  1  1  2    1 -1 -1 -1  4
 22  2   2949.95990   16   2949.97259   1   0   0   0 .833457      0.01269   -105.80720      -0.012    0  1  1  1  2    1 -1 -1 -1  4
 23  1   2969.07920   16   2969.09188   1   0   0   0 .833485      0.01268   -105.98871      -0.012    0  1  1  1  2    1 -1 -1 -1  4
 24  2   2989.02890   16   2989.04165   1   0   0   0 .833514      0.01275   -106.17768      -0.012    0  1  1  1  2    1 -1 -1 -1  4
 25  1   3009.80910   16   3009.82179   1   0   0   0 .833543      0.01269   -106.37404      -0.012    0  1  1  1  2    1 -1 -1 -1  4
 26  2   3031.41950   16   3031.43220   1   0   0   0 .833574      0.01270   -106.57776      -0.012    0  1  1  1  2    1 -1 -1 -1  4
 27  1   3053.86000   16   3053.87276   1   0   0   0 .833605      0.01276   -106.78877      -0.012    0  1  1  1  2    1 -1 -1 -1  4
 28  2   3077.13060   16   3077.14335   1   0   0   0 .833637      0.01275   -107.00704      -0.012    0  1  1  1  2    1 -1 -1 -1  4
 29  1   3101.23110   16   3101.24387   1   0   0   0 .833669      0.01277   -107.23251      -0.012    0  1  1  1  2    1 -1 -1 -1  4
 30  2   3126.16140   16   3126.17419   1   0   0   0 .833702      0.01279   -107.46514      -0.012    0  1  1  1  2    1 -1 -1 -1  4
 31  1   3151.92140   16   3151.93417   1   0   0   0 .833735      0.01277   -107.70485      -0.012    0  1  1  1  2    1 -1 -1 -1  4
 32  2   3178.51090   16   3178.52369   1   0   0   0 .833769      0.01279   -107.95158      -0.012    0  1  1  1  2    1 -1 -1 -1  4
 33  1   3205.92980   16   3205.94261   1   0   0   0 .833804      0.01281   -108.20533      -0.012    0  1  1  1  2    1 -1 -1 -1  4
 34  2   3234.17790   16   3234.19079   1   0   0   0 .833838      0.01289   -108.46582      -0.012    0  1  1  1  2    1 -1 -1 -1  4
 35  1   3263.25520   16   3263.26809   1   0   0   0 .833873      0.01289   -108.73353      -0.012    0  1  1  1  2    1 -1 -1 -1  4
 36  2   3293.16150   16   3293.17435   1   0   0   0 .833908      0.01285   -109.00795      -0.012    0  1  1  1  2    1 -1 -1 -1  4
 37  1   3323.89650   16   3323.90942   1   0   0   0 .833943      0.01292   -109.28917      -0.012    0  1  1  1  2    1 -1 -1 -1  4
 38  2   3355.46020   16   3355.47315   1   0   0   0 .833979      0.01295   -109.57711      -0.012    0  1  1  1  2    1 -1 -1 -1  4
 39  1   3387.85240   16   3387.86537   1   0   0   0 .834014      0.01297   -109.87173      -0.012    0  1  1  1  2    1 -1 -1 -1  4
 40  2   3421.07280   16   3421.08593   1   0   0   0 .834049      0.01313   -110.17299      -0.012    0  1  1  1  2    1 -1 -1 -1  4
 41  1   3455.12150   16   3455.13463   1   0   0   0 .834084      0.01313   -110.48085      -0.012    0  1  1  1  2    1 -1 -1 -1  4
 42  2   3489.99810   16   3490.01132   1   0   0   0 .834118      0.01322   -110.79525      -0.012    0  1  1  1  2    1 -1 -1 -1  4
 43  1   3525.70250   16   3525.71580   1   0   0   0 .834153      0.01330   -111.11617      -0.012    0  1  1  1  2    1 -1 -1 -1  4
 44  2   3562.23460   16   3562.24793   1   0   0   0 .834186      0.01333   -111.44351      -0.012    0  1  1  1  2    1 -1 -1 -1  4
 45  1   3599.59410   16   3599.60747   1   0   0   0 .834220      0.01337   -111.77728      -0.012    0  1  1  1  2    1 -1 -1 -1  4
 46  2   3637.78080   16   3637.79426   1   0   0   0 .834253      0.01346   -112.11742      -0.012    0  1  1  1  2    1 -1 -1 -1  4
 47  1   3676.79450   16   3676.80809   1   0   0   0 .834285      0.01359   -112.46387      -0.012    0  1  1  1  2    1 -1 -1 -1  4
 48  2   3716.63520   16   3716.64877   1   0   0   0 .834316      0.01357   -112.81660      -0.012    0  1  1  1  2    1 -1 -1 -1  4
 49  1   3757.30230   16   3757.31608   1   0   0   0 .834346      0.01378   -113.17559      -0.012    0  1  1  1  2    1 -1 -1 -1  4
 50  2   3798.79600   16   3798.80983   1   0   0   0 .834376      0.01383   -113.54078      -0.012    0  1  1  1  2    1 -1 -1 -1  4
 51  1   3841.11590   16   3841.12979   1   0   0   0 .834404      0.01389   -113.91212      -0.012    0  1  1  1  2    1 -1 -1 -1  4
 52  2   3884.26170   16   3884.27576   1   0   0   0 .834431      0.01406   -114.28960      -0.012    0  1  1  1  2    1 -1 -1 -1  4
 53  1   3928.23330   16   3928.24751   1   1   1   0 .834457      0.01421   -114.67315      -0.012    0  1  1  1  2    1  0  0 -1  2
 54  2   3973.03050   16   3973.04481   1   1   1   0 .834482      0.01431   -115.06276      -0.012    0  1  1  1  2    1  0  0 -1  2
 55  1   4018.65300   16   4018.66743   1   1   1   0 .834505      0.01443   -115.45839      -0.012    0  1  1  1  2    1  0  0 -1  2
 56  2   4065.10060   16   4065.11514   1   1   1   0 .834527      0.01454   -115.85999      -0.013    0  1  1  1  2    1  0  0 -1  2
 57  1   4112.37290   16   4112.38771   1   1   1   0 .834547      0.01481   -116.26754      -0.013    0  1  1  1  2    1  0  0 -1  2
 58  2   4160.47000   16   4160.48488   1   1   1   0 .834565      0.01488   -116.68101      -0.013    0  1  1  1  2    1  0  0 -1  2
 59  1   4209.39130   16   4209.40641   1   1   1   0 .834581      0.01511   -117.10035      -0.013    0  1  1  1  2    1  0  0 -1  2
 60  2   4259.13690   16   4259.15205   1   1   1   0 .834595      0.01515   -117.52555      -0.013    0  1  1  1  2    1  0  0 -1  2
 61  1   4309.70620   16   4309.72154   1   1   1   0 .834607      0.01534   -117.95655      -0.013    0  1  1  1  2    1  0  0 -1  2
 62  2   4361.09910   16   4361.11463   1   1   1   0 .834616      0.01553   -118.39335      -0.013    0  1  1  1  2    1  0  0 -1  2
 63  1   4413.31540   16   4413.33104   1   1   1   0 .834624      0.01564   -118.83590      -0.013    0  1  1  1  2    1  0  0 -1  2
 64  2   4466.35460   16   4466.37051   1   1   1   0 .834628      0.01591   -119.28417      -0.013    0  1  1  1  2    1  0  0 -1  2
 65  1   4520.21670   16   4520.23277   1   1   1   0 .834630      0.01607   -119.73814      -0.013    0  1  1  1  2    1  0  0 -1  2
 66  2   4574.90130   16   4574.91755   1   1   1   0 .834630      0.01625   -120.19777      -0.014    0  1  1  1  2    1  0  0 -1  2
  8  1   4904.82330   47   4904.84443   2   1   1   0 .702568      0.02113     -9.38264      -0.225    0  1  1  2  1    2  0  0 -2  4
  9  2   4912.26230   47   4912.28352   2   1   1   0 .702590      0.02122     -9.46081      -0.224    0  1  1  2  1    2  0  0 -2  4
 10  1   4920.52790   47   4920.54904   2   1   1   0 .702613      0.02114     -9.54769      -0.221    0  1  1  2  1    2  0  0 -2  4
 11  2   4929.61980   47   4929.64096   2   1   1   0 .702639      0.02116     -9.64328      -0.219    0  1  1  2  1    2  0  0 -2  4
 12  1   4939.53810   47   4939.55921   2   1   1   0 .702667      0.02111     -9.74760      -0.217    0  1  1  2  1    2  0  0 -2  4
 13  2   4950.28270   47   4950.30375   2   1   1   0 .702698      0.02105     -9.86064      -0.213    0  1  1  2  1    2  0  0 -2  4
 14  1   4961.85350   47   4961.87453   2   1   1   0 .702730      0.02103     -9.98242      -0.211    0  1  1  2  1    2  0  0 -2  4
 15  2   4974.25040   47   4974.27148   2   1   1   0 .702765      0.02108    -10.11295      -0.208    0  1  1  2  1    2  0  0 -2  4
 16  1   4987.47350   47   4987.49454   2   1   1   0 .702802      0.02104    -10.25224      -0.205    0  1  1  2  1    2  0  0 -2  4
 17  2   5001.52260   47   5001.54365   2   1   1   0 .702841      0.02105    -10.40030      -0.202    0  1  1  2  1    2  0  0 -2  4
 18  1   5016.39770   47   5016.41872   2   1   1   0 .702883      0.02102    -10.55714      -0.199    0  1  1  2  1    2  0  0 -2  4
 19  2   5032.09860   47   5032.11969   2   1   1   0 .702926      0.02109    -10.72277      -0.197    0  1  1  2  1    2  0  0 -2  4
 20  1   5048.62540   47   5048.64646   2   1   1   0 .702971      0.02106    -10.89721      -0.193    0  1  1  2  1    2  0  0 -2  4
 21  2   5065.97790   47   5065.99896   2   1   1   0 .703019      0.02106    -11.08047      -0.190    0  1  1  2  1    2  0  0 -2  4
 22  1   5084.15610   47   5084.17710   2   1   1   0 .703068      0.02100    -11.27255      -0.186    0  1  1  2  1    2  0  0 -2  4
 23  2   5103.15960   47   5103.18078   2   1   1   0 .703119      0.02118    -11.47349      -0.185    0  1  1  2  1    2  0  0 -2  4
 24  1   5122.98880   47   5123.00991   2   1   1   0 .703172      0.02111    -11.68328      -0.181    0  1  1  2  1    2  0  0 -2  4
 25  2   5143.64310   47   5143.66437   2   1   1   0 .703227      0.02127    -11.90195      -0.179    0  1  1  2  1    2  0  0 -2  4
  9  1   4912.19240   67   4912.21333   2   1   1   0 .702041      0.02093     -9.53100      -0.220    0  1  1  2  2    2  0  0 -2  4
 10  2   4920.44230   67   4920.46325   2   1   1   0 .702068      0.02095     -9.63348      -0.218    0  1  1  2  2    2  0  0 -2  4
 11  1   4929.51710   67   4929.53801   2   1   1   0 .702097      0.02091     -9.74623      -0.215    0  1  1  2  2    2  0  0 -2  4
 12  2   4939.41670   67   4939.43755   2   1   1   0 .702129      0.02085     -9.86925      -0.211    0  1  1  2  2    2  0  0 -2  4
 13  1   4950.14100   67   4950.16182   2   1   1   0 .702164      0.02082    -10.00257      -0.208    0  1  1  2  2    2  0  0 -2  4
 14  2   4961.69000   67   4961.71077   2   1   1   0 .702201      0.02077    -10.14618      -0.205    0  1  1  2  2    2  0  0 -2  4
 15  1   4974.06360   67   4974.08433   2   1   1   0 .702241      0.02073    -10.30010      -0.201    0  1  1  2  2    2  0  0 -2  4
 16  2   4987.26170   67   4987.28245   2   1   1   0 .702283      0.02075    -10.46433      -0.198    0  1  1  2  2    2  0  0 -2  4
 17  1   5001.28430   67   5001.30506   2   1   1   0 .702328      0.02076    -10.63889      -0.195    0  1  1  2  2    2  0  0 -2  4
 18  2   5016.13150   67   5016.15208   2   1   1   0 .702375      0.02058    -10.82376      -0.190    0  1  1  2  2    2  0  0 -2  4
 19  1   5031.80280   67   5031.82344   2   1   1   0 .702425      0.02064    -11.01902      -0.187    0  1  1  2  2    2  0  0 -2  4
 20  2   5048.29850   67   5048.31905   2   0   0   0 .702477      0.02055    -11.22460      -0.183    0  1  1  2  2    2 -1 -1 -2  6
 21  1   5065.61820   67   5065.63884   2   0   0   0 .702531      0.02064    -11.44059      -0.180    0  1  1  2  2    2 -1 -1 -2  6
 22  2   5083.76210   67   5083.78271   2   0   0   0 .702588      0.02061    -11.66694      -0.177    0  1  1  2  2    2 -1 -1 -2  6
 23  1   5102.72990   67   5102.75058   2   0   0   0 .702647      0.02068    -11.90370      -0.174    0  1  1  2  2    2 -1 -1 -2  6
 24  2   5122.52170   67   5122.54233   2   0   0   0 .702708      0.02063    -12.15086      -0.170    0  1  1  2  2    2 -1 -1 -2  6
  0  2   1144.33340    2   1144.34929   0   2   0   0 .961394      0.01589   -136.01270      -0.012    0  2  0  0  2    0  0  0  0  0
  1  1   1145.17320    3   1145.18913   0   2   0   0 .961392      0.01593   -136.00712      -0.012    0  2  0  0  2    0  0  0  0  0
  2  2   1146.85290    3   1146.86879   0   2   0   0 .961387      0.01589     -6.69782      -0.237    0  2  0  0  2    0  0  0  0  0
  3  1   1149.37240    3   1149.38827   0   2   0   0 .961375      0.01587     -6.69854      -0.237    0  2  0  0  2    0  0  0  0  0
  4  2   1152.73170    3   1152.74754   0   2   0   0 .961353      0.01584     -6.69951      -0.236    0  2  0  0  2    0  0  0  0  0
  5  1   1156.93080    3   1156.94658   0   2   0   0 .961312      0.01578     -6.70077      -0.236    0  2  0  0  2    0  0  0  0  0
  6  2   1161.96960    3   1161.98536   0   2   0   0 .961247      0.01576     -6.70233      -0.235    0  2  0  0  2    0  0  0  0  0
  7  1   1167.84810    3   1167.86383   0   2   0   0 .961146      0.01573     -6.70423      -0.235    0  2  0  0  2    0  0  0  0  0
  8  2   1174.56630    3   1174.58195   0   2   0   0 .961001      0.01565     -6.70647      -0.233    0  2  0  0  2    0  0  0  0  0
  9  1   1182.12410    3   1182.13966   0   2   0   0 .960797      0.01556     -6.70911      -0.232    0  2  0  0  2    0  0  0  0  0
 10  2   1190.52130    3   1190.53691   0   2   0   0 .960521      0.01561     -6.71220      -0.233    0  2  0  0  2    0  0  0  0  0
 11  1   1199.75810    3   1199.77363   0   2   0   0 .960158      0.01553     -6.71576      -0.231    0  2  0  0  2    0  0  0  0  0
 12  2   1209.83430    3   1209.84975   0   2   0   0 .959690      0.01545     -6.71986      -0.230    0  2  0  0  2    0  0  0  0  0
 13  1   1220.74980    3   1220.76518   0   2   0   0 .959101      0.01538     -6.72454      -0.229    0  2  0  0  2    0  0  0  0  0
 14  2   1232.50450    3   1232.51984   0   2   0   0 .958371      0.01534     -6.72987      -0.228    0  2  0  0  2    0  0  0  0  0
 15  1   1245.09830    3   1245.11364   0   2   0   0 .957480      0.01534     -6.73591      -0.228    0  2  0  0  2    0  0  0  0  0
 16  2   1258.53120    3   1258.54648   0   2   0   0 .956406      0.01528     -6.74272      -0.227    0  2  0  0  2    0  0  0  0  0
 17  1   1272.80300    3   1272.81825   0   2   0   0 .955129      0.01525     -6.75037      -0.226    0  2  0  0  2    0  0  0  0  0
 18  2   1287.91360    3   1287.92885   0   2   0   0 .953625      0.01525     -6.75893      -0.226    0  2  0  0  2    0  0  0  0  0
 19  1   1303.86290    3   1303.87814   0   2   0   0 .951872      0.01524     -6.76850      -0.225    0  2  0  0  2    0  0  0  0  0
 20  2   1320.65080    3   1320.66602   0   2   0   0 .949847      0.01522     -6.77914      -0.225    0  2  0  0  2    0  0  0  0  0
 21  1   1338.27710    3   1338.29235   0   2   0   0 .947529      0.01525     -6.79094      -0.225    0  2  0  0  2    0  0  0  0  0
 22  2   1356.74180    3   1356.75699   0   3   1   0 .944895      0.01519     -6.80398      -0.223    0  2  0  0  2    0  1  1  0  2
 23  1   1376.04460    3   1376.05981   0   3   1   0 .941926      0.01521     -6.81837      -0.223    0  2  0  0  2    0  1  1  0  2
 24  2   1396.18540    3   1396.20064   0   3   1   0 .938601      0.01524     -6.83420      -0.223    0  2  0  0  2    0  1  1  0  2
 25  1   1417.16410    3   1417.17935   0   3   1   0 .934903      0.01525     -6.85155      -0.223    0  2  0  0  2    0  1  1  0  2
 26  2   1438.98050    3   1438.99577   0   3   1   0 .930817      0.01527     -6.87053      -0.222    0  2  0  0  2    0  1  1  0  2
 27  1   1461.63450    3   1461.64973   0   3   1   0 .926328      0.01523     -6.89125      -0.221    0  2  0  0  2    0  1  1  0  2
 28  2   1485.12580    3   1485.14107   0   3   1   0 .921426      0.01527     -6.91380      -0.221    0  2  0  0  2    0  1  1  0  2
 29  1   1509.45430    3   1509.46962   0   1   1   0 .916103      0.01532     -6.93828      -0.221    0  2  0  0  2    0 -1  1  0  2
 30  2   1534.61990    3   1534.63518   0   1   1   0 .910353      0.01528     -6.96482      -0.219    0  2  0  0  2    0 -1  1  0  2
 31  1   1560.62220    3   1560.63758   0   1   1   0 .904175      0.01538     -6.99349      -0.220    0  2  0  0  2    0 -1  1  0  2
 32  2   1587.46130    3   1587.47663   0   1   1   0 .897570      0.01533     -7.02443      -0.218    0  2  0  0  2    0 -1  1  0  2
 33  1   1615.13680    3   1615.15213   0   1   1   0 .890542      0.01533     -7.05773      -0.217    0  2  0  0  2    0 -1  1  0  2
 34  2   1643.64860    3   1643.66388   0   2   2   0 .883099      0.01528     -7.09350      -0.215    0  2  0  0  2    0  0  2  0  2
 35  1   1672.99640    3   1673.01169   0   2   2   0 .875252      0.01529     -7.13184      -0.214    0  2  0  0  2    0  0  2  0  2
 36  2   1703.18010    3   1703.19534   0   2   2   0 .867015      0.01524     -7.17287      -0.213    0  2  0  0  2    0  0  2  0  2
 37  1   1734.19940    3   1734.21463   0   2   2   0 .858402      0.01523     -7.21668      -0.211    0  2  0  0  2    0  0  2  0  2
 38  2   1766.05420    3   1766.06934   0   2   2   0 .849434      0.01514     -7.26338      -0.209    0  2  0  0  2    0  0  2  0  2
 39  1   1798.74420    3   1798.75926   0   2   2   0 .840130      0.01506     -7.31307      -0.206    0  2  0  0  2    0  0  2  0  2
 40  2   1832.26920    3   1832.28417   0   2   2   0 .830513      0.01497     -7.36584      -0.203    0  2  0  0  2    0  0  2  0  2
 41  1   1866.62890    3   1866.64383   0   3   3   0 .820606      0.01493     -7.42179      -0.201    0  2  0  0  2    0  1  3  0  4
 42  2   1901.82330    3   1901.83804   0   3   3   0 .810434      0.01474     -7.48100      -0.197    0  2  0  0  2    0  1  3  0  4
 43  1   1937.85200    3   1937.86656   0   3   3   0 .800023      0.01456     -7.54352      -0.193    0  2  0  0  2    0  1  3  0  4
 44  2   1974.71470    3   1974.72914   0   3   3   0 .789399      0.01444     -7.60960      -0.190    0  2  0  0  2    0  1  3  0  4
 45  1   2012.41140    3   2012.42557   0   3   3   0 .778587      0.01417     -7.67914      -0.185    0  2  0  0  2    0  1  3  0  4
 46  2   2050.94160    3   2050.95561   0   3   3   0 .767614      0.01401     -7.75228      -0.181    0  2  0  0  2    0  1  3  0  4
 47  1   2090.30530    3   2090.31902   0   3   3   0 .756505      0.01372     -7.82909      -0.175    0  2  0  0  2    0  1  3  0  4
 48  2   2130.50210    3   2130.51556   0   3   3   0 .745285      0.01346     -7.90965      -0.170    0  2  0  0  2    0  1  3  0  4
 49  1   2171.53190    3   2171.54499   0   3   3   0 .733979      0.01309     -7.99399      -0.164    0  2  0  0  2    0  1  3  0  4
 50  2   2213.39430    3   2213.40705   0   3   3   0 .722609      0.01275     -8.08220      -0.158    0  2  0  0  2    0  1  3  0  4
 51  1   2256.08920    3   2256.10152   0   3   3   0 .711198      0.01232     -8.17432      -0.151    0  2  0  0  2    0  1  3  0  4
 52  2   2299.61620    3   2299.62812   0   3   3   0 .699768      0.01192     -8.27040      -0.144    0  2  0  0  2    0  1  3  0  4
 53  1   2343.97520    3   2343.98663   0   3   3   0 .688338      0.01143     -8.37048      -0.137    0  2  0  0  2    0  1  3  0  4
  0  2   3295.46210    8   3295.48286   1   2   0   0 .806811      0.02076   -108.14774      -0.019    0  2  0  1  2    1  0  0 -1  2
  1  1   3296.29540   15   3296.31619   1   2   0   0 .806811      0.02079   -108.15704      -0.019    0  2  0  1  2    1  0  0 -1  2
  2  2   3297.96210   18   3297.98285   1   2   0   0 .806809      0.02075     -6.33969      -0.327    0  2  0  1  2    1  0  0 -1  2
  3  1   3300.46210   21   3300.48282   1   2   0   0 .806803      0.02072     -6.34040      -0.327    0  2  0  1  2    1  0  0 -1  2
  4  2   3303.79540   22   3303.81608   1   2   0   0 .806789      0.02068     -6.34136      -0.326    0  2  0  1  2    1  0  0 -1  2
  5  1   3307.96190   23   3307.98260   1   2   0   0 .806762      0.02070     -6.34260      -0.326    0  2  0  1  2    1  0  0 -1  2
  6  2   3312.96170   23   3312.98236   1   2   0   0 .806714      0.02066     -6.34414      -0.326    0  2  0  1  2    1  0  0 -1  2
  7  1   3318.79470   23   3318.81530   1   2   0   0 .806637      0.02060     -6.34601      -0.325    0  2  0  1  2    1  0  0 -1  2
  8  2   3325.46080   23   3325.48140   1   2   0   0 .806523      0.02060     -6.34823      -0.325    0  2  0  1  2    1  0  0 -1  2
  9  1   3332.96010   23   3332.98059   1   2   0   0 .806360      0.02049     -6.35085      -0.323    0  2  0  1  2    1  0  0 -1  2
 10  2   3341.29230   23   3341.31280   1   2   0   0 .806137      0.02050     -6.35391      -0.323    0  2  0  1  2    1  0  0 -1  2
 11  1   3350.45760   23   3350.47798   1   2   0   0 .805840      0.02038     -6.35745      -0.321    0  2  0  1  2    1  0  0 -1  2
 12  2   3360.45560   23   3360.47605   1   2   0   0 .805455      0.02045     -6.36152      -0.322    0  2  0  1  2    1  0  0 -1  2
 13  1   3371.28660   23   3371.30694   1   2   0   0 .804967      0.02034     -6.36619      -0.319    0  2  0  1  2    1  0  0 -1  2
 14  2   3382.95030   23   3382.97055   1   2   0   0 .804359      0.02025     -6.37149      -0.318    0  2  0  1  2    1  0  0 -1  2
 15  1   3395.44650   23   3395.46679   1   2   0   0 .803613      0.02029     -6.37751      -0.318    0  2  0  1  2    1  0  0 -1  2
 16  2   3408.77530   23   3408.79557   1   2   0   0 .802712      0.02027     -6.38431      -0.317    0  2  0  1  2    1  0  0 -1  2
 17  1   3422.93660   23   3422.95677   1   2   0   0 .801637      0.02017     -6.39195      -0.316    0  2  0  1  2    1  0  0 -1  2
 18  2   3437.93000   23   3437.95030   1   2   0   0 .800369      0.02030     -6.40052      -0.317    0  2  0  1  2    1  0  0 -1  2
 19  1   3453.75580   23   3453.77602   1   2   0   0 .798888      0.02022     -6.41009      -0.315    0  2  0  1  2    1  0  0 -1  2
 20  2   3470.41360   23   3470.43381   1   2   0   0 .797175      0.02021     -6.42074      -0.315    0  2  0  1  2    1  0  0 -1  2
 21  1   3487.90330   23   3487.92356   1   2   0   0 .795210      0.02026     -6.43256      -0.315    0  2  0  1  2    1  0  0 -1  2
 22  2   3506.22480   23   3506.24511   1   3   1   0 .792976      0.02031     -6.44564      -0.315    0  2  0  1  2    1  1  1 -1  4
 23  1   3525.37800   23   3525.39832   1   3   1   0 .790455      0.02032     -6.46007      -0.315    0  2  0  1  2    1  1  1 -1  4
 24  2   3545.36270   23   3545.38305   1   3   1   0 .787629      0.02035     -6.47596      -0.314    0  2  0  1  2    1  1  1 -1  4
 25  1   3566.17880   23   3566.19915   1   3   1   0 .784484      0.02035     -6.49337      -0.313    0  2  0  1  2    1  1  1 -1  4
 26  2   3587.82610   23   3587.84646   1   3   1   0 .781007      0.02036     -6.51244      -0.313    0  2  0  1  2    1  1  1 -1  4
 27  1   3610.30440   23   3610.32480   1   3   1   0 .777185      0.02040     -6.53324      -0.312    0  2  0  1  2    1  1  1 -1  4
 28  2   3633.61350   23   3633.63402   1   3   1   0 .773009      0.02052     -6.55590      -0.313    0  2  0  1  2    1  1  1 -1  4
 29  1   3657.75340   23   3657.77394   1   1   1   0 .768472      0.02054     -6.58051      -0.312    0  2  0  1  2    1 -1  1 -1  4
 30  2   3682.72370   23   3682.74437   1   1   1   0 .763571      0.02067     -6.60718      -0.313    0  2  0  1  2    1 -1  1 -1  4
 31  1   3708.52450   23   3708.54514   1   1   1   0 .758303      0.02064     -6.63600      -0.311    0  2  0  1  2    1 -1  1 -1  4
 32  2   3735.15530   23   3735.17605   1   1   1   0 .752669      0.02075     -6.66710      -0.311    0  2  0  1  2    1 -1  1 -1  4
 33  1   3762.61610   23   3762.63691   1   1   1   0 .746674      0.02081     -6.70058      -0.311    0  2  0  1  2    1 -1  1 -1  4
 34  2   3790.90670   23   3790.92753   1   2   2   0 .740325      0.02083     -6.73654      -0.309    0  2  0  1  2    1  0  2 -1  4
 35  1   3820.02690   23   3820.04770   1   2   2   0 .733630      0.02080     -6.77508      -0.307    0  2  0  1  2    1  0  2 -1  4
 36  2   3849.97630   23   3849.99723   1   2   2   0 .726601      0.02093     -6.81632      -0.307    0  2  0  1  2    1  0  2 -1  4
 37  1   3880.75500   23   3880.77589   1   2   2   0 .719253      0.02089     -6.86035      -0.304    0  2  0  1  2    1  0  2 -1  4
 38  2   3912.36260   23   3912.38347   1   2   2   0 .711601      0.02087     -6.90728      -0.302    0  2  0  1  2    1  0  2 -1  4
 39  1   3944.79890   23   3944.81978   1   2   2   0 .703664      0.02088     -6.95719      -0.300    0  2  0  1  2    1  0  2 -1  4
 40  2   3978.06360   23   3978.08458   1   2   2   0 .695460      0.02098     -7.01020      -0.299    0  2  0  1  2    1  0  2 -1  4
 41  1   4012.15670   23   4012.17765   1   3   3   0 .687011      0.02095     -7.06638      -0.296    0  2  0  1  2    1  1  3 -1  6
 42  2   4047.07790   23   4047.09877   1   3   3   0 .678338      0.02087     -7.12582      -0.293    0  2  0  1  2    1  1  3 -1  6
 43  1   4082.82690   23   4082.84773   1   3   3   0 .669463      0.02083     -7.18856      -0.290    0  2  0  1  2    1  1  3 -1  6
 44  2   4119.40360   23   4119.42426   1   3   3   0 .660408      0.02066     -7.25485      -0.285    0  2  0  1  2    1  1  3 -1  6
 45  1   4156.80750   23   4156.82817   1   3   3   0 .651196      0.02067     -7.32459      -0.282    0  2  0  1  2    1  1  3 -1  6
 46  2   4195.03870   23   4195.05922   1   3   3   0 .641850      0.02052     -7.39791      -0.277    0  2  0  1  2    1  1  3 -1  6
 47  1   4234.09670   23   4234.11716   1   3   3   0 .632392      0.02046     -7.47488      -0.274    0  2  0  1  2    1  1  3 -1  6
 48  2   4273.98160   23   4274.00175   1   3   3   0 .622843      0.02015     -7.55557      -0.267    0  2  0  1  2    1  1  3 -1  6
 49  1   4314.69280   23   4314.71278   1   3   3   0 .613225      0.01998     -7.64001      -0.261    0  2  0  1  2    1  1  3 -1  6
 50  2   4356.23020   23   4356.24998   1   3   3   0 .603558      0.01978     -7.72828      -0.256    0  2  0  1  2    1  1  3 -1  6
 51  1   4398.59360   23   4398.61311   1   3   3   0 .593860      0.01951     -7.82042      -0.250    0  2  0  1  2    1  1  3 -1  6
 52  2   4441.78280   23   4441.80194   1   3   3   0 .584151      0.01914     -7.91648      -0.242    0  2  0  1  2    1  1  3 -1  6
 53  1   4485.79740   23   4485.81621   1   3   3   0 .574447      0.01881     -8.01649      -0.235    0  2  0  1  2    1  1  3 -1  6
 54  2   4530.63730   23   4530.65568   1   0   0   0 .578504      0.01838     -8.12049      -0.226    0  2  0  1  2    1 -2  0 -1  4
  2  1   1153.55110    2   1153.56658   0   2   2   0 .991979      0.01548   -563.00819      -0.003    0  2  2  0  1    0  0  0  0  0
  3  2   1156.07130    2   1156.08677   0   2   2   0 .991978      0.01547   -563.01472      -0.003    0  2  2  0  1    0  0  0  0  0
  4  1   1159.43150    2   1159.44700   0   2   2   0 .991978      0.01550   -563.02343      -0.003    0  2  2  0  1    0  0  0  0  0
  5  2   1163.63180    2   1163.64725   0   2   2   0 .991977      0.01545   -563.03430      -0.003    0  2  2  0  1    0  0  0  0  0
  6  1   1168.67200    2   1168.68751   0   2   2   0 .991976      0.01551   -563.04734      -0.003    0  2  2  0  1    0  0  0  0  0
  7  2   1174.55230    2   1174.56774   0   2   2   0 .991974      0.01544   -563.06254      -0.003    0  2  2  0  1    0  0  0  0  0
  8  1   1181.27250    2   1181.28792   0   2   2   0 .991973      0.01542   -563.07989      -0.003    0  2  2  0  1    0  0  0  0  0
  9  2   1188.83260    2   1188.84801   0   2   2   0 .991971      0.01541   -563.09937      -0.003    0  2  2  0  1    0  0  0  0  0
 10  1   1197.23250    2   1197.24797   0   2   2   0 .991969      0.01547   -563.12099      -0.003    0  2  2  0  1    0  0  0  0  0
 11  2   1206.47230    2   1206.48776   0   2   2   0 .991966      0.01546   -563.14473      -0.003    0  2  2  0  1    0  0  0  0  0
 12  1   1216.55190    2   1216.56734   0   2   2   0 .991963      0.01544   -563.17057      -0.003    0  2  2  0  1    0  0  0  0  0
 13  2   1227.47120    2   1227.48664   0   2   2   0 .991960      0.01544   -563.19851      -0.003    0  2  2  0  1    0  0  0  0  0
 14  1   1239.23020    2   1239.24561   0   2   2   0 .991957      0.01541   -563.22853      -0.003    0  2  2  0  1    0  0  0  0  0
 15  2   1251.82880    2   1251.84419   0   2   2   0 .991953      0.01539   -563.26062      -0.003    0  2  2  0  1    0  0  0  0  0
 16  1   1265.26700    2   1265.28232   0   2   2   0 .991949      0.01532   -563.29475      -0.003    0  2  2  0  1    0  0  0  0  0
 17  2   1279.54460    2   1279.55993   0   2   2   0 .991944      0.01533   -563.33092      -0.003    0  2  2  0  1    0  0  0  0  0
 18  1   1294.66160    2   1294.67693   0   2   2   0 .991939      0.01533   -563.36909      -0.003    0  2  2  0  1    0  0  0  0  0
 19  2   1310.61790    2   1310.63327   0   2   2   0 .991933      0.01537   -563.40926      -0.003    0  2  2  0  1    0  0  0  0  0
 20  1   1327.41350    2   1327.42884   0   2   2   0 .991927      0.01534   -563.45139      -0.003    0  2  2  0  1    0  0  0  0  0
 21  2   1345.04830    2   1345.06356   0   1   1   0 .991920      0.01526   -563.49548      -0.003    0  2  2  0  1    0 -1 -1  0  2
 22  1   1363.52210    2   1363.53735   0   1   1   0 .991912      0.01525   -563.54148      -0.003    0  2  2  0  1    0 -1 -1  0  2
 23  2   1382.83490    2   1382.85011   0   1   1   0 .991904      0.01521   -563.58938      -0.003    0  2  2  0  1    0 -1 -1  0  2
 24  1   1402.98650    2   1403.00173   0   1   1   0 .991895      0.01523   -563.63915      -0.003    0  2  2  0  1    0 -1 -1  0  2
 25  2   1423.97690    2   1423.99211   0   1   1   0 .991886      0.01521   -563.69076      -0.003    0  2  2  0  1    0 -1 -1  0  2
 26  1   1445.80600    2   1445.82115   0   1   1   0 .991875      0.01515   -563.74419      -0.003    0  2  2  0  1    0 -1 -1  0  2
 27  2   1468.47360    2   1468.48872   0   1   1   0 .991864      0.01512   -563.79940      -0.003    0  2  2  0  1    0 -1 -1  0  2
 28  1   1491.97960    2   1491.99472   0   1   1   0 .991851      0.01512   -563.85636      -0.003    0  2  2  0  1    0 -1 -1  0  2
 29  2   1516.32400    2   1516.33902   0   1   1   0 .991838      0.01502   -563.91503      -0.003    0  2  2  0  1    0 -1 -1  0  2
 30  1   1541.50650    2   1541.52150   0   1   1   0 .991824      0.01500   -563.97539      -0.003    0  2  2  0  1    0 -1 -1  0  2
 31  2   1567.52700    2   1567.54201   0   1   1   0 .991809      0.01501   -564.03739      -0.003    0  2  2  0  1    0 -1 -1  0  2
 32  1   1594.38550    2   1594.40044   0   1   1   0 .991792      0.01494   -564.10100      -0.003    0  2  2  0  1    0 -1 -1  0  2
 33  2   1622.08170    2   1622.09663   0   1   1   0 .991774      0.01493   -564.16617      -0.003    0  2  2  0  1    0 -1 -1  0  2
 34  1   1650.61560    2   1650.63045   0   1   1   0 .991755      0.01485   -564.23288      -0.003    0  2  2  0  1    0 -1 -1  0  2
 35  2   1679.98690    2   1680.00175   0   1   1   0 .991735      0.01485   -564.30106      -0.003    0  2  2  0  1    0 -1 -1  0  2
 36  1   1710.19560    2   1710.21037   0   1   1   0 .991713      0.01477   -564.37069      -0.003    0  2  2  0  1    0 -1 -1  0  2
 37  2   1741.24140    2   1741.25616   0   1   1   0 .991690      0.01476   -564.44171      -0.003    0  2  2  0  1    0 -1 -1  0  2
 38  1   1773.12430    2   1773.13896   0   1   1   0 .991665      0.01466   -564.51409      -0.003    0  2  2  0  1    0 -1 -1  0  2
 39  2   1805.84400    2   1805.85859   0   1   1   0 .991638      0.01459   -564.58776      -0.003    0  2  2  0  1    0 -1 -1  0  2
 40  1   1839.40040    2   1839.41490   0   1   1   0 .991610      0.01450   -564.66268      -0.003    0  2  2  0  1    0 -1 -1  0  2
 41  2   1873.79320    2   1873.80771   0   1   1   0 .991580      0.01451   -564.73880      -0.003    0  2  2  0  1    0 -1 -1  0  2
 42  1   1909.02240    2   1909.03684   0   1   1   0 .991548      0.01444   -564.81608      -0.003    0  2  2  0  1    0 -1 -1  0  2
 43  2   1945.08780    2   1945.10210   0   1   1   0 .991514      0.01430   -564.89444      -0.003    0  2  2  0  1    0 -1 -1  0  2
 44  1   1981.98900    2   1982.00331   0   1   1   0 .991478      0.01431   -564.97384      -0.003    0  2  2  0  1    0 -1 -1  0  2
 45  2   2019.72610    2   2019.74027   0   1   1   0 .991440      0.01417   -565.05422      -0.003    0  2  2  0  1    0 -1 -1  0  2
 46  1   2058.29870    2   2058.31280   0   1   1   0 .991400      0.01410   -565.13552      -0.002    0  2  2  0  1    0 -1 -1  0  2
 47  2   2097.70670    2   2097.72069   0   1   1   0 .991357      0.01399   -565.21769      -0.002    0  2  2  0  1    0 -1 -1  0  2
 48  1   2137.94980    2   2137.96373   0   1   1   0 .991312      0.01393   -565.30066      -0.002    0  2  2  0  1    0 -1 -1  0  2
 49  2   2179.02790    2   2179.04172   0   1   1   0 .991265      0.01382   -565.38437      -0.002    0  2  2  0  1    0 -1 -1  0  2
 50  1   2220.94070    2   2220.95444   0   1   1   0 .991215      0.01374   -565.46876      -0.002    0  2  2  0  1    0 -1 -1  0  2
 51  2   2263.68810    2   2263.70168   0   1   1   0 .991162      0.01358   -565.55376      -0.002    0  2  2  0  1    0 -1 -1  0  2
 52  1   2307.26970    2   2307.28321   0   1   1   0 .991106      0.01351   -565.63931      -0.002    0  2  2  0  1    0 -1 -1  0  2
 53  2   2351.68550    2   2351.69880   0   1   1   0 .991048      0.01330   -565.72534      -0.002    0  2  2  0  1    0 -1 -1  0  2
  2  2   1153.55110    4   1153.56661   0   2   2   0 .991643      0.01551      6.69782       0.232    0  2  2  0  2    0  0  0  0  0
  3  1   1156.07130    4   1156.08680   0   2   2   0 .991637      0.01550      6.69854       0.231    0  2  2  0  2    0  0  0  0  0
  4  2   1159.43150    4   1159.44706   0   2   2   0 .991623      0.01556      6.69951       0.232    0  2  2  0  2    0  0  0  0  0
  5  1   1163.63180    4   1163.64735   0   2   2   0 .991593      0.01555      6.70077       0.232    0  2  2  0  2    0  0  0  0  0
  6  2   1168.67210    4   1168.68769   0   2   2   0 .991539      0.01559      6.70233       0.233    0  2  2  0  2    0  0  0  0  0
  7  1   1174.55240    4   1174.56805   0   2   2   0 .991453      0.01565      6.70423       0.233    0  2  2  0  2    0  0  0  0  0
  8  2   1181.27270    4   1181.28842   0   2   2   0 .991324      0.01572      6.70647       0.234    0  2  2  0  2    0  0  0  0  0
  9  1   1188.83300    4   1188.84878   0   2   2   0 .991138      0.01578      6.70911       0.235    0  2  2  0  2    0  0  0  0  0
 10  2   1197.23330    4   1197.24911   0   2   2   0 .990882      0.01581      6.71220       0.236    0  2  2  0  2    0  0  0  0  0
 11  1   1206.47350    4   1206.48939   0   2   2   0 .990541      0.01589      6.71576       0.237    0  2  2  0  2    0  0  0  0  0
 12  2   1216.55360    4   1216.56961   0   2   2   0 .990097      0.01601      6.71986       0.238    0  2  2  0  2    0  0  0  0  0
 13  1   1227.47360    4   1227.48972   0   2   2   0 .989534      0.01612      6.72454       0.240    0  2  2  0  2    0  0  0  0  0
 14  2   1239.23350    4   1239.24971   0   2   2   0 .988830      0.01621      6.72987       0.241    0  2  2  0  2    0  0  0  0  0
 15  1   1251.83320    4   1251.84955   0   2   2   0 .987968      0.01635      6.73591       0.243    0  2  2  0  2    0  0  0  0  0
 16  2   1265.27260    4   1265.28920   0   2   2   0 .986924      0.01660      6.74272       0.246    0  2  2  0  2    0  0  0  0  0
 17  1   1279.55190    4   1279.56862   0   2   2   0 .985678      0.01672      6.75037       0.248    0  2  2  0  2    0  0  0  0  0
 18  2   1294.67080    4   1294.68778   0   2   2   0 .984207      0.01698      6.75893       0.251    0  2  2  0  2    0  0  0  0  0
 19  1   1310.62940    4   1310.64664   0   2   2   0 .982488      0.01724      6.76850       0.255    0  2  2  0  2    0  0  0  0  0
 20  2   1327.42760    4   1327.44516   0   2   2   0 .980499      0.01756      6.77914       0.259    0  2  2  0  2    0  0  0  0  0
 21  1   1345.06550    4   1345.08329   0   2   2   0 .978218      0.01779      6.79094       0.262    0  2  2  0  2    0  0  0  0  0
 22  2   1363.54280    4   1363.56098   0   2   2   0 .975623      0.01818      6.80398       0.267    0  2  2  0  2    0  0  0  0  0
 23  1   1382.85970    4   1382.87818   0   1   1   0 .972693      0.01848      6.81837       0.271    0  2  2  0  2    0 -1 -1  0  2
 24  2   1403.01590    4   1403.03484   0   1   1   0 .969409      0.01894      6.83420       0.277    0  2  2  0  2    0 -1 -1  0  2
 25  1   1424.01160    4   1424.03090   0   1   1   0 .965753      0.01930      6.85155       0.282    0  2  2  0  2    0 -1 -1  0  2
 26  2   1445.84660    4   1445.86630   0   1   1   0 .961709      0.01970      6.87053       0.287    0  2  2  0  2    0 -1 -1  0  2
 27  1   1468.52080    4   1468.54098   0   1   1   0 .957265      0.02018      6.89125       0.293    0  2  2  0  2    0 -1 -1  0  2
 28  2   1492.03420    4   1492.05487   0   1   1   0 .952408      0.02067      6.91380       0.299    0  2  2  0  2    0 -1 -1  0  2
 29  1   1516.38680    4   1516.40790   0   1   1   0 .947132      0.02110      6.93828       0.304    0  2  2  0  2    0 -1 -1  0  2
 30  2   1541.57840    4   1541.60000   0   1   1   0 .941431      0.02160      6.96482       0.310    0  2  2  0  2    0 -1 -1  0  2
 31  1   1567.60910    4   1567.63107   0   0   0   0 .935304      0.02197      6.99349       0.314    0  2  2  0  2    0 -2 -2  0  4
 32  2   1594.47860    4   1594.50106   0   0   0   0 .928751      0.02246      7.02443       0.320    0  2  2  0  2    0 -2 -2  0  4
 33  1   1622.18700    4   1622.20986   0   0   0   0 .921777      0.02286      7.05773       0.324    0  2  2  0  2    0 -2 -2  0  4
 34  2   1650.73420    4   1650.75738   0   0   0   0 .914391      0.02318      7.09350       0.327    0  2  2  0  2    0 -2 -2  0  4
 35  1   1680.12010    4   1680.14353   0   2   0   0 .906602      0.02343      7.13184       0.329    0  2  2  0  2    0  0 -2  0  2
 36  2   1710.34470    4   1710.36822   0   2   0   0 .898426      0.02352      7.17287       0.328    0  2  2  0  2    0  0 -2  0  2
 37  1   1741.40770    4   1741.43132   0   2   0   0 .889877      0.02362      7.21668       0.327    0  2  2  0  2    0  0 -2  0  2
 38  2   1773.30920    4   1773.33273   0   0   0   0 .880975      0.02353      7.26338       0.324    0  2  2  0  2    0 -2 -2  0  4
 39  1   1806.04910    4   1806.07233   0   0   0   0 .871741      0.02323      7.31307       0.318    0  2  2  0  2    0 -2 -2  0  4
 40  2   1839.62730    4   1839.65001   0   0   0   0 .862197      0.02271      7.36584       0.308    0  2  2  0  2    0 -2 -2  0  4
 41  1   1874.04360    4   1874.06562   0   0   0   0 .852367      0.02202      7.42179       0.297    0  2  2  0  2    0 -2 -2  0  4
 42  2   1909.29810    4   1909.31904   0   0   0   0 .842276      0.02094      7.48100       0.280    0  2  2  0  2    0 -2 -2  0  4
 43  1   1945.39050    4   1945.41008   0   0   0   0 .831949      0.01958      7.54352       0.260    0  2  2  0  2    0 -2 -2  0  4
 44  2   1982.32090    4   1982.33874   0   0   0   0 .821413      0.01784      7.60960       0.234    0  2  2  0  2    0 -2 -2  0  4
 45  1   2020.08900    4   2020.10471   0   0   0   0 .810694      0.01571      7.67914       0.205    0  2  2  0  2    0 -2 -2  0  4
 46  2   2058.69480    4   2058.70789   0   0   0   0 .799817      0.01309      7.75228       0.169    0  2  2  0  2    0 -2 -2  0  4
 47  1   2098.13820    4   2098.14811   0   0   0   0 .788810      0.00991      7.82909       0.127    0  2  2  0  2    0 -2 -2  0  4
 48  2   2138.41910    4   2138.42521   0   0   0   0 .777695      0.00611      7.90965       0.077    0  2  2  0  2    0 -2 -2  0  4
 49  1   2179.53740    4   2179.53897   0   0   0   0 .766499      0.00157      7.99399       0.020    0  2  2  0  2    0 -2 -2  0  4
 50  2   2221.49290    4   2221.48925   0   0   0   0 .755244     -0.00365      8.08220      -0.045    0  2  2  0  2    0 -2 -2  0  4
 51  1   2264.28560    4   2264.27583   0   0   0   0 .743953     -0.00977      8.17432      -0.120    0  2  2  0  2    0 -2 -2  0  4
 52  2   2307.91530    4   2307.89852   0   0   0   0 .732647     -0.01678      8.27040      -0.203    0  2  2  0  2    0 -2 -2  0  4
 53  1   2352.38190    4   2352.35711   0   0   0   0 .721346     -0.02479      8.37048      -0.296    0  2  2  0  2    0 -2 -2  0  4
  2  1   3304.30130   11   3304.32258   1   2   2   0 .835472      0.02128   -107.60875      -0.020    0  2  2  1  1    1  0  0 -1  2
  3  2   3306.80190   14   3306.82325   1   2   2   0 .835475      0.02135   -107.63646      -0.020    0  2  2  1  1    1  0  0 -1  2
  4  1   3310.13610   15   3310.15745   1   2   2   0 .835480      0.02135   -107.67339      -0.020    0  2  2  1  1    1  0  0 -1  2
  5  2   3314.30380   16   3314.32517   1   2   2   0 .835485      0.02137   -107.71954      -0.020    0  2  2  1  1    1  0  0 -1  2
  6  1   3319.30510   16   3319.32638   1   2   2   0 .835492      0.02128   -107.77489      -0.020    0  2  2  1  1    1  0  0 -1  2
  7  2   3325.13970   16   3325.16107   1   2   2   0 .835500      0.02137   -107.83942      -0.020    0  2  2  1  1    1  0  0 -1  2
  8  1   3331.80790   16   3331.82920   1   2   2   0 .835508      0.02130   -107.91312      -0.020    0  2  2  1  1    1  0  0 -1  2
  9  2   3339.30940   16   3339.33073   1   2   2   0 .835518      0.02133   -107.99597      -0.020    0  2  2  1  1    1  0  0 -1  2
 10  1   3347.64430   16   3347.66562   1   2   2   0 .835529      0.02132   -108.08795      -0.020    0  2  2  1  1    1  0  0 -1  2
 11  2   3356.81250   16   3356.83384   1   2   2   0 .835541      0.02134   -108.18903      -0.020    0  2  2  1  1    1  0  0 -1  2
 12  1   3366.81400   16   3366.83534   1   2   2   0 .835554      0.02134   -108.29918      -0.020    0  2  2  1  1    1  0  0 -1  2
 13  2   3377.64870   16   3377.67006   1   2   2   0 .835568      0.02136   -108.41837      -0.020    0  2  2  1  1    1  0  0 -1  2
 14  1   3389.31660   16   3389.33794   1   2   2   0 .835583      0.02134   -108.54657      -0.020    0  2  2  1  1    1  0  0 -1  2
 15  2   3401.81760   16   3401.83893   1   2   2   0 .835599      0.02133   -108.68376      -0.020    0  2  2  1  1    1  0  0 -1  2
 16  1   3415.15160   16   3415.17296   1   2   2   0 .835616      0.02136   -108.82988      -0.020    0  2  2  1  1    1  0  0 -1  2
 17  2   3429.31860   16   3429.33997   1   2   2   0 .835633      0.02137   -108.98490      -0.020    0  2  2  1  1    1  0  0 -1  2
 18  1   3444.31850   16   3444.33987   1   2   2   0 .835652      0.02137   -109.14877      -0.020    0  2  2  1  1    1  0  0 -1  2
 19  2   3460.15120   16   3460.17259   1   2   2   0 .835671      0.02139   -109.32146      -0.020    0  2  2  1  1    1  0  0 -1  2
 20  1   3476.81660   16   3476.83805   1   2   2   0 .835691      0.02145   -109.50293      -0.020    0  2  2  1  1    1  0  0 -1  2
 21  2   3494.31480   16   3494.33616   1   1   1   0 .835712      0.02136   -109.69310      -0.019    0  2  2  1  1    1 -1 -1 -1  4
 22  1   3512.64550   16   3512.66683   1   1   1   0 .835733      0.02133   -109.89194      -0.019    0  2  2  1  1    1 -1 -1 -1  4
 23  2   3531.80860   16   3531.82997   1   1   1   0 .835755      0.02137   -110.09940      -0.019    0  2  2  1  1    1 -1 -1 -1  4
 24  1   3551.80410   16   3551.82547   1   1   1   0 .835778      0.02137   -110.31542      -0.019    0  2  2  1  1    1 -1 -1 -1  4
 25  2   3572.63180   16   3572.65323   1   1   1   0 .835801      0.02143   -110.53994      -0.019    0  2  2  1  1    1 -1 -1 -1  4
 26  1   3594.29180   16   3594.31315   1   1   1   0 .835824      0.02135   -110.77290      -0.019    0  2  2  1  1    1 -1 -1 -1  4
 27  2   3616.78370   16   3616.80510   1   1   1   0 .835848      0.02140   -111.01424      -0.019    0  2  2  1  1    1 -1 -1 -1  4
 28  1   3640.10760   16   3640.12898   1   1   1   0 .835873      0.02138   -111.26391      -0.019    0  2  2  1  1    1 -1 -1 -1  4
 29  2   3664.26320   16   3664.28466   1   1   1   0 .835898      0.02146   -111.52183      -0.019    0  2  2  1  1    1 -1 -1 -1  4
 30  1   3689.25060   16   3689.27202   1   1   1   0 .835923      0.02142   -111.78793      -0.019    0  2  2  1  1    1 -1 -1 -1  4
 31  2   3715.06960   16   3715.09092   1   1   1   0 .835948      0.02132   -112.06216      -0.019    0  2  2  1  1    1 -1 -1 -1  4
 32  1   3741.71980   16   3741.74123   1   1   1   0 .835974      0.02143   -112.34444      -0.019    0  2  2  1  1    1 -1 -1 -1  4
 33  2   3769.20140   16   3769.22281   1   1   1   0 .835999      0.02141   -112.63469      -0.019    0  2  2  1  1    1 -1 -1 -1  4
 34  1   3797.51410   16   3797.53553   1   1   1   0 .836025      0.02143   -112.93334      -0.019    0  2  2  1  1    1 -1 -1 -1  4
 35  2   3826.65790   16   3826.67923   1   1   1   0 .836050      0.02133   -113.23881      -0.019    0  2  2  1  1    1 -1 -1 -1  4
 36  1   3856.63230   16   3856.65375   1   1   1   0 .836076      0.02145   -113.55256      -0.019    0  2  2  1  1    1 -1 -1 -1  4
 37  2   3887.43760   16   3887.45896   1   1   1   0 .836101      0.02136   -113.87408      -0.019    0  2  2  1  1    1 -1 -1 -1  4
 38  1   3919.07330   16   3919.09467   1   1   1   0 .836126      0.02137   -114.20298      -0.019    0  2  2  1  1    1 -1 -1 -1  4
 39  2   3951.53940   16   3951.56074   1   1   1   0 .836151      0.02134   -114.53960      -0.019    0  2  2  1  1    1 -1 -1 -1  4
 40  1   3984.83560   16   3984.85699   1   1   1   0 .836175      0.02139   -114.88360      -0.019    0  2  2  1  1    1 -1 -1 -1  4
 41  2   4018.96190   16   4018.98324   1   1   1   0 .836199      0.02134   -115.23496      -0.019    0  2  2  1  1    1 -1 -1 -1  4
 42  1   4053.91800   16   4053.93932   1   1   1   0 .836222      0.02132   -115.59360      -0.018    0  2  2  1  1    1 -1 -1 -1  4
 43  2   4089.70370   16   4089.72505   1   1   1   0 .836245      0.02135   -115.95945      -0.018    0  2  2  1  1    1 -1 -1 -1  4
 44  1   4126.31900   16   4126.34024   1   1   1   0 .836267      0.02124   -116.33241      -0.018    0  2  2  1  1    1 -1 -1 -1  4
 45  2   4163.76340   16   4163.78470   1   1   1   0 .836288      0.02130   -116.71242      -0.018    0  2  2  1  1    1 -1 -1 -1  4
 46  1   4202.03700   16   4202.05824   1   1   1   0 .836308      0.02124   -117.09938      -0.018    0  2  2  1  1    1 -1 -1 -1  4
 47  2   4241.13940   16   4241.16065   1   1   1   0 .836328      0.02125   -117.49321      -0.018    0  2  2  1  1    1 -1 -1 -1  4
 48  1   4281.07050   16   4281.09173   1   1   1   0 .836346      0.02123   -117.89383      -0.018    0  2  2  1  1    1 -1 -1 -1  4
 49  2   4321.83010   16   4321.85128   1   1   1   0 .836363      0.02118   -118.30116      -0.018    0  2  2  1  1    1 -1 -1 -1  4
 50  1   4363.41790   16   4363.43908   1   1   1   0 .836378      0.02118   -118.71512      -0.018    0  2  2  1  1    1 -1 -1 -1  4
 51  2   4405.83370   16   4405.85491   1   1   1   0 .836392      0.02121   -119.13562      -0.018    0  2  2  1  1    1 -1 -1 -1  4
 52  1   4449.07750   16   4449.09855   1   1   1   0 .836405      0.02105   -119.56258      -0.018    0  2  2  1  1    1 -1 -1 -1  4
 53  2   4493.14870   16   4493.16978   1   1   1   0 .836416      0.02108   -119.99593      -0.018    0  2  2  1  1    1 -1 -1 -1  4
 54  1   4538.04740   16   4538.06837   1   2   2   0 .836426      0.02097   -120.43558      -0.017    0  2  2  1  1    1  0  0 -1  2
  2  2   3304.30160   19   3304.32254   1   2   2   0 .834792      0.02094      6.33969       0.330    0  2  2  1  2    1  0  0 -1  2
  3  1   3306.80220   22   3306.82322   1   2   2   0 .834792      0.02102      6.34040       0.331    0  2  2  1  2    1  0  0 -1  2
  4  2   3310.13640   23   3310.15744   1   2   2   0 .834785      0.02104      6.34136       0.332    0  2  2  1  2    1  0  0 -1  2
  5  1   3314.30420   24   3314.32521   1   2   2   0 .834766      0.02101      6.34260       0.331    0  2  2  1  2    1  0  0 -1  2
  6  2   3319.30540   24   3319.32650   1   2   2   0 .834729      0.02110      6.34414       0.333    0  2  2  1  2    1  0  0 -1  2
  7  1   3325.14020   24   3325.16132   1   2   2   0 .834665      0.02112      6.34601       0.333    0  2  2  1  2    1  0  0 -1  2
  8  2   3331.80850   24   3331.82963   1   2   2   0 .834566      0.02113      6.34823       0.333    0  2  2  1  2    1  0  0 -1  2
  9  1   3339.31020   24   3339.33144   1   2   2   0 .834419      0.02124      6.35085       0.334    0  2  2  1  2    1  0  0 -1  2
 10  2   3347.64540   24   3347.66671   1   2   2   0 .834213      0.02131      6.35391       0.335    0  2  2  1  2    1  0  0 -1  2
 11  1   3356.81410   24   3356.83543   1   2   2   0 .833935      0.02133      6.35745       0.336    0  2  2  1  2    1  0  0 -1  2
 12  2   3366.81610   24   3366.83758   1   2   2   0 .833571      0.02148      6.36152       0.338    0  2  2  1  2    1  0  0 -1  2
 13  1   3377.65150   24   3377.67312   1   2   2   0 .833105      0.02162      6.36619       0.340    0  2  2  1  2    1  0  0 -1  2
 14  2   3389.32030   24   3389.34204   1   2   2   0 .832521      0.02174      6.37149       0.341    0  2  2  1  2    1  0  0 -1  2
 15  1   3401.82250   24   3401.84430   1   2   2   0 .831800      0.02180      6.37751       0.342    0  2  2  1  2    1  0  0 -1  2
 16  2   3415.15790   24   3415.17988   1   2   2   0 .830925      0.02198      6.38431       0.344    0  2  2  1  2    1  0  0 -1  2
 17  1   3429.32650   24   3429.34873   1   2   2   0 .829878      0.02223      6.39195       0.348    0  2  2  1  2    1  0  0 -1  2
 18  2   3444.32840   24   3444.35081   1   2   2   0 .828638      0.02241      6.40052       0.350    0  2  2  1  2    1  0  0 -1  2
 19  1   3460.16340   24   3460.18610   1   2   2   0 .827187      0.02270      6.41009       0.354    0  2  2  1  2    1  0  0 -1  2
 20  2   3476.83160   24   3476.85455   1   2   2   0 .825505      0.02295      6.42074       0.357    0  2  2  1  2    1  0  0 -1  2
 21  1   3494.33280   24   3494.35612   1   2   2   0 .823573      0.02332      6.43256       0.362    0  2  2  1  2    1  0  0 -1  2
 22  2   3512.66720   24   3512.69075   1   2   2   0 .821372      0.02355      6.44564       0.365    0  2  2  1  2    1  0  0 -1  2
 23  1   3531.83440   24   3531.85839   1   1   1   0 .818884      0.02399      6.46007       0.371    0  2  2  1  2    1 -1 -1 -1  4
 24  2   3551.83460   24   3551.85901   1   1   1   0 .816094      0.02441      6.47596       0.377    0  2  2  1  2    1 -1 -1 -1  4
 25  1   3572.66770   24   3572.69253   1   1   1   0 .812985      0.02483      6.49337       0.382    0  2  2  1  2    1 -1 -1 -1  4
 26  2   3594.33360   24   3594.35890   1   1   1   0 .809544      0.02530      6.51244       0.388    0  2  2  1  2    1 -1 -1 -1  4
 27  1   3616.83220   24   3616.85805   1   1   1   0 .805760      0.02585      6.53324       0.396    0  2  2  1  2    1 -1 -1 -1  4
 28  2   3640.16370   24   3640.18992   1   1   1   0 .801623      0.02622      6.55590       0.400    0  2  2  1  2    1 -1 -1 -1  4
 29  1   3664.32770   24   3664.35445   1   1   1   0 .797127      0.02675      6.58051       0.406    0  2  2  1  2    1 -1 -1 -1  4
 30  2   3689.32430   24   3689.35156   1   1   1   0 .792267      0.02726      6.60718       0.413    0  2  2  1  2    1 -1 -1 -1  4
 31  1   3715.15340   24   3715.18114   1   0   0   0 .787041      0.02774      6.63600       0.418    0  2  2  1  2    1 -2 -2 -1  6
 32  2   3741.81490   24   3741.84315   1   0   0   0 .781452      0.02825      6.66710       0.424    0  2  2  1  2    1 -2 -2 -1  6
 33  1   3769.30890   24   3769.33749   1   0   0   0 .775503      0.02859      6.70058       0.427    0  2  2  1  2    1 -2 -2 -1  6
 34  2   3797.63510   24   3797.66407   1   0   0   0 .769201      0.02897      6.73654       0.430    0  2  2  1  2    1 -2 -2 -1  6
 35  1   3826.79360   24   3826.82279   1   2   0   0 .762556      0.02919      6.77508       0.431    0  2  2  1  2    1  0 -2 -1  4
 36  2   3856.78410   24   3856.81355   1   2   0   0 .755579      0.02945      6.81632       0.432    0  2  2  1  2    1  0 -2 -1  4
 37  1   3887.60670   24   3887.63624   1   2   0   0 .748284      0.02954      6.86035       0.431    0  2  2  1  2    1  0 -2 -1  4
 38  2   3919.26130   24   3919.29075   1   0   0   0 .740689      0.02945      6.90728       0.426    0  2  2  1  2    1 -2 -2 -1  6
 39  1   3951.74780   24   3951.77697   1   0   0   0 .732811      0.02917      6.95719       0.419    0  2  2  1  2    1 -2 -2 -1  6
 40  2   3985.06600   24   3985.09477   1   0   0   0 .724669      0.02877      7.01020       0.410    0  2  2  1  2    1 -2 -2 -1  6
 41  1   4019.21610   24   4019.24402   1   0   0   0 .716285      0.02792      7.06638       0.395    0  2  2  1  2    1 -2 -2 -1  6
 42  2   4054.19770   24   4054.22459   1   0   0   0 .707680      0.02689      7.12582       0.377    0  2  2  1  2    1 -2 -2 -1  6
 43  1   4090.01080   24   4090.03629   1   0   0   0 .698876      0.02549      7.18856       0.355    0  2  2  1  2    1 -2 -2 -1  6
 44  2   4126.65530   24   4126.67912   1   0   0   0 .689896      0.02382      7.25485       0.328    0  2  2  1  2    1 -2 -2 -1  6
 45  1   4164.13130   24   4164.15276   1   0   0   0 .680763      0.02146      7.32459       0.293    0  2  2  1  2    1 -2 -2 -1  6
 46  2   4202.43830   24   4202.45713   1   0   0   0 .671500      0.01883      7.39791       0.254    0  2  2  1  2    1 -2 -2 -1  6
 47  1   4241.57650   24   4241.59203   1   0   0   0 .662128      0.01553      7.47488       0.208    0  2  2  1  2    1 -2 -2 -1  6
 48  2   4281.54570   24   4281.55732   1   0   0   0 .652669      0.01162      7.55557       0.154    0  2  2  1  2    1 -2 -2 -1  6
 49  1   4322.34590   24   4322.35278   1   0   0   0 .643145      0.00688      7.64001       0.090    0  2  2  1  2    1 -2 -2 -1  6
 50  2   4363.97680   24   4363.97825   1   0   0   0 .633575      0.00145      7.72828       0.019    0  2  2  1  2    1 -2 -2 -1  6
 51  1   4406.43840   24   4406.43353   1   0   0   0 .623980     -0.00487      7.82042      -0.062    0  2  2  1  2    1 -2 -2 -1  6
 52  2   4449.73060   24   4449.71842   1   0   0   0 .614377     -0.01218      7.91648      -0.154    0  2  2  1  2    1 -2 -2 -1  6
 53  1   4493.85320   24   4493.83271   1   0   0   0 .604783     -0.02049      8.01649      -0.256    0  2  2  1  2    1 -2 -2 -1  6
 54  2   4538.80620   24   4538.77618   1   0   0   0 .595216     -0.03002      8.12049      -0.370    0  2  2  1  2    1 -2 -2 -1  6
  7  2   3875.56700   23   3875.59543   1   3   1   0 .786017      0.02843    -12.05228      -0.236    0  3  1  1  1    1  0  0 -1  2
  8  1   3882.25280   23   3882.28131   1   3   1   0 .785982      0.02851    -12.04340      -0.237    0  3  1  1  1    1  0  0 -1  2
  9  2   3889.77430   23   3889.80278   1   3   1   0 .785936      0.02848    -12.03347      -0.237    0  3  1  1  1    1  0  0 -1  2
 10  1   3898.13130   23   3898.15981   1   3   1   0 .785876      0.02851    -12.02248      -0.237    0  3  1  1  1    1  0  0 -1  2
 11  2   3907.32380   23   3907.35232   1   3   1   0 .785802      0.02852    -12.01048      -0.237    0  3  1  1  1    1  0  0 -1  2
 12  1   3917.35180   23   3917.38027   1   3   1   0 .785709      0.02847    -11.99747      -0.237    0  3  1  1  1    1  0  0 -1  2
 13  2   3928.21510   23   3928.24358   1   3   1   0 .785595      0.02848    -11.98348      -0.238    0  3  1  1  1    1  0  0 -1  2
 14  1   3939.91370   23   3939.94220   1   3   1   0 .785457      0.02850    -11.96854      -0.238    0  3  1  1  1    1  0  0 -1  2
 15  2   3952.44750   23   3952.47603   1   3   1   0 .785291      0.02853    -11.95267      -0.239    0  3  1  1  1    1  0  0 -1  2
 16  1   3965.81650   23   3965.84500   1   3   1   0 .785095      0.02850    -11.93590      -0.239    0  3  1  1  1    1  0  0 -1  2
 17  2   3980.02030   23   3980.04902   1   3   1   0 .784866      0.02872    -11.91827      -0.241    0  3  1  1  1    1  0  0 -1  2
 18  1   3995.05930   23   3995.08800   1   3   1   0 .784598      0.02870    -11.89980      -0.241    0  3  1  1  1    1  0  0 -1  2
 19  2   4010.93310   23   4010.96184   1   3   1   0 .784289      0.02874    -11.88054      -0.242    0  3  1  1  1    1  0  0 -1  2
 20  1   4027.64160   23   4027.67043   1   3   1   0 .783935      0.02883    -11.86054      -0.243    0  3  1  1  1    1  0  0 -1  2
 21  2   4045.18470   23   4045.21367   1   3   1   0 .783532      0.02897    -11.83979      -0.245    0  3  1  1  1    1  0  0 -1  2
 22  1   4063.56250   23   4063.59144   1   3   1   0 .783077      0.02894    -11.81839      -0.245    0  3  1  1  1    1  0  0 -1  2
 23  2   4082.77450   23   4082.80362   1   3   1   0 .782564      0.02912    -11.79635      -0.247    0  3  1  1  1    1  0  0 -1  2
 24  1   4102.82090   23   4102.85008   1   3   1   0 .781990      0.02918    -11.77373      -0.248    0  3  1  1  1    1  0  0 -1  2
 25  2   4123.70140   23   4123.73069   1   3   1   0 .781352      0.02929    -11.75059      -0.249    0  3  1  1  1    1  0  0 -1  2
 26  1   4145.41600   23   4145.44531   1   3   1   0 .780644      0.02931    -11.72696      -0.250    0  3  1  1  1    1  0  0 -1  2
  8  2   3882.14200   36   3882.17087   1   3   1   0 .784852      0.02887    -12.15380      -0.238    0  3  1  1  2    1  0  0 -1  2
  9  1   3889.63590   36   3889.66475   1   3   1   0 .784813      0.02885    -12.17145      -0.237    0  3  1  1  2    1  0  0 -1  2
 10  2   3897.96210   36   3897.99112   1   3   1   0 .784761      0.02902    -12.19112      -0.238    0  3  1  1  2    1  0  0 -1  2
 11  1   3907.12090   36   3907.14992   1   3   1   0 .784693      0.02902    -12.21282      -0.238    0  3  1  1  2    1  0  0 -1  2
 12  2   3917.11200   36   3917.14110   1   3   1   0 .784606      0.02910    -12.23657      -0.238    0  3  1  1  2    1  0  0 -1  2
 13  1   3927.93550   36   3927.96459   1   3   1   0 .784497      0.02909    -12.26241      -0.237    0  3  1  1  2    1  0  0 -1  2
 14  2   3939.59120   36   3939.62032   1   3   1   0 .784362      0.02912    -12.29033      -0.237    0  3  1  1  2    1  0  0 -1  2
 15  1   3952.07910   36   3952.10823   1   2   0   0 .784197      0.02913    -12.32036      -0.236    0  3  1  1  2    1 -1 -1 -1  4
 16  2   3965.39910   36   3965.42822   1   2   0   0 .783998      0.02912    -12.35254      -0.236    0  3  1  1  2    1 -1 -1 -1  4
 17  1   3979.55110   36   3979.58023   1   2   0   0 .783760      0.02913    -12.38689      -0.235    0  3  1  1  2    1 -1 -1 -1  4
 18  2   3994.53510   36   3994.56415   1   2   0   0 .783477      0.02905    -12.42343      -0.234    0  3  1  1  2    1 -1 -1 -1  4
 19  1   4010.35090   36   4010.37991   1   2   0   0 .783144      0.02901    -12.46219      -0.233    0  3  1  1  2    1 -1 -1 -1  4
 20  2   4026.99850   36   4027.02739   1   2   0   0 .782755      0.02889    -12.50320      -0.231    0  3  1  1  2    1 -1 -1 -1  4
 21  1   4044.47760   36   4044.50649   1   2   0   0 .782304      0.02889    -12.54650      -0.230    0  3  1  1  2    1 -1 -1 -1  4
 22  2   4062.78840   36   4062.81711   1   2   0   0 .781784      0.02871    -12.59210      -0.228    0  3  1  1  2    1 -1 -1 -1  4
 23  1   4081.93050   36   4081.95914   1   2   0   0 .781188      0.02864    -12.64005      -0.227    0  3  1  1  2    1 -1 -1 -1  4
 24  2   4101.90400   36   4101.93245   1   2   0   0 .780508      0.02845    -12.69037      -0.224    0  3  1  1  2    1 -1 -1 -1  4
 25  1   4122.70860   36   4122.73693   1   2   0   0 .779736      0.02833    -12.74310      -0.222    0  3  1  1  2    1 -1 -1 -1  4
 26  2   4144.34430   36   4144.37243   1   2   0   0 .778863      0.02813    -12.79827      -0.220    0  3  1  1  2    1 -1 -1 -1  4
  4  2   2286.60620   10   2286.63861   0   4   0   0 .891372      0.03241     -6.16403      -0.526    0  4  0  0  2    0  0  0  0  0
  5  1   2290.81280   10   2290.84514   0   4   0   0 .891254      0.03234     -6.16526      -0.525    0  4  0  0  2    0  0  0  0  0
  6  2   2295.86050   10   2295.89286   0   4   0   0 .891059      0.03236     -6.16688      -0.525    0  4  0  0  2    0  0  0  0  0
  7  1   2301.74940   10   2301.78168   0   4   0   0 .890760      0.03228     -6.16897      -0.523    0  4  0  0  2    0  0  0  0  0
  8  2   2308.47930   10   2308.51153   0   4   0   0 .890325      0.03223     -6.17163      -0.522    0  4  0  0  2    0  0  0  0  0
  9  1   2316.05020   10   2316.08238   0   4   0   0 .889720      0.03218     -6.17483      -0.521    0  4  0  0  2    0  0  0  0  0
 10  2   2324.46190   10   2324.49395   0   4   0   0 .888894      0.03205     -6.17902      -0.519    0  4  0  0  2    0  0  0  0  0
 11  1   2333.71430   10   2333.74629   0   4   0   0 .887813      0.03199     -6.18404      -0.517    0  4  0  0  2    0  0  0  0  0
 12  2   2343.80730   10   2343.83922   0   4   0   0 .886425      0.03192     -6.19011      -0.516    0  4  0  0  2    0  0  0  0  0
 13  1   2354.74070   10   2354.77260   0   4   0   0 .884682      0.03190     -6.19740      -0.515    0  4  0  0  2    0  0  0  0  0
 14  2   2366.51450   10   2366.54629   0   4   0   0 .882531      0.03179     -6.20606      -0.512    0  4  0  0  2    0  0  0  0  0
 15  1   2379.12830   10   2379.16013   0   4   0   0 .879921      0.03183     -6.21627      -0.512    0  4  0  0  2    0  0  0  0  0
 16  2   2392.58220   10   2392.61394   0   4   0   0 .876800      0.03174     -6.22822      -0.510    0  4  0  0  2    0  0  0  0  0
 17  1   2406.87580   10   2406.90756   0   5   1   0 .873117      0.03176     -6.24211      -0.509    0  4  0  0  2    0  1  1  0  2
 18  2   2422.00910   10   2422.04077   0   5   1   0 .868825      0.03167     -6.25820      -0.506    0  4  0  0  2    0  1  1  0  2
 19  1   2437.98180   10   2438.01341   0   5   1   0 .863886      0.03161     -6.27655      -0.504    0  4  0  0  2    0  1  1  0  2
 20  2   2454.79360   10   2454.82526   0   5   1   0 .858258      0.03166     -6.29756      -0.503    0  4  0  0  2    0  1  1  0  2
 21  1   2472.44450   10   2472.47613   0   3   1   0 .851915      0.03163     -6.32126      -0.500    0  4  0  0  2    0 -1  1  0  2
 22  2   2490.93400   10   2490.96597   0   3   1   0 .844846      0.03197     -6.34761      -0.504    0  4  0  0  2    0 -1  1  0  2
 23  1   2510.26220   10   2510.29387   0   3   1   0 .836995      0.03167     -6.37824      -0.496    0  4  0  0  2    0 -1  1  0  2
 24  2   2530.42870   10   2530.45967   0   3   1   0 .828368      0.03097     -6.41323      -0.483    0  4  0  0  2    0 -1  1  0  2
 25  1   2551.43320   10   2551.46482   0   4   2   0 .819066      0.03162     -6.44932      -0.490    0  4  0  0  2    0  0  2  0  2
 26  2   2573.27560   10   2573.30716   0   4   2   0 .808995      0.03156     -6.49074      -0.486    0  4  0  0  2    0  0  2  0  2
 27  1   2595.95550   10   2595.98708   0   4   2   0 .798216      0.03158     -6.53639      -0.483    0  4  0  0  2    0  0  2  0  2
 28  2   2619.47280   10   2619.50430   0   4   2   0 .786764      0.03150     -6.58653      -0.478    0  4  0  0  2    0  0  2  0  2
 29  1   2643.82720   10   2643.85859   0   4   2   0 .774678      0.03139     -6.64138      -0.473    0  4  0  0  2    0  0  2  0  2
 30  2   2669.01820   10   2669.04968   0   4   2   0 .762007      0.03148     -6.70117      -0.470    0  4  0  0  2    0  0  2  0  2
 31  1   2695.04590   10   2695.07733   0   4   2   0 .748802      0.03143     -6.76610      -0.465    0  4  0  0  2    0  0  2  0  2
 32  2   2721.90980   10   2721.94127   0   4   2   0 .735120      0.03147     -6.83639      -0.460    0  4  0  0  2    0  0  2  0  2
  0  2   1280.35420    3   1280.36199   0   0   0   1 .809079      0.00779    136.01270       0.006    1  0  0  0  2   -1  0  0  1  2
  1  1   1281.18840    4   1281.19625   0   0   0   1 .809077      0.00785    136.00712       0.006    1  0  0  0  2   -1  0  0  1  2
  2  2   1282.85690    5   1282.86475   0   0   0   1 .809075      0.00785    129.29814       0.006    1  0  0  0  2   -1  0  0  1  2
  3  1   1285.35960    5   1285.36749   0   0   0   1 .809070      0.00789    129.28069       0.006    1  0  0  0  2   -1  0  0  1  2
  4  2   1288.69660    5   1288.70447   0   0   0   1 .809064      0.00787    129.25741       0.006    1  0  0  0  2   -1  0  0  1  2
  5  1   1292.86780    5   1292.87565   0   0   0   1 .809057      0.00785    129.22830       0.006    1  0  0  0  2   -1  0  0  1  2
  6  2   1297.87320    5   1297.88102   0   0   0   1 .809048      0.00782    129.19334       0.006    1  0  0  0  2   -1  0  0  1  2
  7  1   1303.71270    5   1303.72056   0   0   0   1 .809037      0.00786    129.15251       0.006    1  0  0  0  2   -1  0  0  1  2
  8  2   1310.38640    5   1310.39424   0   0   0   1 .809025      0.00784    129.10582       0.006    1  0  0  0  2   -1  0  0  1  2
  9  1   1317.89420    5   1317.90202   0   0   0   1 .809011      0.00782    129.05324       0.006    1  0  0  0  2   -1  0  0  1  2
 10  2   1326.23600    5   1326.24386   0   0   0   1 .808995      0.00786    128.99475       0.006    1  0  0  0  2   -1  0  0  1  2
 11  1   1335.41190    5   1335.41972   0   0   0   1 .808978      0.00782    128.93033       0.006    1  0  0  0  2   -1  0  0  1  2
 12  2   1345.42170    5   1345.42956   0   0   0   1 .808959      0.00786    128.85996       0.006    1  0  0  0  2   -1  0  0  1  2
 13  1   1356.26550    5   1356.27333   0   0   0   1 .808938      0.00783    128.78360       0.006    1  0  0  0  2   -1  0  0  1  2
 14  2   1367.94310    5   1367.95097   0   0   0   1 .808915      0.00787    128.70125       0.006    1  0  0  0  2   -1  0  0  1  2
 15  1   1380.45460    5   1380.46241   0   0   0   1 .808890      0.00781    128.61287       0.006    1  0  0  0  2   -1  0  0  1  2
 16  2   1393.79980    5   1393.80761   0   0   0   1 .808863      0.00781    128.51842       0.006    1  0  0  0  2   -1  0  0  1  2
 17  1   1407.97870    5   1407.98649   0   0   0   1 .808834      0.00779    128.41787       0.006    1  0  0  0  2   -1  0  0  1  2
 18  2   1422.99110    5   1422.99898   0   0   0   1 .808803      0.00788    128.31120       0.006    1  0  0  0  2   -1  0  0  1  2
 19  1   1438.83720    5   1438.84500   0   0   0   1 .808769      0.00780    128.19836       0.006    1  0  0  0  2   -1  0  0  1  2
 20  2   1455.51660    5   1455.52448   0   0   0   1 .808733      0.00788    128.07932       0.006    1  0  0  0  2   -1  0  0  1  2
 21  1   1473.02950    5   1473.03733   0   0   0   1 .808694      0.00783    127.95404       0.006    1  0  0  0  2   -1  0  0  1  2
 22  2   1491.37560    5   1491.38346   0   0   0   1 .808653      0.00786    127.82248       0.006    1  0  0  0  2   -1  0  0  1  2
 23  1   1510.55490    5   1510.56278   0   0   0   1 .808609      0.00788    127.68460       0.006    1  0  0  0  2   -1  0  0  1  2
 24  2   1530.56740    5   1530.57519   0   0   0   1 .808562      0.00779    127.54035       0.006    1  0  0  0  2   -1  0  0  1  2
 25  1   1551.41280    5   1551.42060   0   0   0   1 .808512      0.00780    127.38970       0.006    1  0  0  0  2   -1  0  0  1  2
 26  2   1573.09100    5   1573.09889   0   0   0   1 .808459      0.00789    127.23259       0.006    1  0  0  0  2   -1  0  0  1  2
 27  1   1595.60210    5   1595.60996   0   0   0   1 .808403      0.00786    127.06897       0.006    1  0  0  0  2   -1  0  0  1  2
 28  2   1618.94580    5   1618.95369   0   0   0   1 .808344      0.00789    126.89882       0.006    1  0  0  0  2   -1  0  0  1  2
 29  1   1643.12210    5   1643.12997   0   0   0   1 .808281      0.00787    126.72207       0.006    1  0  0  0  2   -1  0  0  1  2
 30  2   1668.13080    5   1668.13867   0   0   0   1 .808214      0.00787    126.53867       0.006    1  0  0  0  2   -1  0  0  1  2
 31  1   1693.97180    5   1693.97968   0   0   0   1 .808144      0.00788    126.34860       0.006    1  0  0  0  2   -1  0  0  1  2
 32  2   1720.64500    5   1720.65285   0   0   0   1 .808069      0.00785    126.15179       0.006    1  0  0  0  2   -1  0  0  1  2
 33  1   1748.15020    5   1748.15805   0   0   0   1 .807991      0.00785    125.94820       0.006    1  0  0  0  2   -1  0  0  1  2
 34  2   1776.48720    5   1776.49515   0   0   0   1 .807908      0.00795    125.73777       0.006    1  0  0  0  2   -1  0  0  1  2
 35  1   1805.65610    5   1805.66400   0   0   0   1 .807821      0.00790    125.52047       0.006    1  0  0  0  2   -1  0  0  1  2
 36  2   1835.65650    5   1835.66446   0   0   0   1 .807729      0.00796    125.29625       0.006    1  0  0  0  2   -1  0  0  1  2
 37  1   1866.48840    5   1866.49637   0   0   0   1 .807632      0.00797    125.06505       0.006    1  0  0  0  2   -1  0  0  1  2
 38  2   1898.15160    5   1898.15958   0   1   1   1 .807530      0.00798    124.82685       0.006    1  0  0  0  2   -1  1  1  1  4
 39  1   1930.64590    5   1930.65393   0   1   1   1 .807424      0.00803    124.58160       0.006    1  0  0  0  2   -1  1  1  1  4
 40  2   1963.97120    5   1963.97925   0   1   1   1 .807311      0.00805    124.32925       0.006    1  0  0  0  2   -1  1  1  1  4
 41  1   1998.12730    5   1998.13538   0   1   1   1 .807193      0.00808    124.06976       0.007    1  0  0  0  2   -1  1  1  1  4
 42  2   2033.11400    5   2033.12215   0   1   1   1 .807070      0.00815    123.80311       0.007    1  0  0  0  2   -1  1  1  1  4
 43  1   2068.93120    5   2068.93937   0   1   1   1 .806940      0.00817    123.52930       0.007    1  0  0  0  2   -1  1  1  1  4
 44  2   2105.57870    5   2105.58688   0   1   1   1 .806804      0.00818    123.24814       0.007    1  0  0  0  2   -1  1  1  1  4
 45  1   2143.05630    5   2143.06448   0   1   1   1 .806662      0.00818    122.95976       0.007    1  0  0  0  2   -1  1  1  1  4
 46  2   2181.36370    5   2181.37198   0   1   1   1 .806512      0.00828    122.66408       0.007    1  0  0  0  2   -1  1  1  1  4
 47  1   2220.50090    5   2220.50919   0   1   1   1 .806356      0.00829    122.36108       0.007    1  0  0  0  2   -1  1  1  1  4
 48  2   2260.46760    5   2260.47592   0   1   1   1 .806193      0.00832    122.05071       0.007    1  0  0  0  2   -1  1  1  1  4
 49  1   2301.26360    5   2301.27196   0   1   1   1 .806023      0.00836    121.73299       0.007    1  0  0  0  2   -1  1  1  1  4
 50  2   2342.88860    5   2342.89711   0   1   1   1 .805844      0.00851    121.40786       0.007    1  0  0  0  2   -1  1  1  1  4
 51  1   2385.34270    5   2385.35116   0   1   1   1 .805658      0.00846    121.07533       0.007    1  0  0  0  2   -1  1  1  1  4
 52  2   2428.62530    5   2428.63389   0   1   1   1 .805464      0.00859    120.73537       0.007    1  0  0  0  2   -1  1  1  1  4
 53  1   2472.73640    5   2472.74509   0   1   1   1 .805261      0.00869    120.38798       0.007    1  0  0  0  2   -1  1  1  1  4
 54  2   2517.67570    5   2517.68454   0   1   1   1 .805049      0.00884    120.03315       0.007    1  0  0  0  2   -1  1  1  1  4
 55  1   2563.44320    5   2563.45200   0   1   1   1 .804828      0.00880    119.67087       0.007    1  0  0  0  2   -1  1  1  1  4
 56  2   2610.03830    5   2610.04725   0   1   1   1 .804598      0.00895    119.30114       0.008    1  0  0  0  2   -1  1  1  1  4
 57  1   2657.46110    5   2657.47005   0   1   1   1 .804359      0.00895    118.92397       0.008    1  0  0  0  2   -1  1  1  1  4
 58  2   2705.71110    5   2705.72017   0   1   1   1 .804109      0.00907    118.53934       0.008    1  0  0  0  2   -1  1  1  1  4
 59  1   2754.78820    5   2754.79736   0   1   1   1 .803849      0.00916    118.14726       0.008    1  0  0  0  2   -1  1  1  1  4
 60  2   2804.69210    5   2804.70138   0   3   1   1 .803579      0.00928    117.74775       0.008    1  0  0  0  2   -1  3  1  1  6
 61  1   2855.42260    5   2855.43197   0   3   1   1 .803298      0.00937    117.34082       0.008    1  0  0  0  2   -1  3  1  1  6
 62  2   2906.97930    5   2906.98888   0   3   1   1 .803006      0.00958    116.92646       0.008    1  0  0  0  2   -1  3  1  1  6
 63  1   2959.36210    5   2959.37184   0   3   1   1 .802702      0.00974    116.50470       0.008    1  0  0  0  2   -1  3  1  1  6
 64  2   3012.57070    5   3012.58061   0   3   1   1 .802386      0.00991    116.07555       0.009    1  0  0  0  2   -1  3  1  1  6
 65  1   3066.60490    5   3066.61490   0   3   1   1 .802059      0.01000    115.63903       0.009    1  0  0  0  2   -1  3  1  1  6
 66  2   3121.46420    5   3121.47445   0   3   1   1 .801718      0.01025    115.19516       0.009    1  0  0  0  2   -1  3  1  1  6
 67  1   3177.14870    5   3177.15898   0   3   1   1 .801365      0.01028    114.74396       0.009    1  0  0  0  2   -1  3  1  1  6
 68  2   3233.65770    5   3233.66821   0   3   1   1 .800999      0.01051    114.28545       0.009    1  0  0  0  2   -1  3  1  1  6
 69  1   3290.99120    5   3291.00186   0   3   1   1 .800619      0.01066    113.81965       0.009    1  0  0  0  2   -1  3  1  1  6
 70  2   3349.14870    5   3349.15964   0   3   1   1 .800225      0.01094    113.34660       0.010    1  0  0  0  2   -1  3  1  1  6
  0  2   3432.19310   10   3432.20407   2   0   0   0 .588674      0.01097     28.57347       0.038    1  0  0  1  2    1  0  0 -1  2
  1  1   3433.02070   17   3433.03165   2   0   0   0 .588670      0.01095     28.55842       0.038    1  0  0  1  2    1  0  0 -1  2
  2  2   3434.67590   22   3434.68681   2   0   0   0 .588662      0.01091     22.75546       0.048    1  0  0  1  2    1  0  0 -1  2
  3  1   3437.15860   25   3437.16954   2   0   0   0 .588651      0.01094     22.70976       0.048    1  0  0  1  2    1  0  0 -1  2
  4  2   3440.46890   27   3440.47983   2   0   0   0 .588636      0.01093      5.47016       0.200    1  0  0  1  2    1  0  0 -1  2
  5  1   3444.60670   28   3444.61766   2   0   0   0 .588618      0.01096      5.39166       0.203    1  0  0  1  2    1  0  0 -1  2
  6  2   3449.57200   28   3449.58301   2   0   0   0 .588595      0.01101      5.29745       0.208    1  0  0  1  2    1  0  0 -1  2
  7  1   3455.36490   28   3455.37586   2   0   0   0 .588569      0.01096      5.18753       0.211    1  0  0  1  2    1  0  0 -1  2
  8  2   3461.98520   28   3461.99617   2   0   0   0 .588539      0.01097      5.06190       0.217    1  0  0  1  2    1  0  0 -1  2
  9  1   3469.43300   28   3469.44391   2   0   0   0 .588505      0.01091      4.92054       0.222    1  0  0  1  2    1  0  0 -1  2
 10  2   3477.70810   28   3477.71905   2   0   0   0 .588468      0.01095      4.76345       0.230    1  0  0  1  2    1  0  0 -1  2
 11  1   3486.81060   28   3486.82154   2   0   0   0 .588426      0.01094      4.59063       0.238    1  0  0  1  2    1  0  0 -1  2
 12  2   3496.74040   28   3496.75133   2   0   0   0 .588380      0.01093      4.40206       0.248    1  0  0  1  2    1  0  0 -1  2
 13  1   3507.49740   28   3507.50839   2   0   0   0 .588330      0.01099      4.19775       0.262    1  0  0  1  2    1  0  0 -1  2
 14  2   3519.08170   28   3519.09264   2   0   0   0 .588276      0.01094      3.97767       0.275    1  0  0  1  2    1  0  0 -1  2
 15  1   3531.49310   28   3531.50404   2   0   0   0 .588218      0.01094      3.74183       0.292    1  0  0  1  2    1  0  0 -1  2
 16  2   3544.73160   28   3544.74252   2   0   0   0 .588156      0.01092      3.49020       0.313    1  0  0  1  2    1  0  0 -1  2
 17  1   3558.79710   28   3558.80801   2   0   0   0 .588089      0.01091      3.22278       0.338    1  0  0  1  2    1  0  0 -1  2
 18  2   3573.68960   28   3573.70044   2   0   0   0 .588018      0.01084      2.93957       0.369    1  0  0  1  2    1  0  0 -1  2
 19  1   3589.40890   28   3589.41974   2   0   0   0 .587943      0.01084      2.64051       0.410    1  0  0  1  2    1  0  0 -1  2
 20  2   3605.95500   28   3605.96583   2   0   0   0 .587863      0.01083      2.32567       0.466    1  0  0  1  2    1  0  0 -1  2
 21  1   3623.32770   28   3623.33862   2   0   0   0 .587778      0.01092      1.99496       0.547    1  0  0  1  2    1  0  0 -1  2
 22  2   3641.52710   28   3641.53802   2   0   0   0 .587689      0.01092      1.64840       0.663    1  0  0  1  2    1  0  0 -1  2
 23  1   3660.55320   28   3660.56395   2   0   0   0 .587594      0.01075      1.28598       0.836    1  0  0  1  2    1  0  0 -1  2
 24  2   3680.40550   28   3680.41631   2   0   0   0 .587495      0.01081      0.90768       1.191    1  0  0  1  2    1  0  0 -1  2
 25  1   3701.08420   28   3701.09500   2   0   0   0 .587391      0.01080      0.51346       2.103    1  0  0  1  2    1  0  0 -1  2
 26  2   3722.58910   28   3722.59990   2   0   0   0 .587281      0.01080      0.10334      10.454    1  0  0  1  2    1  0  0 -1  2
 27  1   3744.92010   27   3744.93092   2   0   0   0 .587167      0.01082     -0.32272      -3.354    1  0  0  1  2    1  0  0 -1  2
 28  2   3768.07720   27   3768.08794   2   0   0   0 .587047      0.01074     -0.76473      -1.405    1  0  0  1  2    1  0  0 -1  2
 29  1   3792.06010   27   3792.07085   2   0   0   0 .586921      0.01075     -1.22270      -0.879    1  0  0  1  2    1  0  0 -1  2
 30  2   3816.86880   27   3816.87952   2   0   0   0 .586790      0.01072     -1.69667      -0.632    1  0  0  1  2    1  0  0 -1  2
 31  1   3842.50310   27   3842.51382   2   0   0   0 .586653      0.01072     -2.18664      -0.490    1  0  0  1  2    1  0  0 -1  2
 32  2   3868.96290   27   3868.97363   2   0   0   0 .586510      0.01073     -2.69265      -0.399    1  0  0  1  2    1  0  0 -1  2
 33  1   3896.24810   27   3896.25882   2   0   0   0 .586361      0.01072     -3.21470      -0.333    1  0  0  1  2    1  0  0 -1  2
 34  2   3924.35850   27   3924.36924   2   0   0   0 .586206      0.01074     -3.75283      -0.286    1  0  0  1  2    1  0  0 -1  2
 35  1   3953.29400   27   3953.30475   2   0   0   0 .586044      0.01075     -4.30705      -0.250    1  0  0  1  2    1  0  0 -1  2
 36  2   3983.05450   27   3983.06521   2   0   0   0 .585876      0.01071     -4.87740      -0.220    1  0  0  1  2    1  0  0 -1  2
 37  1   4013.63980   27   4013.65046   2   0   0   0 .585701      0.01066     -5.46389      -0.195    1  0  0  1  2    1  0  0 -1  2
 38  2   4045.04970   27   4045.06036   2   1   1   0 .585520      0.01066     -6.06654      -0.176    1  0  0  1  2    1  1  1 -1  4
 39  1   4077.28410   27   4077.29474   2   1   1   0 .585331      0.01064     -6.68540      -0.159    1  0  0  1  2    1  1  1 -1  4
 40  2   4110.34270   27   4110.35345   2   1   1   0 .585135      0.01075     -7.32048      -0.147    1  0  0  1  2    1  1  1 -1  4
 41  1   4144.22550   27   4144.23630   2   1   1   0 .584932      0.01080     -7.97182      -0.136    1  0  0  1  2    1  1  1 -1  4
 42  2   4178.93240   27   4178.94314   2   1   1   0 .584721      0.01074      7.88682       0.136    1  0  0  1  2    1  1  1 -1  4
 43  1   4214.46300   27   4214.47379   2   1   1   0 .584502      0.01079      7.14483       0.151    1  0  0  1  2    1  1  1 -1  4
 44  2   4250.81730   27   4250.82806   2   1   1   0 .584275      0.01076      6.38487       0.169    1  0  0  1  2    1  1  1 -1  4
 45  1   4287.99490   27   4288.00579   2   1   1   0 .584040      0.01089      5.60697       0.194    1  0  0  1  2    1  1  1 -1  4
 46  2   4325.99580   27   4326.00677   2   1   1   0 .583795      0.01097      4.81132       0.228    1  0  0  1  2    1  1  1 -1  4
 47  1   4364.81980   27   4364.83082   2   1   1   0 .583541      0.01102      3.99804       0.276    1  0  0  1  2    1  1  1 -1  4
 48  2   4404.46660   27   4404.47776   2   1   1   0 .583276      0.01116      3.16736       0.352    1  0  0  1  2    1  1  1 -1  4
 49  1   4444.93680   27   4444.94740   2   1   1   0 .582993      0.01060      2.31953       0.457    1  0  0  1  2    1  1  1 -1  4
 50  2   4486.22910   27   4486.23960   2   1   1   0 .582665      0.01050      1.45457       0.722    1  0  0  1  2    1  1  1 -1  4
 51  1   4528.34350   27   4528.35465   2   1   1   0 .581877      0.01115      0.57413       1.943    1  0  0  1  2    1  1  1 -1  4
 52  2   4571.27610   26   4571.28744   2   1   1   0 .580036      0.01134     -0.33177      -3.419    1  0  0  1  2    1  1  1 -1  4
 53  1   4615.03590   26   4615.04722   2   1   1   0 .581662      0.01132     -1.24397      -0.910    1  0  0  1  2    1  1  1 -1  4
 54  2   4659.61560   26   4659.62722   2   1   1   0 .581453      0.01162     -2.17497      -0.534    1  0  0  1  2    1  1  1 -1  4
 55  1   4705.01700   26   4705.02843   2   1   1   0 .581154      0.01143     -3.12314      -0.366    1  0  0  1  2    1  1  1 -1  4
 56  2   4751.23910   26   4751.25076   2   1   1   0 .580827      0.01166     -4.08673      -0.285    1  0  0  1  2    1  1  1 -1  4
 57  1   4798.28210   26   4798.29398   2   1   1   0 .580483      0.01188     -5.06651      -0.234    1  0  0  1  2    1  1  1 -1  4
 58  2   4846.14570   26   4846.15786   2   1   1   0 .580125      0.01216     -6.06172      -0.201    1  0  0  1  2    1  1  1 -1  4
 59  1   4894.82980   26   4894.84219   2   1   1   0 .579754      0.01239      6.63301       0.187    1  0  0  1  2    1  1  1 -1  4
 60  2   4944.33400   26   4944.34670   2   3   1   0 .579369      0.01270      5.96505       0.213    1  0  0  1  2    1  3  1 -1  6
 61  1   4994.65810   26   4994.67115   2   3   1   0 .578971      0.01306      5.28803       0.247    1  0  0  1  2    1  3  1 -1  6
 62  2   5045.80180   26   5045.81531   2   3   1   0 .578559      0.01351      4.60234       0.294    1  0  0  1  2    1  3  1 -1  6
 63  1   5097.76500   26   5097.77891   2   3   1   0 .578131      0.01391      3.90760       0.356    1  0  0  1  2    1  3  1 -1  6
 64  2   5150.54730   26   5150.56170   2   3   1   0 .577684      0.01440      3.20402       0.450    1  0  0  1  2    1  3  1 -1  6
  1  2   1861.02760    3   1861.04323   0   1   1   1 .793840      0.01563    146.15296       0.011    1  1  1  0  1   -1  0  0  1  2
  2  1   1862.70020    4   1862.71589   0   1   1   1 .793833      0.01569    146.14112       0.011    1  1  1  0  1   -1  0  0  1  2
  3  2   1865.20920    5   1865.22485   0   1   1   1 .793823      0.01565    133.38164       0.012    1  1  1  0  1   -1  0  0  1  2
  4  1   1868.55450    5   1868.57012   0   1   1   1 .793810      0.01562    133.36258       0.012    1  1  1  0  1   -1  0  0  1  2
  5  2   1872.73600    5   1872.75167   0   1   1   1 .793793      0.01567    133.33876       0.012    1  1  1  0  1   -1  0  0  1  2
  6  1   1877.75380    5   1877.76949   0   1   1   1 .793773      0.01569    133.31016       0.012    1  1  1  0  1   -1  0  0  1  2
  7  2   1883.60790    5   1883.62355   0   1   1   1 .793749      0.01565    133.27679       0.012    1  1  1  0  1   -1  0  0  1  2
  8  1   1890.29820    5   1890.31381   0   1   1   1 .793722      0.01561    133.23863       0.012    1  1  1  0  1   -1  0  0  1  2
  9  2   1897.82470    5   1897.84025   0   1   1   1 .793691      0.01555    133.19569       0.012    1  1  1  0  1   -1  0  0  1  2
 10  1   1906.18730    5   1906.20283   0   1   1   1 .793657      0.01553    133.14796       0.012    1  1  1  0  1   -1  0  0  1  2
 11  2   1915.38590    5   1915.40151   0   1   1   1 .793619      0.01561    133.09542       0.012    1  1  1  0  1   -1  0  0  1  2
 12  1   1925.42070    5   1925.43623   0   1   1   1 .793578      0.01553    133.03808       0.012    1  1  1  0  1   -1  0  0  1  2
 13  2   1936.29150    5   1936.30695   0   1   1   1 .793532      0.01545    132.97593       0.012    1  1  1  0  1   -1  0  0  1  2
 14  1   1947.99810    5   1948.01362   0   1   1   1 .793483      0.01552    132.90895       0.012    1  1  1  0  1   -1  0  0  1  2
 15  2   1960.54070    5   1960.55617   0   1   1   1 .793430      0.01547    132.83714       0.012    1  1  1  0  1   -1  0  0  1  2
 16  1   1973.91920    5   1973.93454   0   1   1   1 .793373      0.01534    132.76049       0.012    1  1  1  0  1   -1  0  0  1  2
 17  2   1988.13320    5   1988.14866   0   1   1   1 .793312      0.01546    132.67898       0.012    1  1  1  0  1   -1  0  0  1  2
 18  1   2003.18310    5   2003.19847   0   1   1   1 .793247      0.01537    132.59260       0.012    1  1  1  0  1   -1  0  0  1  2
 19  2   2019.06850    5   2019.08388   0   1   1   1 .793178      0.01538    132.50135       0.012    1  1  1  0  1   -1  0  0  1  2
 20  1   2035.78960    5   2035.80482   0   1   1   1 .793104      0.01522    132.40519       0.011    1  1  1  0  1   -1  0  0  1  2
 21  2   2053.34590    5   2053.36120   0   1   1   1 .793026      0.01530    132.30414       0.012    1  1  1  0  1   -1  0  0  1  2
 22  1   2071.73780    5   2071.75294   0   1   1   1 .792943      0.01514    132.19816       0.011    1  1  1  0  1   -1  0  0  1  2
 23  2   2090.96480    5   2090.97994   0   1   1   1 .792855      0.01514    132.08724       0.011    1  1  1  0  1   -1  0  0  1  2
 24  1   2111.02700    5   2111.04209   0   1   1   1 .792763      0.01509    131.97137       0.011    1  1  1  0  1   -1  0  0  1  2
 25  2   2131.92420    5   2131.93932   0   1   1   1 .792665      0.01512    131.85053       0.011    1  1  1  0  1   -1  0  0  1  2
 26  1   2153.65650    5   2153.67150   0   1   1   1 .792563      0.01500    131.72469       0.011    1  1  1  0  1   -1  0  0  1  2
 27  2   2176.22350    5   2176.23852   0   1   1   1 .792455      0.01502    131.59384       0.011    1  1  1  0  1   -1  0  0  1  2
 28  1   2199.62540    5   2199.64028   0   1   1   1 .792342      0.01488    131.45796       0.011    1  1  1  0  1   -1  0  0  1  2
 29  2   2223.86170    5   2223.87666   0   1   1   1 .792224      0.01496    131.31702       0.011    1  1  1  0  1   -1  0  0  1  2
 30  1   2248.93270    5   2248.94753   0   1   1   1 .792100      0.01483    131.17101       0.011    1  1  1  0  1   -1  0  0  1  2
 31  2   2274.83790    5   2274.85277   0   1   1   1 .791969      0.01487    131.01990       0.011    1  1  1  0  1   -1  0  0  1  2
 32  1   2301.57740    5   2301.59225   0   1   1   1 .791833      0.01485    130.86367       0.011    1  1  1  0  1   -1  0  0  1  2
 33  2   2329.15100    5   2329.16583   0   1   1   1 .791691      0.01483    130.70229       0.011    1  1  1  0  1   -1  0  0  1  2
 34  1   2357.55860    5   2357.57337   0   1   1   1 .791542      0.01477    130.53574       0.011    1  1  1  0  1   -1  0  0  1  2
 35  2   2386.79990    5   2386.81474   0   1   1   1 .791387      0.01484    130.36398       0.011    1  1  1  0  1   -1  0  0  1  2
 36  1   2416.87500    5   2416.88977   0   2   2   1 .791225      0.01477    130.18699       0.011    1  1  1  0  1   -1  1  1  1  4
 37  2   2447.78360    5   2447.79834   0   2   2   1 .791056      0.01474    130.00475       0.011    1  1  1  0  1   -1  1  1  1  4
 38  1   2479.52540    5   2479.54026   0   2   2   1 .790880      0.01486    129.81722       0.011    1  1  1  0  1   -1  1  1  1  4
 39  2   2512.10060    5   2512.11540   0   2   2   1 .790696      0.01480    129.62436       0.011    1  1  1  0  1   -1  1  1  1  4
 40  1   2545.50870    5   2545.52358   0   2   2   1 .790505      0.01488    129.42616       0.011    1  1  1  0  1   -1  1  1  1  4
 41  2   2579.74970    5   2579.76463   0   2   2   1 .790306      0.01493    129.22257       0.012    1  1  1  0  1   -1  1  1  1  4
 42  1   2614.82340    5   2614.83839   0   2   2   1 .790099      0.01499    129.01356       0.012    1  1  1  0  1   -1  1  1  1  4
 43  2   2650.72970    5   2650.74467   0   2   2   1 .789884      0.01497    128.79910       0.012    1  1  1  0  1   -1  1  1  1  4
 44  1   2687.46820    5   2687.48330   0   2   2   1 .789660      0.01510    128.57915       0.012    1  1  1  0  1   -1  1  1  1  4
 45  2   2725.03900    5   2725.05409   0   2   2   1 .789428      0.01509    128.35368       0.012    1  1  1  0  1   -1  1  1  1  4
 46  1   2763.44160    5   2763.45686   0   2   2   1 .789186      0.01526    128.12264       0.012    1  1  1  0  1   -1  1  1  1  4
 47  2   2802.67610    5   2802.69141   0   2   2   1 .788936      0.01531    127.88601       0.012    1  1  1  0  1   -1  1  1  1  4
 48  1   2842.74200    5   2842.75754   0   2   2   1 .788675      0.01554    127.64374       0.012    1  1  1  0  1   -1  1  1  1  4
 49  2   2883.63940    5   2883.65505   0   2   2   1 .788405      0.01565    127.39579       0.012    1  1  1  0  1   -1  1  1  1  4
 50  1   2925.36790    5   2925.38374   0   2   2   1 .788125      0.01584    127.14213       0.012    1  1  1  0  1   -1  1  1  1  4
 51  2   2967.92730    5   2967.94339   0   2   2   1 .787834      0.01609    126.88271       0.013    1  1  1  0  1   -1  1  1  1  4
 52  1   3011.31750    5   3011.33381   0   2   2   1 .787533      0.01631    126.61750       0.013    1  1  1  0  1   -1  1  1  1  4
 53  2   3055.53820    5   3055.55475   0   2   2   1 .787221      0.01655    126.34645       0.013    1  1  1  0  1   -1  1  1  1  4
 54  1   3100.58920    5   3100.60602   0   2   2   1 .786898      0.01682    126.06952       0.013    1  1  1  0  1   -1  1  1  1  4
 55  2   3146.47020    5   3146.48737   0   2   2   1 .786563      0.01717    125.78668       0.014    1  1  1  0  1   -1  1  1  1  4
 56  1   3193.18110    5   3193.19858   0   2   2   1 .786216      0.01748    125.49789       0.014    1  1  1  0  1   -1  1  1  1  4
 57  2   3240.72150    5   3240.73942   0   2   2   1 .785857      0.01792    125.20310       0.014    1  1  1  0  1   -1  1  1  1  4
 58  1   3289.09130    5   3289.10964   0   2   2   1 .785485      0.01834    124.90227       0.015    1  1  1  0  1   -1  1  1  1  4
 59  2   3338.29020    5   3338.30902   0   2   2   1 .785101      0.01882    124.59537       0.015    1  1  1  0  1   -1  1  1  1  4
  1  1   1861.02580    6   1861.04145   0   1   1   1 .794154      0.01565    146.15428       0.011    1  1  1  0  2   -1  0  0  1  2
  2  2   1862.69490    7   1862.71054   0   1   1   1 .794151      0.01564    146.14514       0.011    1  1  1  0  2   -1  0  0  1  2
  3  1   1865.19850    8   1865.21415   0   1   1   1 .794145      0.01565    133.37091       0.012    1  1  1  0  2   -1  0  0  1  2
  4  2   1868.53670    8   1868.55229   0   1   1   1 .794137      0.01559    133.34472       0.012    1  1  1  0  2   -1  0  0  1  2
  5  1   1872.70930    8   1872.72493   0   1   1   1 .794128      0.01563    133.31198       0.012    1  1  1  0  2   -1  0  0  1  2
  6  2   1877.71640    8   1877.73204   0   1   1   1 .794116      0.01564    133.27269       0.012    1  1  1  0  2   -1  0  0  1  2
  7  1   1883.55790    8   1883.57362   0   1   1   1 .794103      0.01572    133.22683       0.012    1  1  1  0  2   -1  0  0  1  2
  8  2   1890.23400    8   1890.24962   0   1   1   1 .794087      0.01562    133.17441       0.012    1  1  1  0  2   -1  0  0  1  2
  9  1   1897.74440    8   1897.76001   0   1   1   1 .794070      0.01561    133.11542       0.012    1  1  1  0  2   -1  0  0  1  2
 10  2   1906.08910    8   1906.10475   0   1   1   1 .794050      0.01565    133.04985       0.012    1  1  1  0  2   -1  0  0  1  2
 11  1   1915.26820    8   1915.28380   0   1   1   1 .794028      0.01560    132.97770       0.012    1  1  1  0  2   -1  0  0  1  2
 12  2   1925.28150    8   1925.29712   0   1   1   1 .794004      0.01562    132.89897       0.012    1  1  1  0  2   -1  0  0  1  2
 13  1   1936.12910    8   1936.14465   0   1   1   1 .793978      0.01555    132.81363       0.012    1  1  1  0  2   -1  0  0  1  2
 14  2   1947.81080    8   1947.82634   0   1   1   1 .793949      0.01554    132.72169       0.012    1  1  1  0  2   -1  0  0  1  2
 15  1   1960.32660    8   1960.34213   0   1   1   1 .793918      0.01553    132.62313       0.012    1  1  1  0  2   -1  0  0  1  2
 16  2   1973.67640    8   1973.69195   0   1   1   1 .793885      0.01555    132.51796       0.012    1  1  1  0  2   -1  0  0  1  2
 17  1   1987.86020    8   1987.87574   0   1   1   1 .793849      0.01554    132.40614       0.012    1  1  1  0  2   -1  0  0  1  2
 18  2   2002.87790    8   2002.89342   0   1   1   1 .793810      0.01552    132.28769       0.012    1  1  1  0  2   -1  0  0  1  2
 19  1   2018.72940    8   2018.74492   0   1   1   1 .793769      0.01552    132.16258       0.012    1  1  1  0  2   -1  0  0  1  2
 20  2   2035.41470    8   2035.43015   0   0   0   1 .793724      0.01545    132.03081       0.012    1  1  1  0  2   -1 -1 -1  1  4
 21  1   2052.93360    8   2052.94904   0   0   0   1 .793677      0.01544    131.89237       0.012    1  1  1  0  2   -1 -1 -1  1  4
 22  2   2071.28600    8   2071.30149   0   0   0   1 .793627      0.01549    131.74723       0.012    1  1  1  0  2   -1 -1 -1  1  4
 23  1   2090.47190    8   2090.48741   0   0   0   1 .793574      0.01551    131.59540       0.012    1  1  1  0  2   -1 -1 -1  1  4
 24  2   2110.49130    8   2110.50670   0   0   0   1 .793517      0.01540    131.43686       0.012    1  1  1  0  2   -1 -1 -1  1  4
 25  1   2131.34380    8   2131.35926   0   0   0   1 .793457      0.01546    131.27160       0.012    1  1  1  0  2   -1 -1 -1  1  4
 26  2   2153.02960    8   2153.04499   0   0   0   1 .793393      0.01539    131.09960       0.012    1  1  1  0  2   -1 -1 -1  1  4
 27  1   2175.54830    8   2175.56376   0   0   0   1 .793326      0.01546    130.92086       0.012    1  1  1  0  2   -1 -1 -1  1  4
 28  2   2198.90000    8   2198.91548   0   0   0   1 .793255      0.01548    130.73536       0.012    1  1  1  0  2   -1 -1 -1  1  4
 29  1   2223.08460    8   2223.10001   0   0   0   1 .793180      0.01541    130.54310       0.012    1  1  1  0  2   -1 -1 -1  1  4
 30  2   2248.10180    8   2248.11724   0   0   0   1 .793102      0.01544    130.34404       0.012    1  1  1  0  2   -1 -1 -1  1  4
 31  1   2273.95160    8   2273.96703   0   0   0   1 .793018      0.01543    130.13820       0.012    1  1  1  0  2   -1 -1 -1  1  4
 32  2   2300.63380    8   2300.64927   0   0   0   1 .792931      0.01547    129.92555       0.012    1  1  1  0  2   -1 -1 -1  1  4
 33  1   2328.14840    8   2328.16380   0   0   0   1 .792839      0.01540    129.70608       0.012    1  1  1  0  2   -1 -1 -1  1  4
 34  2   2356.49500    8   2356.51050   0   0   0   1 .792742      0.01550    129.47978       0.012    1  1  1  0  2   -1 -1 -1  1  4
 35  1   2385.67380    8   2385.68921   0   0   0   1 .792641      0.01541    129.24664       0.012    1  1  1  0  2   -1 -1 -1  1  4
 36  2   2415.68430    8   2415.69979   0   0   0   1 .792534      0.01549    129.00666       0.012    1  1  1  0  2   -1 -1 -1  1  4
 37  1   2446.52660    8   2446.54208   0   0   0   1 .792423      0.01548    128.75981       0.012    1  1  1  0  2   -1 -1 -1  1  4
 38  2   2478.20040    8   2478.21593   0   0   0   1 .792305      0.01553    128.50608       0.012    1  1  1  0  2   -1 -1 -1  1  4
 39  1   2510.70560    8   2510.72118   0   0   0   1 .792183      0.01558    128.24548       0.012    1  1  1  0  2   -1 -1 -1  1  4
 40  2   2544.04210    8   2544.05766   0   0   0   1 .792054      0.01556    127.97798       0.012    1  1  1  0  2   -1 -1 -1  1  4
 41  1   2578.20960    8   2578.22520   0   0   0   1 .791920      0.01560    127.70359       0.012    1  1  1  0  2   -1 -1 -1  1  4
 42  2   2613.20790    8   2613.22363   0   0   0   1 .791779      0.01573    127.42228       0.012    1  1  1  0  2   -1 -1 -1  1  4
 43  1   2649.03700    8   2649.05275   0   0   0   1 .791632      0.01575    127.13408       0.012    1  1  1  0  2   -1 -1 -1  1  4
 44  2   2685.69660    8   2685.71242   0   0   0   1 .791478      0.01582    126.83892       0.012    1  1  1  0  2   -1 -1 -1  1  4
 45  1   2723.18650    8   2723.20242   0   0   0   1 .791317      0.01592    126.53685       0.013    1  1  1  0  2   -1 -1 -1  1  4
 46  2   2761.50660    8   2761.52257   0   0   0   1 .791149      0.01597    126.22784       0.013    1  1  1  0  2   -1 -1 -1  1  4
 47  1   2800.65660    8   2800.67268   0   0   0   1 .790974      0.01608    125.91189       0.013    1  1  1  0  2   -1 -1 -1  1  4
 48  2   2840.63640    8   2840.65254   0   0   0   1 .790792      0.01614    125.58900       0.013    1  1  1  0  2   -1 -1 -1  1  4
 49  1   2881.44560    8   2881.46194   0   0   0   1 .790601      0.01634    125.25914       0.013    1  1  1  0  2   -1 -1 -1  1  4
 50  2   2923.08420    8   2923.10069   0   0   0   1 .790403      0.01649    124.92235       0.013    1  1  1  0  2   -1 -1 -1  1  4
 51  1   2965.55200    8   2965.56857   0   0   0   1 .790196      0.01657    124.57859       0.013    1  1  1  0  2   -1 -1 -1  1  4
 52  2   3008.84860    8   3008.86537   0   0   0   1 .789981      0.01677    124.22788       0.013    1  1  1  0  2   -1 -1 -1  1  4
 53  1   3052.97390    8   3052.99086   0   1   1   1 .789757      0.01696    123.87020       0.014    1  1  1  0  2   -1  0  0  1  2
 54  2   3097.92770    8   3097.94482   0   1   1   1 .789523      0.01712    123.50557       0.014    1  1  1  0  2   -1  0  0  1  2
 55  1   3143.70970    8   3143.72702   0   1   1   1 .789281      0.01732    123.13398       0.014    1  1  1  0  2   -1  0  0  1  2
 56  2   3190.31970    8   3190.33723   0   1   1   1 .789029      0.01753    122.75543       0.014    1  1  1  0  2   -1  0  0  1  2
 57  1   3237.75730    8   3237.77520   0   1   1   1 .788766      0.01790    122.36993       0.015    1  1  1  0  2   -1  0  0  1  2
 58  2   3286.02260    8   3286.04071   0   1   1   1 .788494      0.01811    121.97747       0.015    1  1  1  0  2   -1  0  0  1  2
 59  1   3335.11510    8   3335.13350   0   1   1   1 .788211      0.01840    121.57807       0.015    1  1  1  0  2   -1  0  0  1  2
  1  2   3999.40130   10   3999.42210   2   1   1   0 .567611      0.02080     33.62879       0.062    1  1  1  1  1    1  0  0 -1  2
  2  1   4001.06070   17   4001.08153   2   1   1   0 .567600      0.02083     33.59571       0.062    1  1  1  1  1    1  0  0 -1  2
  3  2   4003.54990   22   4003.57066   2   1   1   0 .567584      0.02076     22.37026       0.093    1  1  1  1  1    1  0  0 -1  2
  4  1   4006.86870   25   4006.88947   2   1   1   0 .567562      0.02077     22.31492       0.093    1  1  1  1  1    1  0  0 -1  2
  5  2   4011.01720   27   4011.03796   2   1   1   0 .567534      0.02076      0.09773      21.248    1  1  1  1  1    1  0  0 -1  2
  6  1   4015.99540   27   4016.00494   0   7   5   0 .868792      0.00954     -0.01117     -85.373    1  1  1  1  1   -1  6  4 -1 12
  7  2   4021.80310   27   4021.82388   2   1   1   0 .567463      0.02078     -0.08982     -23.134    1  1  1  1  1    1  0  0 -1  2
  8  1   4028.44060   27   4028.46125   2   1   1   0 .567418      0.02065     -0.20524     -10.059    1  1  1  1  1    1  0  0 -1  2
  9  2   4035.90750   27   4035.92818   2   1   1   0 .567369      0.02068     -0.33510      -6.171    1  1  1  1  1    1  0  0 -1  2
 10  1   4044.20400   27   4044.22464   2   1   1   0 .567313      0.02064     -0.47941      -4.304    1  1  1  1  1    1  0  0 -1  2
 11  2   4053.33000   27   4053.35058   2   1   1   0 .567252      0.02058     -0.63817      -3.224    1  1  1  1  1    1  0  0 -1  2
 12  1   4063.28540   27   4063.30596   2   1   1   0 .567185      0.02056     -0.81138      -2.534    1  1  1  1  1    1  0  0 -1  2
 13  2   4074.07020   27   4074.09072   2   1   1   0 .567112      0.02052     -0.99904      -2.054    1  1  1  1  1    1  0  0 -1  2
 14  1   4085.68430   27   4085.70482   2   1   1   0 .567033      0.02052     -1.20118      -1.709    1  1  1  1  1    1  0  0 -1  2
 15  2   4098.12770   27   4098.14820   2   1   1   0 .566949      0.02050     -1.41779      -1.446    1  1  1  1  1    1  0  0 -1  2
 16  1   4111.40040   27   4111.42078   2   1   1   0 .566858      0.02038     -1.64887      -1.236    1  1  1  1  1    1  0  0 -1  2
 17  2   4125.50210   27   4125.52251   2   1   1   0 .566761      0.02041     -1.89444      -1.078    1  1  1  1  1    1  0  0 -1  2
 18  1   4140.43300   27   4140.45332   2   1   1   0 .566658      0.02032     -2.15451      -0.943    1  1  1  1  1    1  0  0 -1  2
 19  2   4156.19280   27   4156.21312   2   1   1   0 .566548      0.02032     -2.42907      -0.836    1  1  1  1  1    1  0  0 -1  2
 20  1   4172.78150   27   4172.80184   2   1   1   0 .566433      0.02034     -2.71775      -0.748    1  1  1  1  1    1  0  0 -1  2
 21  2   4190.19910   27   4190.21939   2   1   1   0 .566310      0.02029     -3.02174      -0.671    1  1  1  1  1    1  0  0 -1  2
 22  1   4208.44550   27   4208.46568   2   1   1   0 .566181      0.02018     -3.33986      -0.604    1  1  1  1  1    1  0  0 -1  2
 23  2   4227.52040   27   4227.54063   2   1   1   0 .566046      0.02023     -3.67251      -0.551    1  1  1  1  1    1  0  0 -1  2
 24  1   4247.42400   27   4247.44414   2   1   1   0 .565904      0.02014     -4.01971      -0.501    1  1  1  1  1    1  0  0 -1  2
 25  2   4268.15590   27   4268.17610   2   1   1   0 .565754      0.02020     -4.38147      -0.461    1  1  1  1  1    1  0  0 -1  2
 26  1   4289.71620   27   4289.73641   2   1   1   0 .565598      0.02021     -4.75779      -0.425    1  1  1  1  1    1  0  0 -1  2
 27  2   4312.10480   27   4312.12497   2   1   1   0 .565435      0.02017     -5.14868      -0.392    1  1  1  1  1    1  0  0 -1  2
 28  1   4335.32150   27   4335.34165   2   1   1   0 .565264      0.02015     -5.55415      -0.363    1  1  1  1  1    1  0  0 -1  2
 29  2   4359.36620   27   4359.38635   2   1   1   0 .565086      0.02015     -5.97423      -0.337    1  1  1  1  1    1  0  0 -1  2
 30  1   4384.23880   27   4384.25894   2   1   1   0 .564900      0.02014     -6.40891      -0.314    1  1  1  1  1    1  0  0 -1  2
 31  2   4409.93900   27   4409.95929   2   1   1   0 .564707      0.02029     -6.85820      -0.296    1  1  1  1  1    1  0  0 -1  2
 32  1   4436.46710   27   4436.48728   2   1   1   0 .564506      0.02018     -7.32212      -0.276    1  1  1  1  1    1  0  0 -1  2
 33  2   4463.82250   27   4463.84276   2   1   1   0 .564297      0.02026     -7.80068      -0.260    1  1  1  1  1    1  0  0 -1  2
 34  1   4492.00540   27   4492.02562   2   1   1   0 .564079      0.02022     -8.29388      -0.244    1  1  1  1  1    1  0  0 -1  2
 35  2   4521.01540   27   4521.03569   2   1   1   0 .563854      0.02029     -8.80175      -0.230    1  1  1  1  1    1  0  0 -1  2
 36  1   4550.85250   27   4550.87283   2   2   2   0 .563619      0.02033     -9.32429      -0.218    1  1  1  1  1    1  1  1 -1  4
 37  2   4581.51660   27   4581.53690   2   2   2   0 .563376      0.02030     -9.86151      -0.206    1  1  1  1  1    1  1  1 -1  4
 38  1   4613.00740   27   4613.02774   2   2   2   0 .563125      0.02034    -10.41342      -0.195    1  1  1  1  1    1  1  1 -1  4
 39  2   4645.32500   27   4645.34519   2   2   2   0 .562864      0.02019    -10.98003      -0.184    1  1  1  1  1    1  1  1 -1  4
 40  1   4678.46880   27   4678.48909   2   2   2   0 .562594      0.02029     10.79723       0.188    1  1  1  1  1    1  1  1 -1  4
 41  2   4712.43900   27   4712.45927   2   2   2   0 .562314      0.02027     10.19401       0.199    1  1  1  1  1    1  1  1 -1  4
 42  1   4747.23550   27   4747.25556   2   2   2   0 .562025      0.02006      9.57385       0.210    1  1  1  1  1    1  1  1 -1  4
 43  2   4782.85770   27   4782.87778   2   2   2   0 .561726      0.02008      8.93659       0.225    1  1  1  1  1    1  1  1 -1  4
 44  1   4819.30580   27   4819.32576   2   2   2   0 .561417      0.01996      8.28209       0.241    1  1  1  1  1    1  1  1 -1  4
 45  2   4856.57960   27   4856.59931   2   2   2   0 .561097      0.01971      7.61020       0.259    1  1  1  1  1    1  1  1 -1  4
 46  1   4894.67860   27   4894.69825   2   2   2   0 .560767      0.01965      6.92080       0.284    1  1  1  1  1    1  1  1 -1  4
 47  2   4933.60300   27   4933.62239   2   2   2   0 .560425      0.01939      6.21377       0.312    1  1  1  1  1    1  1  1 -1  4
 48  1   4973.35240   27   4973.37153   2   2   2   0 .560072      0.01913      5.48900       0.349    1  1  1  1  1    1  1  1 -1  4
 49  2   5013.92660   27   5013.94548   2   2   2   0 .559706      0.01888      4.74637       0.398    1  1  1  1  1    1  1  1 -1  4
 50  1   5055.32560   27   5055.34404   2   2   2   0 .559327      0.01844      3.98589       0.463    1  1  1  1  1    1  1  1 -1  4
  1  1   3999.39950   23   3999.42035   0   1   1   2 .572208      0.02085     33.63308       0.062    1  1  1  1  2   -1  0  0  1  2
  2  2   4001.05550   30   4001.07630   0   1   1   2 .572186      0.02080     33.60862       0.062    1  1  1  1  2   -1  0  0  1  2
  3  1   4003.53940   35   4003.56022   0   1   1   2 .572152      0.02082     22.35983       0.093    1  1  1  1  2   -1  0  0  1  2
  4  2   4006.85130   38   4006.87209   0   1   1   2 .572106      0.02079     22.29753       0.093    1  1  1  1  2   -1  0  0  1  2
  5  1   4010.99110   40   4011.01190   0   1   1   2 .572049      0.02080      0.07165      29.027    1  1  1  1  2   -1  0  0  1  2
  6  2   4015.95880   40   4015.97962   0   1   1   2 .571981      0.02082     -0.02533     -82.193    1  1  1  1  2   -1  0  0  1  2
  7  1   4021.75450   40   4021.77523   0   1   1   2 .571902      0.02073     -0.13847     -14.969    1  1  1  1  2   -1  0  0  1  2
  8  2   4028.37800   40   4028.39870   0   1   1   2 .571810      0.02070     -0.26780      -7.729    1  1  1  1  2   -1  0  0  1  2
  9  1   4035.82940   40   4035.85000   0   1   1   2 .571708      0.02060     -0.41329      -4.983    1  1  1  1  2   -1  0  0  1  2
 10  2   4044.10850   40   4044.12908   0   1   1   2 .571594      0.02058     -0.57497      -3.579    1  1  1  1  2   -1  0  0  1  2
 11  1   4053.21540   40   4053.23591   0   1   1   2 .571468      0.02051     -0.75284      -2.724    1  1  1  1  2   -1  0  0  1  2
 12  2   4063.14990   40   4063.17044   0   1   1   2 .571331      0.02054     -0.94690      -2.169    1  1  1  1  2   -1  0  0  1  2
 13  1   4073.91220   40   4073.93262   0   1   1   2 .571182      0.02042     -1.15716      -1.764    1  1  1  1  2   -1  0  0  1  2
 14  2   4085.50210   40   4085.52239   0   1   1   2 .571022      0.02029     -1.38362      -1.466    1  1  1  1  2   -1  0  0  1  2
 15  1   4097.91940   40   4097.93970   0   1   1   2 .570850      0.02030     -1.62629      -1.248    1  1  1  1  2   -1  0  0  1  2
 16  2   4111.16420   40   4111.18447   0   1   1   2 .570666      0.02027     -1.88518      -1.075    1  1  1  1  2   -1  0  0  1  2
 17  1   4125.23650   40   4125.25665   0   1   1   2 .570471      0.02015     -2.16031      -0.933    1  1  1  1  2   -1  0  0  1  2
 18  2   4140.13610   40   4140.15617   0   1   1   2 .570264      0.02007     -2.45167      -0.818    1  1  1  1  2   -1  0  0  1  2
 19  1   4155.86280   40   4155.88293   0   1   1   2 .570044      0.02013     -2.75927      -0.730    1  1  1  1  2   -1  0  0  1  2
 20  2   4172.41690   40   4172.43688   0   0   0   2 .569813      0.01998     -3.08311      -0.648    1  1  1  1  2   -1 -1 -1  1  4
 21  1   4189.79790   40   4189.81791   0   0   0   2 .569570      0.02001     -3.42322      -0.585    1  1  1  1  2   -1 -1 -1  1  4
 22  2   4208.00600   40   4208.02595   0   0   0   2 .569315      0.01995     -3.77960      -0.528    1  1  1  1  2   -1 -1 -1  1  4
 23  1   4227.04090   40   4227.06090   0   0   0   2 .569048      0.02000     -4.15226      -0.482    1  1  1  1  2   -1 -1 -1  1  4
 24  2   4246.90280   40   4246.92266   0   0   0   2 .568768      0.01986     -4.54120      -0.437    1  1  1  1  2   -1 -1 -1  1  4
 25  1   4267.59120   40   4267.61113   0   0   0   2 .568476      0.01993     -4.94647      -0.403    1  1  1  1  2   -1 -1 -1  1  4
 26  2   4289.10630   40   4289.12620   0   0   0   2 .568172      0.01990     -5.36802      -0.371    1  1  1  1  2   -1 -1 -1  1  4
 27  1   4311.44790   40   4311.46777   0   0   0   2 .567856      0.01987     -5.80588      -0.342    1  1  1  1  2   -1 -1 -1  1  4
 28  2   4334.61580   40   4334.63573   0   0   0   2 .567527      0.01993     -6.26009      -0.318    1  1  1  1  2   -1 -1 -1  1  4
 29  1   4358.61000   40   4358.62994   0   0   0   2 .567185      0.01994     -6.73064      -0.296    1  1  1  1  2   -1 -1 -1  1  4
 30  2   4383.43040   40   4383.45030   0   0   0   2 .566831      0.01990     -7.21734      -0.276    1  1  1  1  2   -1 -1 -1  1  4
 31  1   4409.07680   40   4409.09667   0   0   0   2 .566464      0.01987     -7.72077      -0.257    1  1  1  1  2   -1 -1 -1  1  4
 32  2   4435.54900   40   4435.56893   0   0   0   2 .566084      0.01993     -8.24045      -0.242    1  1  1  1  2   -1 -1 -1  1  4
 33  1   4462.84700   40   4462.86693   0   0   0   2 .565691      0.01993     -8.77649      -0.227    1  1  1  1  2   -1 -1 -1  1  4
 34  2   4490.97060   40   4490.99054   2   0   0   0 .565368      0.01994     -9.32893      -0.214    1  1  1  1  2    1 -1 -1 -1  4
 35  1   4519.91960   40   4519.93962   2   0   0   0 .565201      0.02002     -9.89777      -0.202    1  1  1  1  2    1 -1 -1 -1  4
 36  2   4549.69400   40   4549.71402   2   0   0   0 .565027      0.02002    -10.48304      -0.191    1  1  1  1  2    1 -1 -1 -1  4
 37  1   4580.29340   40   4580.31358   2   0   0   0 .564847      0.02018    -11.08474      -0.182    1  1  1  1  2    1 -1 -1 -1  4
 38  2   4611.71800   40   4611.73815   2   0   0   0 .564659      0.02015     10.81301       0.186    1  1  1  1  2    1 -1 -1 -1  4
 39  1   4643.96740   40   4643.98758   2   0   0   0 .564464      0.02018     10.19852       0.198    1  1  1  1  2    1 -1 -1 -1  4
 40  2   4677.04140   40   4677.06169   2   0   0   0 .564262      0.02029      9.56843       0.212    1  1  1  1  2    1 -1 -1 -1  4
 41  1   4710.94000   40   4710.96031   2   0   0   0 .564052      0.02031      8.92279       0.228    1  1  1  1  2    1 -1 -1 -1  4
 42  2   4745.66290   40   4745.68329   2   0   0   0 .563835      0.02039      8.26166       0.247    1  1  1  1  2    1 -1 -1 -1  4
 43  1   4781.21000   40   4781.23042   2   0   0   0 .563609      0.02042      7.58507       0.269    1  1  1  1  2    1 -1 -1 -1  4
 44  2   4817.58110   40   4817.60155   2   0   0   0 .563376      0.02045      6.89315       0.297    1  1  1  1  2    1 -1 -1 -1  4
 45  1   4854.77600   40   4854.79648   2   0   0   0 .563134      0.02048      6.18591       0.331    1  1  1  1  2    1 -1 -1 -1  4
 46  2   4892.79450   40   4892.81502   2   0   0   0 .562883      0.02052      5.46345       0.376    1  1  1  1  2    1 -1 -1 -1  4
 47  1   4931.63650   40   4931.65698   2   0   0   0 .562623      0.02048      4.72584       0.433    1  1  1  1  2    1 -1 -1 -1  4
 48  2   4971.30180   40   4971.32217   2   0   0   0 .562354      0.02037      3.97317       0.513    1  1  1  1  2    1 -1 -1 -1  4
 49  1   5011.79000   40   5011.81038   2   0   0   0 .562073      0.02038      3.20553       0.636    1  1  1  1  2    1 -1 -1 -1  4
 50  2   5053.10110   40   5053.12143   2   0   0   0 .561779      0.02033      2.42303       0.839    1  1  1  1  2    1 -1 -1 -1  4
  0  2   2431.32250    6   2431.34525   0   2   0   1 .706376      0.02275   -121.07843      -0.019    1  2  0  0  2   -1  0  0  1  2
  1  1   2432.15870    9   2432.18143   0   2   0   1 .706368      0.02273   -121.07284      -0.019    1  2  0  0  2   -1  0  0  1  2
  2  2   2433.83100   11   2433.85378   0   2   0   1 .706351      0.02278     -8.27798      -0.275    1  2  0  0  2   -1  0  0  1  2
  3  1   2436.33950   12   2436.36229   0   2   0   1 .706322      0.02279     -8.27913      -0.275    1  2  0  0  2   -1  0  0  1  2
  4  2   2439.68420   13   2439.70694   0   2   0   1 .706278      0.02274     -8.28069      -0.275    1  2  0  0  2   -1  0  0  1  2
  5  1   2443.86500   13   2443.88770   0   2   0   1 .706215      0.02270     -8.28268      -0.274    1  2  0  0  2   -1  0  0  1  2
  6  2   2448.88180   13   2448.90454   0   2   0   1 .706127      0.02274     -8.28510      -0.275    1  2  0  0  2   -1  0  0  1  2
  7  1   2454.73470   13   2454.75743   0   2   0   1 .706008      0.02273     -8.28800      -0.274    1  2  0  0  2   -1  0  0  1  2
  8  2   2461.42360   13   2461.44631   0   2   0   1 .705850      0.02271     -8.29140      -0.274    1  2  0  0  2   -1  0  0  1  2
  9  1   2468.94850   13   2468.97114   0   2   0   1 .705645      0.02264     -8.29531      -0.273    1  2  0  0  2   -1  0  0  1  2
 10  2   2477.30910   13   2477.33184   0   2   0   1 .705382      0.02274     -8.29983      -0.274    1  2  0  0  2   -1  0  0  1  2
 11  1   2486.50580   13   2486.52837   0   2   0   1 .705051      0.02257     -8.30496      -0.272    1  2  0  0  2   -1  0  0  1  2
 12  2   2496.53810   13   2496.56065   0   2   0   1 .704641      0.02255     -8.31075      -0.271    1  2  0  0  2   -1  0  0  1  2
 13  1   2507.40600   13   2507.42860   0   2   0   1 .704138      0.02260     -8.31726      -0.272    1  2  0  0  2   -1  0  0  1  2
 14  2   2519.10960   13   2519.13213   0   2   0   1 .703530      0.02253     -8.32453      -0.271    1  2  0  0  2   -1  0  0  1  2
 15  1   2531.64860   13   2531.67116   0   2   0   1 .702802      0.02256     -8.33264      -0.271    1  2  0  0  2   -1  0  0  1  2
 16  2   2545.02300   13   2545.04559   0   2   0   1 .701940      0.02259     -8.34165      -0.271    1  2  0  0  2   -1  0  0  1  2
 17  1   2559.23280   13   2559.25532   0   2   0   1 .700928      0.02252     -8.35161      -0.270    1  2  0  0  2   -1  0  0  1  2
 18  2   2574.27760   13   2574.30023   0   2   0   1 .699751      0.02263     -8.36262      -0.271    1  2  0  0  2   -1  0  0  1  2
 19  1   2590.15770   13   2590.18022   0   2   0   1 .698393      0.02252     -8.37472      -0.269    1  2  0  0  2   -1  0  0  1  2
 20  2   2606.87260   13   2606.89515   0   2   0   1 .696840      0.02255     -8.38802      -0.269    1  2  0  0  2   -1  0  0  1  2
 21  1   2624.42240   13   2624.44492   0   2   0   1 .695074      0.02252     -8.40256      -0.268    1  2  0  0  2   -1  0  0  1  2
 22  2   2642.80680   13   2642.82940   0   3   1   1 .693083      0.02260     -8.41839      -0.268    1  2  0  0  2   -1  1  1  1  4
 23  1   2662.02580   13   2662.04835   0   3   1   1 .690848      0.02255     -8.43583      -0.267    1  2  0  0  2   -1  1  1  1  4
 24  2   2682.07920   13   2682.10163   0   3   1   1 .688358      0.02243     -8.45492      -0.265    1  2  0  0  2   -1  1  1  1  4
 25  1   2702.96680   13   2702.98940   0   3   1   1 .685606      0.02260     -8.47521      -0.267    1  2  0  0  2   -1  1  1  1  4
 26  2   2724.68860   13   2724.71114   0   3   1   1 .682573      0.02254     -8.49744      -0.265    1  2  0  0  2   -1  1  1  1  4
 27  1   2747.24430   13   2747.26682   0   3   1   1 .679254      0.02252     -8.52148      -0.264    1  2  0  0  2   -1  1  1  1  4
 28  2   2770.63370   13   2770.65627   0   3   1   1 .675641      0.02257     -8.54743      -0.264    1  2  0  0  2   -1  1  1  1  4
 29  1   2794.85680   13   2794.87931   0   1   1   1 .671727      0.02251     -8.57541      -0.263    1  2  0  0  2   -1 -1  1  1  4
 30  2   2819.91320   13   2819.93577   0   1   1   1 .667511      0.02257     -8.60552      -0.262    1  2  0  0  2   -1 -1  1  1  4
 31  1   2845.80300   13   2845.82546   0   1   1   1 .662989      0.02246     -8.63784      -0.260    1  2  0  0  2   -1 -1  1  1  4
 32  2   2872.52570   13   2872.54820   0   1   1   1 .658164      0.02250     -8.67250      -0.259    1  2  0  0  2   -1 -1  1  1  4
 33  1   2900.08130   13   2900.10379   0   1   1   1 .653039      0.02249     -8.70960      -0.258    1  2  0  0  2   -1 -1  1  1  4
 34  2   2928.46960   13   2928.49204   0   2   2   1 .647617      0.02244     -8.74924      -0.257    1  2  0  0  2   -1  0  2  1  4
 35  1   2957.69030   13   2957.71275   0   2   2   1 .641908      0.02245     -8.79154      -0.255    1  2  0  0  2   -1  0  2  1  4
 36  2   2987.74320   13   2987.76570   0   2   2   1 .635920      0.02250     -8.83659      -0.255    1  2  0  0  2   -1  0  2  1  4
 37  1   3018.62830   13   3018.65070   0   2   2   1 .629665      0.02240     -8.88452      -0.252    1  2  0  0  2   -1  0  2  1  4
 38  2   3050.34510   13   3050.36753   0   2   2   1 .623154      0.02243     -8.93541      -0.251    1  2  0  0  2   -1  0  2  1  4
 39  1   3082.89360   13   3082.91596   0   2   2   1 .616402      0.02236     -8.98938      -0.249    1  2  0  0  2   -1  0  2  1  4
 40  2   3116.27330   13   3116.29579   0   2   2   1 .609424      0.02249     -9.04652      -0.249    1  2  0  0  2   -1  0  2  1  4
 41  1   3150.48430   13   3150.50678   0   3   3   1 .602237      0.02248     -9.10694      -0.247    1  2  0  0  2   -1  1  3  1  6
 42  2   3185.52620   13   3185.54872   0   3   3   1 .594856      0.02252     -9.17073      -0.246    1  2  0  0  2   -1  1  3  1  6
 43  1   3221.39880   13   3221.42137   0   3   3   1 .587299      0.02257     -9.23794      -0.244    1  2  0  0  2   -1  1  3  1  6
 44  2   3258.10190   13   3258.12447   0   3   3   1 .579585      0.02257     -9.30882      -0.242    1  2  0  0  2   -1  1  3  1  6
 45  1   3295.63520   13   3295.65783   0   3   3   1 .571729      0.02263     -9.38329      -0.241    1  2  0  0  2   -1  1  3  1  6
 46  2   3333.99850   13   3334.02118   0   3   3   1 .563749      0.02268     -9.46151      -0.240    1  2  0  0  2   -1  1  3  1  6
 47  1   3373.19150   13   3373.21429   0   3   3   1 .555663      0.02279     -9.54355      -0.239    1  2  0  0  2   -1  1  3  1  6
 48  2   3413.21390   13   3413.23692   0   3   3   1 .547488      0.02302     -9.62951      -0.239    1  2  0  0  2   -1  1  3  1  6
 49  1   3454.06570   13   3454.08881   0   3   3   1 .539239      0.02311     -9.71942      -0.238    1  2  0  0  2   -1  1  3  1  6
 50  2   3495.74630   13   3495.76973   0   3   3   1 .530933      0.02343     -9.81339      -0.239    1  2  0  0  2   -1  1  3  1  6
 51  1   3538.25590   13   3538.27940   0   3   3   1 .522584      0.02350     -9.91149      -0.237    1  2  0  0  2   -1  1  3  1  6
 52  2   3581.59370   13   3581.61760   0   3   3   1 .514206      0.02390    -10.01376      -0.239    1  2  0  0  2   -1  1  3  1  6
  2  1   2442.10850    6   2442.13176   0   2   2   1 .782184      0.02326    155.21999       0.015    1  2  2  0  1   -1  0  0  1  2
  3  2   2444.61820    7   2444.64142   0   2   2   1 .782174      0.02322    155.20503       0.015    1  2  2  0  1   -1  0  0  1  2
  4  1   2447.96450    8   2447.98760   0   2   2   1 .782160      0.02310    136.88964       0.017    1  2  2  0  1   -1  0  0  1  2
  5  2   2452.14720    8   2452.17031   0   2   2   1 .782143      0.02311    136.86196       0.017    1  2  2  0  1   -1  0  0  1  2
  6  1   2457.16650    8   2457.18950   0   2   2   1 .782122      0.02300    136.82874       0.017    1  2  2  0  1   -1  0  0  1  2
  7  2   2463.02220    8   2463.04516   0   2   2   1 .782097      0.02296    136.78998       0.017    1  2  2  0  1   -1  0  0  1  2
  8  1   2469.71450    8   2469.73726   0   2   2   1 .782070      0.02276    136.74566       0.017    1  2  2  0  1   -1  0  0  1  2
  9  2   2477.24310    8   2477.26576   0   2   2   1 .782038      0.02266    136.69580       0.017    1  2  2  0  1   -1  0  0  1  2
 10  1   2485.60800    8   2485.63063   0   2   2   1 .782003      0.02263    136.64037       0.017    1  2  2  0  1   -1  0  0  1  2
 11  2   2494.80930    8   2494.83182   0   2   2   1 .781964      0.02252    136.57938       0.016    1  2  2  0  1   -1  0  0  1  2
 12  1   2504.84680    8   2504.86929   0   2   2   1 .781921      0.02249    136.51282       0.016    1  2  2  0  1   -1  0  0  1  2
 13  2   2515.72070    8   2515.74298   0   2   2   1 .781875      0.02228    136.44069       0.016    1  2  2  0  1   -1  0  0  1  2
 14  1   2527.43060    8   2527.45283   0   2   2   1 .781824      0.02223    136.36296       0.016    1  2  2  0  1   -1  0  0  1  2
 15  2   2539.97670    8   2539.99880   0   2   2   1 .781770      0.02210    136.27965       0.016    1  2  2  0  1   -1  0  0  1  2
 16  1   2553.35880    8   2553.38081   0   2   2   1 .781712      0.02201    136.19073       0.016    1  2  2  0  1   -1  0  0  1  2
 17  2   2567.57690    8   2567.59879   0   2   2   1 .781649      0.02189    136.09621       0.016    1  2  2  0  1   -1  0  0  1  2
 18  1   2582.63090    8   2582.65268   0   2   2   1 .781582      0.02178    135.99607       0.016    1  2  2  0  1   -1  0  0  1  2
 19  2   2598.52060    8   2598.54240   0   2   2   1 .781511      0.02180    135.89030       0.016    1  2  2  0  1   -1  0  0  1  2
 20  1   2615.24610    8   2615.26785   0   2   2   1 .781435      0.02175    135.77890       0.016    1  2  2  0  1   -1  0  0  1  2
 21  2   2632.80720    8   2632.82897   0   1   1   1 .781355      0.02177    135.66184       0.016    1  2  2  0  1   -1 -1 -1  1  4
 22  1   2651.20400    8   2651.22566   0   1   1   1 .781270      0.02166    135.53913       0.016    1  2  2  0  1   -1 -1 -1  1  4
 23  2   2670.43610    8   2670.45783   0   1   1   1 .781181      0.02173    135.41075       0.016    1  2  2  0  1   -1 -1 -1  1  4
 24  1   2690.50370    8   2690.52537   0   1   1   1 .781086      0.02167    135.27668       0.016    1  2  2  0  1   -1 -1 -1  1  4
 25  2   2711.40640    8   2711.42818   0   1   1   1 .780987      0.02178    135.13693       0.016    1  2  2  0  1   -1 -1 -1  1  4
 26  1   2733.14440    8   2733.16617   0   1   1   1 .780882      0.02177    134.99146       0.016    1  2  2  0  1   -1 -1 -1  1  4
 27  2   2755.71730    8   2755.73921   0   1   1   1 .780772      0.02191    134.84027       0.016    1  2  2  0  1   -1 -1 -1  1  4
 28  1   2779.12530    8   2779.14719   0   1   1   1 .780657      0.02189    134.68335       0.016    1  2  2  0  1   -1 -1 -1  1  4
 29  2   2803.36790    8   2803.39000   0   1   1   1 .780536      0.02210    134.52069       0.016    1  2  2  0  1   -1 -1 -1  1  4
 30  1   2828.44530    8   2828.46750   0   1   1   1 .780409      0.02220    134.35227       0.017    1  2  2  0  1   -1 -1 -1  1  4
 31  2   2854.35730    8   2854.37958   0   1   1   1 .780277      0.02228    134.17807       0.017    1  2  2  0  1   -1 -1 -1  1  4
 32  1   2881.10360    8   2881.12609   0   1   1   1 .780138      0.02249    133.99808       0.017    1  2  2  0  1   -1 -1 -1  1  4
 33  2   2908.68430    8   2908.70690   0   1   1   1 .779993      0.02260    133.81229       0.017    1  2  2  0  1   -1 -1 -1  1  4
 34  1   2937.09910    8   2937.12187   0   1   1   1 .779842      0.02277    133.62068       0.017    1  2  2  0  1   -1 -1 -1  1  4
 35  2   2966.34800    8   2966.37086   0   1   1   1 .779684      0.02286    133.42324       0.017    1  2  2  0  1   -1 -1 -1  1  4
 36  1   2996.43080    8   2996.45372   0   1   1   1 .779520      0.02292    133.21996       0.017    1  2  2  0  1   -1 -1 -1  1  4
 37  2   3027.34730    8   3027.37029   0   1   1   1 .779348      0.02299    133.01081       0.017    1  2  2  0  1   -1 -1 -1  1  4
 38  1   3059.09740    8   3059.12041   0   1   1   1 .779169      0.02301    132.79579       0.017    1  2  2  0  1   -1 -1 -1  1  4
 39  2   3091.68100    8   3091.70393   0   1   1   1 .778983      0.02293    132.57487       0.017    1  2  2  0  1   -1 -1 -1  1  4
 40  1   3125.09780    8   3125.12067   0   1   1   1 .778790      0.02287    132.34805       0.017    1  2  2  0  1   -1 -1 -1  1  4
 41  2   3159.34780    8   3159.37047   0   1   1   1 .778588      0.02267    132.11531       0.017    1  2  2  0  1   -1 -1 -1  1  4
 42  1   3194.43070    8   3194.45315   0   1   1   1 .778379      0.02245    131.87663       0.017    1  2  2  0  1   -1 -1 -1  1  4
 43  2   3230.34650    8   3230.36853   0   1   1   1 .778161      0.02203    131.63200       0.017    1  2  2  0  1   -1 -1 -1  1  4
 44  1   3267.09500    8   3267.11643   0   1   1   1 .777935      0.02143    131.38140       0.016    1  2  2  0  1   -1 -1 -1  1  4
  2  2   2442.10880   12   2442.13176   0   2   2   1 .782156      0.02296      8.27798       0.277    1  2  2  0  2   -1  0  0  1  2
  3  1   2444.61850   13   2444.64143   0   2   2   1 .782144      0.02293      8.27913       0.277    1  2  2  0  2   -1  0  0  1  2
  4  2   2447.96470   14   2447.98763   0   2   2   1 .782123      0.02293      8.28069       0.277    1  2  2  0  2   -1  0  0  1  2
  5  1   2452.14750   14   2452.17038   0   2   2   1 .782088      0.02288      8.28268       0.276    1  2  2  0  2   -1  0  0  1  2
  6  2   2457.16680   14   2457.18965   0   2   2   1 .782034      0.02285      8.28510       0.276    1  2  2  0  2   -1  0  0  1  2
  7  1   2463.02260   14   2463.04543   0   2   2   1 .781954      0.02283      8.28800       0.275    1  2  2  0  2   -1  0  0  1  2
  8  2   2469.71490   14   2469.73770   0   2   2   1 .781841      0.02280      8.29140       0.275    1  2  2  0  2   -1  0  0  1  2
  9  1   2477.24370   14   2477.26645   0   2   2   1 .781685      0.02275      8.29531       0.274    1  2  2  0  2   -1  0  0  1  2
 10  2   2485.60890   14   2485.63168   0   2   2   1 .781477      0.02278      8.29983       0.274    1  2  2  0  2   -1  0  0  1  2
 11  1   2494.81060   14   2494.83333   0   2   2   1 .781206      0.02273      8.30496       0.274    1  2  2  0  2   -1  0  0  1  2
 12  2   2504.84870   14   2504.87140   0   2   2   1 .780860      0.02270      8.31075       0.273    1  2  2  0  2   -1  0  0  1  2
 13  1   2515.72310   14   2515.74585   0   2   2   1 .780427      0.02275      8.31726       0.274    1  2  2  0  2   -1  0  0  1  2
 14  2   2527.43400   14   2527.45667   0   2   2   1 .779893      0.02267      8.32453       0.272    1  2  2  0  2   -1  0  0  1  2
 15  1   2539.98100   14   2540.00381   0   2   2   1 .779243      0.02281      8.33264       0.274    1  2  2  0  2   -1  0  0  1  2
 16  2   2553.36440   14   2553.38724   0   2   2   1 .778464      0.02284      8.34165       0.274    1  2  2  0  2   -1  0  0  1  2
 17  1   2567.58390   14   2567.60693   0   2   2   1 .777538      0.02303      8.35161       0.276    1  2  2  0  2   -1  0  0  1  2
 18  2   2582.63970   14   2582.66285   0   2   2   1 .776452      0.02315      8.36262       0.277    1  2  2  0  2   -1  0  0  1  2
 19  1   2598.53160   14   2598.55494   0   2   2   1 .775189      0.02334      8.37472       0.279    1  2  2  0  2   -1  0  0  1  2
 20  2   2615.25960   14   2615.28317   0   2   2   1 .773733      0.02357      8.38802       0.281    1  2  2  0  2   -1  0  0  1  2
 21  1   2632.82370   14   2632.84747   0   2   2   1 .772070      0.02377      8.40256       0.283    1  2  2  0  2   -1  0  0  1  2
 22  2   2651.22380   14   2651.24779   0   2   2   1 .770183      0.02399      8.41839       0.285    1  2  2  0  2   -1  0  0  1  2
 23  1   2670.45970   14   2670.48418   0   1   1   1 .768057      0.02448      8.43583       0.290    1  2  2  0  2   -1 -1 -1  1  4
 24  2   2690.53170   14   2690.55655   0   1   1   1 .765678      0.02485      8.45492       0.294    1  2  2  0  2   -1 -1 -1  1  4
 25  1   2711.43940   14   2711.46461   0   1   1   1 .763041      0.02521      8.47521       0.297    1  2  2  0  2   -1 -1 -1  1  4
 26  2   2733.18290   14   2733.20858   0   1   1   1 .760128      0.02568      8.49744       0.302    1  2  2  0  2   -1 -1 -1  1  4
 27  1   2755.76220   14   2755.78830   0   1   1   1 .756931      0.02610      8.52148       0.306    1  2  2  0  2   -1 -1 -1  1  4
 28  2   2779.17710   14   2779.20370   0   1   1   1 .753443      0.02660      8.54743       0.311    1  2  2  0  2   -1 -1 -1  1  4
 29  1   2803.42750   14   2803.45472   0   1   1   1 .749660      0.02722      8.57541       0.317    1  2  2  0  2   -1 -1 -1  1  4
 30  2   2828.51360   14   2828.54129   0   1   1   1 .745578      0.02769      8.60552       0.322    1  2  2  0  2   -1 -1 -1  1  4
 31  1   2854.43500   14   2854.46330   0   0   0   1 .741195      0.02830      8.63784       0.328    1  2  2  0  2   -1 -2 -2  1  6
 32  2   2881.19190   14   2881.22070   0   0   0   1 .736514      0.02880      8.67250       0.332    1  2  2  0  2   -1 -2 -2  1  6
 33  1   2908.78410   14   2908.81339   0   0   0   1 .731537      0.02929      8.70960       0.336    1  2  2  0  2   -1 -2 -2  1  6
 34  2   2937.21150   14   2937.24128   0   0   0   1 .726271      0.02978      8.74924       0.340    1  2  2  0  2   -1 -2 -2  1  6
 35  1   2966.47410   14   2966.50429   0   2   0   1 .720724      0.03019      8.79154       0.343    1  2  2  0  2   -1  0 -2  1  4
 36  2   2996.57180   14   2996.60230   0   2   0   1 .714905      0.03050      8.83659       0.345    1  2  2  0  2   -1  0 -2  1  4
 37  1   3027.50460   14   3027.53522   0   2   0   1 .708826      0.03062      8.88452       0.345    1  2  2  0  2   -1  0 -2  1  4
 38  2   3059.27220   14   3059.30294   0   0   0   1 .702500      0.03074      8.93541       0.344    1  2  2  0  2   -1 -2 -2  1  6
 39  1   3091.87470   14   3091.90534   0   0   0   1 .695941      0.03064      8.98938       0.341    1  2  2  0  2   -1 -2 -2  1  6
 40  2   3125.31200   14   3125.34231   0   0   0   1 .689166      0.03031      9.04652       0.335    1  2  2  0  2   -1 -2 -2  1  6
 41  1   3159.58400   14   3159.61372   0   0   0   1 .682191      0.02972      9.10694       0.326    1  2  2  0  2   -1 -2 -2  1  6
 42  2   3194.69060   14   3194.71944   0   0   0   1 .675034      0.02884      9.17073       0.315    1  2  2  0  2   -1 -2 -2  1  6
 43  1   3230.63180   14   3230.65930   0   0   0   1 .667711      0.02750      9.23794       0.298    1  2  2  0  2   -1 -2 -2  1  6
 44  2   3267.40740   14   3267.43329   0   0   0   1 .660242      0.02589      9.30882       0.278    1  2  2  0  2   -1 -2 -2  1  6
  2  1   3005.83390    9   3005.86349   0   3   1   1 .639605      0.02959   -133.63433      -0.022    1  3  1  0  1   -1  0  0  1  2
  3  2   3008.34990   11   3008.37955   0   3   1   1 .639564      0.02965    -15.32662      -0.193    1  3  1  0  1   -1  0  0  1  2
  4  1   3011.70460   12   3011.73427   0   3   1   1 .639507      0.02967    -15.32238      -0.194    1  3  1  0  1   -1  0  0  1  2
  5  2   3015.89790   13   3015.92763   0   3   1   1 .639434      0.02973    -15.31709      -0.194    1  3  1  0  1   -1  0  0  1  2
  6  1   3020.92980   13   3020.95961   0   3   1   1 .639345      0.02981    -15.31076      -0.195    1  3  1  0  1   -1  0  0  1  2
  7  2   3026.80030   13   3026.83016   0   3   1   1 .639237      0.02986    -15.30341      -0.195    1  3  1  0  1   -1  0  0  1  2
  8  1   3033.50940   13   3033.53926   0   3   1   1 .639110      0.02986    -15.29504      -0.195    1  3  1  0  1   -1  0  0  1  2
  9  2   3041.05700   13   3041.08686   0   3   1   1 .638962      0.02986    -15.28567      -0.195    1  3  1  0  1   -1  0  0  1  2
 10  1   3049.44300   13   3049.47291   0   3   1   1 .638792      0.02991    -15.27532      -0.196    1  3  1  0  1   -1  0  0  1  2
 11  2   3058.66730   13   3058.69736   0   3   1   1 .638596      0.03006    -15.26401      -0.197    1  3  1  0  1   -1  0  0  1  2
 12  1   3068.73010   13   3068.76014   0   3   1   1 .638374      0.03004    -15.25175      -0.197    1  3  1  0  1   -1  0  0  1  2
 13  2   3079.63120   13   3079.66121   0   3   1   1 .638122      0.03001    -15.23857      -0.197    1  3  1  0  1   -1  0  0  1  2
 14  1   3091.37040   13   3091.40048   0   3   1   1 .637839      0.03008    -15.22449      -0.198    1  3  1  0  1   -1  0  0  1  2
 15  2   3103.94780   13   3103.97788   0   3   1   1 .637522      0.03008    -15.20954      -0.198    1  3  1  0  1   -1  0  0  1  2
 16  1   3117.36330   13   3117.39333   0   3   1   1 .637168      0.03003    -15.19375      -0.198    1  3  1  0  1   -1  0  0  1  2
 17  2   3131.61660   13   3131.64674   0   3   1   1 .636775      0.03014    -15.17715      -0.199    1  3  1  0  1   -1  0  0  1  2
 18  1   3146.70790   13   3146.73803   0   3   1   1 .636340      0.03013    -15.15977      -0.199    1  3  1  0  1   -1  0  0  1  2
 19  2   3162.63700   13   3162.66709   0   3   1   1 .635859      0.03009    -15.14164      -0.199    1  3  1  0  1   -1  0  0  1  2
 20  1   3179.40380   13   3179.43382   0   3   1   1 .635331      0.03002    -15.12293      -0.198    1  3  1  0  1   -1  0  0  1  2
 21  2   3197.00810   13   3197.03812   0   3   1   1 .634751      0.03002    -15.10329      -0.199    1  3  1  0  1   -1  0  0  1  2
 22  1   3215.45000   13   3215.47986   0   3   1   1 .634117      0.02986    -15.08315      -0.198    1  3  1  0  1   -1  0  0  1  2
 23  2   3234.72910   13   3234.75896   0   3   1   1 .633427      0.02986    -15.06239      -0.198    1  3  1  0  1   -1  0  0  1  2
 24  1   3254.84550   13   3254.87523   0   3   1   1 .632676      0.02973    -15.04115      -0.198    1  3  1  0  1   -1  0  0  1  2
 25  2   3275.79890   13   3275.82859   0   3   1   1 .631862      0.02969    -15.01939      -0.198    1  3  1  0  1   -1  0  0  1  2
 26  1   3297.58930   13   3297.61890   0   3   1   1 .630981      0.02960    -14.99718      -0.197    1  3  1  0  1   -1  0  0  1  2
 27  2   3320.21640   13   3320.24600   0   3   1   1 .630032      0.02960    -14.97457      -0.198    1  3  1  0  1   -1  0  0  1  2
 28  1   3343.68020   13   3343.70976   0   3   1   1 .629010      0.02956    -14.95162      -0.198    1  3  1  0  1   -1  0  0  1  2
 29  2   3367.98050   13   3368.01003   0   3   1   1 .627914      0.02953    -14.92839      -0.198    1  3  1  0  1   -1  0  0  1  2
 30  1   3393.11700   13   3393.14663   0   3   1   1 .626740      0.02963    -14.90492      -0.199    1  3  1  0  1   -1  0  0  1  2
 31  2   3419.08960   13   3419.11942   0   3   1   1 .625485      0.02982    -14.88129      -0.200    1  3  1  0  1   -1  0  0  1  2
 32  1   3445.89830   13   3445.92821   0   3   1   1 .624148      0.02991    -14.85756      -0.201    1  3  1  0  1   -1  0  0  1  2
 33  2   3473.54260   13   3473.57285   0   3   1   1 .622725      0.03025    -14.83379      -0.204    1  3  1  0  1   -1  0  0  1  2
 34  1   3502.02260   13   3502.05314   0   4   2   1 .621214      0.03054    -14.81004      -0.206    1  3  1  0  1   -1  1  1  1  4
 35  2   3531.33780   13   3531.36889   0   4   2   1 .619614      0.03109    -14.78640      -0.210    1  3  1  0  1   -1  1  1  1  4
 36  1   3561.48830   13   3561.51993   0   4   2   1 .617921      0.03163    -14.76292      -0.214    1  3  1  0  1   -1  1  1  1  4
 37  2   3592.47350   13   3592.50605   0   4   2   1 .616134      0.03255    -14.73969      -0.221    1  3  1  0  1   -1  1  1  1  4
  3  1   3008.32990   18   3008.35945   0   3   1   1 .639347      0.02955    -15.34673      -0.193    1  3  1  0  2   -1  0  0  1  2
  4  2   3011.67120   19   3011.70076   0   3   1   1 .639306      0.02956    -15.35589      -0.192    1  3  1  0  2   -1  0  0  1  2
  5  1   3015.84770   20   3015.87736   0   3   1   1 .639253      0.02966    -15.36736      -0.193    1  3  1  0  2   -1  0  0  1  2
  6  2   3020.85960   20   3020.88923   0   3   1   1 .639187      0.02963    -15.38114      -0.193    1  3  1  0  2   -1  0  0  1  2
  7  1   3026.70660   20   3026.73632   0   3   1   1 .639107      0.02972    -15.39725      -0.193    1  3  1  0  2   -1  0  0  1  2
  8  2   3033.38880   20   3033.41861   0   3   1   1 .639011      0.02981    -15.41568      -0.193    1  3  1  0  2   -1  0  0  1  2
  9  1   3040.90620   20   3040.93605   0   3   1   1 .638898      0.02985    -15.43647      -0.193    1  3  1  0  2   -1  0  0  1  2
 10  2   3049.25870   20   3049.28859   0   3   1   1 .638765      0.02989    -15.45963      -0.193    1  3  1  0  2   -1  0  0  1  2
 11  1   3058.44620   20   3058.47619   0   3   1   1 .638610      0.02999    -15.48516      -0.194    1  3  1  0  2   -1  0  0  1  2
 12  2   3068.46880   20   3068.49878   0   3   1   1 .638432      0.02998    -15.51309      -0.193    1  3  1  0  2   -1  0  0  1  2
 13  1   3079.32630   20   3079.35630   0   3   1   1 .638226      0.03000    -15.54345      -0.193    1  3  1  0  2   -1  0  0  1  2
 14  2   3091.01860   20   3091.04869   0   3   1   1 .637991      0.03009    -15.57625      -0.193    1  3  1  0  2   -1  0  0  1  2
 15  1   3103.54580   20   3103.57587   0   2   0   1 .637722      0.03007    -15.61151      -0.193    1  3  1  0  2   -1 -1 -1  1  4
 16  2   3116.90780   20   3116.93775   0   2   0   1 .637417      0.02995    -15.64926      -0.191    1  3  1  0  2   -1 -1 -1  1  4
 17  1   3131.10430   20   3131.13427   0   2   0   1 .637071      0.02997    -15.68952      -0.191    1  3  1  0  2   -1 -1 -1  1  4
 18  2   3146.13540   20   3146.16533   0   2   0   1 .636680      0.02993    -15.73233      -0.190    1  3  1  0  2   -1 -1 -1  1  4
 19  1   3162.00100   20   3162.03083   0   2   0   1 .636240      0.02983    -15.77770      -0.189    1  3  1  0  2   -1 -1 -1  1  4
 20  2   3178.70100   20   3178.73069   0   2   0   1 .635746      0.02969    -15.82567      -0.188    1  3  1  0  2   -1 -1 -1  1  4
 21  1   3196.23510   20   3196.26478   0   2   0   1 .635193      0.02968    -15.87628      -0.187    1  3  1  0  2   -1 -1 -1  1  4
 22  2   3214.60360   20   3214.63302   0   2   0   1 .634575      0.02942    -15.92954      -0.185    1  3  1  0  2   -1 -1 -1  1  4
 23  1   3233.80600   20   3233.83528   0   2   0   1 .633887      0.02928    -15.98550      -0.183    1  3  1  0  2   -1 -1 -1  1  4
 24  2   3253.84240   20   3253.87145   0   2   0   1 .633122      0.02905    -16.04418      -0.181    1  3  1  0  2   -1 -1 -1  1  4
 25  1   3274.71260   20   3274.74140   0   2   0   1 .632274      0.02880    -16.10562      -0.179    1  3  1  0  2   -1 -1 -1  1  4
 26  2   3296.41650   20   3296.44500   0   2   0   1 .631336      0.02850    -16.16986      -0.176    1  3  1  0  2   -1 -1 -1  1  4
 27  1   3318.95390   20   3318.98213   0   2   0   1 .630300      0.02823    -16.23693      -0.174    1  3  1  0  2   -1 -1 -1  1  4
 28  2   3342.32470   20   3342.35265   0   2   0   1 .629159      0.02795    -16.30686      -0.171    1  3  1  0  2   -1 -1 -1  1  4
 29  1   3366.52880   20   3366.55641   0   2   0   1 .627905      0.02761    -16.37970      -0.169    1  3  1  0  2   -1 -1 -1  1  4
 30  2   3391.56600   20   3391.59328   0   3   1   1 .626529      0.02728    -16.45556      -0.166    1  3  1  0  2   -1  0  0  1  2
 31  1   3417.43620   20   3417.46309   0   3   1   1 .625024      0.02689    -16.53426      -0.163    1  3  1  0  2   -1  0  0  1  2
 32  2   3444.13910   20   3444.16568   0   3   1   1 .623379      0.02658    -16.61603      -0.160    1  3  1  0  2   -1  0  0  1  2
 33  1   3471.67480   20   3471.70092   0   3   1   1 .621586      0.02612    -16.70085      -0.156    1  3  1  0  2   -1  0  0  1  2
 34  2   3500.04280   20   3500.06857   0   3   1   1 .619636      0.02577    -16.78887      -0.153    1  3  1  0  2   -1  0  0  1  2
 35  1   3529.24310   20   3529.26860   0   1   1   1 .617519      0.02550    -16.87987      -0.151    1  3  1  0  2   -1 -2  0  1  4
 36  2   3559.27540   20   3559.30073   0   1   1   1 .615225      0.02533    -16.97409      -0.149    1  3  1  0  2   -1 -2  0  1  4
  0  2   2552.40830    7   2552.42368   0   0   0   2 .653329      0.01538    121.07843       0.013    2  0  0  0  2   -2  0  0  2  4
  1  1   2553.23880   10   2553.25428   0   0   0   2 .653324      0.01548    121.07284       0.013    2  0  0  0  2   -2  0  0  2  4
  2  2   2554.90010   13   2554.91546   0   0   0   2 .653315      0.01536    112.78370       0.014    2  0  0  0  2   -2  0  0  2  4
  3  1   2557.39180   14   2557.40723   0   0   0   2 .653301      0.01543    112.76580       0.014    2  0  0  0  2   -2  0  0  2  4
  4  2   2560.71410   15   2560.72957   0   0   0   2 .653282      0.01547    112.74193       0.014    2  0  0  0  2   -2  0  0  2  4
  5  1   2564.86700   15   2564.88246   0   0   0   2 .653259      0.01546    112.71208       0.014    2  0  0  0  2   -2  0  0  2  4
  6  2   2569.85040   15   2569.86589   0   0   0   2 .653231      0.01549    112.67624       0.014    2  0  0  0  2   -2  0  0  2  4
  7  1   2575.66440   15   2575.67982   0   0   0   2 .653198      0.01542    112.63439       0.014    2  0  0  0  2   -2  0  0  2  4
  8  2   2582.30880   15   2582.32423   0   0   0   2 .653160      0.01543    112.58653       0.014    2  0  0  0  2   -2  0  0  2  4
  9  1   2589.78370   15   2589.79909   0   0   0   2 .653118      0.01539    112.53264       0.014    2  0  0  0  2   -2  0  0  2  4
 10  2   2598.08900   15   2598.10436   0   0   0   2 .653070      0.01536    112.47268       0.014    2  0  0  0  2   -2  0  0  2  4
 11  1   2607.22460   15   2607.23999   0   0   0   2 .653018      0.01539    112.40666       0.014    2  0  0  0  2   -2  0  0  2  4
 12  2   2617.19060   15   2617.20595   0   0   0   2 .652960      0.01535    112.33455       0.014    2  0  0  0  2   -2  0  0  2  4
 13  1   2627.98680   15   2628.00218   0   0   0   2 .652897      0.01538    112.25633       0.014    2  0  0  0  2   -2  0  0  2  4
 14  2   2639.61320   15   2639.62863   0   0   0   2 .652829      0.01543    112.17196       0.014    2  0  0  0  2   -2  0  0  2  4
 15  1   2652.06980   15   2652.08523   0   0   0   2 .652755      0.01543    112.08143       0.014    2  0  0  0  2   -2  0  0  2  4
 16  2   2665.35650   15   2665.37194   0   0   0   2 .652676      0.01544    111.98470       0.014    2  0  0  0  2   -2  0  0  2  4
 17  1   2679.47330   15   2679.48868   0   0   0   2 .652591      0.01538    111.88174       0.014    2  0  0  0  2   -2  0  0  2  4
 18  2   2694.41990   15   2694.43538   0   0   0   2 .652501      0.01548    111.77253       0.014    2  0  0  0  2   -2  0  0  2  4
 19  1   2710.19660   15   2710.21197   0   0   0   2 .652404      0.01537    111.65703       0.014    2  0  0  0  2   -2  0  0  2  4
 20  2   2726.80300   15   2726.81836   0   0   0   2 .652302      0.01536    111.53519       0.014    2  0  0  0  2   -2  0  0  2  4
 21  1   2744.23910   15   2744.25449   0   0   0   2 .652193      0.01539    111.40701       0.014    2  0  0  0  2   -2  0  0  2  4
 22  2   2762.50480   15   2762.52025   0   0   0   2 .652078      0.01545    111.27246       0.014    2  0  0  0  2   -2  0  0  2  4
 23  1   2781.60020   15   2781.61556   0   0   0   2 .651956      0.01536    111.13138       0.014    2  0  0  0  2   -2  0  0  2  4
 24  2   2801.52490   15   2801.54032   0   0   0   2 .651828      0.01542    110.98376       0.014    2  0  0  0  2   -2  0  0  2  4
 25  1   2822.27900   15   2822.29444   0   0   0   2 .651693      0.01544    110.82983       0.014    2  0  0  0  2   -2  0  0  2  4
 26  2   2843.86240   15   2843.87781   0   0   0   2 .651550      0.01541    110.66924       0.014    2  0  0  0  2   -2  0  0  2  4
 27  1   2866.27480   15   2866.29033   0   0   0   2 .651401      0.01553    110.50203       0.014    2  0  0  0  2   -2  0  0  2  4
 28  2   2889.51640   15   2889.53188   0   0   0   2 .651244      0.01548    110.32817       0.014    2  0  0  0  2   -2  0  0  2  4
 29  1   2913.58690   15   2913.60234   0   0   0   2 .651079      0.01544    110.14762       0.014    2  0  0  0  2   -2  0  0  2  4
 30  2   2938.48610   15   2938.50161   0   0   0   2 .650906      0.01551    109.96032       0.014    2  0  0  0  2   -2  0  0  2  4
 31  1   2964.21410   15   2964.22954   0   0   0   2 .650726      0.01544    109.76624       0.014    2  0  0  0  2   -2  0  0  2  4
 32  2   2990.77050   15   2990.78602   0   0   0   2 .650536      0.01552    109.56533       0.014    2  0  0  0  2   -2  0  0  2  4
 33  1   3018.15540   15   3018.17092   0   0   0   2 .650339      0.01552    109.35753       0.014    2  0  0  0  2   -2  0  0  2  4
 34  2   3046.36850   15   3046.38410   0   0   0   2 .650132      0.01560    109.14282       0.014    2  0  0  0  2   -2  0  0  2  4
 35  1   3075.40980   15   3075.42541   0   0   0   2 .649916      0.01561    108.92113       0.014    2  0  0  0  2   -2  0  0  2  4
 36  2   3105.27910   15   3105.29472   0   0   0   2 .649691      0.01562    108.69242       0.014    2  0  0  0  2   -2  0  0  2  4
 37  1   3135.97620   15   3135.99188   0   0   0   2 .649456      0.01568    108.45666       0.014    2  0  0  0  2   -2  0  0  2  4
 38  2   3167.50100   15   3167.51673   0   1   1   2 .649211      0.01573    108.21379       0.015    2  0  0  0  2   -2  1  1  2  6
 39  1   3199.85340   15   3199.86912   0   1   1   2 .648956      0.01572    107.96378       0.015    2  0  0  0  2   -2  1  1  2  6
 40  2   3233.03310   15   3233.04889   0   1   1   2 .648690      0.01579    107.70658       0.015    2  0  0  0  2   -2  1  1  2  6
 41  1   3267.04010   15   3267.05587   0   1   1   2 .648413      0.01577    107.44215       0.015    2  0  0  0  2   -2  1  1  2  6
 42  2   3301.87400   15   3301.88990   0   1   1   2 .648126      0.01590    107.17046       0.015    2  0  0  0  2   -2  1  1  2  6
 43  1   3337.53490   15   3337.55080   0   1   1   2 .647826      0.01590    106.89150       0.015    2  0  0  0  2   -2  1  1  2  6
 44  2   3374.02250   15   3374.03840   0   1   1   2 .647515      0.01590    106.60511       0.015    2  0  0  0  2   -2  1  1  2  6
 45  1   3411.33650   15   3411.35252   0   1   1   2 .647192      0.01602    106.31140       0.015    2  0  0  0  2   -2  1  1  2  6
 46  2   3449.47690   15   3449.49297   0   1   1   2 .646856      0.01607    106.01028       0.015    2  0  0  0  2   -2  1  1  2  6
 47  1   3488.44340   15   3488.45957   0   1   1   2 .646507      0.01617    105.70172       0.015    2  0  0  0  2   -2  1  1  2  6
 48  2   3528.23590   15   3528.25212   0   1   1   2 .646145      0.01622    105.38569       0.015    2  0  0  0  2   -2  1  1  2  6
 49  1   3568.85420   15   3568.87043   0   1   1   2 .645769      0.01623    105.06219       0.015    2  0  0  0  2   -2  1  1  2  6
 50  2   3610.29790   15   3610.31429   0   1   1   2 .645379      0.01639    104.73117       0.016    2  0  0  0  2   -2  1  1  2  6
 51  1   3652.56710   15   3652.58351   0   1   1   2 .644974      0.01641    104.39262       0.016    2  0  0  0  2   -2  1  1  2  6
 52  2   3695.66130   15   3695.67787   0   1   1   2 .644555      0.01657    104.04652       0.016    2  0  0  0  2   -2  1  1  2  6
 53  1   3739.58050   15   3739.59717   0   1   1   2 .644120      0.01667    103.69285       0.016    2  0  0  0  2   -2  1  1  2  6
 54  2   3784.32440   15   3784.34119   0   1   1   2 .643670      0.01679    103.33161       0.016    2  0  0  0  2   -2  1  1  2  6
 55  1   3829.89280   15   3829.90970   0   1   1   2 .643203      0.01690    102.96278       0.016    2  0  0  0  2   -2  1  1  2  6
 56  2   3876.28550   15   3876.30249   0   1   1   2 .642720      0.01699    102.58635       0.017    2  0  0  0  2   -2  1  1  2  6
 57  1   3923.50220   15   3923.51933   0   1   1   2 .642220      0.01713    102.20233       0.017    2  0  0  0  2   -2  1  1  2  6
 58  2   3971.54270   15   3971.55999   0   1   1   2 .641702      0.01729    101.81070       0.017    2  0  0  0  2   -2  1  1  2  6
 59  1   4020.40680   15   4020.42423   0   1   1   2 .641166      0.01743    101.41148       0.017    2  0  0  0  2   -2  1  1  2  6
 60  2   4070.09410   15   4070.11182   0   3   1   2 .640612      0.01772    101.00465       0.018    2  0  0  0  2   -2  3  1  2  8
 61  1   4120.60460   15   4120.62250   0   3   1   2 .640039      0.01790    100.59024       0.018    2  0  0  0  2   -2  3  1  2  8
 62  2   4171.93790   15   4171.95604   0   3   1   2 .639446      0.01814    100.16824       0.018    2  0  0  0  2   -2  3  1  2  8
  0  2   4677.79790   18   4677.81448   0   0   0   3 .550165      0.01658    -17.51043      -0.095    2  0  0  1  2   -2  0  0  2  4
  1  1   4678.62180   31   4678.63838   0   0   0   3 .550147      0.01658    -17.52528      -0.095    2  0  0  1  2   -2  0  0  2  4
  2  2   4680.26960   41   4680.28618   0   0   0   3 .550111      0.01658    -17.55495      -0.094    2  0  0  1  2   -2  0  0  2  4
  3  1   4682.74130   48   4682.75787   0   0   0   3 .550058      0.01657    -17.59943      -0.094    2  0  0  1  2   -2  0  0  2  4
  4  2   4686.03680   53   4686.05344   0   0   0   3 .549987      0.01664    -17.65867      -0.094    2  0  0  1  2   -2  0  0  2  4
  5  1   4690.15620   56   4690.17287   0   0   0   3 .549898      0.01667    -17.73261      -0.094    2  0  0  1  2   -2  0  0  2  4
  6  2   4695.09950   58   4695.11614   0   0   0   3 .549791      0.01664    -17.82117      -0.093    2  0  0  1  2   -2  0  0  2  4
  7  1   4700.86660   59   4700.88322   0   0   0   3 .549666      0.01662    -17.92427      -0.093    2  0  0  1  2   -2  0  0  2  4
  8  2   4707.45740   60   4707.47409   0   0   0   3 .549523      0.01669    -18.04182      -0.093    2  0  0  1  2   -2  0  0  2  4
  9  1   4714.87200   60   4714.88872   0   0   0   3 .549362      0.01672    -18.17370      -0.092    2  0  0  1  2   -2  0  0  2  4
 10  2   4723.11030   60   4723.12706   0   0   0   3 .549183      0.01676    -18.31973      -0.091    2  0  0  1  2   -2  0  0  2  4
 11  1   4732.17230   60   4732.18908   0   0   0   3 .548986      0.01678    -18.47983      -0.091    2  0  0  1  2   -2  0  0  2  4
 12  2   4742.05800   60   4742.07472   0   0   0   3 .548771      0.01672    -18.65383      -0.090    2  0  0  1  2   -2  0  0  2  4
 13  1   4752.76720   60   4752.78395   0   0   0   3 .548537      0.01675    -18.84155      -0.089    2  0  0  1  2   -2  0  0  2  4
 14  2   4764.30000   60   4764.31671   0   0   0   3 .548285      0.01671    -19.04280      -0.088    2  0  0  1  2   -2  0  0  2  4
 15  1   4776.65620   60   4776.67294   0   0   0   3 .548015      0.01674    -19.25741      -0.087    2  0  0  1  2   -2  0  0  2  4
 16  2   4789.83590   60   4789.85257   0   0   0   3 .547726      0.01667    -19.48514      -0.086    2  0  0  1  2   -2  0  0  2  4
 17  1   4803.83880   60   4803.85555   0   0   0   3 .547419      0.01675    -19.72583      -0.085    2  0  0  1  2   -2  0  0  2  4
 18  2   4818.66500   60   4818.68180   0   0   0   3 .547093      0.01680    -19.97924      -0.084    2  0  0  1  2   -2  0  0  2  4
 19  1   4834.31460   60   4834.33125   0   0   0   3 .546748      0.01665    -20.24512      -0.082    2  0  0  1  2   -2  0  0  2  4
 20  2   4850.78710   60   4850.80382   0   0   0   3 .546385      0.01672    -20.52325      -0.081    2  0  0  1  2   -2  0  0  2  4
 21  1   4868.08280   60   4868.09942   0   0   0   3 .546002      0.01662    -20.81338      -0.080    2  0  0  1  2   -2  0  0  2  4
 22  2   4886.20130   60   4886.21799   0   0   0   3 .545600      0.01669    -21.11541      -0.079    2  0  0  1  2   -2  0  0  2  4
 23  1   4905.14280   60   4905.15941   0   0   0   3 .545179      0.01661    -21.42855      -0.078    2  0  0  1  2   -2  0  0  2  4
 24  2   4924.90700   60   4924.92359   0   0   0   3 .544739      0.01659    -21.75303      -0.076    2  0  0  1  2   -2  0  0  2  4
 25  1   4945.49400   60   4945.51045   0   0   0   3 .544279      0.01645    -22.08912      -0.074    2  0  0  1  2   -2  0  0  2  4
 26  2   4966.90350   60   4966.91988   0   0   0   3 .543799      0.01638    -22.43567      -0.073    2  0  0  1  2   -2  0  0  2  4
 27  1   4989.13540   60   4989.15176   0   0   0   3 .543300      0.01636    -22.79279      -0.072    2  0  0  1  2   -2  0  0  2  4
 28  2   5012.18970   60   5012.20599   0   0   0   3 .542781      0.01629    -23.16028      -0.070    2  0  0  1  2   -2  0  0  2  4
 29  1   5036.06630   60   5036.08246   0   0   0   3 .542241      0.01616    -23.53790      -0.069    2  0  0  1  2   -2  0  0  2  4
 30  2   5060.76490   60   5060.78104   0   0   0   3 .541682      0.01614    -23.92547      -0.067    2  0  0  1  2   -2  0  0  2  4
 31  1   5086.28560   60   5086.30161   0   0   0   3 .541101      0.01601    -24.32281      -0.066    2  0  0  1  2   -2  0  0  2  4
 32  2   5112.62810   60   5112.64405   0   0   0   3 .540501      0.01595    -24.72972      -0.064    2  0  0  1  2   -2  0  0  2  4
 33  1   5139.79240   60   5139.80822   0   0   0   3 .539879      0.01582    -25.14605      -0.063    2  0  0  1  2   -2  0  0  2  4
 34  2   5167.77820   60   5167.79399   0   0   0   3 .539237      0.01579    -25.57165      -0.062    2  0  0  1  2   -2  0  0  2  4
 35  1   5196.58550   60   5196.60122   0   0   0   3 .538574      0.01572    -26.00638      -0.060    2  0  0  1  2   -2  0  0  2  4
 36  2   5226.21420   60   5226.22977   0   0   0   3 .537889      0.01557    -26.45012      -0.059    2  0  0  1  2   -2  0  0  2  4
 37  1   5256.66390   60   5256.67949   0   0   0   3 .537182      0.01559    -26.90276      -0.058    2  0  0  1  2   -2  0  0  2  4
 38  2   5287.93480   60   5287.95023   0   1   1   3 .536454      0.01543    -27.36420      -0.056    2  0  0  1  2   -2  1  1  2  6
 39  1   5320.02640   60   5320.04183   0   1   1   3 .535704      0.01543    -27.83413      -0.055    2  0  0  1  2   -2  1  1  2  6
 40  2   5352.93870   60   5352.95413   0   1   1   3 .534932      0.01543    -28.31322      -0.055    2  0  0  1  2   -2  1  1  2  6
 41  1   5386.67150   60   5386.68698   0   1   1   3 .534138      0.01548    -28.80057      -0.054    2  0  0  1  2   -2  1  1  2  6
 42  2   5421.22470   60   5421.24020   0   1   1   3 .533320      0.01550    -29.29649      -0.053    2  0  0  1  2   -2  1  1  2  6
 43  1   5456.59800   60   5456.61363   0   1   1   3 .532481      0.01563    -29.80090      -0.052    2  0  0  1  2   -2  1  1  2  6
 44  2   5492.79130   60   5492.80708   0   1   1   3 .531618      0.01578    -30.31373      -0.052    2  0  0  1  2   -2  1  1  2  6
 45  1   5529.80440   60   5529.82039   0   1   1   3 .530731      0.01599    -30.83499      -0.052    2  0  0  1  2   -2  1  1  2  6
  1  2   3137.81090    7   3137.83197   0   1   1   2 .626339      0.02107    133.64585       0.016    2  1  1  0  1   -2  0  0  2  4
  2  1   3139.47670   10   3139.49783   0   1   1   2 .626324      0.02113    133.63433       0.016    2  1  1  0  1   -2  0  0  2  4
  3  2   3141.97560   13   3141.99660   0   1   1   2 .626301      0.02100    118.29043       0.018    2  1  1  0  1   -2  0  0  2  4
  4  1   3145.30720   14   3145.32829   0   1   1   2 .626270      0.02109    118.27164       0.018    2  1  1  0  1   -2  0  0  2  4
  5  2   3149.47180   15   3149.49287   0   1   1   2 .626231      0.02107    118.24814       0.018    2  1  1  0  1   -2  0  0  2  4
  6  1   3154.46930   15   3154.49031   0   1   1   2 .626184      0.02101    118.21995       0.018    2  1  1  0  1   -2  0  0  2  4
  7  2   3160.29950   15   3160.32061   0   1   1   2 .626130      0.02111    118.18704       0.018    2  1  1  0  1   -2  0  0  2  4
  8  1   3166.96260   15   3166.98372   0   1   1   2 .626067      0.02112    118.14942       0.018    2  1  1  0  1   -2  0  0  2  4
  9  2   3174.45860   15   3174.47962   0   1   1   2 .625997      0.02102    118.10709       0.018    2  1  1  0  1   -2  0  0  2  4
 10  1   3182.78720   15   3182.80826   0   1   1   2 .625918      0.02106    118.06003       0.018    2  1  1  0  1   -2  0  0  2  4
 11  2   3191.94850   15   3191.96962   0   1   1   2 .625832      0.02112    118.00825       0.018    2  1  1  0  1   -2  0  0  2  4
 12  1   3201.94250   15   3201.96363   0   1   1   2 .625737      0.02113    117.95174       0.018    2  1  1  0  1   -2  0  0  2  4
 13  2   3212.76920   15   3212.79026   0   1   1   2 .625633      0.02106    117.89049       0.018    2  1  1  0  1   -2  0  0  2  4
 14  1   3224.42840   15   3224.44946   0   1   1   2 .625522      0.02106    117.82449       0.018    2  1  1  0  1   -2  0  0  2  4
 15  2   3236.92000   15   3236.94116   0   1   1   2 .625401      0.02116    117.75373       0.018    2  1  1  0  1   -2  0  0  2  4
 16  1   3250.24420   15   3250.26530   0   1   1   2 .625272      0.02110    117.67822       0.018    2  1  1  0  1   -2  0  0  2  4
 17  2   3264.40070   15   3264.42182   0   1   1   2 .625134      0.02112    117.59793       0.018    2  1  1  0  1   -2  0  0  2  4
 18  1   3279.38970   15   3279.41066   0   1   1   2 .624988      0.02096    117.51286       0.018    2  1  1  0  1   -2  0  0  2  4
 19  2   3295.21060   15   3295.23173   0   1   1   2 .624832      0.02113    117.42300       0.018    2  1  1  0  1   -2  0  0  2  4
 20  1   3311.86390   15   3311.88496   0   1   1   2 .624667      0.02106    117.32821       0.018    2  1  1  0  1   -2  0  0  2  4
 21  2   3329.34920   15   3329.37027   0   1   1   2 .624492      0.02107    117.22886       0.018    2  1  1  0  1   -2  0  0  2  4
 22  1   3347.66660   15   3347.68758   0   1   1   2 .624308      0.02098    117.12456       0.018    2  1  1  0  1   -2  0  0  2  4
 23  2   3366.81570   15   3366.83679   0   1   1   2 .624114      0.02109    117.01544       0.018    2  1  1  0  1   -2  0  0  2  4
 24  1   3386.79680   15   3386.81781   0   1   1   2 .623910      0.02101    116.90143       0.018    2  1  1  0  1   -2  0  0  2  4
 25  2   3407.60960   15   3407.63055   0   1   1   2 .623696      0.02095    116.78257       0.018    2  1  1  0  1   -2  0  0  2  4
 26  1   3429.25400   15   3429.27491   0   1   1   2 .623472      0.02091    116.65883       0.018    2  1  1  0  1   -2  0  0  2  4
 27  2   3451.72980   15   3451.75077   0   1   1   2 .623237      0.02097    116.53019       0.018    2  1  1  0  1   -2  0  0  2  4
 28  1   3475.03710   15   3475.05803   0   1   1   2 .622992      0.02093    116.39665       0.018    2  1  1  0  1   -2  0  0  2  4
 29  2   3499.17570   15   3499.19658   0   1   1   2 .622735      0.02088    116.25817       0.018    2  1  1  0  1   -2  0  0  2  4
 30  1   3524.14540   15   3524.16630   0   1   1   2 .622467      0.02090    116.11475       0.018    2  1  1  0  1   -2  0  0  2  4
 31  2   3549.94610   15   3549.96707   0   1   1   2 .622188      0.02097    115.96636       0.018    2  1  1  0  1   -2  0  0  2  4
 32  1   3576.57790   15   3576.59877   0   1   1   2 .621897      0.02087    115.81300       0.018    2  1  1  0  1   -2  0  0  2  4
 33  2   3604.04030   15   3604.06126   0   1   1   2 .621594      0.02096    115.65463       0.018    2  1  1  0  1   -2  0  0  2  4
 34  1   3632.33350   15   3632.35441   0   1   1   2 .621278      0.02091    115.49124       0.018    2  1  1  0  1   -2  0  0  2  4
 35  2   3661.45720   15   3661.47809   0   1   1   2 .620950      0.02089    115.32280       0.018    2  1  1  0  1   -2  0  0  2  4
 36  1   3691.41130   15   3691.43216   0   2   2   2 .620610      0.02086    115.14930       0.018    2  1  1  0  1   -2  1  1  2  6
 37  2   3722.19550   15   3722.21647   0   2   2   2 .620256      0.02097    114.97072       0.018    2  1  1  0  1   -2  1  1  2  6
 38  1   3753.80980   15   3753.83087   0   2   2   2 .619889      0.02107    114.78703       0.018    2  1  1  0  1   -2  1  1  2  6
 39  2   3786.25420   15   3786.27521   0   2   2   2 .619508      0.02101    114.59821       0.018    2  1  1  0  1   -2  1  1  2  6
 40  1   3819.52820   15   3819.54933   0   2   2   2 .619113      0.02113    114.40423       0.018    2  1  1  0  1   -2  1  1  2  6
 41  2   3853.63180   15   3853.65308   0   2   2   2 .618703      0.02128    114.20508       0.019    2  1  1  0  1   -2  1  1  2  6
 42  1   3888.56490   15   3888.58629   0   2   2   2 .618279      0.02139    114.00072       0.019    2  1  1  0  1   -2  1  1  2  6
 43  2   3924.32740   15   3924.34879   0   2   2   2 .617840      0.02139    113.79113       0.019    2  1  1  0  1   -2  1  1  2  6
 44  1   3960.91890   15   3960.94041   0   2   2   2 .617385      0.02151    113.57629       0.019    2  1  1  0  1   -2  1  1  2  6
 45  2   3998.33930   15   3998.36098   0   2   2   2 .616915      0.02168    113.35616       0.019    2  1  1  0  1   -2  1  1  2  6
 46  1   4036.58830   15   4036.61031   0   2   2   2 .616428      0.02201    113.13074       0.019    2  1  1  0  1   -2  1  1  2  6
 47  2   4075.66610   15   4075.68823   0   2   2   2 .615925      0.02213    112.89997       0.020    2  1  1  0  1   -2  1  1  2  6
 48  1   4115.57210   15   4115.59454   0   2   2   2 .615404      0.02244    112.66385       0.020    2  1  1  0  1   -2  1  1  2  6
  1  1   3137.80900   14   3137.82997   0   1   1   2 .627273      0.02097    133.64720       0.016    2  1  1  0  2   -2  0  0  2  4
  2  2   3139.47090   17   3139.49183   0   1   1   2 .627262      0.02093    133.63838       0.016    2  1  1  0  2   -2  0  0  2  4
  3  1   3141.96370   20   3141.98460   0   1   1   2 .627246      0.02090    118.27843       0.018    2  1  1  0  2   -2  0  0  2  4
  4  2   3145.28740   21   3145.30829   0   1   1   2 .627224      0.02089    118.25164       0.018    2  1  1  0  2   -2  0  0  2  4
  5  1   3149.44190   22   3149.46286   0   1   1   2 .627197      0.02096    118.21814       0.018    2  1  1  0  2   -2  0  0  2  4
  6  2   3154.42740   22   3154.44830   0   1   1   2 .627164      0.02090    118.17794       0.018    2  1  1  0  2   -2  0  0  2  4
  7  1   3160.24360   22   3160.26459   0   1   1   2 .627126      0.02099    118.13102       0.018    2  1  1  0  2   -2  0  0  2  4
  8  2   3166.89080   22   3166.91169   0   1   1   2 .627082      0.02089    118.07739       0.018    2  1  1  0  2   -2  0  0  2  4
  9  1   3174.36870   22   3174.38957   0   1   1   2 .627032      0.02087    118.01705       0.018    2  1  1  0  2   -2  0  0  2  4
 10  2   3182.67720   22   3182.69819   0   1   1   2 .626977      0.02099    117.94997       0.018    2  1  1  0  2   -2  0  0  2  4
 11  1   3191.81660   22   3191.83752   0   1   1   2 .626916      0.02092    117.87616       0.018    2  1  1  0  2   -2  0  0  2  4
 12  2   3201.78650   22   3201.80750   0   1   1   2 .626849      0.02100    117.79562       0.018    2  1  1  0  2   -2  0  0  2  4
 13  1   3212.58720   22   3212.60808   0   1   1   2 .626776      0.02088    117.70832       0.018    2  1  1  0  2   -2  0  0  2  4
 14  2   3224.21830   22   3224.23921   0   1   1   2 .626697      0.02091    117.61428       0.018    2  1  1  0  2   -2  0  0  2  4
 15  1   3236.67990   22   3236.70084   0   1   1   2 .626612      0.02094    117.51347       0.018    2  1  1  0  2   -2  0  0  2  4
 16  2   3249.97200   22   3249.99290   0   1   1   2 .626520      0.02090    117.40589       0.018    2  1  1  0  2   -2  0  0  2  4
 17  1   3264.09440   22   3264.11531   0   1   1   2 .626422      0.02091    117.29152       0.018    2  1  1  0  2   -2  0  0  2  4
 18  2   3279.04710   22   3279.06802   0   1   1   2 .626318      0.02092    117.17037       0.018    2  1  1  0  2   -2  0  0  2  4
 19  1   3294.83000   22   3294.85095   0   1   1   2 .626207      0.02095    117.04242       0.018    2  1  1  0  2   -2  0  0  2  4
 20  2   3311.44310   22   3311.46401   0   0   0   2 .626089      0.02091    116.90765       0.018    2  1  1  0  2   -2 -1 -1  2  6
 21  1   3328.88620   22   3328.90712   0   0   0   2 .625964      0.02092    116.76606       0.018    2  1  1  0  2   -2 -1 -1  2  6
 22  2   3347.15930   22   3347.18020   0   0   0   2 .625832      0.02090    116.61764       0.018    2  1  1  0  2   -2 -1 -1  2  6
 23  1   3366.26220   22   3366.28315   0   0   0   2 .625693      0.02095    116.46237       0.018    2  1  1  0  2   -2 -1 -1  2  6
 24  2   3386.19500   22   3386.21588   0   0   0   2 .625547      0.02088    116.30025       0.018    2  1  1  0  2   -2 -1 -1  2  6
 25  1   3406.95730   22   3406.97828   0   0   0   2 .625393      0.02098    116.13126       0.018    2  1  1  0  2   -2 -1 -1  2  6
 26  2   3428.54930   22   3428.57026   0   0   0   2 .625231      0.02096    115.95539       0.018    2  1  1  0  2   -2 -1 -1  2  6
 27  1   3450.97070   22   3450.99170   0   0   0   2 .625062      0.02100    115.77263       0.018    2  1  1  0  2   -2 -1 -1  2  6
 28  2   3474.22150   22   3474.24248   0   0   0   2 .624884      0.02098    115.58297       0.018    2  1  1  0  2   -2 -1 -1  2  6
 29  1   3498.30140   22   3498.32251   0   0   0   2 .624698      0.02111    115.38639       0.018    2  1  1  0  2   -2 -1 -1  2  6
 30  2   3523.21060   22   3523.23164   0   0   0   2 .624503      0.02104    115.18281       0.018    2  1  1  0  2   -2 -1 -1  2  6
 31  1   3548.94870   22   3548.96976   0   0   0   2 .624300      0.02106    114.97242       0.018    2  1  1  0  2   -2 -1 -1  2  6
 32  2   3575.51570   22   3575.53674   0   0   0   2 .624087      0.02104    114.75504       0.018    2  1  1  0  2   -2 -1 -1  2  6
 33  1   3602.91140   22   3602.93245   0   0   0   2 .623866      0.02105    114.53068       0.018    2  1  1  0  2   -2 -1 -1  2  6
 34  2   3631.13570   22   3631.15674   0   0   0   2 .623635      0.02104    114.29930       0.018    2  1  1  0  2   -2 -1 -1  2  6
 35  1   3660.18840   22   3660.20948   0   0   0   2 .623394      0.02108    114.06101       0.018    2  1  1  0  2   -2 -1 -1  2  6
 36  2   3690.06940   22   3690.09051   0   0   0   2 .623143      0.02111    113.81569       0.019    2  1  1  0  2   -2 -1 -1  2  6
 37  1   3720.77850   22   3720.79970   0   0   0   2 .622882      0.02120    113.56337       0.019    2  1  1  0  2   -2 -1 -1  2  6
 38  2   3752.31570   22   3752.33688   0   0   0   2 .622611      0.02118    113.30402       0.019    2  1  1  0  2   -2 -1 -1  2  6
 39  1   3784.68060   22   3784.70189   0   0   0   2 .622329      0.02129    113.03765       0.019    2  1  1  0  2   -2 -1 -1  2  6
 40  2   3817.87330   22   3817.89459   0   0   0   2 .622036      0.02129    112.76424       0.019    2  1  1  0  2   -2 -1 -1  2  6
 41  1   3851.89340   22   3851.91479   0   0   0   2 .621732      0.02139    112.48378       0.019    2  1  1  0  2   -2 -1 -1  2  6
 42  2   3886.74090   22   3886.76232   0   0   0   2 .621416      0.02142    112.19626       0.019    2  1  1  0  2   -2 -1 -1  2  6
 43  1   3922.41540   22   3922.43701   0   0   0   2 .621088      0.02161    111.90169       0.019    2  1  1  0  2   -2 -1 -1  2  6
 44  2   3958.91710   22   3958.93871   0   0   0   2 .620748      0.02161    111.60003       0.019    2  1  1  0  2   -2 -1 -1  2  6
 45  1   3996.24540   22   3996.26719   0   0   0   2 .620395      0.02179    111.29130       0.020    2  1  1  0  2   -2 -1 -1  2  6
 46  2   4034.40040   22   4034.42229   0   0   0   2 .620029      0.02189    110.97548       0.020    2  1  1  0  2   -2 -1 -1  2  6
 47  1   4073.38180   22   4073.40382   0   0   0   2 .619650      0.02202    110.65256       0.020    2  1  1  0  2   -2 -1 -1  2  6
 48  2   4113.18940   22   4113.21158   0   0   0   2 .619258      0.02218    110.32256       0.020    2  1  1  0  2   -2 -1 -1  2  6
  1  1   3710.64530   19   3710.67430   0   2   0   2 .491691      0.02900   -106.65076      -0.027    2  2  0  0  2   -2  0  0  2  4
  2  2   3712.31040   25   3712.33932   0   2   0   2 .491658      0.02892    -10.49173      -0.276    2  2  0  0  2   -2  0  0  2  4
  3  1   3714.80790   28   3714.83683   0   2   0   2 .491606      0.02893    -10.49363      -0.276    2  2  0  0  2   -2  0  0  2  4
  4  2   3718.13800   31   3718.16682   0   2   0   2 .491534      0.02882    -10.49618      -0.275    2  2  0  0  2   -2  0  0  2  4
  5  1   3722.30040   32   3722.32926   0   2   0   2 .491439      0.02886    -10.49939      -0.275    2  2  0  0  2   -2  0  0  2  4
  6  2   3727.29540   33   3727.32411   0   2   0   2 .491316      0.02871    -10.50330      -0.273    2  2  0  0  2   -2  0  0  2  4
  7  1   3733.12270   33   3733.15135   0   2   0   2 .491162      0.02865    -10.50793      -0.273    2  2  0  0  2   -2  0  0  2  4
  8  2   3739.78230   33   3739.81092   0   2   0   2 .490971      0.02862    -10.51329      -0.272    2  2  0  0  2   -2  0  0  2  4
  9  1   3747.27440   33   3747.30279   0   2   0   2 .490737      0.02839    -10.51941      -0.270    2  2  0  0  2   -2  0  0  2  4
 10  2   3755.59850   33   3755.62686   0   2   0   2 .490454      0.02836    -10.52639      -0.269    2  2  0  0  2   -2  0  0  2  4
 11  1   3764.75490   33   3764.78310   0   2   0   2 .490115      0.02820    -10.53420      -0.268    2  2  0  0  2   -2  0  0  2  4
 12  2   3774.74330   33   3774.77144   0   2   0   2 .489711      0.02814    -10.54291      -0.267    2  2  0  0  2   -2  0  0  2  4
 13  1   3785.56380   33   3785.59179   0   2   0   2 .489235      0.02799    -10.55258      -0.265    2  2  0  0  2   -2  0  0  2  4
 14  2   3797.21620   33   3797.24408   0   2   0   2 .488677      0.02788    -10.56324      -0.264    2  2  0  0  2   -2  0  0  2  4
 15  1   3809.70040   33   3809.72822   0   2   0   2 .488029      0.02782    -10.57497      -0.263    2  2  0  0  2   -2  0  0  2  4
 16  2   3823.01650   33   3823.04411   0   2   0   2 .487279      0.02761    -10.58782      -0.261    2  2  0  0  2   -2  0  0  2  4
 17  1   3837.16410   33   3837.19165   0   2   0   2 .486419      0.02755    -10.60185      -0.260    2  2  0  0  2   -2  0  0  2  4
 18  2   3852.14320   33   3852.17073   0   2   0   2 .485438      0.02753    -10.61714      -0.259    2  2  0  0  2   -2  0  0  2  4
 19  1   3867.95380   33   3867.98124   0   2   0   2 .484325      0.02744    -10.63375      -0.258    2  2  0  0  2   -2  0  0  2  4
 20  2   3884.59570   33   3884.62307   0   2   0   2 .483071      0.02737    -10.65176      -0.257    2  2  0  0  2   -2  0  0  2  4
 21  1   3902.06870   33   3902.09610   0   2   0   2 .481664      0.02740    -10.67123      -0.257    2  2  0  0  2   -2  0  0  2  4
 22  2   3920.37270   33   3920.40024   0   3   1   2 .480096      0.02754    -10.69214      -0.258    2  2  0  0  2   -2  1  1  2  6
 23  1   3939.50780   33   3939.53516   0   3   1   2 .478355      0.02736    -10.71497      -0.255    2  2  0  0  2   -2  1  1  2  6
 24  2   3959.47350   33   3959.50074   0   3   1   2 .476433      0.02724    -10.73976      -0.254    2  2  0  0  2   -2  1  1  2  6
 25  1   3980.26980   33   3980.29733   0   3   1   2 .474326      0.02753    -10.76564      -0.256    2  2  0  0  2   -2  1  1  2  6
 26  2   4001.89670   33   4001.92421   0   3   1   2 .472023      0.02751    -10.79379      -0.255    2  2  0  0  2   -2  1  1  2  6
 27  1   4024.35380   33   4024.38141   0   3   1   2 .469519      0.02761    -10.82395      -0.255    2  2  0  0  2   -2  1  1  2  6
 28  2   4047.64110   33   4047.66876   0   3   1   2 .466809      0.02766    -10.85621      -0.255    2  2  0  0  2   -2  1  1  2  6
 29  1   4071.75830   33   4071.78610   0   1   1   2 .463890      0.02780    -10.89067      -0.255    2  2  0  0  2   -2 -1  1  2  6
 30  2   4096.70530   33   4096.73325   0   1   1   2 .460760      0.02795    -10.92745      -0.256    2  2  0  0  2   -2 -1  1  2  6
 31  1   4122.48200   33   4122.51003   0   1   1   2 .457418      0.02803    -10.96661      -0.256    2  2  0  0  2   -2 -1  1  2  6
 32  2   4149.08800   33   4149.11626   0   1   1   2 .453865      0.02826    -11.00830      -0.257    2  2  0  0  2   -2 -1  1  2  6
 33  1   4176.52340   33   4176.55174   0   1   1   2 .450104      0.02834    -11.05259      -0.256    2  2  0  0  2   -2 -1  1  2  6
 34  2   4204.78780   33   4204.81629   0   2   2   2 .446138      0.02849    -11.09960      -0.257    2  2  0  0  2   -2  0  2  2  6
 35  1   4233.88110   33   4233.90970   0   2   2   2 .441973      0.02860    -11.14944      -0.256    2  2  0  0  2   -2  0  2  2  6
 36  2   4263.80310   33   4263.83177   0   2   2   2 .437615      0.02867    -11.20221      -0.256    2  2  0  0  2   -2  0  2  2  6
 37  1   4294.55350   33   4294.58230   0   2   2   2 .433072      0.02880    -11.25801      -0.256    2  2  0  0  2   -2  0  2  2  6
 38  2   4326.13230   33   4326.16107   0   2   2   2 .428352      0.02877    -11.31696      -0.254    2  2  0  0  2   -2  0  2  2  6
 39  1   4358.53910   33   4358.56786   0   2   2   2 .423464      0.02876    -11.37915      -0.253    2  2  0  0  2   -2  0  2  2  6
  0  2   3816.47540   13   3816.49801   0   0   0   3 .519979      0.02261    106.65623       0.021    3  0  0  0  2   -3  0  0  3  6
  1  1   3817.30250   20   3817.32506   0   0   0   3 .519970      0.02256    -35.70158      -0.063    3  0  0  0  2   -3  0  0  3  6
  2  2   3818.95660   27   3818.97915   0   0   0   3 .519952      0.02255    -35.71293      -0.063    3  0  0  0  2   -3  0  0  3  6
  3  1   3821.43770   30   3821.46028   0   0   0   3 .519925      0.02258    -35.72995      -0.063    3  0  0  0  2   -3  0  0  3  6
  4  2   3824.74590   33   3824.76843   0   0   0   3 .519889      0.02253    -35.75264      -0.063    3  0  0  0  2   -3  0  0  3  6
  5  1   3828.88100   34   3828.90360   0   0   0   3 .519844      0.02260    -35.78099      -0.063    3  0  0  0  2   -3  0  0  3  6
  6  2   3833.84320   35   3833.86575   0   0   0   3 .519790      0.02255    -35.81500      -0.063    3  0  0  0  2   -3  0  0  3  6
  7  1   3839.63230   35   3839.65486   0   0   0   3 .519727      0.02256    -35.85466      -0.063    3  0  0  0  2   -3  0  0  3  6
  8  2   3846.24840   35   3846.27092   0   0   0   3 .519655      0.02252    -35.89995      -0.063    3  0  0  0  2   -3  0  0  3  6
  9  1   3853.69140   35   3853.71388   0   0   0   3 .519573      0.02248    -35.95088      -0.063    3  0  0  0  2   -3  0  0  3  6
 10  2   3861.96120   35   3861.98370   0   0   0   3 .519482      0.02250    -36.00742      -0.062    3  0  0  0  2   -3  0  0  3  6
 11  1   3871.05790   35   3871.08036   0   0   0   3 .519381      0.02246    -36.06956      -0.062    3  0  0  0  2   -3  0  0  3  6
 12  2   3880.98140   35   3881.00380   0   0   0   3 .519271      0.02240    -36.13730      -0.062    3  0  0  0  2   -3  0  0  3  6
 13  1   3891.73160   35   3891.75399   0   0   0   3 .519151      0.02239    -36.21060      -0.062    3  0  0  0  2   -3  0  0  3  6
 14  2   3903.30850   35   3903.33085   0   0   0   3 .519022      0.02235    -36.28947      -0.062    3  0  0  0  2   -3  0  0  3  6
 15  1   3915.71200   35   3915.73435   0   0   0   3 .518882      0.02235    -36.37387      -0.061    3  0  0  0  2   -3  0  0  3  6
 16  2   3928.94210   35   3928.96442   0   0   0   3 .518732      0.02232    -36.46380      -0.061    3  0  0  0  2   -3  0  0  3  6
 17  1   3942.99860   35   3943.02100   0   0   0   3 .518572      0.02240    -36.55923      -0.061    3  0  0  0  2   -3  0  0  3  6
 18  2   3957.88170   35   3957.90402   0   0   0   3 .518402      0.02232    -36.66013      -0.061    3  0  0  0  2   -3  0  0  3  6
 19  1   3973.59110   35   3973.61341   0   0   0   3 .518221      0.02231    -36.76650      -0.061    3  0  0  0  2   -3  0  0  3  6
 20  2   3990.12670   35   3990.14909   0   0   0   3 .518029      0.02239    -36.87830      -0.061    3  0  0  0  2   -3  0  0  3  6
 21  1   4007.48870   35   4007.51099   0   0   0   3 .517826      0.02229    -36.99550      -0.060    3  0  0  0  2   -3  0  0  3  6
 22  2   4025.67670   35   4025.69902   0   0   0   3 .517612      0.02232    -37.11809      -0.060    3  0  0  0  2   -3  0  0  3  6
 23  1   4044.69070   35   4044.71309   0   0   0   3 .517387      0.02239    -37.24605      -0.060    3  0  0  0  2   -3  0  0  3  6
 24  2   4064.53070   35   4064.55310   0   0   0   3 .517150      0.02240    -37.37935      -0.060    3  0  0  0  2   -3  0  0  3  6
 25  1   4085.19660   35   4085.21900   0   0   0   3 .516901      0.02240    -37.51792      -0.060    3  0  0  0  2   -3  0  0  3  6
 26  2   4106.68830   35   4106.71065   0   0   0   3 .516640      0.02235    -37.66178      -0.059    3  0  0  0  2   -3  0  0  3  6
 27  1   4129.00550   35   4129.02795   0   0   0   3 .516366      0.02245    -37.81089      -0.059    3  0  0  0  2   -3  0  0  3  6
 28  2   4152.14840   35   4152.17081   0   0   0   3 .516080      0.02241    -37.96522      -0.059    3  0  0  0  2   -3  0  0  3  6
 29  1   4176.11670   35   4176.13911   0   0   0   3 .515781      0.02241    -38.12472      -0.059    3  0  0  0  2   -3  0  0  3  6
 30  2   4200.91020   35   4200.93273   0   0   0   3 .515469      0.02253    -38.28938      -0.059    3  0  0  0  2   -3  0  0  3  6
 31  1   4226.52910   35   4226.55157   0   0   0   3 .515143      0.02247    -38.45916      -0.058    3  0  0  0  2   -3  0  0  3  6
 32  2   4252.97290   35   4252.99549   0   0   0   3 .514804      0.02259    -38.63402      -0.058    3  0  0  0  2   -3  0  0  3  6
 33  1   4280.24190   35   4280.26438   0   0   0   3 .514450      0.02248    -38.81393      -0.058    3  0  0  0  2   -3  0  0  3  6
 34  2   4308.33550   35   4308.35809   0   0   0   3 .514082      0.02259    -38.99886      -0.058    3  0  0  0  2   -3  0  0  3  6
 35  1   4337.25390   35   4337.27651   0   0   0   3 .513700      0.02261    -39.18878      -0.058    3  0  0  0  2   -3  0  0  3  6
 36  2   4366.99680   35   4367.01950   0   0   0   3 .513302      0.02270    -39.38363      -0.058    3  0  0  0  2   -3  0  0  3  6
 37  1   4397.56420   35   4397.58690   0   0   0   3 .512888      0.02270    -39.58340      -0.057    3  0  0  0  2   -3  0  0  3  6
 38  2   4428.95600   35   4428.97859   0   1   1   3 .512459      0.02259    -39.78804      -0.057    3  0  0  0  2   -3  1  1  3  8
 39  1   4461.17180   35   4461.19441   0   1   1   3 .512013      0.02261    -39.99751      -0.057    3  0  0  0  2   -3  1  1  3  8
 40  2   4494.21160   35   4494.23421   0   1   1   3 .511551      0.02261    -40.21177      -0.056    3  0  0  0  2   -3  1  1  3  8
 41  1   4528.07530   35   4528.09783   0   1   1   3 .511072      0.02253    -40.43080      -0.056    3  0  0  0  2   -3  1  1  3  8
 42  2   4562.76270   35   4562.78512   0   1   1   3 .510575      0.02242    -40.65454      -0.055    3  0  0  0  2   -3  1  1  3  8
 43  1   4598.27360   35   4598.29592   0   1   1   3 .510060      0.02232    -40.88296      -0.055    3  0  0  0  2   -3  1  1  3  8
 44  2   4634.60790   35   4634.63006   0   1   1   3 .509527      0.02216    -41.11601      -0.054    3  0  0  0  2   -3  1  1  3  8
 45  1   4671.76530   35   4671.78736   0   1   1   3 .508975      0.02206    -41.35366      -0.053    3  0  0  0  2   -3  1  1  3  8
 46  2   4709.74580   35   4709.76766   0   1   1   3 .508404      0.02186    -41.59587      -0.053    3  0  0  0  2   -3  1  1  3  8
 47  1   4748.54930   35   4748.57078   0   1   1   3 .507813      0.02148    -41.84259      -0.051    3  0  0  0  2   -3  1  1  3  8
 48  2   4788.17530   35   4788.19655   0   1   1   3 .507202      0.02125    -42.09378      -0.050    3  0  0  0  2   -3  1  1  3  8
 49  1   4828.62390   35   4828.64477   0   1   1   3 .506570      0.02087    -42.34940      -0.049    3  0  0  0  2   -3  1  1  3  8
 12  1   4470.84170   35   4470.86692   0   1   1   3 .483883      0.02522     -3.88080      -0.650    3  1  1  0  1   -3  0  0  3  6
 13  2   4481.62670   35   4481.65180   0   1   1   3 .483716      0.02510     -3.95162      -0.635    3  1  1  0  1   -3  0  0  3  6
 14  1   4493.24100   35   4493.26605   0   1   1   3 .483535      0.02505     -4.02778      -0.622    3  1  1  0  1   -3  0  0  3  6
 15  2   4505.68460   35   4505.70962   0   1   1   3 .483341      0.02502     -4.10927      -0.609    3  1  1  0  1   -3  0  0  3  6
 16  1   4518.95760   35   4518.98244   0   1   1   3 .483133      0.02484     -4.19606      -0.592    3  1  1  0  1   -3  0  0  3  6
 17  2   4533.05950   35   4533.08446   0   1   1   3 .482911      0.02496     -4.28813      -0.582    3  1  1  0  1   -3  0  0  3  6
 18  1   4547.99080   35   4548.01561   0   1   1   3 .482675      0.02481     -4.38546      -0.566    3  1  1  0  1   -3  0  0  3  6
 19  2   4563.75090   35   4563.77583   0   1   1   3 .482424      0.02493     -4.48800      -0.555    3  1  1  0  1   -3  0  0  3  6
 20  1   4580.34010   35   4580.36504   0   1   1   3 .482160      0.02494     -4.59574      -0.543    3  1  1  0  1   -3  0  0  3  6
 21  2   4597.75820   35   4597.78317   0   1   1   3 .481880      0.02497     -4.70864      -0.530    3  1  1  0  1   -3  0  0  3  6
 10  2   4451.63680   50   4451.65927   0   1   1   3 .485778      0.02247      1.97443       1.138    3  1  1  0  2   -3  0  0  3  6
 11  1   4460.73750   50   4460.76000   0   1   1   3 .485665      0.02250      1.89263       1.189    3  1  1  0  2   -3  0  0  3  6
 12  2   4470.66530   50   4470.68790   0   1   1   3 .485540      0.02260      1.80374       1.253    3  1  1  0  2   -3  0  0  3  6
 13  1   4481.42020   50   4481.44290   0   1   1   3 .485403      0.02270      1.70787       1.329    3  1  1  0  2   -3  0  0  3  6
 14  2   4493.00210   50   4493.02496   0   1   1   3 .485252      0.02286      1.60510       1.424    3  1  1  0  2   -3  0  0  3  6
 15  1   4505.41100   50   4505.43403   0   1   1   3 .485088      0.02303      1.49554       1.540    3  1  1  0  2   -3  0  0  3  6
 16  2   4518.64670   50   4518.67004   0   1   1   3 .484906      0.02334      1.37931       1.692    3  1  1  0  2   -3  0  0  3  6
 17  1   4532.70920   50   4532.73294   0   1   1   3 .484705      0.02374      1.25654       1.889    3  1  1  0  2   -3  0  0  3  6
 18  2   4547.59840   50   4547.62266   0   1   1   3 .484478      0.02426      1.12737       2.152    3  1  1  0  2   -3  0  0  3  6
 19  1   4563.31430   50   4563.33915   0   1   1   3 .484216      0.02485      0.99193       2.505    3  1  1  0  2   -3  0  0  3  6
 20  2   4579.85690   50   4579.88236   0   0   0   3 .483900      0.02546      0.85041       2.994    3  1  1  0  2   -3 -1 -1  3  8
 21  1   4597.22580   50   4597.25224   0   0   0   3 .483482      0.02644      0.70300       3.762    3  1  1  0  2   -3 -1 -1  3  8
 22  2   4615.42120   50   4615.44882   0   0   0   3 .482842      0.02762      0.54988       5.023    3  1  1  0  2   -3 -1 -1  3  8
 23  1   4634.44290   50   4634.47228   0   0   0   3 .481548      0.02938      0.39241       7.487    3  1  1  0  2   -3 -1 -1  3  8
 14  2   5159.55130   74   5159.57796   1   0   0   3 .433156      0.02666     -8.30008      -0.321    4  0  0  0  2   -3  0  0  3  6
 15  1   5171.90510   74   5171.93177   1   0   0   3 .432910      0.02667     -8.54671      -0.312    4  0  0  0  2   -3  0  0  3  6
 16  2   5185.08220   74   5185.10886   1   0   0   3 .432647      0.02666     -8.80912      -0.303    4  0  0  0  2   -3  0  0  3  6
 17  1   5199.08260   74   5199.10919   1   0   0   3 .432366      0.02659     -9.08719      -0.293    4  0  0  0  2   -3  0  0  3  6
 18  2   5213.90610   74   5213.93269   1   0   0   3 .432068      0.02659     -9.38081      -0.283    4  0  0  0  2   -3  0  0  3  6
