# Supplementary material for: A 0.002 cm−1-Accurate PES for 14N216O
Source: Molecules. 2026 May 23;31(11):1793. doi: 10.3390/molecules31111793 (PMC13257640; doi:10.3390/molecules31111793)
Supplement: Supplementary file 1 [file molecules-31-01793-s001.zip › Supp.files/reference.and.statistics/get_rms_statistics/minor.isotopologues/456/fort.1903.s11.456.D2n.RITZ_full]

  J  isym   E_RITZ   #root     E_D2n                           diff(D2n-RITZ)  E_next  diff/E_next(%) v1v2l2v3-RITZ ief                           S(296K)
  1  1      0.83796    1      0.83796   0   0   0   0 .000000      0.00000   -575.44270      -0.000    0  0  0  0  2    0  0  0  0  0      0.04  2.64E-28
  2  2      2.51385    1      2.51388   0   0   0   0 .000000      0.00003   -575.44321      -0.000    0  0  0  0  2    0  0  0  0  0      0.11  2.10E-27
  3  1      5.02777    1      5.02775   0   0   0   0 .000000     -0.00002   -575.44397       0.000    0  0  0  0  2    0  0  0  0  0      0.23  7.01E-27
  4  2      8.37954    1      8.37955   0   0   0   0 .000000      0.00001   -575.44498      -0.000    0  0  0  0  2    0  0  0  0  0      0.38  1.64E-26
  5  1     12.56926    1     12.56928   0   0   0   0 .000000      0.00002   -575.44625      -0.000    0  0  0  0  2    0  0  0  0  0      0.57  3.14E-26
  6  2     17.59688    1     17.59690   0   0   0   0 .000000      0.00002   -575.44776      -0.000    0  0  0  0  2    0  0  0  0  0      0.80  5.31E-26
  7  1     23.46244    1     23.46240   0   0   0   0 .000000     -0.00004   -575.44953       0.000    0  0  0  0  2    0  0  0  0  0      1.06  8.22E-26
  8  2     30.16568    1     30.16574   0   0   0   0 .000000      0.00006   -575.45156      -0.000    0  0  0  0  2    0  0  0  0  0      1.37  1.19E-25
  9  1     37.70691    1     37.70689   0   0   0   0 .000000     -0.00002   -575.45383       0.000    0  0  0  0  2    0  0  0  0  0      1.71  1.64E-25
 10  2     46.08572    1     46.08581   0   0   0   0 .000000      0.00009   -575.45636      -0.000    0  0  0  0  2    0  0  0  0  0      2.09  2.16E-25
 11  1     55.30252    1     55.30246   0   0   0   0 .000000     -0.00006   -575.45913       0.000    0  0  0  0  2    0  0  0  0  0      2.50  2.76E-25
 12  2     65.35671    1     65.35679   0   0   0   0 .000000      0.00008   -575.46216      -0.000    0  0  0  0  2    0  0  0  0  0      2.96  3.42E-25
 13  1     76.24873    1     76.24876   0   0   0   0 .000000      0.00003   -575.46544      -0.000    0  0  0  0  2    0  0  0  0  0      3.45  4.14E-25
 14  2     87.97830    1     87.97830   0   0   0   0 .000000      0.00000   -575.46896      -0.000    0  0  0  0  2    0  0  0  0  0      3.98  4.90E-25
 15  1    100.54535    1    100.54536   0   0   0   0 .000000      0.00001   -575.47273      -0.000    0  0  0  0  2    0  0  0  0  0      4.55  5.68E-25
 16  2    113.94986    1    113.94988   0   0   0   0 .000000      0.00002   -575.47675      -0.000    0  0  0  0  2    0  0  0  0  0      5.15  6.48E-25
 17  1    128.19175    1    128.19178   0   0   0   0 .000000      0.00003   -575.48102      -0.000    0  0  0  0  2    0  0  0  0  0      5.79  7.28E-25
 18  2    143.27096    1    143.27100   0   0   0   0 .000000      0.00004   -575.48553      -0.000    0  0  0  0  2    0  0  0  0  0      6.47  8.05E-25
 19  1    159.18741    1    159.18746   0   0   0   0 .000000      0.00005   -575.49029      -0.000    0  0  0  0  2    0  0  0  0  0      7.19  8.79E-25
 20  2    175.94102    1    175.94108   0   0   0   0 .000000      0.00006   -575.49529      -0.000    0  0  0  0  2    0  0  0  0  0      7.94  9.48E-25
 21  1    193.53170    1    193.53177   0   0   0   0 .000000      0.00007   -575.50053      -0.000    0  0  0  0  2    0  0  0  0  0      8.73  1.01E-24
 22  2    211.95936    1    211.95944   0   0   0   0 .000000      0.00008   -575.50602      -0.000    0  0  0  0  2    0  0  0  0  0      9.56  1.07E-24
 23  1    231.22393    1    231.22401   0   0   0   0 .000000      0.00008   -575.51174      -0.000    0  0  0  0  2    0  0  0  0  0     10.42  1.11E-24
 24  2    251.32531    1    251.32538   0   0   0   0 .000000      0.00007   -575.51771      -0.000    0  0  0  0  2    0  0  0  0  0     11.33  1.15E-24
 25  1    272.26336    1    272.26343   0   0   0   0 .000000      0.00007   -575.52391      -0.000    0  0  0  0  2    0  0  0  0  0     12.26  1.18E-24
 26  2    294.03799    1    294.03808   0   0   0   0 .000000      0.00009   -575.53035      -0.000    0  0  0  0  2    0  0  0  0  0     13.24  1.20E-24
 27  1    316.64911    1    316.64921   0   0   0   0 .000000      0.00010   -575.53703      -0.000    0  0  0  0  2    0  0  0  0  0     14.25  1.21E-24
 28  2    340.09666    1    340.09669   0   0   0   0 .000000      0.00003   -575.54393      -0.000    0  0  0  0  2    0  0  0  0  0     15.30  1.20E-24
 29  1    364.38039    1    364.38043   0   0   0   0 .000000      0.00004   -575.55108      -0.000    0  0  0  0  2    0  0  0  0  0     16.38  1.19E-24
 30  2    389.50022    1    389.50029   0   0   0   0 .000000      0.00007   -575.55845      -0.000    0  0  0  0  2    0  0  0  0  0     17.50  1.17E-24
 31  1    415.45612    1    415.45614   0   0   0   0 .000000      0.00002   -575.56605      -0.000    0  0  0  0  2    0  0  0  0  0     18.66  1.15E-24
 32  2    442.24781    1    442.24786   0   0   0   0 .000000      0.00005   -575.57388      -0.000    0  0  0  0  2    0  0  0  0  0     19.85  1.11E-24
 33  1    469.87532    1    469.87531   0   0   0   0 .000000     -0.00001   -575.58194       0.000    0  0  0  0  2    0  0  0  0  0     21.08  1.07E-24
 34  2    498.33834    1    498.33835   0   0   0   0 .000000      0.00001   -575.59022      -0.000    0  0  0  0  2    0  0  0  0  0     22.34  1.02E-24
 35  1    527.63682    1    527.63684   0   0   0   0 .000000      0.00002   -575.59873      -0.000    0  0  0  0  2    0  0  0  0  0     23.64  9.72E-25
 36  2    557.77059    1    557.77062   0   0   0   0 .000000      0.00003   -575.60745      -0.000    0  0  0  0  2    0  0  0  0  0     24.97  9.18E-25
 37  1    588.73956    1    588.73955   0   0   0   0 .000000     -0.00001   -575.61640       0.000    0  0  0  0  2    0  0  0  0  0     26.34  8.61E-25
 38  2    620.54345    1    620.54347   0   0   0   0 .000000      0.00002   -575.62556      -0.000    0  0  0  0  2    0  0  0  0  0     27.74  8.02E-25
 39  1    653.18214    1    653.18223   0   0   0   0 .000000      0.00009   -575.63494      -0.000    0  0  0  0  2    0  0  0  0  0     29.18  7.43E-25
 40  2    686.65557    1    686.65564   0   0   0   0 .000000      0.00007   -575.64454      -0.000    0  0  0  0  2    0  0  0  0  0     30.66  6.84E-25
 41  1    720.96339    1    720.96355   0   0   0   0 .000000      0.00016   -575.65434      -0.000    0  0  0  0  2    0  0  0  0  0     32.16  6.27E-25
 42  2    756.10569    1    756.10578   0   0   0   0 .000000      0.00009   -575.66435      -0.000    0  0  0  0  2    0  0  0  0  0     33.71  5.70E-25
 43  1    792.08205    1    792.08216   0   0   0   0 .000000      0.00011   -575.67457      -0.000    0  0  0  0  2    0  0  0  0  0     35.28  5.16E-25
 44  2    828.89237    1    828.89250   0   0   0   0 .000000      0.00013   -575.68500      -0.000    0  0  0  0  2    0  0  0  0  0     36.89  4.65E-25
 45  1    866.53647    1    866.53662   0   0   0   0 .000000      0.00015   -575.69563      -0.000    0  0  0  0  2    0  0  0  0  0     38.54  4.16E-25
 46  2    905.01415    1    905.01431   0   0   0   0 .000000      0.00016   -575.70646      -0.000    0  0  0  0  2    0  0  0  0  0     40.21  3.70E-25
 47  1    944.32525    1    944.32541   0   0   0   0 .000000      0.00016   -575.71749      -0.000    0  0  0  0  2    0  0  0  0  0     41.93  3.28E-25
 48  2    984.46942    1    984.46969   0   0   0   0 .000000      0.00027   -575.72871      -0.000    0  0  0  0  2    0  0  0  0  0     43.67  2.89E-25
 49  1   1025.44678    1   1025.44696   0   0   0   0 .000000      0.00018   -575.74013      -0.000    0  0  0  0  2    0  0  0  0  0     45.45  2.53E-25
 50  2   1067.25674    1   1067.25702   0   0   0   0 .000000      0.00028   -575.75173      -0.000    0  0  0  0  2    0  0  0  0  0     47.26  2.20E-25
 51  1   1109.89932    1   1109.89964   0   0   0   0 .000000      0.00032   -575.76353      -0.000    0  0  0  0  2    0  0  0  0  0     49.10  1.91E-25
 52  2   1153.37434    1   1153.37462   0   0   0   0 .000000      0.00028   -575.77551      -0.000    0  0  0  0  2    0  0  0  0  0     50.97  1.65E-25
 53  1   1197.68135    1   1197.68174   0   0   0   0 .000000      0.00039   -575.78767      -0.000    0  0  0  0  2    0  0  0  0  0     52.88  1.41E-25
 54  2   1242.82038    1   1242.82076   0   0   0   0 .000000      0.00038   -575.80002      -0.000    0  0  0  0  2    0  0  0  0  0     54.82  1.21E-25
 55  1   1288.79109    1   1288.79147   0   0   0   0 .000000      0.00038   -575.81254      -0.000    0  0  0  0  2    0  0  0  0  0     56.79  1.02E-25
 56  2   1335.59324    1   1335.59362   0   0   0   0 .000000      0.00038   -575.82524      -0.000    0  0  0  0  2    0  0  0  0  0     58.79  8.66E-26
 57  1   1383.22644    1   1383.22699   0   0   0   0 .000000      0.00055   -575.83811      -0.000    0  0  0  0  2    0  0  0  0  0     60.83  7.28E-26
 58  2   1431.69090    1   1431.69133   0   0   0   0 .000000      0.00043   -575.85114      -0.000    0  0  0  0  2    0  0  0  0  0     62.89  6.10E-26
 59  1   1480.98574    1   1480.98639   0   0   0   0 .000000      0.00065   -575.86434      -0.000    0  0  0  0  2    0  0  0  0  0     64.99  5.08E-26
 60  2   1531.11133    1   1531.11193   0   0   0   0 .000000      0.00060   -575.87771      -0.000    0  0  0  0  2    0  0  0  0  0     67.11  4.21E-26
 61  1   1582.06695    1   1582.06769   0   0   0   0 .000000      0.00074   -575.89124      -0.000    0  0  0  0  2    0  0  0  0  0     69.27  3.47E-26
 62  2   1633.85277    1   1633.85341   0   0   0   0 .000000      0.00064   -575.90492      -0.000    0  0  0  0  2    0  0  0  0  0     71.45  2.85E-26
 63  1   1686.46795    1   1686.46883   0   0   0   0 .000000      0.00088   -575.91875      -0.000    0  0  0  0  2    0  0  0  0  0     73.67  2.33E-26
 64  2   1739.91272    1   1739.91369   0   0   0   0 .000000      0.00097   -575.93274      -0.000    0  0  0  0  2    0  0  0  0  0     75.91  1.89E-26
 65  1   1794.18672    1   1794.18770   0   0   0   0 .000000      0.00098   -575.94687      -0.000    0  0  0  0  2    0  0  0  0  0     78.19  1.53E-26
 66  2   1849.28944    1   1849.29061   0   0   0   0 .000000      0.00117   -575.96115      -0.000    0  0  0  0  2    0  0  0  0  0     80.49  1.23E-26
 67  1   1905.22106    1   1905.22212   0   0   0   0 .000000      0.00106   -575.97556      -0.000    0  0  0  0  2    0  0  0  0  0     82.82  9.89E-27
 68  2   1961.98085    1   1961.98196   0   0   0   0 .000000      0.00111   -575.99012      -0.000    0  0  0  0  2    0  0  0  0  0     85.18  7.90E-27
 69  1   2019.56847    1   2019.56983   0   0   0   0 .000000      0.00136   -576.00480      -0.000    0  0  0  0  2    0  0  0  0  0     87.57  6.27E-27
 70  2   2077.98416    1   2077.98544   0   0   0   0 .000000      0.00128   -576.01962      -0.000    0  0  0  0  2    0  0  0  0  0     89.98  4.96E-27
 71  1   2137.22693    1   2137.22851   0   0   0   0 .000000      0.00158   -576.03456      -0.000    0  0  0  0  2    0  0  0  0  0     92.43  3.90E-27
 72  2   2197.29727    1   2197.29871   0   0   0   0 .000000      0.00144   -576.04962      -0.000    0  0  0  0  2    0  0  0  0  0     94.90  3.06E-27
 73  1   2258.19304    1   2258.19576   0   0   0   0 .000000      0.00272   -576.06481      -0.000    0  0  0  0  2    0  0  0  0  0     97.39  2.39E-27
 74  2   2319.91742    1   2319.91934   0   0   0   0 .000000      0.00192   -576.08010      -0.000    0  0  0  0  2    0  0  0  0  0     99.92  1.85E-27
 75  1   2382.46740    1   2382.46914   0   0   0   0 .000000      0.00174   -576.09551      -0.000    0  0  0  0  2    0  0  0  0  0    102.47  1.43E-27
 76  2   2445.84246    1   2445.84484   0   0   0   0 .000000      0.00238   -576.11103      -0.000    0  0  0  0  2    0  0  0  0  0    105.04  1.10E-27
 77  1   2510.04441    1   2510.04612   0   0   0   0 .000000      0.00171   -576.12664      -0.000    0  0  0  0  2    0  0  0  0  0    107.64  8.44E-28
 78  2   2575.06841    1   2575.07264   0   0   0   0 .000000      0.00423   -576.14236      -0.001    0  0  0  0  2    0  0  0  0  0    110.27  6.44E-28
 79  1   2640.92146    1   2640.92409   0   0   0   0 .000000      0.00263   -576.15818      -0.000    0  0  0  0  2    0  0  0  0  0    112.92  4.89E-28
 80  2   2707.59552    1   2707.60012   0   0   0   0 .000000      0.00460   -576.17408      -0.001    0  0  0  0  2    0  0  0  0  0    115.60  3.69E-28
 81  1   2775.09712    1   2775.10040   0   0   0   0 .000000      0.00328   -576.19007      -0.001    0  0  0  0  2    0  0  0  0  0    118.30  2.78E-28
 82  2   2843.42043    1   2843.42459   0   0   0   0 .000000      0.00416   -576.20614      -0.001    0  0  0  0  2    0  0  0  0  0    121.02  2.08E-28
 83  1   2912.56873    1   2912.57232   0   0   0   0 .000000      0.00359   -576.22229      -0.001    0  0  0  0  2    0  0  0  0  0    123.77  1.55E-28
 84  2   2982.53904    1   2982.54326   0   0   0   0 .000000      0.00422   -576.23852      -0.001    0  0  0  0  2    0  0  0  0  0    126.54  1.15E-28
 85  1   3053.33334    1   3053.33705   0   0   0   0 .000000      0.00371   -576.25482      -0.001    0  0  0  0  2    0  0  0  0  0    129.33  8.53E-29
 87  1   3197.38835    1   3197.39172   0   0   0   0 .000000      0.00337   -576.28760      -0.001    0  0  0  0  2    0  0  0  0  0    134.99  4.60E-29
  0  2   2177.65680    4   2177.65901   0   0   0   0 .000000      0.00221   -100.56623      -0.002    0  0  0  1  2    0  0  0 -1  1   2177.66  3.58E-22
  1  1   2178.48810    7   2178.49032   0   0   0   0 .000000      0.00222   -100.57628      -0.002    0  0  0  1  2    0  0  0 -1  1   2177.69  7.10E-22
  2  2   2180.15073    8   2180.15293   0   0   0   0 .000000      0.00220   -100.59637      -0.002    0  0  0  1  2    0  0  0 -1  1   2177.75  1.05E-21
  3  1   2182.64463    9   2182.64683   0   0   0   0 .000000      0.00220   -100.62648      -0.002    0  0  0  1  2    0  0  0 -1  1   2177.84  1.38E-21
  4  2   2185.96983    9   2185.97202   0   0   0   0 .000000      0.00219   -100.66659      -0.002    0  0  0  1  2    0  0  0 -1  1   2177.97  1.69E-21
  5  1   2190.12627    9   2190.12847   0   0   0   0 .000000      0.00220   -100.71667      -0.002    0  0  0  1  2    0  0  0 -1  1   2178.13  1.98E-21
  6  2   2195.11398    9   2195.11616   0   0   0   0 .000000      0.00218   -100.77670      -0.002    0  0  0  1  2    0  0  0 -1  1   2178.31  2.24E-21
  7  1   2200.93281    9   2200.93508   0   0   0   0 .000000      0.00227   -100.84661      -0.002    0  0  0  1  2    0  0  0 -1  1   2178.53  2.48E-21
  8  2   2207.58299    9   2207.58518   0   0   0   0 .000000      0.00219   -100.92636      -0.002    0  0  0  1  2    0  0  0 -1  1   2178.78  2.69E-21
  9  1   2215.06410    9   2215.06643   0   0   0   0 .000000      0.00233   -101.01594      -0.002    0  0  0  1  2    0  0  0 -1  1   2179.06  2.87E-21
 10  2   2223.37661    9   2223.37881   0   0   0   0 .000000      0.00220   -101.11515      -0.002    0  0  0  1  2    0  0  0 -1  1   2179.38  3.01E-21
 11  1   2232.51994    9   2232.52226   0   0   0   0 .000000      0.00232   -101.22403      -0.002    0  0  0  1  2    0  0  0 -1  1   2179.72  3.17E-21
 12  2   2242.49452    9   2242.49674   0   0   0   0 .000000      0.00222   -101.34248      -0.002    0  0  0  1  2    0  0  0 -1  1   2180.09  3.30E-21
 13  1   2253.29991    9   2253.30219   0   0   0   0 .000000      0.00228   -101.47041      -0.002    0  0  0  1  2    0  0  0 -1  1   2180.50  3.41E-21
 14  2   2264.93629    9   2264.93857   0   0   0   0 .000000      0.00228   -101.60772      -0.002    0  0  0  1  2    0  0  0 -1  1   2180.94  3.48E-21
 15  1   2277.40352    9   2277.40582   0   0   0   0 .000000      0.00230   -101.75431      -0.002    0  0  0  1  2    0  0  0 -1  1   2181.40  3.52E-21
 16  2   2290.70157    9   2290.70387   0   0   0   0 .000000      0.00230   -101.91007      -0.002    0  0  0  1  2    0  0  0 -1  1   2181.90  3.54E-21
 17  1   2304.83034    9   2304.83265   0   0   0   0 .000000      0.00231   -102.07490      -0.002    0  0  0  1  2    0  0  0 -1  1   2182.43  3.52E-21
 18  2   2319.78978    9   2319.79210   0   0   0   0 .000000      0.00232   -102.24867      -0.002    0  0  0  1  2    0  0  0 -1  1   2182.99  3.48E-21
 19  1   2335.57978    9   2335.58213   0   0   0   0 .000000      0.00235   -102.43129      -0.002    0  0  0  1  2    0  0  0 -1  1   2183.58  3.41E-21
 20  2   2352.20029    9   2352.20267   0   0   0   0 .000000      0.00238   -102.62259      -0.002    0  0  0  1  2    0  0  0 -1  1   2184.20  3.33E-21
 21  1   2369.65125    9   2369.65363   0   0   0   0 .000000      0.00238   -102.82250      -0.002    0  0  0  1  2    0  0  0 -1  1   2184.85  3.22E-21
 22  2   2387.93249    9   2387.93493   0   0   0   0 .000000      0.00244   -103.03104      -0.002    0  0  0  1  2    0  0  0 -1  1   2185.53  3.10E-21
 23  1   2407.04408    9   2407.04646   0   0   0   0 .000000      0.00238   -103.24740      -0.002    0  0  0  1  2    0  0  0 -1  1   2186.24  2.96E-21
 24  2   2426.98570    9   2426.98815   0   0   0   0 .000000      0.00245   -103.47152      -0.002    0  0  0  1  2    0  0  0 -1  1   2186.99  2.81E-21
 25  1   2447.75743    9   2447.75988   0   0   0   0 .000000      0.00245   -103.70495      -0.002    0  0  0  1  2    0  0  0 -1  1   2187.76  2.66E-21
 26  2   2469.35904    9   2469.36154   0   0   0   0 .000000      0.00250   -103.94562      -0.002    0  0  0  1  2    0  0  0 -1  1   2188.56  2.50E-21
 27  1   2491.79057    9   2491.79304   0   0   0   0 .000000      0.00247   -104.19404      -0.002    0  0  0  1  2    0  0  0 -1  1   2189.39  2.33E-21
 28  2   2515.05175    9   2515.05425   0   0   0   0 .000000      0.00250   -104.45005      -0.002    0  0  0  1  2    0  0  0 -1  1   2190.25  2.17E-21
 29  1   2539.14257    9   2539.14506   0   0   0   0 .000000      0.00249   -104.71354      -0.002    0  0  0  1  2    0  0  0 -1  1   2191.14  2.00E-21
 30  2   2564.06286    9   2564.06534   0   0   0   0 .000000      0.00248   -104.98434      -0.002    0  0  0  1  2    0  0  0 -1  1   2192.06  1.84E-21
 31  1   2589.81242    9   2589.81498   0   0   0   0 .000000      0.00256   -105.26236      -0.002    0  0  0  1  2    0  0  0 -1  1   2193.01  1.68E-21
 32  2   2616.39132    9   2616.39383   0   0   0   0 .000000      0.00251   -105.54744      -0.002    0  0  0  1  2    0  0  0 -1  1   2193.99  1.53E-21
 33  1   2643.79924    9   2643.80177   0   0   0   0 .000000      0.00253   -105.83947      -0.002    0  0  0  1  2    0  0  0 -1  1   2195.00  1.39E-21
 34  2   2672.03610    9   2672.03865   0   0   0   0 .000000      0.00255   -106.13833      -0.002    0  0  0  1  2    0  0  0 -1  1   2196.04  1.25E-21
 35  1   2701.10170    9   2701.10433   0   0   0   0 .000000      0.00263   -106.44391      -0.002    0  0  0  1  2    0  0  0 -1  1   2197.10  1.12E-21
 36  2   2730.99607    9   2730.99867   0   0   0   0 .000000      0.00260   -106.75610      -0.002    0  0  0  1  2    0  0  0 -1  1   2198.20  9.99E-22
 37  1   2761.71889    9   2761.72151   0   0   0   0 .000000      0.00262   -107.07480      -0.002    0  0  0  1  2    0  0  0 -1  1   2199.32  8.87E-22
 38  2   2793.27000    9   2793.27270   0   0   0   0 .000000      0.00270   -107.39993      -0.003    0  0  0  1  2    0  0  0 -1  1   2200.47  7.83E-22
 39  1   2825.64938    9   2825.65208   0   0   0   0 .000000      0.00270   -107.73140      -0.003    0  0  0  1  2    0  0  0 -1  1   2201.65  6.89E-22
 40  2   2858.85669    9   2858.85948   0   0   0   0 .000000      0.00279   -108.06912      -0.003    0  0  0  1  2    0  0  0 -1  1   2202.86  6.03E-22
 41  1   2892.89197    9   2892.89473   0   0   0   0 .000000      0.00276   -108.41303      -0.003    0  0  0  1  2    0  0  0 -1  1   2204.09  5.25E-22
 42  2   2927.75484    9   2927.75766   0   0   0   0 .000000      0.00282   -108.76306      -0.003    0  0  0  1  2    0  0  0 -1  1   2205.35  4.55E-22
 43  1   2963.44527    9   2963.44810   0   0   0   0 .000000      0.00283   -109.11918      -0.003    0  0  0  1  2    0  0  0 -1  1   2206.65  3.93E-22
 44  2   2999.96297    9   2999.96587   0   0   0   0 .000000      0.00290   -109.48126      -0.003    0  0  0  1  2    0  0  0 -1  1   2207.96  3.37E-22
 45  1   3037.30782    9   3037.31077   0   0   0   0 .000000      0.00295   -109.84933      -0.003    0  0  0  1  2    0  0  0 -1  1   2209.31  2.89E-22
 46  2   3075.47972    9   3075.48262   0   0   0   0 .000000      0.00290   -110.22332      -0.003    0  0  0  1  2    0  0  0 -1  1   2210.68  2.46E-22
 47  1   3114.47816    9   3114.48123   0   0   0   0 .000000      0.00307   -110.60321      -0.003    0  0  0  1  2    0  0  0 -1  1   2212.08  2.08E-22
 48  2   3154.30336    9   3154.30639   0   0   0   0 .000000      0.00303   -110.98896      -0.003    0  0  0  1  2    0  0  0 -1  1   2213.50  1.76E-22
 49  1   3194.95473    9   3194.95791   0   0   0   0 .000000      0.00318   -111.38055      -0.003    0  0  0  1  2    0  0  0 -1  1   2214.95  1.47E-22
 50  2   3236.43229    9   3236.43557   0   0   0   0 .000000      0.00328   -111.77795      -0.003    0  0  0  1  2    0  0  0 -1  1   2216.43  1.23E-22
 51  1   3278.73592    9   3278.73917   0   0   0   0 .000000      0.00325   -112.18115      -0.003    0  0  0  1  2    0  0  0 -1  1   2217.94  1.03E-22
 52  2   3321.86510    9   3321.86850   0   0   0   0 .000000      0.00340   -112.59014      -0.003    0  0  0  1  2    0  0  0 -1  1   2219.47  8.50E-23
 53  1   3365.81990    9   3365.82333   0   0   0   0 .000000      0.00343   -113.00489      -0.003    0  0  0  1  2    0  0  0 -1  1   2221.02  7.01E-23
 54  2   3410.60001    9   3410.60344   0   0   0   0 .000000      0.00343   -113.42541      -0.003    0  0  0  1  2    0  0  0 -1  1   2222.60  5.76E-23
 55  1   3456.20508    9   3456.20860   0   0   0   0 .000000      0.00352   -113.85169      -0.003    0  0  0  1  2    0  0  0 -1  1   2224.21  4.71E-23
 56  2   3502.63489    9   3502.63859   0   0   0   0 .000000      0.00370   -114.28371      -0.003    0  0  0  1  2    0  0  0 -1  1   2225.83  3.83E-23
 57  1   3549.88956    9   3549.89315   0   0   0   0 .000000      0.00359   -114.72148      -0.003    0  0  0  1  2    0  0  0 -1  1   2227.49  3.11E-23
 58  2   3597.96822    9   3597.97207   0   0   0   0 .000000      0.00385   -115.16500      -0.003    0  0  0  1  2    0  0  0 -1  1   2229.17  2.51E-23
 59  1   3646.87120    9   3646.87508   0   0   0   0 .000000      0.00388   -115.61425      -0.003    0  0  0  1  2    0  0  0 -1  1   2230.87  2.02E-23
 60  2   3696.59798    9   3696.60194   0   0   0   0 .000000      0.00396   -116.06925      -0.003    0  0  0  1  2    0  0  0 -1  1   2232.60  1.61E-23
 61  1   3747.14841    9   3747.15241   0   0   0   0 .000000      0.00400   -116.52999      -0.003    0  0  0  1  2    0  0  0 -1  1   2234.35  1.28E-23
 62  2   3798.52203    9   3798.52621   0   0   0   0 .000000      0.00418   -116.99646      -0.004    0  0  0  1  2    0  0  0 -1  1   2236.12  1.02E-23
 63  1   3850.71877    9   3850.72310   0   0   0   0 .000000      0.00433   -117.46867      -0.004    0  0  0  1  2    0  0  0 -1  1   2237.92  8.05E-24
 64  2   3903.73837    9   3903.74280   0   0   0   0 .000000      0.00443   -117.94661      -0.004    0  0  0  1  2    0  0  0 -1  1   2239.74  6.33E-24
 65  1   3957.58039    9   3957.58504   0   0   0   0 .000000      0.00465   -118.43029      -0.004    0  0  0  1  2    0  0  0 -1  1   2241.58  4.96E-24
 66  2   4012.24506    9   4012.24956   0   0   0   0 .000000      0.00450   -118.91970      -0.004    0  0  0  1  2    0  0  0 -1  1   2243.45  3.87E-24
 67  1   4067.73149    9   4067.73606   0   0   0   0 .000000      0.00457   -119.41484      -0.004    0  0  0  1  2    0  0  0 -1  1   2245.33  3.00E-24
 68  2   4124.03945    9   4124.04428   0   0   0   0 .000000      0.00483   -119.91571      -0.004    0  0  0  1  2    0  0  0 -1  1   2247.24  2.32E-24
 69  1   4181.16926    9   4181.17392   0   0   0   0 .000000      0.00466   -120.42230      -0.004    0  0  0  1  2    0  0  0 -1  1   2249.17  1.79E-24
 70  2   4239.11958    9   4239.12469   0   0   0   0 .000000      0.00511   -120.93461      -0.004    0  0  0  1  2    0  0  0 -1  1   2251.12  1.37E-24
 71  1   4297.89147    9   4297.89630   0   0   0   0 .000000      0.00483   -121.45263      -0.004    0  0  0  1  2    0  0  0 -1  1   2253.09  1.05E-24
 72  2   4357.48215    9   4357.48845   0   0   0   0 .000000      0.00630   -121.97636      -0.005    0  0  0  1  2    0  0  0 -1  1   2255.08  7.95E-25
 73  1   4417.89538    9   4417.90083   0   0   0   0 .000000      0.00545   -122.50579      -0.004    0  0  0  1  2    0  0  0 -1  1   2257.10  6.02E-25
 74  2   4479.12780    9   4479.13313   0   0   0   0 .000000      0.00533   -123.04092      -0.004    0  0  0  1  2    0  0  0 -1  1   2259.13  4.53E-25
 75  1   4541.17929    9   4541.18505   0   0   0   0 .000000      0.00576   -123.58173      -0.005    0  0  0  1  2    0  0  0 -1  1   2261.18  3.40E-25
 76  2   4604.05065    9   4604.05626   0   0   0   0 .000000      0.00561   -124.12821      -0.005    0  0  0  1  2    0  0  0 -1  1   2263.25  2.54E-25
 77  1   4667.73944    9   4667.74645   0   0   0   0 .000000      0.00701   -124.68037      -0.006    0  0  0  1  2    0  0  0 -1  1   2265.34  1.89E-25
 78  2   4732.24954    9   4732.25529   0   0   0   0 .000000      0.00575   -125.23818      -0.005    0  0  0  1  2    0  0  0 -1  1   2267.45  1.40E-25
 79  1   4797.57427    9   4797.58245   0   0   0   0 .000000      0.00818   -125.80163      -0.007    0  0  0  1  2    0  0  0 -1  1   2269.57  1.04E-25
 80  2   4863.72089    9   4863.72761   0   0   0   0 .000000      0.00672   -126.37071      -0.005    0  0  0  1  2    0  0  0 -1  1   2271.72  7.61E-26
 81  1   4930.68233    9   4930.69041   0   0   0   0 .000000      0.00808   -126.94542      -0.006    0  0  0  1  2    0  0  0 -1  1   2273.88  5.57E-26
 82  2   4998.46327    9   4998.47052   0   0   0   0 .000000      0.00725   -127.52572      -0.006    0  0  0  1  2    0  0  0 -1  1   2276.06  4.06E-26
 83  1   5067.05949    9   5067.06760   0   0   0   0 .000000      0.00811   -128.11161      -0.006    0  0  0  1  2    0  0  0 -1  1   2278.26  2.95E-26
 84  2   5136.47368    9   5136.48128   0   0   0   0 .000000      0.00760   -128.70308      -0.006    0  0  0  1  2    0  0  0 -1  1   2280.47  2.13E-26
 86  2   5277.74939    9   5277.75707   0   0   0   0 .000000      0.00768   -129.90266      -0.006    0  0  0  1  2    0  0  0 -1  1   2284.95  1.10E-26
  0  2   4326.61715   14   4326.62740   0   0   0   0 .000000      0.01025    -77.13768      -0.013    0  0  0  2  2    0  0  0 -2  2   4326.62  3.81E-25
  1  1   4327.44094   26   4327.45203   0   0   0   0 .000000      0.01109     42.63059       0.026    0  0  0  2  2    0  0  0 -2  2   4326.64  7.57E-25
  2  2   4329.09118   33   4329.10129   0   0   0   0 .000000      0.01011     42.61677       0.024    0  0  0  2  2    0  0  0 -2  2   4326.69  1.12E-24
  3  1   4331.56501   40   4331.57518   0   0   0   0 .000000      0.01017     23.90353       0.043    0  0  0  2  2    0  0  0 -2  2   4326.77  1.47E-24
  4  2   4334.86376   43   4334.87367   0   0   0   0 .000000      0.00991     23.86504       0.042    0  0  0  2  2    0  0  0 -2  2   4326.86  1.81E-24
  5  1   4338.98664   46   4338.99676   0   0   0   0 .000000      0.01012     23.81691       0.042    0  0  0  2  2    0  0  0 -2  2   4326.99  2.12E-24
  6  2   4343.93357   47   4343.94441   0   0   0   0 .000000      0.01084     23.75915       0.046    0  0  0  2  2    0  0  0 -2  2   4327.13  2.40E-24
  7  1   4349.70641   48   4349.71661   0   0   0   0 .000000      0.01020     23.69175       0.043    0  0  0  2  2    0  0  0 -2  2   4327.31  2.66E-24
  8  2   4356.30350   48   4356.31333   0   0   0   0 .000000      0.00983     23.61471       0.042    0  0  0  2  2    0  0  0 -2  2   4327.50  2.89E-24
  9  1   4363.72417   48   4363.73453   0   0   0   0 .000000      0.01036     23.52802       0.044    0  0  0  2  2    0  0  0 -2  2   4327.72  3.08E-24
 10  2   4371.97033   48   4371.98018   0   0   0   0 .000000      0.00985     23.43167       0.042    0  0  0  2  2    0  0  0 -2  2   4327.97  3.25E-24
 11  1   4381.04014   48   4381.05023   0   0   0   0 .000000      0.01009     23.32566       0.043    0  0  0  2  2    0  0  0 -2  2   4328.24  3.38E-24
 12  2   4390.93412   48   4390.94463   0   0   0   0 .000000      0.01051     23.20999       0.045    0  0  0  2  2    0  0  0 -2  2   4328.53  3.48E-24
 13  1   4401.65253   48   4401.66335   0   0   0   0 .000000      0.01082     23.08463       0.047    0  0  0  2  2    0  0  0 -2  2   4328.85  3.59E-24
 14  2   4413.19546   48   4413.20631   0   0   0   0 .000000      0.01085     22.94958       0.047    0  0  0  2  2    0  0  0 -2  2   4329.20  3.66E-24
 15  1   4425.56342   48   4425.57347   0   0   0   0 .000000      0.01005     22.80484       0.044    0  0  0  2  2    0  0  0 -2  2   4329.56  3.71E-24
 16  2   4438.75440   48   4438.76476   0   0   0   0 .000000      0.01036     22.65039       0.046    0  0  0  2  2    0  0  0 -2  2   4329.95  3.72E-24
 17  1   4452.76978   48   4452.78011   0   0   0   0 .000000      0.01033     22.48622       0.046    0  0  0  2  2    0  0  0 -2  2   4330.37  3.70E-24
 18  2   4467.60940   48   4467.61946   0   0   0   0 .000000      0.01006     22.31232       0.045    0  0  0  2  2    0  0  0 -2  2   4330.81  3.65E-24
 19  1   4483.27231   48   4483.28272   0   0   0   0 .000000      0.01041     22.12868       0.047    0  0  0  2  2    0  0  0 -2  2   4331.27  3.58E-24
 20  2   4499.75941   48   4499.76982   0   0   0   0 .000000      0.01041     21.93529       0.047    0  0  0  2  2    0  0  0 -2  2   4331.76  3.49E-24
 21  1   4517.07062   48   4517.08067   0   0   0   0 .000000      0.01005     21.73213       0.046    0  0  0  2  2    0  0  0 -2  2   4332.27  3.38E-24
 22  2   4535.20469   48   4535.21519   0   0   0   0 .000000      0.01050     21.51918       0.049    0  0  0  2  2    0  0  0 -2  2   4332.80  3.25E-24
 23  1   4554.16277   48   4554.17328   0   0   0   0 .000000      0.01051     21.29645       0.049    0  0  0  2  2    0  0  0 -2  2   4333.36  3.10E-24
 24  2   4573.94403   48   4573.95485   0   0   0   0 .000000      0.01082     21.06391       0.051    0  0  0  2  2    0  0  0 -2  2   4333.94  2.95E-24
 25  1   4594.54928   48   4594.55979   0   0   0   0 .000000      0.01051     20.82154       0.050    0  0  0  2  2    0  0  0 -2  2   4334.55  2.79E-24
 26  2   4615.97709   48   4615.98800   0   0   0   0 .000000      0.01091     20.56934       0.053    0  0  0  2  2    0  0  0 -2  2   4335.18  2.62E-24
 27  1   4638.22874   48   4638.23938   0   0   0   0 .000000      0.01064     20.30728       0.052    0  0  0  2  2    0  0  0 -2  2   4335.83  2.44E-24
 28  2   4661.30348   48   4661.31380   0   0   0   0 .000000      0.01032     20.03536       0.052    0  0  0  2  2    0  0  0 -2  2   4336.50  2.27E-24
 29  1   4685.20048   48   4685.21116   0   0   0   0 .000000      0.01068     19.75356       0.054    0  0  0  2  2    0  0  0 -2  2   4337.20  2.10E-24
 30  2   4709.92051   48   4709.93133   0   0   0   0 .000000      0.01082     19.46174       0.056    0  0  0  2  2    0  0  0 -2  2   4337.92  1.93E-24
 31  1   4735.46296   48   4735.47417   0   0   0   0 .000000      0.01121     19.16022       0.059    0  0  0  2  2    0  0  0 -2  2   4338.66  1.77E-24
 32  2   4761.82879   48   4761.83958   0   0   0   0 .000000      0.01079     18.84870       0.057    0  0  0  2  2    0  0  0 -2  2   4339.43  1.61E-24
 33  1   4789.01631   48   4789.02740   0   0   0   0 .000000      0.01109     18.52721       0.060    0  0  0  2  2    0  0  0 -2  2   4340.22  1.45E-24
 34  2   4817.02697   48   4817.03750   0   0   0   0 .000000      0.01053     18.19569       0.058    0  0  0  2  2    0  0  0 -2  2   4341.03  1.31E-24
 35  1   4845.85873   48   4845.86975   0   0   0   0 .000000      0.01102     17.85431       0.062    0  0  0  2  2    0  0  0 -2  2   4341.86  1.17E-24
 36  2   4875.51297   48   4875.52398   0   0   0   0 .000000      0.01101     17.50289       0.063    0  0  0  2  2    0  0  0 -2  2   4342.71  1.05E-24
 37  1   4905.98874   48   4906.00006   0   0   0   0 .000000      0.01132     17.14147       0.066    0  0  0  2  2    0  0  0 -2  2   4343.59  9.31E-25
 38  2   4937.28682   48   4937.29782   0   0   0   0 .000000      0.01100     16.77001       0.066    0  0  0  2  2    0  0  0 -2  2   4344.49  8.23E-25
 39  1   4969.40635   48   4969.41711   0   0   0   0 .000000      0.01076     16.38850       0.066    0  0  0  2  2    0  0  0 -2  2   4345.41  7.23E-25
 40  2   5002.34669   48   5002.35775   0   0   0   0 .000000      0.01106     15.99694       0.069    0  0  0  2  2    0  0  0 -2  2   4346.35  6.33E-25
 41  1   5036.10856   48   5036.11960   0   0   0   0 .000000      0.01104     15.59531       0.071    0  0  0  2  2    0  0  0 -2  2   4347.31  5.52E-25
 42  2   5070.69101   48   5070.70247   0   0   0   0 .000000      0.01146     15.18358       0.075    0  0  0  2  2    0  0  0 -2  2   4348.29  4.79E-25
 43  1   5106.09546   48   5106.10618   0   0   0   0 .000000      0.01072     14.76176       0.073    0  0  0  2  2    0  0  0 -2  2   4349.30  4.13E-25
 44  2   5142.31939   48   5142.33056   0   0   0   0 .000000      0.01117     14.32980       0.078    0  0  0  2  2    0  0  0 -2  2   4350.32  3.55E-25
 45  1   5179.36413   48   5179.37542   0   0   0   0 .000000      0.01129     13.88771       0.081    0  0  0  2  2    0  0  0 -2  2   4351.36  3.04E-25
 46  2   5217.22914   48   5217.24058   0   0   0   0 .000000      0.01144     13.43547       0.085    0  0  0  2  2    0  0  0 -2  2   4352.43  2.59E-25
 47  1   5255.91424   48   5255.92583   0   0   0   0 .000000      0.01159     12.97307       0.089    0  0  0  2  2    0  0  0 -2  2   4353.51  2.19E-25
 48  2   5295.41969   48   5295.43099   0   0   0   0 .000000      0.01130     12.50050       0.090    0  0  0  2  2    0  0  0 -2  2   4354.62  1.85E-25
 49  1   5335.74400   48   5335.75585   0   0   0   0 .000000      0.01185     12.01772       0.099    0  0  0  2  2    0  0  0 -2  2   4355.74  1.56E-25
 50  2   5376.88856   48   5376.90020   0   0   0   0 .000000      0.01164     11.52474       0.101    0  0  0  2  2    0  0  0 -2  2   4356.89  1.30E-25
 51  1   5418.85205   48   5418.86385   0   0   0   0 .000000      0.01180     11.02154       0.107    0  0  0  2  2    0  0  0 -2  2   4358.05  1.08E-25
 52  2   5461.63513   48   5461.64656   0   0   0   0 .000000      0.01143     10.50811       0.109    0  0  0  2  2    0  0  0 -2  2   4359.24  9.00E-26
 53  1   5505.23651   48   5505.24812   0   0   0   0 .000000      0.01161      9.98443       0.116    0  0  0  2  2    0  0  0 -2  2   4360.44  7.43E-26
 54  2   5549.65646   48   5549.66832   0   0   0   0 .000000      0.01186      9.45050       0.126    0  0  0  2  2    0  0  0 -2  2   4361.66  6.11E-26
 55  1   5594.89448   48   5594.90692   0   0   0   0 .000000      0.01244      8.90629       0.140    0  0  0  2  2    0  0  0 -2  2   4362.89  5.00E-26
 56  2   5640.95166   48   5640.96370   0   0   0   0 .000000      0.01204      8.35181       0.144    0  0  0  2  2    0  0  0 -2  2   4364.15  4.07E-26
 57  1   5687.82637   48   5687.83841   0   0   0   0 .000000      0.01204      7.78704       0.155    0  0  0  2  2    0  0  0 -2  2   4365.43  3.31E-26
 58  2   5735.51849   48   5735.53083   0   0   0   0 .000000      0.01234      7.21196       0.171    0  0  0  2  2    0  0  0 -2  2   4366.72  2.67E-26
 59  1   5784.02851   48   5784.04070   0   0   0   0 .000000      0.01219      6.62658       0.184    0  0  0  2  2    0  0  0 -2  2   4368.03  2.15E-26
 60  2   5833.35495   48   5833.36778   0   0   0   0 .000000      0.01283      6.03087       0.213    0  0  0  2  2    0  0  0 -2  2   4369.35  1.72E-26
 61  1   5883.49947   48   5883.51181   0   0   0   0 .000000      0.01234      5.42483       0.228    0  0  0  2  2    0  0  0 -2  2   4370.70  1.37E-26
 62  2   5934.45975   48   5934.47255   0   0   0   0 .000000      0.01280      4.80846       0.266    0  0  0  2  2    0  0  0 -2  2   4372.06  1.09E-26
 65  1   6092.23914   48   6092.25234   0   0   0   0 .000000      0.01320      2.89722       0.456    0  0  0  2  2    0  0  0 -2  2   4376.24  5.32E-27
 66  2   6146.46396   48   6146.47724   0   0   0   0 .000000      0.01328      2.23941       0.593    0  0  0  2  2    0  0  0 -2  2   4377.66  4.15E-27
 67  1   6201.50484   48   6201.51749   0   0   0   0 .000000      0.01265      1.57123       0.805    0  0  0  2  2    0  0  0 -2  2   4379.10  3.23E-27
 68  2   6257.35962   48   6257.37282   0   0   0   0 .000000      0.01320      0.89268       1.479    0  0  0  2  2    0  0  0 -2  2   4380.56  2.50E-27
 69  1   6314.02940   48   6314.04297   0   0   0   0 .000000      0.01357      0.20380       6.661    0  0  0  2  2    0  0  0 -2  2   4382.03  1.93E-27
 70  2   6371.51395   47   6371.52753   0   0   0   0 .000000      0.01358     -0.49567      -2.739    0  0  0  2  2    0  0  0 -2  2   4383.51  1.48E-27
 71  1   6429.81376   47   6429.82636   0   0   0   0 .000000      0.01260     -1.20539      -1.046    0  0  0  2  2    0  0  0 -2  2   4385.01  1.13E-27
 72  2   6488.92333   47   6488.93910   0   0   0   0 .000000      0.01577     -1.92551      -0.819    0  0  0  2  2    0  0  0 -2  2   4386.52  8.61E-28
 73  1   6548.85104   47   6548.86544   0   0   0   0 .000000      0.01440     -2.65604      -0.542    0  0  0  2  2    0  0  0 -2  2   4388.05  6.53E-28
 74  2   6609.59092   47   6609.60508   0   0   0   0 .000000      0.01416     -3.39699      -0.417    0  0  0  2  2    0  0  0 -2  2   4389.59  4.93E-28
 75  1   6671.14194   47   6671.15771   0   0   0   0 .000000      0.01577     -4.14833      -0.380    0  0  0  2  2    0  0  0 -2  2   4391.14  3.71E-28
 76  2   6733.50960   47   6733.52301   0   0   0   0 .000000      0.01341     -4.91008      -0.273    0  0  0  2  2    0  0  0 -2  2   4392.71  2.77E-28
 78  2   6860.67376   47   6860.69035   0   0   0   0 .000000      0.01659     -6.46481      -0.257    0  0  0  2  2    0  0  0 -2  2   4395.87  1.54E-28
  0  2   6446.89343   35   6446.91903   0   0   0   0 .000000      0.02560    -53.70549      -0.048    0  0  0  3  2    0  0  0 -3  3   6446.89  7.90E-27
  1  1   6447.71116   64   6447.73698   0   0   0   0 .000000      0.02582    -44.11497      -0.059    0  0  0  3  2    0  0  0 -3  3   6446.91  1.57E-26
  2  2   6449.34640   86   6449.37286   0   0   0   0 .000000      0.02646    -44.12081      -0.060    0  0  0  3  2    0  0  0 -3  3   6446.95  2.32E-26
  3  1   6451.80071  105   6451.82668   0   0   0   0 .000000      0.02597    -44.12958      -0.059    0  0  0  3  2    0  0  0 -3  3   6447.00  3.05E-26
  4  2   6455.07250  118   6455.09842   0   0   0   0 .000000      0.02592    -44.14126      -0.059    0  0  0  3  2    0  0  0 -3  3   6447.07  3.74E-26
  5  1   6459.16288  129   6459.18807   0   0   0   0 .000000      0.02519     39.72301       0.063    0  0  0  3  2    0  0  0 -3  3   6447.16  4.38E-26
  6  2   6464.07010  136   6464.09560   0   0   0   0 .000000      0.02550     39.58373       0.064    0  0  0  3  2    0  0  0 -3  3   6447.27  4.97E-26
  7  1   6469.79531  142   6469.82098   0   0   0   0 .000000      0.02567      4.41362       0.582    0  0  0  3  2    0  0  0 -3  3   6447.40  5.50E-26
  8  2   6476.33870  145   6476.36419   0   0   0   0 .000000      0.02549      4.22039       0.604    0  0  0  3  2    0  0  0 -3  3   6447.54  5.97E-26
  9  1   6483.69991  147   6483.72520   0   0   0   0 .000000      0.02529      4.00301       0.632    0  0  0  3  2    0  0  0 -3  3   6447.70  6.37E-26
 10  2   6491.87823  148   6491.90397   0   0   0   0 .000000      0.02574      3.76146       0.684    0  0  0  3  2    0  0  0 -3  3   6447.88  6.71E-26
 11  1   6500.87487  149   6500.90045   0   0   0   0 .000000      0.02558      3.49575       0.732    0  0  0  3  2    0  0  0 -3  3   6448.07  6.98E-26
 12  2   6510.68876  149   6510.71460   0   0   0   0 .000000      0.02584      3.20588       0.806    0  0  0  3  2    0  0  0 -3  3   6448.29  7.21E-26
 13  1   6521.32112  149   6521.34637   0   0   0   0 .000000      0.02525      2.89184       0.873    0  0  0  3  2    0  0  0 -3  3   6448.52  7.44E-26
 14  2   6532.76977  149   6532.79571   0   0   0   0 .000000      0.02594      2.55364       1.016    0  0  0  3  2    0  0  0 -3  3   6448.77  7.59E-26
 15  1   6545.03657  149   6545.06255   0   0   0   0 .000000      0.02598      2.19127       1.186    0  0  0  3  2    0  0  0 -3  3   6449.04  7.68E-26
 16  2   6558.12101  149   6558.14684   0   0   0   0 .000000      0.02583      1.80471       1.431    0  0  0  3  2    0  0  0 -3  3   6449.32  7.70E-26
 17  1   6572.02314  149   6572.04851   0   0   0   0 .000000      0.02537      1.39399       1.820    0  0  0  3  2    0  0  0 -3  3   6449.62  7.66E-26
 18  2   6586.74166  149   6586.76748   0   0   0   0 .000000      0.02582      0.95908       2.692    0  0  0  3  2    0  0  0 -3  3   6449.94  7.57E-26
 19  1   6602.27766  149   6602.30368   0   0   0   0 .000000      0.02602      0.50000       5.204    0  0  0  3  2    0  0  0 -3  3   6450.28  7.42E-26
 20  2   6618.63068  148   6618.64030   0   0   0   0 .000000      0.00962     -0.01673     -57.523    0  0  0  3  2    0  0  0 -3  3   6450.63  7.23E-26
 21  1   6635.80152  148   6635.82745   0   0   0   0 .000000      0.02593     -0.49072      -5.285    0  0  0  3  2    0  0  0 -3  3   6451.00  6.99E-26
 22  2   6653.78751  148   6653.81486   0   0   0   0 .000000      0.02735     -1.02237      -2.675    0  0  0  3  2    0  0  0 -3  3   6451.39  6.72E-26
 23  1   6672.59316  148   6672.61915   0   0   0   0 .000000      0.02599     -1.57820      -1.647    0  0  0  3  2    0  0  0 -3  3   6451.79  6.42E-26
 24  2   6692.21372  148   6692.24023   0   0   0   0 .000000      0.02651     -2.15823      -1.228    0  0  0  3  2    0  0  0 -3  3   6452.21  6.10E-26
 25  1   6712.65111  148   6712.67800   0   0   0   0 .000000      0.02689     -2.76247      -0.974    0  0  0  3  2    0  0  0 -3  3   6452.65  5.76E-26
 26  2   6733.90542  148   6733.93236   0   0   0   0 .000000      0.02694     -3.39090      -0.795    0  0  0  3  2    0  0  0 -3  3   6453.11  5.40E-26
 27  1   6755.97693  148   6756.00320   0   0   0   0 .000000      0.02627     -4.04353      -0.650    0  0  0  3  2    0  0  0 -3  3   6453.58  5.05E-26
 28  2   6778.86349  148   6778.89041   0   0   0   0 .000000      0.02692     -4.72038      -0.570    0  0  0  3  2    0  0  0 -3  3   6454.06  4.69E-26
 29  1   6802.56765  148   6802.59387   0   0   0   0 .000000      0.02622     -5.42142      -0.484    0  0  0  3  2    0  0  0 -3  3   6454.57  4.33E-26
 30  2   6827.08632  148   6827.11345   0   0   0   0 .000000      0.02713     -6.14667      -0.441    0  0  0  3  2    0  0  0 -3  3   6455.09  3.98E-26
 31  1   6852.42231  148   6852.44904   0   0   0   0 .000000      0.02673     -6.89615      -0.388    0  0  0  3  2    0  0  0 -3  3   6455.62  3.64E-26
 32  2   6878.57365  148   6878.60050   0   0   0   0 .000000      0.02685     -7.66983      -0.350    0  0  0  3  2    0  0  0 -3  3   6456.17  3.31E-26
 33  1   6905.54231  148   6905.56769   0   0   0   0 .000000      0.02538     -8.46775      -0.300    0  0  0  3  2    0  0  0 -3  3   6456.74  2.99E-26
 34  2   6933.32355  148   6933.35049   0   0   0   0 .000000      0.02694     -9.28988      -0.290    0  0  0  3  2    0  0  0 -3  3   6457.32  2.69E-26
 35  1   6961.92156  148   6961.94875   0   0   0   0 .000000      0.02719    -10.13624      -0.268    0  0  0  3  2    0  0  0 -3  3   6457.92  2.41E-26
 36  2   6991.33539  148   6991.36232   0   0   0   0 .000000      0.02693    -11.00682      -0.245    0  0  0  3  2    0  0  0 -3  3   6458.54  2.15E-26
 37  1   7021.56391  148   7021.59105   0   0   0   0 .000000      0.02714    -11.90162      -0.228    0  0  0  3  2    0  0  0 -3  3   6459.16  1.91E-26
 38  2   7052.60746  148   7052.63479   0   0   0   0 .000000      0.02733    -12.82066      -0.213    0  0  0  3  2    0  0  0 -3  3   6459.81  1.69E-26
 39  1   7084.46636  148   7084.49338   0   0   0   0 .000000      0.02702    -13.76392      -0.196    0  0  0  3  2    0  0  0 -3  3   6460.47  1.48E-26
 40  2   7117.13929  148   7117.16666   0   0   0   0 .000000      0.02737    -14.73141      -0.186    0  0  0  3  2    0  0  0 -3  3   6461.14  1.30E-26
 41  1   7150.62514  148   7150.65445   0   0   0   0 .000000      0.02931    -15.72312      -0.186    0  0  0  3  2    0  0  0 -3  3   6461.83  1.13E-26
 42  2   7184.92891  148   7184.95660   0   0   0   0 .000000      0.02769    -16.73907      -0.165    0  0  0  3  2    0  0  0 -3  3   6462.53  9.79E-27
 43  1   7220.04510  148   7220.07291   0   0   0   0 .000000      0.02781    -17.77926      -0.156    0  0  0  3  2    0  0  0 -3  3   6463.25  8.44E-27
 44  2   7255.97578  148   7256.00322   0   0   0   0 .000000      0.02744     17.00180       0.161    0  0  0  3  2    0  0  0 -3  3   6463.98  7.25E-27
 45  1   7292.71868  148   7292.74733   0   0   0   0 .000000      0.02865     15.94957       0.180    0  0  0  3  2    0  0  0 -3  3   6464.72  6.20E-27
 46  2   7330.27774  148   7330.30507   0   0   0   0 .000000      0.02733     14.87381       0.184    0  0  0  3  2    0  0  0 -3  3   6465.48  5.27E-27
 47  1   7368.64762  148   7368.67623   0   0   0   0 .000000      0.02861     13.77415       0.208    0  0  0  3  2    0  0  0 -3  3   6466.25  4.47E-27
 48  2   7407.83203  148   7407.86063   0   0   0   0 .000000      0.02860     12.65102       0.226    0  0  0  3  2    0  0  0 -3  3   6467.03  3.77E-27
 49  1   7447.82926  148   7447.85805   0   0   0   0 .000000      0.02879     11.50415       0.250    0  0  0  3  2    0  0  0 -3  3   6467.83  3.16E-27
 50  2   7488.64000  148   7488.66830   0   0   0   0 .000000      0.02830     10.33367       0.274    0  0  0  3  2    0  0  0 -3  3   6468.64  2.64E-27
 51  1   7530.26282  148   7530.29117   0   0   0   0 .000000      0.02835      9.13955       0.310    0  0  0  3  2    0  0  0 -3  3   6469.46  2.20E-27
 52  2   7572.69799  148   7572.72645   0   0   0   0 .000000      0.02846      7.92178       0.359    0  0  0  3  2    0  0  0 -3  3   6470.30  1.82E-27
 53  1   7615.94428  148   7615.97391   0   0   0   0 .000000      0.02963      6.68036       0.443    0  0  0  3  2    0  0  0 -3  3   6471.14  1.50E-27
 54  2   7660.00451  148   7660.03333   0   0   0   0 .000000      0.02882      5.41530       0.532    0  0  0  3  2    0  0  0 -3  3   6472.00  1.23E-27
 55  1   7704.87401  148   7704.90450   0   0   0   0 .000000      0.03049      4.12661       0.739    0  0  0  3  2    0  0  0 -3  3   6472.87  1.01E-27
 56  2   7750.55738  148   7750.58717   0   0   0   0 .000000      0.02979      2.81431       1.059    0  0  0  3  2    0  0  0 -3  3   6473.76  8.21E-28
 57  1   7797.05102  148   7797.08112   0   0   0   0 .000000      0.03010      1.47841       2.036    0  0  0  3  2    0  0  0 -3  3   6474.65  6.66E-28
 58  2   7844.35552  148   7844.38611   0   0   0   0 .000000      0.03059      0.11891      25.726    0  0  0  3  2    0  0  0 -3  3   6475.56  5.37E-28
 59  1   7892.47140  147   7892.50189   0   0   0   0 .000000      0.03049     -1.26415      -2.412    0  0  0  3  2    0  0  0 -3  3   6476.47  4.32E-28
 60  2   7941.39728  147   7941.42822   0   0   0   0 .000000      0.03094     -2.67075      -1.159    0  0  0  3  2    0  0  0 -3  3   6477.40  3.45E-28
 61  1   7991.13471  147   7991.16485   0   0   0   0 .000000      0.03014     -4.10087      -0.735    0  0  0  3  2    0  0  0 -3  3   6478.33  2.75E-28
 62  2   8041.67955  147   8041.71152   0   0   0   0 .000000      0.03197     -5.55448      -0.576    0  0  0  3  2    0  0  0 -3  3   6479.28  2.18E-28
 63  1   8093.03573  147   8093.06797   0   0   0   0 .000000      0.03224     -7.03154      -0.459    0  0  0  3  2    0  0  0 -3  3   6480.24  1.72E-28
 64  2   8145.20062  147   8145.23395   0   0   0   0 .000000      0.03333     -8.53202      -0.391    0  0  0  3  2    0  0  0 -3  3   6481.20  1.35E-28
 65  1   8198.17679  147   8198.20917   0   0   0   0 .000000      0.03238    -10.05587      -0.322    0  0  0  3  2    0  0  0 -3  3   6482.18  1.06E-28
 66  2   8251.96189  147   8251.99337   0   0   0   0 .000000      0.03148    -11.60306      -0.271    0  0  0  3  2    0  0  0 -3  3   6483.16  8.27E-29
 67  1   8306.55564  147   8306.58628   0   0   0   0 .000000      0.03064     12.89408       0.238    0  0  0  3  2    0  0  0 -3  3   6484.16  6.42E-29
 68  2   8361.95606  147   8361.98762   0   0   0   0 .000000      0.03156     11.42398       0.276    0  0  0  3  2    0  0  0 -3  3   6485.16  4.96E-29
 69  1   8418.16485  147   8418.19709   0   0   0   0 .000000      0.03224      9.93618       0.324    0  0  0  3  2    0  0  0 -3  3   6486.16  3.82E-29
 70  2   8475.18147  147   8475.21442   0   0   0   0 .000000      0.03295      8.43087       0.391    0  0  0  3  2    0  0  0 -3  3   6487.18  2.93E-29
 71  1   8533.00616  147   8533.03930   0   0   0   0 .000000      0.03314      6.90823       0.480    0  0  0  3  2    0  0  0 -3  3   6488.21  2.24E-29
 72  2   8591.63799  147   8591.67145   0   0   0   0 .000000      0.03346      5.36835       0.623    0  0  0  3  2    0  0  0 -3  3   6489.24  1.70E-29
 73  1   8651.07584  147   8651.11055   0   0   0   0 .000000      0.03471      3.81147       0.911    0  0  0  3  2    0  0  0 -3  3   6490.28  1.29E-29
 74  2   8711.32222  147   8711.35631   0   0   0   0 .000000      0.03409      2.23795       1.523    0  0  0  3  2    0  0  0 -3  3   6491.32  9.70E-30
 75  1   8772.37444  147   8772.40842   0   0   0   0 .000000      0.03398      0.64724       5.250    0  0  0  3  2    0  0  0 -3  3   6492.37  7.28E-30
 76  2   8834.23340  146   8834.26656   0   0   0   0 .000000      0.03316     -0.95978      -3.455    0  0  0  3  2    0  0  0 -3  3   6493.43  5.44E-30
 77  1   8896.89546  146   8896.93041   0   0   0   0 .000000      0.03495     -2.58324      -1.353    0  0  0  3  2    0  0  0 -3  3   6494.50  4.05E-30
 79  1   9024.63641  146   9024.67397   0   0   0   0 .000000      0.03756     -5.87873      -0.639    0  0  0  3  2    0  0  0 -3  3   6496.64  2.22E-30
 80  2   9089.71729  146   9089.75302   0   0   0   0 .000000      0.03573     -7.55049      -0.473    0  0  0  3  2    0  0  0 -3  3   6497.72  1.63E-30
 85  1   9427.16804  145   9427.20742   0   0   0   0 .000000      0.03938     -0.30769     -12.799    0  0  0  3  2    0  0  0 -3  3   6503.17  3.28E-31
  0  2   8538.51195   68   8538.55154   0   0   0   0 .000000      0.03959     27.66432       0.143    0  0  0  4  2    0  0  0 -4  4   8538.51  2.80E-28
  1  1   8539.32279  126   8539.36279   0   0   0   0 .000000      0.04000    -10.26278      -0.390    0  0  0  4  2    0  0  0 -4  4   8538.52  5.56E-28
  2  2   8540.94462  174   8540.98529   0   0   0   0 .000000      0.04067    -10.26889      -0.396    0  0  0  4  2    0  0  0 -4  4   8538.54  8.24E-28
  3  1   8543.37843  215   8543.41902   0   0   0   0 .000000      0.04059    -10.27805      -0.395    0  0  0  4  2    0  0  0 -4  4   8538.58  1.08E-27
  4  2   8546.62357  247   8546.66397   0   0   0   0 .000000      0.04040    -10.29027      -0.393    0  0  0  4  2    0  0  0 -4  4   8538.62  1.32E-27
  5  1   8550.67964  274   8550.72013   0   0   0   0 .000000      0.04049    -10.30555      -0.393    0  0  0  4  2    0  0  0 -4  4   8538.68  1.55E-27
  6  2   8555.54712  295   8555.58748   0   0   0   0 .000000      0.04036    -10.32388      -0.391    0  0  0  4  2    0  0  0 -4  4   8538.75  1.75E-27
  7  1   8561.22544  312   8561.26599   0   0   0   0 .000000      0.04055    -10.34528      -0.392    0  0  0  4  2    0  0  0 -4  4   8538.83  1.94E-27
  8  2   8567.71516  325   8567.75564   0   0   0   0 .000000      0.04048    -10.36975      -0.390    0  0  0  4  2    0  0  0 -4  4   8538.92  2.10E-27
  9  1   8575.01546  335   8575.05638   0   0   0   0 .000000      0.04092    -10.39729      -0.394    0  0  0  4  2    0  0  0 -4  4   8539.02  2.24E-27
 10  2   8583.12775  342   8583.16818   0   0   0   0 .000000      0.04043    -10.42791      -0.388    0  0  0  4  2    0  0  0 -4  4   8539.13  2.36E-27
 11  1   8592.05037  347   8592.09100   0   0   0   0 .000000      0.04063      9.37457       0.433    0  0  0  4  2    0  0  0 -4  4   8539.25  2.49E-27
 12  2   8601.78419  350   8601.82480   0   0   0   0 .000000      0.04061      8.91733       0.455    0  0  0  4  2    0  0  0 -4  4   8539.38  2.60E-27
 13  1   8612.32879  351   8612.36952   0   0   0   0 .000000      0.04073      8.42201       0.484    0  0  0  4  2    0  0  0 -4  4   8539.53  2.68E-27
 14  2   8623.68434  352   8623.72510   0   0   0   0 .000000      0.04076      7.88860       0.517    0  0  0  4  2    0  0  0 -4  4   8539.68  2.74E-27
 15  1   8635.85064  352   8635.89150   0   0   0   0 .000000      0.04086      7.31712       0.558    0  0  0  4  2    0  0  0 -4  4   8539.85  2.77E-27
 16  2   8648.82772  352   8648.86865   0   0   0   0 .000000      0.04093      6.70758       0.610    0  0  0  4  2    0  0  0 -4  4   8540.03  2.78E-27
 17  1   8662.61557  352   8662.65647   0   0   0   0 .000000      0.04090      6.05997       0.675    0  0  0  4  2    0  0  0 -4  4   8540.22  2.77E-27
 18  2   8677.21390  352   8677.25491   0   0   0   0 .000000      0.04101      5.37429       0.763    0  0  0  4  2    0  0  0 -4  4   8540.41  2.74E-27
 19  1   8692.62279  352   8692.66388   0   0   0   0 .000000      0.04109      4.65058       0.883    0  0  0  4  2    0  0  0 -4  4   8540.62  2.69E-27
 20  2   8708.84208  352   8708.88330   0   0   0   0 .000000      0.04122      3.88883       1.060    0  0  0  4  2    0  0  0 -4  4   8540.84  2.62E-27
 21  1   8725.87182  352   8725.91310   0   0   0   0 .000000      0.04128      3.08905       1.336    0  0  0  4  2    0  0  0 -4  4   8541.07  2.54E-27
 22  2   8743.71201  352   8743.75318   0   0   0   0 .000000      0.04117      2.25124       1.829    0  0  0  4  2    0  0  0 -4  4   8541.31  2.44E-27
 23  1   8762.36201  352   8762.40345   0   0   0   0 .000000      0.04144      1.37539       3.013    0  0  0  4  2    0  0  0 -4  4   8541.56  2.34E-27
 24  2   8781.82164  352   8781.86382   0   0   0   0 .000000      0.04218      0.46157       9.138    0  0  0  4  2    0  0  0 -4  4   8541.82  0.00E+00
 25  1   8802.09238  351   8802.13418   0   0   0   0 .000000      0.04180     -0.49024      -8.527    0  0  0  4  2    0  0  0 -4  4   8542.09  2.10E-27
 26  2   8823.17264  351   8823.21444   0   0   0   0 .000000      0.04180     -1.48000      -2.824    0  0  0  4  2    0  0  0 -4  4   8542.37  1.97E-27
 27  1   8845.06253  351   8845.10447   0   0   0   0 .000000      0.04194     -2.50777      -1.673    0  0  0  4  2    0  0  0 -4  4   8542.66  1.84E-27
 28  2   8867.76220  351   8867.80418   0   0   0   0 .000000      0.04198     -3.57346      -1.175    0  0  0  4  2    0  0  0 -4  4   8542.96  1.71E-27
 29  1   8891.27147  351   8891.31344   0   0   0   0 .000000      0.04197      4.63284       0.906    0  0  0  4  2    0  0  0 -4  4   8543.27  1.59E-27
 30  2   8915.59081  351   8915.63214   0   0   0   0 .000000      0.04133      3.84317       1.075    0  0  0  4  2    0  0  0 -4  4   8543.59  1.46E-27
 31  1   8940.71787  351   8940.76014   0   0   0   0 .000000      0.04227      3.02713       1.396    0  0  0  4  2    0  0  0 -4  4   8543.92  1.33E-27
 32  2   8966.65542  351   8966.69732   0   0   0   0 .000000      0.04190      2.18473       1.918    0  0  0  4  2    0  0  0 -4  4   8544.26  1.21E-27
 33  1   8993.40110  351   8993.44354   0   0   0   0 .000000      0.04244      1.31597       3.225    0  0  0  4  2    0  0  0 -4  4   8544.60  1.10E-27
 34  2   9020.95600  351   9020.99867   0   0   0   0 .000000      0.04267      0.42085      10.139    0  0  0  4  2    0  0  0 -4  4   8544.96  9.92E-28
 35  1   9049.32068  350   9049.36256   0   0   0   0 .000000      0.04188     -0.50064      -8.366    0  0  0  4  2    0  0  0 -4  4   8545.32  8.89E-28
 36  2   9078.49189  350   9078.53508   0   0   0   0 .000000      0.04319     -1.44850      -2.982    0  0  0  4  2    0  0  0 -4  4   8545.69  7.94E-28
 37  1   9108.47420  350   9108.51606   0   0   0   0 .000000      0.04186     -2.42273      -1.728    0  0  0  4  2    0  0  0 -4  4   8546.07  7.05E-28
 38  2   9139.26198  350   9139.30536   0   0   0   0 .000000      0.04338     -3.42334      -1.267    0  0  0  4  2    0  0  0 -4  4   8546.46  6.23E-28
 39  1   9170.85967  350   9170.90281   0   0   0   0 .000000      0.04314      3.31093       1.303    0  0  0  4  2    0  0  0 -4  4   8546.86  5.48E-28
 40  2   9203.26414  350   9203.30825   0   0   0   0 .000000      0.04411      2.59558       1.700    0  0  0  4  2    0  0  0 -4  4   8547.26  4.80E-28
 41  1   9236.47764  350   9236.52153   0   0   0   0 .000000      0.04389      1.85964       2.360    0  0  0  4  2    0  0  0 -4  4   8547.68  4.18E-28
 42  2   9270.49873  350   9270.54246   0   0   0   0 .000000      0.04373      1.10408       3.961    0  0  0  4  2    0  0  0 -4  4   8548.10  3.63E-28
 43  1   9305.32534  350   9305.37087   0   0   0   0 .000000      0.04553      0.32828      13.870    0  0  0  4  2    0  0  0 -4  4   8548.53  3.13E-28
 44  2   9340.96104  349   9341.00658   0   0   0   0 .000000      0.04554     -0.46710      -9.750    0  0  0  4  2    0  0  0 -4  4   8548.96  2.69E-28
 45  1   9377.40480  349   9377.44942   0   0   0   0 .000000      0.04462     -1.28235      -3.479    0  0  0  4  2    0  0  0 -4  4   8549.40  2.31E-28
 46  2   9414.65360  349   9414.69918   0   0   0   0 .000000      0.04558     -2.11744      -2.153    0  0  0  4  2    0  0  0 -4  4   8549.85  1.96E-28
 47  1   9452.70945  349   9452.75568   0   0   0   0 .000000      0.04623     -2.97230      -1.555    0  0  0  4  2    0  0  0 -4  4   8550.31  1.67E-28
 48  2   9491.57237  349   9491.61873   0   0   0   0 .000000      0.04636     -3.84683      -1.205    0  0  0  4  2    0  0  0 -4  4   8550.77  1.41E-28
 49  1   9531.24291  349   9531.28812   0   0   0   0 .000000      0.04521     -4.74094      -0.954    0  0  0  4  2    0  0  0 -4  4   8551.24  1.18E-28
 50  2   9571.71545  349   9571.76365   0   0   0   0 .000000      0.04820     -5.65459      -0.852    0  0  0  4  2    0  0  0 -4  4   8551.72  9.88E-29
 51  1   9612.99719  349   9613.04511   0   0   0   0 .000000      0.04792     -6.58751      -0.727    0  0  0  4  2    0  0  0 -4  4   8552.20  8.23E-29
 52  2   9655.08406  349   9655.13229   0   0   0   0 .000000      0.04823      6.23398       0.774    0  0  0  4  2    0  0  0 -4  4   8552.68  6.82E-29
 53  1   9697.97779  349   9698.02498   0   0   0   0 .000000      0.04719      4.27420       1.104    0  0  0  4  2    0  0  0 -4  4   8553.18  5.63E-29
 54  2   9741.67610  349   9741.72294   0   0   0   0 .000000      0.04684      2.27793       2.056    0  0  0  4  2    0  0  0 -4  4   8553.68  4.63E-29
 55  1   9786.17720  349   9786.22597   0   0   0   0 .000000      0.04877      0.24523      19.886    0  0  0  4  2    0  0  0 -4  4   8554.18  0.00E+00
 56  2   9831.48636  348   9831.53382   0   0   0   0 .000000      0.04746     -1.82390      -2.602    0  0  0  4  2    0  0  0 -4  4   8554.69  3.09E-29
 57  1   9877.59827  348   9877.64626   0   0   0   0 .000000      0.04799     -3.92937      -1.221    0  0  0  4  2    0  0  0 -4  4   8555.20  2.50E-29
 58  2   9924.51456  348   9924.56307   0   0   0   0 .000000      0.04851      5.87834       0.825    0  0  0  4  2    0  0  0 -4  4   8555.71  2.02E-29
 59  1   9972.23462  348   9972.28398   0   0   0   0 .000000      0.04936      5.22220       0.945    0  0  0  4  2    0  0  0 -4  4   8556.23  1.63E-29
 60  2  10020.75746  348  10020.80877   0   0   0   0 .000000      0.05131      4.55845       1.126    0  0  0  4  2    0  0  0 -4  4   8556.76  1.30E-29
 61  1  10070.08575  348  10070.13718   0   0   0   0 .000000      0.05143      3.88693       1.323    0  0  0  4  2    0  0  0 -4  4   8557.29  1.04E-29
  0  2  12636.20696  188  12636.11001   0   0   0   0 .000000     -0.09695     16.84152      -0.576    0  0  0  6  2    0  0  0 -6  6  12636.21  1.39E-30
  1  1  12637.00418  356  12636.90788   0   0   0   0 .000000     -0.09630     16.82988      -0.572    0  0  0  6  2    0  0  0 -6  6  12636.20  2.77E-30
  2  2  12638.60012  504  12638.50361   0   0   0   0 .000000     -0.09651     12.09559      -0.798    0  0  0  6  2    0  0  0 -6  6  12636.20  4.10E-30
  3  1  12640.99360  635  12640.89719   0   0   0   0 .000000     -0.09641     12.05990      -0.799    0  0  0  6  2    0  0  0 -6  6  12636.19  5.38E-30
  4  2  12644.18522  748  12644.08862   0   0   0   0 .000000     -0.09660     -1.65833       5.825    0  0  0  6  2    0  0  0 -6  6  12636.19  6.58E-30
  5  1  12648.17461  848  12648.07787   0   0   0   0 .000000     -0.09674     -1.72016       5.624    0  0  0  6  2    0  0  0 -6  6  12636.17  7.71E-30
  6  2  12652.96220  934  12652.86493   0   0   0   0 .000000     -0.09727     -1.79436       5.421    0  0  0  6  2    0  0  0 -6  6  12636.16  8.74E-30
  7  1  12658.54623 1008  12658.44978   0   0   0   0 .000000     -0.09645     -1.88093       5.128    0  0  0  6  2    0  0  0 -6  6  12636.15  9.67E-30
  8  2  12664.92848 1071  12664.83240   0   0   0   0 .000000     -0.09608     -1.97987       4.853    0  0  0  6  2    0  0  0 -6  6  12636.13  0.00E+00
  9  1  12672.10880 1123  12672.01274   0   0   0   0 .000000     -0.09606     -2.09118       4.594    0  0  0  6  2    0  0  0 -6  6  12636.11  0.00E+00
 10  2  12680.08767 1166  12679.99078   0   0   0   0 .000000     -0.09689     -2.21488       4.374    0  0  0  6  2    0  0  0 -6  6  12636.09  0.00E+00
 11  1  12688.86262 1201  12688.76649   0   0   0   0 .000000     -0.09613     -2.35094       4.089    0  0  0  6  2    0  0  0 -6  6  12636.06  0.00E+00
 12  2  12698.43633 1230  12698.33981   0   0   0   0 .000000     -0.09652      1.88577      -5.118    0  0  0  6  2    0  0  0 -6  6  12636.04  0.00E+00
 13  1  12708.80695 1252  12708.71071   0   0   0   0 .000000     -0.09624      1.33863      -7.189    0  0  0  6  2    0  0  0 -6  6  12636.01  0.00E+00
 14  2  12719.97574 1271  12719.87913   0   0   0   0 .000000     -0.09661      0.75286     -12.832    0  0  0  6  2    0  0  0 -6  6  12635.98  0.00E+00
 15  1  12731.94153 1285  12731.84506   0   0   0   0 .000000     -0.09647      0.11927     -80.887    0  0  0  6  2    0  0  0 -6  6  12635.94  0.00E+00
 16  2  12744.70495 1294  12744.60838   0   0   0   0 .000000     -0.09657     -0.55435      17.420    0  0  0  6  2    0  0  0 -6  6  12635.90  1.38E-29
 17  1  12758.26471 1301  12758.16909   0   0   0   0 .000000     -0.09562     -1.26549       7.556    0  0  0  6  2    0  0  0 -6  6  12635.86  1.38E-29
 18  2  12772.62373 1306  12772.52711   0   0   0   0 .000000     -0.09662     -2.02750       4.765    0  0  0  6  2    0  0  0 -6  6  12635.82  1.36E-29
 19  1  12787.77809 1309  12787.68235   0   0   0   0 .000000     -0.09574     -2.82313       3.391    0  0  0  6  2    0  0  0 -6  6  12635.78  1.33E-29
 20  2  12803.72990 1311  12803.63477   0   0   0   0 .000000     -0.09513     -3.66400       2.596    0  0  0  6  2    0  0  0 -6  6  12635.73  1.30E-29
 21  1  12820.48016 1312  12820.38429   0   0   0   0 .000000     -0.09587      4.21836      -2.273    0  0  0  6  2    0  0  0 -6  6  12635.68  1.26E-29
 22  2  12838.02501 1312  12837.93095   0   0   0   0 .000000     -0.09406      3.48887      -2.696    0  0  0  6  2    0  0  0 -6  6  12635.63  1.21E-29
 23  1  12856.37034 1312  12856.27452   0   0   0   0 .000000     -0.09582      2.72651      -3.515    0  0  0  6  2    0  0  0 -6  6  12635.57  1.16E-29
 24  2  12875.50994 1312  12875.41497   0   0   0   0 .000000     -0.09497      1.93266      -4.914    0  0  0  6  2    0  0  0 -6  6  12635.51  0.00E+00
 25  1  12895.44710 1312  12895.35228   0   0   0   0 .000000     -0.09482      1.11672      -8.491    0  0  0  6  2    0  0  0 -6  6  12635.45  0.00E+00
 26  2  12916.18128 1312  12916.08634   0   0   0   0 .000000     -0.09494      0.26305     -36.092    0  0  0  6  2    0  0  0 -6  6  12635.38  0.00E+00
 27  1  12937.71248 1311  12937.61711   0   0   0   0 .000000     -0.09537     -0.61437      15.524    0  0  0  6  2    0  0  0 -6  6  12635.31  9.13E-30
 28  2  12960.03875 1311  12959.94453   0   0   0   0 .000000     -0.09422     -1.53377       6.143    0  0  0  6  2    0  0  0 -6  6  12635.24  8.48E-30
 29  1  12983.16314 1311  12983.06864   0   0   0   0 .000000     -0.09450      2.37224      -3.984    0  0  0  6  2    0  0  0 -6  6  12635.16  7.84E-30
 30  2  13007.08351 1311  13006.98927   0   0   0   0 .000000     -0.09424      1.15619      -8.151    0  0  0  6  2    0  0  0 -6  6  12635.08  7.21E-30
 31  1  13031.79991 1311  13031.80684   0   0   0   0 .000000      0.00693      0.10043       6.900    0  0  0  6  2    0  0  0 -6  6  12635.00  0.00E+00
 32  2  13057.31402 1310  13057.22008   0   0   0   0 .000000     -0.09394     -1.39617       6.728    0  0  0  6  2    0  0  0 -6  6  12634.91  5.99E-30
 33  1  13083.62257 1310  13083.53035   0   0   0   0 .000000     -0.09222     -2.73153       3.376    0  0  0  6  2    0  0  0 -6  6  12634.82  5.43E-30
 34  2  13110.72902 1310  13110.63730   0   0   0   0 .000000     -0.09172      3.52724      -2.600    0  0  0  6  2    0  0  0 -6  6  12634.73  0.00E+00
 35  1  13138.63287 1310  13138.54115   0   0   0   0 .000000     -0.09172      2.54282      -3.607    0  0  0  6  2    0  0  0 -6  6  12634.63  0.00E+00
 36  2  13167.33374 1310  13167.24228   0   0   0   0 .000000     -0.09146      1.17075      -7.812    0  0  0  6  2    0  0  0 -6  6  12634.53  0.00E+00
 37  1  13196.83069 1309  13196.74129   0   0   0   0 .000000     -0.08940      0.49583     -18.031    0  0  0  6  2    0  0  0 -6  6  12634.43  0.00E+00
  1  2    576.27371    1    576.28226   0   0   0   0 .000000      0.00855  -1138.60802      -0.001    0  1  1  0  1    0 -1 -1  0  2    576.27  1.10E-23
  2  1    577.95327    1    577.96192   0   0   0   0 .000000      0.00865   -575.60466      -0.002    0  1  1  0  1    0 -1 -1  0  2    576.35  1.82E-23
  3  2    580.47253    1    580.48141   0   0   0   0 .000000      0.00888   -575.60536      -0.002    0  1  1  0  1    0 -1 -1  0  2    576.47  2.52E-23
  4  1    583.83176    1    583.84071   0   0   0   0 .000000      0.00895   -575.60629      -0.002    0  1  1  0  1    0 -1 -1  0  2    576.63  3.19E-23
  5  2    588.03121    1    588.03980   0   0   0   0 .000000      0.00859   -575.60745      -0.001    0  1  1  0  1    0 -1 -1  0  2    576.83  3.82E-23
  6  1    593.07002    1    593.07866   0   0   0   0 .000000      0.00864   -575.60885      -0.002    0  1  1  0  1    0 -1 -1  0  2    577.07  4.41E-23
  7  2    598.94835    1    598.95726   0   0   0   0 .000000      0.00891   -575.61048      -0.002    0  1  1  0  1    0 -1 -1  0  2    577.35  4.94E-23
  8  1    605.66665    1    605.67558   0   0   0   0 .000000      0.00893   -575.61234      -0.002    0  1  1  0  1    0 -1 -1  0  2    577.67  5.42E-23
  9  2    613.22484    1    613.23358   0   0   0   0 .000000      0.00874   -575.61443      -0.002    0  1  1  0  1    0 -1 -1  0  2    578.02  5.84E-23
 10  1    621.62246    1    621.63122   0   0   0   0 .000000      0.00876   -575.61675      -0.002    0  1  1  0  1    0 -1 -1  0  2    578.42  6.20E-23
 11  2    630.85965    1    630.86846   0   0   0   0 .000000      0.00881   -575.61930      -0.002    0  1  1  0  1    0 -1 -1  0  2    578.86  6.49E-23
 12  1    640.93655    1    640.94525   0   0   0   0 .000000      0.00870   -575.62208      -0.002    0  1  1  0  1    0 -1 -1  0  2    579.34  6.72E-23
 13  2    651.85283    1    651.86154   0   0   0   0 .000000      0.00871   -575.62509      -0.002    0  1  1  0  1    0 -1 -1  0  2    579.85  6.88E-23
 14  1    663.60857    1    663.61728   0   0   0   0 .000000      0.00871   -575.62833      -0.002    0  1  1  0  1    0 -1 -1  0  2    580.41  6.98E-23
 15  2    676.20368    1    676.21239   0   0   0   0 .000000      0.00871   -575.63180      -0.002    0  1  1  0  1    0 -1 -1  0  2    581.00  7.02E-23
 16  1    689.63812    1    689.64683   0   0   0   0 .000000      0.00871   -575.63549      -0.002    0  1  1  0  1    0 -1 -1  0  2    581.64  7.00E-23
 17  2    703.91180    1    703.92052   0   0   0   0 .000000      0.00872   -575.63941      -0.002    0  1  1  0  1    0 -1 -1  0  2    582.31  6.92E-23
 18  1    719.02466    1    719.03338   0   0   0   0 .000000      0.00872   -575.64355      -0.002    0  1  1  0  1    0 -1 -1  0  2    583.02  6.80E-23
 19  2    734.97662    1    734.98534   0   0   0   0 .000000      0.00872   -575.64792      -0.002    0  1  1  0  1    0 -1 -1  0  2    583.78  6.63E-23
 20  1    751.76760    1    751.77632   0   0   0   0 .000000      0.00872   -575.65252      -0.002    0  1  1  0  1    0 -1 -1  0  2    584.57  6.43E-23
 21  2    769.39751    1    769.40623   0   0   0   0 .000000      0.00872   -575.65733      -0.002    0  1  1  0  1    0 -1 -1  0  2    585.40  6.19E-23
 22  1    787.86626    1    787.87499   0   0   0   0 .000000      0.00873   -575.66237      -0.002    0  1  1  0  1    0 -1 -1  0  2    586.27  5.92E-23
 23  2    807.17373    1    807.18249   0   0   0   0 .000000      0.00876   -575.66762      -0.002    0  1  1  0  1    0 -1 -1  0  2    587.17  5.63E-23
 24  1    827.31990    1    827.32863   0   0   0   0 .000000      0.00873   -575.67310      -0.002    0  1  1  0  1    0 -1 -1  0  2    588.12  5.32E-23
 25  2    848.30455    1    848.31332   0   0   0   0 .000000      0.00877   -575.67879      -0.002    0  1  1  0  1    0 -1 -1  0  2    589.10  5.00E-23
 26  1    870.12778    1    870.13645   0   0   0   0 .000000      0.00867   -575.68470      -0.002    0  1  1  0  1    0 -1 -1  0  2    590.13  4.67E-23
 27  2    892.78917    1    892.79790   0   0   0   0 .000000      0.00873   -575.69082      -0.002    0  1  1  0  1    0 -1 -1  0  2    591.19  4.34E-23
 28  1    916.28884    1    916.29757   0   0   0   0 .000000      0.00873   -575.69716      -0.002    0  1  1  0  1    0 -1 -1  0  2    592.29  4.02E-23
 29  2    940.62672    1    940.63532   0   0   0   0 .000000      0.00860   -575.70371      -0.001    0  1  1  0  1    0 -1 -1  0  2    593.43  3.69E-23
 30  1    965.80252    1    965.81103   0   0   0   0 .000000      0.00851   -575.71047      -0.001    0  1  1  0  1    0 -1 -1  0  2    594.60  3.38E-23
 31  2    991.81608    1    991.82457   0   0   0   0 .000000      0.00849   -575.71744      -0.001    0  1  1  0  1    0 -1 -1  0  2    595.82  3.07E-23
 32  1   1018.66735    1   1018.67582   0   0   0   0 .000000      0.00847   -575.72461      -0.001    0  1  1  0  1    0 -1 -1  0  2    597.07  2.78E-23
 33  2   1046.35606    1   1046.36463   0   0   0   0 .000000      0.00857   -575.73200      -0.001    0  1  1  0  1    0 -1 -1  0  2    598.36  2.51E-23
 34  1   1074.88225    1   1074.89087   0   0   0   0 .000000      0.00862   -575.73959      -0.001    0  1  1  0  1    0 -1 -1  0  2    599.68  2.25E-23
 35  2   1104.24579    1   1104.25437   0   0   0   0 .000000      0.00858   -575.74738      -0.001    0  1  1  0  1    0 -1 -1  0  2    601.05  2.01E-23
 36  1   1134.44651    1   1134.45500   0   0   0   0 .000000      0.00849   -575.75537      -0.001    0  1  1  0  1    0 -1 -1  0  2    602.45  1.78E-23
 37  2   1165.48407    1   1165.49260   0   0   0   0 .000000      0.00853   -575.76356      -0.001    0  1  1  0  1    0 -1 -1  0  2    603.88  1.57E-23
 38  1   1197.35853    1   1197.36701   0   0   0   0 .000000      0.00848   -575.77194      -0.001    0  1  1  0  1    0 -1 -1  0  2    605.36  1.38E-23
 39  2   1230.06964    1   1230.07807   0   0   0   0 .000000      0.00843   -575.78052      -0.001    0  1  1  0  1    0 -1 -1  0  2    606.87  1.21E-23
 40  1   1263.61717    1   1263.62560   0   0   0   0 .000000      0.00843   -575.78930      -0.001    0  1  1  0  1    0 -1 -1  0  2    608.42  1.05E-23
 41  2   1298.00119    1   1298.00944   0   0   0   0 .000000      0.00825   -575.79827      -0.001    0  1  1  0  1    0 -1 -1  0  2    610.00  9.14E-24
 42  1   1333.22101    1   1333.22942   0   0   0   0 .000000      0.00841   -575.80742      -0.001    0  1  1  0  1    0 -1 -1  0  2    611.62  7.89E-24
 43  2   1369.27701    1   1369.28533   0   0   0   0 .000000      0.00832   -575.81676      -0.001    0  1  1  0  1    0 -1 -1  0  2    613.28  6.78E-24
 44  1   1406.16880    1   1406.17702   0   0   0   0 .000000      0.00822   -575.82629      -0.001    0  1  1  0  1    0 -1 -1  0  2    614.97  5.80E-24
 45  2   1443.89607    1   1443.90428   0   0   0   0 .000000      0.00821   -575.83600      -0.001    0  1  1  0  1    0 -1 -1  0  2    616.70  4.93E-24
 46  1   1482.45865    1   1482.46691   0   0   0   0 .000000      0.00826   -575.84589      -0.001    0  1  1  0  1    0 -1 -1  0  2    618.46  4.18E-24
 47  2   1521.85641    1   1521.86474   0   0   0   0 .000000      0.00833   -575.85595      -0.001    0  1  1  0  1    0 -1 -1  0  2    620.26  3.53E-24
 48  1   1562.08920    1   1562.09754   0   0   0   0 .000000      0.00834   -575.86619      -0.001    0  1  1  0  1    0 -1 -1  0  2    622.09  2.96E-24
 49  2   1603.15683    1   1603.16511   0   0   0   0 .000000      0.00828   -575.87661      -0.001    0  1  1  0  1    0 -1 -1  0  2    623.96  2.47E-24
 50  1   1645.05905    1   1645.06725   0   0   0   0 .000000      0.00820   -575.88719      -0.001    0  1  1  0  1    0 -1 -1  0  2    625.86  2.06E-24
 51  2   1687.79559    1   1687.80373   0   0   0   0 .000000      0.00814   -575.89794      -0.001    0  1  1  0  1    0 -1 -1  0  2    627.80  1.71E-24
 52  1   1731.36576    1   1731.37435   0   0   0   0 .000000      0.00859   -575.90886      -0.001    0  1  1  0  1    0 -1 -1  0  2    629.77  1.41E-24
 53  2   1775.77084    1   1775.77886   0   0   0   0 .000000      0.00802   -575.91994      -0.001    0  1  1  0  1    0 -1 -1  0  2    631.77  1.16E-24
 54  1   1821.00899    1   1821.01705   0   0   0   0 .000000      0.00806   -575.93118      -0.001    0  1  1  0  1    0 -1 -1  0  2    633.81  9.45E-25
 55  2   1867.08052    1   1867.08869   0   0   0   0 .000000      0.00817   -575.94258      -0.001    0  1  1  0  1    0 -1 -1  0  2    635.88  7.69E-25
 56  1   1913.98555    1   1913.99353   0   0   0   0 .000000      0.00798   -575.95413      -0.001    0  1  1  0  1    0 -1 -1  0  2    637.99  6.23E-25
 57  2   1961.72320    1   1961.73133   0   0   0   0 .000000      0.00813   -575.96583      -0.001    0  1  1  0  1    0 -1 -1  0  2    640.12  5.03E-25
 58  1   2010.29362    1   2010.30186   0   0   0   0 .000000      0.00824   -575.97768      -0.001    0  1  1  0  1    0 -1 -1  0  2    642.29  4.04E-25
 59  2   2059.69664    1   2059.70485   0   0   0   0 .000000      0.00821   -575.98967      -0.001    0  1  1  0  1    0 -1 -1  0  2    644.50  3.23E-25
 60  1   2109.93153    1   2109.94006   0   0   0   0 .000000      0.00853   -576.00181      -0.001    0  1  1  0  1    0 -1 -1  0  2    646.73  2.57E-25
 61  2   2160.99808    1   2161.00723   0   0   0   0 .000000      0.00915   -576.01408      -0.002    0  1  1  0  1    0 -1 -1  0  2    649.00  2.04E-25
 62  1   2212.89826    1   2212.90609   0   0   0   0 .000000      0.00783   -576.02649      -0.001    0  1  1  0  1    0 -1 -1  0  2    651.30  1.61E-25
 63  2   2265.62770    1   2265.63637   0   0   0   0 .000000      0.00867   -576.03904      -0.002    0  1  1  0  1    0 -1 -1  0  2    653.63  1.27E-25
 64  1   2319.18902    1   2319.19782   0   0   0   0 .000000      0.00880   -576.05171      -0.002    0  1  1  0  1    0 -1 -1  0  2    655.99  9.93E-26
 65  2   2373.58174    1   2373.59014   0   0   0   0 .000000      0.00840   -576.06451      -0.001    0  1  1  0  1    0 -1 -1  0  2    658.38  7.74E-26
 66  1   2428.80357    1   2428.81306   0   0   0   0 .000000      0.00949   -576.07743      -0.002    0  1  1  0  1    0 -1 -1  0  2    660.80  6.01E-26
 67  2   2484.85839    1   2484.86630   0   0   0   0 .000000      0.00791   -576.09048      -0.001    0  1  1  0  1    0 -1 -1  0  2    663.26  4.64E-26
 68  1   2541.74090    1   2541.74956   0   0   0   0 .000000      0.00866   -576.10363      -0.002    0  1  1  0  1    0 -1 -1  0  2    665.74  3.57E-26
 69  2   2599.45532    1   2599.46256   0   0   0   0 .000000      0.00724   -576.11690      -0.001    0  1  1  0  1    0 -1 -1  0  2    668.26  2.74E-26
 70  1   2657.99606    1   2658.00499   0   0   0   0 .000000      0.00893   -576.13028      -0.002    0  1  1  0  1    0 -1 -1  0  2    670.80  2.09E-26
 72  1   2777.56692    1   2777.57695   0   0   0   0 .000000      0.01003   -576.15735      -0.002    0  1  1  0  1    0 -1 -1  0  2    675.97  1.20E-26
 73  2   2838.59701    1   2838.60586   0   0   0   0 .000000      0.00885   -576.17104      -0.002    0  1  1  0  1    0 -1 -1  0  2    678.60  9.06E-27
 74  1   2900.45209    1   2900.46298   0   0   0   0 .000000      0.01089   -576.18481      -0.002    0  1  1  0  1    0 -1 -1  0  2    681.25  6.79E-27
 75  2   2963.13912    1   2963.14798   0   0   0   0 .000000      0.00886   -576.19868      -0.002    0  1  1  0  1    0 -1 -1  0  2    683.94  5.08E-27
 76  1   3026.64900    1   3026.66054   0   0   0   0 .000000      0.01154   -576.21264      -0.002    0  1  1  0  1    0 -1 -1  0  2    686.65  3.78E-27
 78  1   3156.15591    1   3156.16703   0   0   0   0 .000000      0.01112   -576.24079      -0.002    0  1  1  0  1    0 -1 -1  0  2    692.16  2.07E-27
 80  1   3288.97022    1   3288.97977   0   0   0   0 .000000      0.00955   -576.26923      -0.002    0  1  1  0  1    0 -1 -1  0  2    697.77  1.11E-27
  1  1    576.27160    2    576.28066   0   0   0   0 .000000      0.00906   -568.90847      -0.002    0  1  1  0  2    0 -1 -1  0  2    576.27  7.44E-24
  2  2    577.94841    2    577.95709   0   0   0   0 .000000      0.00868   -568.91170      -0.002    0  1  1  0  2    0 -1 -1  0  2    576.35  1.12E-23
  3  1    580.46283    2    580.47172   0   0   0   0 .000000      0.00889   -568.91655      -0.002    0  1  1  0  2    0 -1 -1  0  2    576.46  1.49E-23
  4  2    583.81575    2    583.82453   0   0   0   0 .000000      0.00878   -568.92301      -0.002    0  1  1  0  2    0 -1 -1  0  2    576.62  1.85E-23
  5  1    588.00663    2    588.01552   0   0   0   0 .000000      0.00889   -568.93106      -0.002    0  1  1  0  2    0 -1 -1  0  2    576.81  2.20E-23
  6  2    593.03572    2    593.04467   0   0   0   0 .000000      0.00895   -568.94069      -0.002    0  1  1  0  2    0 -1 -1  0  2    577.04  2.54E-23
  7  1    598.90305    2    598.91193   0   0   0   0 .000000      0.00888   -568.95189      -0.002    0  1  1  0  2    0 -1 -1  0  2    577.30  2.85E-23
  8  2    605.60853    2    605.61730   0   0   0   0 .000000      0.00877   -568.96465      -0.002    0  1  1  0  2    0 -1 -1  0  2    577.61  3.14E-23
  9  1    613.15180    2    613.16072   0   0   0   0 .000000      0.00892   -568.97894      -0.002    0  1  1  0  2    0 -1 -1  0  2    577.95  3.40E-23
 10  2    621.53332    2    621.54217   0   0   0   0 .000000      0.00885   -568.99475      -0.002    0  1  1  0  2    0 -1 -1  0  2    578.33  3.63E-23
 11  1    630.75283    2    630.76160   0   0   0   0 .000000      0.00877   -569.01204      -0.002    0  1  1  0  2    0 -1 -1  0  2    578.75  3.82E-23
 12  2    640.81019    2    640.81896   0   0   0   0 .000000      0.00877   -569.03079      -0.002    0  1  1  0  2    0 -1 -1  0  2    579.21  3.99E-23
 13  1    651.70546    2    651.71420   0   0   0   0 .000000      0.00874   -569.05098      -0.002    0  1  1  0  2    0 -1 -1  0  2    579.71  4.12E-23
 14  2    663.43855    2    663.44726   0   0   0   0 .000000      0.00871   -569.07258      -0.002    0  1  1  0  2    0 -1 -1  0  2    580.24  4.21E-23
 15  1    676.00938    2    676.01810   0   0   0   0 .000000      0.00872   -569.09554      -0.002    0  1  1  0  2    0 -1 -1  0  2    580.81  4.27E-23
 16  2    689.41790    2    689.42663   0   0   0   0 .000000      0.00873   -569.11984      -0.002    0  1  1  0  2    0 -1 -1  0  2    581.42  4.30E-23
 17  1    703.66406    2    703.67280   0   0   0   0 .000000      0.00874   -569.14545      -0.002    0  1  1  0  2    0 -1 -1  0  2    582.06  4.29E-23
 18  2    718.74778    2    718.75653   0   0   0   0 .000000      0.00875   -569.17231      -0.002    0  1  1  0  2    0 -1 -1  0  2    582.75  4.26E-23
 19  1    734.66899    2    734.67775   0   0   0   0 .000000      0.00876   -569.20039      -0.002    0  1  1  0  2    0 -1 -1  0  2    583.47  4.19E-23
 20  2    751.42760    2    751.43636   0   0   0   0 .000000      0.00876   -569.22966      -0.002    0  1  1  0  2    0 -1 -1  0  2    584.23  4.10E-23
 21  1    769.02353    2    769.03230   0   0   0   0 .000000      0.00877   -569.26005      -0.002    0  1  1  0  2    0 -1 -1  0  2    585.02  3.99E-23
 22  2    787.45668    2    787.46546   0   0   0   0 .000000      0.00878   -569.29153      -0.002    0  1  1  0  2    0 -1 -1  0  2    585.86  3.85E-23
 23  1    806.72706    2    806.73575   0   0   0   0 .000000      0.00869   -569.32405      -0.002    0  1  1  0  2    0 -1 -1  0  2    586.73  3.70E-23
 24  2    826.83433    2    826.84308   0   0   0   0 .000000      0.00875   -569.35756      -0.002    0  1  1  0  2    0 -1 -1  0  2    587.63  3.53E-23
 25  1    847.77867    2    847.78734   0   0   0   0 .000000      0.00867   -569.39201      -0.002    0  1  1  0  2    0 -1 -1  0  2    588.58  3.35E-23
 26  2    869.55989    2    869.56843   0   0   0   0 .000000      0.00854   -569.42734      -0.001    0  1  1  0  2    0 -1 -1  0  2    589.56  3.16E-23
 27  1    892.17753    2    892.18623   0   0   0   0 .000000      0.00870   -569.46350      -0.002    0  1  1  0  2    0 -1 -1  0  2    590.58  2.97E-23
 28  2    915.63195    2    915.64063   0   0   0   0 .000000      0.00868   -569.50045      -0.002    0  1  1  0  2    0 -1 -1  0  2    591.63  2.77E-23
 29  1    939.92277    2    939.93150   0   0   0   0 .000000      0.00873   -569.53811      -0.002    0  1  1  0  2    0 -1 -1  0  2    592.72  2.58E-23
 30  2    965.05002    2    965.05874   0   0   0   0 .000000      0.00872   -569.57645      -0.002    0  1  1  0  2    0 -1 -1  0  2    593.85  2.38E-23
 31  1    991.01366    2    991.02219   0   0   0   0 .000000      0.00853   -569.61539      -0.001    0  1  1  0  2    0 -1 -1  0  2    595.01  2.19E-23
 32  2   1017.81315    2   1017.82174   0   0   0   0 .000000      0.00859   -569.65489      -0.002    0  1  1  0  2    0 -1 -1  0  2    596.21  2.00E-23
 33  1   1045.44881    2   1045.45725   0   0   0   0 .000000      0.00844   -569.69488      -0.001    0  1  1  0  2    0 -1 -1  0  2    597.45  1.82E-23
 34  2   1073.91999    2   1073.92857   0   0   0   0 .000000      0.00858   -569.73531      -0.002    0  1  1  0  2    0 -1 -1  0  2    598.72  1.65E-23
 35  1   1103.22710    2   1103.23556   0   0   0   0 .000000      0.00846   -569.77613      -0.001    0  1  1  0  2    0 -1 -1  0  2    600.03  1.49E-23
 36  2   1133.36964    2   1133.37808   0   0   0   0 .000000      0.00844   -569.81727      -0.001    0  1  1  0  2    0 -1 -1  0  2    601.37  1.34E-23
 37  1   1164.34745    2   1164.35595   0   0   0   0 .000000      0.00850   -569.85868      -0.001    0  1  1  0  2    0 -1 -1  0  2    602.75  1.19E-23
 38  2   1196.16059    2   1196.16904   0   0   0   0 .000000      0.00845   -569.90031      -0.001    0  1  1  0  2    0 -1 -1  0  2    604.16  1.06E-23
 39  1   1228.80872    2   1228.81717   0   0   0   0 .000000      0.00845   -569.94209      -0.001    0  1  1  0  2    0 -1 -1  0  2    605.61  9.36E-24
 40  2   1262.29159    2   1262.30018   0   0   0   0 .000000      0.00859   -569.98399      -0.002    0  1  1  0  2    0 -1 -1  0  2    607.09  8.24E-24
 41  1   1296.60935    2   1296.61789   0   0   0   0 .000000      0.00854   -570.02594      -0.001    0  1  1  0  2    0 -1 -1  0  2    608.61  7.22E-24
 42  2   1331.76151    2   1331.77014   0   0   0   0 .000000      0.00863   -570.06790      -0.002    0  1  1  0  2    0 -1 -1  0  2    610.16  6.29E-24
 43  1   1367.74813    2   1367.75672   0   0   0   0 .000000      0.00859   -570.10983      -0.002    0  1  1  0  2    0 -1 -1  0  2    611.75  5.46E-24
 44  2   1404.56886    2   1404.57750   0   0   0   0 .000000      0.00864   -570.15164      -0.002    0  1  1  0  2    0 -1 -1  0  2    613.37  4.72E-24
 45  1   1442.22373    2   1442.23224   0   0   0   0 .000000      0.00851   -570.19333      -0.001    0  1  1  0  2    0 -1 -1  0  2    615.02  4.06E-24
 46  2   1480.71211    2   1480.72077   0   0   0   0 .000000      0.00866   -570.23484      -0.002    0  1  1  0  2    0 -1 -1  0  2    616.71  3.47E-24
 47  1   1520.03419    2   1520.04289   0   0   0   0 .000000      0.00870   -570.27613      -0.002    0  1  1  0  2    0 -1 -1  0  2    618.43  2.96E-24
 48  2   1560.18966    2   1560.19841   0   0   0   0 .000000      0.00875   -570.31715      -0.002    0  1  1  0  2    0 -1 -1  0  2    620.19  2.51E-24
 49  1   1601.17857    2   1601.18709   0   0   0   0 .000000      0.00852   -570.35790      -0.001    0  1  1  0  2    0 -1 -1  0  2    621.98  2.12E-24
 50  2   1643.00019    2   1643.00875   0   0   0   0 .000000      0.00856   -570.39830      -0.002    0  1  1  0  2    0 -1 -1  0  2    623.80  1.78E-24
 51  1   1685.65482    2   1685.66317   0   0   0   0 .000000      0.00835   -570.43834      -0.001    0  1  1  0  2    0 -1 -1  0  2    625.65  1.49E-24
 52  2   1729.14166    2   1729.15013   0   0   0   0 .000000      0.00847   -570.47799      -0.001    0  1  1  0  2    0 -1 -1  0  2    627.54  1.24E-24
 53  1   1773.46116    2   1773.46941   0   0   0   0 .000000      0.00825   -570.51722      -0.001    0  1  1  0  2    0 -1 -1  0  2    629.46  1.03E-24
 54  2   1818.61243    2   1818.62078   0   0   0   0 .000000      0.00835   -570.55599      -0.001    0  1  1  0  2    0 -1 -1  0  2    631.41  8.52E-25
 55  1   1864.59549    2   1864.60401   0   0   0   0 .000000      0.00852   -570.59430      -0.001    0  1  1  0  2    0 -1 -1  0  2    633.40  7.01E-25
 56  2   1911.41015    2   1911.41886   0   0   0   0 .000000      0.00871   -570.63212      -0.002    0  1  1  0  2    0 -1 -1  0  2    635.41  5.74E-25
 57  1   1959.05653    2   1959.06510   0   0   0   0 .000000      0.00857   -570.66942      -0.002    0  1  1  0  2    0 -1 -1  0  2    637.46  4.68E-25
 58  2   2007.53341    2   2007.54247   0   0   0   0 .000000      0.00906   -570.70620      -0.002    0  1  1  0  2    0 -1 -1  0  2    639.53  3.80E-25
 59  1   2056.84193    2   2056.85074   0   0   0   0 .000000      0.00881   -570.74243      -0.002    0  1  1  0  2    0 -1 -1  0  2    641.64  3.07E-25
 60  2   2106.98036    2   2106.98964   0   0   0   0 .000000      0.00928   -570.77810      -0.002    0  1  1  0  2    0 -1 -1  0  2    643.78  2.47E-25
 61  1   2157.94989    2   2157.95892   0   0   0   0 .000000      0.00903   -570.81321      -0.002    0  1  1  0  2    0 -1 -1  0  2    645.95  1.98E-25
 62  2   2209.74937    2   2209.75833   0   0   0   0 .000000      0.00896   -570.84773      -0.002    0  1  1  0  2    0 -1 -1  0  2    648.15  1.58E-25
 63  1   2262.37851    2   2262.38758   0   0   0   0 .000000      0.00907   -570.88167      -0.002    0  1  1  0  2    0 -1 -1  0  2    650.38  1.25E-25
 64  2   2315.83750    2   2315.84642   0   0   0   0 .000000      0.00892   -570.91501      -0.002    0  1  1  0  2    0 -1 -1  0  2    652.64  9.91E-26
 65  1   2370.12544    2   2370.13458   0   0   0   0 .000000      0.00914   -570.94775      -0.002    0  1  1  0  2    0 -1 -1  0  2    654.93  7.81E-26
 66  2   2425.24141    2   2425.25176   0   0   0   0 .000000      0.01035   -570.97989      -0.002    0  1  1  0  2    0 -1 -1  0  2    657.24  6.12E-26
 67  1   2481.18829    2   2481.19768   0   0   0   0 .000000      0.00939   -571.01141      -0.002    0  1  1  0  2    0 -1 -1  0  2    659.59  4.78E-26
 68  2   2537.96275    2   2537.97207   0   0   0   0 .000000      0.00932   -571.04233      -0.002    0  1  1  0  2    0 -1 -1  0  2    661.96  3.72E-26
 69  1   2595.56486    2   2595.57463   0   0   0   0 .000000      0.00977   -571.07263      -0.002    0  1  1  0  2    0 -1 -1  0  2    664.36  2.88E-26
 70  2   2653.99540    2   2654.00506   0   0   0   0 .000000      0.00966   -571.10232      -0.002    0  1  1  0  2    0 -1 -1  0  2    666.80  2.22E-26
 71  1   2713.25310    2   2713.26306   0   0   0   0 .000000      0.00996   -571.13140      -0.002    0  1  1  0  2    0 -1 -1  0  2    669.25  1.70E-26
 72  2   2773.33872    2   2773.34834   0   0   0   0 .000000      0.00962   -571.15987      -0.002    0  1  1  0  2    0 -1 -1  0  2    671.74  1.30E-26
 73  1   2834.24958    2   2834.26057   0   0   0   0 .000000      0.01099   -571.18773      -0.002    0  1  1  0  2    0 -1 -1  0  2    674.25  9.91E-27
 74  2   2895.98886    2   2895.99945   0   0   0   0 .000000      0.01059   -571.21498      -0.002    0  1  1  0  2    0 -1 -1  0  2    676.79  7.51E-27
 75  1   2958.55373    2   2958.56465   0   0   0   0 .000000      0.01092   -571.24162      -0.002    0  1  1  0  2    0 -1 -1  0  2    679.35  5.67E-27
 76  2   3021.94497    2   3021.95587   0   0   0   0 .000000      0.01090   -571.26766      -0.002    0  1  1  0  2    0 -1 -1  0  2    681.94  4.26E-27
 77  1   3086.16309    2   3086.17276   0   0   0   0 .000000      0.00967   -571.29311      -0.002    0  1  1  0  2    0 -1 -1  0  2    684.56  3.19E-27
 78  2   3151.20453    2   3151.21501   0   0   0   0 .000000      0.01048   -571.31795      -0.002    0  1  1  0  2    0 -1 -1  0  2    687.20  2.38E-27
 80  2   3283.76384    2   3283.77420   0   0   0   0 .000000      0.01036   -571.36587      -0.002    0  1  1  0  2    0 -1 -1  0  2    692.56  1.31E-27
  1  2   2740.43122    4   2740.44407   0   0   0   0 .000000      0.01285   -103.79261      -0.012    0  1  1  1  1    0 -1 -1 -1  3   2740.43  3.22E-23
  2  1   2742.09783    7   2742.11054   0   0   0   0 .000000      0.01271   -103.81487      -0.012    0  1  1  1  1    0 -1 -1 -1  3   2740.50  5.61E-23
  3  2   2744.59756    8   2744.61023   0   0   0   0 .000000      0.01267   -103.84824      -0.012    0  1  1  1  1    0 -1 -1 -1  3   2740.60  7.76E-23
  4  1   2747.93063    9   2747.94314   0   0   0   0 .000000      0.01251   -103.89272      -0.012    0  1  1  1  1    0 -1 -1 -1  3   2740.73  9.73E-23
  5  2   2752.09656    9   2752.10924   0   0   0   0 .000000      0.01268   -103.94830      -0.012    0  1  1  1  1    0 -1 -1 -1  3   2740.90  1.15E-22
  6  1   2757.09584    9   2757.10851   0   0   0   0 .000000      0.01267   -104.01496      -0.012    0  1  1  1  1    0 -1 -1 -1  3   2741.10  1.32E-22
  7  2   2762.92817    9   2762.94093   0   0   0   0 .000000      0.01276   -104.09269      -0.012    0  1  1  1  1    0 -1 -1 -1  3   2741.33  1.46E-22
  8  1   2769.59354    9   2769.60647   0   0   0   0 .000000      0.01293   -104.18146      -0.012    0  1  1  1  1    0 -1 -1 -1  3   2741.59  1.59E-22
  9  2   2777.09201    9   2777.10508   0   0   0   0 .000000      0.01307   -104.28125      -0.013    0  1  1  1  1    0 -1 -1 -1  3   2741.89  1.70E-22
 10  1   2785.42375    9   2785.43675   0   0   0   0 .000000      0.01300   -104.39204      -0.012    0  1  1  1  1    0 -1 -1 -1  3   2742.22  1.79E-22
 11  2   2794.58848    9   2794.60141   0   0   0   0 .000000      0.01293   -104.51379      -0.012    0  1  1  1  1    0 -1 -1 -1  3   2742.59  1.89E-22
 12  1   2804.58607    9   2804.59903   0   0   0   0 .000000      0.01296   -104.64647      -0.012    0  1  1  1  1    0 -1 -1 -1  3   2742.99  1.97E-22
 13  2   2815.41665    9   2815.42955   0   0   0   0 .000000      0.01290   -104.79004      -0.012    0  1  1  1  1    0 -1 -1 -1  3   2743.42  2.03E-22
 14  1   2827.08000    9   2827.09292   0   0   0   0 .000000      0.01292   -104.94447      -0.012    0  1  1  1  1    0 -1 -1 -1  3   2743.88  2.08E-22
 15  2   2839.57611    9   2839.58908   0   0   0   0 .000000      0.01297   -105.10970      -0.012    0  1  1  1  1    0 -1 -1 -1  3   2744.38  2.11E-22
 16  1   2852.90502    9   2852.91796   0   0   0   0 .000000      0.01294   -105.28570      -0.012    0  1  1  1  1    0 -1 -1 -1  3   2744.91  2.11E-22
 17  2   2867.06651    9   2867.07949   0   0   0   0 .000000      0.01298   -105.47241      -0.012    0  1  1  1  1    0 -1 -1 -1  3   2745.47  2.10E-22
 18  1   2882.06062    9   2882.07360   0   0   0   0 .000000      0.01298   -105.66978      -0.012    0  1  1  1  1    0 -1 -1 -1  3   2746.06  2.08E-22
 19  2   2897.88722    9   2897.90022   0   0   0   0 .000000      0.01300   -105.87775      -0.012    0  1  1  1  1    0 -1 -1 -1  3   2746.69  2.04E-22
 20  1   2914.54621    9   2914.55926   0   0   0   0 .000000      0.01305   -106.09626      -0.012    0  1  1  1  1    0 -1 -1 -1  3   2747.35  1.99E-22
 21  2   2932.03758    9   2932.05064   0   0   0   0 .000000      0.01306   -106.32523      -0.012    0  1  1  1  1    0 -1 -1 -1  3   2748.04  1.93E-22
 22  1   2950.36117    9   2950.37426   0   0   0   0 .000000      0.01309   -106.56461      -0.012    0  1  1  1  1    0 -1 -1 -1  3   2748.76  1.85E-22
 23  2   2969.51696    9   2969.53004   0   0   0   0 .000000      0.01308   -106.81441      -0.012    0  1  1  1  1    0 -1 -1 -1  3   2749.52  1.77E-22
 24  1   2989.50470    9   2989.51787   0   0   0   0 .000000      0.01317   -107.07429      -0.012    0  1  1  1  1    0 -1 -1 -1  3   2750.30  1.68E-22
 25  2   3010.32457    9   3010.33765   0   0   0   0 .000000      0.01308   -107.34440      -0.012    0  1  1  1  1    0 -1 -1 -1  3   2751.12  1.59E-22
 26  1   3031.97615    9   3031.98928   0   0   0   0 .000000      0.01313   -107.62461      -0.012    0  1  1  1  1    0 -1 -1 -1  3   2751.98  1.49E-22
 27  2   3054.45951    9   3054.47264   0   0   0   0 .000000      0.01313   -107.91481      -0.012    0  1  1  1  1    0 -1 -1 -1  3   2752.86  1.39E-22
 28  1   3077.77454    9   3077.78761   0   0   0   0 .000000      0.01307   -108.21491      -0.012    0  1  1  1  1    0 -1 -1 -1  3   2753.77  1.30E-22
 29  2   3101.92108    9   3101.93408   0   0   0   0 .000000      0.01300   -108.52480      -0.012    0  1  1  1  1    0 -1 -1 -1  3   2754.72  1.20E-22
 30  1   3126.89889    9   3126.91193   0   0   0   0 .000000      0.01304   -108.84438      -0.012    0  1  1  1  1    0 -1 -1 -1  3   2755.70  1.10E-22
 31  2   3152.70795    9   3152.72102   0   0   0   0 .000000      0.01307   -109.17354      -0.012    0  1  1  1  1    0 -1 -1 -1  3   2756.71  1.01E-22
 32  1   3179.34807    9   3179.36122   0   0   0   0 .000000      0.01315   -109.51217      -0.012    0  1  1  1  1    0 -1 -1 -1  3   2757.75  9.15E-23
 33  2   3206.81906    9   3206.83239   0   0   0   0 .000000      0.01333   -109.86014      -0.012    0  1  1  1  1    0 -1 -1 -1  3   2758.82  8.28E-23
 34  1   3235.12123    9   3235.13439   0   0   0   0 .000000      0.01316   -110.21734      -0.012    0  1  1  1  1    0 -1 -1 -1  3   2759.92  7.46E-23
 35  2   3264.25363    9   3264.26708   0   0   0   0 .000000      0.01345   -110.58364      -0.012    0  1  1  1  1    0 -1 -1 -1  3   2761.05  6.68E-23
 36  1   3294.21702    9   3294.23031   0   0   0   0 .000000      0.01329   -110.95889      -0.012    0  1  1  1  1    0 -1 -1 -1  3   2762.22  5.96E-23
 37  2   3325.01073    9   3325.02392   0   0   0   0 .000000      0.01319   -111.34298      -0.012    0  1  1  1  1    0 -1 -1 -1  3   2763.41  5.29E-23
 38  1   3356.63457    9   3356.64775   0   0   0   0 .000000      0.01318   -111.73574      -0.012    0  1  1  1  1    0 -1 -1 -1  3   2764.63  4.67E-23
 39  2   3389.08842    9   3389.10164   0   0   0   0 .000000      0.01322   -112.13705      -0.012    0  1  1  1  1    0 -1 -1 -1  3   2765.89  4.11E-23
 40  1   3422.37231    9   3422.38543   0   0   0   0 .000000      0.01312   -112.54674      -0.012    0  1  1  1  1    0 -1 -1 -1  3   2767.17  3.59E-23
 41  2   3456.48565    9   3456.49894   0   0   0   0 .000000      0.01329   -112.96466      -0.012    0  1  1  1  1    0 -1 -1 -1  3   2768.49  3.13E-23
 42  1   3491.42881    9   3491.44199   0   0   0   0 .000000      0.01318   -113.39065      -0.012    0  1  1  1  1    0 -1 -1 -1  3   2769.83  2.71E-23
 43  2   3527.20117    9   3527.21441   0   0   0   0 .000000      0.01324   -113.82456      -0.012    0  1  1  1  1    0 -1 -1 -1  3   2771.20  2.34E-23
 44  1   3563.80279    9   3563.81601   0   0   0   0 .000000      0.01322   -114.26621      -0.012    0  1  1  1  1    0 -1 -1 -1  3   2772.60  2.01E-23
 45  2   3601.23329    9   3601.24660   0   0   0   0 .000000      0.01331   -114.71544      -0.012    0  1  1  1  1    0 -1 -1 -1  3   2774.03  1.72E-23
 46  1   3639.49277    9   3639.50600   0   0   0   0 .000000      0.01323   -115.17208      -0.011    0  1  1  1  1    0 -1 -1 -1  3   2775.49  1.46E-23
 47  2   3678.58090    9   3678.59399   0   0   0   0 .000000      0.01309   -115.63597      -0.011    0  1  1  1  1    0 -1 -1 -1  3   2776.98  1.24E-23
 48  1   3718.49693    9   3718.51039   0   0   0   0 .000000      0.01346   -116.10692      -0.012    0  1  1  1  1    0 -1 -1 -1  3   2778.50  1.04E-23
 49  2   3759.24158    9   3759.25498   0   0   0   0 .000000      0.01340   -116.58476      -0.011    0  1  1  1  1    0 -1 -1 -1  3   2780.04  8.76E-24
 50  1   3800.81425    9   3800.82756   0   0   0   0 .000000      0.01331   -117.06933      -0.011    0  1  1  1  1    0 -1 -1 -1  3   2781.61  7.32E-24
 51  2   3843.21437    9   3843.22790   0   0   0   0 .000000      0.01353   -117.56045      -0.012    0  1  1  1  1    0 -1 -1 -1  3   2783.21  6.09E-24
 52  1   3886.44239    9   3886.45580   0   0   0   0 .000000      0.01341   -118.05795      -0.011    0  1  1  1  1    0 -1 -1 -1  3   2784.84  5.04E-24
 53  2   3930.49729    9   3930.51103   0   0   0   0 .000000      0.01374   -118.56166      -0.012    0  1  1  1  1    0 -1 -1 -1  3   2786.50  4.16E-24
 54  1   3975.37984    9   3975.39336   0   0   0   0 .000000      0.01352   -119.07142      -0.011    0  1  1  1  1    0 -1 -1 -1  3   2788.18  3.41E-24
 55  2   4021.08900    9   4021.10255   0   0   0   0 .000000      0.01355   -119.58706      -0.011    0  1  1  1  1    0 -1 -1 -1  3   2789.89  2.79E-24
 56  1   4067.62502    9   4067.63838   0   0   0   0 .000000      0.01336   -120.10843      -0.011    0  1  1  1  1    0 -1 -1 -1  3   2791.63  2.27E-24
 57  2   4114.98694    9   4115.00061   0   0   0   0 .000000      0.01367   -120.63537      -0.011    0  1  1  1  1    0 -1 -1 -1  3   2793.39  1.84E-24
 58  1   4163.17531    9   4163.18898   0   0   0   0 .000000      0.01367   -121.16774      -0.011    0  1  1  1  1    0 -1 -1 -1  3   2795.18  1.48E-24
 59  2   4212.18910    9   4212.20326   0   0   0   0 .000000      0.01416   -121.70539      -0.012    0  1  1  1  1    0 -1 -1 -1  3   2796.99  1.19E-24
 60  1   4262.02872    9   4262.04318   0   0   0   0 .000000      0.01446   -122.24819      -0.012    0  1  1  1  1    0 -1 -1 -1  3   2798.83  9.53E-25
 61  2   4312.69437    9   4312.70849   0   0   0   0 .000000      0.01412   -122.79601      -0.011    0  1  1  1  1    0 -1 -1 -1  3   2800.69  7.59E-25
 62  1   4364.18411    9   4364.19893   0   0   0   0 .000000      0.01482   -123.34873      -0.012    0  1  1  1  1    0 -1 -1 -1  3   2802.58  6.02E-25
 63  2   4416.50025    9   4416.51423   0   0   0   0 .000000      0.01398   -123.90624      -0.011    0  1  1  1  1    0 -1 -1 -1  3   2804.50  4.75E-25
 64  1   4469.63969    9   4469.65412   0   0   0   0 .000000      0.01443   -124.46843      -0.012    0  1  1  1  1    0 -1 -1 -1  3   2806.44  3.73E-25
 65  2   4523.60333    9   4523.61833   0   0   0   0 .000000      0.01500   -125.03520      -0.012    0  1  1  1  1    0 -1 -1 -1  3   2808.40  2.92E-25
 66  1   4578.39239    9   4578.40658   0   0   0   0 .000000      0.01419   -125.60646      -0.011    0  1  1  1  1    0 -1 -1 -1  3   2810.39  2.28E-25
 67  2   4634.00351    9   4634.01858   0   0   0   0 .000000      0.01507   -126.18214      -0.012    0  1  1  1  1    0 -1 -1 -1  3   2812.40  1.77E-25
 68  1   4690.44107    9   4690.45405   0   0   0   0 .000000      0.01298   -126.76216      -0.010    0  1  1  1  1    0 -1 -1 -1  3   2814.44  1.37E-25
 69  2   4747.69793    9   4747.71270   0   0   0   0 .000000      0.01477   -127.34644      -0.012    0  1  1  1  1    0 -1 -1 -1  3   2816.50  1.05E-25
 71  2   4864.68250    9   4864.69833   0   0   0   0 .000000      0.01583   -128.52761      -0.012    0  1  1  1  1    0 -1 -1 -1  3   2820.68  6.14E-26
 72  1   4924.40986    9   4924.42471   0   0   0   0 .000000      0.01485   -129.12440      -0.011    0  1  1  1  1    0 -1 -1 -1  3   2822.81  4.66E-26
 73  2   4984.95593    9   4984.97305   0   0   0   0 .000000      0.01712   -129.72527      -0.013    0  1  1  1  1    0 -1 -1 -1  3   2824.96  3.53E-26
 74  1   5046.32797    9   5046.34305   0   0   0   0 .000000      0.01508   -130.33018      -0.012    0  1  1  1  1    0 -1 -1 -1  3   2827.13  2.66E-26
 75  2   5108.51684    9   5108.53438   0   0   0   0 .000000      0.01754   -130.93912      -0.013    0  1  1  1  1    0 -1 -1 -1  3   2829.32  1.99E-26
 77  2   5235.36165    9   5235.37975   0   0   0   0 .000000      0.01810   -132.16897      -0.014    0  1  1  1  1    0 -1 -1 -1  3   2833.76  1.11E-26
 79  2   5365.48866    9   5365.50654   0   0   0   0 .000000      0.01788   -133.41471      -0.013    0  1  1  1  1    0 -1 -1 -1  3   2838.29  6.05E-27
  1  1   2740.42985   11   2740.44244   0   0   0   0 .000000      0.01259   -103.78966      -0.012    0  1  1  1  2    0 -1 -1 -1  3   2740.43  3.22E-23
  2  2   2742.09294   14   2742.10573   0   0   0   0 .000000      0.01279   -103.80589      -0.012    0  1  1  1  2    0 -1 -1 -1  3   2740.49  5.61E-23
  3  1   2744.58803   15   2744.60066   0   0   0   0 .000000      0.01263   -103.83023      -0.012    0  1  1  1  2    0 -1 -1 -1  3   2740.59  7.76E-23
  4  2   2747.91450   16   2747.92721   0   0   0   0 .000000      0.01271   -103.86267      -0.012    0  1  1  1  2    0 -1 -1 -1  3   2740.71  9.73E-23
  5  1   2752.07346   16   2752.08537   0   0   0   0 .000000      0.01191   -103.90320      -0.011    0  1  1  1  2    0 -1 -1 -1  3   2740.87  1.15E-22
  6  2   2757.06240   16   2757.07511   0   0   0   0 .000000      0.01271   -103.95181      -0.012    0  1  1  1  2    0 -1 -1 -1  3   2741.06  1.32E-22
  7  1   2762.88368   16   2762.89641   0   0   0   0 .000000      0.01273   -104.00848      -0.012    0  1  1  1  2    0 -1 -1 -1  3   2741.28  1.46E-22
  8  2   2769.53625   16   2769.54923   0   0   0   0 .000000      0.01298   -104.07319      -0.012    0  1  1  1  2    0 -1 -1 -1  3   2741.54  1.59E-22
  9  1   2777.02068   16   2777.03356   0   0   0   0 .000000      0.01288   -104.14591      -0.012    0  1  1  1  2    0 -1 -1 -1  3   2741.82  1.70E-22
 10  2   2785.33648   16   2785.34934   0   0   0   0 .000000      0.01286   -104.22664      -0.012    0  1  1  1  2    0 -1 -1 -1  3   2742.14  1.79E-22
 11  1   2794.48362   16   2794.49654   0   0   0   0 .000000      0.01292   -104.31533      -0.012    0  1  1  1  2    0 -1 -1 -1  3   2742.48  1.89E-22
 12  2   2804.46223   16   2804.47510   0   0   0   0 .000000      0.01287   -104.41196      -0.012    0  1  1  1  2    0 -1 -1 -1  3   2742.86  1.97E-22
 13  1   2815.27226   16   2815.28498   0   0   0   0 .000000      0.01272   -104.51650      -0.012    0  1  1  1  2    0 -1 -1 -1  3   2743.27  2.03E-22
 14  2   2826.91322   16   2826.92612   0   0   0   0 .000000      0.01290   -104.62892      -0.012    0  1  1  1  2    0 -1 -1 -1  3   2743.71  2.08E-22
 15  1   2839.38563   16   2839.39846   0   0   0   0 .000000      0.01283   -104.74918      -0.012    0  1  1  1  2    0 -1 -1 -1  3   2744.19  2.11E-22
 16  2   2852.68905   16   2852.70194   0   0   0   0 .000000      0.01289   -104.87724      -0.012    0  1  1  1  2    0 -1 -1 -1  3   2744.69  2.12E-22
 17  1   2866.82348   16   2866.83648   0   0   0   0 .000000      0.01300   -105.01307      -0.012    0  1  1  1  2    0 -1 -1 -1  3   2745.22  2.11E-22
 18  2   2881.78913   16   2881.80203   0   0   0   0 .000000      0.01290   -105.15662      -0.012    0  1  1  1  2    0 -1 -1 -1  3   2745.79  2.08E-22
 19  1   2897.58552   16   2897.59850   0   0   0   0 .000000      0.01298   -105.30785      -0.012    0  1  1  1  2    0 -1 -1 -1  3   2746.39  2.04E-22
 20  2   2914.21281   16   2914.22580   0   0   0   0 .000000      0.01299   -105.46673      -0.012    0  1  1  1  2    0 -1 -1 -1  3   2747.01  1.99E-22
 21  1   2931.67085   16   2931.68386   0   0   0   0 .000000      0.01301   -105.63319      -0.012    0  1  1  1  2    0 -1 -1 -1  3   2747.67  1.93E-22
 22  2   2949.95960   16   2949.97259   0   0   0   0 .000000      0.01299   -105.80720      -0.012    0  1  1  1  2    0 -1 -1 -1  3   2748.36  1.86E-22
 23  1   2969.07877   16   2969.09188   0   0   0   0 .000000      0.01311   -105.98871      -0.012    0  1  1  1  2    0 -1 -1 -1  3   2749.08  1.77E-22
 24  2   2989.02863   16   2989.04165   0   0   0   0 .000000      0.01302   -106.17768      -0.012    0  1  1  1  2    0 -1 -1 -1  3   2749.83  1.69E-22
 25  1   3009.80892   16   3009.82179   0   0   0   0 .000000      0.01287   -106.37404      -0.012    0  1  1  1  2    0 -1 -1 -1  3   2750.61  1.59E-22
 26  2   3031.41917   16   3031.43220   0   0   0   0 .000000      0.01303   -106.57776      -0.012    0  1  1  1  2    0 -1 -1 -1  3   2751.42  1.50E-22
 27  1   3053.85982   16   3053.87276   0   0   0   0 .000000      0.01294   -106.78877      -0.012    0  1  1  1  2    0 -1 -1 -1  3   2752.26  1.40E-22
 28  2   3077.13023   16   3077.14335   0   0   0   0 .000000      0.01312   -107.00704      -0.012    0  1  1  1  2    0 -1 -1 -1  3   2753.13  1.30E-22
 29  1   3101.23084   16   3101.24387   0   0   0   0 .000000      0.01303   -107.23251      -0.012    0  1  1  1  2    0 -1 -1 -1  3   2754.03  1.20E-22
 30  2   3126.16108   16   3126.17419   0   0   0   0 .000000      0.01311   -107.46514      -0.012    0  1  1  1  2    0 -1 -1 -1  3   2754.96  1.10E-22
 31  1   3151.92113   16   3151.93417   0   0   0   0 .000000      0.01304   -107.70485      -0.012    0  1  1  1  2    0 -1 -1 -1  3   2755.92  1.01E-22
 32  2   3178.51076   16   3178.52369   0   0   0   0 .000000      0.01293   -107.95158      -0.012    0  1  1  1  2    0 -1 -1 -1  3   2756.91  9.19E-23
 33  1   3205.92945   16   3205.94261   0   0   0   0 .000000      0.01316   -108.20533      -0.012    0  1  1  1  2    0 -1 -1 -1  3   2757.93  8.32E-23
 34  2   3234.17777   16   3234.19079   0   0   0   0 .000000      0.01302   -108.46582      -0.012    0  1  1  1  2    0 -1 -1 -1  3   2758.98  7.49E-23
 35  1   3263.25506   16   3263.26809   0   0   0   0 .000000      0.01303   -108.73353      -0.012    0  1  1  1  2    0 -1 -1 -1  3   2760.06  6.72E-23
 36  2   3293.16111   16   3293.17435   0   0   0   0 .000000      0.01324   -109.00795      -0.012    0  1  1  1  2    0 -1 -1 -1  3   2761.16  5.99E-23
 37  1   3323.89632   16   3323.90942   0   0   0   0 .000000      0.01310   -109.28917      -0.012    0  1  1  1  2    0 -1 -1 -1  3   2762.30  5.32E-23
 38  2   3355.46001   16   3355.47315   0   0   0   0 .000000      0.01314   -109.57711      -0.012    0  1  1  1  2    0 -1 -1 -1  3   2763.46  4.70E-23
 39  1   3387.85214   16   3387.86537   0   0   0   0 .000000      0.01323   -109.87173      -0.012    0  1  1  1  2    0 -1 -1 -1  3   2764.65  4.13E-23
 40  2   3421.07267   16   3421.08593   0   0   0   0 .000000      0.01326   -110.17299      -0.012    0  1  1  1  2    0 -1 -1 -1  3   2765.87  3.62E-23
 41  1   3455.12121   16   3455.13463   0   0   0   0 .000000      0.01342   -110.48085      -0.012    0  1  1  1  2    0 -1 -1 -1  3   2767.12  3.15E-23
 42  2   3489.99789   16   3490.01132   0   0   0   0 .000000      0.01343   -110.79525      -0.012    0  1  1  1  2    0 -1 -1 -1  3   2768.40  2.73E-23
 43  1   3525.70229   16   3525.71580   0   0   0   0 .000000      0.01351   -111.11617      -0.012    0  1  1  1  2    0 -1 -1 -1  3   2769.70  2.36E-23
 44  2   3562.23428   16   3562.24793   0   0   0   0 .000000      0.01365   -111.44351      -0.012    0  1  1  1  2    0 -1 -1 -1  3   2771.03  2.02E-23
 45  1   3599.59407   16   3599.60747   0   0   0   0 .000000      0.01340   -111.77728      -0.012    0  1  1  1  2    0 -1 -1 -1  3   2772.39  1.73E-23
 46  2   3637.78076   16   3637.79426   0   0   0   0 .000000      0.01350   -112.11742      -0.012    0  1  1  1  2    0 -1 -1 -1  3   2773.78  1.47E-23
 47  1   3676.79437   16   3676.80809   0   0   0   0 .000000      0.01372   -112.46387      -0.012    0  1  1  1  2    0 -1 -1 -1  3   2775.19  1.25E-23
 48  2   3716.63508   16   3716.64877   0   0   0   0 .000000      0.01369   -112.81660      -0.012    0  1  1  1  2    0 -1 -1 -1  3   2776.64  1.05E-23
 49  1   3757.30207   16   3757.31608   0   0   0   0 .000000      0.01401   -113.17559      -0.012    0  1  1  1  2    0 -1 -1 -1  3   2778.10  8.84E-24
 50  2   3798.79609   16   3798.80983   0   0   0   0 .000000      0.01374   -113.54078      -0.012    0  1  1  1  2    0 -1 -1 -1  3   2779.60  7.39E-24
 51  1   3841.11579   16   3841.12979   0   0   0   0 .000000      0.01400   -113.91212      -0.012    0  1  1  1  2    0 -1 -1 -1  3   2781.12  6.15E-24
 52  2   3884.26201   16   3884.27576   0   0   0   0 .000000      0.01375   -114.28960      -0.012    0  1  1  1  2    0 -1 -1 -1  3   2782.66  5.10E-24
 53  1   3928.23367   16   3928.24751   0   0   0   0 .000000      0.01384   -114.67315      -0.012    0  1  1  1  2    0 -1 -1 -1  3   2784.23  4.20E-24
 54  2   3973.03081   16   3973.04481   0   0   0   0 .000000      0.01400   -115.06276      -0.012    0  1  1  1  2    0 -1 -1 -1  3   2785.83  3.45E-24
 55  1   4018.65342   16   4018.66743   0   0   0   0 .000000      0.01401   -115.45839      -0.012    0  1  1  1  2    0 -1 -1 -1  3   2787.45  2.82E-24
 56  2   4065.10085   16   4065.11514   0   0   0   0 .000000      0.01429   -115.85999      -0.012    0  1  1  1  2    0 -1 -1 -1  3   2789.10  2.30E-24
 57  1   4112.37351   16   4112.38771   0   0   0   0 .000000      0.01420   -116.26754      -0.012    0  1  1  1  2    0 -1 -1 -1  3   2790.77  1.86E-24
 58  2   4160.47076   16   4160.48488   0   0   0   0 .000000      0.01412   -116.68101      -0.012    0  1  1  1  2    0 -1 -1 -1  3   2792.47  1.50E-24
 59  1   4209.39182   16   4209.40641   0   0   0   0 .000000      0.01459   -117.10035      -0.012    0  1  1  1  2    0 -1 -1 -1  3   2794.19  1.21E-24
 60  2   4259.13724   16   4259.15205   0   0   0   0 .000000      0.01481   -117.52555      -0.013    0  1  1  1  2    0 -1 -1 -1  3   2795.94  9.67E-25
 61  1   4309.70697   16   4309.72154   0   0   0   0 .000000      0.01457   -117.95655      -0.012    0  1  1  1  2    0 -1 -1 -1  3   2797.71  7.70E-25
 62  2   4361.09986   16   4361.11463   0   0   0   0 .000000      0.01477   -118.39335      -0.012    0  1  1  1  2    0 -1 -1 -1  3   2799.50  6.11E-25
 63  1   4413.31628   16   4413.33104   0   0   0   0 .000000      0.01476   -118.83590      -0.012    0  1  1  1  2    0 -1 -1 -1  3   2801.32  4.82E-25
 64  2   4466.35551   16   4466.37051   0   0   0   0 .000000      0.01500   -119.28417      -0.013    0  1  1  1  2    0 -1 -1 -1  3   2803.16  3.79E-25
 65  1   4520.21800   16   4520.23277   0   0   0   0 .000000      0.01477   -119.73814      -0.012    0  1  1  1  2    0 -1 -1 -1  3   2805.02  2.97E-25
 66  2   4574.90260   16   4574.91755   0   0   0   0 .000000      0.01495   -120.19777      -0.012    0  1  1  1  2    0 -1 -1 -1  3   2806.90  2.32E-25
 67  1   4630.40946   16   4630.42455   0   0   0   0 .000000      0.01509   -120.66304      -0.013    0  1  1  1  2    0 -1 -1 -1  3   2808.81  1.80E-25
 68  2   4686.73823   16   4686.75349   0   0   0   0 .000000      0.01526   -121.13392      -0.013    0  1  1  1  2    0 -1 -1 -1  3   2810.74  1.39E-25
 69  1   4743.88856   16   4743.90408   0   0   0   0 .000000      0.01552   -121.61038      -0.013    0  1  1  1  2    0 -1 -1 -1  3   2812.69  1.07E-25
 70  2   4801.86013   16   4801.87603   0   0   0   0 .000000      0.01590   -122.09239      -0.013    0  1  1  1  2    0 -1 -1 -1  3   2814.66  8.20E-26
 71  1   4860.65286   16   4860.66905   0   0   0   0 .000000      0.01619   -122.57993      -0.013    0  1  1  1  2    0 -1 -1 -1  3   2816.65  6.26E-26
 72  2   4920.26664   16   4920.28282   0   0   0   0 .000000      0.01618   -123.07295      -0.013    0  1  1  1  2    0 -1 -1 -1  3   2818.67  4.76E-26
 73  1   4980.70041   16   4980.71704   0   0   0   0 .000000      0.01663   -123.57145      -0.013    0  1  1  1  2    0 -1 -1 -1  3   2820.70  3.60E-26
 74  2   5041.95425   16   5041.97139   0   0   0   0 .000000      0.01714   -124.07542      -0.014    0  1  1  1  2    0 -1 -1 -1  3   2822.75  2.71E-26
 75  1   5104.02861   16   5104.04557   0   0   0   0 .000000      0.01696   -124.58473      -0.014    0  1  1  1  2    0 -1 -1 -1  3   2824.83  2.04E-26
 76  2   5166.92327   16   5166.93926   0   0   0   0 .000000      0.01599   -125.09946      -0.013    0  1  1  1  2    0 -1 -1 -1  3   2826.92  1.52E-26
 77  1   5230.63505   16   5230.65212   0   0   0   0 .000000      0.01707   -125.61954      -0.014    0  1  1  1  2    0 -1 -1 -1  3   2829.04  1.13E-26
 79  1   5360.51738   16   5360.53405   0   0   0   0 .000000      0.01667   -126.67566      -0.013    0  1  1  1  2    0 -1 -1 -1  3   2833.32  6.20E-27
  1  2   4875.89291   14   4875.91352   0   0   0   0 .000000      0.02061    -81.28798      -0.025    0  1  1  2  1    0 -1 -1 -2  4   4875.89  3.66E-26
  2  1   4877.54633   26   4877.56676   0   0   0   0 .000000      0.02043     16.44612       0.124    0  1  1  2  1    0 -1 -1 -2  4   4875.95  6.40E-26
  3  2   4880.02598   33   4880.04661   0   0   0   0 .000000      0.02063     16.42329       0.126    0  1  1  2  1    0 -1 -1 -2  4   4876.03  8.86E-26
  4  1   4883.33203   39   4883.35306   0   0   0   0 .000000      0.02103     -9.15692      -0.230    0  1  1  2  1    0 -1 -1 -2  4   4876.13  1.11E-25
  5  2   4887.46465   42   4887.48609   0   0   0   0 .000000      0.02144     -9.20032      -0.233    0  1  1  2  1    0 -1 -1 -2  4   4876.26  1.32E-25
  6  1   4892.42371   45   4892.44568   0   0   0   0 .000000      0.02197     -9.25240      -0.237    0  1  1  2  1    0 -1 -1 -2  4   4876.42  1.51E-25
  7  2   4898.21065   46   4898.23180   0   0   0   0 .000000      0.02115     -9.31317      -0.227    0  1  1  2  1    0 -1 -1 -2  4   4876.61  1.68E-25
  8  1   4904.82395   47   4904.84443   0   0   0   0 .000000      0.02048     -9.38264      -0.218    0  1  1  2  1    0 -1 -1 -2  4   4876.82  1.83E-25
  9  2   4912.26241   47   4912.28352   0   0   0   0 .000000      0.02111     -9.46081      -0.223    0  1  1  2  1    0 -1 -1 -2  4   4877.06  1.96E-25
 10  1   4920.52811   47   4920.54904   0   0   0   0 .000000      0.02093     -9.54769      -0.219    0  1  1  2  1    0 -1 -1 -2  4   4877.33  2.06E-25
 11  2   4929.62021   47   4929.64096   0   0   0   0 .000000      0.02075     -9.64328      -0.215    0  1  1  2  1    0 -1 -1 -2  4   4877.62  2.15E-25
 12  1   4939.53813   47   4939.55921   0   0   0   0 .000000      0.02108     -9.74760      -0.216    0  1  1  2  1    0 -1 -1 -2  4   4877.94  2.22E-25
 13  2   4950.28264   47   4950.30375   0   0   0   0 .000000      0.02111     -9.86064      -0.214    0  1  1  2  1    0 -1 -1 -2  4   4878.28  2.29E-25
 14  1   4961.85354   47   4961.87453   0   0   0   0 .000000      0.02099     -9.98242      -0.210    0  1  1  2  1    0 -1 -1 -2  4   4878.65  2.34E-25
 15  2   4974.25039   47   4974.27148   0   0   0   0 .000000      0.02109    -10.11295      -0.209    0  1  1  2  1    0 -1 -1 -2  4   4879.05  2.37E-25
 16  1   4987.47368   47   4987.49454   0   0   0   0 .000000      0.02086    -10.25224      -0.203    0  1  1  2  1    0 -1 -1 -2  4   4879.47  2.37E-25
 17  2   5001.52303   47   5001.54365   0   0   0   0 .000000      0.02062    -10.40030      -0.198    0  1  1  2  1    0 -1 -1 -2  4   4879.92  2.36E-25
 18  1   5016.39707   47   5016.41872   0   0   0   0 .000000      0.02165    -10.55714      -0.205    0  1  1  2  1    0 -1 -1 -2  4   4880.40  2.34E-25
 19  2   5032.09871   47   5032.11969   0   0   0   0 .000000      0.02098    -10.72277      -0.196    0  1  1  2  1    0 -1 -1 -2  4   4880.90  2.29E-25
 20  1   5048.62566   47   5048.64646   0   0   0   0 .000000      0.02080    -10.89721      -0.191    0  1  1  2  1    0 -1 -1 -2  4   4881.43  2.23E-25
 21  2   5065.97783   47   5065.99896   0   0   0   0 .000000      0.02113    -11.08047      -0.191    0  1  1  2  1    0 -1 -1 -2  4   4881.98  2.16E-25
 22  1   5084.15606   47   5084.17710   0   0   0   0 .000000      0.02104    -11.27255      -0.187    0  1  1  2  1    0 -1 -1 -2  4   4882.56  2.08E-25
 23  2   5103.15965   47   5103.18078   0   0   0   0 .000000      0.02113    -11.47349      -0.184    0  1  1  2  1    0 -1 -1 -2  4   4883.16  1.98E-25
 24  1   5122.98870   47   5123.00991   0   0   0   0 .000000      0.02121    -11.68328      -0.182    0  1  1  2  1    0 -1 -1 -2  4   4883.79  1.89E-25
 25  2   5143.64288   47   5143.66437   0   0   0   0 .000000      0.02149    -11.90195      -0.181    0  1  1  2  1    0 -1 -1 -2  4   4884.44  1.78E-25
 26  1   5165.12270   47   5165.14407   0   0   0   0 .000000      0.02137    -12.12952      -0.176    0  1  1  2  1    0 -1 -1 -2  4   4885.12  1.67E-25
 27  2   5187.42747   47   5187.44890   0   0   0   0 .000000      0.02143    -12.36599      -0.173    0  1  1  2  1    0 -1 -1 -2  4   4885.83  1.56E-25
 28  1   5210.55737   47   5210.57873   0   0   0   0 .000000      0.02136    -12.61139      -0.169    0  1  1  2  1    0 -1 -1 -2  4   4886.56  1.45E-25
 29  2   5234.51207   47   5234.53345   0   0   0   0 .000000      0.02138    -12.86573      -0.166    0  1  1  2  1    0 -1 -1 -2  4   4887.31  1.34E-25
 30  1   5259.29189   47   5259.31294   0   0   0   0 .000000      0.02105     12.96382       0.162    0  1  1  2  1    0 -1 -1 -2  4   4888.09  1.23E-25
 31  2   5284.89607   47   5284.91706   0   0   0   0 .000000      0.02099     12.73250       0.165    0  1  1  2  1    0 -1 -1 -2  4   4888.90  1.13E-25
 32  1   5311.32418   47   5311.34568   0   0   0   0 .000000      0.02150     12.49403       0.172    0  1  1  2  1    0 -1 -1 -2  4   4889.72  1.03E-25
 33  2   5338.57718   47   5338.59868   0   0   0   0 .000000      0.02150     12.24843       0.176    0  1  1  2  1    0 -1 -1 -2  4   4890.58  9.28E-26
 34  1   5366.65484   47   5366.67590   0   0   0   0 .000000      0.02106     11.99551       0.176    0  1  1  2  1    0 -1 -1 -2  4   4891.45  8.36E-26
 35  2   5395.55551   47   5395.57720   0   0   0   0 .000000      0.02169     11.73594       0.185    0  1  1  2  1    0 -1 -1 -2  4   4892.36  7.49E-26
 36  1   5425.28068   47   5425.30243   0   0   0   0 .000000      0.02175     11.46911       0.190    0  1  1  2  1    0 -1 -1 -2  4   4893.28  6.68E-26
 37  2   5455.82978   47   5455.85144   0   0   0   0 .000000      0.02166     11.19523       0.193    0  1  1  2  1    0 -1 -1 -2  4   4894.23  5.93E-26
 38  1   5487.20242   47   5487.22407   0   0   0   0 .000000      0.02165     10.91445       0.198    0  1  1  2  1    0 -1 -1 -2  4   4895.20  5.24E-26
 39  2   5519.39847   47   5519.42016   0   0   0   0 .000000      0.02169     10.62663       0.204    0  1  1  2  1    0 -1 -1 -2  4   4896.20  4.61E-26
 40  1   5552.41786   47   5552.43954   0   0   0   0 .000000      0.02168     10.33191       0.210    0  1  1  2  1    0 -1 -1 -2  4   4897.22  4.03E-26
 41  2   5586.26003   47   5586.28203   0   0   0   0 .000000      0.02200     10.03030       0.219    0  1  1  2  1    0 -1 -1 -2  4   4898.26  3.51E-26
 42  1   5620.92568   47   5620.94748   0   0   0   0 .000000      0.02180      9.72182       0.224    0  1  1  2  1    0 -1 -1 -2  4   4899.33  3.05E-26
 43  2   5656.41415   47   5656.43568   0   0   0   0 .000000      0.02153      9.40651       0.229    0  1  1  2  1    0 -1 -1 -2  4   4900.41  2.63E-26
 44  1   5692.72415   47   5692.74647   0   0   0   0 .000000      0.02232      9.08441       0.246    0  1  1  2  1    0 -1 -1 -2  4   4901.52  2.26E-26
 45  2   5729.85537   47   5729.87966   0   0   0   0 .000000      0.02429      8.75554       0.277    0  1  1  2  1    0 -1 -1 -2  4   4902.66  1.93E-26
 46  1   5767.81148   47   5767.83504   0   0   0   0 .000000      0.02356      8.41994       0.280    0  1  1  2  1    0 -1 -1 -2  4   4903.81  1.65E-26
 47  2   5806.58913   47   5806.61243   0   0   0   0 .000000      0.02330      8.07763       0.288    0  1  1  2  1    0 -1 -1 -2  4   4904.99  1.39E-26
 48  1   5846.18799   47   5846.21163   0   0   0   0 .000000      0.02364      7.72866       0.306    0  1  1  2  1    0 -1 -1 -2  4   4906.19  1.18E-26
 49  2   5886.60908   47   5886.63242   0   0   0   0 .000000      0.02334      7.37306       0.317    0  1  1  2  1    0 -1 -1 -2  4   4907.41  9.88E-27
 50  1   5927.85185   47   5927.87460   0   0   0   0 .000000      0.02275      7.01086       0.325    0  1  1  2  1    0 -1 -1 -2  4   4908.65  8.27E-27
 51  2   5969.91527   47   5969.93796   0   0   0   0 .000000      0.02269      6.64209       0.342    0  1  1  2  1    0 -1 -1 -2  4   4909.92  6.88E-27
 52  1   6012.80009   47   6012.82228   0   0   0   0 .000000      0.02219      6.26679       0.354    0  1  1  2  1    0 -1 -1 -2  4   4911.20  5.70E-27
 53  2   6056.50520   47   6056.52733   0   0   0   0 .000000      0.02213      5.88500       0.376    0  1  1  2  1    0 -1 -1 -2  4   4912.51  4.71E-27
 54  1   6101.03020   47   6101.05289   0   0   0   0 .000000      0.02269      5.49673       0.413    0  1  1  2  1    0 -1 -1 -2  4   4913.83  3.87E-27
 55  2   6146.37607   47   6146.39873   0   0   0   0 .000000      0.02266      5.10204       0.444    0  1  1  2  1    0 -1 -1 -2  4   4915.18  3.16E-27
 56  1   6192.54170   47   6192.56462   0   0   0   0 .000000      0.02292      4.70095       0.488    0  1  1  2  1    0 -1 -1 -2  4   4916.54  2.58E-27
 57  2   6239.52753   47   6239.55031   0   0   0   0 .000000      0.02278      4.29349       0.531    0  1  1  2  1    0 -1 -1 -2  4   4917.93  2.09E-27
 58  1   6287.33251   47   6287.35556   0   0   0   0 .000000      0.02305      3.87970       0.594    0  1  1  2  1    0 -1 -1 -2  4   4919.33  1.69E-27
 59  2   6335.95608   47   6335.98012   0   0   0   0 .000000      0.02404      3.45961       0.695    0  1  1  2  1    0 -1 -1 -2  4   4920.76  1.36E-27
 60  1   6385.39991   47   6385.42375   0   0   0   0 .000000      0.02384      3.03326       0.786    0  1  1  2  1    0 -1 -1 -2  4   4922.20  1.09E-27
 61  2   6435.66365   47   6435.68619   0   0   0   0 .000000      0.02254      2.60068       0.867    0  1  1  2  1    0 -1 -1 -2  4   4923.66  8.66E-28
 62  1   6486.74290   47   6486.76716   0   0   0   0 .000000      0.02426      2.16190       1.122    0  1  1  2  1    0 -1 -1 -2  4   4925.14  6.87E-28
 63  2   6538.64202   47   6538.66643   0   0   0   0 .000000      0.02441      1.71696       1.422    0  1  1  2  1    0 -1 -1 -2  4   4926.64  5.43E-28
 64  1   6591.36017   47   6591.38371   0   0   0   0 .000000      0.02354      1.26589       1.860    0  1  1  2  1    0 -1 -1 -2  4   4928.16  4.28E-28
 65  2   6644.89315   47   6644.91876   0   0   0   0 .000000      0.02561      0.80878       3.167    0  1  1  2  1    0 -1 -1 -2  4   4929.69  3.35E-28
 66  1   6699.24629   47   6699.27143   0   0   0   0 .000000      0.02514      0.34588       7.267    0  1  1  2  1    0 -1 -1 -2  4   4931.25  2.61E-28
 67  2   6754.41530   46   6754.43969   0   0   0   0 .000000      0.02439     -0.12620     -19.327    0  1  1  2  1    0 -1 -1 -2  4   4932.82  2.03E-28
 68  1   6810.40202   46   6810.42700   0   0   0   0 .000000      0.02498     -0.60000      -4.164    0  1  1  2  1    0 -1 -1 -2  4   4934.40  1.57E-28
 69  2   6867.20466   46   6867.23021   0   0   0   0 .000000      0.02555     -1.08120      -2.364    0  1  1  2  1    0 -1 -1 -2  4   4936.00  1.21E-28
 71  2   6983.25832   46   6983.28512   0   0   0   0 .000000      0.02680     -2.06173      -1.300    0  1  1  2  1    0 -1 -1 -2  4   4939.26  7.10E-29
  1  1   4875.89162   34   4875.91197   0   0   0   0 .000000      0.02035     25.28061       0.081    0  1  1  2  2    0 -1 -1 -2  4   4875.89  3.66E-26
  2  2   4877.54114   46   4877.56209   0   0   0   0 .000000      0.02095     16.44144       0.127    0  1  1  2  2    0 -1 -1 -2  4   4875.94  6.40E-26
  3  1   4880.01667   53   4880.03726   0   0   0   0 .000000      0.02059     16.41391       0.125    0  1  1  2  2    0 -1 -1 -2  4   4876.02  8.86E-26
  4  2   4883.31585   59   4883.33747   0   0   0   0 .000000      0.02162     -9.17251      -0.236    0  1  1  2  2    0 -1 -1 -2  4   4876.12  1.11E-25
  5  1   4887.44252   62   4887.46270   0   0   0   0 .000000      0.02018     -9.22371      -0.219    0  1  1  2  2    0 -1 -1 -2  4   4876.24  1.32E-25
  6  2   4892.39289   65   4892.41293   0   0   0   0 .000000      0.02004     -9.28515      -0.216    0  1  1  2  2    0 -1 -1 -2  4   4876.39  1.51E-25
  7  1   4898.16796   66   4898.18813   0   0   0   0 .000000      0.02017     -9.35684      -0.216    0  1  1  2  2    0 -1 -1 -2  4   4876.57  1.68E-25
  8  2   4904.76850   67   4904.78827   0   0   0   0 .000000      0.01977     -9.43879      -0.209    0  1  1  2  2    0 -1 -1 -2  4   4876.77  1.83E-25
  9  1   4912.19302   67   4912.21333   0   0   0   0 .000000      0.02031     -9.53100      -0.213    0  1  1  2  2    0 -1 -1 -2  4   4876.99  1.96E-25
 10  2   4920.44293   67   4920.46325   0   0   0   0 .000000      0.02032     -9.63348      -0.211    0  1  1  2  2    0 -1 -1 -2  4   4877.24  2.06E-25
 11  1   4929.51753   67   4929.53801   0   0   0   0 .000000      0.02048     -9.74623      -0.210    0  1  1  2  2    0 -1 -1 -2  4   4877.52  2.15E-25
 12  2   4939.41731   67   4939.43755   0   0   0   0 .000000      0.02024     -9.86925      -0.205    0  1  1  2  2    0 -1 -1 -2  4   4877.82  2.22E-25
 13  1   4950.14106   67   4950.16182   0   0   0   0 .000000      0.02076    -10.00257      -0.208    0  1  1  2  2    0 -1 -1 -2  4   4878.14  2.29E-25
 14  2   4961.69019   67   4961.71077   0   0   0   0 .000000      0.02058    -10.14618      -0.203    0  1  1  2  2    0 -1 -1 -2  4   4878.49  2.34E-25
 15  1   4974.06349   67   4974.08433   0   0   0   0 .000000      0.02084    -10.30010      -0.202    0  1  1  2  2    0 -1 -1 -2  4   4878.86  2.37E-25
 16  2   4987.26142   67   4987.28245   0   0   0   0 .000000      0.02103    -10.46433      -0.201    0  1  1  2  2    0 -1 -1 -2  4   4879.26  2.38E-25
 17  1   5001.28381   67   5001.30506   0   0   0   0 .000000      0.02125    -10.63889      -0.200    0  1  1  2  2    0 -1 -1 -2  4   4879.68  2.37E-25
 18  2   5016.13111   67   5016.15208   0   0   0   0 .000000      0.02097    -10.82376      -0.194    0  1  1  2  2    0 -1 -1 -2  4   4880.13  2.34E-25
 19  1   5031.80258   67   5031.82344   0   0   0   0 .000000      0.02086    -11.01902      -0.189    0  1  1  2  2    0 -1 -1 -2  4   4880.60  2.30E-25
 20  2   5048.29784   67   5048.31905   0   0   0   0 .000000      0.02121    -11.22460      -0.189    0  1  1  2  2    0 -1 -1 -2  4   4881.10  2.24E-25
 21  1   5065.61769   67   5065.63884   0   0   0   0 .000000      0.02115    -11.44059      -0.185    0  1  1  2  2    0 -1 -1 -2  4   4881.62  2.17E-25
 22  2   5083.76171   67   5083.78271   0   0   0   0 .000000      0.02100    -11.66694      -0.180    0  1  1  2  2    0 -1 -1 -2  4   4882.16  2.08E-25
 23  1   5102.72976   67   5102.75058   0   0   0   0 .000000      0.02082    -11.90370      -0.175    0  1  1  2  2    0 -1 -1 -2  4   4882.73  1.99E-25
 24  2   5122.52114   67   5122.54233   0   0   0   0 .000000      0.02119    -12.15086      -0.174    0  1  1  2  2    0 -1 -1 -2  4   4883.32  1.89E-25
 25  1   5143.13665   67   5143.15788   0   0   0   0 .000000      0.02123    -12.40846      -0.171    0  1  1  2  2    0 -1 -1 -2  4   4883.94  1.79E-25
 26  2   5164.57584   67   5164.59711   0   0   0   0 .000000      0.02127    -12.67650      -0.168    0  1  1  2  2    0 -1 -1 -2  4   4884.58  1.68E-25
 27  1   5186.83879   67   5186.85992   0   0   0   0 .000000      0.02113     12.88233       0.164    0  1  1  2  2    0 -1 -1 -2  4   4885.24  1.57E-25
 28  2   5209.92498   67   5209.94618   0   0   0   0 .000000      0.02120     12.60767       0.168    0  1  1  2  2    0 -1 -1 -2  4   4885.92  1.46E-25
 29  1   5233.83441   67   5233.85579   0   0   0   0 .000000      0.02138     12.32203       0.174    0  1  1  2  2    0 -1 -1 -2  4   4886.63  1.35E-25
 30  2   5258.56713   67   5258.58862   0   0   0   0 .000000      0.02149     12.02528       0.179    0  1  1  2  2    0 -1 -1 -2  4   4887.37  1.24E-25
 31  1   5284.12300   67   5284.14454   0   0   0   0 .000000      0.02154     11.71735       0.184    0  1  1  2  2    0 -1 -1 -2  4   4888.12  1.13E-25
 32  2   5310.50207   67   5310.52342   0   0   0   0 .000000      0.02135     11.39813       0.187    0  1  1  2  2    0 -1 -1 -2  4   4888.90  1.03E-25
 33  1   5337.70371   67   5337.72513   0   0   0   0 .000000      0.02142     11.06755       0.194    0  1  1  2  2    0 -1 -1 -2  4   4889.70  9.34E-26
 34  2   5365.72810   67   5365.74952   0   0   0   0 .000000      0.02142     10.72552       0.200    0  1  1  2  2    0 -1 -1 -2  4   4890.53  8.42E-26
 35  1   5394.57496   67   5394.59645   0   0   0   0 .000000      0.02149     10.37195       0.207    0  1  1  2  2    0 -1 -1 -2  4   4891.37  7.55E-26
 36  2   5424.24456   67   5424.26578   0   0   0   0 .000000      0.02122     10.00678       0.212    0  1  1  2  2    0 -1 -1 -2  4   4892.24  6.73E-26
 37  1   5454.73567   67   5454.75734   0   0   0   0 .000000      0.02167      9.62994       0.225    0  1  1  2  2    0 -1 -1 -2  4   4893.14  5.98E-26
 38  2   5486.04961   67   5486.07099   0   0   0   0 .000000      0.02138      9.24135       0.231    0  1  1  2  2    0 -1 -1 -2  4   4894.05  5.28E-26
 39  1   5518.18500   67   5518.20656   0   0   0   0 .000000      0.02156      8.84087       0.244    0  1  1  2  2    0 -1 -1 -2  4   4894.99  4.65E-26
 40  2   5551.14244   67   5551.16389   0   0   0   0 .000000      0.02145      8.42880       0.254    0  1  1  2  2    0 -1 -1 -2  4   4895.94  4.07E-26
 41  1   5584.92112   67   5584.94280   0   0   0   0 .000000      0.02168      8.00468       0.271    0  1  1  2  2    0 -1 -1 -2  4   4896.92  3.55E-26
 42  2   5619.52170   67   5619.54313   0   0   0   0 .000000      0.02143      7.56866       0.283    0  1  1  2  2    0 -1 -1 -2  4   4897.92  3.08E-26
 43  1   5654.94297   67   5654.96468   0   0   0   0 .000000      0.02171      7.12069       0.305    0  1  1  2  2    0 -1 -1 -2  4   4898.94  2.66E-26
 44  2   5691.18569   67   5691.20731   0   0   0   0 .000000      0.02162      6.66077       0.325    0  1  1  2  2    0 -1 -1 -2  4   4899.99  2.28E-26
 45  1   5728.24891   67   5728.27079   0   0   0   0 .000000      0.02188      6.18885       0.353    0  1  1  2  2    0 -1 -1 -2  4   4901.05  1.95E-26
 46  2   5766.13361   67   5766.15495   0   0   0   0 .000000      0.02134      5.70496       0.374    0  1  1  2  2    0 -1 -1 -2  4   4902.13  1.66E-26
 47  1   5804.83781   67   5804.85958   0   0   0   0 .000000      0.02177      5.20905       0.418    0  1  1  2  2    0 -1 -1 -2  4   4903.24  1.41E-26
 48  2   5844.36245   67   5844.38451   0   0   0   0 .000000      0.02206      4.70117       0.469    0  1  1  2  2    0 -1 -1 -2  4   4904.36  1.19E-26
 49  1   5884.70760   67   5884.72950   0   0   0   0 .000000      0.02190      4.18138       0.524    0  1  1  2  2    0 -1 -1 -2  4   4905.51  1.00E-26
 50  2   5925.87222   67   5925.89437   0   0   0   0 .000000      0.02215      3.64949       0.607    0  1  1  2  2    0 -1 -1 -2  4   4906.67  8.37E-27
 51  1   5967.85651   67   5967.87889   0   0   0   0 .000000      0.02238      3.10583       0.721    0  1  1  2  2    0 -1 -1 -2  4   4907.86  6.97E-27
 52  2   6010.66008   67   6010.68286   0   0   0   0 .000000      0.02278      2.55021       0.893    0  1  1  2  2    0 -1 -1 -2  4   4909.06  5.78E-27
 53  1   6054.28308   67   6054.30605   0   0   0   0 .000000      0.02297      1.98269       1.159    0  1  1  2  2    0 -1 -1 -2  4   4910.28  4.77E-27
 54  2   6098.72470   67   6098.74824   0   0   0   0 .000000      0.02354      1.40358       1.677    0  1  1  2  2    0 -1 -1 -2  4   4911.52  3.92E-27
 55  1   6143.98565   67   6144.00920   0   0   0   0 .000000      0.02355      0.81241       2.898    0  1  1  2  2    0 -1 -1 -2  4   4912.79  3.21E-27
 56  2   6190.06506   67   6190.08872   0   0   0   0 .000000      0.02366      0.20986      11.274    0  1  1  2  2    0 -1 -1 -2  4   4914.07  2.62E-27
 57  1   6236.96288   66   6236.98643   0   0   0   0 .000000      0.02355     -0.40473      -5.818    0  1  1  2  2    0 -1 -1 -2  4   4915.36  2.12E-27
 58  2   6284.67821   66   6284.70228   0   0   0   0 .000000      0.02407     -1.03064      -2.336    0  1  1  2  2    0 -1 -1 -2  4   4916.68  1.72E-27
 59  1   6333.21123   66   6333.23593   0   0   0   0 .000000      0.02470     -1.66825      -1.481    0  1  1  2  2    0 -1 -1 -2  4   4918.01  1.38E-27
 60  2   6382.56299   66   6382.58714   0   0   0   0 .000000      0.02415     -2.31718      -1.042    0  1  1  2  2    0 -1 -1 -2  4   4919.36  1.11E-27
 61  1   6432.73127   66   6432.75565   0   0   0   0 .000000      0.02438     -2.97741      -0.819    0  1  1  2  2    0 -1 -1 -2  4   4920.73  8.82E-28
 62  2   6483.71691   66   6483.74121   0   0   0   0 .000000      0.02430     -3.64916      -0.666    0  1  1  2  2    0 -1 -1 -2  4   4922.12  7.00E-28
 63  1   6535.51880   66   6535.54355   0   0   0   0 .000000      0.02475     -4.33203      -0.571    0  1  1  2  2    0 -1 -1 -2  4   4923.52  5.54E-28
 64  2   6588.13744   66   6588.16240   0   0   0   0 .000000      0.02496     -5.02609      -0.497    0  1  1  2  2    0 -1 -1 -2  4   4924.94  4.36E-28
 65  1   6641.57020   66   6641.59750   0   0   0   0 .000000      0.02730     -5.73124      -0.476    0  1  1  2  2    0 -1 -1 -2  4   4926.37  3.42E-28
 66  2   6695.82259   66   6695.84857   0   0   0   0 .000000      0.02598     -6.44738      -0.403    0  1  1  2  2    0 -1 -1 -2  4   4927.82  2.67E-28
 67  1   6750.89145   66   6750.91532   0   0   0   0 .000000      0.02387     -7.17444      -0.333    0  1  1  2  2    0 -1 -1 -2  4   4929.29  2.08E-28
 68  2   6806.77036   66   6806.79748   0   0   0   0 .000000      0.02712     -7.91232      -0.343    0  1  1  2  2    0 -1 -1 -2  4   4930.77  1.61E-28
 69  1   6863.46853   66   6863.49475   0   0   0   0 .000000      0.02622      8.51145       0.308    0  1  1  2  2    0 -1 -1 -2  4   4932.27  1.24E-28
 71  1   6979.30752   66   6979.33347   0   0   0   0 .000000      0.02595      7.67671       0.338    0  1  1  2  2    0 -1 -1 -2  4   4935.31  7.27E-29
  1  2   6982.67357   35   6982.71138   0   0   0   0 .000000      0.03781     58.52002       0.065    0  1  1  3  1    0 -1 -1 -3  5   6982.67  7.39E-28
  2  1   6984.31329   64   6984.35137   0   0   0   0 .000000      0.03808     49.63209       0.077    0  1  1  3  1    0 -1 -1 -3  5   6982.71  1.29E-27
  3  2   6986.77373   86   6986.81134   0   0   0   0 .000000      0.03761     49.60743       0.076    0  1  1  3  1    0 -1 -1 -3  5   6982.77  1.79E-27
  4  1   6990.05299  105   6990.09128   0   0   0   0 .000000      0.03829     24.90073       0.154    0  1  1  3  1    0 -1 -1 -3  5   6982.85  2.24E-27
  5  2   6994.15174  118   6994.19118   0   0   0   0 .000000      0.03944     24.85542       0.159    0  1  1  3  1    0 -1 -1 -3  5   6982.95  2.66E-27
  6  1   6999.07282  129   6999.11101   0   0   0   0 .000000      0.03819      5.59736       0.682    0  1  1  3  1    0 -1 -1 -3  5   6983.07  3.04E-27
  7  2   7004.81282  136   7004.85074   0   0   0   0 .000000      0.03792      5.44426       0.697    0  1  1  3  1    0 -1 -1 -3  5   6983.21  3.38E-27
  8  1   7011.37172  141   7011.41035   0   0   0   0 .000000      0.03863      5.26928       0.733    0  1  1  3  1    0 -1 -1 -3  5   6983.37  3.68E-27
  9  2   7018.75139  144   7018.78981   0   0   0   0 .000000      0.03842      5.07242       0.757    0  1  1  3  1    0 -1 -1 -3  5   6983.55  3.94E-27
 10  1   7026.95137  146   7026.98907   0   0   0   0 .000000      0.03770      4.85367       0.777    0  1  1  3  1    0 -1 -1 -3  5   6983.75  4.15E-27
 11  2   7035.97020  147   7036.00809   0   0   0   0 .000000      0.03789      4.61303       0.821    0  1  1  3  1    0 -1 -1 -3  5   6983.97  4.32E-27
 12  1   7045.80978  148   7045.84682   0   0   0   0 .000000      0.03704      4.35048       0.852    0  1  1  3  1    0 -1 -1 -3  5   6984.21  4.47E-27
 13  2   7056.46550  148   7056.50522   0   0   0   0 .000000      0.03972      4.06604       0.977    0  1  1  3  1    0 -1 -1 -3  5   6984.47  4.62E-27
 14  1   7067.94488  148   7067.98323   0   0   0   0 .000000      0.03835      3.75969       1.020    0  1  1  3  1    0 -1 -1 -3  5   6984.74  4.71E-27
 15  2   7080.24286  148   7080.28079   0   0   0   0 .000000      0.03793      3.43142       1.105    0  1  1  3  1    0 -1 -1 -3  5   6985.04  4.77E-27
 16  1   7093.35991  148   7093.39783   0   0   0   0 .000000      0.03792      3.08124       1.231    0  1  1  3  1    0 -1 -1 -3  5   6985.36  4.79E-27
 17  2   7107.29672  148   7107.33429   0   0   0   0 .000000      0.03757      2.70912       1.387    0  1  1  3  1    0 -1 -1 -3  5   6985.70  4.76E-27
 18  1   7122.05206  148   7122.09009   0   0   0   0 .000000      0.03803      2.31507       1.643    0  1  1  3  1    0 -1 -1 -3  5   6986.05  4.71E-27
 19  2   7137.62759  148   7137.66517   0   0   0   0 .000000      0.03758      1.89908       1.979    0  1  1  3  1    0 -1 -1 -3  5   6986.43  4.61E-27
 20  1   7154.02132  148   7154.05942   0   0   0   0 .000000      0.03810      1.46113       2.608    0  1  1  3  1    0 -1 -1 -3  5   6986.82  4.49E-27
 21  2   7171.23455  148   7171.27278   0   0   0   0 .000000      0.03823      1.00124       3.819    0  1  1  3  1    0 -1 -1 -3  5   6987.23  4.35E-27
 22  1   7189.26723  148   7189.30515   0   0   0   0 .000000      0.03792      0.51938       7.302    0  1  1  3  1    0 -1 -1 -3  5   6987.67  4.18E-27
 23  2   7208.11889  147   7208.14089   0   0   0   0 .000000      0.02200     -0.01556    -141.426    0  1  1  3  1    0 -1 -1 -3  5   6988.12  3.99E-27
 24  1   7227.78820  147   7227.82655   0   0   0   0 .000000      0.03835     -0.51026      -7.517    0  1  1  3  1    0 -1 -1 -3  5   6988.59  3.79E-27
 25  2   7248.27817  147   7248.31538   0   0   0   0 .000000      0.03721     -1.05806      -3.517    0  1  1  3  1    0 -1 -1 -3  5   6989.08  3.58E-27
 26  1   7269.58408  147   7269.62282   0   0   0   0 .000000      0.03874     -1.62786      -2.380    0  1  1  3  1    0 -1 -1 -3  5   6989.58  3.36E-27
 27  2   7291.71020  147   7291.74876   0   0   0   0 .000000      0.03856     -2.21967      -1.737    0  1  1  3  1    0 -1 -1 -3  5   6990.11  3.14E-27
 28  1   7314.65385  147   7314.69309   0   0   0   0 .000000      0.03924     -2.83349      -1.385    0  1  1  3  1    0 -1 -1 -3  5   6990.65  2.91E-27
 29  2   7338.41559  147   7338.45568   0   0   0   0 .000000      0.04009     -3.46932      -1.156    0  1  1  3  1    0 -1 -1 -3  5   6991.22  2.69E-27
 30  1   7362.99817  147   7363.03642   0   0   0   0 .000000      0.03825     -4.12686      -0.927    0  1  1  3  1    0 -1 -1 -3  5   6991.80  2.47E-27
 31  2   7388.39350  147   7388.43517   0   0   0   0 .000000      0.04167     -4.80705      -0.867    0  1  1  3  1    0 -1 -1 -3  5   6992.39  2.26E-27
 32  1   7414.61191  147   7414.65181   0   0   0   0 .000000      0.03990     -5.50908      -0.724    0  1  1  3  1    0 -1 -1 -3  5   6993.01  2.05E-27
 33  2   7441.64652  147   7441.68619   0   0   0   0 .000000      0.03967     -6.23280      -0.636    0  1  1  3  1    0 -1 -1 -3  5   6993.65  1.86E-27
 34  1   7469.49823  147   7469.53818   0   0   0   0 .000000      0.03995     -6.97919      -0.572    0  1  1  3  1    0 -1 -1 -3  5   6994.30  1.67E-27
 35  2   7498.16821  147   7498.20763   0   0   0   0 .000000      0.03942     -7.74737      -0.509    0  1  1  3  1    0 -1 -1 -3  5   6994.97  1.50E-27
 36  1   7527.65496  147   7527.69439   0   0   0   0 .000000      0.03943     -8.53761      -0.462    0  1  1  3  1    0 -1 -1 -3  5   6995.65  1.34E-27
 37  2   7557.95804  147   7557.99832   0   0   0   0 .000000      0.04028     -9.34997      -0.431    0  1  1  3  1    0 -1 -1 -3  5   6996.36  1.18E-27
 38  1   7589.08092  147   7589.11924   0   0   0   0 .000000      0.03832    -10.18441      -0.376    0  1  1  3  1    0 -1 -1 -3  5   6997.08  1.05E-27
 39  2   7621.01936  147   7621.05700   0   0   0   0 .000000      0.03764    -11.04096      -0.341    0  1  1  3  1    0 -1 -1 -3  5   6997.82  9.19E-28
 40  1   7653.77434  147   7653.81144   0   0   0   0 .000000      0.03710    -11.91964      -0.311    0  1  1  3  1    0 -1 -1 -3  5   6998.57  8.04E-28
 41  2   7687.34320  147   7687.38238   0   0   0   0 .000000      0.03918    -12.82044      -0.306    0  1  1  3  1    0 -1 -1 -3  5   6999.34  7.00E-28
 42  1   7721.72968  147   7721.76966   0   0   0   0 .000000      0.03998    -13.74336      -0.291    0  1  1  3  1    0 -1 -1 -3  5   7000.13  6.06E-28
 43  2   7756.93187  147   7756.97308   0   0   0   0 .000000      0.04121     14.62560       0.282    0  1  1  3  1    0 -1 -1 -3  5   7000.93  5.23E-28
 44  1   7792.95217  147   7792.99246   0   0   0   0 .000000      0.04029     13.69082       0.294    0  1  1  3  1    0 -1 -1 -3  5   7001.75  4.49E-28
 45  2   7829.78703  147   7829.82763   0   0   0   0 .000000      0.04060     12.73071       0.319    0  1  1  3  1    0 -1 -1 -3  5   7002.59  3.83E-28
 46  1   7867.43754  147   7867.47839   0   0   0   0 .000000      0.04085     11.74696       0.348    0  1  1  3  1    0 -1 -1 -3  5   7003.44  3.26E-28
 47  2   7905.90351  147   7905.94453   0   0   0   0 .000000      0.04102     10.74038       0.382    0  1  1  3  1    0 -1 -1 -3  5   7004.30  2.76E-28
 48  1   7945.18399  147   7945.22587   0   0   0   0 .000000      0.04188      9.71142       0.431    0  1  1  3  1    0 -1 -1 -3  5   7005.18  2.33E-28
 49  2   7985.27930  147   7985.32220   0   0   0   0 .000000      0.04290      8.66038       0.495    0  1  1  3  1    0 -1 -1 -3  5   7006.08  1.95E-28
 50  1   8026.19190  147   8026.23330   0   0   0   0 .000000      0.04140      7.58747       0.546    0  1  1  3  1    0 -1 -1 -3  5   7006.99  1.63E-28
 51  2   8067.91893  147   8067.95898   0   0   0   0 .000000      0.04005      6.49287       0.617    0  1  1  3  1    0 -1 -1 -3  5   7007.92  1.36E-28
 52  1   8110.45871  147   8110.49900   0   0   0   0 .000000      0.04029      5.37671       0.749    0  1  1  3  1    0 -1 -1 -3  5   7008.86  1.12E-28
 53  2   8153.81327  147   8153.85314   0   0   0   0 .000000      0.03987      4.23912       0.941    0  1  1  3  1    0 -1 -1 -3  5   7009.81  9.27E-29
 54  1   8197.97968  147   8198.02120   0   0   0   0 .000000      0.04152      3.08023       1.348    0  1  1  3  1    0 -1 -1 -3  5   7010.78  7.61E-29
 55  2   8242.96177  147   8243.00292   0   0   0   0 .000000      0.04115      1.90015       2.166    0  1  1  3  1    0 -1 -1 -3  5   7011.76  6.21E-29
 56  1   8288.75686  147   8288.79808   0   0   0   0 .000000      0.04122      0.69902       5.897    0  1  1  3  1    0 -1 -1 -3  5   7012.76  5.06E-29
 57  2   8335.36458  146   8335.40644   0   0   0   0 .000000      0.04186     -0.52306      -8.003    0  1  1  3  1    0 -1 -1 -3  5   7013.76  4.10E-29
 58  1   8382.78542  146   8382.82775   0   0   0   0 .000000      0.04233     -1.76593      -2.397    0  1  1  3  1    0 -1 -1 -3  5   7014.79  3.30E-29
 59  2   8431.01907  146   8431.06178   0   0   0   0 .000000      0.04271     -3.02946      -1.410    0  1  1  3  1    0 -1 -1 -3  5   7015.82  2.65E-29
 60  1   8480.06286  146   8480.10826   0   0   0   0 .000000      0.04540     -4.31351      -1.053    0  1  1  3  1    0 -1 -1 -3  5   7016.86  2.12E-29
 62  1   8580.59289  146   8580.63758   0   0   0   0 .000000      0.04469      6.92710       0.645    0  1  1  3  1    0 -1 -1 -3  5   7018.99  1.34E-29
 63  2   8632.07526  146   8632.11989   0   0   0   0 .000000      0.04463      6.33207       0.705    0  1  1  3  1    0 -1 -1 -3  5   7020.08  1.06E-29
 64  1   8684.36670  146   8684.41361   0   0   0   0 .000000      0.04691      5.72699       0.819    0  1  1  3  1    0 -1 -1 -3  5   7021.17  8.30E-30
 65  2   8737.47402  146   8737.51847   0   0   0   0 .000000      0.04445      5.11184       0.870    0  1  1  3  1    0 -1 -1 -3  5   7022.27  6.50E-30
 66  1   8791.38874  146   8791.43420   0   0   0   0 .000000      0.04546      4.48661       1.013    0  1  1  3  1    0 -1 -1 -3  5   7023.39  5.06E-30
 68  1   8901.65236  146   8901.69710   0   0   0   0 .000000      0.04474      0.92052       4.860    0  1  1  3  1    0 -1 -1 -3  5   7025.65  3.04E-30
 69  2   8957.99848  145   8958.04371   0   0   0   0 .000000      0.04523     -1.09238      -4.140    0  1  1  3  1    0 -1 -1 -3  5   7026.80  2.34E-30
 71  2   9073.11799  145   9073.16576   0   0   0   0 .000000      0.04777      1.20851       3.953    0  1  1  3  1    0 -1 -1 -3  5   7029.12  1.37E-30
  1  1   6982.67290   78   6982.70988   0   0   0   0 .000000      0.03698     57.79599       0.064    0  1  1  3  2    0 -1 -1 -3  5   6982.67  7.39E-28
  2  2   6984.30941  107   6984.34680   0   0   0   0 .000000      0.03739     49.62752       0.075    0  1  1  3  2    0 -1 -1 -3  5   6982.71  1.29E-27
  3  1   6986.76510  129   6986.80217   0   0   0   0 .000000      0.03707     49.59823       0.075    0  1  1  3  2    0 -1 -1 -3  5   6982.77  1.79E-27
  4  2   6990.04025  148   6990.07597   0   0   0   0 .000000      0.03572     24.88541       0.144    0  1  1  3  2    0 -1 -1 -3  5   6982.84  2.24E-27
  5  1   6994.13201  161   6994.16819   0   0   0   0 .000000      0.03618     24.83243       0.146    0  1  1  3  2    0 -1 -1 -3  5   6982.93  2.66E-27
  6  2   6999.04182  172   6999.07882   0   0   0   0 .000000      0.03700      5.56516       0.665    0  1  1  3  2    0 -1 -1 -3  5   6983.04  3.04E-27
  7  1   7004.77226  179   7004.80781   0   0   0   0 .000000      0.03555      5.40132       0.658    0  1  1  3  2    0 -1 -1 -3  5   6983.17  3.38E-27
  8  2   7011.31673  184   7011.35515   0   0   0   0 .000000      0.03842      5.21407       0.737    0  1  1  3  2    0 -1 -1 -3  5   6983.32  3.68E-27
  9  1   7018.68413  187   7018.72080   0   0   0   0 .000000      0.03667      5.00340       0.733    0  1  1  3  2    0 -1 -1 -3  5   6983.48  3.94E-27
 10  2   7026.86968  189   7026.90472   0   0   0   0 .000000      0.03504      4.76930       0.735    0  1  1  3  2    0 -1 -1 -3  5   6983.67  4.15E-27
 11  1   7035.86829  190   7035.90687   0   0   0   0 .000000      0.03858      4.51178       0.855    0  1  1  3  2    0 -1 -1 -3  5   6983.87  4.32E-27
 12  2   7045.68952  191   7045.72720   0   0   0   0 .000000      0.03768      4.23083       0.891    0  1  1  3  2    0 -1 -1 -3  5   6984.09  4.48E-27
 13  1   7056.32893  191   7056.36566   0   0   0   0 .000000      0.03673      3.92645       0.936    0  1  1  3  2    0 -1 -1 -3  5   6984.33  4.62E-27
 14  2   7067.78495  191   7067.82221   0   0   0   0 .000000      0.03726      3.59862       1.035    0  1  1  3  2    0 -1 -1 -3  5   6984.58  4.72E-27
 15  1   7080.05914  191   7080.09677   0   0   0   0 .000000      0.03763      3.24734       1.159    0  1  1  3  2    0 -1 -1 -3  5   6984.86  4.78E-27
 16  2   7093.15234  191   7093.18928   0   0   0   0 .000000      0.03694      2.87263       1.286    0  1  1  3  2    0 -1 -1 -3  5   6985.15  4.79E-27
 17  1   7107.06245  191   7107.09969   0   0   0   0 .000000      0.03724      2.47444       1.505    0  1  1  3  2    0 -1 -1 -3  5   6985.46  4.77E-27
 18  2   7121.79085  191   7121.82791   0   0   0   0 .000000      0.03706      2.05280       1.805    0  1  1  3  2    0 -1 -1 -3  5   6985.79  4.71E-27
 19  1   7137.33668  191   7137.37386   0   0   0   0 .000000      0.03718      1.60769       2.313    0  1  1  3  2    0 -1 -1 -3  5   6986.14  4.62E-27
 20  2   7153.70029  191   7153.73748   0   0   0   0 .000000      0.03719      1.13910       3.265    0  1  1  3  2    0 -1 -1 -3  5   6986.50  4.50E-27
 21  1   7170.88165  191   7170.91868   0   0   0   0 .000000      0.03703      0.64702       5.723    0  1  1  3  2    0 -1 -1 -3  5   6986.88  4.36E-27
 22  2   7188.87997  191   7188.91736   0   0   0   0 .000000      0.03739      0.13145      28.443    0  1  1  3  2    0 -1 -1 -3  5   6987.28  4.19E-27
 23  1   7207.69715  190   7207.73343   0   0   0   0 .000000      0.03628     -0.40761      -8.901    0  1  1  3  2    0 -1 -1 -3  5   6987.70  4.00E-27
 24  2   7227.32966  190   7227.36680   0   0   0   0 .000000      0.03714     -0.97017      -3.829    0  1  1  3  2    0 -1 -1 -3  5   6988.13  3.80E-27
 25  1   7247.77919  190   7247.81737   0   0   0   0 .000000      0.03818     -1.55623      -2.453    0  1  1  3  2    0 -1 -1 -3  5   6988.58  3.59E-27
 26  2   7269.04664  190   7269.08503   0   0   0   0 .000000      0.03839     -2.16582      -1.772    0  1  1  3  2    0 -1 -1 -3  5   6989.05  3.37E-27
 27  1   7291.13230  190   7291.16967   0   0   0   0 .000000      0.03737     -2.79893      -1.335    0  1  1  3  2    0 -1 -1 -3  5   6989.53  3.15E-27
 28  2   7314.03321  190   7314.07117   0   0   0   0 .000000      0.03796     -3.45560      -1.098    0  1  1  3  2    0 -1 -1 -3  5   6990.03  2.92E-27
 29  1   7337.75112  190   7337.78942   0   0   0   0 .000000      0.03830     -4.13579      -0.926    0  1  1  3  2    0 -1 -1 -3  5   6990.55  2.70E-27
 30  2   7362.28722  190   7362.32429   0   0   0   0 .000000      0.03707     -4.83955      -0.766    0  1  1  3  2    0 -1 -1 -3  5   6991.09  2.48E-27
 31  1   7387.63820  190   7387.67567   0   0   0   0 .000000      0.03747     -5.56685      -0.673    0  1  1  3  2    0 -1 -1 -3  5   6991.64  2.27E-27
 32  2   7413.80642  190   7413.84341   0   0   0   0 .000000      0.03699     -6.31773      -0.586    0  1  1  3  2    0 -1 -1 -3  5   6992.21  2.06E-27
 33  1   7440.79002  190   7440.82739   0   0   0   0 .000000      0.03737     -7.09208      -0.527    0  1  1  3  2    0 -1 -1 -3  5   6992.79  1.87E-27
 34  2   7468.58944  190   7468.62746   0   0   0   0 .000000      0.03802     -7.89015      -0.482    0  1  1  3  2    0 -1 -1 -3  5   6993.39  1.68E-27
 35  1   7497.20463  190   7497.24348   0   0   0   0 .000000      0.03885     -8.71178      -0.446    0  1  1  3  2    0 -1 -1 -3  5   6994.00  1.51E-27
 36  2   7526.63633  190   7526.67530   0   0   0   0 .000000      0.03897     -9.55698      -0.408    0  1  1  3  2    0 -1 -1 -3  5   6994.64  1.34E-27
 37  1   7556.88308  190   7556.92277   0   0   0   0 .000000      0.03969    -10.42577      -0.381    0  1  1  3  2    0 -1 -1 -3  5   6995.28  1.19E-27
 38  2   7587.94572  190   7587.98574   0   0   0   0 .000000      0.04002    -11.31817      -0.354    0  1  1  3  2    0 -1 -1 -3  5   6995.95  1.05E-27
 39  1   7619.82315  190   7619.86404   0   0   0   0 .000000      0.04089    -12.23419      -0.334    0  1  1  3  2    0 -1 -1 -3  5   6996.62  9.25E-28
 40  2   7652.51709  190   7652.55751   0   0   0   0 .000000      0.04042    -13.17385      -0.307    0  1  1  3  2    0 -1 -1 -3  5   6997.32  8.10E-28
 41  1   7686.02380  190   7686.06598   0   0   0   0 .000000      0.04218    -14.13711      -0.298    0  1  1  3  2    0 -1 -1 -3  5   6998.02  7.05E-28
 42  2   7720.34883  190   7720.38928   0   0   0   0 .000000      0.04045     14.10384       0.287    0  1  1  3  2    0 -1 -1 -3  5   6998.75  6.11E-28
 43  1   7755.48768  190   7755.52722   0   0   0   0 .000000      0.03954     13.12281       0.301    0  1  1  3  2    0 -1 -1 -3  5   6999.49  5.27E-28
 44  2   7791.43863  190   7791.47965   0   0   0   0 .000000      0.04102     12.10967       0.339    0  1  1  3  2    0 -1 -1 -3  5   7000.24  4.53E-28
 45  1   7828.20549  190   7828.24635   0   0   0   0 .000000      0.04086     11.06830       0.369    0  1  1  3  2    0 -1 -1 -3  5   7001.01  3.87E-28
 46  2   7865.78592  190   7865.82714   0   0   0   0 .000000      0.04122      9.99997       0.412    0  1  1  3  2    0 -1 -1 -3  5   7001.79  3.29E-28
 47  1   7904.17995  190   7904.22184   0   0   0   0 .000000      0.04189      8.90535       0.470    0  1  1  3  2    0 -1 -1 -3  5   7002.58  2.79E-28
 48  2   7943.38945  190   7943.43024   0   0   0   0 .000000      0.04079      7.78454       0.524    0  1  1  3  2    0 -1 -1 -3  5   7003.39  2.35E-28
 49  1   7983.41212  190   7983.45212   0   0   0   0 .000000      0.04000      6.63758       0.603    0  1  1  3  2    0 -1 -1 -3  5   7004.21  1.97E-28
 50  2   8024.24572  190   8024.28730   0   0   0   0 .000000      0.04158      5.46468       0.761    0  1  1  3  2    0 -1 -1 -3  5   7005.05  1.65E-28
 51  1   8065.89363  190   8065.93557   0   0   0   0 .000000      0.04194      4.26534       0.983    0  1  1  3  2    0 -1 -1 -3  5   7005.89  1.37E-28
 52  2   8108.35350  190   8108.39669   0   0   0   0 .000000      0.04319      3.03978       1.421    0  1  1  3  2    0 -1 -1 -3  5   7006.75  1.14E-28
 53  1   8151.62905  190   8151.67046   0   0   0   0 .000000      0.04141      1.78776       2.317    0  1  1  3  2    0 -1 -1 -3  5   7007.63  9.38E-29
 54  2   8195.71416  190   8195.75666   0   0   0   0 .000000      0.04250      0.50860       8.356    0  1  1  3  2    0 -1 -1 -3  5   7008.51  7.70E-29
 55  1   8240.61279  189   8240.65505   0   0   0   0 .000000      0.04226     -0.79696      -5.302    0  1  1  3  2    0 -1 -1 -3  5   7009.41  6.30E-29
 56  2   8286.32351  189   8286.36539   0   0   0   0 .000000      0.04188     -2.12983      -1.966    0  1  1  3  2    0 -1 -1 -3  5   7010.32  5.13E-29
 57  1   8332.84378  189   8332.88747   0   0   0   0 .000000      0.04369     -3.48979      -1.252    0  1  1  3  2    0 -1 -1 -3  5   7011.24  4.15E-29
 58  2   8380.17823  189   8380.22102   0   0   0   0 .000000      0.04279     -4.87718      -0.877    0  1  1  3  2    0 -1 -1 -3  5   7012.18  3.35E-29
 59  1   8428.32189  189   8428.36582   0   0   0   0 .000000      0.04393      5.94576       0.739    0  1  1  3  2    0 -1 -1 -3  5   7013.12  2.69E-29
 60  2   8477.27791  189   8477.32161   0   0   0   0 .000000      0.04370      5.28783       0.826    0  1  1  3  2    0 -1 -1 -3  5   7014.08  2.15E-29
 61  1   8527.04387  189   8527.08813   0   0   0   0 .000000      0.04426      4.61656       0.959    0  1  1  3  2    0 -1 -1 -3  5   7015.04  1.72E-29
 62  2   8577.61989  189   8577.66514   0   0   0   0 .000000      0.04525      3.91706       1.155    0  1  1  3  2    0 -1 -1 -3  5   7016.02  1.36E-29
 63  1   8629.00844  189   8629.05236   0   0   0   0 .000000      0.04392      2.70130       1.626    0  1  1  3  2    0 -1 -1 -3  5   7017.01  1.07E-29
 64  2   8681.20347  189   8681.24953   0   0   0   0 .000000      0.04606      1.21942       3.777    0  1  1  3  2    0 -1 -1 -3  5   7018.00  8.45E-30
 65  1   8734.21145  188   8734.25639   0   0   0   0 .000000      0.04494     -0.28201     -15.935    0  1  1  3  2    0 -1 -1 -3  5   7019.01  6.62E-30
 66  2   8788.02744  188   8788.07265   0   0   0   0 .000000      0.04521      1.11056       4.071    0  1  1  3  2    0 -1 -1 -3  5   7020.03  5.16E-30
 68  2   8898.08529  186   8898.13226   0   0   0   0 .000000      0.04697     -0.37836     -12.415    0  1  1  3  2    0 -1 -1 -3  5   7022.09  3.10E-30
 71  1   9069.23756  186   9069.28516   0   0   0   0 .000000      0.04760     -2.69920      -1.764    0  1  1  3  2    0 -1 -1 -3  5   7025.24  1.39E-30
 73  1   9187.37772  186   9187.42594   0   0   0   0 .000000      0.04822     -4.30537      -1.120    0  1  1  3  2    0 -1 -1 -3  5   7027.38  8.02E-31
 74  2   9247.65658  186   9247.70707   0   0   0   0 .000000      0.05049     -5.12623      -0.985    0  1  1  3  2    0 -1 -1 -3  5   7028.46  6.05E-31
  1  2   9060.80739   67   9060.85939   0   0   0   0 .000000      0.05200    -11.66682      -0.446    0  1  1  4  1    0 -1 -1 -4  6   9060.81  2.62E-29
  2  1   9062.43302  125   9062.48612   0   0   0   0 .000000      0.05310    -11.70157      -0.454    0  1  1  4  1    0 -1 -1 -4  6   9060.83  4.55E-29
  3  2   9064.87349  172   9064.92620   0   0   0   0 .000000      0.05271    -11.75368      -0.448    0  1  1  4  1    0 -1 -1 -4  6   9060.87  6.29E-29
  4  1   9068.12529  213   9068.17962   0   0   0   0 .000000      0.05433    -11.82314      -0.459    0  1  1  4  1    0 -1 -1 -4  6   9060.93  7.89E-29
  5  2   9072.19169  245   9072.24636   0   0   0   0 .000000      0.05467    -11.90992      -0.459    0  1  1  4  1    0 -1 -1 -4  6   9060.99  9.35E-29
  6  1   9077.07137  272   9077.12641   0   0   0   0 .000000      0.05504    -12.01401      -0.458    0  1  1  4  1    0 -1 -1 -4  6   9061.07  1.07E-28
  7  2   9082.76437  293   9082.81973   0   0   0   0 .000000      0.05536    -12.13538      -0.456    0  1  1  4  1    0 -1 -1 -4  6   9061.16  1.19E-28
  8  1   9089.27003  310   9089.32630   0   0   0   0 .000000      0.05627    -12.27400      -0.458    0  1  1  4  1    0 -1 -1 -4  6   9061.27  1.29E-28
  9  2   9096.58642  322   9096.64608   0   0   0   0 .000000      0.05966     -7.17586      -0.831    0  1  1  4  1    0 -1 -1 -4  6   9061.39  1.38E-28
 10  1   9104.72201  331   9104.77903   0   0   0   0 .000000      0.05702     -7.40342      -0.770    0  1  1  4  1    0 -1 -1 -4  6   9061.52  1.45E-28
 11  2   9113.67045  338   9113.72512   0   0   0   0 .000000      0.05467     -7.65377      -0.714    0  1  1  4  1    0 -1 -1 -4  6   9061.67  1.53E-28
 12  1   9123.42880  342   9123.48428   0   0   0   0 .000000      0.05548     -7.92688      -0.700    0  1  1  4  1    0 -1 -1 -4  6   9061.83  1.60E-28
 13  2   9134.00184  345   9134.05649   0   0   0   0 .000000      0.05465     -8.22279      -0.665    0  1  1  4  1    0 -1 -1 -4  6   9062.00  1.66E-28
 14  1   9145.38625  346   9145.44167   0   0   0   0 .000000      0.05542     -8.54148      -0.649    0  1  1  4  1    0 -1 -1 -4  6   9062.19  1.69E-28
 15  2   9157.58509  347   9157.63976   0   0   0   0 .000000      0.05467      8.09791       0.675    0  1  1  4  1    0 -1 -1 -4  6   9062.39  1.71E-28
 16  1   9170.59546  347   9170.65071   0   0   0   0 .000000      0.05525      7.52760       0.734    0  1  1  4  1    0 -1 -1 -4  6   9062.60  1.72E-28
 17  2   9184.41833  347   9184.47445   0   0   0   0 .000000      0.05612      6.92168       0.811    0  1  1  4  1    0 -1 -1 -4  6   9062.82  1.72E-28
 18  1   9199.05512  347   9199.11089   0   0   0   0 .000000      0.05577      6.28013       0.888    0  1  1  4  1    0 -1 -1 -4  6   9063.06  1.70E-28
 19  2   9214.50386  347   9214.55998   0   0   0   0 .000000      0.05612      5.60295       1.002    0  1  1  4  1    0 -1 -1 -4  6   9063.30  1.67E-28
 20  1   9230.76868  347   9230.82162   0   0   0   0 .000000      0.05294      4.89021       1.083    0  1  1  4  1    0 -1 -1 -4  6   9063.57  1.62E-28
 21  2   9247.83885  347   9247.89572   0   0   0   0 .000000      0.05687      4.14187       1.373    0  1  1  4  1    0 -1 -1 -4  6   9063.84  1.57E-28
 22  1   9265.72594  347   9265.78221   0   0   0   0 .000000      0.05627      3.35792       1.676    0  1  1  4  1    0 -1 -1 -4  6   9064.13  1.51E-28
 23  2   9284.42340  347   9284.48099   0   0   0   0 .000000      0.05759      2.53840       2.269    0  1  1  4  1    0 -1 -1 -4  6   9064.42  1.45E-28
 24  1   9303.93341  347   9303.99195   0   0   0   0 .000000      0.05854      1.68328       3.478    0  1  1  4  1    0 -1 -1 -4  6   9064.73  1.38E-28
 25  2   9324.25758  347   9324.31500   0   0   0   0 .000000      0.05742      0.79264       7.244    0  1  1  4  1    0 -1 -1 -4  6   9065.06  0.00E+00
 26  1   9345.39347  346   9345.45002   0   0   0   0 .000000      0.05655     -0.13354     -42.350    0  1  1  4  1    0 -1 -1 -4  6   9065.39  1.22E-28
 27  2   9367.33875  346   9367.39692   0   0   0   0 .000000      0.05817     -1.09523      -5.311    0  1  1  4  1    0 -1 -1 -4  6   9065.74  1.14E-28
 28  1   9390.09918  346   9390.15557   0   0   0   0 .000000      0.05639     -2.09250      -2.695    0  1  1  4  1    0 -1 -1 -4  6   9066.10  1.06E-28
 29  2   9413.66816  346   9413.72585   0   0   0   0 .000000      0.05769     -3.12525      -1.846    0  1  1  4  1    0 -1 -1 -4  6   9066.47  9.81E-29
 30  1   9438.05097  346   9438.10764   0   0   0   0 .000000      0.05667     -4.19357      -1.351    0  1  1  4  1    0 -1 -1 -4  6   9066.85  9.02E-29
 31  2   9463.24707  346   9463.30083   0   0   0   0 .000000      0.05376     -5.29732      -1.015    0  1  1  4  1    0 -1 -1 -4  6   9067.25  8.25E-29
 32  1   9489.24813  346   9489.30525   0   0   0   0 .000000      0.05712     -6.43652      -0.888    0  1  1  4  1    0 -1 -1 -4  6   9067.65  7.51E-29
 33  2   9516.06031  346   9516.12080   0   0   0   0 .000000      0.06049      6.59401       0.917    0  1  1  4  1    0 -1 -1 -4  6   9068.06  6.80E-29
 34  1   9543.69012  346   9543.74732   0   0   0   0 .000000      0.05720      5.78033       0.989    0  1  1  4  1    0 -1 -1 -4  6   9068.49  6.13E-29
 35  2   9572.12693  346   9572.18466   0   0   0   0 .000000      0.05773      4.94267       1.168    0  1  1  4  1    0 -1 -1 -4  6   9068.93  5.50E-29
 36  1   9601.37444  346   9601.43269   0   0   0   0 .000000      0.05825      4.08104       1.427    0  1  1  4  1    0 -1 -1 -4  6   9069.37  4.90E-29
 37  2   9631.43234  346   9631.49125   0   0   0   0 .000000      0.05891      3.19549       1.843    0  1  1  4  1    0 -1 -1 -4  6   9069.83  4.35E-29
 38  1   9662.30155  346   9662.36017   0   0   0   0 .000000      0.05862      2.28591       2.565    0  1  1  4  1    0 -1 -1 -4  6   9070.30  3.85E-29
 39  2   9693.98004  346   9694.03931   0   0   0   0 .000000      0.05927      1.35240       4.383    0  1  1  4  1    0 -1 -1 -4  6   9070.78  3.38E-29
 40  1   9726.47018  346   9726.52849   0   0   0   0 .000000      0.05831      0.39492      14.765    0  1  1  4  1    0 -1 -1 -4  6   9071.27  2.96E-29
 41  2   9759.76878  345   9759.82754   0   0   0   0 .000000      0.05876     -0.58656     -10.018    0  1  1  4  1    0 -1 -1 -4  6   9071.77  2.58E-29
 42  1   9793.87689  345   9793.93629   0   0   0   0 .000000      0.05940     -1.59194      -3.731    0  1  1  4  1    0 -1 -1 -4  6   9072.28  2.24E-29
 43  2   9828.79505  345   9828.85456   0   0   0   0 .000000      0.05951     -2.62128      -2.270    0  1  1  4  1    0 -1 -1 -4  6   9072.80  1.93E-29
 44  1   9864.52298  345   9864.58217   0   0   0   0 .000000      0.05919     -3.67463      -1.611    0  1  1  4  1    0 -1 -1 -4  6   9073.32  1.66E-29
 45  2   9901.05982  345   9901.11893   0   0   0   0 .000000      0.05911     -4.75192      -1.244    0  1  1  4  1    0 -1 -1 -4  6   9073.86  1.42E-29
 46  1   9938.40326  345   9938.46465   0   0   0   0 .000000      0.06139     -5.85337      -1.049    0  1  1  4  1    0 -1 -1 -4  6   9074.40  1.21E-29
 47  2   9976.55832  345   9976.61913   0   0   0   0 .000000      0.06081     -6.97831      -0.871    0  1  1  4  1    0 -1 -1 -4  6   9074.96  1.02E-29
 48  1  10015.51850  345  10015.58218   0   0   0   0 .000000      0.06368     -8.12742      -0.784    0  1  1  4  1    0 -1 -1 -4  6   9075.52  8.65E-30
 49  2  10055.29117  345  10055.35359   0   0   0   0 .000000      0.06242     -9.30051      -0.671    0  1  1  4  1    0 -1 -1 -4  6   9076.09  7.26E-30
 50  1  10095.87205  345  10095.93315   0   0   0   0 .000000      0.06110      8.82367       0.692    0  1  1  4  1    0 -1 -1 -4  6   9076.67  6.08E-30
  1  1   9060.80303  147   9060.85788   0   0   0   0 .000000      0.05485    -11.66072      -0.470    0  1  1  4  2    0 -1 -1 -4  6   9060.80  2.62E-29
  2  2   9062.42703  205   9062.48158   0   0   0   0 .000000      0.05455    -11.68327      -0.467    0  1  1  4  2    0 -1 -1 -4  6   9060.83  4.55E-29
  3  1   9064.86268  252   9064.91713   0   0   0   0 .000000      0.05445    -11.71709      -0.465    0  1  1  4  2    0 -1 -1 -4  6   9060.86  6.29E-29
  4  2   9068.11131  293   9068.16450   0   0   0   0 .000000      0.05319    -11.76215      -0.452    0  1  1  4  2    0 -1 -1 -4  6   9060.91  7.89E-29
  5  1   9072.16874  325   9072.22368   0   0   0   0 .000000      0.05494    -11.81846      -0.465    0  1  1  4  2    0 -1 -1 -4  6   9060.97  9.36E-29
  6  2   9077.04340  352   9077.09465   0   0   0   0 .000000      0.05125    -11.88599      -0.431    0  1  1  4  2    0 -1 -1 -4  6   9061.04  1.07E-28
  7  1   9082.72514  373   9082.77738   0   0   0   0 .000000      0.05224    -11.96475      -0.437    0  1  1  4  2    0 -1 -1 -4  6   9061.13  1.19E-28
  8  2   9089.21984  390   9089.27185   0   0   0   0 .000000      0.05201    -12.05467      -0.431    0  1  1  4  2    0 -1 -1 -4  6   9061.22  1.29E-28
  9  1   9096.52725  402   9096.57802   0   0   0   0 .000000      0.05077     -7.24391      -0.701    0  1  1  4  2    0 -1 -1 -4  6   9061.33  1.38E-28
 10  2   9104.64219  411   9104.69586   0   0   0   0 .000000      0.05367     -7.48660      -0.717    0  1  1  4  2    0 -1 -1 -4  6   9061.44  1.45E-28
 11  1   9113.57083  418   9113.62531   0   0   0   0 .000000      0.05448     -7.75358      -0.703    0  1  1  4  2    0 -1 -1 -4  6   9061.57  1.53E-28
 12  2   9123.31329  422   9123.36634   0   0   0   0 .000000      0.05305     -8.04484      -0.659    0  1  1  4  2    0 -1 -1 -4  6   9061.71  1.60E-28
 13  1   9133.86636  425   9133.91890   0   0   0   0 .000000      0.05254     -8.36040      -0.628    0  1  1  4  2    0 -1 -1 -4  6   9061.87  1.66E-28
 14  2   9145.23151  426   9145.28292   0   0   0   0 .000000      0.05141      8.47358       0.607    0  1  1  4  2    0 -1 -1 -4  6   9062.03  1.69E-28
 15  1   9157.40424  427   9157.45835   0   0   0   0 .000000      0.05411      7.91617       0.684    0  1  1  4  2    0 -1 -1 -4  6   9062.20  1.72E-28
 16  2   9170.39049  427   9170.44514   0   0   0   0 .000000      0.05465      7.32162       0.746    0  1  1  4  2    0 -1 -1 -4  6   9062.39  1.72E-28
 17  1   9184.18841  427   9184.24320   0   0   0   0 .000000      0.05479      6.68992       0.819    0  1  1  4  2    0 -1 -1 -4  6   9062.59  1.72E-28
 18  2   9198.79994  427   9198.85246   0   0   0   0 .000000      0.05252      6.02115       0.872    0  1  1  4  2    0 -1 -1 -4  6   9062.80  1.70E-28
 19  1   9214.22076  427   9214.27286   0   0   0   0 .000000      0.05210      5.31521       0.980    0  1  1  4  2    0 -1 -1 -4  6   9063.02  1.67E-28
 20  2   9230.45156  427   9230.50432   0   0   0   0 .000000      0.05276      4.57217       1.154    0  1  1  4  2    0 -1 -1 -4  6   9063.25  1.62E-28
 21  1   9247.49342  427   9247.54674   0   0   0   0 .000000      0.05332      3.79199       1.406    0  1  1  4  2    0 -1 -1 -4  6   9063.49  1.57E-28
 22  2   9265.34140  427   9265.40003   0   0   0   0 .000000      0.05863      2.97482       1.971    0  1  1  4  2    0 -1 -1 -4  6   9063.74  1.51E-28
 23  1   9284.00942  427   9284.06412   0   0   0   0 .000000      0.05470      2.12056       2.579    0  1  1  4  2    0 -1 -1 -4  6   9064.01  1.45E-28
 24  2   9303.48304  427   9303.53889   0   0   0   0 .000000      0.05585      1.22919       4.544    0  1  1  4  2    0 -1 -1 -4  6   9064.28  1.38E-28
 25  1   9323.76976  427   9323.82425   0   0   0   0 .000000      0.05449      0.30080      18.115    0  1  1  4  2    0 -1 -1 -4  6   9064.57  0.00E+00
 26  2   9344.86482  426   9344.92010   0   0   0   0 .000000      0.05528     -0.66476      -8.316    0  1  1  4  2    0 -1 -1 -4  6   9064.86  1.22E-28
 27  1   9366.77041  426   9366.82632   0   0   0   0 .000000      0.05591     -1.66727      -3.353    0  1  1  4  2    0 -1 -1 -4  6   9065.17  1.14E-28
 28  2   9389.48642  426   9389.54280   0   0   0   0 .000000      0.05638     -2.70676      -2.083    0  1  1  4  2    0 -1 -1 -4  6   9065.49  1.06E-28
 29  1   9413.01293  426   9413.06941   0   0   0   0 .000000      0.05648     -3.78331      -1.493    0  1  1  4  2    0 -1 -1 -4  6   9065.81  9.83E-29
 31  1   9462.49577  426   9462.55258   0   0   0   0 .000000      0.05681     -6.04719      -0.939    0  1  1  4  2    0 -1 -1 -4  6   9066.50  8.27E-29
 32  2   9488.45228  426   9488.50887   0   0   0   0 .000000      0.05659      6.58649       0.859    0  1  1  4  2    0 -1 -1 -4  6   9066.85  7.53E-29
 33  1   9515.21544  426   9515.27479   0   0   0   0 .000000      0.05935      5.74714       1.033    0  1  1  4  2    0 -1 -1 -4  6   9067.22  6.82E-29
 34  2   9542.79214  426   9542.85020   0   0   0   0 .000000      0.05806      4.88239       1.189    0  1  1  4  2    0 -1 -1 -4  6   9067.59  6.15E-29
 35  1   9571.17814  426   9571.23496   0   0   0   0 .000000      0.05682      3.99205       1.423    0  1  1  4  2    0 -1 -1 -4  6   9067.98  5.52E-29
 36  2   9600.37104  426   9600.42891   0   0   0   0 .000000      0.05787      3.07639       1.881    0  1  1  4  2    0 -1 -1 -4  6   9068.37  4.92E-29
 37  1   9630.37366  426   9630.43191   0   0   0   0 .000000      0.05825      2.13530       2.728    0  1  1  4  2    0 -1 -1 -4  6   9068.77  4.37E-29
 38  2   9661.18468  426   9661.24380   0   0   0   0 .000000      0.05912      1.16876       5.058    0  1  1  4  2    0 -1 -1 -4  6   9069.18  3.86E-29
 39  1   9692.80581  426   9692.86442   0   0   0   0 .000000      0.05861      0.17674      33.164    0  1  1  4  2    0 -1 -1 -4  6   9069.61  3.40E-29
 40  2   9725.23500  425   9725.29362   0   0   0   0 .000000      0.05862     -0.84076      -6.972    0  1  1  4  2    0 -1 -1 -4  6   9070.03  2.98E-29
 41  1   9758.47397  425   9758.53121   0   0   0   0 .000000      0.05724     -1.88363      -3.039    0  1  1  4  2    0 -1 -1 -4  6   9070.47  2.59E-29
 42  2   9792.51800  425   9792.57703   0   0   0   0 .000000      0.05903     -2.95192      -2.000    0  1  1  4  2    0 -1 -1 -4  6   9070.92  2.25E-29
 43  1   9827.37068  425   9827.43089   0   0   0   0 .000000      0.06021     -4.04569      -1.488    0  1  1  4  2    0 -1 -1 -4  6   9071.37  1.94E-29
 44  2   9863.03430  425   9863.09263   0   0   0   0 .000000      0.05833     -5.16484      -1.129    0  1  1  4  2    0 -1 -1 -4  6   9071.83  1.67E-29
 45  1   9899.50203  425   9899.56205   0   0   0   0 .000000      0.06002     -6.30944      -0.951    0  1  1  4  2    0 -1 -1 -4  6   9072.30  1.43E-29
 46  2   9936.77640  425   9936.83896   0   0   0   0 .000000      0.06256     -7.47946      -0.836    0  1  1  4  2    0 -1 -1 -4  6   9072.78  1.22E-29
 47  1   9974.86198  425   9974.92317   0   0   0   0 .000000      0.06119     -8.67491      -0.705    0  1  1  4  2    0 -1 -1 -4  6   9073.26  1.03E-29
 49  1  10053.45064  425  10053.51271   0   0   0   0 .000000      0.06207      8.71537       0.712    0  1  1  4  2    0 -1 -1 -4  6   9074.25  7.32E-30
 50  2  10093.95551  425  10094.01762   0   0   0   0 .000000      0.06211      6.90402       0.900    0  1  1  4  2    0 -1 -1 -4  6   9074.76  6.12E-30
  1  2  13131.91047  187  13131.82966   0   0   0   0 .000000     -0.08081     -6.45141       1.253    0  1  1  6  1    0 -1 -1 -6  8  13131.91  1.33E-31
  2  1  13133.52303  354  13133.43078   0   0   0   0 .000000     -0.09225     -6.47546       1.425    0  1  1  6  1    0 -1 -1 -6  8  13131.92  2.31E-31
  3  2  13135.92387  501  13135.83247   0   0   0   0 .000000     -0.09140      0.18878     -48.418    0  1  1  6  1    0 -1 -1 -6  8  13131.92  3.20E-31
  4  1  13139.12597  632  13139.03477   0   0   0   0 .000000     -0.09120      0.14702     -62.036    0  1  1  6  1    0 -1 -1 -6  8  13131.93  4.01E-31
  5  2  13143.12794  745  13143.03779   0   0   0   0 .000000     -0.09015      0.09515     -94.739    0  1  1  6  1    0 -1 -1 -6  8  13131.93  4.74E-31
  6  1  13147.93178  844  13147.84269   0   0   0   0 .000000     -0.08909      0.03548    -251.107    0  1  1  6  1    0 -1 -1 -6  8  13131.93  0.00E+00
  7  2  13153.53943  929  13153.48881   0   0   0   0 .000000     -0.05062      0.04672    -108.337    0  1  1  6  1    0 -1 -1 -6  8  13131.94  0.00E+00
  8  1  13159.93145 1001  13159.97580   0   0   0   0 .000000      0.04435      0.12817      34.604    0  1  1  6  1    0 -1 -1 -6  8  13131.93  0.00E+00
  9  2  13167.15055 1060  13167.05279   0   0   0   0 .000000     -0.09776     -0.22188      44.059    0  1  1  6  1    0 -1 -1 -6  8  13131.95  0.00E+00
 10  1  13175.14545 1111  13175.05834   0   0   0   0 .000000     -0.08711     -0.32629      26.695    0  1  1  6  1    0 -1 -1 -6  8  13131.95  0.00E+00
 11  2  13183.95355 1154  13183.86441   0   0   0   0 .000000     -0.08914     -0.44116      20.206    0  1  1  6  1    0 -1 -1 -6  8  13131.95  0.00E+00
 12  1  13193.55923 1188  13193.47102   0   0   0   0 .000000     -0.08821      0.48056     -18.355    0  1  1  6  1    0 -1 -1 -6  8  13131.96  0.00E+00
 13  2  13203.96447 1217  13203.87822   0   0   0   0 .000000     -0.08625      0.29513     -29.225    0  1  1  6  1    0 -1 -1 -6  8  13131.96  0.00E+00
 14  1  13215.17348 1239  13215.08604   0   0   0   0 .000000     -0.08744      0.09541     -91.647    0  1  1  6  1    0 -1 -1 -6  8  13131.97  0.00E+00
 15  2  13227.18012 1256  13227.21279   0   0   0   0 .000000      0.03267      0.11828      27.617    0  1  1  6  1    0 -1 -1 -6  8  13131.98  0.00E+00
 16  1  13239.98800 1268  13239.90369   0   0   0   0 .000000     -0.08431     -0.34595      24.370    0  1  1  6  1    0 -1 -1 -6  8  13131.99  0.00E+00
 17  2  13253.59556 1278  13253.51365   0   0   0   0 .000000     -0.08191     -0.58753      13.941    0  1  1  6  1    0 -1 -1 -6  8  13132.00  0.00E+00
 18  1  13268.01242 1285  13267.92447   0   0   0   0 .000000     -0.08795     -0.84298      10.433    0  1  1  6  1    0 -1 -1 -6  8  13132.01  0.00E+00
 19  2  13283.22030 1290  13283.13628   0   0   0   0 .000000     -0.08402     -1.11128       7.561    0  1  1  6  1    0 -1 -1 -6  8  13132.02  0.00E+00
 20  1  13299.23131 1293  13299.14921   0   0   0   0 .000000     -0.08210     -1.39320       5.893    0  1  1  6  1    0 -1 -1 -6  8  13132.03  0.00E+00
 21  2  13316.04376 1294  13315.96340   0   0   0   0 .000000     -0.08036      1.66949      -4.813    0  1  1  6  1    0 -1 -1 -6  8  13132.04  0.00E+00
 22  1  13333.65623 1295  13333.57912   0   0   0   0 .000000     -0.07711      1.13405      -6.799    0  1  1  6  1    0 -1 -1 -6  8  13132.06  0.00E+00
 23  2  13352.07350 1295  13351.99670   0   0   0   0 .000000     -0.07680      0.58231     -13.189    0  1  1  6  1    0 -1 -1 -6  8  13132.07  0.00E+00
 24  1  13371.29425 1295  13371.21642   0   0   0   0 .000000     -0.07783      0.00081   -9589.482    0  1  1  6  1    0 -1 -1 -6  8  13132.09  0.00E+00
 25  2  13391.30998 1294  13391.23879   0   0   0   0 .000000     -0.07119     -0.59330      11.999    0  1  1  6  1    0 -1 -1 -6  8  13132.11  0.00E+00
  1  1  13131.90561  397  13131.82804   0   0   0   0 .000000     -0.07757     -6.44744       1.203    0  1  1  6  2    0 -1 -1 -6  8  13131.91  1.33E-31
  2  2  13133.51333  564  13133.42600   0   0   0   0 .000000     -0.08733     -6.46346       1.351    0  1  1  6  2    0 -1 -1 -6  8  13131.91  2.31E-31
  3  1  13135.91213  711  13135.82294   0   0   0   0 .000000     -0.08919      0.17926     -49.755    0  1  1  6  2    0 -1 -1 -6  8  13131.91  3.20E-31
  4  2  13139.10883  842  13139.01890   0   0   0   0 .000000     -0.08993      0.13117     -68.557    0  1  1  6  2    0 -1 -1 -6  8  13131.91  4.01E-31
  5  1  13143.10278  955  13143.01408   0   0   0   0 .000000     -0.08870      0.07154    -123.985    0  1  1  6  2    0 -1 -1 -6  8  13131.90  4.74E-31
  6  2  13147.89684 1054  13147.81613   0   0   0   0 .000000     -0.08071      0.01571    -513.730    0  1  1  6  2    0 -1 -1 -6  8  13131.90  0.00E+00
  7  1  13153.49322 1139  13153.48748   0   0   0   0 .000000     -0.00574      0.08855      -6.480    0  1  1  6  2    0 -1 -1 -6  8  13131.89  0.00E+00
  8  2  13159.88352 1210  13159.84463   0   0   0   0 .000000     -0.03889      0.05377     -72.318    0  1  1  6  2    0 -1 -1 -6  8  13131.88  0.00E+00
  9  1  13167.06307 1270  13166.98147   0   0   0   0 .000000     -0.08160     -0.29285      27.864    0  1  1  6  2    0 -1 -1 -6  8  13131.86  0.00E+00
 10  2  13175.05947 1321  13174.97091   0   0   0   0 .000000     -0.08856     -0.41341      21.421    0  1  1  6  2    0 -1 -1 -6  8  13131.86  0.00E+00
 11  1  13183.84656 1364  13183.75921   0   0   0   0 .000000     -0.08735      0.54335     -16.076    0  1  1  6  2    0 -1 -1 -6  8  13131.85  0.00E+00
 12  2  13193.43480 1398  13193.34638   0   0   0   0 .000000     -0.08842      0.35119     -25.176    0  1  1  6  2    0 -1 -1 -6  8  13131.83  0.00E+00
 13  1  13203.81992 1427  13203.73240   0   0   0   0 .000000     -0.08752      0.14379     -60.869    0  1  1  6  2    0 -1 -1 -6  8  13131.82  0.00E+00
 14  2  13215.00347 1449  13214.99791   0   0   0   0 .000000     -0.00556      0.08064      -6.892    0  1  1  6  2    0 -1 -1 -6  8  13131.80  0.00E+00
 15  1  13226.98568 1465  13226.90099   0   0   0   0 .000000     -0.08469     -0.32068      26.409    0  1  1  6  2    0 -1 -1 -6  8  13131.79  0.00E+00
 16  2  13239.76652 1478  13239.68357   0   0   0   0 .000000     -0.08295     -0.57621      14.396    0  1  1  6  2    0 -1 -1 -6  8  13131.77  0.00E+00
 17  1  13253.34849 1488  13253.26499   0   0   0   0 .000000     -0.08350     -0.84873       9.839    0  1  1  6  2    0 -1 -1 -6  8  13131.75  0.00E+00
 18  2  13267.72777 1495  13267.64525   0   0   0   0 .000000     -0.08252     -1.13618       7.263    0  1  1  6  2    0 -1 -1 -6  8  13131.73  0.00E+00
 19  1  13282.90829 1500  13282.82437   0   0   0   0 .000000     -0.08392     -1.43915       5.831    0  1  1  6  2    0 -1 -1 -6  8  13131.71  0.00E+00
 20  2  13298.88461 1503  13298.80245   0   0   0   0 .000000     -0.08216     -1.75825       4.673    0  1  1  6  2    0 -1 -1 -6  8  13131.68  0.00E+00
 21  1  13315.66164 1504  13315.57945   0   0   0   0 .000000     -0.08219      1.22622      -6.703    0  1  1  6  2    0 -1 -1 -6  8  13131.66  0.00E+00
 22  2  13333.23635 1505  13333.15545   0   0   0   0 .000000     -0.08090      0.64601     -12.523    0  1  1  6  2    0 -1 -1 -6  8  13131.64  0.00E+00
 23  1  13351.61281 1505  13351.53050   0   0   0   0 .000000     -0.08231      0.04199    -195.992    0  1  1  6  2    0 -1 -1 -6  8  13131.61  0.00E+00
 24  2  13370.78537 1504  13370.70473   0   0   0   0 .000000     -0.08064     -0.58563      13.770    0  1  1  6  2    0 -1 -1 -6  8  13131.59  0.00E+00
 25  1  13390.75626 1504  13390.67826   0   0   0   0 .000000     -0.07800      0.64897     -12.019    0  1  1  6  2    0 -1 -1 -6  8  13131.56  0.00E+00
 26  2  13411.53000 1504  13411.45135   0   0   0   0 .000000     -0.07865      0.10111     -77.787    0  1  1  6  2    0 -1 -1 -6  8  13131.53  0.00E+00
 27  1  13433.10322 1502  13433.02408   0   0   0   0 .000000     -0.07914     -0.46424      17.047    0  1  1  6  2    0 -1 -1 -6  8  13131.50  0.00E+00
 28  2  13455.47395 1502  13455.39681   0   0   0   0 .000000     -0.07714     -1.04277       7.398    0  1  1  6  2    0 -1 -1 -6  8  13131.47  0.00E+00
 29  1  13478.64104 1502  13478.56981   0   0   0   0 .000000     -0.07123     -1.64097       4.340    0  1  1  6  2    0 -1 -1 -6  8  13131.44  0.00E+00
 30  2  13502.60917 1502  13502.54366   0   0   0   0 .000000     -0.06551     -2.26002       2.898    0  1  1  6  2    0 -1 -1 -6  8  13131.41  0.00E+00
 31  1  13527.38319 1502  13527.31876   0   0   0   0 .000000     -0.06443      2.08234      -3.094    0  1  1  6  2    0 -1 -1 -6  8  13131.38  0.00E+00
  0  2   1144.33357    2   1144.34929   0   0   0   0 .000000      0.01572   -136.01270      -0.012    0  2  0  0  2    0 -2  0  0  2   1144.33  9.30E-25
  1  1   1145.17311    3   1145.18913   0   0   0   0 .000000      0.01602   -136.00712      -0.012    0  2  0  0  2    0 -2  0  0  2   1144.37  1.84E-24
  2  2   1146.85299    3   1146.86879   0   0   0   0 .000000      0.01580     -6.69782      -0.236    0  2  0  0  2    0 -2  0  0  2   1144.45  2.73E-24
  3  1   1149.37252    3   1149.38827   0   0   0   0 .000000      0.01575     -6.69854      -0.235    0  2  0  0  2    0 -2  0  0  2   1144.57  3.58E-24
  4  2   1152.73137    3   1152.74754   0   0   0   0 .000000      0.01617     -6.69951      -0.241    0  2  0  0  2    0 -2  0  0  2   1144.73  4.39E-24
  5  1   1156.93082    3   1156.94658   0   0   0   0 .000000      0.01576     -6.70077      -0.235    0  2  0  0  2    0 -2  0  0  2   1144.93  5.14E-24
  6  2   1161.96967    3   1161.98536   0   0   0   0 .000000      0.01569     -6.70233      -0.234    0  2  0  0  2    0 -2  0  0  2   1145.17  5.83E-24
  7  1   1167.84808    3   1167.86383   0   0   0   0 .000000      0.01575     -6.70423      -0.235    0  2  0  0  2    0 -2  0  0  2   1145.45  6.46E-24
  8  2   1174.56628    3   1174.58195   0   0   0   0 .000000      0.01567     -6.70647      -0.234    0  2  0  0  2    0 -2  0  0  2   1145.77  7.01E-24
  9  1   1182.12387    3   1182.13966   0   0   0   0 .000000      0.01579     -6.70911      -0.235    0  2  0  0  2    0 -2  0  0  2   1146.12  7.48E-24
 10  2   1190.52118    3   1190.53691   0   0   0   0 .000000      0.01573     -6.71220      -0.234    0  2  0  0  2    0 -2  0  0  2   1146.52  7.89E-24
 11  1   1199.75804    3   1199.77363   0   0   0   0 .000000      0.01559     -6.71576      -0.232    0  2  0  0  2    0 -2  0  0  2   1146.96  8.35E-24
 12  2   1209.83416    3   1209.84975   0   0   0   0 .000000      0.01559     -6.71986      -0.232    0  2  0  0  2    0 -2  0  0  2   1147.43  8.72E-24
 13  1   1220.74946    3   1220.76518   0   0   0   0 .000000      0.01572     -6.72454      -0.234    0  2  0  0  2    0 -2  0  0  2   1147.95  9.02E-24
 14  2   1232.50424    3   1232.51984   0   0   0   0 .000000      0.01560     -6.72987      -0.232    0  2  0  0  2    0 -2  0  0  2   1148.50  9.24E-24
 15  1   1245.09802    3   1245.11364   0   0   0   0 .000000      0.01562     -6.73591      -0.232    0  2  0  0  2    0 -2  0  0  2   1149.10  9.37E-24
 16  2   1258.53086    3   1258.54648   0   0   0   0 .000000      0.01562     -6.74272      -0.232    0  2  0  0  2    0 -2  0  0  2   1149.73  9.43E-24
 17  1   1272.80258    3   1272.81825   0   0   0   0 .000000      0.01567     -6.75037      -0.232    0  2  0  0  2    0 -2  0  0  2   1150.40  9.42E-24
 18  2   1287.91325    3   1287.92885   0   0   0   0 .000000      0.01560     -6.75893      -0.231    0  2  0  0  2    0 -2  0  0  2   1151.11  9.33E-24
 19  1   1303.86260    3   1303.87814   0   0   0   0 .000000      0.01554     -6.76850      -0.230    0  2  0  0  2    0 -2  0  0  2   1151.86  9.18E-24
 20  2   1320.65036    3   1320.66602   0   0   0   0 .000000      0.01566     -6.77914      -0.231    0  2  0  0  2    0 -2  0  0  2   1152.65  8.97E-24
 21  1   1338.27664    3   1338.29235   0   0   0   0 .000000      0.01571     -6.79094      -0.231    0  2  0  0  2    0 -2  0  0  2   1153.48  8.71E-24
 22  2   1356.74135    3   1356.75699   0   0   0   0 .000000      0.01564     -6.80398      -0.230    0  2  0  0  2    0 -2  0  0  2   1154.34  8.41E-24
 23  1   1376.04430    3   1376.05981   0   0   0   0 .000000      0.01551     -6.81837      -0.227    0  2  0  0  2    0 -2  0  0  2   1155.24  8.06E-24
 24  2   1396.18500    3   1396.20064   0   0   0   0 .000000      0.01564     -6.83420      -0.229    0  2  0  0  2    0 -2  0  0  2   1156.18  7.69E-24
 25  1   1417.16369    3   1417.17935   0   0   0   0 .000000      0.01566     -6.85155      -0.229    0  2  0  0  2    0 -2  0  0  2   1157.16  7.29E-24
 26  2   1438.98007    3   1438.99577   0   0   0   0 .000000      0.01570     -6.87053      -0.228    0  2  0  0  2    0 -2  0  0  2   1158.18  6.87E-24
 27  1   1461.63411    3   1461.64973   0   0   0   0 .000000      0.01562     -6.89125      -0.227    0  2  0  0  2    0 -2  0  0  2   1159.23  6.44E-24
 28  2   1485.12548    3   1485.14107   0   0   0   0 .000000      0.01559     -6.91380      -0.226    0  2  0  0  2    0 -2  0  0  2   1160.33  6.00E-24
 29  1   1509.45402    3   1509.46962   0   0   0   0 .000000      0.01560     -6.93828      -0.225    0  2  0  0  2    0 -2  0  0  2   1161.45  5.57E-24
 30  2   1534.61957    3   1534.63518   0   0   0   0 .000000      0.01561     -6.96482      -0.224    0  2  0  0  2    0 -2  0  0  2   1162.62  5.14E-24
 31  1   1560.62214    3   1560.63758   0   0   0   0 .000000      0.01544     -6.99349      -0.221    0  2  0  0  2    0 -2  0  0  2   1163.82  4.71E-24
 32  2   1587.46098    3   1587.47663   0   0   0   0 .000000      0.01565     -7.02443      -0.223    0  2  0  0  2    0 -2  0  0  2   1165.06  4.30E-24
 33  1   1615.13671    3   1615.15213   0   0   0   0 .000000      0.01542     -7.05773      -0.218    0  2  0  0  2    0 -2  0  0  2   1166.34  3.91E-24
 34  2   1643.64863    3   1643.66388   0   0   0   0 .000000      0.01525     -7.09350      -0.215    0  2  0  0  2    0 -2  0  0  2   1167.65  3.53E-24
 35  1   1672.99607    3   1673.01169   0   0   0   0 .000000      0.01562     -7.13184      -0.219    0  2  0  0  2    0 -2  0  0  2   1169.00  3.18E-24
 36  2   1703.17986    3   1703.19534   0   0   0   0 .000000      0.01548     -7.17287      -0.216    0  2  0  0  2    0 -2  0  0  2   1170.38  2.85E-24
 37  1   1734.19928    3   1734.21463   0   0   0   0 .000000      0.01535     -7.21668      -0.213    0  2  0  0  2    0 -2  0  0  2   1171.80  2.54E-24
 38  2   1766.05391    3   1766.06934   0   0   0   0 .000000      0.01543     -7.26338      -0.213    0  2  0  0  2    0 -2  0  0  2   1173.25  2.25E-24
 39  1   1798.74382    3   1798.75926   0   0   0   0 .000000      0.01544     -7.31307      -0.211    0  2  0  0  2    0 -2  0  0  2   1174.74  1.98E-24
 40  2   1832.26873    3   1832.28417   0   0   0   0 .000000      0.01544     -7.36584      -0.210    0  2  0  0  2    0 -2  0  0  2   1176.27  1.74E-24
 41  1   1866.62850    3   1866.64383   0   0   0   0 .000000      0.01533     -7.42179      -0.207    0  2  0  0  2    0 -2  0  0  2   1177.83  1.52E-24
 42  2   1901.82275    3   1901.83804   0   0   0   0 .000000      0.01529     -7.48100      -0.204    0  2  0  0  2    0 -2  0  0  2   1179.42  1.32E-24
 43  1   1937.85137    3   1937.86656   0   0   0   0 .000000      0.01519     -7.54352      -0.201    0  2  0  0  2    0 -2  0  0  2   1181.05  1.15E-24
 44  2   1974.71383    3   1974.72914   0   0   0   0 .000000      0.01531     -7.60960      -0.201    0  2  0  0  2    0 -2  0  0  2   1182.71  9.88E-25
 45  1   2012.41027    3   2012.42557   0   0   0   0 .000000      0.01530     -7.67914      -0.199    0  2  0  0  2    0 -2  0  0  2   1184.41  8.47E-25
 46  2   2050.94026    3   2050.95561   0   0   0   0 .000000      0.01535     -7.75228      -0.198    0  2  0  0  2    0 -2  0  0  2   1186.14  7.24E-25
 47  1   2090.30359    3   2090.31902   0   0   0   0 .000000      0.01543     -7.82909      -0.197    0  2  0  0  2    0 -2  0  0  2   1187.90  6.15E-25
 48  2   2130.50017    3   2130.51556   0   0   0   0 .000000      0.01539     -7.90965      -0.195    0  2  0  0  2    0 -2  0  0  2   1189.70  5.21E-25
 49  1   2171.52963    3   2171.54499   0   0   0   0 .000000      0.01536     -7.99399      -0.192    0  2  0  0  2    0 -2  0  0  2   1191.53  4.39E-25
 50  2   2213.39169    3   2213.40705   0   0   0   0 .000000      0.01536     -8.08220      -0.190    0  2  0  0  2    0 -2  0  0  2   1193.39  3.68E-25
 51  1   2256.08691    3   2256.10152   0   0   0   0 .000000      0.01461     -8.17432      -0.179    0  2  0  0  2    0 -2  0  0  2   1195.29  3.07E-25
 52  2   2299.61308    3   2299.62812   0   0   0   0 .000000      0.01504     -8.27040      -0.182    0  2  0  0  2    0 -2  0  0  2   1197.21  2.55E-25
 53  1   2343.97194    3   2343.98663   0   0   0   0 .000000      0.01469     -8.37048      -0.175    0  2  0  0  2    0 -2  0  0  2   1199.17  2.11E-25
 54  2   2389.16154    3   2389.17678   0   0   0   0 .000000      0.01524     -8.47461      -0.180    0  2  0  0  2    0 -2  0  0  2   1201.16  1.74E-25
 55  1   2435.18368    3   2435.19831   0   0   0   0 .000000      0.01463     -8.58281      -0.170    0  2  0  0  2    0 -2  0  0  2   1203.18  1.43E-25
 56  2   2482.03554    3   2482.05098   0   0   0   0 .000000      0.01544     -8.69512      -0.178    0  2  0  0  2    0 -2  0  0  2   1205.24  1.17E-25
 57  1   2529.71956    3   2529.73452   0   0   0   0 .000000      0.01496     -8.81157      -0.170    0  2  0  0  2    0 -2  0  0  2   1207.32  9.48E-26
 58  2   2578.23362    3   2578.24867   0   0   0   0 .000000      0.01505     -8.93217      -0.168    0  2  0  0  2    0 -2  0  0  2   1209.43  7.67E-26
 59  1   2627.57717    3   2627.59317   0   0   0   0 .000000      0.01600     -9.05693      -0.177    0  2  0  0  2    0 -2  0  0  2   1211.58  6.18E-26
 60  2   2677.75233    3   2677.76774   0   0   0   0 .000000      0.01541     -9.18588      -0.168    0  2  0  0  2    0 -2  0  0  2   1213.75  4.96E-26
 61  1   2728.75574    3   2728.77213   0   0   0   0 .000000      0.01639     -9.31902      -0.176    0  2  0  0  2    0 -2  0  0  2   1215.96  3.97E-26
 62  2   2780.59114    3   2780.60606   0   0   0   0 .000000      0.01492     -9.45636      -0.158    0  2  0  0  2    0 -2  0  0  2   1218.19  3.16E-26
 63  1   2833.25407    3   2833.26925   0   0   0   0 .000000      0.01518     -9.59789      -0.158    0  2  0  0  2    0 -2  0  0  2   1220.45  2.50E-26
 64  2   2886.74517    3   2886.76143   0   0   0   0 .000000      0.01626     -9.74362      -0.167    0  2  0  0  2    0 -2  0  0  2   1222.75  1.98E-26
 65  1   2941.06662    3   2941.08233   0   0   0   0 .000000      0.01571     -9.89354      -0.159    0  2  0  0  2    0 -2  0  0  2   1225.07  1.55E-26
 66  2   2996.21561    3   2996.23164   0   0   0   0 .000000      0.01603    -10.04764      -0.160    0  2  0  0  2    0 -2  0  0  2   1227.42  1.21E-26
 68  2   3108.99883    3   3109.01440   0   0   0   0 .000000      0.01557    -10.36836      -0.150    0  2  0  0  2    0 -2  0  0  2   1232.20  7.35E-27
 69  1   3166.63070    3   3166.64726   0   0   0   0 .000000      0.01656    -10.53494      -0.157    0  2  0  0  2    0 -2  0  0  2   1234.63  5.68E-27
 70  2   3225.08939    3   3225.10738   0   0   0   0 .000000      0.01799    -10.70566      -0.168    0  2  0  0  2    0 -2  0  0  2   1237.09  4.37E-27
  0  2   3295.46227    8   3295.48286   0   0   0   0 .000000      0.02059   -108.14774      -0.019    0  2  0  1  2    0 -2  0 -1  3   3295.46  1.33E-24
  1  1   3296.29517   15   3296.31619   0   0   0   0 .000000      0.02102   -108.15704      -0.019    0  2  0  1  2    0 -2  0 -1  3   3295.50  2.64E-24
  2  2   3297.96216   18   3297.98285   0   0   0   0 .000000      0.02069     -6.33969      -0.326    0  2  0  1  2    0 -2  0 -1  3   3295.56  3.91E-24
  3  1   3300.46245   21   3300.48282   0   0   0   0 .000000      0.02037     -6.34040      -0.321    0  2  0  1  2    0 -2  0 -1  3   3295.66  5.12E-24
  4  2   3303.79561   22   3303.81608   0   0   0   0 .000000      0.02047     -6.34136      -0.323    0  2  0  1  2    0 -2  0 -1  3   3295.80  6.27E-24
  5  1   3307.96259   23   3307.98260   0   0   0   0 .000000      0.02001     -6.34260      -0.316    0  2  0  1  2    0 -2  0 -1  3   3295.96  7.34E-24
  6  2   3312.96194   23   3312.98236   0   0   0   0 .000000      0.02042     -6.34414      -0.322    0  2  0  1  2    0 -2  0 -1  3   3296.16  8.32E-24
  7  1   3318.79485   23   3318.81530   0   0   0   0 .000000      0.02045     -6.34601      -0.322    0  2  0  1  2    0 -2  0 -1  3   3296.39  9.20E-24
  8  2   3325.46099   23   3325.48140   0   0   0   0 .000000      0.02041     -6.34823      -0.322    0  2  0  1  2    0 -2  0 -1  3   3296.66  9.98E-24
  9  1   3332.96017   23   3332.98059   0   0   0   0 .000000      0.02042     -6.35085      -0.321    0  2  0  1  2    0 -2  0 -1  3   3296.96  1.06E-23
 10  2   3341.29222   23   3341.31280   0   0   0   0 .000000      0.02058     -6.35391      -0.324    0  2  0  1  2    0 -2  0 -1  3   3297.29  1.12E-23
 11  1   3350.45759   23   3350.47798   0   0   0   0 .000000      0.02039     -6.35745      -0.321    0  2  0  1  2    0 -2  0 -1  3   3297.66  1.18E-23
 12  2   3360.45569   23   3360.47605   0   0   0   0 .000000      0.02036     -6.36152      -0.320    0  2  0  1  2    0 -2  0 -1  3   3298.06  1.23E-23
 13  1   3371.28647   23   3371.30694   0   0   0   0 .000000      0.02047     -6.36619      -0.321    0  2  0  1  2    0 -2  0 -1  3   3298.49  1.27E-23
 14  2   3382.95020   23   3382.97055   0   0   0   0 .000000      0.02035     -6.37149      -0.319    0  2  0  1  2    0 -2  0 -1  3   3298.95  1.29E-23
 15  1   3395.44640   23   3395.46679   0   0   0   0 .000000      0.02039     -6.37751      -0.320    0  2  0  1  2    0 -2  0 -1  3   3299.45  1.31E-23
 16  2   3408.77510   23   3408.79557   0   0   0   0 .000000      0.02047     -6.38431      -0.321    0  2  0  1  2    0 -2  0 -1  3   3299.98  1.31E-23
 17  1   3422.93614   23   3422.95677   0   0   0   0 .000000      0.02063     -6.39195      -0.323    0  2  0  1  2    0 -2  0 -1  3   3300.54  1.31E-23
 18  2   3437.92980   23   3437.95030   0   0   0   0 .000000      0.02050     -6.40052      -0.320    0  2  0  1  2    0 -2  0 -1  3   3301.13  1.29E-23
 19  1   3453.75547   23   3453.77602   0   0   0   0 .000000      0.02055     -6.41009      -0.321    0  2  0  1  2    0 -2  0 -1  3   3301.76  1.27E-23
 20  2   3470.41322   23   3470.43381   0   0   0   0 .000000      0.02059     -6.42074      -0.321    0  2  0  1  2    0 -2  0 -1  3   3302.41  1.23E-23
 21  1   3487.90311   23   3487.92356   0   0   0   0 .000000      0.02045     -6.43256      -0.318    0  2  0  1  2    0 -2  0 -1  3   3303.10  1.19E-23
 22  2   3506.22457   23   3506.24511   0   0   0   0 .000000      0.02054     -6.44564      -0.319    0  2  0  1  2    0 -2  0 -1  3   3303.82  1.15E-23
 23  1   3525.37771   23   3525.39832   0   0   0   0 .000000      0.02061     -6.46007      -0.319    0  2  0  1  2    0 -2  0 -1  3   3304.58  1.10E-23
 24  2   3545.36249   23   3545.38305   0   0   0   0 .000000      0.02056     -6.47596      -0.318    0  2  0  1  2    0 -2  0 -1  3   3305.36  1.04E-23
 25  1   3566.17849   23   3566.19915   0   0   0   0 .000000      0.02066     -6.49337      -0.318    0  2  0  1  2    0 -2  0 -1  3   3306.18  9.85E-24
 26  2   3587.82572   23   3587.84646   0   0   0   0 .000000      0.02074     -6.51244      -0.318    0  2  0  1  2    0 -2  0 -1  3   3307.03  9.25E-24
 27  1   3610.30393   23   3610.32480   0   0   0   0 .000000      0.02087     -6.53324      -0.320    0  2  0  1  2    0 -2  0 -1  3   3307.90  8.64E-24
 28  2   3633.61326   23   3633.63402   0   0   0   0 .000000      0.02076     -6.55590      -0.317    0  2  0  1  2    0 -2  0 -1  3   3308.81  8.02E-24
 29  1   3657.75312   23   3657.77394   0   0   0   0 .000000      0.02082     -6.58051      -0.316    0  2  0  1  2    0 -2  0 -1  3   3309.75  7.41E-24
 30  2   3682.72383   23   3682.74437   0   0   0   0 .000000      0.02054     -6.60718      -0.311    0  2  0  1  2    0 -2  0 -1  3   3310.72  6.81E-24
 31  1   3708.52452   23   3708.54514   0   0   0   0 .000000      0.02062     -6.63600      -0.311    0  2  0  1  2    0 -2  0 -1  3   3311.72  6.23E-24
 32  2   3735.15520   23   3735.17605   0   0   0   0 .000000      0.02085     -6.66710      -0.313    0  2  0  1  2    0 -2  0 -1  3   3312.76  5.67E-24
 33  1   3762.61595   23   3762.63691   0   0   0   0 .000000      0.02096     -6.70058      -0.313    0  2  0  1  2    0 -2  0 -1  3   3313.82  5.13E-24
 34  2   3790.90677   23   3790.92753   0   0   0   0 .000000      0.02076     -6.73654      -0.308    0  2  0  1  2    0 -2  0 -1  3   3314.91  4.62E-24
 35  1   3820.02668   23   3820.04770   0   0   0   0 .000000      0.02102     -6.77508      -0.310    0  2  0  1  2    0 -2  0 -1  3   3316.03  4.14E-24
 36  2   3849.97636   23   3849.99723   0   0   0   0 .000000      0.02087     -6.81632      -0.306    0  2  0  1  2    0 -2  0 -1  3   3317.18  3.69E-24
 37  1   3880.75513   23   3880.77589   0   0   0   0 .000000      0.02076     -6.86035      -0.303    0  2  0  1  2    0 -2  0 -1  3   3318.36  3.28E-24
 38  2   3912.36208   23   3912.38347   0   0   0   0 .000000      0.02139     -6.90728      -0.310    0  2  0  1  2    0 -2  0 -1  3   3319.56  2.89E-24
 39  1   3944.79880   23   3944.81978   0   0   0   0 .000000      0.02098     -6.95719      -0.302    0  2  0  1  2    0 -2  0 -1  3   3320.80  2.54E-24
 40  2   3978.06362   23   3978.08458   0   0   0   0 .000000      0.02096     -7.01020      -0.299    0  2  0  1  2    0 -2  0 -1  3   3322.06  2.23E-24
 41  1   4012.15701   23   4012.17765   0   0   0   0 .000000      0.02064     -7.06638      -0.292    0  2  0  1  2    0 -2  0 -1  3   3323.36  1.94E-24
 42  2   4047.07789   23   4047.09877   0   0   0   0 .000000      0.02088     -7.12582      -0.293    0  2  0  1  2    0 -2  0 -1  3   3324.68  1.68E-24
 43  1   4082.82678   23   4082.84773   0   0   0   0 .000000      0.02095     -7.18856      -0.291    0  2  0  1  2    0 -2  0 -1  3   3326.03  1.45E-24
 44  2   4119.40345   23   4119.42426   0   0   0   0 .000000      0.02081     -7.25485      -0.287    0  2  0  1  2    0 -2  0 -1  3   3327.40  1.24E-24
 45  1   4156.80730   23   4156.82817   0   0   0   0 .000000      0.02087     -7.32459      -0.285    0  2  0  1  2    0 -2  0 -1  3   3328.81  1.06E-24
 46  2   4195.03844   23   4195.05922   0   0   0   0 .000000      0.02078     -7.39791      -0.281    0  2  0  1  2    0 -2  0 -1  3   3330.24  9.06E-25
 47  1   4234.09602   23   4234.11716   0   0   0   0 .000000      0.02114     -7.47488      -0.283    0  2  0  1  2    0 -2  0 -1  3   3331.70  7.67E-25
 48  2   4273.98117   23   4274.00175   0   0   0   0 .000000      0.02058     -7.55557      -0.272    0  2  0  1  2    0 -2  0 -1  3   3333.18  6.47E-25
 49  1   4314.69153   23   4314.71278   0   0   0   0 .000000      0.02125     -7.64001      -0.278    0  2  0  1  2    0 -2  0 -1  3   3334.69  5.43E-25
 50  2   4356.22886   23   4356.24998   0   0   0   0 .000000      0.02112     -7.72828      -0.273    0  2  0  1  2    0 -2  0 -1  3   3336.23  4.54E-25
 51  1   4398.59207   23   4398.61311   0   0   0   0 .000000      0.02104     -7.82042      -0.269    0  2  0  1  2    0 -2  0 -1  3   3337.79  3.78E-25
 52  2   4441.78072   23   4441.80194   0   0   0   0 .000000      0.02122     -7.91648      -0.268    0  2  0  1  2    0 -2  0 -1  3   3339.38  3.13E-25
 53  1   4485.79463   23   4485.81621   0   0   0   0 .000000      0.02158     -8.01649      -0.269    0  2  0  1  2    0 -2  0 -1  3   3340.99  2.58E-25
 54  2   4530.63414   23   4530.65568   0   0   0   0 .000000      0.02154     -8.12049      -0.265    0  2  0  1  2    0 -2  0 -1  3   3342.63  2.12E-25
 55  1   4576.29859   23   4576.32009   0   0   0   0 .000000      0.02150     -8.22851      -0.261    0  2  0  1  2    0 -2  0 -1  3   3344.30  1.73E-25
 56  2   4622.78782   23   4622.80919   0   0   0   0 .000000      0.02137     -8.34057      -0.256    0  2  0  1  2    0 -2  0 -1  3   3345.99  1.41E-25
 57  1   4670.10099   23   4670.12273   0   0   0   0 .000000      0.02174     -8.45670      -0.257    0  2  0  1  2    0 -2  0 -1  3   3347.70  1.14E-25
 58  2   4718.23838   23   4718.26044   0   0   0   0 .000000      0.02206     -8.57690      -0.257    0  2  0  1  2    0 -2  0 -1  3   3349.44  9.22E-26
 59  1   4767.20013   23   4767.22206   0   0   0   0 .000000      0.02193     -8.70120      -0.252    0  2  0  1  2    0 -2  0 -1  3   3351.20  7.41E-26
 60  2   4816.98523   23   4817.00734   0   0   0   0 .000000      0.02211     -8.82959      -0.250    0  2  0  1  2    0 -2  0 -1  3   3352.99  5.93E-26
 61  1   4867.59392   23   4867.61601   0   0   0   0 .000000      0.02209     -8.96209      -0.247    0  2  0  1  2    0 -2  0 -1  3   3354.79  4.72E-26
 62  2   4919.02552   23   4919.04780   0   0   0   0 .000000      0.02228     -9.09869      -0.245    0  2  0  1  2    0 -2  0 -1  3   3356.63  3.74E-26
 63  1   4971.28018   23   4971.30243   0   0   0   0 .000000      0.02225     -9.23940      -0.241    0  2  0  1  2    0 -2  0 -1  3   3358.48  2.96E-26
 64  2   5024.35720   23   5024.37965   0   0   0   0 .000000      0.02245     -9.38420      -0.239    0  2  0  1  2    0 -2  0 -1  3   3360.36  2.32E-26
 65  1   5078.25625   23   5078.27915   0   0   0   0 .000000      0.02290     -9.53309      -0.240    0  2  0  1  2    0 -2  0 -1  3   3362.26  1.82E-26
 66  2   5132.97787   23   5133.00068   0   0   0   0 .000000      0.02281     -9.68607      -0.235    0  2  0  1  2    0 -2  0 -1  3   3364.18  1.42E-26
 67  1   5188.52137   23   5188.54394   0   0   0   0 .000000      0.02257     -9.84310      -0.229    0  2  0  1  2    0 -2  0 -1  3   3366.12  1.10E-26
 68  2   5244.88525   23   5244.90865   0   0   0   0 .000000      0.02340    -10.00419      -0.234    0  2  0  1  2    0 -2  0 -1  3   3368.09  8.51E-27
 69  1   5302.07133   23   5302.09451   0   0   0   0 .000000      0.02318    -10.16931      -0.228    0  2  0  1  2    0 -2  0 -1  3   3370.07  6.55E-27
  0  2   5417.88879   23   5417.91926   0   0   0   0 .000000      0.03047    -86.45534      -0.035    0  2  0  2  2    0 -2  0 -2  4   5417.89  1.65E-27
  1  1   5418.71734   43   5418.74607   0   0   0   0 .000000      0.02873      0.90114       3.189    0  2  0  2  2    0 -2  0 -2  4   5417.92  3.28E-27
  2  2   5420.37107   56   5420.39969   0   0   0   0 .000000      0.02862      0.89108       3.212    0  2  0  2  2    0 -2  0 -2  4   5417.97  4.87E-27
  3  1   5422.85171   67   5422.88010   0   0   0   0 .000000      0.02839      0.87599       3.241    0  2  0  2  2    0 -2  0 -2  4   5418.05  6.39E-27
  4  2   5426.15866   74   5426.18728   0   0   0   0 .000000      0.02862      0.85587       3.344    0  2  0  2  2    0 -2  0 -2  4   5418.16  7.84E-27
  5  1   5430.29292   80   5430.32121   0   0   0   0 .000000      0.02829      0.83071       3.406    0  2  0  2  2    0 -2  0 -2  4   5418.29  9.18E-27
  6  2   5435.25330   83   5435.28185   0   0   0   0 .000000      0.02855      0.80053       3.567    0  2  0  2  2    0 -2  0 -2  4   5418.45  1.04E-26
  7  1   5441.04065   86   5441.06916   0   0   0   0 .000000      0.02851      0.76532       3.725    0  2  0  2  2    0 -2  0 -2  4   5418.64  1.15E-26
  8  2   5447.65476   87   5447.68310   0   0   0   0 .000000      0.02834      0.72509       3.908    0  2  0  2  2    0 -2  0 -2  4   5418.85  1.25E-26
  9  1   5455.09488   88   5455.12361   0   0   0   0 .000000      0.02873      0.67983       4.225    0  2  0  2  2    0 -2  0 -2  4   5419.09  1.34E-26
 10  2   5463.36212   88   5463.39062   0   0   0   0 .000000      0.02850      0.62954       4.528    0  2  0  2  2    0 -2  0 -2  4   5419.36  1.41E-26
 11  1   5472.45563   88   5472.48409   0   0   0   0 .000000      0.02846      0.57423       4.955    0  2  0  2  2    0 -2  0 -2  4   5419.66  1.46E-26
 12  2   5482.37513   88   5482.40392   0   0   0   0 .000000      0.02879      0.51389       5.602    0  2  0  2  2    0 -2  0 -2  4   5419.98  1.51E-26
 13  1   5493.12141   88   5493.15005   0   0   0   0 .000000      0.02864      0.44854       6.384    0  2  0  2  2    0 -2  0 -2  4   5420.32  1.56E-26
 14  2   5504.69390   88   5504.72238   0   0   0   0 .000000      0.02848      0.37817       7.530    0  2  0  2  2    0 -2  0 -2  4   5420.69  1.59E-26
 15  1   5517.09239   88   5517.12082   0   0   0   0 .000000      0.02844      0.30278       9.391    0  2  0  2  2    0 -2  0 -2  4   5421.09  1.61E-26
 16  2   5530.31655   88   5530.34529   0   0   0   0 .000000      0.02874      0.22239      12.925    0  2  0  2  2    0 -2  0 -2  4   5421.52  1.62E-26
 17  1   5544.36702   88   5544.39570   0   0   0   0 .000000      0.02868      0.13703      20.928    0  2  0  2  2    0 -2  0 -2  4   5421.97  1.61E-26
 18  2   5559.24373   87   5559.22503   0   0   0   0 .000000     -0.01870     -0.04707      39.721    0  2  0  2  2    0 -2  0 -2  4   5422.44  1.14E-27
 19  1   5574.94439   87   5574.97316   0   0   0   0 .000000      0.02877     -0.04997     -57.567    0  2  0  2  2    0 -2  0 -2  4   5422.94  1.55E-26
 20  2   5591.47201   87   5591.50078   0   0   0   0 .000000      0.02877     -0.15000     -19.178    0  2  0  2  2    0 -2  0 -2  4   5423.47  1.52E-26
 21  1   5608.82491   87   5608.85362   0   0   0   0 .000000      0.02871     -0.25546     -11.239    0  2  0  2  2    0 -2  0 -2  4   5424.02  1.47E-26
 22  2   5627.00256   87   5627.03172   0   0   0   0 .000000      0.02916     -0.36600      -7.967    0  2  0  2  2    0 -2  0 -2  4   5424.60  1.41E-26
 23  1   5646.00600   87   5646.03495   0   0   0   0 .000000      0.02895     -0.48159      -6.011    0  2  0  2  2    0 -2  0 -2  4   5425.21  1.35E-26
 24  2   5665.83397   87   5665.86316   0   0   0   0 .000000      0.02919     -0.60223      -4.847    0  2  0  2  2    0 -2  0 -2  4   5425.83  1.28E-26
 25  1   5686.48747   87   5686.51622   0   0   0   0 .000000      0.02875     -0.72789      -3.950    0  2  0  2  2    0 -2  0 -2  4   5426.49  1.21E-26
 26  2   5707.96451   87   5707.99395   0   0   0   0 .000000      0.02944     -0.85860      -3.429    0  2  0  2  2    0 -2  0 -2  4   5427.16  1.14E-26
 27  1   5730.26723   87   5730.29620   0   0   0   0 .000000      0.02897     -0.99435      -2.914    0  2  0  2  2    0 -2  0 -2  4   5427.87  1.06E-26
 28  2   5753.39374   87   5753.42280   0   0   0   0 .000000      0.02906     -1.13515      -2.560    0  2  0  2  2    0 -2  0 -2  4   5428.59  9.87E-27
 29  1   5777.34418   87   5777.37357   0   0   0   0 .000000      0.02939     -1.28100      -2.294    0  2  0  2  2    0 -2  0 -2  4   5429.34  9.12E-27
 30  2   5802.11901   87   5802.14833   0   0   0   0 .000000      0.02932     -1.43190      -2.048    0  2  0  2  2    0 -2  0 -2  4   5430.12  8.38E-27
 31  1   5827.71775   87   5827.74690   0   0   0   0 .000000      0.02915     -1.58784      -1.836    0  2  0  2  2    0 -2  0 -2  4   5430.92  7.67E-27
 32  2   5854.13954   87   5854.16909   0   0   0   0 .000000      0.02955     -1.74884      -1.690    0  2  0  2  2    0 -2  0 -2  4   5431.74  6.98E-27
 33  1   5881.38518   87   5881.41471   0   0   0   0 .000000      0.02953     -1.91491      -1.542    0  2  0  2  2    0 -2  0 -2  4   5432.59  6.32E-27
 34  2   5909.45365   87   5909.48356   0   0   0   0 .000000      0.02991     -2.08601      -1.434    0  2  0  2  2    0 -2  0 -2  4   5433.45  5.69E-27
 35  1   5938.34571   87   5938.37545   0   0   0   0 .000000      0.02974     -2.26219      -1.315    0  2  0  2  2    0 -2  0 -2  4   5434.35  5.10E-27
 36  2   5968.06125   87   5968.09016   0   0   0   0 .000000      0.02891     -2.44344      -1.183    0  2  0  2  2    0 -2  0 -2  4   5435.26  4.55E-27
 37  1   5998.59782   87   5998.62750   0   0   0   0 .000000      0.02968     -2.62975      -1.129    0  2  0  2  2    0 -2  0 -2  4   5436.20  4.04E-27
 38  2   6029.95697   87   6029.98725   0   0   0   0 .000000      0.03028     -2.82111      -1.073    0  2  0  2  2    0 -2  0 -2  4   5437.16  3.57E-27
 39  1   6062.13894   87   6062.16919   0   0   0   0 .000000      0.03025     -3.01754      -1.003    0  2  0  2  2    0 -2  0 -2  4   5438.14  3.14E-27
 40  2   6095.14322   87   6095.17312   0   0   0   0 .000000      0.02990     -3.21903      -0.929    0  2  0  2  2    0 -2  0 -2  4   5439.14  2.75E-27
 41  1   6128.96912   87   6128.99882   0   0   0   0 .000000      0.02970     -3.42557      -0.867    0  2  0  2  2    0 -2  0 -2  4   5440.17  2.39E-27
 42  2   6163.61581   87   6163.64606   0   0   0   0 .000000      0.03025     -3.63716      -0.832    0  2  0  2  2    0 -2  0 -2  4   5441.22  2.08E-27
 43  1   6199.08449   87   6199.11462   0   0   0   0 .000000      0.03013     -3.85380      -0.782    0  2  0  2  2    0 -2  0 -2  4   5442.28  1.79E-27
 44  2   6235.37325   87   6235.40426   0   0   0   0 .000000      0.03101     -4.07548      -0.761    0  2  0  2  2    0 -2  0 -2  4   5443.37  1.54E-27
 45  1   6272.48353   87   6272.51477   0   0   0   0 .000000      0.03124     -4.30217      -0.726    0  2  0  2  2    0 -2  0 -2  4   5444.48  1.32E-27
 46  2   6310.41572   87   6310.44592   0   0   0   0 .000000      0.03020     -4.53389      -0.666    0  2  0  2  2    0 -2  0 -2  4   5445.62  1.12E-27
 47  1   6349.16559   87   6349.19747   0   0   0   0 .000000      0.03188     -4.77061      -0.668    0  2  0  2  2    0 -2  0 -2  4   5446.77  9.51E-28
 48  2   6388.73701   87   6388.76919   0   0   0   0 .000000      0.03218     -5.01236      -0.642    0  2  0  2  2    0 -2  0 -2  4   5447.94  8.03E-28
 49  1   6429.12903   87   6429.16085   0   0   0   0 .000000      0.03182     -5.25900      -0.605    0  2  0  2  2    0 -2  0 -2  4   5449.13  6.75E-28
 50  2   6470.33901   87   6470.37220   0   0   0   0 .000000      0.03319     -5.51065      -0.602    0  2  0  2  2    0 -2  0 -2  4   5450.34  5.64E-28
 51  1   6512.37118   87   6512.40301   0   0   0   0 .000000      0.03183     -5.76722      -0.552    0  2  0  2  2    0 -2  0 -2  4   5451.57  4.70E-28
 52  2   6555.22344   87   6555.25303   0   0   0   0 .000000      0.02959     -6.02873      -0.491    0  2  0  2  2    0 -2  0 -2  4   5452.82  3.90E-28
 53  1   6598.88994   87   6598.92202   0   0   0   0 .000000      0.03208     -6.29512      -0.510    0  2  0  2  2    0 -2  0 -2  4   5454.09  3.22E-28
 54  2   6643.37818   87   6643.40973   0   0   0   0 .000000      0.03155     -6.56640      -0.481    0  2  0  2  2    0 -2  0 -2  4   5455.38  2.64E-28
 55  1   6688.68244   87   6688.71593   0   0   0   0 .000000      0.03349     -6.84252      -0.489    0  2  0  2  2    0 -2  0 -2  4   5456.68  2.16E-28
 56  2   6734.80896   87   6734.84034   0   0   0   0 .000000      0.03138     -7.12346      -0.441    0  2  0  2  2    0 -2  0 -2  4   5458.01  1.76E-28
  0  2   7511.63499   50   7511.68386   0   0   0   0 .000000      0.04887     19.53675       0.250    0  2  0  3  2    0 -2  0 -3  5   7511.63  3.12E-29
  1  1   7512.45914   93   7512.50415   0   0   0   0 .000000      0.04501     19.53615       0.230    0  2  0  3  2    0 -2  0 -3  5   7511.66  6.19E-29
  2  2   7514.09695  126   7514.14470   0   0   0   0 .000000      0.04775     -5.64100      -0.846    0  2  0  3  2    0 -2  0 -3  5   7511.70  9.18E-29
  3  1   7516.55948  155   7516.60552   0   0   0   0 .000000      0.04604     -5.64169      -0.816    0  2  0  3  2    0 -2  0 -3  5   7511.76  1.20E-28
  4  2   7519.83991  177   7519.88657   0   0   0   0 .000000      0.04666     -5.64263      -0.827    0  2  0  3  2    0 -2  0 -3  5   7511.84  1.48E-28
  5  1   7523.94027  194   7523.98784   0   0   0   0 .000000      0.04757     -0.24957     -19.061    0  2  0  3  2    0 -2  0 -3  5   7511.94  1.73E-28
  6  2   7528.86277  207   7528.90929   0   0   0   0 .000000      0.04652     -0.37808     -12.305    0  2  0  3  2    0 -2  0 -3  5   7512.06  1.96E-28
  7  1   7534.60336  217   7534.65088   0   0   0   0 .000000      0.04752     -0.52806      -8.998    0  2  0  3  2    0 -2  0 -3  5   7512.20  2.17E-28
  8  2   7541.16501  224   7541.21256   0   0   0   0 .000000      0.04755     -0.69953      -6.797    0  2  0  3  2    0 -2  0 -3  5   7512.37  2.36E-28
  9  1   7548.54585  229   7548.59428   0   0   0   0 .000000      0.04843     -0.89253      -5.426    0  2  0  3  2    0 -2  0 -3  5   7512.55  2.52E-28
 10  2   7556.74784  232   7556.79597   0   0   0   0 .000000      0.04813     -1.10710      -4.348    0  2  0  3  2    0 -2  0 -3  5   7512.75  2.65E-28
 11  1   7565.77015  234   7565.81758   0   0   0   0 .000000      0.04743     -1.34326      -3.531    0  2  0  3  2    0 -2  0 -3  5   7512.97  2.75E-28
 12  2   7575.61123  235   7575.65902   0   0   0   0 .000000      0.04779     -1.60104      -2.985    0  2  0  3  2    0 -2  0 -3  5   7513.21  2.85E-28
 13  1   7586.27260  236   7586.32022   0   0   0   0 .000000      0.04762     -1.88051      -2.532    0  2  0  3  2    0 -2  0 -3  5   7513.47  2.94E-28
 14  2   7597.75322  236   7597.80108   0   0   0   0 .000000      0.04786     -2.18169      -2.194    0  2  0  3  2    0 -2  0 -3  5   7513.75  3.00E-28
 15  1   7610.05346  236   7610.10152   0   0   0   0 .000000      0.04806     -2.50463      -1.919    0  2  0  3  2    0 -2  0 -3  5   7514.05  3.03E-28
 16  2   7623.17346  236   7623.22144   0   0   0   0 .000000      0.04798     -2.84941      -1.684    0  2  0  3  2    0 -2  0 -3  5   7514.37  3.04E-28
 17  1   7637.11283  236   7637.16072   0   0   0   0 .000000      0.04789     -3.21602      -1.489    0  2  0  3  2    0 -2  0 -3  5   7514.71  3.02E-28
 18  2   7651.87068  236   7651.91927   0   0   0   0 .000000      0.04859     -3.60457      -1.348    0  2  0  3  2    0 -2  0 -3  5   7515.07  2.99E-28
 19  1   7667.44917  236   7667.49694   0   0   0   0 .000000      0.04777     -4.01513      -1.190    0  2  0  3  2    0 -2  0 -3  5   7515.45  2.93E-28
 20  2   7683.84554  236   7683.89363   0   0   0   0 .000000      0.04809     -4.44768      -1.081    0  2  0  3  2    0 -2  0 -3  5   7515.85  2.85E-28
 21  1   7701.06032  236   7701.10920   0   0   0   0 .000000      0.04888     -4.90233      -0.997    0  2  0  3  2    0 -2  0 -3  5   7516.26  2.76E-28
 22  2   7719.09517  236   7719.14352   0   0   0   0 .000000      0.04835     -5.37914      -0.899    0  2  0  3  2    0 -2  0 -3  5   7516.70  2.65E-28
 23  1   7737.94695  236   7737.99643   0   0   0   0 .000000      0.04948     -5.76150      -0.859    0  2  0  3  2    0 -2  0 -3  5   7517.15  2.53E-28
 24  2   7757.61889  236   7757.66779   0   0   0   0 .000000      0.04890     -5.77759      -0.846    0  2  0  3  2    0 -2  0 -3  5   7517.62  2.40E-28
 25  1   7778.10820  236   7778.15746   0   0   0   0 .000000      0.04926     -5.79524      -0.850    0  2  0  3  2    0 -2  0 -3  5   7518.11  2.27E-28
 26  2   7799.41590  236   7799.46527   0   0   0   0 .000000      0.04937     -5.81459      -0.849    0  2  0  3  2    0 -2  0 -3  5   7518.62  2.13E-28
 27  1   7821.54157  236   7821.59105   0   0   0   0 .000000      0.04948     -5.83572      -0.848    0  2  0  3  2    0 -2  0 -3  5   7519.14  1.99E-28
 28  2   7844.48555  236   7844.53463   0   0   0   0 .000000      0.04908     -5.85875      -0.838    0  2  0  3  2    0 -2  0 -3  5   7519.69  1.85E-28
 29  1   7868.24624  236   7868.29584   0   0   0   0 .000000      0.04960     -5.88378      -0.843    0  2  0  3  2    0 -2  0 -3  5   7520.25  1.70E-28
 30  2   7892.82417  236   7892.87451   0   0   0   0 .000000      0.05034     -5.91092      -0.852    0  2  0  3  2    0 -2  0 -3  5   7520.82  1.57E-28
 31  1   7918.22039  236   7918.27044   0   0   0   0 .000000      0.05005     -5.94026      -0.843    0  2  0  3  2    0 -2  0 -3  5   7521.42  1.43E-28
 32  2   7944.43339  236   7944.48346   0   0   0   0 .000000      0.05007     -5.97192      -0.838    0  2  0  3  2    0 -2  0 -3  5   7522.03  1.30E-28
 33  1   7971.46431  236   7971.51336   0   0   0   0 .000000      0.04905     -6.00602      -0.817    0  2  0  3  2    0 -2  0 -3  5   7522.66  1.18E-28
 34  2   7999.31086  236   7999.35995   0   0   0   0 .000000      0.04909      5.20408       0.943    0  2  0  3  2    0 -2  0 -3  5   7523.31  1.06E-28
 35  1   8027.97174  236   8028.02304   0   0   0   0 .000000      0.05130      4.14510       1.238    0  2  0  3  2    0 -2  0 -3  5   7523.97  9.49E-29
 36  2   8057.45268  236   8057.50242   0   0   0   0 .000000      0.04974      3.05510       1.628    0  2  0  3  2    0 -2  0 -3  5   7524.65  8.46E-29
 37  1   8087.74662  236   8087.79789   0   0   0   0 .000000      0.05127      1.93403       2.651    0  2  0  3  2    0 -2  0 -3  5   7525.35  7.50E-29
 38  2   8118.85815  236   8118.90923   0   0   0   0 .000000      0.05108      0.78184       6.533    0  2  0  3  2    0 -2  0 -3  5   7526.06  6.62E-29
 39  1   8150.78514  235   8150.83623   0   0   0   0 .000000      0.05109     -0.40150     -12.726    0  2  0  3  2    0 -2  0 -3  5   7526.79  5.82E-29
 40  2   8183.52723  235   8183.57869   0   0   0   0 .000000      0.05146     -1.61602      -3.184    0  2  0  3  2    0 -2  0 -3  5   7527.53  5.09E-29
 41  1   8217.08358  235   8217.13638   0   0   0   0 .000000      0.05280     -2.86178      -1.845    0  2  0  3  2    0 -2  0 -3  5   7528.28  4.43E-29
 42  2   8251.45752  235   8251.50909   0   0   0   0 .000000      0.05157      3.44990       1.495    0  2  0  3  2    0 -2  0 -3  5   7529.06  3.84E-29
 43  1   8286.64583  235   8286.69661   0   0   0   0 .000000      0.05078      2.53046       2.007    0  2  0  3  2    0 -2  0 -3  5   7529.85  3.31E-29
 44  2   8322.64777  235   8322.69867   0   0   0   0 .000000      0.05090      1.58987       3.202    0  2  0  3  2    0 -2  0 -3  5   7530.65  2.84E-29
 45  1   8359.46204  235   8359.51510   0   0   0   0 .000000      0.05306      0.62833       8.444    0  2  0  3  2    0 -2  0 -3  5   7531.46  2.43E-29
 46  2   8397.09359  234   8397.14564   0   0   0   0 .000000      0.05205     -0.35387     -14.707    0  2  0  3  2    0 -2  0 -3  5   7532.29  2.07E-29
 47  1   8435.53817  234   8435.59007   0   0   0   0 .000000      0.05190     -1.35653      -3.826    0  2  0  3  2    0 -2  0 -3  5   7533.14  1.75E-29
 48  2   8474.79459  234   8474.84816   0   0   0   0 .000000      0.05357     -2.37960      -2.251    0  2  0  3  2    0 -2  0 -3  5   7533.99  1.48E-29
 49  1   8514.86817  234   8514.91968   0   0   0   0 .000000      0.05151     -3.42244      -1.505    0  2  0  3  2    0 -2  0 -3  5   7534.87  1.24E-29
 50  2   8555.75291  234   8555.80439   0   0   0   0 .000000      0.05148     -4.48516      -1.148    0  2  0  3  2    0 -2  0 -3  5   7535.75  1.04E-29
 51  1   8597.44908  234   8597.50206   0   0   0   0 .000000      0.05298      5.08975       1.041    0  2  0  3  2    0 -2  0 -3  5   7536.65  8.61E-30
 52  2   8639.95892  234   8640.01245   0   0   0   0 .000000      0.05353      4.58312       1.168    0  2  0  3  2    0 -2  0 -3  5   7537.56  7.13E-30
 54  2   8727.41668  234   8727.47043   0   0   0   0 .000000      0.05375      3.53776       1.519    0  2  0  3  2    0 -2  0 -3  5   7539.42  4.83E-30
 55  1   8772.36354  234   8772.41753   0   0   0   0 .000000      0.05399      2.99901       1.800    0  2  0  3  2    0 -2  0 -3  5   7540.36  3.95E-30
 60  2   9009.26817  234   9009.32429   0   0   0   0 .000000      0.05612      0.14527      38.631    0  2  0  3  2    0 -2  0 -3  5   7545.27  1.35E-30
 61  1   9059.08033  233   9059.13799   0   0   0   0 .000000      0.05766     -0.45763     -12.600    0  2  0  3  2    0 -2  0 -3  5   7546.28  1.07E-30
  3  1   9581.60984  294   9581.68215   0   0   0   0 .000000      0.07231     -3.16104      -2.288    0  2  0  4  2    0 -2  0 -4  6   9576.81  4.14E-30
  4  2   9584.86459  341   9584.93707   0   0   0   0 .000000      0.07248     -3.15440      -2.298    0  2  0  4  2    0 -2  0 -4  6   9576.86  5.07E-30
  5  1   9588.93119  382   9589.00567   0   0   0   0 .000000      0.07448     -3.14615      -2.367    0  2  0  4  2    0 -2  0 -4  6   9576.93  5.93E-30
  6  2   9593.81655  414   9593.88792   0   0   0   0 .000000      0.07137     -3.13634      -2.276    0  2  0  4  2    0 -2  0 -4  6   9577.02  6.72E-30
  7  1   9599.51215  441   9599.58376   0   0   0   0 .000000      0.07161     -3.12500      -2.292    0  2  0  4  2    0 -2  0 -4  6   9577.11  7.43E-30
  8  2   9606.02235  461   9606.09317   0   0   0   0 .000000      0.07082     -3.11221      -2.276    0  2  0  4  2    0 -2  0 -4  6   9577.22  8.06E-30
  9  1   9613.34574  477   9613.41608   0   0   0   0 .000000      0.07034     -3.09800      -2.270    0  2  0  4  2    0 -2  0 -4  6   9577.35  8.59E-30
 10  2   9621.48274  489   9621.55243   0   0   0   0 .000000      0.06969     -3.08243      -2.261    0  2  0  4  2    0 -2  0 -4  6   9577.48  9.03E-30
 11  1   9630.43045  497   9630.50215   0   0   0   0 .000000      0.07170     -3.06568      -2.339    0  2  0  4  2    0 -2  0 -4  6   9577.63  9.53E-30
 12  2   9640.19312  504   9640.26516   0   0   0   0 .000000      0.07204     -3.04759      -2.364    0  2  0  4  2    0 -2  0 -4  6   9577.79  9.94E-30
 13  1   9650.77012  508   9650.84140   0   0   0   0 .000000      0.07128     -3.02858      -2.354    0  2  0  4  2    0 -2  0 -4  6   9577.97  1.03E-29
 15  1   9674.36103  512   9674.43316   0   0   0   0 .000000      0.07213      2.77726       2.597    0  2  0  4  2    0 -2  0 -4  6   9578.36  1.06E-29
 17  1   9701.20522  513   9701.27664   0   0   0   0 .000000      0.07142      1.61907       4.411    0  2  0  4  2    0 -2  0 -4  6   9578.81  1.06E-29
 18  2   9715.84746  513   9715.91751   0   0   0   0 .000000      0.07005      0.98679       7.099    0  2  0  4  2    0 -2  0 -4  6   9579.05  0.00E+00
 19  1   9731.29792  513   9731.37097   0   0   0   0 .000000      0.07305      0.31935      22.873    0  2  0  4  2    0 -2  0 -4  6   9579.30  0.00E+00
 21  1   9764.64262  512   9764.71514   0   0   0   0 .000000      0.07252     -1.12194      -6.464    0  2  0  4  2    0 -2  0 -4  6   9579.84  9.70E-30
 22  2   9782.53266  512   9782.60559   0   0   0   0 .000000      0.07293     -1.89582      -3.847    0  2  0  4  2    0 -2  0 -4  6   9580.13  9.34E-30
 23  1   9801.23497  512   9801.30810   0   0   0   0 .000000      0.07313     -2.70549      -2.703    0  2  0  4  2    0 -2  0 -4  6   9580.43  8.92E-30
 25  1   9841.07314  512   9841.14865   0   0   0   0 .000000      0.07551     -2.73832      -2.758    0  2  0  4  2    0 -2  0 -4  6   9581.07  8.01E-30
 26  2   9862.21247  512   9862.28638   0   0   0   0 .000000      0.07391     -2.71145      -2.726    0  2  0  4  2    0 -2  0 -4  6   9581.41  7.53E-30
 27  1   9884.16065  512   9884.23553   0   0   0   0 .000000      0.07488     -2.68528      -2.788    0  2  0  4  2    0 -2  0 -4  6   9581.76  7.03E-30
 29  1   9930.48974  512   9930.56741   0   0   0   0 .000000      0.07767     -2.63383      -2.949    0  2  0  4  2    0 -2  0 -4  6   9582.49  6.04E-30
 30  2   9954.87431  512   9954.94979   0   0   0   0 .000000      0.07548     -2.60862      -2.893    0  2  0  4  2    0 -2  0 -4  6   9582.87  5.56E-30
  2  1   1153.55117    2   1153.56658   0   0   0   0 .000000      0.01541   -563.00819      -0.003    0  2  2  0  1    0 -2 -2  0  4   1153.55  1.34E-24
  3  2   1156.07119    2   1156.08677   0   0   0   0 .000000      0.01558   -563.01472      -0.003    0  2  2  0  1    0 -2 -2  0  4   1153.67  1.49E-24
  4  1   1159.43150    2   1159.44700   0   0   0   0 .000000      0.01550   -563.02343      -0.003    0  2  2  0  1    0 -2 -2  0  4   1153.83  1.72E-24
  5  2   1163.63160    2   1163.64725   0   0   0   0 .000000      0.01565   -563.03430      -0.003    0  2  2  0  1    0 -2 -2  0  4   1154.03  2.13E-24
  6  1   1168.67163    2   1168.68751   0   0   0   0 .000000      0.01588   -563.04734      -0.003    0  2  2  0  1    0 -2 -2  0  4   1154.27  2.51E-24
  7  2   1174.55194    2   1174.56774   0   0   0   0 .000000      0.01580   -563.06254      -0.003    0  2  2  0  1    0 -2 -2  0  4   1154.55  2.85E-24
  8  1   1181.27201    2   1181.28792   0   0   0   0 .000000      0.01591   -563.07989      -0.003    0  2  2  0  1    0 -2 -2  0  4   1154.87  3.15E-24
  9  2   1188.83220    2   1188.84801   0   0   0   0 .000000      0.01581   -563.09937      -0.003    0  2  2  0  1    0 -2 -2  0  4   1155.23  3.41E-24
 10  1   1197.23204    2   1197.24797   0   0   0   0 .000000      0.01593   -563.12099      -0.003    0  2  2  0  1    0 -2 -2  0  4   1155.63  3.64E-24
 11  2   1206.47212    2   1206.48776   0   0   0   0 .000000      0.01564   -563.14473      -0.003    0  2  2  0  1    0 -2 -2  0  4   1156.07  3.82E-24
 12  1   1216.55183    2   1216.56734   0   0   0   0 .000000      0.01551   -563.17057      -0.003    0  2  2  0  1    0 -2 -2  0  4   1156.55  3.96E-24
 13  2   1227.47119    2   1227.48664   0   0   0   0 .000000      0.01545   -563.19851      -0.003    0  2  2  0  1    0 -2 -2  0  4   1157.07  4.06E-24
 14  1   1239.23023    2   1239.24561   0   0   0   0 .000000      0.01538   -563.22853      -0.003    0  2  2  0  1    0 -2 -2  0  4   1157.63  4.13E-24
 15  2   1251.82881    2   1251.84419   0   0   0   0 .000000      0.01538   -563.26062      -0.003    0  2  2  0  1    0 -2 -2  0  4   1158.23  4.16E-24
 16  1   1265.26686    2   1265.28232   0   0   0   0 .000000      0.01546   -563.29475      -0.003    0  2  2  0  1    0 -2 -2  0  4   1158.87  4.15E-24
 17  2   1279.54412    2   1279.55993   0   0   0   0 .000000      0.01581   -563.33092      -0.003    0  2  2  0  1    0 -2 -2  0  4   1159.54  4.11E-24
 18  1   1294.66130    2   1294.67693   0   0   0   0 .000000      0.01563   -563.36909      -0.003    0  2  2  0  1    0 -2 -2  0  4   1160.26  4.04E-24
 19  2   1310.61774    2   1310.63327   0   0   0   0 .000000      0.01553   -563.40926      -0.003    0  2  2  0  1    0 -2 -2  0  4   1161.02  3.94E-24
 20  1   1327.41305    2   1327.42884   0   0   0   0 .000000      0.01579   -563.45139      -0.003    0  2  2  0  1    0 -2 -2  0  4   1161.81  3.82E-24
 21  2   1345.04792    2   1345.06356   0   0   0   0 .000000      0.01564   -563.49548      -0.003    0  2  2  0  1    0 -2 -2  0  4   1162.65  3.68E-24
 22  1   1363.52131    2   1363.53735   0   0   0   0 .000000      0.01604   -563.54148      -0.003    0  2  2  0  1    0 -2 -2  0  4   1163.52  3.52E-24
 23  2   1382.83425    2   1382.85011   0   0   0   0 .000000      0.01586   -563.58938      -0.003    0  2  2  0  1    0 -2 -2  0  4   1164.43  3.35E-24
 24  1   1402.98592    2   1403.00173   0   0   0   0 .000000      0.01581   -563.63915      -0.003    0  2  2  0  1    0 -2 -2  0  4   1165.39  3.17E-24
 25  2   1423.97617    2   1423.99211   0   0   0   0 .000000      0.01594   -563.69076      -0.003    0  2  2  0  1    0 -2 -2  0  4   1166.38  2.98E-24
 26  1   1445.80558    2   1445.82115   0   0   0   0 .000000      0.01557   -563.74419      -0.003    0  2  2  0  1    0 -2 -2  0  4   1167.41  2.78E-24
 27  2   1468.47279    2   1468.48872   0   0   0   0 .000000      0.01593   -563.79940      -0.003    0  2  2  0  1    0 -2 -2  0  4   1168.47  2.59E-24
 28  1   1491.97881    2   1491.99472   0   0   0   0 .000000      0.01591   -563.85636      -0.003    0  2  2  0  1    0 -2 -2  0  4   1169.58  2.39E-24
 29  2   1516.32328    2   1516.33902   0   0   0   0 .000000      0.01574   -563.91503      -0.003    0  2  2  0  1    0 -2 -2  0  4   1170.72  2.20E-24
 30  1   1541.50562    2   1541.52150   0   0   0   0 .000000      0.01588   -563.97539      -0.003    0  2  2  0  1    0 -2 -2  0  4   1171.91  2.01E-24
 31  2   1567.52636    2   1567.54201   0   0   0   0 .000000      0.01565   -564.03739      -0.003    0  2  2  0  1    0 -2 -2  0  4   1173.13  1.83E-24
 32  1   1594.38452    2   1594.40044   0   0   0   0 .000000      0.01592   -564.10100      -0.003    0  2  2  0  1    0 -2 -2  0  4   1174.38  1.66E-24
 33  2   1622.08105    2   1622.09663   0   0   0   0 .000000      0.01558   -564.16617      -0.003    0  2  2  0  1    0 -2 -2  0  4   1175.68  1.50E-24
 34  1   1650.61452    2   1650.63045   0   0   0   0 .000000      0.01593   -564.23288      -0.003    0  2  2  0  1    0 -2 -2  0  4   1177.01  1.34E-24
 35  2   1679.98588    2   1680.00175   0   0   0   0 .000000      0.01587   -564.30106      -0.003    0  2  2  0  1    0 -2 -2  0  4   1178.39  1.20E-24
 36  1   1710.19438    2   1710.21037   0   0   0   0 .000000      0.01599   -564.37069      -0.003    0  2  2  0  1    0 -2 -2  0  4   1179.79  1.06E-24
 37  2   1741.24068    2   1741.25616   0   0   0   0 .000000      0.01548   -564.44171      -0.003    0  2  2  0  1    0 -2 -2  0  4   1181.24  9.38E-25
 38  1   1773.12329    2   1773.13896   0   0   0   0 .000000      0.01567   -564.51409      -0.003    0  2  2  0  1    0 -2 -2  0  4   1182.72  8.25E-25
 39  2   1805.84311    2   1805.85859   0   0   0   0 .000000      0.01548   -564.58776      -0.003    0  2  2  0  1    0 -2 -2  0  4   1184.24  7.22E-25
 40  1   1839.39966    2   1839.41490   0   0   0   0 .000000      0.01524   -564.66268      -0.003    0  2  2  0  1    0 -2 -2  0  4   1185.80  6.29E-25
 41  2   1873.79207    2   1873.80771   0   0   0   0 .000000      0.01564   -564.73880      -0.003    0  2  2  0  1    0 -2 -2  0  4   1187.39  5.45E-25
 42  1   1909.02125    2   1909.03684   0   0   0   0 .000000      0.01559   -564.81608      -0.003    0  2  2  0  1    0 -2 -2  0  4   1189.02  4.70E-25
 43  2   1945.08606    2   1945.10210   0   0   0   0 .000000      0.01604   -564.89444      -0.003    0  2  2  0  1    0 -2 -2  0  4   1190.69  4.04E-25
 44  1   1981.98772    2   1982.00331   0   0   0   0 .000000      0.01559   -564.97384      -0.003    0  2  2  0  1    0 -2 -2  0  4   1192.39  3.46E-25
 45  2   2019.72469    2   2019.74027   0   0   0   0 .000000      0.01558   -565.05422      -0.003    0  2  2  0  1    0 -2 -2  0  4   1194.12  2.94E-25
 46  1   2058.29743    2   2058.31280   0   0   0   0 .000000      0.01537   -565.13552      -0.003    0  2  2  0  1    0 -2 -2  0  4   1195.90  2.49E-25
 47  2   2097.70516    2   2097.72069   0   0   0   0 .000000      0.01553   -565.21769      -0.003    0  2  2  0  1    0 -2 -2  0  4   1197.71  2.10E-25
 48  1   2137.94834    2   2137.96373   0   0   0   0 .000000      0.01539   -565.30066      -0.003    0  2  2  0  1    0 -2 -2  0  4   1199.55  1.76E-25
 49  2   2179.02568    2   2179.04172   0   0   0   0 .000000      0.01604   -565.38437      -0.003    0  2  2  0  1    0 -2 -2  0  4   1201.43  1.48E-25
 50  1   2220.93888    2   2220.95444   0   0   0   0 .000000      0.01556   -565.46876      -0.003    0  2  2  0  1    0 -2 -2  0  4   1203.34  1.23E-25
 51  2   2263.68622    2   2263.70168   0   0   0   0 .000000      0.01546   -565.55376      -0.003    0  2  2  0  1    0 -2 -2  0  4   1205.29  1.02E-25
 52  1   2307.26836    2   2307.28321   0   0   0   0 .000000      0.01485   -565.63931      -0.003    0  2  2  0  1    0 -2 -2  0  4   1207.27  8.39E-26
 53  2   2351.68309    2   2351.69880   0   0   0   0 .000000      0.01571   -565.72534      -0.003    0  2  2  0  1    0 -2 -2  0  4   1209.28  6.89E-26
 54  1   2396.93269    2   2396.94823   0   0   0   0 .000000      0.01554   -565.81179      -0.003    0  2  2  0  1    0 -2 -2  0  4   1211.33  5.63E-26
 55  2   2443.01527    2   2443.03126   0   0   0   0 .000000      0.01599   -565.89858      -0.003    0  2  2  0  1    0 -2 -2  0  4   1213.42  4.58E-26
 56  1   2489.93209    2   2489.94765   0   0   0   0 .000000      0.01556   -565.98566      -0.003    0  2  2  0  1    0 -2 -2  0  4   1215.53  3.71E-26
 57  2   2537.68216    2   2537.69716   0   0   0   0 .000000      0.01500   -566.07295      -0.003    0  2  2  0  1    0 -2 -2  0  4   1217.68  3.00E-26
 58  1   2586.26383    2   2586.27953   0   0   0   0 .000000      0.01570   -566.16038      -0.003    0  2  2  0  1    0 -2 -2  0  4   1219.86  2.41E-26
 59  2   2635.67878    2   2635.69452   0   0   0   0 .000000      0.01574   -566.24789      -0.003    0  2  2  0  1    0 -2 -2  0  4   1222.08  1.93E-26
 60  1   2685.92685    2   2685.94187   0   0   0   0 .000000      0.01502   -566.33541      -0.003    0  2  2  0  1    0 -2 -2  0  4   1224.33  1.53E-26
 61  2   2737.00604    2   2737.02131   0   0   0   0 .000000      0.01527   -566.42286      -0.003    0  2  2  0  1    0 -2 -2  0  4   1226.61  1.22E-26
 62  1   2788.91716    2   2788.93258   0   0   0   0 .000000      0.01542   -566.51018      -0.003    0  2  2  0  1    0 -2 -2  0  4   1228.92  9.63E-27
 63  2   2841.65903    2   2841.67541   0   0   0   0 .000000      0.01638   -566.59730      -0.003    0  2  2  0  1    0 -2 -2  0  4   1231.26  7.65E-27
 64  1   2895.23328    2   2895.24953   0   0   0   0 .000000      0.01625   -566.68415      -0.003    0  2  2  0  1    0 -2 -2  0  4   1233.63  6.04E-27
 65  2   2949.63906    2   2949.65465   0   0   0   0 .000000      0.01559   -566.77067      -0.003    0  2  2  0  1    0 -2 -2  0  4   1236.04  4.75E-27
 66  1   3004.87668    2   3004.89049   0   0   0   0 .000000      0.01381   -566.85679      -0.002    0  2  2  0  1    0 -2 -2  0  4   1238.48  3.72E-27
 68  1   3117.83869    2   3117.85319   0   0   0   0 .000000      0.01450   -567.02758      -0.003    0  2  2  0  1    0 -2 -2  0  4   1243.44  2.26E-27
  2  2   1153.55071    4   1153.56661   0   0   0   0 .000000      0.01590      6.69782       0.237    0  2  2  0  2    0 -2 -2  0  4   1153.55  1.34E-24
  3  1   1156.07099    4   1156.08680   0   0   0   0 .000000      0.01581      6.69854       0.236    0  2  2  0  2    0 -2 -2  0  4   1153.67  1.48E-24
  4  2   1159.43104    4   1159.44706   0   0   0   0 .000000      0.01602      6.69951       0.239    0  2  2  0  2    0 -2 -2  0  4   1153.83  1.72E-24
  5  1   1163.63149    4   1163.64735   0   0   0   0 .000000      0.01586      6.70077       0.237    0  2  2  0  2    0 -2 -2  0  4   1154.03  2.15E-24
  6  2   1168.67175    4   1168.68769   0   0   0   0 .000000      0.01594      6.70233       0.238    0  2  2  0  2    0 -2 -2  0  4   1154.27  2.53E-24
  7  1   1174.55203    4   1174.56805   0   0   0   0 .000000      0.01602      6.70423       0.239    0  2  2  0  2    0 -2 -2  0  4   1154.55  2.88E-24
  8  2   1181.27260    4   1181.28842   0   0   0   0 .000000      0.01582      6.70647       0.236    0  2  2  0  2    0 -2 -2  0  4   1154.87  3.20E-24
  9  1   1188.83280    4   1188.84878   0   0   0   0 .000000      0.01598      6.70911       0.238    0  2  2  0  2    0 -2 -2  0  4   1155.23  3.48E-24
 10  2   1197.23314    4   1197.24911   0   0   0   0 .000000      0.01597      6.71220       0.238    0  2  2  0  2    0 -2 -2  0  4   1155.63  3.73E-24
 11  1   1206.47328    4   1206.48939   0   0   0   0 .000000      0.01611      6.71576       0.240    0  2  2  0  2    0 -2 -2  0  4   1156.07  3.93E-24
 12  2   1216.55354    4   1216.56961   0   0   0   0 .000000      0.01607      6.71986       0.239    0  2  2  0  2    0 -2 -2  0  4   1156.55  4.10E-24
 13  1   1227.47354    4   1227.48972   0   0   0   0 .000000      0.01618      6.72454       0.241    0  2  2  0  2    0 -2 -2  0  4   1157.07  4.23E-24
 14  2   1239.23365    4   1239.24971   0   0   0   0 .000000      0.01606      6.72987       0.239    0  2  2  0  2    0 -2 -2  0  4   1157.63  4.33E-24
 15  1   1251.83322    4   1251.84955   0   0   0   0 .000000      0.01633      6.73591       0.242    0  2  2  0  2    0 -2 -2  0  4   1158.23  4.38E-24
 16  2   1265.27297    4   1265.28920   0   0   0   0 .000000      0.01623      6.74272       0.241    0  2  2  0  2    0 -2 -2  0  4   1158.87  4.40E-24
 17  1   1279.55283    4   1279.56862   0   0   0   0 .000000      0.01579      6.75037       0.234    0  2  2  0  2    0 -2 -2  0  4   1159.55  4.39E-24
 18  2   1294.67138    4   1294.68778   0   0   0   0 .000000      0.01640      6.75893       0.243    0  2  2  0  2    0 -2 -2  0  4   1160.27  4.35E-24
 19  1   1310.63035    4   1310.64664   0   0   0   0 .000000      0.01629      6.76850       0.241    0  2  2  0  2    0 -2 -2  0  4   1161.03  4.28E-24
 20  2   1327.42828    4   1327.44516   0   0   0   0 .000000      0.01688      6.77914       0.249    0  2  2  0  2    0 -2 -2  0  4   1161.83  4.18E-24
 21  1   1345.06636    4   1345.08329   0   0   0   0 .000000      0.01693      6.79094       0.249    0  2  2  0  2    0 -2 -2  0  4   1162.67  4.06E-24
 22  2   1363.54440    4   1363.56098   0   0   0   0 .000000      0.01658      6.80398       0.244    0  2  2  0  2    0 -2 -2  0  4   1163.54  3.92E-24
 23  1   1382.86138    4   1382.87818   0   0   0   0 .000000      0.01680      6.81837       0.246    0  2  2  0  2    0 -2 -2  0  4   1164.46  3.76E-24
 24  2   1403.01797    4   1403.03484   0   0   0   0 .000000      0.01687      6.83420       0.247    0  2  2  0  2    0 -2 -2  0  4   1165.42  3.59E-24
 25  1   1424.01380    4   1424.03090   0   0   0   0 .000000      0.01710      6.85155       0.250    0  2  2  0  2    0 -2 -2  0  4   1166.41  3.41E-24
 26  2   1445.84965    4   1445.86630   0   0   0   0 .000000      0.01665      6.87053       0.242    0  2  2  0  2    0 -2 -2  0  4   1167.45  3.22E-24
 27  1   1468.52404    4   1468.54098   0   0   0   0 .000000      0.01694      6.89125       0.246    0  2  2  0  2    0 -2 -2  0  4   1168.52  3.02E-24
 28  2   1492.03816    4   1492.05487   0   0   0   0 .000000      0.01671      6.91380       0.242    0  2  2  0  2    0 -2 -2  0  4   1169.64  2.82E-24
 29  1   1516.39092    4   1516.40790   0   0   0   0 .000000      0.01698      6.93828       0.245    0  2  2  0  2    0 -2 -2  0  4   1170.79  2.62E-24
 30  2   1541.58298    4   1541.60000   0   0   0   0 .000000      0.01702      6.96482       0.244    0  2  2  0  2    0 -2 -2  0  4   1171.98  2.42E-24
 31  1   1567.61407    4   1567.63107   0   0   0   0 .000000      0.01700      6.99349       0.243    0  2  2  0  2    0 -2 -2  0  4   1173.21  2.23E-24
 32  2   1594.48389    4   1594.50106   0   0   0   0 .000000      0.01717      7.02443       0.244    0  2  2  0  2    0 -2 -2  0  4   1174.48  2.04E-24
 33  1   1622.19260    4   1622.20986   0   0   0   0 .000000      0.01726      7.05773       0.245    0  2  2  0  2    0 -2 -2  0  4   1175.79  1.85E-24
 34  2   1650.74034    4   1650.75738   0   0   0   0 .000000      0.01704      7.09350       0.240    0  2  2  0  2    0 -2 -2  0  4   1177.14  1.68E-24
 35  1   1680.12587    4   1680.14353   0   0   0   0 .000000      0.01766      7.13184       0.248    0  2  2  0  2    0 -2 -2  0  4   1178.53  1.51E-24
 36  2   1710.35093    4   1710.36822   0   0   0   0 .000000      0.01729      7.17287       0.241    0  2  2  0  2    0 -2 -2  0  4   1179.95  1.36E-24
 37  1   1741.41336    4   1741.43132   0   0   0   0 .000000      0.01796      7.21668       0.249    0  2  2  0  2    0 -2 -2  0  4   1181.41  1.21E-24
 38  2   1773.31505    4   1773.33273   0   0   0   0 .000000      0.01768      7.26338       0.243    0  2  2  0  2    0 -2 -2  0  4   1182.92  1.08E-24
 39  1   1806.05493    4   1806.07233   0   0   0   0 .000000      0.01740      7.31307       0.238    0  2  2  0  2    0 -2 -2  0  4   1184.45  9.54E-25
 40  2   1839.63256    4   1839.65001   0   0   0   0 .000000      0.01745      7.36584       0.237    0  2  2  0  2    0 -2 -2  0  4   1186.03  8.39E-25
 41  1   1874.04876    4   1874.06562   0   0   0   0 .000000      0.01686      7.42179       0.227    0  2  2  0  2    0 -2 -2  0  4   1187.65  7.35E-25
 42  2   1909.30209    4   1909.31904   0   0   0   0 .000000      0.01695      7.48100       0.227    0  2  2  0  2    0 -2 -2  0  4   1189.30  6.41E-25
 43  1   1945.39310    4   1945.41008   0   0   0   0 .000000      0.01698      7.54352       0.225    0  2  2  0  2    0 -2 -2  0  4   1190.99  5.56E-25
 44  2   1982.32230    4   1982.33874   0   0   0   0 .000000      0.01644      7.60960       0.216    0  2  2  0  2    0 -2 -2  0  4   1192.72  4.80E-25
 45  1   2020.08844    4   2020.10471   0   0   0   0 .000000      0.01627      7.67914       0.212    0  2  2  0  2    0 -2 -2  0  4   1194.49  4.13E-25
 46  2   2058.69205    4   2058.70789   0   0   0   0 .000000      0.01584      7.75228       0.204    0  2  2  0  2    0 -2 -2  0  4   1196.29  3.53E-25
 47  1   2098.13166    4   2098.14811   0   0   0   0 .000000      0.01645      7.82909       0.210    0  2  2  0  2    0 -2 -2  0  4   1198.13  3.01E-25
 48  2   2138.40770    4   2138.42521   0   0   0   0 .000000      0.01751      7.90965       0.221    0  2  2  0  2    0 -2 -2  0  4   1200.01  2.55E-25
 49  1   2179.52067    4   2179.53897   0   0   0   0 .000000      0.01830      7.99399       0.229    0  2  2  0  2    0 -2 -2  0  4   1201.92  2.15E-25
 50  2   2221.46993    4   2221.48925   0   0   0   0 .000000      0.01932      8.08220       0.239    0  2  2  0  2    0 -2 -2  0  4   1203.87  1.80E-25
 51  1   2264.26092    4   2264.27583   0   0   0   0 .000000      0.01491      8.17432       0.182    0  2  2  0  2    0 -2 -2  0  4   1205.86  1.51E-25
 52  2   2307.88356    4   2307.89852   0   0   0   0 .000000      0.01496      8.27040       0.181    0  2  2  0  2    0 -2 -2  0  4   1207.88  1.25E-25
 53  1   2352.34101    4   2352.35711   0   0   0   0 .000000      0.01610      8.37048       0.192    0  2  2  0  2    0 -2 -2  0  4   1209.94  1.04E-25
 54  2   2397.63512    4   2397.65139   0   0   0   0 .000000      0.01627      8.47461       0.192    0  2  2  0  2    0 -2 -2  0  4   1212.04  8.55E-26
 55  1   2443.76541    4   2443.78113   0   0   0   0 .000000      0.01572      8.58281       0.183    0  2  2  0  2    0 -2 -2  0  4   1214.17  7.01E-26
 56  2   2490.73090    4   2490.74611   0   0   0   0 .000000      0.01521      8.69512       0.175    0  2  2  0  2    0 -2 -2  0  4   1216.33  5.73E-26
 57  1   2538.53082    4   2538.54609   0   0   0   0 .000000      0.01527      8.81157       0.173    0  2  2  0  2    0 -2 -2  0  4   1218.53  4.65E-26
 58  2   2587.16533    4   2587.18083   0   0   0   0 .000000      0.01550      8.93217       0.174    0  2  2  0  2    0 -2 -2  0  4   1220.77  3.77E-26
 59  1   2636.63658    4   2636.65010   0   0   0   0 .000000      0.01352      9.05693       0.149    0  2  2  0  2    0 -2 -2  0  4   1223.04  3.03E-26
 60  2   2686.93820    4   2686.95362   0   0   0   0 .000000      0.01542      9.18588       0.168    0  2  2  0  2    0 -2 -2  0  4   1225.34  2.43E-26
 61  1   2738.07528    4   2738.09115   0   0   0   0 .000000      0.01587      9.31902       0.170    0  2  2  0  2    0 -2 -2  0  4   1227.68  1.94E-26
 62  2   2790.04652    4   2790.06241   0   0   0   0 .000000      0.01589      9.45636       0.168    0  2  2  0  2    0 -2 -2  0  4   1230.05  1.54E-26
 63  1   2842.85124    4   2842.86714   0   0   0   0 .000000      0.01590      9.59789       0.166    0  2  2  0  2    0 -2 -2  0  4   1232.45  1.22E-26
 66  2   3006.26297    4   3006.27928   0   0   0   0 .000000      0.01631     10.04764       0.162    0  2  2  0  2    0 -2 -2  0  4   1239.86  5.86E-27
  2  1   3304.30124   11   3304.32258   0   0   0   0 .000000      0.02134   -107.60875      -0.020    0  2  2  1  1    0 -2 -2 -1  5   3304.30  4.26E-24
  3  2   3306.80186   14   3306.82325   0   0   0   0 .000000      0.02139   -107.63646      -0.020    0  2  2  1  1    0 -2 -2 -1  5   3304.40  3.73E-24
  4  1   3310.13629   15   3310.15745   0   0   0   0 .000000      0.02116   -107.67339      -0.020    0  2  2  1  1    0 -2 -2 -1  5   3304.54  5.11E-24
  5  2   3314.30407   16   3314.32517   0   0   0   0 .000000      0.02110   -107.71954      -0.020    0  2  2  1  1    0 -2 -2 -1  5   3304.70  6.33E-24
  6  1   3319.30493   16   3319.32638   0   0   0   0 .000000      0.02145   -107.77489      -0.020    0  2  2  1  1    0 -2 -2 -1  5   3304.90  7.41E-24
  7  2   3325.13929   16   3325.16107   0   0   0   0 .000000      0.02178   -107.83942      -0.020    0  2  2  1  1    0 -2 -2 -1  5   3305.14  8.37E-24
  8  1   3331.80748   16   3331.82920   0   0   0   0 .000000      0.02172   -107.91312      -0.020    0  2  2  1  1    0 -2 -2 -1  5   3305.41  9.20E-24
  9  2   3339.30998   16   3339.33073   0   0   0   0 .000000      0.02075   -107.99597      -0.019    0  2  2  1  1    0 -2 -2 -1  5   3305.71  9.91E-24
 10  1   3347.64377   16   3347.66562   0   0   0   0 .000000      0.02185   -108.08795      -0.020    0  2  2  1  1    0 -2 -2 -1  5   3306.04  1.05E-23
 11  2   3356.81226   16   3356.83384   0   0   0   0 .000000      0.02158   -108.18903      -0.020    0  2  2  1  1    0 -2 -2 -1  5   3306.41  1.10E-23
 12  1   3366.81417   16   3366.83534   0   0   0   0 .000000      0.02117   -108.29918      -0.020    0  2  2  1  1    0 -2 -2 -1  5   3306.81  1.16E-23
 13  2   3377.64902   16   3377.67006   0   0   0   0 .000000      0.02104   -108.41837      -0.019    0  2  2  1  1    0 -2 -2 -1  5   3307.25  1.20E-23
 14  1   3389.31653   16   3389.33794   0   0   0   0 .000000      0.02141   -108.54657      -0.020    0  2  2  1  1    0 -2 -2 -1  5   3307.72  1.23E-23
 15  2   3401.81696   16   3401.83893   0   0   0   0 .000000      0.02197   -108.68376      -0.020    0  2  2  1  1    0 -2 -2 -1  5   3308.22  1.25E-23
 16  1   3415.15208   16   3415.17296   0   0   0   0 .000000      0.02088   -108.82988      -0.019    0  2  2  1  1    0 -2 -2 -1  5   3308.75  1.25E-23
 17  2   3429.31862   16   3429.33997   0   0   0   0 .000000      0.02135   -108.98490      -0.020    0  2  2  1  1    0 -2 -2 -1  5   3309.32  1.25E-23
 18  1   3444.31834   16   3444.33987   0   0   0   0 .000000      0.02153   -109.14877      -0.020    0  2  2  1  1    0 -2 -2 -1  5   3309.92  1.24E-23
 19  2   3460.15107   16   3460.17259   0   0   0   0 .000000      0.02152   -109.32146      -0.020    0  2  2  1  1    0 -2 -2 -1  5   3310.55  1.21E-23
 20  1   3476.81645   16   3476.83805   0   0   0   0 .000000      0.02160   -109.50293      -0.020    0  2  2  1  1    0 -2 -2 -1  5   3311.22  1.18E-23
 21  2   3494.31514   16   3494.33616   0   0   0   0 .000000      0.02102   -109.69310      -0.019    0  2  2  1  1    0 -2 -2 -1  5   3311.92  1.15E-23
 22  1   3512.64471   16   3512.66683   0   0   0   0 .000000      0.02212   -109.89194      -0.020    0  2  2  1  1    0 -2 -2 -1  5   3312.64  1.10E-23
 23  2   3531.80782   16   3531.82997   0   0   0   0 .000000      0.02215   -110.09940      -0.020    0  2  2  1  1    0 -2 -2 -1  5   3313.41  1.06E-23
 24  1   3551.80339   16   3551.82547   0   0   0   0 .000000      0.02208   -110.31542      -0.020    0  2  2  1  1    0 -2 -2 -1  5   3314.20  1.00E-23
 25  2   3572.63122   16   3572.65323   0   0   0   0 .000000      0.02201   -110.53994      -0.020    0  2  2  1  1    0 -2 -2 -1  5   3315.03  9.49E-24
 26  1   3594.29104   16   3594.31315   0   0   0   0 .000000      0.02211   -110.77290      -0.020    0  2  2  1  1    0 -2 -2 -1  5   3315.89  8.92E-24
 27  2   3616.78311   16   3616.80510   0   0   0   0 .000000      0.02199   -111.01424      -0.020    0  2  2  1  1    0 -2 -2 -1  5   3316.78  8.33E-24
 28  1   3640.10701   16   3640.12898   0   0   0   0 .000000      0.02197   -111.26391      -0.020    0  2  2  1  1    0 -2 -2 -1  5   3317.71  7.74E-24
 29  2   3664.26256   16   3664.28466   0   0   0   0 .000000      0.02210   -111.52183      -0.020    0  2  2  1  1    0 -2 -2 -1  5   3318.66  7.15E-24
 30  1   3689.25000   16   3689.27202   0   0   0   0 .000000      0.02202   -111.78793      -0.020    0  2  2  1  1    0 -2 -2 -1  5   3319.65  6.58E-24
 31  2   3715.06864   16   3715.09092   0   0   0   0 .000000      0.02228   -112.06216      -0.020    0  2  2  1  1    0 -2 -2 -1  5   3320.67  6.01E-24
 32  1   3741.71895   16   3741.74123   0   0   0   0 .000000      0.02228   -112.34444      -0.020    0  2  2  1  1    0 -2 -2 -1  5   3321.72  5.47E-24
 33  2   3769.20034   16   3769.22281   0   0   0   0 .000000      0.02247   -112.63469      -0.020    0  2  2  1  1    0 -2 -2 -1  5   3322.80  4.95E-24
 34  1   3797.51314   16   3797.53553   0   0   0   0 .000000      0.02239   -112.93334      -0.020    0  2  2  1  1    0 -2 -2 -1  5   3323.91  4.46E-24
 35  2   3826.65691   16   3826.67923   0   0   0   0 .000000      0.02232   -113.23881      -0.020    0  2  2  1  1    0 -2 -2 -1  5   3325.06  4.00E-24
 36  1   3856.63155   16   3856.65375   0   0   0   0 .000000      0.02220   -113.55256      -0.020    0  2  2  1  1    0 -2 -2 -1  5   3326.23  3.57E-24
 37  2   3887.43625   16   3887.45896   0   0   0   0 .000000      0.02271   -113.87408      -0.020    0  2  2  1  1    0 -2 -2 -1  5   3327.44  3.17E-24
 38  1   3919.07220   16   3919.09467   0   0   0   0 .000000      0.02247   -114.20298      -0.020    0  2  2  1  1    0 -2 -2 -1  5   3328.67  2.80E-24
 39  2   3951.53854   16   3951.56074   0   0   0   0 .000000      0.02220   -114.53960      -0.019    0  2  2  1  1    0 -2 -2 -1  5   3329.94  2.46E-24
 40  1   3984.83480   16   3984.85699   0   0   0   0 .000000      0.02219   -114.88360      -0.019    0  2  2  1  1    0 -2 -2 -1  5   3331.23  2.15E-24
 41  2   4018.96179   16   4018.98324   0   0   0   0 .000000      0.02145   -115.23496      -0.019    0  2  2  1  1    0 -2 -2 -1  5   3332.56  1.87E-24
 42  1   4053.91693   16   4053.93932   0   0   0   0 .000000      0.02239   -115.59360      -0.019    0  2  2  1  1    0 -2 -2 -1  5   3333.92  1.62E-24
 43  2   4089.70261   16   4089.72505   0   0   0   0 .000000      0.02244   -115.95945      -0.019    0  2  2  1  1    0 -2 -2 -1  5   3335.30  1.40E-24
 44  1   4126.31847   16   4126.34024   0   0   0   0 .000000      0.02177   -116.33241      -0.019    0  2  2  1  1    0 -2 -2 -1  5   3336.72  1.20E-24
 45  2   4163.76224   16   4163.78470   0   0   0   0 .000000      0.02246   -116.71242      -0.019    0  2  2  1  1    0 -2 -2 -1  5   3338.16  1.03E-24
 46  1   4202.03574   16   4202.05824   0   0   0   0 .000000      0.02250   -117.09938      -0.019    0  2  2  1  1    0 -2 -2 -1  5   3339.64  8.75E-25
 47  2   4241.13815   16   4241.16065   0   0   0   0 .000000      0.02250   -117.49321      -0.019    0  2  2  1  1    0 -2 -2 -1  5   3341.14  7.41E-25
 48  1   4281.06941   16   4281.09173   0   0   0   0 .000000      0.02232   -117.89383      -0.019    0  2  2  1  1    0 -2 -2 -1  5   3342.67  6.25E-25
 49  2   4321.82852   16   4321.85128   0   0   0   0 .000000      0.02276   -118.30116      -0.019    0  2  2  1  1    0 -2 -2 -1  5   3344.23  5.24E-25
 50  1   4363.41626   16   4363.43908   0   0   0   0 .000000      0.02282   -118.71512      -0.019    0  2  2  1  1    0 -2 -2 -1  5   3345.82  4.38E-25
 51  2   4405.83188   16   4405.85491   0   0   0   0 .000000      0.02303   -119.13562      -0.019    0  2  2  1  1    0 -2 -2 -1  5   3347.43  3.65E-25
 52  1   4449.07579   16   4449.09855   0   0   0   0 .000000      0.02276   -119.56258      -0.019    0  2  2  1  1    0 -2 -2 -1  5   3349.08  3.02E-25
 53  2   4493.14747   16   4493.16978   0   0   0   0 .000000      0.02231   -119.99593      -0.019    0  2  2  1  1    0 -2 -2 -1  5   3350.75  2.49E-25
 54  1   4538.04566   16   4538.06837   0   0   0   0 .000000      0.02271   -120.43558      -0.019    0  2  2  1  1    0 -2 -2 -1  5   3352.45  2.04E-25
 55  2   4583.77099   16   4583.79409   0   0   0   0 .000000      0.02310   -120.88146      -0.019    0  2  2  1  1    0 -2 -2 -1  5   3354.17  1.67E-25
 56  1   4630.32394   16   4630.34668   0   0   0   0 .000000      0.02274   -121.33348      -0.019    0  2  2  1  1    0 -2 -2 -1  5   3355.92  1.36E-25
 57  2   4677.70324   16   4677.72592   0   0   0   0 .000000      0.02268   -121.79157      -0.019    0  2  2  1  1    0 -2 -2 -1  5   3357.70  1.10E-25
 58  1   4725.90834   16   4725.93156   0   0   0   0 .000000      0.02322   -122.25564      -0.019    0  2  2  1  1    0 -2 -2 -1  5   3359.51  8.88E-26
 59  2   4774.94056   16   4774.96334   0   0   0   0 .000000      0.02278   -122.72564      -0.019    0  2  2  1  1    0 -2 -2 -1  5   3361.34  7.14E-26
 60  1   4824.79756   16   4824.82100   0   0   0   0 .000000      0.02344   -123.20148      -0.019    0  2  2  1  1    0 -2 -2 -1  5   3363.20  5.71E-26
 61  2   4875.48048   16   4875.50430   0   0   0   0 .000000      0.02382   -123.68308      -0.019    0  2  2  1  1    0 -2 -2 -1  5   3365.08  4.54E-26
 62  1   4926.98877   16   4927.01295   0   0   0   0 .000000      0.02418   -124.17038      -0.019    0  2  2  1  1    0 -2 -2 -1  5   3366.99  3.60E-26
 63  2   4979.32343   16   4979.34670   0   0   0   0 .000000      0.02327   -124.66331      -0.019    0  2  2  1  1    0 -2 -2 -1  5   3368.92  2.84E-26
 64  1   5032.48171   16   5032.50527   0   0   0   0 .000000      0.02356   -125.16180      -0.019    0  2  2  1  1    0 -2 -2 -1  5   3370.88  2.23E-26
 65  2   5086.46623   16   5086.48839   0   0   0   0 .000000      0.02216   -125.66577      -0.018    0  2  2  1  1    0 -2 -2 -1  5   3372.87  1.75E-26
 67  2   5196.90434   16   5196.92711   0   0   0   0 .000000      0.02277   -126.68992      -0.018    0  2  2  1  1    0 -2 -2 -1  5   3376.90  1.06E-26
  2  2   3304.30107   19   3304.32254   0   0   0   0 .000000      0.02147      6.33969       0.339    0  2  2  1  2    0 -2 -2 -1  5   3304.30  4.26E-24
  3  1   3306.80232   22   3306.82322   0   0   0   0 .000000      0.02090      6.34040       0.330    0  2  2  1  2    0 -2 -2 -1  5   3304.40  3.73E-24
  4  2   3310.13545   23   3310.15744   0   0   0   0 .000000      0.02199      6.34136       0.347    0  2  2  1  2    0 -2 -2 -1  5   3304.54  5.11E-24
  5  1   3314.30343   24   3314.32521   0   0   0   0 .000000      0.02178      6.34260       0.343    0  2  2  1  2    0 -2 -2 -1  5   3304.70  6.33E-24
  6  2   3319.30500   24   3319.32650   0   0   0   0 .000000      0.02150      6.34414       0.339    0  2  2  1  2    0 -2 -2 -1  5   3304.90  7.41E-24
  7  1   3325.13981   24   3325.16132   0   0   0   0 .000000      0.02151      6.34601       0.339    0  2  2  1  2    0 -2 -2 -1  5   3305.14  8.37E-24
  8  2   3331.80810   24   3331.82963   0   0   0   0 .000000      0.02153      6.34823       0.339    0  2  2  1  2    0 -2 -2 -1  5   3305.41  9.20E-24
  9  1   3339.30981   24   3339.33144   0   0   0   0 .000000      0.02163      6.35085       0.341    0  2  2  1  2    0 -2 -2 -1  5   3305.71  9.91E-24
 10  2   3347.64482   24   3347.66671   0   0   0   0 .000000      0.02189      6.35391       0.345    0  2  2  1  2    0 -2 -2 -1  5   3306.04  1.05E-23
 11  1   3356.81375   24   3356.83543   0   0   0   0 .000000      0.02168      6.35745       0.341    0  2  2  1  2    0 -2 -2 -1  5   3306.41  1.10E-23
 12  2   3366.81584   24   3366.83758   0   0   0   0 .000000      0.02174      6.36152       0.342    0  2  2  1  2    0 -2 -2 -1  5   3306.82  1.16E-23
 13  1   3377.65158   24   3377.67312   0   0   0   0 .000000      0.02154      6.36619       0.338    0  2  2  1  2    0 -2 -2 -1  5   3307.25  1.20E-23
 14  2   3389.32041   24   3389.34204   0   0   0   0 .000000      0.02163      6.37149       0.340    0  2  2  1  2    0 -2 -2 -1  5   3307.72  1.23E-23
 15  1   3401.82257   24   3401.84430   0   0   0   0 .000000      0.02173      6.37751       0.341    0  2  2  1  2    0 -2 -2 -1  5   3308.22  1.25E-23
 16  2   3415.15807   24   3415.17988   0   0   0   0 .000000      0.02181      6.38431       0.342    0  2  2  1  2    0 -2 -2 -1  5   3308.76  1.25E-23
 17  1   3429.32683   24   3429.34873   0   0   0   0 .000000      0.02190      6.39195       0.343    0  2  2  1  2    0 -2 -2 -1  5   3309.33  1.25E-23
 18  2   3444.32883   24   3444.35081   0   0   0   0 .000000      0.02198      6.40052       0.343    0  2  2  1  2    0 -2 -2 -1  5   3309.93  1.24E-23
 19  1   3460.16439   24   3460.18610   0   0   0   0 .000000      0.02171      6.41009       0.339    0  2  2  1  2    0 -2 -2 -1  5   3310.56  1.21E-23
 20  2   3476.83201   24   3476.85455   0   0   0   0 .000000      0.02254      6.42074       0.351    0  2  2  1  2    0 -2 -2 -1  5   3311.23  1.18E-23
 21  1   3494.33461   24   3494.35612   0   0   0   0 .000000      0.02151      6.43256       0.334    0  2  2  1  2    0 -2 -2 -1  5   3311.93  1.15E-23
 22  2   3512.66865   24   3512.69075   0   0   0   0 .000000      0.02210      6.44564       0.343    0  2  2  1  2    0 -2 -2 -1  5   3312.67  1.10E-23
 23  1   3531.83636   24   3531.85839   0   0   0   0 .000000      0.02203      6.46007       0.341    0  2  2  1  2    0 -2 -2 -1  5   3313.44  1.06E-23
 24  2   3551.83695   24   3551.85901   0   0   0   0 .000000      0.02206      6.47596       0.341    0  2  2  1  2    0 -2 -2 -1  5   3314.24  1.00E-23
 25  1   3572.67080   24   3572.69253   0   0   0   0 .000000      0.02173      6.49337       0.335    0  2  2  1  2    0 -2 -2 -1  5   3315.07  9.49E-24
 26  2   3594.33656   24   3594.35890   0   0   0   0 .000000      0.02234      6.51244       0.343    0  2  2  1  2    0 -2 -2 -1  5   3315.94  8.91E-24
 27  1   3616.83630   24   3616.85805   0   0   0   0 .000000      0.02175      6.53324       0.333    0  2  2  1  2    0 -2 -2 -1  5   3316.84  8.33E-24
 28  2   3640.16760   24   3640.18992   0   0   0   0 .000000      0.02232      6.55590       0.341    0  2  2  1  2    0 -2 -2 -1  5   3317.77  7.74E-24
 29  1   3664.33219   24   3664.35445   0   0   0   0 .000000      0.02226      6.58051       0.338    0  2  2  1  2    0 -2 -2 -1  5   3318.73  7.15E-24
 30  2   3689.32928   24   3689.35156   0   0   0   0 .000000      0.02228      6.60718       0.337    0  2  2  1  2    0 -2 -2 -1  5   3319.73  6.57E-24
 31  1   3715.15843   24   3715.18114   0   0   0   0 .000000      0.02271      6.63600       0.342    0  2  2  1  2    0 -2 -2 -1  5   3320.76  6.01E-24
 32  2   3741.82078   24   3741.84315   0   0   0   0 .000000      0.02237      6.66710       0.336    0  2  2  1  2    0 -2 -2 -1  5   3321.82  5.47E-24
 33  1   3769.31505   24   3769.33749   0   0   0   0 .000000      0.02244      6.70058       0.335    0  2  2  1  2    0 -2 -2 -1  5   3322.92  4.95E-24
 34  2   3797.64150   24   3797.66407   0   0   0   0 .000000      0.02257      6.73654       0.335    0  2  2  1  2    0 -2 -2 -1  5   3324.04  4.46E-24
 35  1   3826.80019   24   3826.82279   0   0   0   0 .000000      0.02260      6.77508       0.334    0  2  2  1  2    0 -2 -2 -1  5   3325.20  4.00E-24
 36  2   3856.79107   24   3856.81355   0   0   0   0 .000000      0.02248      6.81632       0.330    0  2  2  1  2    0 -2 -2 -1  5   3326.39  3.56E-24
 37  1   3887.61366   24   3887.63624   0   0   0   0 .000000      0.02258      6.86035       0.329    0  2  2  1  2    0 -2 -2 -1  5   3327.61  3.16E-24
 38  2   3919.26786   24   3919.29075   0   0   0   0 .000000      0.02289      6.90728       0.331    0  2  2  1  2    0 -2 -2 -1  5   3328.87  2.79E-24
 39  1   3951.75436   24   3951.77697   0   0   0   0 .000000      0.02261      6.95719       0.325    0  2  2  1  2    0 -2 -2 -1  5   3330.15  2.46E-24
 40  2   3985.07216   24   3985.09477   0   0   0   0 .000000      0.02261      7.01020       0.323    0  2  2  1  2    0 -2 -2 -1  5   3331.47  2.15E-24
 41  1   4019.22168   24   4019.24402   0   0   0   0 .000000      0.02234      7.06638       0.316    0  2  2  1  2    0 -2 -2 -1  5   3332.82  1.87E-24
 42  2   4054.20112   24   4054.22459   0   0   0   0 .000000      0.02347      7.12582       0.329    0  2  2  1  2    0 -2 -2 -1  5   3334.20  1.62E-24
 43  1   4090.01402   24   4090.03629   0   0   0   0 .000000      0.02227      7.18856       0.310    0  2  2  1  2    0 -2 -2 -1  5   3335.61  1.40E-24
 44  2   4126.65744   24   4126.67912   0   0   0   0 .000000      0.02168      7.25485       0.299    0  2  2  1  2    0 -2 -2 -1  5   3337.06  1.20E-24
 45  1   4164.13098   24   4164.15276   0   0   0   0 .000000      0.02178      7.32459       0.297    0  2  2  1  2    0 -2 -2 -1  5   3338.53  1.03E-24
 46  2   4202.43569   24   4202.45713   0   0   0   0 .000000      0.02144      7.39791       0.290    0  2  2  1  2    0 -2 -2 -1  5   3340.04  8.73E-25
 47  1   4241.57004   24   4241.59203   0   0   0   0 .000000      0.02199      7.47488       0.294    0  2  2  1  2    0 -2 -2 -1  5   3341.57  7.39E-25
 48  2   4281.53503   24   4281.55732   0   0   0   0 .000000      0.02229      7.55557       0.295    0  2  2  1  2    0 -2 -2 -1  5   3343.14  6.23E-25
 49  1   4322.33033   24   4322.35278   0   0   0   0 .000000      0.02245      7.64001       0.294    0  2  2  1  2    0 -2 -2 -1  5   3344.73  5.23E-25
 50  2   4363.95631   24   4363.97825   0   0   0   0 .000000      0.02194      7.72828       0.284    0  2  2  1  2    0 -2 -2 -1  5   3346.36  4.37E-25
 51  1   4406.41167   24   4406.43353   0   0   0   0 .000000      0.02186      7.82042       0.280    0  2  2  1  2    0 -2 -2 -1  5   3348.01  3.63E-25
 52  2   4449.69573   24   4449.71842   0   0   0   0 .000000      0.02269      7.91648       0.287    0  2  2  1  2    0 -2 -2 -1  5   3349.70  3.01E-25
 53  1   4493.80904   24   4493.83271   0   0   0   0 .000000      0.02367      8.01649       0.295    0  2  2  1  2    0 -2 -2 -1  5   3351.41  2.48E-25
 54  2   4538.75316   24   4538.77618   0   0   0   0 .000000      0.02302      8.12049       0.283    0  2  2  1  2    0 -2 -2 -1  5   3353.15  2.04E-25
 55  1   4584.52582   24   4584.54860   0   0   0   0 .000000      0.02278      8.22851       0.277    0  2  2  1  2    0 -2 -2 -1  5   3354.93  1.66E-25
 56  2   4631.12707   24   4631.14977   0   0   0   0 .000000      0.02270      8.34057       0.272    0  2  2  1  2    0 -2 -2 -1  5   3356.73  1.35E-25
 57  1   4678.55637   24   4678.57942   0   0   0   0 .000000      0.02305      8.45670       0.273    0  2  2  1  2    0 -2 -2 -1  5   3358.56  1.10E-25
 58  2   4726.81652   24   4726.83734   0   0   0   0 .000000      0.02082      8.57690       0.243    0  2  2  1  2    0 -2 -2 -1  5   3360.42  8.84E-26
 59  1   4775.90044   24   4775.92326   0   0   0   0 .000000      0.02282      8.70120       0.262    0  2  2  1  2    0 -2 -2 -1  5   3362.30  7.10E-26
 60  2   4825.81363   24   4825.83693   0   0   0   0 .000000      0.02330      8.82959       0.264    0  2  2  1  2    0 -2 -2 -1  5   3364.21  5.68E-26
 61  1   4876.55466   24   4876.57810   0   0   0   0 .000000      0.02344      8.96209       0.262    0  2  2  1  2    0 -2 -2 -1  5   3366.15  4.52E-26
 62  2   4928.12279   24   4928.14649   0   0   0   0 .000000      0.02370      9.09869       0.260    0  2  2  1  2    0 -2 -2 -1  5   3368.12  3.58E-26
 63  1   4980.51861   24   4980.54183   0   0   0   0 .000000      0.02322      9.23940       0.251    0  2  2  1  2    0 -2 -2 -1  5   3370.12  2.83E-26
 65  1   5087.78811   24   5087.81225   0   0   0   0 .000000      0.02414      9.53309       0.253    0  2  2  1  2    0 -2 -2 -1  5   3374.19  1.74E-26
  2  1   5426.35704   34   5426.38665   0   0   0   0 .000000      0.02961      6.86250       0.431    0  2  2  2  1    0 -2 -2 -2  6   5426.36  5.18E-27
  3  2   5428.83768   45   5428.86774   0   0   0   0 .000000      0.03006      6.83256       0.440    0  2  2  2  1    0 -2 -2 -2  6   5426.44  4.55E-27
  4  1   5432.14634   52   5432.17585   0   0   0   0 .000000      0.02951      6.79264       0.434    0  2  2  2  1    0 -2 -2 -2  6   5426.55  6.24E-27
  5  2   5436.28103   58   5436.31094   0   0   0   0 .000000      0.02991      6.74277       0.444    0  2  2  2  1    0 -2 -2 -2  6   5426.68  7.74E-27
  6  1   5441.24309   61   5441.27301   0   0   0   0 .000000      0.02992      6.68295       0.448    0  2  2  2  1    0 -2 -2 -2  6   5426.84  9.07E-27
  7  2   5447.03213   64   5447.06203   0   0   0   0 .000000      0.02990      6.61320       0.452    0  2  2  2  1    0 -2 -2 -2  6   5427.03  1.03E-26
  8  1   5453.64808   65   5453.67796   0   0   0   0 .000000      0.02988      6.53354       0.457    0  2  2  2  1    0 -2 -2 -2  6   5427.25  1.13E-26
  9  2   5461.09054   66   5461.12078   0   0   0   0 .000000      0.03024      6.44400       0.469    0  2  2  2  1    0 -2 -2 -2  6   5427.49  1.22E-26
 10  1   5469.36081   66   5469.39043   0   0   0   0 .000000      0.02962      6.34459       0.467    0  2  2  2  1    0 -2 -2 -2  6   5427.76  1.29E-26
 11  2   5478.45680   66   5478.48689   0   0   0   0 .000000      0.03009      6.23535       0.483    0  2  2  2  1    0 -2 -2 -2  6   5428.06  1.35E-26
 12  1   5488.38012   66   5488.41010   0   0   0   0 .000000      0.02998      6.11632       0.490    0  2  2  2  1    0 -2 -2 -2  6   5428.38  1.39E-26
 13  2   5499.12949   66   5499.16000   0   0   0   0 .000000      0.03051      5.98747       0.510    0  2  2  2  1    0 -2 -2 -2  6   5428.73  1.44E-26
 14  1   5510.70667   66   5510.73656   0   0   0   0 .000000      0.02989      5.84892       0.511    0  2  2  2  1    0 -2 -2 -2  6   5429.11  1.48E-26
 15  2   5523.10997   66   5523.13969   0   0   0   0 .000000      0.02972      5.70067       0.521    0  2  2  2  1    0 -2 -2 -2  6   5429.51  1.50E-26
 16  1   5536.33921   66   5536.36935   0   0   0   0 .000000      0.03014      5.54277       0.544    0  2  2  2  1    0 -2 -2 -2  6   5429.94  1.51E-26
 17  2   5550.39536   66   5550.42545   0   0   0   0 .000000      0.03009      5.37525       0.560    0  2  2  2  1    0 -2 -2 -2  6   5430.40  1.50E-26
 18  1   5565.27797   66   5565.30794   0   0   0   0 .000000      0.02997      5.19819       0.576    0  2  2  2  1    0 -2 -2 -2  6   5430.88  1.49E-26
 19  2   5580.98680   66   5581.01672   0   0   0   0 .000000      0.02992      5.01161       0.597    0  2  2  2  1    0 -2 -2 -2  6   5431.39  1.46E-26
 20  1   5597.52148   66   5597.55172   0   0   0   0 .000000      0.03024      4.81558       0.628    0  2  2  2  1    0 -2 -2 -2  6   5431.92  1.42E-26
 21  2   5614.88293   66   5614.91284   0   0   0   0 .000000      0.02991      4.61016       0.649    0  2  2  2  1    0 -2 -2 -2  6   5432.48  1.38E-26
 22  1   5633.06946   66   5633.10001   0   0   0   0 .000000      0.03055      4.39541       0.695    0  2  2  2  1    0 -2 -2 -2  6   5433.07  1.33E-26
 23  2   5652.08269   66   5652.11313   0   0   0   0 .000000      0.03044      4.17138       0.730    0  2  2  2  1    0 -2 -2 -2  6   5433.68  1.27E-26
 24  1   5671.92150   66   5671.95208   0   0   0   0 .000000      0.03058      3.93817       0.777    0  2  2  2  1    0 -2 -2 -2  6   5434.32  1.21E-26
 25  2   5692.58632   66   5692.61679   0   0   0   0 .000000      0.03047      3.69584       0.824    0  2  2  2  1    0 -2 -2 -2  6   5434.99  1.14E-26
 26  1   5714.07653   66   5714.10712   0   0   0   0 .000000      0.03059      3.44445       0.888    0  2  2  2  1    0 -2 -2 -2  6   5435.68  1.07E-26
 27  2   5736.39333   66   5736.42298   0   0   0   0 .000000      0.02965      3.18409       0.931    0  2  2  2  1    0 -2 -2 -2  6   5436.39  1.00E-26
 28  1   5759.53356   66   5759.56424   0   0   0   0 .000000      0.03068      2.91485       1.053    0  2  2  2  1    0 -2 -2 -2  6   5437.13  9.29E-27
 29  2   5783.49981   66   5783.53079   0   0   0   0 .000000      0.03098      2.63682       1.175    0  2  2  2  1    0 -2 -2 -2  6   5437.90  8.59E-27
 30  1   5808.29201   66   5808.32250   0   0   0   0 .000000      0.03049      2.35007       1.298    0  2  2  2  1    0 -2 -2 -2  6   5438.69  7.90E-27
 31  2   5833.90834   66   5833.93924   0   0   0   0 .000000      0.03090      2.05471       1.504    0  2  2  2  1    0 -2 -2 -2  6   5439.51  7.22E-27
 32  1   5860.34966   66   5860.38088   0   0   0   0 .000000      0.03122      1.75084       1.783    0  2  2  2  1    0 -2 -2 -2  6   5440.35  6.57E-27
 33  2   5887.61733   66   5887.64727   0   0   0   0 .000000      0.02994      1.43855       2.081    0  2  2  2  1    0 -2 -2 -2  6   5441.22  5.95E-27
 34  1   5915.70755   66   5915.73829   0   0   0   0 .000000      0.03074      1.11796       2.749    0  2  2  2  1    0 -2 -2 -2  6   5442.11  5.36E-27
 35  2   5944.62292   66   5944.65377   0   0   0   0 .000000      0.03085      0.78918       3.909    0  2  2  2  1    0 -2 -2 -2  6   5443.02  4.81E-27
 36  1   5974.36260   66   5974.39359   0   0   0   0 .000000      0.03099      0.45234       6.851    0  2  2  2  1    0 -2 -2 -2  6   5443.96  4.29E-27
 37  2   6004.92664   66   6004.95774   0   0   0   0 .000000      0.03110      0.10787      28.829    0  2  2  2  1    0 -2 -2 -2  6   5444.93  3.80E-27
 38  1   6036.31266   65   6036.34534   0   0   0   0 .000000      0.03268     -0.24555     -13.311    0  2  2  2  1    0 -2 -2 -2  6   5445.91  3.37E-27
 39  2   6068.52590   65   6068.55721   0   0   0   0 .000000      0.03131     -0.60584      -5.167    0  2  2  2  1    0 -2 -2 -2  6   5446.93  2.96E-27
 40  1   6101.56107   65   6101.59269   0   0   0   0 .000000      0.03162     -0.97381      -3.247    0  2  2  2  1    0 -2 -2 -2  6   5447.96  2.59E-27
 41  2   6135.42013   65   6135.45167   0   0   0   0 .000000      0.03154     -1.34936      -2.337    0  2  2  2  1    0 -2 -2 -2  6   5449.02  2.26E-27
 42  1   6170.10115   65   6170.13396   0   0   0   0 .000000      0.03281     -1.73211      -1.894    0  2  2  2  1    0 -2 -2 -2  6   5450.10  1.96E-27
 43  2   6205.60801   65   6205.63940   0   0   0   0 .000000      0.03139     -2.12211      -1.479    0  2  2  2  1    0 -2 -2 -2  6   5451.21  1.69E-27
 44  1   6241.93531   65   6241.96778   0   0   0   0 .000000      0.03247     -2.51915      -1.289    0  2  2  2  1    0 -2 -2 -2  6   5452.34  1.45E-27
 45  2   6279.08623   65   6279.11893   0   0   0   0 .000000      0.03270     -2.92311      -1.119    0  2  2  2  1    0 -2 -2 -2  6   5453.49  1.24E-27
  2  2   5426.35737   57   5426.38666   0   0   0   0 .000000      0.02929      5.98697       0.489    0  2  2  2  2    0 -2 -2 -2  6   5426.36  5.18E-27
  3  1   5428.83690   68   5428.86776   0   0   0   0 .000000      0.03086      5.98766       0.515    0  2  2  2  2    0 -2 -2 -2  6   5426.44  4.55E-27
  4  2   5432.14544   75   5432.17589   0   0   0   0 .000000      0.03045      5.98860       0.508    0  2  2  2  2    0 -2 -2 -2  6   5426.55  6.24E-27
  5  1   5436.28106   81   5436.31103   0   0   0   0 .000000      0.02997      5.98982       0.500    0  2  2  2  2    0 -2 -2 -2  6   5426.68  7.74E-27
  6  2   5441.24310   84   5441.27318   0   0   0   0 .000000      0.03008      5.99133       0.502    0  2  2  2  2    0 -2 -2 -2  6   5426.84  9.07E-27
  7  1   5447.03230   87   5447.06234   0   0   0   0 .000000      0.03004      5.99318       0.501    0  2  2  2  2    0 -2 -2 -2  6   5427.03  1.03E-26
  8  2   5453.64865   88   5453.67846   0   0   0   0 .000000      0.02981      5.99536       0.497    0  2  2  2  2    0 -2 -2 -2  6   5427.25  1.13E-26
  9  1   5461.09162   89   5461.12155   0   0   0   0 .000000      0.02993      5.99795       0.499    0  2  2  2  2    0 -2 -2 -2  6   5427.49  1.22E-26
 10  2   5469.36139   89   5469.39159   0   0   0   0 .000000      0.03020      6.00097       0.503    0  2  2  2  2    0 -2 -2 -2  6   5427.76  1.29E-26
 11  1   5478.45861   89   5478.48856   0   0   0   0 .000000      0.02995      6.00448       0.499    0  2  2  2  2    0 -2 -2 -2  6   5428.06  1.35E-26
 12  2   5488.38245   89   5488.41244   0   0   0   0 .000000      0.02999      6.00852       0.499    0  2  2  2  2    0 -2 -2 -2  6   5428.38  1.39E-26
 13  1   5499.13299   89   5499.16319   0   0   0   0 .000000      0.03020      6.01314       0.502    0  2  2  2  2    0 -2 -2 -2  6   5428.73  1.44E-26
 14  2   5510.71037   89   5510.74080   0   0   0   0 .000000      0.03043      6.01842       0.506    0  2  2  2  2    0 -2 -2 -2  6   5429.11  1.48E-26
 15  1   5523.11537   89   5523.14523   0   0   0   0 .000000      0.02986      6.02440       0.496    0  2  2  2  2    0 -2 -2 -2  6   5429.52  1.50E-26
 16  2   5536.34606   89   5536.37646   0   0   0   0 .000000      0.03040      6.03116       0.504    0  2  2  2  2    0 -2 -2 -2  6   5429.95  1.51E-26
 17  1   5550.40389   89   5550.43444   0   0   0   0 .000000      0.03055      6.03875       0.506    0  2  2  2  2    0 -2 -2 -2  6   5430.40  1.50E-26
 18  2   5565.28860   89   5565.31916   0   0   0   0 .000000      0.03056      6.04705       0.505    0  2  2  2  2    0 -2 -2 -2  6   5430.89  1.49E-26
 19  1   5580.99985   89   5581.03056   0   0   0   0 .000000      0.03071      6.00743       0.511    0  2  2  2  2    0 -2 -2 -2  6   5431.40  1.46E-26
 20  2   5597.53775   89   5597.56861   0   0   0   0 .000000      0.03086      5.91783       0.521    0  2  2  2  2    0 -2 -2 -2  6   5431.94  1.42E-26
 21  1   5614.90330   89   5614.93325   0   0   0   0 .000000      0.02995      5.82417       0.514    0  2  2  2  2    0 -2 -2 -2  6   5432.50  1.38E-26
 22  2   5633.09458   89   5633.12446   0   0   0   0 .000000      0.02988      5.72673       0.522    0  2  2  2  2    0 -2 -2 -2  6   5433.09  1.33E-26
 23  1   5652.11089   89   5652.14217   0   0   0   0 .000000      0.03128      5.62563       0.556    0  2  2  2  2    0 -2 -2 -2  6   5433.71  1.27E-26
 24  2   5671.95598   89   5671.98635   0   0   0   0 .000000      0.03037      5.52096       0.550    0  2  2  2  2    0 -2 -2 -2  6   5434.36  1.21E-26
 25  1   5692.62606   89   5692.65691   0   0   0   0 .000000      0.03085      5.41280       0.570    0  2  2  2  2    0 -2 -2 -2  6   5435.03  1.14E-26
 26  2   5714.12336   89   5714.15382   0   0   0   0 .000000      0.03046      5.30127       0.575    0  2  2  2  2    0 -2 -2 -2  6   5435.72  1.07E-26
 27  1   5736.44489   89   5736.47701   0   0   0   0 .000000      0.03212      5.18646       0.619    0  2  2  2  2    0 -2 -2 -2  6   5436.44  1.00E-26
 28  2   5759.59584   89   5759.62642   0   0   0   0 .000000      0.03058      5.06847       0.603    0  2  2  2  2    0 -2 -2 -2  6   5437.20  9.29E-27
 29  1   5783.57082   89   5783.60197   0   0   0   0 .000000      0.03115      4.94741       0.630    0  2  2  2  2    0 -2 -2 -2  6   5437.97  8.59E-27
 30  2   5808.37349   89   5808.40361   0   0   0   0 .000000      0.03012      4.82338       0.624    0  2  2  2  2    0 -2 -2 -2  6   5438.77  7.89E-27
 31  1   5834.00047   89   5834.03122   0   0   0   0 .000000      0.03075      4.69648       0.655    0  2  2  2  2    0 -2 -2 -2  6   5439.60  7.22E-27
 32  2   5860.45423   89   5860.48475   0   0   0   0 .000000      0.03052      4.56681       0.668    0  2  2  2  2    0 -2 -2 -2  6   5440.45  6.57E-27
 33  1   5887.73357   89   5887.76411   0   0   0   0 .000000      0.03054      4.43449       0.689    0  2  2  2  2    0 -2 -2 -2  6   5441.33  5.95E-27
 34  2   5915.83812   89   5915.86920   0   0   0   0 .000000      0.03108      4.29963       0.723    0  2  2  2  2    0 -2 -2 -2  6   5442.24  5.36E-27
 35  1   5944.76914   89   5944.79994   0   0   0   0 .000000      0.03080      4.16230       0.740    0  2  2  2  2    0 -2 -2 -2  6   5443.17  4.80E-27
 36  2   5974.52515   89   5974.55621   0   0   0   0 .000000      0.03106      4.02261       0.772    0  2  2  2  2    0 -2 -2 -2  6   5444.13  4.28E-27
 37  1   6005.10663   89   6005.13792   0   0   0   0 .000000      0.03129      3.88068       0.806    0  2  2  2  2    0 -2 -2 -2  6   5445.11  3.80E-27
 38  2   6036.51400   89   6036.54495   0   0   0   0 .000000      0.03095      3.73659       0.828    0  2  2  2  2    0 -2 -2 -2  6   5446.11  3.36E-27
 39  1   6068.74574   89   6068.77718   0   0   0   0 .000000      0.03144      3.59045       0.876    0  2  2  2  2    0 -2 -2 -2  6   5447.15  2.96E-27
 40  2   6101.80462   89   6101.83449   0   0   0   0 .000000      0.02987      3.44234       0.868    0  2  2  2  2    0 -2 -2 -2  6   5448.20  2.59E-27
 41  1   6135.68411   89   6135.71676   0   0   0   0 .000000      0.03265      3.29237       0.992    0  2  2  2  2    0 -2 -2 -2  6   5449.28  2.25E-27
 42  2   6170.39089   89   6170.42383   0   0   0   0 .000000      0.03294      3.14061       1.049    0  2  2  2  2    0 -2 -2 -2  6   5450.39  1.95E-27
 43  1   6205.92306   89   6205.95553   0   0   0   0 .000000      0.03247      2.98711       1.087    0  2  2  2  2    0 -2 -2 -2  6   5451.52  1.69E-27
  2  2   7519.73808  127   7519.78570   0   0   0   0 .000000      0.04762     -0.73010      -6.522    0  2  2  3  2    0 -2 -2 -3  7   7519.74  1.03E-28
  3  1   7522.19817  156   7522.24720   0   0   0   0 .000000      0.04903     -0.74007      -6.626    0  2  2  3  2    0 -2 -2 -3  7   7519.80  9.05E-29
  4  2   7525.48102  178   7525.52920   0   0   0   0 .000000      0.04818     -0.75335      -6.396    0  2  2  3  2    0 -2 -2 -3  7   7519.88  1.24E-28
  5  1   7529.58282  196   7529.63168   0   0   0   0 .000000      0.04886     -0.76995      -6.346    0  2  2  3  2    0 -2 -2 -3  7   7519.98  1.54E-28
  7  1   7540.24858  219   7540.29806   0   0   0   0 .000000      0.04948     -0.81309      -6.085    0  2  2  3  2    0 -2 -2 -3  7   7520.25  2.04E-28
  8  2   7546.81365  226   7546.86192   0   0   0   0 .000000      0.04827     -0.83964      -5.748    0  2  2  3  2    0 -2 -2 -3  7   7520.41  2.24E-28
  9  1   7554.19761  231   7554.24621   0   0   0   0 .000000      0.04860     -0.86948      -5.590    0  2  2  3  2    0 -2 -2 -3  7   7520.60  2.41E-28
 10  2   7562.40289  234   7562.45092   0   0   0   0 .000000      0.04803     -0.90265      -5.321    0  2  2  3  2    0 -2 -2 -3  7   7520.80  2.56E-28
 11  1   7571.42669  236   7571.47602   0   0   0   0 .000000      0.04933     -0.93911      -5.253    0  2  2  3  2    0 -2 -2 -3  7   7521.03  2.67E-28
 12  2   7581.27212  237   7581.32150   0   0   0   0 .000000      0.04938     -0.97886      -5.045    0  2  2  3  2    0 -2 -2 -3  7   7521.27  2.76E-28
 13  1   7591.93800  238   7591.98732   0   0   0   0 .000000      0.04932     -1.02190      -4.827    0  2  2  3  2    0 -2 -2 -3  7   7521.54  2.86E-28
 14  2   7603.42404  238   7603.47347   0   0   0   0 .000000      0.04943     -1.06820      -4.628    0  2  2  3  2    0 -2 -2 -3  7   7521.82  2.93E-28
 15  1   7615.73049  238   7615.77991   0   0   0   0 .000000      0.04942     -1.11779      -4.421    0  2  2  3  2    0 -2 -2 -3  7   7522.13  2.97E-28
 16  2   7628.85737  238   7628.90662   0   0   0   0 .000000      0.04925     -1.17064      -4.207    0  2  2  3  2    0 -2 -2 -3  7   7522.46  2.98E-28
 17  1   7642.80360  238   7642.85356   0   0   0   0 .000000      0.04996     -1.22674      -4.072    0  2  2  3  2    0 -2 -2 -3  7   7522.80  2.97E-28
 18  2   7657.57072  238   7657.62069   0   0   0   0 .000000      0.04997     -1.28608      -3.886    0  2  2  3  2    0 -2 -2 -3  7   7523.17  2.93E-28
 19  1   7673.15740  238   7673.20799   0   0   0   0 .000000      0.05059     -1.34861      -3.751    0  2  2  3  2    0 -2 -2 -3  7   7523.56  2.88E-28
 20  2   7689.56450  238   7689.61540   0   0   0   0 .000000      0.05090      1.27409       3.995    0  2  2  3  2    0 -2 -2 -3  7   7523.96  2.80E-28
 21  1   7706.79036  238   7706.84289   0   0   0   0 .000000      0.05253      0.83136       6.319    0  2  2  3  2    0 -2 -2 -3  7   7524.39  2.71E-28
 22  2   7724.83977  238   7724.89042   0   0   0   0 .000000      0.05065      0.36776      13.772    0  2  2  3  2    0 -2 -2 -3  7   7524.84  2.61E-28
 23  1   7743.70688  237   7743.75793   0   0   0   0 .000000      0.05105     -0.11670     -43.747    0  2  2  3  2    0 -2 -2 -3  7   7525.31  2.49E-28
 24  2   7763.39236  237   7763.44539   0   0   0   0 .000000      0.05303     -0.62196      -8.526    0  2  2  3  2    0 -2 -2 -3  7   7525.79  2.37E-28
 25  1   7783.89889  237   7783.95271   0   0   0   0 .000000      0.05382     -1.14806      -4.688    0  2  2  3  2    0 -2 -2 -3  7   7526.30  2.23E-28
 26  2   7805.22071  237   7805.27986   0   0   0   0 .000000      0.05915     -1.69491      -3.490    0  2  2  3  2    0 -2 -2 -3  7   7526.82  2.10E-28
 27  1   7827.36755  237   7827.42677   0   0   0   0 .000000      0.05922     -1.96356      -3.016    0  2  2  3  2    0 -2 -2 -3  7   7527.37  1.96E-28
 28  2   7850.34027  237   7850.39338   0   0   0   0 .000000      0.05311     -2.05453      -2.585    0  2  2  3  2    0 -2 -2 -3  7   7527.94  1.82E-28
 29  1   7874.13098  237   7874.17962   0   0   0   0 .000000      0.04864     -2.14850      -2.264    0  2  2  3  2    0 -2 -2 -3  7   7528.53  1.68E-28
 30  2   7898.73400  237   7898.78543   0   0   0   0 .000000      0.05143     -2.24554      -2.290    0  2  2  3  2    0 -2 -2 -3  7   7529.13  1.54E-28
 31  1   7924.15994  237   7924.21070   0   0   0   0 .000000      0.05076     -2.34566      -2.164    0  2  2  3  2    0 -2 -2 -3  7   7529.76  1.41E-28
 32  2   7950.40534  237   7950.45538   0   0   0   0 .000000      0.05004     -2.44876      -2.044    0  2  2  3  2    0 -2 -2 -3  7   7530.41  1.28E-28
 33  1   7977.47012  237   7977.51937   0   0   0   0 .000000      0.04925     -2.55485      -1.928    0  2  2  3  2    0 -2 -2 -3  7   7531.07  1.16E-28
 34  2   8005.35174  237   8005.40259   0   0   0   0 .000000      0.05085     -2.66393      -1.909    0  2  2  3  2    0 -2 -2 -3  7   7531.75  1.04E-28
 35  1   8034.05463  237   8034.10494   0   0   0   0 .000000      0.05031     -2.77600      -1.812    0  2  2  3  2    0 -2 -2 -3  7   7532.45  9.33E-29
 37  1   8093.91649  237   8093.96661   0   0   0   0 .000000      0.05012     -3.00890      -1.666    0  2  2  3  2    0 -2 -2 -3  7   7533.92  7.38E-29
 38  2   8125.07414  237   8125.12571   0   0   0   0 .000000      0.05157     -3.12973      -1.648    0  2  2  3  2    0 -2 -2 -3  7   7534.67  6.51E-29
 39  1   8157.05080  237   8157.10350   0   0   0   0 .000000      0.05270     -3.25350      -1.620    0  2  2  3  2    0 -2 -2 -3  7   7535.45  5.72E-29
 40  2   8189.84693  237   8189.89986   0   0   0   0 .000000      0.05293     -3.37996      -1.566    0  2  2  3  2    0 -2 -2 -3  7   7536.25  5.00E-29
 41  1   8223.46209  237   8223.51466   0   0   0   0 .000000      0.05257     -3.50945      -1.498    0  2  2  3  2    0 -2 -2 -3  7   7537.06  4.35E-29
 42  2   8257.89410  237   8257.94775   0   0   0   0 .000000      0.05365      2.29987       2.333    0  2  2  3  2    0 -2 -2 -3  7   7537.89  3.77E-29
 43  1   8293.14530  237   8293.19895   0   0   0   0 .000000      0.05365      1.05525       5.085    0  2  2  3  2    0 -2 -2 -3  7   7538.75  3.25E-29
 44  2   8329.21444  236   8329.26826   0   0   0   0 .000000      0.05382     -0.21715     -24.785    0  2  2  3  2    0 -2 -2 -3  7   7539.61  2.79E-29
 45  1   8366.10305  236   8366.15537   0   0   0   0 .000000      0.05232     -1.51745      -3.448    0  2  2  3  2    0 -2 -2 -3  7   7540.50  2.38E-29
 46  2   8403.80566  236   8403.86016   0   0   0   0 .000000      0.05450     -2.84554      -1.915    0  2  2  3  2    0 -2 -2 -3  7   7541.41  2.02E-29
 47  1   8442.32670  236   8442.38247   0   0   0   0 .000000      0.05577     -4.20140      -1.327    0  2  2  3  2    0 -2 -2 -3  7   7542.33  1.71E-29
 49  1   8521.82093  236   8521.87892   0   0   0   0 .000000      0.05799      3.53679       1.640    0  2  2  3  2    0 -2 -2 -3  7   7544.22  1.21E-29
 50  2   8562.79892  236   8562.85268   0   0   0   0 .000000      0.05376      2.56313       2.098    0  2  2  3  2    0 -2 -2 -3  7   7545.20  1.01E-29
 51  1   8604.58756  236   8604.64321   0   0   0   0 .000000      0.05565      1.57370       3.536    0  2  2  3  2    0 -2 -2 -3  7   7546.19  8.41E-30
 55  1   8779.91190  235   8779.96880   0   0   0   0 .000000      0.05690     -2.53602      -2.244    0  2  2  3  2    0 -2 -2 -3  7   7550.31  3.84E-30
 57  1   8872.46933  235   8872.52654   0   0   0   0 .000000      0.05721     -4.67875      -1.223    0  2  2  3  2    0 -2 -2 -3  7   7552.47  2.53E-30
 61  1   9067.36352  235   9067.42229   0   0   0   0 .000000      0.05877     -6.66108      -0.882    0  2  2  3  2    0 -2 -2 -3  7   7556.96  1.04E-30
  5  2   9594.24950  293   9594.31926   0   0   0   0 .000000      0.06976     24.32588       0.287    0  2  2  4  1    0 -2 -2 -4  8   9584.65  5.30E-30
  8  1   9611.34097  372   9611.41156   0   0   0   0 .000000      0.07059     -3.16654      -2.229    0  2  2  4  1    0 -2 -2 -4  8   9584.94  7.70E-30
 13  2   9656.10320  419   9656.17412   0   0   0   0 .000000      0.07092     -4.33890      -1.634    0  2  2  4  1    0 -2 -2 -4  8   9585.70  1.01E-29
 14  1   9667.49732  422   9667.56753   0   0   0   0 .000000      0.07021     -4.63740      -1.514    0  2  2  4  1    0 -2 -2 -4  8   9585.90  1.03E-29
 19  2   9736.66462  424   9736.73580   0   0   0   0 .000000      0.07118      5.68659       1.252    0  2  2  4  1    0 -2 -2 -4  8   9587.06  1.02E-29
 22  1   9787.92439  424   9787.99502   0   0   0   0 .000000      0.07063      3.49682       2.020    0  2  2  4  1    0 -2 -2 -4  8   9587.92  9.31E-30
 23  2   9806.63469  424   9806.70728   0   0   0   0 .000000      0.07259      2.69749       2.691    0  2  2  4  1    0 -2 -2 -4  8   9588.23  8.91E-30
 24  1   9826.15854  424   9826.23232   0   0   0   0 .000000      0.07378      1.86353       3.959    0  2  2  4  1    0 -2 -2 -4  8   9588.56  8.47E-30
 27  2   9889.60737  423   9889.68299   0   0   0   0 .000000      0.07562     -0.84692      -8.929    0  2  2  4  1    0 -2 -2 -4  8   9589.61  7.04E-30
 31  2   9985.58129  423   9985.65590   0   0   0   0 .000000      0.07461     -4.94573      -1.509    0  2  2  4  1    0 -2 -2 -4  8   9591.18  5.09E-30
 41  2  10282.31292  423  10282.39511   0   0   0   0 .000000      0.08219      2.76240       2.975    0  2  2  4  1    0 -2 -2 -4  8   9595.91  1.59E-30
  4  2   9590.18056  343   9590.24961   0   0   0   0 .000000      0.06905      2.15814       3.200    0  2  2  4  2    0 -2 -2 -4  8   9584.58  4.28E-30
  6  2   9599.13190  416   9599.20302   0   0   0   0 .000000      0.07112      2.17876       3.264    0  2  2  4  2    0 -2 -2 -4  8   9584.73  6.20E-30
  9  1   9618.66673  479   9618.73746   0   0   0   0 .000000      0.07073      2.22338       3.181    0  2  2  4  2    0 -2 -2 -4  8   9585.07  8.29E-30
 11  1   9635.76126  499   9635.82981   0   0   0   0 .000000      0.06855      2.26198       3.031    0  2  2  4  2    0 -2 -2 -4  8   9585.36  9.26E-30
 12  2   9645.52311  506   9645.59674   0   0   0   0 .000000      0.07363      2.28399       3.224    0  2  2  4  2    0 -2 -2 -4  8   9585.52  9.72E-30
 15  1   9679.70763  514   9679.78031   0   0   0   0 .000000      0.07268      2.36002       3.080    0  2  2  4  2    0 -2 -2 -4  8   9586.11  1.05E-29
 17  1   9706.56985  515   9706.63805   0   0   0   0 .000000      0.06820      2.41955       2.818    0  2  2  4  2    0 -2 -2 -4  8   9586.57  1.05E-29
 18  2   9721.21266  515   9721.28743   0   0   0   0 .000000      0.07477      2.45159       3.050    0  2  2  4  2    0 -2 -2 -4  8   9586.81  1.04E-29
 20  2   9752.95523  515   9753.02705   0   0   0   0 .000000      0.07182      2.52153       2.848    0  2  2  4  2    0 -2 -2 -4  8   9587.36  9.97E-30
 21  1   9770.04517  515   9770.11720   0   0   0   0 .000000      0.07203      2.55932       2.814    0  2  2  4  2    0 -2 -2 -4  8   9587.65  9.66E-30
 22  2   9787.94855  515   9788.02085   0   0   0   0 .000000      0.07230      2.59832       2.783    0  2  2  4  2    0 -2 -2 -4  8   9587.95  9.30E-30
 23  1   9806.66187  515   9806.73798   0   0   0   0 .000000      0.07611      2.63938       2.884    0  2  2  4  2    0 -2 -2 -4  8   9588.26  8.90E-30
 25  1   9846.54102  515   9846.61240   0   0   0   0 .000000      0.07138      1.03265       6.912    0  2  2  4  2    0 -2 -2 -4  8   9588.94  0.00E+00
 26  2   9867.69551  514   9867.63340   0   0   0   0 .000000     -0.06211     -0.13618      45.606    0  2  2  4  2    0 -2 -2 -4  8   9589.30  7.52E-30
 29  1   9936.04645  514   9936.12031   0   0   0   0 .000000      0.07386     -2.75711      -2.679    0  2  2  4  2    0 -2 -2 -4  8   9590.45  6.04E-30
 40  2  10249.24933  514  10249.32549   0   0   0   0 .000000      0.07616      3.56051       2.139    0  2  2  4  2    0 -2 -2 -4  8   9595.65  1.82E-30
  2  1   1716.55138    3   1716.57477   0   0   0   0 .000000      0.02339   -146.14112      -0.016    0  3  1  0  1    0 -3 -1  0  4   1714.95  2.47E-25
  3  2   1719.07722    3   1719.10149   0   0   0   0 .000000      0.02427    -12.74172      -0.190    0  3  1  0  1    0 -3 -1  0  4   1715.08  3.42E-25
  4  1   1722.44631    3   1722.47042   0   0   0   0 .000000      0.02411    -12.73711      -0.189    0  3  1  0  1    0 -3 -1  0  4   1715.25  4.29E-25
  5  2   1726.65795    3   1726.68155   0   0   0   0 .000000      0.02360    -12.73136      -0.185    0  3  1  0  1    0 -3 -1  0  4   1715.46  5.09E-25
  6  1   1731.71131    3   1731.73485   0   0   0   0 .000000      0.02354    -12.72448      -0.185    0  3  1  0  1    0 -3 -1  0  4   1715.71  5.82E-25
  7  2   1737.60628    3   1737.63028   0   0   0   0 .000000      0.02400    -12.71648      -0.189    0  3  1  0  1    0 -3 -1  0  4   1716.01  6.47E-25
  8  1   1744.34394    3   1744.36780   0   0   0   0 .000000      0.02386    -12.70738      -0.188    0  3  1  0  1    0 -3 -1  0  4   1716.34  7.05E-25
  9  2   1751.92346    3   1751.94738   0   0   0   0 .000000      0.02392    -12.69718      -0.188    0  3  1  0  1    0 -3 -1  0  4   1716.72  7.55E-25
 10  1   1760.34487    3   1760.36896   0   0   0   0 .000000      0.02409    -12.68591      -0.190    0  3  1  0  1    0 -3 -1  0  4   1717.14  7.96E-25
 11  2   1769.60804    3   1769.63249   0   0   0   0 .000000      0.02445    -12.67359      -0.193    0  3  1  0  1    0 -3 -1  0  4   1717.61  8.42E-25
 12  1   1779.71409    3   1779.73791   0   0   0   0 .000000      0.02382    -12.66024      -0.188    0  3  1  0  1    0 -3 -1  0  4   1718.11  8.81E-25
 13  2   1790.66132    3   1790.68515   0   0   0   0 .000000      0.02383    -12.64587      -0.188    0  3  1  0  1    0 -3 -1  0  4   1718.66  9.13E-25
 14  1   1802.45016    3   1802.47414   0   0   0   0 .000000      0.02398    -12.63052      -0.190    0  3  1  0  1    0 -3 -1  0  4   1719.25  9.35E-25
 15  2   1815.08092    3   1815.10481   0   0   0   0 .000000      0.02389    -12.61421      -0.189    0  3  1  0  1    0 -3 -1  0  4   1719.88  9.50E-25
 16  1   1828.55300    3   1828.57707   0   0   0   0 .000000      0.02407    -12.59698      -0.191    0  3  1  0  1    0 -3 -1  0  4   1720.55  9.56E-25
 17  2   1842.86744    3   1842.89084   0   0   0   0 .000000      0.02340    -12.57884      -0.186    0  3  1  0  1    0 -3 -1  0  4   1721.27  9.55E-25
 18  1   1858.02158    3   1858.04603   0   0   0   0 .000000      0.02445    -12.55984      -0.195    0  3  1  0  1    0 -3 -1  0  4   1722.02  9.47E-25
 19  2   1874.01865    3   1874.04252   0   0   0   0 .000000      0.02387    -12.54001      -0.190    0  3  1  0  1    0 -3 -1  0  4   1722.82  9.33E-25
 20  1   1890.85663    3   1890.88023   0   0   0   0 .000000      0.02360    -12.51940      -0.189    0  3  1  0  1    0 -3 -1  0  4   1723.66  9.12E-25
 21  2   1908.53506    3   1908.55904   0   0   0   0 .000000      0.02398    -12.49803      -0.192    0  3  1  0  1    0 -3 -1  0  4   1724.54  8.86E-25
 22  1   1927.05509    3   1927.07883   0   0   0   0 .000000      0.02374    -12.47595      -0.190    0  3  1  0  1    0 -3 -1  0  4   1725.46  8.56E-25
 23  2   1946.41545    3   1946.43949   0   0   0   0 .000000      0.02404    -12.45320      -0.193    0  3  1  0  1    0 -3 -1  0  4   1726.42  8.21E-25
 24  1   1966.61680    3   1966.64088   0   0   0   0 .000000      0.02408    -12.42984      -0.194    0  3  1  0  1    0 -3 -1  0  4   1727.42  7.83E-25
 25  2   1987.65868    3   1987.68288   0   0   0   0 .000000      0.02420    -12.40591      -0.195    0  3  1  0  1    0 -3 -1  0  4   1728.46  7.43E-25
 26  1   2009.54119    3   2009.56534   0   0   0   0 .000000      0.02415    -12.38147      -0.195    0  3  1  0  1    0 -3 -1  0  4   1729.54  7.01E-25
 27  2   2032.26409    3   2032.28813   0   0   0   0 .000000      0.02404    -12.35656      -0.195    0  3  1  0  1    0 -3 -1  0  4   1730.66  6.58E-25
 28  1   2055.82700    3   2055.85108   0   0   0   0 .000000      0.02408    -12.33124      -0.195    0  3  1  0  1    0 -3 -1  0  4   1731.83  6.14E-25
 29  2   2080.23047    3   2080.25406   0   0   0   0 .000000      0.02359    -12.30558      -0.192    0  3  1  0  1    0 -3 -1  0  4   1733.03  5.70E-25
 30  1   2105.47337    3   2105.49689   0   0   0   0 .000000      0.02352    -12.27964      -0.191    0  3  1  0  1    0 -3 -1  0  4   1734.27  5.27E-25
 31  2   2131.55621    3   2131.57940   0   0   0   0 .000000      0.02319    -12.25346      -0.189    0  3  1  0  1    0 -3 -1  0  4   1735.56  4.84E-25
 32  1   2158.47829    3   2158.50144   0   0   0   0 .000000      0.02315    -12.22714      -0.189    0  3  1  0  1    0 -3 -1  0  4   1736.88  4.43E-25
 33  2   2186.23934    3   2186.26281   0   0   0   0 .000000      0.02347    -12.20073      -0.192    0  3  1  0  1    0 -3 -1  0  4   1738.24  4.03E-25
 34  1   2214.84014    3   2214.86333   0   0   0   0 .000000      0.02319    -12.17431      -0.190    0  3  1  0  1    0 -3 -1  0  4   1739.64  3.65E-25
 35  2   2244.27888    3   2244.30281   0   0   0   0 .000000      0.02393    -12.14794      -0.197    0  3  1  0  1    0 -3 -1  0  4   1741.08  3.29E-25
 36  1   2274.55770    3   2274.58106   0   0   0   0 .000000      0.02336    -12.12172      -0.193    0  3  1  0  1    0 -3 -1  0  4   1742.56  2.95E-25
 37  2   2305.67515    3   2305.69787   0   0   0   0 .000000      0.02272    -12.09571      -0.188    0  3  1  0  1    0 -3 -1  0  4   1744.08  2.63E-25
 38  1   2337.63024    3   2337.65304   0   0   0   0 .000000      0.02280    -12.07000      -0.189    0  3  1  0  1    0 -3 -1  0  4   1745.63  2.34E-25
 39  2   2370.42405    3   2370.44635   0   0   0   0 .000000      0.02230    -12.04468      -0.185    0  3  1  0  1    0 -3 -1  0  4   1747.22  2.07E-25
 40  1   2404.05463    3   2404.07759   0   0   0   0 .000000      0.02296    -12.01983      -0.191    0  3  1  0  1    0 -3 -1  0  4   1748.85  1.82E-25
 41  2   2438.52438    3   2438.54652   0   0   0   0 .000000      0.02214    -11.99555      -0.185    0  3  1  0  1    0 -3 -1  0  4   1750.52  1.59E-25
 42  1   2473.83076    3   2473.85291   0   0   0   0 .000000      0.02215    -11.97192      -0.185    0  3  1  0  1    0 -3 -1  0  4   1752.23  1.39E-25
 43  2   2509.97305    3   2509.99654   0   0   0   0 .000000      0.02349    -11.94904      -0.197    0  3  1  0  1    0 -3 -1  0  4   1753.97  1.21E-25
 44  1   2546.95455    3   2546.97715   0   0   0   0 .000000      0.02260    -11.92701      -0.189    0  3  1  0  1    0 -3 -1  0  4   1755.75  1.04E-25
 45  2   2584.77212    3   2584.79449   0   0   0   0 .000000      0.02237    -11.90592      -0.188    0  3  1  0  1    0 -3 -1  0  4   1757.57  8.97E-26
 46  1   2623.42570    3   2623.44832   0   0   0   0 .000000      0.02262    -11.88589      -0.190    0  3  1  0  1    0 -3 -1  0  4   1759.43  7.68E-26
 47  2   2662.91580    3   2662.93838   0   0   0   0 .000000      0.02258    -11.86702      -0.190    0  3  1  0  1    0 -3 -1  0  4   1761.32  6.55E-26
 48  1   2703.24203    3   2703.26439   0   0   0   0 .000000      0.02236    -11.84941      -0.189    0  3  1  0  1    0 -3 -1  0  4   1763.24  5.56E-26
 49  2   2744.40318    3   2744.42609   0   0   0   0 .000000      0.02291    -11.83317      -0.194    0  3  1  0  1    0 -3 -1  0  4   1765.20  4.69E-26
 50  1   2786.40176    3   2786.42320   0   0   0   0 .000000      0.02144    -11.81841      -0.181    0  3  1  0  1    0 -3 -1  0  4   1767.20  3.95E-26
 52  1   2872.89992    3   2872.92252   0   0   0   0 .000000      0.02260    -11.79379      -0.192    0  3  1  0  1    0 -3 -1  0  4   1771.30  2.76E-26
 53  2   2917.40258    3   2917.42414   0   0   0   0 .000000      0.02156    -11.78416      -0.183    0  3  1  0  1    0 -3 -1  0  4   1773.40  2.29E-26
 54  1   2962.74010    3   2962.76002   0   0   0   0 .000000      0.01992    -11.77647      -0.169    0  3  1  0  1    0 -3 -1  0  4   1775.54  1.89E-26
 56  1   3055.91199    3   3055.93332   0   0   0   0 .000000      0.02133    -11.76738      -0.181    0  3  1  0  1    0 -3 -1  0  4   1779.91  1.27E-26
 57  2   3103.74902    3   3103.77011   0   0   0   0 .000000      0.02109    -11.76621      -0.179    0  3  1  0  1    0 -3 -1  0  4   1782.15  1.04E-26
 58  1   3152.41920    3   3152.43992   0   0   0   0 .000000      0.02072    -11.76746      -0.176    0  3  1  0  1    0 -3 -1  0  4   1784.42  8.44E-27
  1  1   1714.86215    5   1714.88717   0   0   0   0 .000000      0.02502   -146.15428      -0.017    0  3  1  0  2    0 -3 -1  0  4   1714.86  1.42E-25
  2  2   1716.54208    6   1716.56539   0   0   0   0 .000000      0.02331   -146.14514      -0.016    0  3  1  0  2    0 -3 -1  0  4   1714.94  2.47E-25
  3  1   1719.05918    6   1719.08272   0   0   0   0 .000000      0.02354    -12.76052      -0.184    0  3  1  0  2    0 -3 -1  0  4   1715.06  3.42E-25
  4  2   1722.41492    6   1722.43914   0   0   0   0 .000000      0.02422    -12.76843      -0.190    0  3  1  0  2    0 -3 -1  0  4   1715.21  4.29E-25
  5  1   1726.61133    6   1726.63461   0   0   0   0 .000000      0.02328    -12.77833      -0.182    0  3  1  0  2    0 -3 -1  0  4   1715.41  5.09E-25
  6  2   1731.64510    6   1731.66912   0   0   0   0 .000000      0.02402    -12.79023      -0.188    0  3  1  0  2    0 -3 -1  0  4   1715.65  5.81E-25
  7  1   1737.51879    6   1737.54264   0   0   0   0 .000000      0.02385    -12.80414      -0.186    0  3  1  0  2    0 -3 -1  0  4   1715.92  6.46E-25
  8  2   1744.23074    6   1744.25513   0   0   0   0 .000000      0.02439    -12.82008      -0.190    0  3  1  0  2    0 -3 -1  0  4   1716.23  7.03E-25
  9  1   1751.78233    6   1751.80654   0   0   0   0 .000000      0.02421    -12.83805      -0.189    0  3  1  0  2    0 -3 -1  0  4   1716.58  7.53E-25
 10  2   1760.17300    6   1760.19683   0   0   0   0 .000000      0.02383    -12.85807      -0.185    0  3  1  0  2    0 -3 -1  0  4   1716.97  7.94E-25
 11  1   1769.40178    6   1769.42594   0   0   0   0 .000000      0.02416    -12.88016      -0.188    0  3  1  0  2    0 -3 -1  0  4   1717.40  8.42E-25
 12  2   1779.47016    6   1779.49382   0   0   0   0 .000000      0.02366    -12.90433      -0.183    0  3  1  0  2    0 -3 -1  0  4   1717.87  8.81E-25
 13  1   1790.37683    6   1790.40040   0   0   0   0 .000000      0.02357    -12.93062      -0.182    0  3  1  0  2    0 -3 -1  0  4   1718.38  9.12E-25
 14  2   1802.12155    6   1802.14562   0   0   0   0 .000000      0.02407    -12.95903      -0.186    0  3  1  0  2    0 -3 -1  0  4   1718.92  9.34E-25
 15  1   1814.70525    6   1814.72940   0   0   0   0 .000000      0.02415    -12.98959      -0.186    0  3  1  0  2    0 -3 -1  0  4   1719.51  9.48E-25
 16  2   1828.12803    6   1828.15166   0   0   0   0 .000000      0.02363    -13.02233      -0.181    0  3  1  0  2    0 -3 -1  0  4   1720.13  9.54E-25
 17  1   1842.38894    6   1842.41232   0   0   0   0 .000000      0.02338    -13.05727      -0.179    0  3  1  0  2    0 -3 -1  0  4   1720.79  9.53E-25
 18  2   1857.48738    6   1857.51130   0   0   0   0 .000000      0.02392    -13.09443      -0.183    0  3  1  0  2    0 -3 -1  0  4   1721.49  9.44E-25
 19  1   1873.42445    6   1873.44848   0   0   0   0 .000000      0.02403    -13.13385      -0.183    0  3  1  0  2    0 -3 -1  0  4   1722.22  9.29E-25
 20  2   1890.19938    6   1890.22379   0   0   0   0 .000000      0.02441    -13.17555      -0.185    0  3  1  0  2    0 -3 -1  0  4   1723.00  9.08E-25
 21  1   1907.81340    6   1907.83711   0   0   0   0 .000000      0.02371    -13.21957      -0.179    0  3  1  0  2    0 -3 -1  0  4   1723.81  8.82E-25
 22  2   1926.26426    6   1926.28833   0   0   0   0 .000000      0.02407    -13.26593      -0.181    0  3  1  0  2    0 -3 -1  0  4   1724.66  8.51E-25
 23  1   1945.55336    6   1945.57735   0   0   0   0 .000000      0.02399    -13.31466      -0.180    0  3  1  0  2    0 -3 -1  0  4   1725.55  8.17E-25
 24  2   1965.68036    6   1965.70404   0   0   0   0 .000000      0.02368    -13.36580      -0.177    0  3  1  0  2    0 -3 -1  0  4   1726.48  7.79E-25
 25  1   1986.64483    6   1986.66827   0   0   0   0 .000000      0.02344    -13.41939      -0.175    0  3  1  0  2    0 -3 -1  0  4   1727.44  7.38E-25
 26  2   2008.44620    6   2008.46993   0   0   0   0 .000000      0.02373    -13.47545      -0.176    0  3  1  0  2    0 -3 -1  0  4   1728.45  6.96E-25
 27  1   2031.08498    6   2031.10888   0   0   0   0 .000000      0.02390    -13.53402      -0.177    0  3  1  0  2    0 -3 -1  0  4   1729.48  6.53E-25
 28  2   2054.56155    6   2054.58498   0   0   0   0 .000000      0.02343    -13.59513      -0.172    0  3  1  0  2    0 -3 -1  0  4   1730.56  6.09E-25
 29  1   2078.87405    6   2078.89809   0   0   0   0 .000000      0.02404    -13.65882      -0.176    0  3  1  0  2    0 -3 -1  0  4   1731.67  5.65E-25
 30  2   2104.02427    6   2104.04806   0   0   0   0 .000000      0.02379    -13.72514      -0.173    0  3  1  0  2    0 -3 -1  0  4   1732.82  5.21E-25
 31  1   2130.01155    6   2130.03474   0   0   0   0 .000000      0.02319    -13.79409      -0.168    0  3  1  0  2    0 -3 -1  0  4   1734.01  4.79E-25
 32  2   2156.83396    6   2156.85798   0   0   0   0 .000000      0.02402    -13.86574      -0.173    0  3  1  0  2    0 -3 -1  0  4   1735.23  4.38E-25
 33  1   2184.49462    6   2184.51761   0   0   0   0 .000000      0.02299    -13.94011      -0.165    0  3  1  0  2    0 -3 -1  0  4   1736.49  3.98E-25
 34  2   2212.99071    6   2213.01347   0   0   0   0 .000000      0.02276    -14.01724      -0.162    0  3  1  0  2    0 -3 -1  0  4   1737.79  3.60E-25
 35  1   2242.32354    6   2242.34540   0   0   0   0 .000000      0.02186    -14.09717      -0.155    0  3  1  0  2    0 -3 -1  0  4   1739.12  3.24E-25
 36  2   2272.49027    6   2272.51321   0   0   0   0 .000000      0.02294    -14.17992      -0.162    0  3  1  0  2    0 -3 -1  0  4   1740.49  2.90E-25
 37  1   2303.49357    6   2303.51673   0   0   0   0 .000000      0.02316    -14.26555      -0.162    0  3  1  0  2    0 -3 -1  0  4   1741.89  2.59E-25
 38  2   2335.33268    6   2335.35578   0   0   0   0 .000000      0.02310    -14.35408      -0.161    0  3  1  0  2    0 -3 -1  0  4   1743.33  2.30E-25
 39  1   2368.00639    6   2368.03016   0   0   0   0 .000000      0.02377    -14.44554      -0.165    0  3  1  0  2    0 -3 -1  0  4   1744.81  2.03E-25
 40  2   2401.51754    6   2401.53970   0   0   0   0 .000000      0.02216    -14.53998      -0.152    0  3  1  0  2    0 -3 -1  0  4   1746.32  1.79E-25
 41  1   2435.86176    6   2435.88419   0   0   0   0 .000000      0.02243    -14.63742      -0.153    0  3  1  0  2    0 -3 -1  0  4   1747.86  1.56E-25
 42  2   2471.04075    6   2471.06344   0   0   0   0 .000000      0.02269    -14.73791      -0.154    0  3  1  0  2    0 -3 -1  0  4   1749.44  1.36E-25
 43  1   2507.05553    6   2507.07723   0   0   0   0 .000000      0.02170    -14.84144      -0.146    0  3  1  0  2    0 -3 -1  0  4   1751.06  1.18E-25
 44  2   2543.90163    6   2543.92537   0   0   0   0 .000000      0.02374    -14.94813      -0.159    0  3  1  0  2    0 -3 -1  0  4   1752.70  1.02E-25
 45  1   2581.58414    6   2581.60765   0   0   0   0 .000000      0.02351    -15.05793      -0.156    0  3  1  0  2    0 -3 -1  0  4   1754.38  8.78E-26
 46  2   2620.10073    6   2620.12384   0   0   0   0 .000000      0.02311    -15.17090      -0.152    0  3  1  0  2    0 -3 -1  0  4   1756.10  7.51E-26
 47  1   2659.45028    6   2659.47372   0   0   0   0 .000000      0.02344    -15.28707      -0.153    0  3  1  0  2    0 -3 -1  0  4   1757.85  6.40E-26
 48  2   2699.63426    6   2699.65708   0   0   0   0 .000000      0.02282    -15.40646      -0.148    0  3  1  0  2    0 -3 -1  0  4   1759.63  5.43E-26
 49  1   2740.64986    6   2740.67368   0   0   0   0 .000000      0.02382    -15.52912      -0.153    0  3  1  0  2    0 -3 -1  0  4   1761.45  4.59E-26
 50  2   2782.49915    6   2782.52329   0   0   0   0 .000000      0.02414    -15.65505      -0.154    0  3  1  0  2    0 -3 -1  0  4   1763.30  3.86E-26
 51  1   2825.18338    6   2825.20568   0   0   0   0 .000000      0.02230    -15.78430      -0.141    0  3  1  0  2    0 -3 -1  0  4   1765.18  3.23E-26
 52  2   2868.69838    6   2868.72061   0   0   0   0 .000000      0.02223    -15.91689      -0.140    0  3  1  0  2    0 -3 -1  0  4   1767.10  2.69E-26
 53  1   2913.04359    6   2913.06782   0   0   0   0 .000000      0.02423    -16.05283      -0.151    0  3  1  0  2    0 -3 -1  0  4   1769.04  2.23E-26
 54  2   2958.22339    6   2958.24708   0   0   0   0 .000000      0.02369    -16.19217      -0.146    0  3  1  0  2    0 -3 -1  0  4   1771.02  1.85E-26
 55  1   3004.23748    6   3004.25813   0   0   0   0 .000000      0.02065    -16.33491      -0.126    0  3  1  0  2    0 -3 -1  0  4   1773.04  1.52E-26
 56  2   3051.07945    6   3051.10072   0   0   0   0 .000000      0.02127    -16.48108      -0.129    0  3  1  0  2    0 -3 -1  0  4   1775.08  1.24E-26
 57  1   3098.75250    6   3098.77458   0   0   0   0 .000000      0.02208    -16.63070      -0.133    0  3  1  0  2    0 -3 -1  0  4   1777.15  1.02E-26
 58  2   3147.25640    6   3147.27945   0   0   0   0 .000000      0.02305    -16.78379      -0.137    0  3  1  0  2    0 -3 -1  0  4   1779.26  8.25E-27
 59  1   3196.59166    6   3196.61506   0   0   0   0 .000000      0.02340    -16.94037      -0.138    0  3  1  0  2    0 -3 -1  0  4   1781.39  6.67E-27
 60  2   3246.75566    6   3246.78115   0   0   0   0 .000000      0.02549    -17.10045      -0.149    0  3  1  0  2    0 -3 -1  0  4   1783.56  5.37E-27
 61  1   3297.75337    6   3297.77743   0   0   0   0 .000000      0.02406    -17.26406      -0.139    0  3  1  0  2    0 -3 -1  0  4   1785.75  4.31E-27
  2  1   3854.67039   15   3854.70132   0   0   0   0 .000000      0.03093   -112.78450      -0.027    0  3  1  1  1    0 -3 -1 -1  5   3853.07  2.14E-25
  3  2   3857.17851   18   3857.20867   0   0   0   0 .000000      0.03016    -12.07690      -0.250    0  3  1  1  1    0 -3 -1 -1  5   3853.18  2.96E-25
  4  1   3860.52304   21   3860.55178   0   0   0   0 .000000      0.02874    -12.07240      -0.238    0  3  1  1  1    0 -3 -1 -1  5   3853.32  3.71E-25
  5  2   3864.70054   22   3864.73063   0   0   0   0 .000000      0.03009    -12.06679      -0.249    0  3  1  1  1    0 -3 -1 -1  5   3853.50  4.40E-25
  6  1   3869.71576   23   3869.74519   0   0   0   0 .000000      0.02943    -12.06008      -0.244    0  3  1  1  1    0 -3 -1 -1  5   3853.72  5.03E-25
  7  2   3875.56581   23   3875.59543   0   0   0   0 .000000      0.02962    -12.05228      -0.246    0  3  1  1  1    0 -3 -1 -1  5   3853.97  5.58E-25
  8  1   3882.25216   23   3882.28131   0   0   0   0 .000000      0.02915    -12.04340      -0.242    0  3  1  1  1    0 -3 -1 -1  5   3854.25  6.07E-25
  9  2   3889.77390   23   3889.80278   0   0   0   0 .000000      0.02888    -12.03347      -0.240    0  3  1  1  1    0 -3 -1 -1  5   3854.57  6.49E-25
 10  1   3898.13080   23   3898.15981   0   0   0   0 .000000      0.02901    -12.02248      -0.241    0  3  1  1  1    0 -3 -1 -1  5   3854.93  6.84E-25
 11  2   3907.32319   23   3907.35232   0   0   0   0 .000000      0.02913    -12.01048      -0.243    0  3  1  1  1    0 -3 -1 -1  5   3855.32  7.19E-25
 12  1   3917.35150   23   3917.38027   0   0   0   0 .000000      0.02877    -11.99747      -0.240    0  3  1  1  1    0 -3 -1 -1  5   3855.75  7.51E-25
 13  2   3928.21448   23   3928.24358   0   0   0   0 .000000      0.02910    -11.98348      -0.243    0  3  1  1  1    0 -3 -1 -1  5   3856.21  7.75E-25
 14  1   3939.91299   23   3939.94220   0   0   0   0 .000000      0.02921    -11.96854      -0.244    0  3  1  1  1    0 -3 -1 -1  5   3856.71  7.92E-25
 15  2   3952.44672   23   3952.47603   0   0   0   0 .000000      0.02931    -11.95267      -0.245    0  3  1  1  1    0 -3 -1 -1  5   3857.25  8.02E-25
 16  1   3965.81535   23   3965.84500   0   0   0   0 .000000      0.02965    -11.93590      -0.248    0  3  1  1  1    0 -3 -1 -1  5   3857.82  8.05E-25
 17  2   3980.01950   23   3980.04902   0   0   0   0 .000000      0.02952    -11.91827      -0.248    0  3  1  1  1    0 -3 -1 -1  5   3858.42  8.02E-25
 18  1   3995.05865   23   3995.08800   0   0   0   0 .000000      0.02935    -11.89980      -0.247    0  3  1  1  1    0 -3 -1 -1  5   3859.06  7.92E-25
 19  2   4010.93232   23   4010.96184   0   0   0   0 .000000      0.02952    -11.88054      -0.248    0  3  1  1  1    0 -3 -1 -1  5   3859.73  7.77E-25
 20  1   4027.64051   23   4027.67043   0   0   0   0 .000000      0.02992    -11.86054      -0.252    0  3  1  1  1    0 -3 -1 -1  5   3860.44  7.57E-25
 21  2   4045.18454   23   4045.21367   0   0   0   0 .000000      0.02913    -11.83979      -0.246    0  3  1  1  1    0 -3 -1 -1  5   3861.18  7.33E-25
 22  1   4063.56177   23   4063.59144   0   0   0   0 .000000      0.02967    -11.81839      -0.251    0  3  1  1  1    0 -3 -1 -1  5   3861.96  7.05E-25
 23  2   4082.77390   23   4082.80362   0   0   0   0 .000000      0.02972    -11.79635      -0.252    0  3  1  1  1    0 -3 -1 -1  5   3862.77  6.73E-25
 24  1   4102.82024   23   4102.85008   0   0   0   0 .000000      0.02984    -11.77373      -0.253    0  3  1  1  1    0 -3 -1 -1  5   3863.62  6.40E-25
 25  2   4123.70074   23   4123.73069   0   0   0   0 .000000      0.02995    -11.75059      -0.255    0  3  1  1  1    0 -3 -1 -1  5   3864.50  6.04E-25
 26  1   4145.41567   23   4145.44531   0   0   0   0 .000000      0.02964    -11.72696      -0.253    0  3  1  1  1    0 -3 -1 -1  5   3865.42  5.67E-25
 27  2   4167.96401   23   4167.99380   0   0   0   0 .000000      0.02979    -11.70291      -0.255    0  3  1  1  1    0 -3 -1 -1  5   3866.36  5.30E-25
 28  1   4191.34609   23   4191.37600   0   0   0   0 .000000      0.02991    -11.67850      -0.256    0  3  1  1  1    0 -3 -1 -1  5   3867.35  4.92E-25
 29  2   4215.56159   23   4215.59177   0   0   0   0 .000000      0.03018    -11.65377      -0.259    0  3  1  1  1    0 -3 -1 -1  5   3868.36  4.54E-25
 30  1   4240.61139   23   4240.64094   0   0   0   0 .000000      0.02955    -11.62881      -0.254    0  3  1  1  1    0 -3 -1 -1  5   3869.41  4.17E-25
 31  2   4266.49365   23   4266.52334   0   0   0   0 .000000      0.02969    -11.60367      -0.256    0  3  1  1  1    0 -3 -1 -1  5   3870.49  3.82E-25
 32  1   4293.20861   23   4293.23880   0   0   0   0 .000000      0.03019    -11.57841      -0.261    0  3  1  1  1    0 -3 -1 -1  5   3871.61  3.47E-25
 33  2   4320.75689   23   4320.78715   0   0   0   0 .000000      0.03026    -11.55312      -0.262    0  3  1  1  1    0 -3 -1 -1  5   3872.76  3.14E-25
 34  1   4349.13836   23   4349.16819   0   0   0   0 .000000      0.02983    -11.52785      -0.259    0  3  1  1  1    0 -3 -1 -1  5   3873.94  2.83E-25
 35  2   4378.35167   23   4378.38175   0   0   0   0 .000000      0.03008    -11.50270      -0.261    0  3  1  1  1    0 -3 -1 -1  5   3875.15  2.53E-25
 36  1   4408.39784   23   4408.42761   0   0   0   0 .000000      0.02977    -11.47773      -0.259    0  3  1  1  1    0 -3 -1 -1  5   3876.40  2.26E-25
 37  2   4439.27606   23   4439.30558   0   0   0   0 .000000      0.02952    -11.45303      -0.258    0  3  1  1  1    0 -3 -1 -1  5   3877.68  2.00E-25
 38  1   4470.98530   23   4471.01546   0   0   0   0 .000000      0.03016    -11.42868      -0.264    0  3  1  1  1    0 -3 -1 -1  5   3878.99  1.77E-25
 39  2   4503.52648   23   4503.55702   0   0   0   0 .000000      0.03054    -11.40477      -0.268    0  3  1  1  1    0 -3 -1 -1  5   3880.33  1.55E-25
 40  1   4536.90012   23   4536.93006   0   0   0   0 .000000      0.02994    -11.38138      -0.263    0  3  1  1  1    0 -3 -1 -1  5   3881.70  1.36E-25
 41  2   4571.10424   23   4571.13433   0   0   0   0 .000000      0.03009    -11.35861      -0.265    0  3  1  1  1    0 -3 -1 -1  5   3883.10  1.18E-25
 42  1   4606.13974   23   4606.16962   0   0   0   0 .000000      0.02988    -11.33655      -0.264    0  3  1  1  1    0 -3 -1 -1  5   3884.54  1.02E-25
 43  2   4642.00585   23   4642.03569   0   0   0   0 .000000      0.02984    -11.31530      -0.264    0  3  1  1  1    0 -3 -1 -1  5   3886.01  8.83E-26
 44  1   4678.70283   23   4678.73229   0   0   0   0 .000000      0.02946    -11.29496      -0.261    0  3  1  1  1    0 -3 -1 -1  5   3887.50  7.58E-26
 45  2   4716.22961   23   4716.25918   0   0   0   0 .000000      0.02957    -11.27563      -0.262    0  3  1  1  1    0 -3 -1 -1  5   3889.03  6.48E-26
 46  1   4754.58626   23   4754.61609   0   0   0   0 .000000      0.02983    -11.25740      -0.265    0  3  1  1  1    0 -3 -1 -1  5   3890.59  5.51E-26
 47  2   4793.77345   23   4793.80278   0   0   0   0 .000000      0.02933    -11.24039      -0.261    0  3  1  1  1    0 -3 -1 -1  5   3892.17  4.66E-26
 48  1   4833.78932   23   4833.81898   0   0   0   0 .000000      0.02966    -11.22471      -0.264    0  3  1  1  1    0 -3 -1 -1  5   3893.79  3.93E-26
 49  2   4874.63470   23   4874.66442   0   0   0   0 .000000      0.02972    -11.21046      -0.265    0  3  1  1  1    0 -3 -1 -1  5   3895.43  3.30E-26
 50  1   4916.30914   23   4916.33881   0   0   0   0 .000000      0.02967    -11.19776      -0.265    0  3  1  1  1    0 -3 -1 -1  5   3897.11  2.75E-26
 51  2   4958.81198   23   4958.84189   0   0   0   0 .000000      0.02991    -11.18671      -0.267    0  3  1  1  1    0 -3 -1 -1  5   3898.81  2.29E-26
 52  1   5002.14349   23   5002.17336   0   0   0   0 .000000      0.02987    -11.17744      -0.267    0  3  1  1  1    0 -3 -1 -1  5   3900.54  1.90E-26
 53  2   5046.30290   23   5046.33293   0   0   0   0 .000000      0.03003    -11.17005      -0.269    0  3  1  1  1    0 -3 -1 -1  5   3902.30  1.56E-26
 54  1   5091.29071   23   5091.32031   0   0   0   0 .000000      0.02960    -11.16466      -0.265    0  3  1  1  1    0 -3 -1 -1  5   3904.09  1.28E-26
 55  2   5137.10545   23   5137.13520   0   0   0   0 .000000      0.02975    -11.16140      -0.267    0  3  1  1  1    0 -3 -1 -1  5   3905.91  1.05E-26
 56  1   5183.74764   23   5183.77728   0   0   0   0 .000000      0.02964    -11.16037      -0.266    0  3  1  1  1    0 -3 -1 -1  5   3907.75  8.52E-27
 57  2   5231.21628   23   5231.24625   0   0   0   0 .000000      0.02997    -11.16169      -0.269    0  3  1  1  1    0 -3 -1 -1  5   3909.62  6.90E-27
 58  1   5279.51295   23   5279.54179   0   0   0   0 .000000      0.02884    -11.16549      -0.258    0  3  1  1  1    0 -3 -1 -1  5   3911.51  5.56E-27
 59  2   5328.63305   23   5328.66359   0   0   0   0 .000000      0.03054    -11.17187      -0.273    0  3  1  1  1    0 -3 -1 -1  5   3913.43  4.46E-27
 60  1   5378.58074   23   5378.61132   0   0   0   0 .000000      0.03058    -11.18096      -0.273    0  3  1  1  1    0 -3 -1 -1  5   3915.38  3.57E-27
 61  2   5429.35376   23   5429.38464   0   0   0   0 .000000      0.03088    -11.19287      -0.276    0  3  1  1  1    0 -3 -1 -1  5   3917.35  2.84E-27
 62  1   5480.95207   23   5480.98324   0   0   0   0 .000000      0.03117    -11.20771      -0.278    0  3  1  1  1    0 -3 -1 -1  5   3919.35  2.25E-27
 63  2   5533.37659   23   5533.40677   0   0   0   0 .000000      0.03018    -11.22559      -0.269    0  3  1  1  1    0 -3 -1 -1  5   3921.38  1.78E-27
 64  1   5586.62336   23   5586.65489   0   0   0   0 .000000      0.03153    -11.24663      -0.280    0  3  1  1  1    0 -3 -1 -1  5   3923.42  1.39E-27
 65  2   5640.69543   23   5640.72726   0   0   0   0 .000000      0.03183    -11.27094      -0.282    0  3  1  1  1    0 -3 -1 -1  5   3925.50  1.09E-27
 66  1   5695.59374   23   5695.62355   0   0   0   0 .000000      0.02981    -11.29861      -0.264    0  3  1  1  1    0 -3 -1 -1  5   3927.59  8.50E-28
 67  2   5751.31166   23   5751.34338   0   0   0   0 .000000      0.03172    -11.32975      -0.280    0  3  1  1  1    0 -3 -1 -1  5   3929.71  6.59E-28
  1  1   3852.99704   21   3853.02664   0   0   0   0 .000000      0.02960     35.70158       0.083    0  3  1  1  2    0 -3 -1 -1  5   3853.00  1.23E-25
  2  2   3854.66268   28   3854.69208   0   0   0   0 .000000      0.02940     35.71293       0.082    0  3  1  1  2    0 -3 -1 -1  5   3853.06  2.14E-25
  3  1   3857.16186   31   3857.19023   0   0   0   0 .000000      0.02837    -12.09530      -0.235    0  3  1  1  2    0 -3 -1 -1  5   3853.16  2.96E-25
  4  2   3860.49180   34   3860.52107   0   0   0   0 .000000      0.02927    -12.10307      -0.242    0  3  1  1  2    0 -3 -1 -1  5   3853.29  3.71E-25
  5  1   3864.65503   35   3864.68459   0   0   0   0 .000000      0.02956    -12.11279      -0.244    0  3  1  1  2    0 -3 -1 -1  5   3853.46  4.40E-25
  6  2   3869.65100   36   3869.68075   0   0   0   0 .000000      0.02975    -12.12448      -0.245    0  3  1  1  2    0 -3 -1 -1  5   3853.65  5.03E-25
  7  1   3875.48014   36   3875.50952   0   0   0   0 .000000      0.02938    -12.13815      -0.242    0  3  1  1  2    0 -3 -1 -1  5   3853.88  5.59E-25
  8  2   3882.14125   36   3882.17087   0   0   0   0 .000000      0.02962    -12.15380      -0.244    0  3  1  1  2    0 -3 -1 -1  5   3854.14  6.08E-25
  9  1   3889.63561   36   3889.66475   0   0   0   0 .000000      0.02914    -12.17145      -0.239    0  3  1  1  2    0 -3 -1 -1  5   3854.44  6.50E-25
 10  2   3897.96224   36   3897.99112   0   0   0   0 .000000      0.02888    -12.19112      -0.237    0  3  1  1  2    0 -3 -1 -1  5   3854.76  6.84E-25
 11  1   3907.12048   36   3907.14992   0   0   0   0 .000000      0.02944    -12.21282      -0.241    0  3  1  1  2    0 -3 -1 -1  5   3855.12  7.19E-25
 12  2   3917.11246   36   3917.14110   0   0   0   0 .000000      0.02864    -12.23657      -0.234    0  3  1  1  2    0 -3 -1 -1  5   3855.51  7.51E-25
 13  1   3927.93531   36   3927.96459   0   0   0   0 .000000      0.02928    -12.26241      -0.239    0  3  1  1  2    0 -3 -1 -1  5   3855.94  7.76E-25
 14  2   3939.59081   36   3939.62032   0   0   0   0 .000000      0.02951    -12.29033      -0.240    0  3  1  1  2    0 -3 -1 -1  5   3856.39  7.93E-25
 15  1   3952.07901   36   3952.10823   0   0   0   0 .000000      0.02922    -12.32036      -0.237    0  3  1  1  2    0 -3 -1 -1  5   3856.88  8.04E-25
 16  2   3965.39880   36   3965.42822   0   0   0   0 .000000      0.02942    -12.35254      -0.238    0  3  1  1  2    0 -3 -1 -1  5   3857.40  8.07E-25
 17  1   3979.55102   36   3979.58023   0   0   0   0 .000000      0.02921    -12.38689      -0.236    0  3  1  1  2    0 -3 -1 -1  5   3857.95  8.03E-25
 18  2   3994.53473   36   3994.56415   0   0   0   0 .000000      0.02942    -12.42343      -0.237    0  3  1  1  2    0 -3 -1 -1  5   3858.53  7.94E-25
 19  1   4010.35103   36   4010.37991   0   0   0   0 .000000      0.02888    -12.46219      -0.232    0  3  1  1  2    0 -3 -1 -1  5   3859.15  7.79E-25
 20  2   4026.99809   36   4027.02739   0   0   0   0 .000000      0.02930    -12.50320      -0.234    0  3  1  1  2    0 -3 -1 -1  5   3859.80  7.59E-25
 21  1   4044.47685   36   4044.50649   0   0   0   0 .000000      0.02964    -12.54650      -0.236    0  3  1  1  2    0 -3 -1 -1  5   3860.48  7.35E-25
 22  2   4062.78674   36   4062.81711   0   0   0   0 .000000      0.03037    -12.59210      -0.241    0  3  1  1  2    0 -3 -1 -1  5   3861.19  7.07E-25
 23  1   4081.92984   36   4081.95914   0   0   0   0 .000000      0.02930    -12.64005      -0.232    0  3  1  1  2    0 -3 -1 -1  5   3861.93  6.76E-25
 24  2   4101.90284   36   4101.93245   0   0   0   0 .000000      0.02961    -12.69037      -0.233    0  3  1  1  2    0 -3 -1 -1  5   3862.70  6.42E-25
 25  1   4122.70717   36   4122.73693   0   0   0   0 .000000      0.02976    -12.74310      -0.234    0  3  1  1  2    0 -3 -1 -1  5   3863.51  6.07E-25
 26  2   4144.34277   36   4144.37243   0   0   0   0 .000000      0.02966    -12.79827      -0.232    0  3  1  1  2    0 -3 -1 -1  5   3864.34  5.70E-25
 27  1   4166.80945   36   4166.83885   0   0   0   0 .000000      0.02940    -12.85593      -0.229    0  3  1  1  2    0 -3 -1 -1  5   3865.21  5.33E-25
 28  2   4190.10636   36   4190.13603   0   0   0   0 .000000      0.02967    -12.91609      -0.230    0  3  1  1  2    0 -3 -1 -1  5   3866.11  4.95E-25
 29  1   4214.23410   36   4214.26383   0   0   0   0 .000000      0.02973    -12.97880      -0.229    0  3  1  1  2    0 -3 -1 -1  5   3867.03  4.57E-25
 30  2   4239.19248   36   4239.22211   0   0   0   0 .000000      0.02963    -13.04409      -0.227    0  3  1  1  2    0 -3 -1 -1  5   3867.99  4.20E-25
 31  1   4264.98075   36   4265.01072   0   0   0   0 .000000      0.02997    -13.11200      -0.229    0  3  1  1  2    0 -3 -1 -1  5   3868.98  3.84E-25
 32  2   4291.59977   36   4291.62951   0   0   0   0 .000000      0.02974    -13.18256      -0.226    0  3  1  1  2    0 -3 -1 -1  5   3870.00  3.50E-25
 33  1   4319.04849   36   4319.07831   0   0   0   0 .000000      0.02982    -13.25582      -0.225    0  3  1  1  2    0 -3 -1 -1  5   3871.05  3.17E-25
 34  2   4347.32742   36   4347.35696   0   0   0   0 .000000      0.02954    -13.33180      -0.222    0  3  1  1  2    0 -3 -1 -1  5   3872.13  2.85E-25
 35  1   4376.43538   36   4376.46529   0   0   0   0 .000000      0.02991    -13.41054      -0.223    0  3  1  1  2    0 -3 -1 -1  5   3873.24  2.56E-25
 36  2   4406.37331   36   4406.40313   0   0   0   0 .000000      0.02982    -13.49208      -0.221    0  3  1  1  2    0 -3 -1 -1  5   3874.37  2.28E-25
 37  1   4437.13989   36   4437.17030   0   0   0   0 .000000      0.03041    -13.57645      -0.224    0  3  1  1  2    0 -3 -1 -1  5   3875.54  2.02E-25
 38  2   4468.73654   36   4468.76663   0   0   0   0 .000000      0.03009    -13.66368      -0.220    0  3  1  1  2    0 -3 -1 -1  5   3876.74  1.79E-25
 39  1   4501.16203   36   4501.19192   0   0   0   0 .000000      0.02989    -13.75382      -0.217    0  3  1  1  2    0 -3 -1 -1  5   3877.96  1.57E-25
 40  2   4534.41583   36   4534.44598   0   0   0   0 .000000      0.03015    -13.84689      -0.218    0  3  1  1  2    0 -3 -1 -1  5   3879.22  1.38E-25
 41  1   4568.49947   36   4568.52863   0   0   0   0 .000000      0.02916    -13.94294      -0.209    0  3  1  1  2    0 -3 -1 -1  5   3880.50  1.20E-25
 42  2   4603.40937   36   4603.43966   0   0   0   0 .000000      0.03029    -14.04198      -0.216    0  3  1  1  2    0 -3 -1 -1  5   3881.81  1.04E-25
 43  1   4639.14940   36   4639.17888   0   0   0   0 .000000      0.02948    -14.14404      -0.208    0  3  1  1  2    0 -3 -1 -1  5   3883.15  8.96E-26
 44  2   4675.71642   36   4675.74607   0   0   0   0 .000000      0.02965    -14.24920      -0.208    0  3  1  1  2    0 -3 -1 -1  5   3884.52  7.69E-26
 45  1   4713.11112   36   4713.14103   0   0   0   0 .000000      0.02991    -14.35744      -0.208    0  3  1  1  2    0 -3 -1 -1  5   3885.91  6.58E-26
 46  2   4751.33362   36   4751.36353   0   0   0   0 .000000      0.02991    -14.46881      -0.207    0  3  1  1  2    0 -3 -1 -1  5   3887.33  5.60E-26
 47  1   4790.38336   36   4790.41338   0   0   0   0 .000000      0.03002    -14.58333      -0.206    0  3  1  1  2    0 -3 -1 -1  5   3888.78  4.74E-26
 48  2   4830.26025   36   4830.29033   0   0   0   0 .000000      0.03008    -14.70103      -0.205    0  3  1  1  2    0 -3 -1 -1  5   3890.26  4.00E-26
 49  1   4870.96454   36   4870.99417   0   0   0   0 .000000      0.02963    -14.82196      -0.200    0  3  1  1  2    0 -3 -1 -1  5   3891.76  3.36E-26
 50  2   4912.49474   36   4912.52466   0   0   0   0 .000000      0.02992    -14.94611      -0.200    0  3  1  1  2    0 -3 -1 -1  5   3893.29  2.81E-26
 51  1   4954.85149   36   4954.88157   0   0   0   0 .000000      0.03008    -15.07353      -0.200    0  3  1  1  2    0 -3 -1 -1  5   3894.85  2.34E-26
 52  2   4998.03462   36   4998.06466   0   0   0   0 .000000      0.03004    -15.20424      -0.198    0  3  1  1  2    0 -3 -1 -1  5   3896.43  1.93E-26
 53  1   5042.04362   36   5042.07369   0   0   0   0 .000000      0.03007    -15.33826      -0.196    0  3  1  1  2    0 -3 -1 -1  5   3898.04  1.60E-26
 54  2   5086.87879   36   5086.90842   0   0   0   0 .000000      0.02963    -15.47561      -0.191    0  3  1  1  2    0 -3 -1 -1  5   3899.68  1.31E-26
 55  1   5132.53842   36   5132.56858   0   0   0   0 .000000      0.03016    -15.61632      -0.193    0  3  1  1  2    0 -3 -1 -1  5   3901.34  1.07E-26
 56  2   5179.02354   36   5179.05394   0   0   0   0 .000000      0.03040    -15.76040      -0.193    0  3  1  1  2    0 -3 -1 -1  5   3903.02  8.72E-27
 57  1   5226.33321   36   5226.36423   0   0   0   0 .000000      0.03102    -15.90788      -0.195    0  3  1  1  2    0 -3 -1 -1  5   3904.73  7.07E-27
 58  2   5274.46891   36   5274.49918   0   0   0   0 .000000      0.03027    -16.05877      -0.189    0  3  1  1  2    0 -3 -1 -1  5   3906.47  5.70E-27
 59  1   5323.42812   36   5323.45854   0   0   0   0 .000000      0.03042    -16.21310      -0.188    0  3  1  1  2    0 -3 -1 -1  5   3908.23  4.58E-27
 60  2   5373.21049   36   5373.24203   0   0   0   0 .000000      0.03154    -16.37087      -0.193    0  3  1  1  2    0 -3 -1 -1  5   3910.01  3.67E-27
 61  1   5423.81734   36   5423.84939   0   0   0   0 .000000      0.03205    -16.53210      -0.194    0  3  1  1  2    0 -3 -1 -1  5   3911.82  2.92E-27
 62  2   5475.24888   36   5475.28032   0   0   0   0 .000000      0.03144    -16.69680      -0.188    0  3  1  1  2    0 -3 -1 -1  5   3913.65  2.32E-27
 63  1   5527.50361   36   5527.53455   0   0   0   0 .000000      0.03094    -16.86500      -0.183    0  3  1  1  2    0 -3 -1 -1  5   3915.50  1.83E-27
 64  2   5580.58156   36   5580.61179   0   0   0   0 .000000      0.03023    -17.03670      -0.177    0  3  1  1  2    0 -3 -1 -1  5   3917.38  1.44E-27
 65  1   5634.48003   36   5634.51176   0   0   0   0 .000000      0.03173    -17.21191      -0.184    0  3  1  1  2    0 -3 -1 -1  5   3919.28  1.13E-27
 66  2   5689.20171   36   5689.23416   0   0   0   0 .000000      0.03245    -17.39064      -0.187    0  3  1  1  2    0 -3 -1 -1  5   3921.20  8.77E-28
 67  1   5744.74637   36   5744.77869   0   0   0   0 .000000      0.03232    -17.57291      -0.184    0  3  1  1  2    0 -3 -1 -1  5   3923.15  6.81E-28
  2  1   5964.09413   42   5964.13429   0   0   0   0 .000000      0.04016    -23.50578      -0.171    0  3  1  2  1    0 -3 -1 -2  6   5962.49  2.90E-28
  3  2   5966.57976   55   5966.62223   0   0   0   0 .000000      0.04247    -11.41588      -0.372    0  3  1  2  1    0 -3 -1 -2  6   5962.58  4.01E-28
  4  1   5969.90047   66   5969.93947   0   0   0   0 .000000      0.03900    -11.41147      -0.342    0  3  1  2  1    0 -3 -1 -2  6   5962.70  5.04E-28
  5  2   5974.04722   73   5974.08598   0   0   0   0 .000000      0.03876    -11.40597      -0.340    0  3  1  2  1    0 -3 -1 -2  6   5962.85  5.98E-28
  6  1   5979.02381   79   5979.06173   0   0   0   0 .000000      0.03792    -11.39940      -0.333    0  3  1  2  1    0 -3 -1 -2  6   5963.02  6.83E-28
  7  2   5984.82783   82   5984.86669   0   0   0   0 .000000      0.03886    -11.39176      -0.341    0  3  1  2  1    0 -3 -1 -2  6   5963.23  7.60E-28
  8  1   5991.45905   85   5991.50082   0   0   0   0 .000000      0.04177    -11.38307      -0.367    0  3  1  2  1    0 -3 -1 -2  6   5963.46  8.28E-28
  9  2   5998.92390   86   5998.96408   0   0   0   0 .000000      0.04018    -11.37334      -0.353    0  3  1  2  1    0 -3 -1 -2  6   5963.72  8.86E-28
 10  1   6007.21679   87   6007.25642   0   0   0   0 .000000      0.03963    -11.36259      -0.349    0  3  1  2  1    0 -3 -1 -2  6   5964.02  9.34E-28
 11  2   6016.33890   87   6016.37778   0   0   0   0 .000000      0.03888    -11.35084      -0.343    0  3  1  2  1    0 -3 -1 -2  6   5964.34  9.72E-28
 12  1   6026.28804   87   6026.32811   0   0   0   0 .000000      0.04007    -11.33812      -0.353    0  3  1  2  1    0 -3 -1 -2  6   5964.69  1.01E-27
 13  2   6037.06866   87   6037.10733   0   0   0   0 .000000      0.03867    -11.32444      -0.341    0  3  1  2  1    0 -3 -1 -2  6   5965.07  1.04E-27
 14  1   6048.67746   87   6048.71538   0   0   0   0 .000000      0.03792    -11.30983      -0.335    0  3  1  2  1    0 -3 -1 -2  6   5965.48  1.06E-27
 15  2   6061.11304   87   6061.15219   0   0   0   0 .000000      0.03915    -11.29432      -0.347    0  3  1  2  1    0 -3 -1 -2  6   5965.91  1.07E-27
 16  1   6074.37964   87   6074.41767   0   0   0   0 .000000      0.03803    -11.27794      -0.337    0  3  1  2  1    0 -3 -1 -2  6   5966.38  1.08E-27
 17  2   6088.47169   87   6088.51172   0   0   0   0 .000000      0.04003    -11.26073      -0.356    0  3  1  2  1    0 -3 -1 -2  6   5966.87  1.07E-27
 18  1   6103.39521   87   6103.43427   0   0   0   0 .000000      0.03906    -11.24271      -0.347    0  3  1  2  1    0 -3 -1 -2  6   5967.40  1.06E-27
 19  2   6119.14663   87   6119.18521   0   0   0   0 .000000      0.03858    -11.22393      -0.344    0  3  1  2  1    0 -3 -1 -2  6   5967.95  1.04E-27
 20  1   6135.72582   87   6135.76443   0   0   0   0 .000000      0.03861    -11.20444      -0.345    0  3  1  2  1    0 -3 -1 -2  6   5968.53  1.01E-27
 21  2   6153.13430   87   6153.17183   0   0   0   0 .000000      0.03753    -11.18422      -0.336    0  3  1  2  1    0 -3 -1 -2  6   5969.13  9.79E-28
 22  1   6171.36941   87   6171.40729   0   0   0   0 .000000      0.03788    -11.16338      -0.339    0  3  1  2  1    0 -3 -1 -2  6   5969.77  9.41E-28
 23  2   6190.43256   87   6190.47070   0   0   0   0 .000000      0.03814    -11.14195      -0.342    0  3  1  2  1    0 -3 -1 -2  6   5970.43  8.99E-28
 24  1   6210.32365   87   6210.36191   0   0   0   0 .000000      0.03826    -11.11997      -0.344    0  3  1  2  1    0 -3 -1 -2  6   5971.12  8.54E-28
 25  2   6231.04090   87   6231.08080   0   0   0   0 .000000      0.03990    -11.09750      -0.360    0  3  1  2  1    0 -3 -1 -2  6   5971.84  8.07E-28
 26  1   6252.58807   87   6252.62724   0   0   0   0 .000000      0.03917    -11.07458      -0.354    0  3  1  2  1    0 -3 -1 -2  6   5972.59  7.58E-28
 28  1   6298.16315   87   6298.20215   0   0   0   0 .000000      0.03900    -11.02765      -0.354    0  3  1  2  1    0 -3 -1 -2  6   5974.16  6.57E-28
 29  2   6322.19178   87   6322.23032   0   0   0   0 .000000      0.03854    -11.00376      -0.350    0  3  1  2  1    0 -3 -1 -2  6   5974.99  6.07E-28
 30  1   6347.04575   87   6347.08542   0   0   0   0 .000000      0.03967    -10.97966      -0.361    0  3  1  2  1    0 -3 -1 -2  6   5975.85  5.58E-28
 31  2   6372.72703   87   6372.76729   0   0   0   0 .000000      0.04026    -10.95543      -0.367    0  3  1  2  1    0 -3 -1 -2  6   5976.73  5.10E-28
 32  1   6399.23717   87   6399.27574   0   0   0   0 .000000      0.03857    -10.93113      -0.353    0  3  1  2  1    0 -3 -1 -2  6   5977.64  4.64E-28
 33  2   6426.56965   87   6426.61061   0   0   0   0 .000000      0.04096    -10.90684      -0.376    0  3  1  2  1    0 -3 -1 -2  6   5978.57  4.20E-28
 34  1   6454.73229   87   6454.77171   0   0   0   0 .000000      0.03942    -10.88262      -0.362    0  3  1  2  1    0 -3 -1 -2  6   5979.53  3.78E-28
 35  2   6483.71871   87   6483.75884   0   0   0   0 .000000      0.04013    -10.85857      -0.370    0  3  1  2  1    0 -3 -1 -2  6   5980.52  3.39E-28
  2  2   5964.08443   72   5964.12526   0   0   0   0 .000000      0.04083    -15.67419      -0.260    0  3  1  2  2    0 -3 -1 -2  6   5962.48  2.90E-28
  3  1   5966.56375   85   5966.60418   0   0   0   0 .000000      0.04043    -11.43394      -0.354    0  3  1  2  2    0 -3 -1 -2  6   5962.56  4.01E-28
  4  2   5969.86783   96   5969.90938   0   0   0   0 .000000      0.04155    -11.44157      -0.363    0  3  1  2  2    0 -3 -1 -2  6   5962.67  5.03E-28
  6  2   5978.96044  109   5978.99854   0   0   0   0 .000000      0.03810    -11.46260      -0.332    0  3  1  2  2    0 -3 -1 -2  6   5962.96  6.83E-28
  7  1   5984.74447  112   5984.78244   0   0   0   0 .000000      0.03797    -11.47602      -0.331    0  3  1  2  2    0 -3 -1 -2  6   5963.14  7.60E-28
  8  2   5991.35262  115   5991.39250   0   0   0   0 .000000      0.03988    -11.49139      -0.347    0  3  1  2  2    0 -3 -1 -2  6   5963.35  8.27E-28
  9  1   5998.79023  116   5998.82869   0   0   0   0 .000000      0.03846    -11.50873      -0.334    0  3  1  2  2    0 -3 -1 -2  6   5963.59  8.85E-28
 10  2   6007.05407  117   6007.09095   0   0   0   0 .000000      0.03688    -11.52805      -0.320    0  3  1  2  2    0 -3 -1 -2  6   5963.85  9.33E-28
 11  1   6016.14096  117   6016.17924   0   0   0   0 .000000      0.03828    -11.54938      -0.331    0  3  1  2  2    0 -3 -1 -2  6   5964.14  9.72E-28
 12  2   6026.05545  117   6026.09349   0   0   0   0 .000000      0.03804    -11.57271      -0.329    0  3  1  2  2    0 -3 -1 -2  6   5964.46  1.01E-27
 13  1   6036.79725  117   6036.83364   0   0   0   0 .000000      0.03639    -11.59810      -0.314    0  3  1  2  2    0 -3 -1 -2  6   5964.80  1.04E-27
 14  2   6048.35966  117   6048.39963   0   0   0   0 .000000      0.03997    -11.62554      -0.344    0  3  1  2  2    0 -3 -1 -2  6   5965.16  1.06E-27
 15  1   6060.75338  117   6060.79138   0   0   0   0 .000000      0.03800    -11.65507      -0.326    0  3  1  2  2    0 -3 -1 -2  6   5965.55  1.08E-27
 16  2   6073.97017  117   6074.00881   0   0   0   0 .000000      0.03864    -11.68671      -0.331    0  3  1  2  2    0 -3 -1 -2  6   5965.97  1.08E-27
 17  1   6088.01379  117   6088.05184   0   0   0   0 .000000      0.03805    -11.72048      -0.325    0  3  1  2  2    0 -3 -1 -2  6   5966.41  1.08E-27
 18  2   6102.88149  117   6102.92039   0   0   0   0 .000000      0.03890    -11.75641      -0.331    0  3  1  2  2    0 -3 -1 -2  6   5966.88  1.06E-27
 19  1   6118.57524  117   6118.61435   0   0   0   0 .000000      0.03911    -11.79454      -0.332    0  3  1  2  2    0 -3 -1 -2  6   5967.38  1.04E-27
 20  2   6135.09426  117   6135.13363   0   0   0   0 .000000      0.03937    -11.83488      -0.333    0  3  1  2  2    0 -3 -1 -2  6   5967.89  1.02E-27
 21  1   6152.43899  117   6152.47812   0   0   0   0 .000000      0.03913    -11.87748      -0.329    0  3  1  2  2    0 -3 -1 -2  6   5968.44  9.84E-28
 22  2   6170.60970  117   6170.64773   0   0   0   0 .000000      0.03803    -11.92235      -0.319    0  3  1  2  2    0 -3 -1 -2  6   5969.01  9.47E-28
 23  1   6189.60451  117   6189.64233   0   0   0   0 .000000      0.03782    -11.96954      -0.316    0  3  1  2  2    0 -3 -1 -2  6   5969.60  9.05E-28
  1  2   8043.20438   49   8043.25929   0   0   0   0 .000000      0.05491    -30.48615      -0.180    0  3  1  3  1    0 -3 -1 -3  7   8043.20  4.12E-30
  3  2   8047.31231  125   8047.37350   0   0   0   0 .000000      0.06119      7.91544       0.773    0  3  1  3  1    0 -3 -1 -3  7   8043.31  9.93E-30
  4  1   8050.60595  152   8050.66484   0   0   0   0 .000000      0.05889     -6.71656      -0.877    0  3  1  3  1    0 -3 -1 -3  7   8043.41  1.25E-29
  5  2   8054.72031  174   8054.77896   0   0   0   0 .000000      0.05865     -6.80988      -0.861    0  3  1  3  1    0 -3 -1 -3  7   8043.52  1.48E-29
  6  1   8059.65612  191   8059.71585   0   0   0   0 .000000      0.05973     -6.92190      -0.863    0  3  1  3  1    0 -3 -1 -3  7   8043.66  1.69E-29
  7  2   8065.41594  204   8065.47548   0   0   0   0 .000000      0.05954     -7.05263      -0.844    0  3  1  3  1    0 -3 -1 -3  7   8043.82  1.88E-29
  8  1   8071.99837  214   8072.05780   0   0   0   0 .000000      0.05943     -7.20211      -0.825    0  3  1  3  1    0 -3 -1 -3  7   8044.00  2.05E-29
  9  2   8079.40394  221   8079.46277   0   0   0   0 .000000      0.05883     -7.37036      -0.798    0  3  1  3  1    0 -3 -1 -3  7   8044.20  2.19E-29
 10  1   8087.63125  226   8087.69034   0   0   0   0 .000000      0.05909      7.54421       0.783    0  3  1  3  1    0 -3 -1 -3  7   8044.43  2.31E-29
 11  2   8096.67998  229   8096.74046   0   0   0   0 .000000      0.06048      7.45574       0.811    0  3  1  3  1    0 -3 -1 -3  7   8044.68  2.43E-29
 12  1   8106.55332  231   8106.61307   0   0   0   0 .000000      0.05975      7.35634       0.812    0  3  1  3  1    0 -3 -1 -3  7   8044.95  2.54E-29
 13  2   8117.24616  232   8117.30810   0   0   0   0 .000000      0.06194      7.24469       0.855    0  3  1  3  1    0 -3 -1 -3  7   8045.25  2.63E-29
 14  1   8128.76412  232   8128.82548   0   0   0   0 .000000      0.06136      7.11911       0.862    0  3  1  3  1    0 -3 -1 -3  7   8045.56  2.69E-29
 15  2   8141.10416  232   8141.16514   0   0   0   0 .000000      0.06098      6.97733       0.874    0  3  1  3  1    0 -3 -1 -3  7   8045.90  2.73E-29
 16  1   8154.26568  232   8154.32699   0   0   0   0 .000000      0.06131      6.81664       0.899    0  3  1  3  1    0 -3 -1 -3  7   8046.27  2.75E-29
 18  1   8183.05565  232   8183.11690   0   0   0   0 .000000      0.06125      6.42560       0.953    0  3  1  3  1    0 -3 -1 -3  7   8047.06  2.72E-29
 19  2   8198.68361  232   8198.74478   0   0   0   0 .000000      0.06117      6.18921       0.988    0  3  1  3  1    0 -3 -1 -3  7   8047.48  2.68E-29
 20  1   8215.13306  232   8215.19446   0   0   0   0 .000000      0.06140      5.92296       1.037    0  3  1  3  1    0 -3 -1 -3  7   8047.93  2.61E-29
 21  2   8232.40609  232   8232.46584   0   0   0   0 .000000      0.05975      5.62671       1.062    0  3  1  3  1    0 -3 -1 -3  7   8048.41  2.54E-29
 23  2   8269.40895  232   8269.47323   0   0   0   0 .000000      0.06428      4.94913       1.299    0  3  1  3  1    0 -3 -1 -3  7   8049.41  2.35E-29
 24  1   8289.14556  232   8289.20899   0   0   0   0 .000000      0.06343      4.57159       1.387    0  3  1  3  1    0 -3 -1 -3  7   8049.95  2.24E-29
 25  2   8309.70350  232   8309.76594   0   0   0   0 .000000      0.06244      4.17095       1.497    0  3  1  3  1    0 -3 -1 -3  7   8050.50  2.12E-29
 26  1   8331.08139  232   8331.14396   0   0   0   0 .000000      0.06257      3.74886       1.669    0  3  1  3  1    0 -3 -1 -3  7   8051.08  2.00E-29
 27  2   8353.28160  232   8353.34289   0   0   0   0 .000000      0.06129      3.30674       1.854    0  3  1  3  1    0 -3 -1 -3  7   8051.68  1.88E-29
 28  1   8376.30028  232   8376.36259   0   0   0   0 .000000      0.06231      2.84581       2.189    0  3  1  3  1    0 -3 -1 -3  7   8052.30  1.75E-29
 29  2   8400.14137  232   8400.20290   0   0   0   0 .000000      0.06153      2.36712       2.599    0  3  1  3  1    0 -3 -1 -3  7   8052.94  1.62E-29
 31  2   8450.27737  232   8450.34470   0   0   0   0 .000000      0.06733      1.35893       4.954    0  3  1  3  1    0 -3 -1 -3  7   8054.28  1.38E-29
 32  1   8476.58227  232   8476.64584   0   0   0   0 .000000      0.06357      0.83068       7.653    0  3  1  3  1    0 -3 -1 -3  7   8054.98  1.26E-29
 33  2   8503.70371  232   8503.76692   0   0   0   0 .000000      0.06321      0.28717      22.010    0  3  1  3  1    0 -3 -1 -3  7   8055.70  0.00E+00
 34  1   8531.64334  231   8531.70774   0   0   0   0 .000000      0.06440     -0.27170     -23.702    0  3  1  3  1    0 -3 -1 -3  7   8056.44  1.03E-29
  1  1   8043.19508  110   8043.25636   0   0   0   0 .000000      0.06128     15.04252       0.407    0  3  1  3  2    0 -3 -1 -3  7   8043.20  4.12E-30
  2  2   8044.83667  153   8044.89613   0   0   0   0 .000000      0.05946      7.92838       0.750    0  3  1  3  2    0 -3 -1 -3  7   8043.24  7.17E-30
  3  1   8047.29492  186   8047.35578   0   0   0   0 .000000      0.06086      7.89765       0.771    0  3  1  3  2    0 -3 -1 -3  7   8043.29  9.92E-30
  4  2   8050.57633  213   8050.63529   0   0   0   0 .000000      0.05896     -6.74611      -0.874    0  3  1  3  2    0 -3 -1 -3  7   8043.38  1.24E-29
  5  1   8054.67592  235   8054.73463   0   0   0   0 .000000      0.05871     -6.85422      -0.857    0  3  1  3  2    0 -3 -1 -3  7   8043.48  1.48E-29
  6  2   8059.59406  252   8059.65378   0   0   0   0 .000000      0.05972     -6.98398      -0.855    0  3  1  3  2    0 -3 -1 -3  7   8043.59  1.69E-29
  7  1   8065.33174  265   8065.39271   0   0   0   0 .000000      0.06097     -7.13543      -0.854    0  3  1  3  2    0 -3 -1 -3  7   8043.73  1.88E-29
  8  2   8071.89179  275   8071.95138   0   0   0   0 .000000      0.05959     -7.30858      -0.815    0  3  1  3  2    0 -3 -1 -3  7   8043.89  2.04E-29
  9  1   8079.27200  282   8079.32975   0   0   0   0 .000000      0.05775      7.48389       0.772    0  3  1  3  2    0 -3 -1 -3  7   8044.07  2.19E-29
 10  2   8087.46678  287   8087.52778   0   0   0   0 .000000      0.06100      7.37257       0.827    0  3  1  3  2    0 -3 -1 -3  7   8044.27  2.31E-29
 11  1   8096.48558  290   8096.54540   0   0   0   0 .000000      0.05982      7.24702       0.825    0  3  1  3  2    0 -3 -1 -3  7   8044.49  2.43E-29
 12  2   8106.32280  292   8106.38256   0   0   0   0 .000000      0.05976      7.10576       0.841    0  3  1  3  2    0 -3 -1 -3  7   8044.72  2.54E-29
 13  1   8116.98016  293   8117.03920   0   0   0   0 .000000      0.05904      6.94674       0.850    0  3  1  3  2    0 -3 -1 -3  7   8044.98  2.63E-29
 14  2   8128.45425  293   8128.51526   0   0   0   0 .000000      0.06101      6.76732       0.901    0  3  1  3  2    0 -3 -1 -3  7   8045.25  2.69E-29
 15  1   8140.75029  293   8140.81065   0   0   0   0 .000000      0.06036      6.56383       0.920    0  3  1  3  2    0 -3 -1 -3  7   8045.55  2.73E-29
 16  2   8153.86594  293   8153.92529   0   0   0   0 .000000      0.05935      6.33169       0.937    0  3  1  3  2    0 -3 -1 -3  7   8045.87  2.75E-29
 17  1   8167.79771  293   8167.85912   0   0   0   0 .000000      0.06141      6.06562       1.012    0  3  1  3  2    0 -3 -1 -3  7   8046.20  2.75E-29
 18  2   8182.55045  293   8182.61203   0   0   0   0 .000000      0.06158      5.76034       1.069    0  3  1  3  2    0 -3 -1 -3  7   8046.55  2.72E-29
 19  1   8198.12238  293   8198.18394   0   0   0   0 .000000      0.06156      5.41206       1.137    0  3  1  3  2    0 -3 -1 -3  7   8046.92  2.68E-29
 20  2   8214.51343  293   8214.57474   0   0   0   0 .000000      0.06131      5.01917       1.222    0  3  1  3  2    0 -3 -1 -3  7   8047.31  2.61E-29
 21  1   8231.72238  293   8231.78434   0   0   0   0 .000000      0.06196      4.58200       1.352    0  3  1  3  2    0 -3 -1 -3  7   8047.72  2.54E-29
 22  2   8249.75138  293   8249.81262   0   0   0   0 .000000      0.06124      4.10288       1.493    0  3  1  3  2    0 -3 -1 -3  7   8048.15  2.45E-29
 23  1   8268.59981  293   8268.65947   0   0   0   0 .000000      0.05966      3.58394       1.665    0  3  1  3  2    0 -3 -1 -3  7   8048.60  2.35E-29
 25  1   8308.74820  293   8308.80842   0   0   0   0 .000000      0.06022      2.43711       2.471    0  3  1  3  2    0 -3 -1 -3  7   8049.55  2.12E-29
 26  2   8330.04791  293   8330.11027   0   0   0   0 .000000      0.06236      1.81223       3.441    0  3  1  3  2    0 -3 -1 -3  7   8050.05  2.00E-29
 27  1   8352.16738  293   8352.23020   0   0   0   0 .000000      0.06282      1.15499       5.439    0  3  1  3  2    0 -3 -1 -3  7   8050.57  1.87E-29
 28  2   8375.10698  293   8375.16807   0   0   0   0 .000000      0.06109      0.46627      13.102    0  3  1  3  2    0 -3 -1 -3  7   8051.11  1.75E-29
 30  2   8423.43255  292   8423.49706   0   0   0   0 .000000      0.06451     -1.00175      -6.440    0  3  1  3  2    0 -3 -1 -3  7   8052.23  1.49E-29
 31  1   8448.82561  292   8448.88788   0   0   0   0 .000000      0.06227     -1.77960      -3.499    0  3  1  3  2    0 -3 -1 -3  7   8052.83  1.37E-29
 32  2   8475.03309  292   8475.09606   0   0   0   0 .000000      0.06297     -2.58615      -2.435    0  3  1  3  2    0 -3 -1 -3  7   8053.43  1.25E-29
 33  1   8502.06034  292   8502.12143   0   0   0   0 .000000      0.06109      2.59709       2.352    0  3  1  3  2    0 -3 -1 -3  7   8054.06  1.14E-29
 34  2   8529.90008  292   8529.96383   0   0   0   0 .000000      0.06375      2.22132       2.870    0  3  1  3  2    0 -3 -1 -3  7   8054.70  1.03E-29
 35  1   8558.55927  292   8558.62309   0   0   0   0 .000000      0.06382      1.83314       3.482    0  3  1  3  2    0 -3 -1 -3  7   8055.36  9.26E-30
 37  1   8618.32697  292   8618.39153   0   0   0   0 .000000      0.06456      1.01831       6.340    0  3  1  3  2    0 -3 -1 -3  7   8056.73  7.40E-30
 39  1   8681.35968  292   8681.42535   0   0   0   0 .000000      0.06567      0.15168      43.294    0  3  1  3  2    0 -3 -1 -3  7   8058.16  5.79E-30
  3  2   1731.82066    4   1731.84321   0   0   0   0 .000000      0.02255     12.74172       0.177    0  3  3  0  1    0 -3 -3  0  6   1731.82  2.00E-25
  5  2   1739.39166    4   1739.41291   0   0   0   0 .000000      0.02125     12.73136       0.167    0  3  3  0  1    0 -3 -3  0  6   1732.19  2.20E-25
  7  2   1750.32302    4   1750.34676   0   0   0   0 .000000      0.02374     12.71648       0.187    0  3  3  0  1    0 -3 -3  0  6   1732.72  2.45E-25
  8  1   1757.05129    4   1757.07518   0   0   0   0 .000000      0.02389     12.70738       0.188    0  3  3  0  1    0 -3 -3  0  6   1733.05  2.67E-25
  9  2   1764.62102    4   1764.64456   0   0   0   0 .000000      0.02354     12.69718       0.185    0  3  3  0  1    0 -3 -3  0  6   1733.42  2.93E-25
 10  1   1773.03229    4   1773.05487   0   0   0   0 .000000      0.02258     12.68591       0.178    0  3  3  0  1    0 -3 -3  0  6   1733.83  3.15E-25
 11  2   1782.28302    4   1782.30608   0   0   0   0 .000000      0.02306     12.67359       0.182    0  3  3  0  1    0 -3 -3  0  6   1734.28  3.34E-25
 12  1   1792.37529    4   1792.39814   0   0   0   0 .000000      0.02285     12.66024       0.181    0  3  3  0  1    0 -3 -3  0  6   1734.78  3.48E-25
 15  2   1827.69582    4   1827.71902   0   0   0   0 .000000      0.02320     12.61421       0.184    0  3  3  0  1    0 -3 -3  0  6   1736.50  3.71E-25
 16  1   1841.14948    4   1841.17405   0   0   0   0 .000000      0.02457     12.59698       0.195    0  3  3  0  1    0 -3 -3  0  6   1737.15  3.71E-25
 17  2   1855.44682    4   1855.46969   0   0   0   0 .000000      0.02287     12.57884       0.182    0  3  3  0  1    0 -3 -3  0  6   1737.85  3.69E-25
 19  2   1886.55962    4   1886.58254   0   0   0   0 .000000      0.02292     12.54001       0.183    0  3  3  0  1    0 -3 -3  0  6   1739.36  3.56E-25
 24  1   1979.04566    4   1979.07072   0   0   0   0 .000000      0.02506     12.42984       0.202    0  3  3  0  1    0 -3 -3  0  6   1743.85  2.91E-25
 25  2   2000.06346    4   2000.08879   0   0   0   0 .000000      0.02533     12.40591       0.204    0  3  3  0  1    0 -3 -3  0  6   1744.86  2.74E-25
 26  1   2021.92379    4   2021.94681   0   0   0   0 .000000      0.02302     12.38147       0.186    0  3  3  0  1    0 -3 -3  0  6   1745.92  2.57E-25
 27  2   2044.62122    4   2044.64468   0   0   0   0 .000000      0.02346     12.35656       0.190    0  3  3  0  1    0 -3 -3  0  6   1747.02  2.40E-25
 28  1   2068.15836    4   2068.18233   0   0   0   0 .000000      0.02397     12.33124       0.194    0  3  3  0  1    0 -3 -3  0  6   1748.16  2.23E-25
 29  2   2092.53576    4   2092.55964   0   0   0   0 .000000      0.02388     12.30558       0.194    0  3  3  0  1    0 -3 -3  0  6   1749.34  2.05E-25
 30  1   2117.75261    4   2117.77652   0   0   0   0 .000000      0.02391     12.27964       0.195    0  3  3  0  1    0 -3 -3  0  6   1750.55  1.89E-25
 31  2   2143.80909    4   2143.83287   0   0   0   0 .000000      0.02378     12.25346       0.194    0  3  3  0  1    0 -3 -3  0  6   1751.81  1.72E-25
 32  1   2170.70463    4   2170.72858   0   0   0   0 .000000      0.02395     12.22714       0.196    0  3  3  0  1    0 -3 -3  0  6   1753.10  1.57E-25
 33  2   2198.43903    4   2198.46354   0   0   0   0 .000000      0.02451     12.20073       0.201    0  3  3  0  1    0 -3 -3  0  6   1754.44  1.42E-25
 34  1   2227.01310    4   2227.03763   0   0   0   0 .000000      0.02453     12.17431       0.202    0  3  3  0  1    0 -3 -3  0  6   1755.81  1.27E-25
 35  2   2256.42729    4   2256.45076   0   0   0   0 .000000      0.02347     12.14794       0.193    0  3  3  0  1    0 -3 -3  0  6   1757.23  1.14E-25
 36  1   2286.67819    4   2286.70278   0   0   0   0 .000000      0.02459     12.12172       0.203    0  3  3  0  1    0 -3 -3  0  6   1758.68  1.02E-25
 37  2   2317.76921    4   2317.79359   0   0   0   0 .000000      0.02438     12.09571       0.202    0  3  3  0  1    0 -3 -3  0  6   1760.17  9.02E-26
 38  1   2349.69746    4   2349.72305   0   0   0   0 .000000      0.02559     12.07000       0.212    0  3  3  0  1    0 -3 -3  0  6   1761.70  7.97E-26
 39  2   2382.46478    4   2382.49103   0   0   0   0 .000000      0.02625     12.04468       0.218    0  3  3  0  1    0 -3 -3  0  6   1763.26  7.00E-26
 40  1   2416.07290    4   2416.09742   0   0   0   0 .000000      0.02452     12.01983       0.204    0  3  3  0  1    0 -3 -3  0  6   1764.87  6.13E-26
 42  1   2485.80017    4   2485.82483   0   0   0   0 .000000      0.02466     11.97192       0.206    0  3  3  0  1    0 -3 -3  0  6   1768.20  4.62E-26
 43  2   2521.92142    4   2521.94557   0   0   0   0 .000000      0.02415     11.94904       0.202    0  3  3  0  1    0 -3 -3  0  6   1769.92  3.99E-26
 44  1   2558.87927    4   2558.90415   0   0   0   0 .000000      0.02488     11.92701       0.209    0  3  3  0  1    0 -3 -3  0  6   1771.68  3.43E-26
 45  2   2596.67644    4   2596.70042   0   0   0   0 .000000      0.02398     11.90592       0.201    0  3  3  0  1    0 -3 -3  0  6   1773.48  2.93E-26
 47  2   2674.78130    4   2674.80540   0   0   0   0 .000000      0.02410     11.86702       0.203    0  3  3  0  1    0 -3 -3  0  6   1777.18  2.12E-26
 48  1   2715.08848    4   2715.11380   0   0   0   0 .000000      0.02532     11.84941       0.214    0  3  3  0  1    0 -3 -3  0  6   1779.09  1.79E-26
 49  2   2756.23090    4   2756.25926   0   0   0   0 .000000      0.02836     11.83317       0.240    0  3  3  0  1    0 -3 -3  0  6   1781.03  1.50E-26
 50  1   2798.21636    4   2798.24161   0   0   0   0 .000000      0.02525     11.81841       0.214    0  3  3  0  1    0 -3 -3  0  6   1783.02  1.26E-26
 52  1   2884.69080    4   2884.71631   0   0   0   0 .000000      0.02551     11.79379       0.216    0  3  3  0  1    0 -3 -3  0  6   1787.09  8.67E-27
 53  2   2929.18403    4   2929.20831   0   0   0   0 .000000      0.02428     11.78416       0.206    0  3  3  0  1    0 -3 -3  0  6   1789.18  7.16E-27
  3  1   1731.82063    7   1731.84324   0   0   0   0 .000000      0.02261     12.76052       0.177    0  3  3  0  2    0 -3 -3  0  6   1731.82  2.00E-25
  5  1   1739.39185    7   1739.41294   0   0   0   0 .000000      0.02109     12.77833       0.165    0  3  3  0  2    0 -3 -3  0  6   1732.19  2.20E-25
  6  2   1744.44521    7   1744.45936   0   0   0   0 .000000      0.01415     12.79023       0.111    0  3  3  0  2    0 -3 -3  0  6   1732.45  2.33E-25
  7  1   1750.32330    7   1750.34679   0   0   0   0 .000000      0.02349     12.80414       0.183    0  3  3  0  2    0 -3 -3  0  6   1732.72  2.45E-25
  8  2   1757.05341    7   1757.07521   0   0   0   0 .000000      0.02180     12.82008       0.170    0  3  3  0  2    0 -3 -3  0  6   1733.05  2.67E-25
  9  1   1764.62152    7   1764.64459   0   0   0   0 .000000      0.02307     12.83805       0.180    0  3  3  0  2    0 -3 -3  0  6   1733.42  2.93E-25
 10  2   1773.03201    7   1773.05490   0   0   0   0 .000000      0.02289     12.85807       0.178    0  3  3  0  2    0 -3 -3  0  6   1733.83  3.15E-25
 11  1   1782.28172    7   1782.30610   0   0   0   0 .000000      0.02438     12.88016       0.189    0  3  3  0  2    0 -3 -3  0  6   1734.28  3.34E-25
 12  2   1792.37469    7   1792.39815   0   0   0   0 .000000      0.02346     12.90433       0.182    0  3  3  0  2    0 -3 -3  0  6   1734.77  3.48E-25
 13  1   1803.30692    7   1803.33102   0   0   0   0 .000000      0.02410     12.93062       0.186    0  3  3  0  2    0 -3 -3  0  6   1735.31  3.59E-25
 14  2   1815.08139    7   1815.10465   0   0   0   0 .000000      0.02326     12.95903       0.180    0  3  3  0  2    0 -3 -3  0  6   1735.88  3.67E-25
 15  1   1827.69571    7   1827.71899   0   0   0   0 .000000      0.02328     12.98959       0.179    0  3  3  0  2    0 -3 -3  0  6   1736.50  3.71E-25
 16  2   1841.15033    7   1841.17399   0   0   0   0 .000000      0.02366     13.02233       0.182    0  3  3  0  2    0 -3 -3  0  6   1737.15  3.71E-25
 17  1   1855.44751    7   1855.46959   0   0   0   0 .000000      0.02208     13.05727       0.169    0  3  3  0  2    0 -3 -3  0  6   1737.85  3.69E-25
 18  2   1870.58084    7   1870.60573   0   0   0   0 .000000      0.02489     13.09443       0.190    0  3  3  0  2    0 -3 -3  0  6   1738.58  3.64E-25
 19  1   1886.56028    7   1886.58233   0   0   0   0 .000000      0.02205     13.13385       0.168    0  3  3  0  2    0 -3 -3  0  6   1739.36  3.56E-25
 20  2   1903.37516    7   1903.39934   0   0   0   0 .000000      0.02418     13.17555       0.184    0  3  3  0  2    0 -3 -3  0  6   1740.18  3.46E-25
 21  1   1921.03575    7   1921.05667   0   0   0   0 .000000      0.02092     13.21957       0.158    0  3  3  0  2    0 -3 -3  0  6   1741.04  3.34E-25
 22  2   1939.53204    7   1939.55426   0   0   0   0 .000000      0.02222     13.26593       0.167    0  3  3  0  2    0 -3 -3  0  6   1741.93  3.21E-25
 23  1   1958.87061    7   1958.89201   0   0   0   0 .000000      0.02140     13.31466       0.161    0  3  3  0  2    0 -3 -3  0  6   1742.87  3.06E-25
 24  2   1979.04696    7   1979.06984   0   0   0   0 .000000      0.02288     13.36580       0.171    0  3  3  0  2    0 -3 -3  0  6   1743.85  2.90E-25
 25  1   2000.06386    7   2000.08766   0   0   0   0 .000000      0.02380     13.41939       0.177    0  3  3  0  2    0 -3 -3  0  6   1744.86  2.74E-25
 26  2   2021.92155    7   2021.94538   0   0   0   0 .000000      0.02383     13.47545       0.177    0  3  3  0  2    0 -3 -3  0  6   1745.92  2.56E-25
 27  1   2044.61830    7   2044.64290   0   0   0   0 .000000      0.02460     13.53402       0.182    0  3  3  0  2    0 -3 -3  0  6   1747.02  2.39E-25
 28  2   2068.15570    7   2068.18011   0   0   0   0 .000000      0.02441     13.59513       0.180    0  3  3  0  2    0 -3 -3  0  6   1748.16  2.22E-25
 29  1   2092.53278    7   2092.55691   0   0   0   0 .000000      0.02413     13.65882       0.177    0  3  3  0  2    0 -3 -3  0  6   1749.33  2.04E-25
 30  2   2117.74932    7   2117.77320   0   0   0   0 .000000      0.02388     13.72514       0.174    0  3  3  0  2    0 -3 -3  0  6   1750.55  1.88E-25
 31  1   2143.80431    7   2143.82884   0   0   0   0 .000000      0.02453     13.79409       0.178    0  3  3  0  2    0 -3 -3  0  6   1751.80  1.71E-25
 32  2   2170.69947    7   2170.72372   0   0   0   0 .000000      0.02425     13.86574       0.175    0  3  3  0  2    0 -3 -3  0  6   1753.10  1.55E-25
 33  1   2198.43204    7   2198.45772   0   0   0   0 .000000      0.02568     13.94011       0.184    0  3  3  0  2    0 -3 -3  0  6   1754.43  1.40E-25
 34  2   2227.00685    7   2227.03072   0   0   0   0 .000000      0.02387     14.01724       0.170    0  3  3  0  2    0 -3 -3  0  6   1755.81  1.26E-25
 35  1   2256.41846    7   2256.44257   0   0   0   0 .000000      0.02411     14.09717       0.171    0  3  3  0  2    0 -3 -3  0  6   1757.22  1.13E-25
 36  2   2286.67016    7   2286.69313   0   0   0   0 .000000      0.02297     14.17992       0.162    0  3  3  0  2    0 -3 -3  0  6   1758.67  1.01E-25
 37  1   2317.75852    7   2317.78228   0   0   0   0 .000000      0.02376     14.26555       0.167    0  3  3  0  2    0 -3 -3  0  6   1760.16  8.91E-26
 38  2   2349.68733    7   2349.70985   0   0   0   0 .000000      0.02252     14.35408       0.157    0  3  3  0  2    0 -3 -3  0  6   1761.69  7.86E-26
 39  1   2382.45152    7   2382.47570   0   0   0   0 .000000      0.02418     14.44554       0.167    0  3  3  0  2    0 -3 -3  0  6   1763.25  6.90E-26
 40  2   2416.05611    7   2416.07968   0   0   0   0 .000000      0.02357     14.53998       0.162    0  3  3  0  2    0 -3 -3  0  6   1764.86  6.02E-26
 41  1   2450.49846    7   2450.52161   0   0   0   0 .000000      0.02315     14.63742       0.158    0  3  3  0  2    0 -3 -3  0  6   1766.50  5.24E-26
 42  2   2485.77803    7   2485.80134   0   0   0   0 .000000      0.02331     14.73791       0.158    0  3  3  0  2    0 -3 -3  0  6   1768.18  4.53E-26
 43  1   2521.89704    7   2521.91868   0   0   0   0 .000000      0.02164     14.84144       0.146    0  3  3  0  2    0 -3 -3  0  6   1769.90  3.90E-26
 44  2   2558.85013    7   2558.87350   0   0   0   0 .000000      0.02337     14.94813       0.156    0  3  3  0  2    0 -3 -3  0  6   1771.65  3.35E-26
 45  1   2596.64208    7   2596.66557   0   0   0   0 .000000      0.02349     15.05793       0.156    0  3  3  0  2    0 -3 -3  0  6   1773.44  2.86E-26
 46  2   2635.27504    7   2635.29473   0   0   0   0 .000000      0.01969     15.17090       0.130    0  3  3  0  2    0 -3 -3  0  6   1775.28  2.43E-26
 48  2   2715.04229    7   2715.06354   0   0   0   0 .000000      0.02125     15.40646       0.138    0  3  3  0  2    0 -3 -3  0  6   1779.04  1.73E-26
 49  1   2756.17671    7   2756.20280   0   0   0   0 .000000      0.02609     15.52912       0.168    0  3  3  0  2    0 -3 -3  0  6   1780.98  1.45E-26
  3  2   3869.25585   19   3869.28557   0   0   0   0 .000000      0.02972     12.07690       0.246    0  3  3  1  1    0 -3 -3 -1  7   3869.26  3.98E-25
  4  1   3872.59475   22   3872.62419   0   0   0   0 .000000      0.02944     12.07240       0.244    0  3  3  1  1    0 -3 -3 -1  7   3869.39  3.02E-25
  5  2   3876.76660   23   3876.79743   0   0   0   0 .000000      0.03083     12.06679       0.255    0  3  3  1  1    0 -3 -3 -1  7   3869.57  3.20E-25
  6  1   3881.77549   24   3881.80528   0   0   0   0 .000000      0.02979     12.06008       0.247    0  3  3  1  1    0 -3 -3 -1  7   3869.78  3.95E-25
  7  2   3887.61681   24   3887.64771   0   0   0   0 .000000      0.03090     12.05228       0.256    0  3  3  1  1    0 -3 -3 -1  7   3870.02  4.60E-25
  8  1   3894.29319   24   3894.32471   0   0   0   0 .000000      0.03152     12.04340       0.262    0  3  3  1  1    0 -3 -3 -1  7   3870.29  5.16E-25
  9  2   3901.80577   24   3901.83625   0   0   0   0 .000000      0.03048     12.03347       0.253    0  3  3  1  1    0 -3 -3 -1  7   3870.61  5.63E-25
 10  1   3910.15171   24   3910.18229   0   0   0   0 .000000      0.03058     12.02248       0.254    0  3  3  1  1    0 -3 -3 -1  7   3870.95  6.02E-25
 11  2   3919.33165   24   3919.36280   0   0   0   0 .000000      0.03115     12.01048       0.259    0  3  3  1  1    0 -3 -3 -1  7   3871.33  6.33E-25
 12  1   3929.34674   24   3929.37774   0   0   0   0 .000000      0.03100     11.99747       0.258    0  3  3  1  1    0 -3 -3 -1  7   3871.75  6.69E-25
 13  2   3940.19572   24   3940.22706   0   0   0   0 .000000      0.03134     11.98348       0.262    0  3  3  1  1    0 -3 -3 -1  7   3872.20  6.97E-25
 14  1   3951.87987   24   3951.91073   0   0   0   0 .000000      0.03086     11.96854       0.258    0  3  3  1  1    0 -3 -3 -1  7   3872.68  7.17E-25
 15  2   3964.39769   24   3964.42870   0   0   0   0 .000000      0.03101     11.95267       0.259    0  3  3  1  1    0 -3 -3 -1  7   3873.20  7.30E-25
 16  1   3977.75068   24   3977.78090   0   0   0   0 .000000      0.03022     11.93590       0.253    0  3  3  1  1    0 -3 -3 -1  7   3873.75  7.36E-25
 17  2   3991.93777   24   3991.96729   0   0   0   0 .000000      0.02952     11.91827       0.248    0  3  3  1  1    0 -3 -3 -1  7   3874.34  7.36E-25
 18  1   4006.95775   24   4006.98780   0   0   0   0 .000000      0.03005     11.89980       0.253    0  3  3  1  1    0 -3 -3 -1  7   3874.96  7.29E-25
 19  2   4022.81054   24   4022.84238   0   0   0   0 .000000      0.03184     11.88054       0.268    0  3  3  1  1    0 -3 -3 -1  7   3875.61  7.17E-25
 20  1   4039.50030   24   4039.53098   0   0   0   0 .000000      0.03068     11.86054       0.259    0  3  3  1  1    0 -3 -3 -1  7   3876.30  7.01E-25
 21  2   4057.02223   24   4057.05347   0   0   0   0 .000000      0.03124     11.83979       0.264    0  3  3  1  1    0 -3 -3 -1  7   3877.02  6.79E-25
 22  1   4075.37845   24   4075.40983   0   0   0   0 .000000      0.03138     11.81839       0.266    0  3  3  1  1    0 -3 -3 -1  7   3877.78  6.54E-25
 23  2   4094.56923   24   4094.59997   0   0   0   0 .000000      0.03074     11.79635       0.261    0  3  3  1  1    0 -3 -3 -1  7   3878.57  6.26E-25
 24  1   4114.59272   24   4114.62382   0   0   0   0 .000000      0.03110     11.77373       0.264    0  3  3  1  1    0 -3 -3 -1  7   3879.39  5.96E-25
 25  2   4135.44993   24   4135.48128   0   0   0   0 .000000      0.03135     11.75059       0.267    0  3  3  1  1    0 -3 -3 -1  7   3880.25  5.63E-25
 26  1   4157.14096   24   4157.17227   0   0   0   0 .000000      0.03131     11.72696       0.267    0  3  3  1  1    0 -3 -3 -1  7   3881.14  5.30E-25
 27  2   4179.66520   24   4179.69671   0   0   0   0 .000000      0.03151     11.70291       0.269    0  3  3  1  1    0 -3 -3 -1  7   3882.07  4.95E-25
 28  1   4203.02343   24   4203.05450   0   0   0   0 .000000      0.03107     11.67850       0.266    0  3  3  1  1    0 -3 -3 -1  7   3883.02  4.60E-25
 29  2   4227.21404   24   4227.24555   0   0   0   0 .000000      0.03151     11.65377       0.270    0  3  3  1  1    0 -3 -3 -1  7   3884.01  4.25E-25
 30  1   4252.23801   24   4252.26975   0   0   0   0 .000000      0.03174     11.62881       0.273    0  3  3  1  1    0 -3 -3 -1  7   3885.04  3.91E-25
 31  2   4278.09572   24   4278.12701   0   0   0   0 .000000      0.03129     11.60367       0.270    0  3  3  1  1    0 -3 -3 -1  7   3886.10  3.58E-25
 32  1   4304.78781   24   4304.81721   0   0   0   0 .000000      0.02940     11.57841       0.254    0  3  3  1  1    0 -3 -3 -1  7   3887.19  3.26E-25
 33  2   4332.30807   24   4332.34027   0   0   0   0 .000000      0.03220     11.55312       0.279    0  3  3  1  1    0 -3 -3 -1  7   3888.31  2.95E-25
 34  1   4360.66548   24   4360.69605   0   0   0   0 .000000      0.03057     11.52785       0.265    0  3  3  1  1    0 -3 -3 -1  7   3889.47  2.66E-25
 35  2   4389.85206   24   4389.88444   0   0   0   0 .000000      0.03238     11.50270       0.282    0  3  3  1  1    0 -3 -3 -1  7   3890.65  2.38E-25
 36  1   4419.87433   24   4419.90534   0   0   0   0 .000000      0.03101     11.47773       0.270    0  3  3  1  1    0 -3 -3 -1  7   3891.87  2.12E-25
 37  2   4450.72631   24   4450.75861   0   0   0   0 .000000      0.03230     11.45303       0.282    0  3  3  1  1    0 -3 -3 -1  7   3893.13  1.88E-25
 38  1   4482.41139   24   4482.44414   0   0   0   0 .000000      0.03275     11.42868       0.287    0  3  3  1  1    0 -3 -3 -1  7   3894.41  1.66E-25
 39  2   4514.92975   24   4514.96179   0   0   0   0 .000000      0.03204     11.40477       0.281    0  3  3  1  1    0 -3 -3 -1  7   3895.73  1.46E-25
 40  1   4548.28058   24   4548.31144   0   0   0   0 .000000      0.03086     11.38138       0.271    0  3  3  1  1    0 -3 -3 -1  7   3897.08  1.28E-25
 41  2   4582.46081   24   4582.49294   0   0   0   0 .000000      0.03213     11.35861       0.283    0  3  3  1  1    0 -3 -3 -1  7   3898.46  1.11E-25
 42  1   4617.47491   24   4617.50618   0   0   0   0 .000000      0.03127     11.33655       0.276    0  3  3  1  1    0 -3 -3 -1  7   3899.87  9.66E-26
 43  2   4653.31891   24   4653.35099   0   0   0   0 .000000      0.03208     11.31530       0.284    0  3  3  1  1    0 -3 -3 -1  7   3901.32  8.33E-26
 44  1   4689.99574   24   4690.02725   0   0   0   0 .000000      0.03151     11.29496       0.279    0  3  3  1  1    0 -3 -3 -1  7   3902.80  7.15E-26
 45  2   4727.50321   24   4727.53480   0   0   0   0 .000000      0.03159     11.27563       0.280    0  3  3  1  1    0 -3 -3 -1  7   3904.30  6.11E-26
 46  1   4765.84164   24   4765.87350   0   0   0   0 .000000      0.03186     11.25740       0.283    0  3  3  1  1    0 -3 -3 -1  7   3905.84  5.20E-26
 47  2   4805.01083   24   4805.04318   0   0   0   0 .000000      0.03235     11.24039       0.288    0  3  3  1  1    0 -3 -3 -1  7   3907.41  4.40E-26
 48  1   4845.00835   24   4845.04369   0   0   0   0 .000000      0.03534     11.22471       0.315    0  3  3  1  1    0 -3 -3 -1  7   3909.01  3.71E-26
 49  2   4885.84260   24   4885.87488   0   0   0   0 .000000      0.03228     11.21046       0.288    0  3  3  1  1    0 -3 -3 -1  7   3910.64  3.12E-26
 51  2   4969.99654   24   4970.02860   0   0   0   0 .000000      0.03206     11.18671       0.287    0  3  3  1  1    0 -3 -3 -1  7   3914.00  2.16E-26
 52  1   5013.31918   24   5013.35080   0   0   0   0 .000000      0.03162     11.17744       0.283    0  3  3  1  1    0 -3 -3 -1  7   3915.72  1.79E-26
  3  1   3869.25560   32   3869.28553   0   0   0   0 .000000      0.02993     12.09530       0.247    0  3  3  1  2    0 -3 -3 -1  7   3869.26  3.98E-25
  4  2   3872.59478   35   3872.62414   0   0   0   0 .000000      0.02936     12.10307       0.243    0  3  3  1  2    0 -3 -3 -1  7   3869.39  3.02E-25
  5  1   3876.76672   36   3876.79738   0   0   0   0 .000000      0.03066     12.11279       0.253    0  3  3  1  2    0 -3 -3 -1  7   3869.57  3.20E-25
  6  2   3881.77538   37   3881.80523   0   0   0   0 .000000      0.02985     12.12448       0.246    0  3  3  1  2    0 -3 -3 -1  7   3869.78  3.95E-25
  7  1   3887.61702   37   3887.64767   0   0   0   0 .000000      0.03065     12.13815       0.252    0  3  3  1  2    0 -3 -3 -1  7   3870.02  4.60E-25
  8  2   3894.29260   37   3894.32467   0   0   0   0 .000000      0.03207     12.15380       0.264    0  3  3  1  2    0 -3 -3 -1  7   3870.29  5.16E-25
  9  1   3901.80613   37   3901.83620   0   0   0   0 .000000      0.03007     12.17145       0.247    0  3  3  1  2    0 -3 -3 -1  7   3870.61  5.63E-25
 10  2   3910.15193   37   3910.18224   0   0   0   0 .000000      0.03031     12.19112       0.249    0  3  3  1  2    0 -3 -3 -1  7   3870.95  6.02E-25
 11  1   3919.33227   37   3919.36274   0   0   0   0 .000000      0.03047     12.21282       0.250    0  3  3  1  2    0 -3 -3 -1  7   3871.33  6.33E-25
 12  2   3929.34734   37   3929.37767   0   0   0   0 .000000      0.03033     12.23657       0.248    0  3  3  1  2    0 -3 -3 -1  7   3871.75  6.69E-25
 13  1   3940.19665   37   3940.22699   0   0   0   0 .000000      0.03034     12.26241       0.247    0  3  3  1  2    0 -3 -3 -1  7   3872.20  6.97E-25
 14  2   3951.88099   37   3951.91065   0   0   0   0 .000000      0.02966     12.29033       0.241    0  3  3  1  2    0 -3 -3 -1  7   3872.68  7.17E-25
 15  1   3964.39940   37   3964.42859   0   0   0   0 .000000      0.02919     12.32036       0.237    0  3  3  1  2    0 -3 -3 -1  7   3873.20  7.30E-25
 16  2   3977.74983   37   3977.78077   0   0   0   0 .000000      0.03094     12.35254       0.250    0  3  3  1  2    0 -3 -3 -1  7   3873.75  7.36E-25
 17  1   3991.93722   37   3991.96712   0   0   0   0 .000000      0.02990     12.38689       0.241    0  3  3  1  2    0 -3 -3 -1  7   3874.34  7.36E-25
 18  2   4006.95756   37   4006.98758   0   0   0   0 .000000      0.03002     12.42343       0.242    0  3  3  1  2    0 -3 -3 -1  7   3874.96  7.29E-25
 19  1   4022.81102   37   4022.84210   0   0   0   0 .000000      0.03108     12.46219       0.249    0  3  3  1  2    0 -3 -3 -1  7   3875.61  7.17E-25
 20  2   4039.49854   37   4039.53059   0   0   0   0 .000000      0.03205     12.50320       0.256    0  3  3  1  2    0 -3 -3 -1  7   3876.30  7.01E-25
 21  1   4057.02129   37   4057.05299   0   0   0   0 .000000      0.03170     12.54650       0.253    0  3  3  1  2    0 -3 -3 -1  7   3877.02  6.79E-25
 22  2   4075.37821   37   4075.40921   0   0   0   0 .000000      0.03100     12.59210       0.246    0  3  3  1  2    0 -3 -3 -1  7   3877.78  6.54E-25
 23  1   4094.56737   37   4094.59919   0   0   0   0 .000000      0.03182     12.64005       0.252    0  3  3  1  2    0 -3 -3 -1  7   3878.57  6.26E-25
 24  2   4114.59132   37   4114.62282   0   0   0   0 .000000      0.03150     12.69037       0.248    0  3  3  1  2    0 -3 -3 -1  7   3879.39  5.96E-25
 25  1   4135.44849   37   4135.48003   0   0   0   0 .000000      0.03154     12.74310       0.247    0  3  3  1  2    0 -3 -3 -1  7   3880.25  5.63E-25
 26  2   4157.13846   37   4157.17071   0   0   0   0 .000000      0.03225     12.79827       0.252    0  3  3  1  2    0 -3 -3 -1  7   3881.14  5.30E-25
 27  1   4179.66313   37   4179.69477   0   0   0   0 .000000      0.03164     12.85593       0.246    0  3  3  1  2    0 -3 -3 -1  7   3882.06  4.95E-25
 28  2   4203.02038   37   4203.05211   0   0   0   0 .000000      0.03173     12.91609       0.246    0  3  3  1  2    0 -3 -3 -1  7   3883.02  4.60E-25
 29  1   4227.21134   37   4227.24263   0   0   0   0 .000000      0.03129     12.97880       0.241    0  3  3  1  2    0 -3 -3 -1  7   3884.01  4.26E-25
 30  2   4252.23389   37   4252.26621   0   0   0   0 .000000      0.03232     13.04409       0.248    0  3  3  1  2    0 -3 -3 -1  7   3885.03  3.91E-25
 31  1   4278.09026   37   4278.12272   0   0   0   0 .000000      0.03246     13.11200       0.248    0  3  3  1  2    0 -3 -3 -1  7   3886.09  3.58E-25
 32  2   4304.77972   37   4304.81207   0   0   0   0 .000000      0.03235     13.18256       0.245    0  3  3  1  2    0 -3 -3 -1  7   3887.18  3.26E-25
 33  1   4332.30259   37   4332.33413   0   0   0   0 .000000      0.03154     13.25582       0.238    0  3  3  1  2    0 -3 -3 -1  7   3888.30  2.95E-25
 34  2   4360.65669   37   4360.68876   0   0   0   0 .000000      0.03207     13.33180       0.241    0  3  3  1  2    0 -3 -3 -1  7   3889.46  2.66E-25
 35  1   4389.84469   37   4389.87583   0   0   0   0 .000000      0.03114     13.41054       0.232    0  3  3  1  2    0 -3 -3 -1  7   3890.64  2.38E-25
 36  2   4419.86206   37   4419.89521   0   0   0   0 .000000      0.03315     13.49208       0.246    0  3  3  1  2    0 -3 -3 -1  7   3891.86  2.12E-25
 37  1   4450.71447   37   4450.74675   0   0   0   0 .000000      0.03228     13.57645       0.238    0  3  3  1  2    0 -3 -3 -1  7   3893.11  1.88E-25
 38  2   4482.39713   37   4482.43031   0   0   0   0 .000000      0.03318     13.66368       0.243    0  3  3  1  2    0 -3 -3 -1  7   3894.40  1.66E-25
 39  1   4514.91296   37   4514.94574   0   0   0   0 .000000      0.03278     13.75382       0.238    0  3  3  1  2    0 -3 -3 -1  7   3895.71  1.46E-25
 40  2   4548.26041   37   4548.29287   0   0   0   0 .000000      0.03246     13.84689       0.234    0  3  3  1  2    0 -3 -3 -1  7   3897.06  1.28E-25
 41  1   4582.43867   37   4582.47157   0   0   0   0 .000000      0.03290     13.94294       0.236    0  3  3  1  2    0 -3 -3 -1  7   3898.44  1.11E-25
 42  2   4617.44947   37   4617.48164   0   0   0   0 .000000      0.03217     14.04198       0.229    0  3  3  1  2    0 -3 -3 -1  7   3899.85  9.66E-26
 43  1   4653.28978   37   4653.32292   0   0   0   0 .000000      0.03314     14.14404       0.234    0  3  3  1  2    0 -3 -3 -1  7   3901.29  8.33E-26
 44  2   4689.96244   37   4689.99527   0   0   0   0 .000000      0.03283     14.24920       0.230    0  3  3  1  2    0 -3 -3 -1  7   3902.76  7.15E-26
 45  1   4727.46859   37   4727.49847   0   0   0   0 .000000      0.02988     14.35744       0.208    0  3  3  1  2    0 -3 -3 -1  7   3904.27  6.11E-26
 46  2   4765.80083   37   4765.83234   0   0   0   0 .000000      0.03151     14.46881       0.218    0  3  3  1  2    0 -3 -3 -1  7   3905.80  5.20E-26
 47  1   4804.96464   37   4804.99671   0   0   0   0 .000000      0.03207     14.58333       0.220    0  3  3  1  2    0 -3 -3 -1  7   3907.36  4.41E-26
 50  2   4927.43626   37   4927.47077   0   0   0   0 .000000      0.03451     14.94611       0.231    0  3  3  1  2    0 -3 -3 -1  7   3912.24  2.60E-26
 52  2   5013.23802   37   5013.26890   0   0   0   0 .000000      0.03088     15.20424       0.203    0  3  3  1  2    0 -3 -3 -1  7   3915.64  1.79E-26
 53  1   5057.37945   37   5057.41195   0   0   0   0 .000000      0.03250     15.33826       0.212    0  3  3  1  2    0 -3 -3 -1  7   3917.38  1.48E-26
  4  1   5981.30944   67   5981.35094   0   0   0   0 .000000      0.04150     11.41147       0.364    0  3  3  2  1    0 -3 -3 -2  8   5978.11  3.93E-28
  5  2   5985.45259   74   5985.49195   0   0   0   0 .000000      0.03936     11.40597       0.345    0  3  3  2  1    0 -3 -3 -2  8   5978.25  4.19E-28
  6  1   5990.42125   80   5990.46113   0   0   0   0 .000000      0.03988     11.39940       0.350    0  3  3  2  1    0 -3 -3 -2  8   5978.42  5.17E-28
  8  1   6002.84310   86   6002.88389   0   0   0   0 .000000      0.04079     11.38307       0.358    0  3  3  2  1    0 -3 -3 -2  8   5978.84  6.77E-28
  9  2   6010.29940   87   6010.33742   0   0   0   0 .000000      0.03802     11.37334       0.334    0  3  3  2  1    0 -3 -3 -2  8   5979.10  7.40E-28
 10  1   6018.57894   88   6018.61901   0   0   0   0 .000000      0.04007     11.36259       0.353    0  3  3  2  1    0 -3 -3 -2  8   5979.38  7.92E-28
 11  2   6027.68898   88   6027.72862   0   0   0   0 .000000      0.03964     11.35084       0.349    0  3  3  2  1    0 -3 -3 -2  8   5979.69  8.34E-28
 12  1   6037.62674   88   6037.66622   0   0   0   0 .000000      0.03948     11.33812       0.348    0  3  3  2  1    0 -3 -3 -2  8   5980.03  8.66E-28
 13  2   6048.39374   88   6048.43177   0   0   0   0 .000000      0.03803     11.32444       0.336    0  3  3  2  1    0 -3 -3 -2  8   5980.39  8.99E-28
 14  1   6059.98625   88   6060.02521   0   0   0   0 .000000      0.03896     11.30983       0.345    0  3  3  2  1    0 -3 -3 -2  8   5980.79  9.25E-28
 16  1   6085.65647   88   6085.69561   0   0   0   0 .000000      0.03914     11.27794       0.347    0  3  3  2  1    0 -3 -3 -2  8   5981.66  9.49E-28
 18  1   6114.63668   88   6114.67698   0   0   0   0 .000000      0.04030     11.24271       0.358    0  3  3  2  1    0 -3 -3 -2  8   5982.64  9.40E-28
 19  2   6130.36945   88   6130.40914   0   0   0   0 .000000      0.03969     11.22393       0.354    0  3  3  2  1    0 -3 -3 -2  8   5983.17  9.24E-28
 20  1   6146.92708   88   6146.96888   0   0   0   0 .000000      0.04180     11.20444       0.373    0  3  3  2  1    0 -3 -3 -2  8   5983.73  9.02E-28
 21  2   6164.31316   88   6164.35605   0   0   0   0 .000000      0.04289     11.18422       0.384    0  3  3  2  1    0 -3 -3 -2  8   5984.31  8.75E-28
 22  1   6182.53000   88   6182.57068   0   0   0   0 .000000      0.04068     11.16338       0.364    0  3  3  2  1    0 -3 -3 -2  8   5984.93  8.42E-28
 23  2   6201.57058   88   6201.61265   0   0   0   0 .000000      0.04207     11.14195       0.378    0  3  3  2  1    0 -3 -3 -2  8   5985.57  8.06E-28
 24  1   6221.43967   88   6221.48188   0   0   0   0 .000000      0.04221     11.11997       0.380    0  3  3  2  1    0 -3 -3 -2  8   5986.24  7.67E-28
 25  2   6242.13610   88   6242.17830   0   0   0   0 .000000      0.04220     11.09750       0.380    0  3  3  2  1    0 -3 -3 -2  8   5986.94  7.25E-28
 26  1   6263.65965   88   6263.70182   0   0   0   0 .000000      0.04217     11.07458       0.381    0  3  3  2  1    0 -3 -3 -2  8   5987.66  6.82E-28
 27  2   6286.01274   88   6286.05235   0   0   0   0 .000000      0.03961     11.05128       0.358    0  3  3  2  1    0 -3 -3 -2  8   5988.41  6.37E-28
 28  1   6309.18986   88   6309.22980   0   0   0   0 .000000      0.03994     11.02765       0.362    0  3  3  2  1    0 -3 -3 -2  8   5989.19  5.92E-28
 29  2   6333.19322   88   6333.23407   0   0   0   0 .000000      0.04085     11.00376       0.371    0  3  3  2  1    0 -3 -3 -2  8   5989.99  5.48E-28
 30  1   6358.02168   88   6358.06508   0   0   0   0 .000000      0.04340     10.97966       0.395    0  3  3  2  1    0 -3 -3 -2  8   5990.82  5.04E-28
 31  2   6383.67987   88   6383.72271   0   0   0   0 .000000      0.04284     10.95543       0.391    0  3  3  2  1    0 -3 -3 -2  8   5991.68  4.61E-28
 33  2   6437.47640   88   6437.51745   0   0   0   0 .000000      0.04105     10.90684       0.376    0  3  3  2  1    0 -3 -3 -2  8   5993.48  3.80E-28
 34  1   6465.61184   88   6465.65433   0   0   0   0 .000000      0.04249     10.88262       0.390    0  3  3  2  1    0 -3 -3 -2  8   5994.41  3.42E-28
 36  1   6524.36463   88   6524.40657   0   0   0   0 .000000      0.04194     10.83475       0.387    0  3  3  2  1    0 -3 -3 -2  8   5996.36  2.74E-28
 38  1   6586.41845   88   6586.46264   0   0   0   0 .000000      0.04419     10.78817       0.410    0  3  3  2  1    0 -3 -3 -2  8   5998.42  2.15E-28
 40  1   6651.78036   88   6651.82154   0   0   0   0 .000000      0.04118     10.74355       0.383    0  3  3  2  1    0 -3 -3 -2  8   6000.58  1.65E-28
 42  1   6720.43799   88   6720.48224   0   0   0   0 .000000      0.04425     10.70166       0.414    0  3  3  2  1    0 -3 -3 -2  8   6002.84  1.25E-28
  3  1   5977.99791   86   5978.03812   0   0   0   0 .000000      0.04021     -4.26565      -0.943    0  3  3  2  2    0 -3 -3 -2  8   5978.00  5.18E-28
  4  2   5981.31040   97   5981.35095   0   0   0   0 .000000      0.04055     -4.29182      -0.945    0  3  3  2  2    0 -3 -3 -2  8   5978.11  3.93E-28
  5  1   5985.45252  104   5985.49196   0   0   0   0 .000000      0.03944     -4.32442      -0.912    0  3  3  2  2    0 -3 -3 -2  8   5978.25  4.19E-28
  6  2   5990.42046  110   5990.46113   0   0   0   0 .000000      0.04067     -4.36338      -0.932    0  3  3  2  2    0 -3 -3 -2  8   5978.42  5.17E-28
  7  1   5996.21695  113   5996.25845   0   0   0   0 .000000      0.04150     -4.40861      -0.941    0  3  3  2  2    0 -3 -3 -2  8   5978.62  6.03E-28
  8  2   6002.84494  116   6002.88389   0   0   0   0 .000000      0.03895     -4.46001      -0.873    0  3  3  2  2    0 -3 -3 -2  8   5978.84  6.77E-28
  9  1   6010.29754  117   6010.33742   0   0   0   0 .000000      0.03988     -4.51748      -0.883    0  3  3  2  2    0 -3 -3 -2  8   5979.10  7.40E-28
 10  2   6018.57797  118   6018.61901   0   0   0   0 .000000      0.04104     -4.58083      -0.896    0  3  3  2  2    0 -3 -3 -2  8   5979.38  7.92E-28
 11  1   6027.68843  118   6027.72862   0   0   0   0 .000000      0.04019     -4.64998      -0.864    0  3  3  2  2    0 -3 -3 -2  8   5979.69  8.34E-28
 12  2   6037.62635  118   6037.66621   0   0   0   0 .000000      0.03986     -4.72476      -0.844    0  3  3  2  2    0 -3 -3 -2  8   5980.03  8.66E-28
 13  1   6048.39253  118   6048.43175   0   0   0   0 .000000      0.03922     -4.80497      -0.816    0  3  3  2  2    0 -3 -3 -2  8   5980.39  8.99E-28
 14  2   6059.98349  118   6060.02518   0   0   0   0 .000000      0.04169     -4.89045      -0.852    0  3  3  2  2    0 -3 -3 -2  8   5980.78  9.25E-28
 15  1   6072.40881  118   6072.44645   0   0   0   0 .000000      0.03764     -4.98102      -0.756    0  3  3  2  2    0 -3 -3 -2  8   5981.21  9.41E-28
 16  2   6085.65772  118   6085.69552   0   0   0   0 .000000      0.03780     -5.07642      -0.745    0  3  3  2  2    0 -3 -3 -2  8   5981.66  9.49E-28
 18  2   6114.63697  118   6114.67680   0   0   0   0 .000000      0.03983     -5.28103      -0.754    0  3  3  2  2    0 -3 -3 -2  8   5982.64  9.40E-28
 19  1   6130.36984  118   6130.40889   0   0   0   0 .000000      0.03905     -5.38969      -0.724    0  3  3  2  2    0 -3 -3 -2  8   5983.17  9.24E-28
 20  2   6146.92665  118   6146.96851   0   0   0   0 .000000      0.04186     -5.50228      -0.761    0  3  3  2  2    0 -3 -3 -2  8   5983.73  9.02E-28
 21  1   6164.31415  118   6164.35560   0   0   0   0 .000000      0.04145     -5.61870      -0.738    0  3  3  2  2    0 -3 -3 -2  8   5984.31  8.75E-28
 22  2   6182.53031  118   6182.57008   0   0   0   0 .000000      0.03977     -5.73860      -0.693    0  3  3  2  2    0 -3 -3 -2  8   5984.93  8.42E-28
 23  1   6201.57025  118   6201.61187   0   0   0   0 .000000      0.04162     -5.86137      -0.710    0  3  3  2  2    0 -3 -3 -2  8   5985.57  8.06E-28
 24  2   6221.43912  118   6221.48088   0   0   0   0 .000000      0.04176     -5.98713      -0.698    0  3  3  2  2    0 -3 -3 -2  8   5986.24  7.67E-28
 25  1   6242.13647  118   6242.17703   0   0   0   0 .000000      0.04056     -6.11607      -0.663    0  3  3  2  2    0 -3 -3 -2  8   5986.94  7.25E-28
 26  2   6263.66208  118   6263.70022   0   0   0   0 .000000      0.03814     -6.24717      -0.610    0  3  3  2  2    0 -3 -3 -2  8   5987.66  6.82E-28
 27  1   6286.00699  118   6286.05035   0   0   0   0 .000000      0.04336     -6.38044      -0.680    0  3  3  2  2    0 -3 -3 -2  8   5988.41  6.37E-28
 28  2   6309.18741  118   6309.22733   0   0   0   0 .000000      0.03992     -6.51569      -0.613    0  3  3  2  2    0 -3 -3 -2  8   5989.19  5.92E-28
 29  1   6333.19078  118   6333.23105   0   0   0   0 .000000      0.04027     -6.65263      -0.605    0  3  3  2  2    0 -3 -3 -2  8   5989.99  5.48E-28
 31  1   6383.67856  118   6383.71825   0   0   0   0 .000000      0.03969     -6.93084      -0.573    0  3  3  2  2    0 -3 -3 -2  8   5991.68  4.61E-28
 33  1   6437.46965  118   6437.51103   0   0   0   0 .000000      0.04138     -7.21338      -0.574    0  3  3  2  2    0 -3 -3 -2  8   5993.47  3.80E-28
 34  2   6465.60522  118   6465.64670   0   0   0   0 .000000      0.04148     -7.35580      -0.564    0  3  3  2  2    0 -3 -3 -2  8   5994.41  3.42E-28
 38  2   6586.40679  118   6586.44812   0   0   0   0 .000000      0.04133     -7.92950      -0.521    0  3  3  2  2    0 -3 -3 -2  8   5998.41  2.15E-28
 40  2   6651.76056  118   6651.80205   0   0   0   0 .000000      0.04149     -8.21693      -0.505    0  3  3  2  2    0 -3 -3 -2  8   6000.56  1.65E-28
  4  1   8061.36266  154   8061.42304   0   0   0   0 .000000      0.06038     -3.47162      -1.739    0  3  3  3  1    0 -3 -3 -3  9   8058.16  7.43E-30
  6  1   8070.40266  193   8070.46218   0   0   0   0 .000000      0.05952     -3.56225      -1.671    0  3  3  3  1    0 -3 -3 -3  9   8058.40  9.79E-30
  8  1   8082.72602  216   8082.78805   0   0   0   0 .000000      0.06203      3.52814       1.758    0  3  3  3  1    0 -3 -3 -3  9   8058.73  1.28E-29
  9  2   8090.12229  223   8090.18345   0   0   0   0 .000000      0.06116      3.35032       1.825    0  3  3  3  1    0 -3 -3 -3  9   8058.92  1.40E-29
 10  1   8098.33802  228   8098.40045   0   0   0   0 .000000      0.06243      3.15271       1.980    0  3  3  3  1    0 -3 -3 -3  9   8059.14  1.50E-29
 11  2   8107.37729  231   8107.43902   0   0   0   0 .000000      0.06173      2.93529       2.103    0  3  3  3  1    0 -3 -3 -3  9   8059.38  1.58E-29
 12  1   8117.23802  233   8117.29912   0   0   0   0 .000000      0.06110      2.69804       2.265    0  3  3  3  1    0 -3 -3 -3  9   8059.64  1.64E-29
 13  2   8127.91729  234   8127.98071   0   0   0   0 .000000      0.06342      2.44100       2.598    0  3  3  3  1    0 -3 -3 -3  9   8059.92  1.70E-29
 14  1   8139.42182  234   8139.48374   0   0   0   0 .000000      0.06192      2.16409       2.861    0  3  3  3  1    0 -3 -3 -3  9   8060.22  1.75E-29
 15  2   8151.74548  234   8151.80817   0   0   0   0 .000000      0.06269      1.86738       3.357    0  3  3  3  1    0 -3 -3 -3  9   8060.55  1.78E-29
 16  1   8164.89182  234   8164.95394   0   0   0   0 .000000      0.06212      1.55080       4.006    0  3  3  3  1    0 -3 -3 -3  9   8060.89  1.79E-29
 17  2   8178.85648  234   8178.92101   0   0   0   0 .000000      0.06453      1.21441       5.313    0  3  3  3  1    0 -3 -3 -3  9   8061.26  1.79E-29
 18  1   8193.64722  234   8193.70931   0   0   0   0 .000000      0.06209      0.85824       7.234    0  3  3  3  1    0 -3 -3 -3  9   8061.65  1.77E-29
 24  1   8299.61546  233   8299.68135   0   0   0   0 .000000      0.06589     -1.69341      -3.891    0  3  3  3  1    0 -3 -3 -3  9   8064.42  1.44E-29
 25  2   8320.15223  233   8320.21639   0   0   0   0 .000000      0.06416     -2.18694      -2.934    0  3  3  3  1    0 -3 -3 -3  9   8064.95  1.36E-29
 26  1   8341.50734  233   8341.57208   0   0   0   0 .000000      0.06474     -2.69954      -2.398    0  3  3  3  1    0 -3 -3 -3  9   8065.51  1.28E-29
 27  2   8363.68236  233   8363.74835   0   0   0   0 .000000      0.06599     -3.23081      -2.042    0  3  3  3  1    0 -3 -3 -3  9   8066.08  1.20E-29
 28  1   8386.67822  233   8386.74509   0   0   0   0 .000000      0.06687     -3.78012      -1.769    0  3  3  3  1    0 -3 -3 -3  9   8066.68  1.11E-29
 34  1   8541.88316  233   8541.95013   0   0   0   0 .000000      0.06697     -7.32460      -0.914    0  3  3  3  1    0 -3 -3 -3  9   8070.68  6.40E-30
 37  2   8630.55119  233   8630.62087   0   0   0   0 .000000      0.06968      8.14037       0.856    0  3  3  3  1    0 -3 -3 -3  9   8072.95  4.54E-30
 39  2   8693.75946  233   8693.83193   0   0   0   0 .000000      0.07247      6.85364       1.057    0  3  3  3  1    0 -3 -3 -3  9   8074.56  3.52E-30
 40  1   8726.59278  233   8726.66627   0   0   0   0 .000000      0.07349      6.19135       1.187    0  3  3  3  1    0 -3 -3 -3  9   8075.39  3.08E-30
 41  2   8760.24590  233   8760.31963   0   0   0   0 .000000      0.07373      5.51669       1.336    0  3  3  3  1    0 -3 -3 -3  9   8076.25  2.68E-30
  4  2   8061.36274  215   8061.42307   0   0   0   0 .000000      0.06033     -3.47158      -1.738    0  3  3  3  2    0 -3 -3 -3  9   8058.16  7.43E-30
  6  2   8070.40285  254   8070.46221   0   0   0   0 .000000      0.05936     -3.56222      -1.666    0  3  3  3  2    0 -3 -3 -3  9   8058.40  9.79E-30
  8  2   8082.72641  277   8082.78808   0   0   0   0 .000000      0.06167      3.52811       1.748    0  3  3  3  2    0 -3 -3 -3  9   8058.73  1.28E-29
  9  1   8090.12321  284   8090.18348   0   0   0   0 .000000      0.06027      3.35026       1.799    0  3  3  3  2    0 -3 -3 -3  9   8058.92  1.40E-29
 10  2   8098.33762  289   8098.40047   0   0   0   0 .000000      0.06285      3.15260       1.994    0  3  3  3  2    0 -3 -3 -3  9   8059.14  1.50E-29
 11  1   8107.37685  292   8107.43904   0   0   0   0 .000000      0.06219      2.93512       2.119    0  3  3  3  2    0 -3 -3 -3  9   8059.38  1.58E-29
 12  2   8117.23672  294   8117.29913   0   0   0   0 .000000      0.06241      2.69778       2.313    0  3  3  3  2    0 -3 -3 -3  9   8059.64  1.64E-29
 13  1   8127.91669  295   8127.98071   0   0   0   0 .000000      0.06402      2.44067       2.623    0  3  3  3  2    0 -3 -3 -3  9   8059.92  1.70E-29
 14  2   8139.42171  295   8139.48372   0   0   0   0 .000000      0.06201      2.16362       2.866    0  3  3  3  2    0 -3 -3 -3  9   8060.22  1.75E-29
 15  1   8151.74633  295   8151.80813   0   0   0   0 .000000      0.06180      1.86676       3.311    0  3  3  3  2    0 -3 -3 -3  9   8060.55  1.78E-29
 16  2   8164.89211  295   8164.95387   0   0   0   0 .000000      0.06176      1.55007       3.985    0  3  3  3  2    0 -3 -3 -3  9   8060.89  1.79E-29
 17  1   8178.85733  295   8178.92090   0   0   0   0 .000000      0.06357      1.21344       5.239    0  3  3  3  2    0 -3 -3 -3  9   8061.26  1.79E-29
 18  2   8193.64790  295   8193.70914   0   0   0   0 .000000      0.06124      0.85695       7.146    0  3  3  3  2    0 -3 -3 -3  9   8061.65  1.77E-29
 19  1   8209.25400  295   8209.31854   0   0   0   0 .000000      0.06454      0.48073      13.425    0  3  3  3  2    0 -3 -3 -3  9   8062.05  1.74E-29
 20  2   8225.68875  294   8225.66439   0   0   0   0 .000000     -0.02436     -0.08463      28.779    0  3  3  3  2    0 -3 -3 -3  9   8062.49  1.70E-29
 21  1   8242.93760  294   8243.00052   0   0   0   0 .000000      0.06292     -0.33144     -18.983    0  3  3  3  2    0 -3 -3 -3  9   8062.94  1.65E-29
 22  2   8261.01175  294   8261.07295   0   0   0   0 .000000      0.06120     -0.76716      -7.978    0  3  3  3  2    0 -3 -3 -3  9   8063.41  1.59E-29
 23  1   8279.90404  294   8279.96625   0   0   0   0 .000000      0.06221     -1.22262      -5.088    0  3  3  3  2    0 -3 -3 -3  9   8063.90  1.52E-29
 24  2   8299.61586  294   8299.68031   0   0   0   0 .000000      0.06445     -1.69761      -3.797    0  3  3  3  2    0 -3 -3 -3  9   8064.42  1.44E-29
 25  1   8320.15176  294   8320.21506   0   0   0   0 .000000      0.06330     -2.19204      -2.888    0  3  3  3  2    0 -3 -3 -3  9   8064.95  1.36E-29
 26  2   8341.50608  294   8341.57041   0   0   0   0 .000000      0.06433     -2.70578      -2.377    0  3  3  3  2    0 -3 -3 -3  9   8065.51  1.28E-29
 27  1   8363.67970  294   8363.74625   0   0   0   0 .000000      0.06655     -3.23840      -2.055    0  3  3  3  2    0 -3 -3 -3  9   8066.08  1.20E-29
 28  2   8386.67530  294   8386.74249   0   0   0   0 .000000      0.06719     -3.78960      -1.773    0  3  3  3  2    0 -3 -3 -3  9   8066.68  1.11E-29
 34  2   8541.87525  294   8541.94203   0   0   0   0 .000000      0.06678     -7.35139      -0.908    0  3  3  3  2    0 -3 -3 -3  9   8070.68  6.40E-30
 37  1   8630.54316  294   8630.60765   0   0   0   0 .000000      0.06449      5.19341       1.242    0  3  3  3  2    0 -3 -3 -3  9   8072.94  4.54E-30
 39  1   8693.74933  294   8693.81404   0   0   0   0 .000000      0.06471      3.41233       1.896    0  3  3  3  2    0 -3 -3 -3  9   8074.55  3.52E-30
 40  2   8726.57952  294   8726.64557   0   0   0   0 .000000      0.06605      2.49136       2.651    0  3  3  3  2    0 -3 -3 -3  9   8075.38  3.08E-30
 41  1   8760.22911  294   8760.29579   0   0   0   0 .000000      0.06668      1.54951       4.303    0  3  3  3  2    0 -3 -3 -3  9   8076.23  2.68E-30
  0  2   2278.19366    5   2278.22525   0   0   0   0 .000000      0.03159    100.56623       0.031    0  4  0  0  2    0 -4  0  0  4   2278.19  4.87E-26
  1  1   2279.03431    8   2279.06660   0   0   0   0 .000000      0.03229    100.57628       0.032    0  4  0  0  2    0 -4  0  0  4   2278.23  9.66E-26
  2  2   2280.71743    9   2280.74930   0   0   0   0 .000000      0.03187     -6.16250      -0.517    0  4  0  0  2    0 -4  0  0  4   2278.32  1.43E-25
  3  1   2283.24116   10   2283.27331   0   0   0   0 .000000      0.03215     -6.16313      -0.522    0  4  0  0  2    0 -4  0  0  4   2278.44  1.88E-25
  4  2   2286.60634   10   2286.63861   0   0   0   0 .000000      0.03227     -6.16403      -0.523    0  4  0  0  2    0 -4  0  0  4   2278.61  2.30E-25
  5  1   2290.81254   10   2290.84514   0   0   0   0 .000000      0.03260     -6.16526      -0.529    0  4  0  0  2    0 -4  0  0  4   2278.81  2.69E-25
  6  2   2295.86053   10   2295.89286   0   0   0   0 .000000      0.03233     -6.16688      -0.524    0  4  0  0  2    0 -4  0  0  4   2279.06  3.05E-25
  7  1   2301.74940   10   2301.78168   0   0   0   0 .000000      0.03228     -6.16897      -0.523    0  4  0  0  2    0 -4  0  0  4   2279.35  3.38E-25
  8  2   2308.47949   10   2308.51153   0   0   0   0 .000000      0.03204     -6.17163      -0.519    0  4  0  0  2    0 -4  0  0  4   2279.68  3.67E-25
  9  1   2316.05016   10   2316.08238   0   0   0   0 .000000      0.03222     -6.17483      -0.522    0  4  0  0  2    0 -4  0  0  4   2280.05  3.91E-25
 10  2   2324.46198   10   2324.49395   0   0   0   0 .000000      0.03197     -6.17902      -0.517    0  4  0  0  2    0 -4  0  0  4   2280.46  4.11E-25
 11  1   2333.71420   10   2333.74629   0   0   0   0 .000000      0.03209     -6.18404      -0.519    0  4  0  0  2    0 -4  0  0  4   2280.91  4.32E-25
 12  2   2343.80664   10   2343.83922   0   0   0   0 .000000      0.03258     -6.19011      -0.526    0  4  0  0  2    0 -4  0  0  4   2281.41  4.50E-25
 13  1   2354.74083   10   2354.77260   0   0   0   0 .000000      0.03177     -6.19740      -0.513    0  4  0  0  2    0 -4  0  0  4   2281.94  4.65E-25
 14  2   2366.51458   10   2366.54629   0   0   0   0 .000000      0.03171     -6.20606      -0.511    0  4  0  0  2    0 -4  0  0  4   2282.51  4.75E-25
 15  1   2379.12826   10   2379.16013   0   0   0   0 .000000      0.03187     -6.21627      -0.513    0  4  0  0  2    0 -4  0  0  4   2283.13  4.81E-25
 16  2   2392.58205   10   2392.61394   0   0   0   0 .000000      0.03189     -6.22822      -0.512    0  4  0  0  2    0 -4  0  0  4   2283.78  4.83E-25
 17  1   2406.87564   10   2406.90756   0   0   0   0 .000000      0.03192     -6.24211      -0.511    0  4  0  0  2    0 -4  0  0  4   2284.48  4.81E-25
 18  2   2422.00886   10   2422.04077   0   0   0   0 .000000      0.03191     -6.25820      -0.510    0  4  0  0  2    0 -4  0  0  4   2285.21  4.75E-25
 19  1   2437.98139   10   2438.01341   0   0   0   0 .000000      0.03202     -6.27655      -0.510    0  4  0  0  2    0 -4  0  0  4   2285.98  4.66E-25
 20  2   2454.79348   10   2454.82526   0   0   0   0 .000000      0.03178     -6.29756      -0.505    0  4  0  0  2    0 -4  0  0  4   2286.79  4.54E-25
 21  1   2472.44412   10   2472.47613   0   0   0   0 .000000      0.03201     -6.32126      -0.506    0  4  0  0  2    0 -4  0  0  4   2287.64  4.39E-25
 22  2   2490.93367   10   2490.96597   0   0   0   0 .000000      0.03230     -6.34761      -0.509    0  4  0  0  2    0 -4  0  0  4   2288.53  4.22E-25
 23  1   2510.26202   10   2510.29387   0   0   0   0 .000000      0.03185     -6.37824      -0.499    0  4  0  0  2    0 -4  0  0  4   2289.46  4.03E-25
 24  2   2530.42826   10   2530.45967   0   0   0   0 .000000      0.03141     -6.41323      -0.490    0  4  0  0  2    0 -4  0  0  4   2290.43  3.83E-25
 25  1   2551.43289   10   2551.46482   0   0   0   0 .000000      0.03193     -6.44932      -0.495    0  4  0  0  2    0 -4  0  0  4   2291.43  3.61E-25
 26  2   2573.27543   10   2573.30716   0   0   0   0 .000000      0.03173     -6.49074      -0.489    0  4  0  0  2    0 -4  0  0  4   2292.48  3.39E-25
 27  1   2595.95518   10   2595.98708   0   0   0   0 .000000      0.03190     -6.53639      -0.488    0  4  0  0  2    0 -4  0  0  4   2293.56  3.16E-25
 28  2   2619.47246   10   2619.50430   0   0   0   0 .000000      0.03184     -6.58653      -0.483    0  4  0  0  2    0 -4  0  0  4   2294.67  2.93E-25
 29  1   2643.82687   10   2643.85859   0   0   0   0 .000000      0.03172     -6.64138      -0.478    0  4  0  0  2    0 -4  0  0  4   2295.83  2.70E-25
 30  2   2669.01801   10   2669.04968   0   0   0   0 .000000      0.03167     -6.70117      -0.473    0  4  0  0  2    0 -4  0  0  4   2297.02  2.48E-25
 31  1   2695.04568   10   2695.07733   0   0   0   0 .000000      0.03165     -6.76610      -0.468    0  4  0  0  2    0 -4  0  0  4   2298.25  2.26E-25
 32  2   2721.90967   10   2721.94127   0   0   0   0 .000000      0.03160     -6.83639      -0.462    0  4  0  0  2    0 -4  0  0  4   2299.51  2.05E-25
 33  1   2749.60974   10   2749.64123   0   0   0   0 .000000      0.03149     -6.91223      -0.456    0  4  0  0  2    0 -4  0  0  4   2300.81  1.85E-25
 34  2   2778.14562   10   2778.17698   0   0   0   0 .000000      0.03136     -6.99381      -0.448    0  4  0  0  2    0 -4  0  0  4   2302.15  1.66E-25
 35  1   2807.51700   10   2807.54824   0   0   0   0 .000000      0.03124     -7.08129      -0.441    0  4  0  0  2    0 -4  0  0  4   2303.52  1.48E-25
 36  2   2837.72358   10   2837.75477   0   0   0   0 .000000      0.03119     -7.17484      -0.435    0  4  0  0  2    0 -4  0  0  4   2304.92  1.32E-25
 37  1   2868.76498   10   2868.79632   0   0   0   0 .000000      0.03134     -7.27459      -0.431    0  4  0  0  2    0 -4  0  0  4   2306.36  1.17E-25
 38  2   2900.64149   10   2900.67263   0   0   0   0 .000000      0.03114     -7.38066      -0.422    0  4  0  0  2    0 -4  0  0  4   2307.84  1.03E-25
 39  1   2933.35227   10   2933.38348   0   0   0   0 .000000      0.03121     -7.49319      -0.416    0  4  0  0  2    0 -4  0  0  4   2309.35  8.98E-26
 40  2   2966.89687   10   2966.92860   0   0   0   0 .000000      0.03173     -7.61224      -0.417    0  4  0  0  2    0 -4  0  0  4   2310.90  7.82E-26
 41  1   3001.27664   10   3001.30776   0   0   0   0 .000000      0.03112     -7.73792      -0.402    0  4  0  0  2    0 -4  0  0  4   2312.48  6.78E-26
 42  2   3036.48966   10   3036.52072   0   0   0   0 .000000      0.03106     -7.87028      -0.395    0  4  0  0  2    0 -4  0  0  4   2314.09  5.85E-26
 43  1   3072.53582   10   3072.56728   0   0   0   0 .000000      0.03146     -8.00939      -0.393    0  4  0  0  2    0 -4  0  0  4   2315.74  5.02E-26
 44  2   3109.41584   10   3109.44712   0   0   0   0 .000000      0.03128     -8.15525      -0.384    0  4  0  0  2    0 -4  0  0  4   2317.42  4.29E-26
 45  1   3147.12922   10   3147.16010   0   0   0   0 .000000      0.03088     -8.30791      -0.372    0  4  0  0  2    0 -4  0  0  4   2319.13  3.65E-26
 46  2   3185.67505   10   3185.70594   0   0   0   0 .000000      0.03089     -8.46737      -0.365    0  4  0  0  2    0 -4  0  0  4   2320.88  3.09E-26
 47  1   3225.05317   10   3225.08444   0   0   0   0 .000000      0.03127     -8.63363      -0.362    0  4  0  0  2    0 -4  0  0  4   2322.65  2.60E-26
 48  2   3265.26426   10   3265.29535   0   0   0   0 .000000      0.03109     -8.80669      -0.353    0  4  0  0  2    0 -4  0  0  4   2324.46  2.18E-26
 49  1   3306.30651   10   3306.33845   0   0   0   0 .000000      0.03194     -8.98649      -0.355    0  4  0  0  2    0 -4  0  0  4   2326.31  1.82E-26
 50  2   3348.18272   10   3348.21352   0   0   0   0 .000000      0.03080     -9.17302      -0.336    0  4  0  0  2    0 -4  0  0  4   2328.18  1.52E-26
 51  1   3390.88955   10   3390.92033   0   0   0   0 .000000      0.03078     -9.36624      -0.329    0  4  0  0  2    0 -4  0  0  4   2330.09  1.26E-26
 52  2   3434.42769   10   3434.45864   0   0   0   0 .000000      0.03095     -9.56609      -0.323    0  4  0  0  2    0 -4  0  0  4   2332.03  1.03E-26
 53  1   3478.79694   10   3478.82822   0   0   0   0 .000000      0.03128     -9.77252      -0.320    0  4  0  0  2    0 -4  0  0  4   2334.00  8.49E-27
 54  2   3523.99818   10   3524.02885   0   0   0   0 .000000      0.03067     -9.98545      -0.307    0  4  0  0  2    0 -4  0  0  4   2336.00  6.94E-27
 55  1   3570.02929   10   3570.06029   0   0   0   0 .000000      0.03100    -10.20482      -0.304    0  4  0  0  2    0 -4  0  0  4   2338.03  5.65E-27
 56  2   3616.89133   10   3616.92230   0   0   0   0 .000000      0.03097    -10.43055      -0.297    0  4  0  0  2    0 -4  0  0  4   2340.09  4.57E-27
 57  1   3664.58393   10   3664.61464   0   0   0   0 .000000      0.03071    -10.66257      -0.288    0  4  0  0  2    0 -4  0  0  4   2342.18  3.69E-27
 59  1   3762.45908   10   3762.48933   0   0   0   0 .000000      0.03025    -11.14511      -0.271    0  4  0  0  2    0 -4  0  0  4   2346.46  2.37E-27
 60  2   3812.64066   10   3812.67120   0   0   0   0 .000000      0.03054    -11.39546      -0.268    0  4  0  0  2    0 -4  0  0  4   2348.64  1.89E-27
  0  2   4403.72930   15   4403.76508   0   0   0   0 .000000      0.03578     77.13768       0.046    0  4  0  1  2    0 -4  0 -1  5   4403.73  5.19E-27
  1  1   4404.56465   27   4404.60009   0   0   0   0 .000000      0.03544     -2.38049      -1.489    0  4  0  1  2    0 -4  0 -1  5   4403.76  1.03E-26
  2  2   4406.23382   34   4406.27010   0   0   0   0 .000000      0.03628     -2.36532      -1.534    0  4  0  1  2    0 -4  0 -1  5   4403.83  1.52E-26
  3  1   4408.73878   41   4408.77508   0   0   0   0 .000000      0.03630     -2.34258      -1.550    0  4  0  1  2    0 -4  0 -1  5   4403.94  2.00E-26
  4  2   4412.07880   44   4412.11500   0   0   0   0 .000000      0.03620     -2.31229      -1.566    0  4  0  1  2    0 -4  0 -1  5   4404.08  2.45E-26
  5  1   4416.25408   47   4416.28982   0   0   0   0 .000000      0.03574     -2.27450      -1.571    0  4  0  1  2    0 -4  0 -1  5   4404.25  2.86E-26
[truncated: 923,077 more chars]
