# Supplementary material for: A 0.002 cm−1-Accurate PES for 14N216O
Source: Molecules. 2026 May 23;31(11):1793. doi: 10.3390/molecules31111793 (PMC13257640; doi:10.3390/molecules31111793)
Supplement: Supplementary file 1 [file molecules-31-01793-s001.zip › Supp.files/reference.and.statistics/get_rms_statistics/minor.isotopologues/456/fort.1903.s11.456.D2n.RITZ_vib7K]

  J  isym   E_RITZ   #root     E_D2n                           diff(D2n-RITZ)  E_next  diff/E_next(%) v1v2l2v3-RITZ ief                           S(296K)
  1  1      0.83796    1      0.83796   0   0   0   0 .000000      0.00000   -575.44270      -0.000    0  0  0  0  2    0  0  0  0  0      0.04  2.64E-28
  2  2      2.51385    1      2.51388   0   0   0   0 .000000      0.00003   -575.44321      -0.000    0  0  0  0  2    0  0  0  0  0      0.11  2.10E-27
  3  1      5.02777    1      5.02775   0   0   0   0 .000000     -0.00002   -575.44397       0.000    0  0  0  0  2    0  0  0  0  0      0.23  7.01E-27
  4  2      8.37954    1      8.37955   0   0   0   0 .000000      0.00001   -575.44498      -0.000    0  0  0  0  2    0  0  0  0  0      0.38  1.64E-26
  5  1     12.56926    1     12.56928   0   0   0   0 .000000      0.00002   -575.44625      -0.000    0  0  0  0  2    0  0  0  0  0      0.57  3.14E-26
  6  2     17.59688    1     17.59690   0   0   0   0 .000000      0.00002   -575.44776      -0.000    0  0  0  0  2    0  0  0  0  0      0.80  5.31E-26
  7  1     23.46244    1     23.46240   0   0   0   0 .000000     -0.00004   -575.44953       0.000    0  0  0  0  2    0  0  0  0  0      1.06  8.22E-26
  8  2     30.16568    1     30.16574   0   0   0   0 .000000      0.00006   -575.45156      -0.000    0  0  0  0  2    0  0  0  0  0      1.37  1.19E-25
  9  1     37.70691    1     37.70689   0   0   0   0 .000000     -0.00002   -575.45383       0.000    0  0  0  0  2    0  0  0  0  0      1.71  1.64E-25
 10  2     46.08572    1     46.08581   0   0   0   0 .000000      0.00009   -575.45636      -0.000    0  0  0  0  2    0  0  0  0  0      2.09  2.16E-25
 11  1     55.30252    1     55.30246   0   0   0   0 .000000     -0.00006   -575.45913       0.000    0  0  0  0  2    0  0  0  0  0      2.50  2.76E-25
 12  2     65.35671    1     65.35679   0   0   0   0 .000000      0.00008   -575.46216      -0.000    0  0  0  0  2    0  0  0  0  0      2.96  3.42E-25
 13  1     76.24873    1     76.24876   0   0   0   0 .000000      0.00003   -575.46544      -0.000    0  0  0  0  2    0  0  0  0  0      3.45  4.14E-25
 14  2     87.97830    1     87.97830   0   0   0   0 .000000      0.00000   -575.46896      -0.000    0  0  0  0  2    0  0  0  0  0      3.98  4.90E-25
 15  1    100.54535    1    100.54536   0   0   0   0 .000000      0.00001   -575.47273      -0.000    0  0  0  0  2    0  0  0  0  0      4.55  5.68E-25
 16  2    113.94986    1    113.94988   0   0   0   0 .000000      0.00002   -575.47675      -0.000    0  0  0  0  2    0  0  0  0  0      5.15  6.48E-25
 17  1    128.19175    1    128.19178   0   0   0   0 .000000      0.00003   -575.48102      -0.000    0  0  0  0  2    0  0  0  0  0      5.79  7.28E-25
 18  2    143.27096    1    143.27100   0   0   0   0 .000000      0.00004   -575.48553      -0.000    0  0  0  0  2    0  0  0  0  0      6.47  8.05E-25
 19  1    159.18741    1    159.18746   0   0   0   0 .000000      0.00005   -575.49029      -0.000    0  0  0  0  2    0  0  0  0  0      7.19  8.79E-25
 20  2    175.94102    1    175.94108   0   0   0   0 .000000      0.00006   -575.49529      -0.000    0  0  0  0  2    0  0  0  0  0      7.94  9.48E-25
 21  1    193.53170    1    193.53177   0   0   0   0 .000000      0.00007   -575.50053      -0.000    0  0  0  0  2    0  0  0  0  0      8.73  1.01E-24
 22  2    211.95936    1    211.95944   0   0   0   0 .000000      0.00008   -575.50602      -0.000    0  0  0  0  2    0  0  0  0  0      9.56  1.07E-24
 23  1    231.22393    1    231.22401   0   0   0   0 .000000      0.00008   -575.51174      -0.000    0  0  0  0  2    0  0  0  0  0     10.42  1.11E-24
 24  2    251.32531    1    251.32538   0   0   0   0 .000000      0.00007   -575.51771      -0.000    0  0  0  0  2    0  0  0  0  0     11.33  1.15E-24
 25  1    272.26336    1    272.26343   0   0   0   0 .000000      0.00007   -575.52391      -0.000    0  0  0  0  2    0  0  0  0  0     12.26  1.18E-24
 26  2    294.03799    1    294.03808   0   0   0   0 .000000      0.00009   -575.53035      -0.000    0  0  0  0  2    0  0  0  0  0     13.24  1.20E-24
 27  1    316.64911    1    316.64921   0   0   0   0 .000000      0.00010   -575.53703      -0.000    0  0  0  0  2    0  0  0  0  0     14.25  1.21E-24
 28  2    340.09666    1    340.09669   0   0   0   0 .000000      0.00003   -575.54393      -0.000    0  0  0  0  2    0  0  0  0  0     15.30  1.20E-24
 29  1    364.38039    1    364.38043   0   0   0   0 .000000      0.00004   -575.55108      -0.000    0  0  0  0  2    0  0  0  0  0     16.38  1.19E-24
 30  2    389.50022    1    389.50029   0   0   0   0 .000000      0.00007   -575.55845      -0.000    0  0  0  0  2    0  0  0  0  0     17.50  1.17E-24
 31  1    415.45612    1    415.45614   0   0   0   0 .000000      0.00002   -575.56605      -0.000    0  0  0  0  2    0  0  0  0  0     18.66  1.15E-24
 32  2    442.24781    1    442.24786   0   0   0   0 .000000      0.00005   -575.57388      -0.000    0  0  0  0  2    0  0  0  0  0     19.85  1.11E-24
 33  1    469.87532    1    469.87531   0   0   0   0 .000000     -0.00001   -575.58194       0.000    0  0  0  0  2    0  0  0  0  0     21.08  1.07E-24
 34  2    498.33834    1    498.33835   0   0   0   0 .000000      0.00001   -575.59022      -0.000    0  0  0  0  2    0  0  0  0  0     22.34  1.02E-24
 35  1    527.63682    1    527.63684   0   0   0   0 .000000      0.00002   -575.59873      -0.000    0  0  0  0  2    0  0  0  0  0     23.64  9.72E-25
 36  2    557.77059    1    557.77062   0   0   0   0 .000000      0.00003   -575.60745      -0.000    0  0  0  0  2    0  0  0  0  0     24.97  9.18E-25
 37  1    588.73956    1    588.73955   0   0   0   0 .000000     -0.00001   -575.61640       0.000    0  0  0  0  2    0  0  0  0  0     26.34  8.61E-25
 38  2    620.54345    1    620.54347   0   0   0   0 .000000      0.00002   -575.62556      -0.000    0  0  0  0  2    0  0  0  0  0     27.74  8.02E-25
 39  1    653.18214    1    653.18223   0   0   0   0 .000000      0.00009   -575.63494      -0.000    0  0  0  0  2    0  0  0  0  0     29.18  7.43E-25
 40  2    686.65557    1    686.65564   0   0   0   0 .000000      0.00007   -575.64454      -0.000    0  0  0  0  2    0  0  0  0  0     30.66  6.84E-25
 41  1    720.96339    1    720.96355   0   0   0   0 .000000      0.00016   -575.65434      -0.000    0  0  0  0  2    0  0  0  0  0     32.16  6.27E-25
 42  2    756.10569    1    756.10578   0   0   0   0 .000000      0.00009   -575.66435      -0.000    0  0  0  0  2    0  0  0  0  0     33.71  5.70E-25
 43  1    792.08205    1    792.08216   0   0   0   0 .000000      0.00011   -575.67457      -0.000    0  0  0  0  2    0  0  0  0  0     35.28  5.16E-25
 44  2    828.89237    1    828.89250   0   0   0   0 .000000      0.00013   -575.68500      -0.000    0  0  0  0  2    0  0  0  0  0     36.89  4.65E-25
 45  1    866.53647    1    866.53662   0   0   0   0 .000000      0.00015   -575.69563      -0.000    0  0  0  0  2    0  0  0  0  0     38.54  4.16E-25
 46  2    905.01415    1    905.01431   0   0   0   0 .000000      0.00016   -575.70646      -0.000    0  0  0  0  2    0  0  0  0  0     40.21  3.70E-25
 47  1    944.32525    1    944.32541   0   0   0   0 .000000      0.00016   -575.71749      -0.000    0  0  0  0  2    0  0  0  0  0     41.93  3.28E-25
 48  2    984.46942    1    984.46969   0   0   0   0 .000000      0.00027   -575.72871      -0.000    0  0  0  0  2    0  0  0  0  0     43.67  2.89E-25
 49  1   1025.44678    1   1025.44696   0   0   0   0 .000000      0.00018   -575.74013      -0.000    0  0  0  0  2    0  0  0  0  0     45.45  2.53E-25
 50  2   1067.25674    1   1067.25702   0   0   0   0 .000000      0.00028   -575.75173      -0.000    0  0  0  0  2    0  0  0  0  0     47.26  2.20E-25
 51  1   1109.89932    1   1109.89964   0   0   0   0 .000000      0.00032   -575.76353      -0.000    0  0  0  0  2    0  0  0  0  0     49.10  1.91E-25
 52  2   1153.37434    1   1153.37462   0   0   0   0 .000000      0.00028   -575.77551      -0.000    0  0  0  0  2    0  0  0  0  0     50.97  1.65E-25
 53  1   1197.68135    1   1197.68174   0   0   0   0 .000000      0.00039   -575.78767      -0.000    0  0  0  0  2    0  0  0  0  0     52.88  1.41E-25
 54  2   1242.82038    1   1242.82076   0   0   0   0 .000000      0.00038   -575.80002      -0.000    0  0  0  0  2    0  0  0  0  0     54.82  1.21E-25
 55  1   1288.79109    1   1288.79147   0   0   0   0 .000000      0.00038   -575.81254      -0.000    0  0  0  0  2    0  0  0  0  0     56.79  1.02E-25
 56  2   1335.59324    1   1335.59362   0   0   0   0 .000000      0.00038   -575.82524      -0.000    0  0  0  0  2    0  0  0  0  0     58.79  8.66E-26
 57  1   1383.22644    1   1383.22699   0   0   0   0 .000000      0.00055   -575.83811      -0.000    0  0  0  0  2    0  0  0  0  0     60.83  7.28E-26
 58  2   1431.69090    1   1431.69133   0   0   0   0 .000000      0.00043   -575.85114      -0.000    0  0  0  0  2    0  0  0  0  0     62.89  6.10E-26
 59  1   1480.98574    1   1480.98639   0   0   0   0 .000000      0.00065   -575.86434      -0.000    0  0  0  0  2    0  0  0  0  0     64.99  5.08E-26
 60  2   1531.11133    1   1531.11193   0   0   0   0 .000000      0.00060   -575.87771      -0.000    0  0  0  0  2    0  0  0  0  0     67.11  4.21E-26
 61  1   1582.06695    1   1582.06769   0   0   0   0 .000000      0.00074   -575.89124      -0.000    0  0  0  0  2    0  0  0  0  0     69.27  3.47E-26
 62  2   1633.85277    1   1633.85341   0   0   0   0 .000000      0.00064   -575.90492      -0.000    0  0  0  0  2    0  0  0  0  0     71.45  2.85E-26
 63  1   1686.46795    1   1686.46883   0   0   0   0 .000000      0.00088   -575.91875      -0.000    0  0  0  0  2    0  0  0  0  0     73.67  2.33E-26
 64  2   1739.91272    1   1739.91369   0   0   0   0 .000000      0.00097   -575.93274      -0.000    0  0  0  0  2    0  0  0  0  0     75.91  1.89E-26
 65  1   1794.18672    1   1794.18770   0   0   0   0 .000000      0.00098   -575.94687      -0.000    0  0  0  0  2    0  0  0  0  0     78.19  1.53E-26
 66  2   1849.28944    1   1849.29061   0   0   0   0 .000000      0.00117   -575.96115      -0.000    0  0  0  0  2    0  0  0  0  0     80.49  1.23E-26
 67  1   1905.22106    1   1905.22212   0   0   0   0 .000000      0.00106   -575.97556      -0.000    0  0  0  0  2    0  0  0  0  0     82.82  9.89E-27
 68  2   1961.98085    1   1961.98196   0   0   0   0 .000000      0.00111   -575.99012      -0.000    0  0  0  0  2    0  0  0  0  0     85.18  7.90E-27
 69  1   2019.56847    1   2019.56983   0   0   0   0 .000000      0.00136   -576.00480      -0.000    0  0  0  0  2    0  0  0  0  0     87.57  6.27E-27
 70  2   2077.98416    1   2077.98544   0   0   0   0 .000000      0.00128   -576.01962      -0.000    0  0  0  0  2    0  0  0  0  0     89.98  4.96E-27
 71  1   2137.22693    1   2137.22851   0   0   0   0 .000000      0.00158   -576.03456      -0.000    0  0  0  0  2    0  0  0  0  0     92.43  3.90E-27
 72  2   2197.29727    1   2197.29871   0   0   0   0 .000000      0.00144   -576.04962      -0.000    0  0  0  0  2    0  0  0  0  0     94.90  3.06E-27
 73  1   2258.19304    1   2258.19576   0   0   0   0 .000000      0.00272   -576.06481      -0.000    0  0  0  0  2    0  0  0  0  0     97.39  2.39E-27
 74  2   2319.91742    1   2319.91934   0   0   0   0 .000000      0.00192   -576.08010      -0.000    0  0  0  0  2    0  0  0  0  0     99.92  1.85E-27
 75  1   2382.46740    1   2382.46914   0   0   0   0 .000000      0.00174   -576.09551      -0.000    0  0  0  0  2    0  0  0  0  0    102.47  1.43E-27
 76  2   2445.84246    1   2445.84484   0   0   0   0 .000000      0.00238   -576.11103      -0.000    0  0  0  0  2    0  0  0  0  0    105.04  1.10E-27
 77  1   2510.04441    1   2510.04612   0   0   0   0 .000000      0.00171   -576.12664      -0.000    0  0  0  0  2    0  0  0  0  0    107.64  8.44E-28
 78  2   2575.06841    1   2575.07264   0   0   0   0 .000000      0.00423   -576.14236      -0.001    0  0  0  0  2    0  0  0  0  0    110.27  6.44E-28
 79  1   2640.92146    1   2640.92409   0   0   0   0 .000000      0.00263   -576.15818      -0.000    0  0  0  0  2    0  0  0  0  0    112.92  4.89E-28
 80  2   2707.59552    1   2707.60012   0   0   0   0 .000000      0.00460   -576.17408      -0.001    0  0  0  0  2    0  0  0  0  0    115.60  3.69E-28
 81  1   2775.09712    1   2775.10040   0   0   0   0 .000000      0.00328   -576.19007      -0.001    0  0  0  0  2    0  0  0  0  0    118.30  2.78E-28
 82  2   2843.42043    1   2843.42459   0   0   0   0 .000000      0.00416   -576.20614      -0.001    0  0  0  0  2    0  0  0  0  0    121.02  2.08E-28
 83  1   2912.56873    1   2912.57232   0   0   0   0 .000000      0.00359   -576.22229      -0.001    0  0  0  0  2    0  0  0  0  0    123.77  1.55E-28
 84  2   2982.53904    1   2982.54326   0   0   0   0 .000000      0.00422   -576.23852      -0.001    0  0  0  0  2    0  0  0  0  0    126.54  1.15E-28
 85  1   3053.33334    1   3053.33705   0   0   0   0 .000000      0.00371   -576.25482      -0.001    0  0  0  0  2    0  0  0  0  0    129.33  8.53E-29
 87  1   3197.38835    1   3197.39172   0   0   0   0 .000000      0.00337   -576.28760      -0.001    0  0  0  0  2    0  0  0  0  0    134.99  4.60E-29
  0  2   2177.65680    4   2177.65901   0   0   0   0 .000000      0.00221   -100.56623      -0.002    0  0  0  1  2    0  0  0 -1  1   2177.66  3.58E-22
  1  1   2178.48810    7   2178.49032   0   0   0   0 .000000      0.00222   -100.57628      -0.002    0  0  0  1  2    0  0  0 -1  1   2177.69  7.10E-22
  2  2   2180.15073    8   2180.15293   0   0   0   0 .000000      0.00220   -100.59637      -0.002    0  0  0  1  2    0  0  0 -1  1   2177.75  1.05E-21
  3  1   2182.64463    9   2182.64683   0   0   0   0 .000000      0.00220   -100.62648      -0.002    0  0  0  1  2    0  0  0 -1  1   2177.84  1.38E-21
  4  2   2185.96983    9   2185.97202   0   0   0   0 .000000      0.00219   -100.66659      -0.002    0  0  0  1  2    0  0  0 -1  1   2177.97  1.69E-21
  5  1   2190.12627    9   2190.12847   0   0   0   0 .000000      0.00220   -100.71667      -0.002    0  0  0  1  2    0  0  0 -1  1   2178.13  1.98E-21
  6  2   2195.11398    9   2195.11616   0   0   0   0 .000000      0.00218   -100.77670      -0.002    0  0  0  1  2    0  0  0 -1  1   2178.31  2.24E-21
  7  1   2200.93281    9   2200.93508   0   0   0   0 .000000      0.00227   -100.84661      -0.002    0  0  0  1  2    0  0  0 -1  1   2178.53  2.48E-21
  8  2   2207.58299    9   2207.58518   0   0   0   0 .000000      0.00219   -100.92636      -0.002    0  0  0  1  2    0  0  0 -1  1   2178.78  2.69E-21
  9  1   2215.06410    9   2215.06643   0   0   0   0 .000000      0.00233   -101.01594      -0.002    0  0  0  1  2    0  0  0 -1  1   2179.06  2.87E-21
 10  2   2223.37661    9   2223.37881   0   0   0   0 .000000      0.00220   -101.11515      -0.002    0  0  0  1  2    0  0  0 -1  1   2179.38  3.01E-21
 11  1   2232.51994    9   2232.52226   0   0   0   0 .000000      0.00232   -101.22403      -0.002    0  0  0  1  2    0  0  0 -1  1   2179.72  3.17E-21
 12  2   2242.49452    9   2242.49674   0   0   0   0 .000000      0.00222   -101.34248      -0.002    0  0  0  1  2    0  0  0 -1  1   2180.09  3.30E-21
 13  1   2253.29991    9   2253.30219   0   0   0   0 .000000      0.00228   -101.47041      -0.002    0  0  0  1  2    0  0  0 -1  1   2180.50  3.41E-21
 14  2   2264.93629    9   2264.93857   0   0   0   0 .000000      0.00228   -101.60772      -0.002    0  0  0  1  2    0  0  0 -1  1   2180.94  3.48E-21
 15  1   2277.40352    9   2277.40582   0   0   0   0 .000000      0.00230   -101.75431      -0.002    0  0  0  1  2    0  0  0 -1  1   2181.40  3.52E-21
 16  2   2290.70157    9   2290.70387   0   0   0   0 .000000      0.00230   -101.91007      -0.002    0  0  0  1  2    0  0  0 -1  1   2181.90  3.54E-21
 17  1   2304.83034    9   2304.83265   0   0   0   0 .000000      0.00231   -102.07490      -0.002    0  0  0  1  2    0  0  0 -1  1   2182.43  3.52E-21
 18  2   2319.78978    9   2319.79210   0   0   0   0 .000000      0.00232   -102.24867      -0.002    0  0  0  1  2    0  0  0 -1  1   2182.99  3.48E-21
 19  1   2335.57978    9   2335.58213   0   0   0   0 .000000      0.00235   -102.43129      -0.002    0  0  0  1  2    0  0  0 -1  1   2183.58  3.41E-21
 20  2   2352.20029    9   2352.20267   0   0   0   0 .000000      0.00238   -102.62259      -0.002    0  0  0  1  2    0  0  0 -1  1   2184.20  3.33E-21
 21  1   2369.65125    9   2369.65363   0   0   0   0 .000000      0.00238   -102.82250      -0.002    0  0  0  1  2    0  0  0 -1  1   2184.85  3.22E-21
 22  2   2387.93249    9   2387.93493   0   0   0   0 .000000      0.00244   -103.03104      -0.002    0  0  0  1  2    0  0  0 -1  1   2185.53  3.10E-21
 23  1   2407.04408    9   2407.04646   0   0   0   0 .000000      0.00238   -103.24740      -0.002    0  0  0  1  2    0  0  0 -1  1   2186.24  2.96E-21
 24  2   2426.98570    9   2426.98815   0   0   0   0 .000000      0.00245   -103.47152      -0.002    0  0  0  1  2    0  0  0 -1  1   2186.99  2.81E-21
 25  1   2447.75743    9   2447.75988   0   0   0   0 .000000      0.00245   -103.70495      -0.002    0  0  0  1  2    0  0  0 -1  1   2187.76  2.66E-21
 26  2   2469.35904    9   2469.36154   0   0   0   0 .000000      0.00250   -103.94562      -0.002    0  0  0  1  2    0  0  0 -1  1   2188.56  2.50E-21
 27  1   2491.79057    9   2491.79304   0   0   0   0 .000000      0.00247   -104.19404      -0.002    0  0  0  1  2    0  0  0 -1  1   2189.39  2.33E-21
 28  2   2515.05175    9   2515.05425   0   0   0   0 .000000      0.00250   -104.45005      -0.002    0  0  0  1  2    0  0  0 -1  1   2190.25  2.17E-21
 29  1   2539.14257    9   2539.14506   0   0   0   0 .000000      0.00249   -104.71354      -0.002    0  0  0  1  2    0  0  0 -1  1   2191.14  2.00E-21
 30  2   2564.06286    9   2564.06534   0   0   0   0 .000000      0.00248   -104.98434      -0.002    0  0  0  1  2    0  0  0 -1  1   2192.06  1.84E-21
 31  1   2589.81242    9   2589.81498   0   0   0   0 .000000      0.00256   -105.26236      -0.002    0  0  0  1  2    0  0  0 -1  1   2193.01  1.68E-21
 32  2   2616.39132    9   2616.39383   0   0   0   0 .000000      0.00251   -105.54744      -0.002    0  0  0  1  2    0  0  0 -1  1   2193.99  1.53E-21
 33  1   2643.79924    9   2643.80177   0   0   0   0 .000000      0.00253   -105.83947      -0.002    0  0  0  1  2    0  0  0 -1  1   2195.00  1.39E-21
 34  2   2672.03610    9   2672.03865   0   0   0   0 .000000      0.00255   -106.13833      -0.002    0  0  0  1  2    0  0  0 -1  1   2196.04  1.25E-21
 35  1   2701.10170    9   2701.10433   0   0   0   0 .000000      0.00263   -106.44391      -0.002    0  0  0  1  2    0  0  0 -1  1   2197.10  1.12E-21
 36  2   2730.99607    9   2730.99867   0   0   0   0 .000000      0.00260   -106.75610      -0.002    0  0  0  1  2    0  0  0 -1  1   2198.20  9.99E-22
 37  1   2761.71889    9   2761.72151   0   0   0   0 .000000      0.00262   -107.07480      -0.002    0  0  0  1  2    0  0  0 -1  1   2199.32  8.87E-22
 38  2   2793.27000    9   2793.27270   0   0   0   0 .000000      0.00270   -107.39993      -0.003    0  0  0  1  2    0  0  0 -1  1   2200.47  7.83E-22
 39  1   2825.64938    9   2825.65208   0   0   0   0 .000000      0.00270   -107.73140      -0.003    0  0  0  1  2    0  0  0 -1  1   2201.65  6.89E-22
 40  2   2858.85669    9   2858.85948   0   0   0   0 .000000      0.00279   -108.06912      -0.003    0  0  0  1  2    0  0  0 -1  1   2202.86  6.03E-22
 41  1   2892.89197    9   2892.89473   0   0   0   0 .000000      0.00276   -108.41303      -0.003    0  0  0  1  2    0  0  0 -1  1   2204.09  5.25E-22
 42  2   2927.75484    9   2927.75766   0   0   0   0 .000000      0.00282   -108.76306      -0.003    0  0  0  1  2    0  0  0 -1  1   2205.35  4.55E-22
 43  1   2963.44527    9   2963.44810   0   0   0   0 .000000      0.00283   -109.11918      -0.003    0  0  0  1  2    0  0  0 -1  1   2206.65  3.93E-22
 44  2   2999.96297    9   2999.96587   0   0   0   0 .000000      0.00290   -109.48126      -0.003    0  0  0  1  2    0  0  0 -1  1   2207.96  3.37E-22
 45  1   3037.30782    9   3037.31077   0   0   0   0 .000000      0.00295   -109.84933      -0.003    0  0  0  1  2    0  0  0 -1  1   2209.31  2.89E-22
 46  2   3075.47972    9   3075.48262   0   0   0   0 .000000      0.00290   -110.22332      -0.003    0  0  0  1  2    0  0  0 -1  1   2210.68  2.46E-22
 47  1   3114.47816    9   3114.48123   0   0   0   0 .000000      0.00307   -110.60321      -0.003    0  0  0  1  2    0  0  0 -1  1   2212.08  2.08E-22
 48  2   3154.30336    9   3154.30639   0   0   0   0 .000000      0.00303   -110.98896      -0.003    0  0  0  1  2    0  0  0 -1  1   2213.50  1.76E-22
 49  1   3194.95473    9   3194.95791   0   0   0   0 .000000      0.00318   -111.38055      -0.003    0  0  0  1  2    0  0  0 -1  1   2214.95  1.47E-22
 50  2   3236.43229    9   3236.43557   0   0   0   0 .000000      0.00328   -111.77795      -0.003    0  0  0  1  2    0  0  0 -1  1   2216.43  1.23E-22
 51  1   3278.73592    9   3278.73917   0   0   0   0 .000000      0.00325   -112.18115      -0.003    0  0  0  1  2    0  0  0 -1  1   2217.94  1.03E-22
 52  2   3321.86510    9   3321.86850   0   0   0   0 .000000      0.00340   -112.59014      -0.003    0  0  0  1  2    0  0  0 -1  1   2219.47  8.50E-23
 53  1   3365.81990    9   3365.82333   0   0   0   0 .000000      0.00343   -113.00489      -0.003    0  0  0  1  2    0  0  0 -1  1   2221.02  7.01E-23
 54  2   3410.60001    9   3410.60344   0   0   0   0 .000000      0.00343   -113.42541      -0.003    0  0  0  1  2    0  0  0 -1  1   2222.60  5.76E-23
 55  1   3456.20508    9   3456.20860   0   0   0   0 .000000      0.00352   -113.85169      -0.003    0  0  0  1  2    0  0  0 -1  1   2224.21  4.71E-23
 56  2   3502.63489    9   3502.63859   0   0   0   0 .000000      0.00370   -114.28371      -0.003    0  0  0  1  2    0  0  0 -1  1   2225.83  3.83E-23
 57  1   3549.88956    9   3549.89315   0   0   0   0 .000000      0.00359   -114.72148      -0.003    0  0  0  1  2    0  0  0 -1  1   2227.49  3.11E-23
 58  2   3597.96822    9   3597.97207   0   0   0   0 .000000      0.00385   -115.16500      -0.003    0  0  0  1  2    0  0  0 -1  1   2229.17  2.51E-23
 59  1   3646.87120    9   3646.87508   0   0   0   0 .000000      0.00388   -115.61425      -0.003    0  0  0  1  2    0  0  0 -1  1   2230.87  2.02E-23
 60  2   3696.59798    9   3696.60194   0   0   0   0 .000000      0.00396   -116.06925      -0.003    0  0  0  1  2    0  0  0 -1  1   2232.60  1.61E-23
 61  1   3747.14841    9   3747.15241   0   0   0   0 .000000      0.00400   -116.52999      -0.003    0  0  0  1  2    0  0  0 -1  1   2234.35  1.28E-23
 62  2   3798.52203    9   3798.52621   0   0   0   0 .000000      0.00418   -116.99646      -0.004    0  0  0  1  2    0  0  0 -1  1   2236.12  1.02E-23
 63  1   3850.71877    9   3850.72310   0   0   0   0 .000000      0.00433   -117.46867      -0.004    0  0  0  1  2    0  0  0 -1  1   2237.92  8.05E-24
 64  2   3903.73837    9   3903.74280   0   0   0   0 .000000      0.00443   -117.94661      -0.004    0  0  0  1  2    0  0  0 -1  1   2239.74  6.33E-24
 65  1   3957.58039    9   3957.58504   0   0   0   0 .000000      0.00465   -118.43029      -0.004    0  0  0  1  2    0  0  0 -1  1   2241.58  4.96E-24
 66  2   4012.24506    9   4012.24956   0   0   0   0 .000000      0.00450   -118.91970      -0.004    0  0  0  1  2    0  0  0 -1  1   2243.45  3.87E-24
 67  1   4067.73149    9   4067.73606   0   0   0   0 .000000      0.00457   -119.41484      -0.004    0  0  0  1  2    0  0  0 -1  1   2245.33  3.00E-24
 68  2   4124.03945    9   4124.04428   0   0   0   0 .000000      0.00483   -119.91571      -0.004    0  0  0  1  2    0  0  0 -1  1   2247.24  2.32E-24
 69  1   4181.16926    9   4181.17392   0   0   0   0 .000000      0.00466   -120.42230      -0.004    0  0  0  1  2    0  0  0 -1  1   2249.17  1.79E-24
 70  2   4239.11958    9   4239.12469   0   0   0   0 .000000      0.00511   -120.93461      -0.004    0  0  0  1  2    0  0  0 -1  1   2251.12  1.37E-24
 71  1   4297.89147    9   4297.89630   0   0   0   0 .000000      0.00483   -121.45263      -0.004    0  0  0  1  2    0  0  0 -1  1   2253.09  1.05E-24
 72  2   4357.48215    9   4357.48845   0   0   0   0 .000000      0.00630   -121.97636      -0.005    0  0  0  1  2    0  0  0 -1  1   2255.08  7.95E-25
 73  1   4417.89538    9   4417.90083   0   0   0   0 .000000      0.00545   -122.50579      -0.004    0  0  0  1  2    0  0  0 -1  1   2257.10  6.02E-25
 74  2   4479.12780    9   4479.13313   0   0   0   0 .000000      0.00533   -123.04092      -0.004    0  0  0  1  2    0  0  0 -1  1   2259.13  4.53E-25
 75  1   4541.17929    9   4541.18505   0   0   0   0 .000000      0.00576   -123.58173      -0.005    0  0  0  1  2    0  0  0 -1  1   2261.18  3.40E-25
 76  2   4604.05065    9   4604.05626   0   0   0   0 .000000      0.00561   -124.12821      -0.005    0  0  0  1  2    0  0  0 -1  1   2263.25  2.54E-25
 77  1   4667.73944    9   4667.74645   0   0   0   0 .000000      0.00701   -124.68037      -0.006    0  0  0  1  2    0  0  0 -1  1   2265.34  1.89E-25
 78  2   4732.24954    9   4732.25529   0   0   0   0 .000000      0.00575   -125.23818      -0.005    0  0  0  1  2    0  0  0 -1  1   2267.45  1.40E-25
 79  1   4797.57427    9   4797.58245   0   0   0   0 .000000      0.00818   -125.80163      -0.007    0  0  0  1  2    0  0  0 -1  1   2269.57  1.04E-25
 80  2   4863.72089    9   4863.72761   0   0   0   0 .000000      0.00672   -126.37071      -0.005    0  0  0  1  2    0  0  0 -1  1   2271.72  7.61E-26
 81  1   4930.68233    9   4930.69041   0   0   0   0 .000000      0.00808   -126.94542      -0.006    0  0  0  1  2    0  0  0 -1  1   2273.88  5.57E-26
 82  2   4998.46327    9   4998.47052   0   0   0   0 .000000      0.00725   -127.52572      -0.006    0  0  0  1  2    0  0  0 -1  1   2276.06  4.06E-26
 83  1   5067.05949    9   5067.06760   0   0   0   0 .000000      0.00811   -128.11161      -0.006    0  0  0  1  2    0  0  0 -1  1   2278.26  2.95E-26
 84  2   5136.47368    9   5136.48128   0   0   0   0 .000000      0.00760   -128.70308      -0.006    0  0  0  1  2    0  0  0 -1  1   2280.47  2.13E-26
 86  2   5277.74939    9   5277.75707   0   0   0   0 .000000      0.00768   -129.90266      -0.006    0  0  0  1  2    0  0  0 -1  1   2284.95  1.10E-26
  0  2   4326.61715   14   4326.62740   0   0   0   0 .000000      0.01025    -77.13768      -0.013    0  0  0  2  2    0  0  0 -2  2   4326.62  3.81E-25
  1  1   4327.44094   26   4327.45203   0   0   0   0 .000000      0.01109     42.63059       0.026    0  0  0  2  2    0  0  0 -2  2   4326.64  7.57E-25
  2  2   4329.09118   33   4329.10129   0   0   0   0 .000000      0.01011     42.61677       0.024    0  0  0  2  2    0  0  0 -2  2   4326.69  1.12E-24
  3  1   4331.56501   40   4331.57518   0   0   0   0 .000000      0.01017     23.90353       0.043    0  0  0  2  2    0  0  0 -2  2   4326.77  1.47E-24
  4  2   4334.86376   43   4334.87367   0   0   0   0 .000000      0.00991     23.86504       0.042    0  0  0  2  2    0  0  0 -2  2   4326.86  1.81E-24
  5  1   4338.98664   46   4338.99676   0   0   0   0 .000000      0.01012     23.81691       0.042    0  0  0  2  2    0  0  0 -2  2   4326.99  2.12E-24
  6  2   4343.93357   47   4343.94441   0   0   0   0 .000000      0.01084     23.75915       0.046    0  0  0  2  2    0  0  0 -2  2   4327.13  2.40E-24
  7  1   4349.70641   48   4349.71661   0   0   0   0 .000000      0.01020     23.69175       0.043    0  0  0  2  2    0  0  0 -2  2   4327.31  2.66E-24
  8  2   4356.30350   48   4356.31333   0   0   0   0 .000000      0.00983     23.61471       0.042    0  0  0  2  2    0  0  0 -2  2   4327.50  2.89E-24
  9  1   4363.72417   48   4363.73453   0   0   0   0 .000000      0.01036     23.52802       0.044    0  0  0  2  2    0  0  0 -2  2   4327.72  3.08E-24
 10  2   4371.97033   48   4371.98018   0   0   0   0 .000000      0.00985     23.43167       0.042    0  0  0  2  2    0  0  0 -2  2   4327.97  3.25E-24
 11  1   4381.04014   48   4381.05023   0   0   0   0 .000000      0.01009     23.32566       0.043    0  0  0  2  2    0  0  0 -2  2   4328.24  3.38E-24
 12  2   4390.93412   48   4390.94463   0   0   0   0 .000000      0.01051     23.20999       0.045    0  0  0  2  2    0  0  0 -2  2   4328.53  3.48E-24
 13  1   4401.65253   48   4401.66335   0   0   0   0 .000000      0.01082     23.08463       0.047    0  0  0  2  2    0  0  0 -2  2   4328.85  3.59E-24
 14  2   4413.19546   48   4413.20631   0   0   0   0 .000000      0.01085     22.94958       0.047    0  0  0  2  2    0  0  0 -2  2   4329.20  3.66E-24
 15  1   4425.56342   48   4425.57347   0   0   0   0 .000000      0.01005     22.80484       0.044    0  0  0  2  2    0  0  0 -2  2   4329.56  3.71E-24
 16  2   4438.75440   48   4438.76476   0   0   0   0 .000000      0.01036     22.65039       0.046    0  0  0  2  2    0  0  0 -2  2   4329.95  3.72E-24
 17  1   4452.76978   48   4452.78011   0   0   0   0 .000000      0.01033     22.48622       0.046    0  0  0  2  2    0  0  0 -2  2   4330.37  3.70E-24
 18  2   4467.60940   48   4467.61946   0   0   0   0 .000000      0.01006     22.31232       0.045    0  0  0  2  2    0  0  0 -2  2   4330.81  3.65E-24
 19  1   4483.27231   48   4483.28272   0   0   0   0 .000000      0.01041     22.12868       0.047    0  0  0  2  2    0  0  0 -2  2   4331.27  3.58E-24
 20  2   4499.75941   48   4499.76982   0   0   0   0 .000000      0.01041     21.93529       0.047    0  0  0  2  2    0  0  0 -2  2   4331.76  3.49E-24
 21  1   4517.07062   48   4517.08067   0   0   0   0 .000000      0.01005     21.73213       0.046    0  0  0  2  2    0  0  0 -2  2   4332.27  3.38E-24
 22  2   4535.20469   48   4535.21519   0   0   0   0 .000000      0.01050     21.51918       0.049    0  0  0  2  2    0  0  0 -2  2   4332.80  3.25E-24
 23  1   4554.16277   48   4554.17328   0   0   0   0 .000000      0.01051     21.29645       0.049    0  0  0  2  2    0  0  0 -2  2   4333.36  3.10E-24
 24  2   4573.94403   48   4573.95485   0   0   0   0 .000000      0.01082     21.06391       0.051    0  0  0  2  2    0  0  0 -2  2   4333.94  2.95E-24
 25  1   4594.54928   48   4594.55979   0   0   0   0 .000000      0.01051     20.82154       0.050    0  0  0  2  2    0  0  0 -2  2   4334.55  2.79E-24
 26  2   4615.97709   48   4615.98800   0   0   0   0 .000000      0.01091     20.56934       0.053    0  0  0  2  2    0  0  0 -2  2   4335.18  2.62E-24
 27  1   4638.22874   48   4638.23938   0   0   0   0 .000000      0.01064     20.30728       0.052    0  0  0  2  2    0  0  0 -2  2   4335.83  2.44E-24
 28  2   4661.30348   48   4661.31380   0   0   0   0 .000000      0.01032     20.03536       0.052    0  0  0  2  2    0  0  0 -2  2   4336.50  2.27E-24
 29  1   4685.20048   48   4685.21116   0   0   0   0 .000000      0.01068     19.75356       0.054    0  0  0  2  2    0  0  0 -2  2   4337.20  2.10E-24
 30  2   4709.92051   48   4709.93133   0   0   0   0 .000000      0.01082     19.46174       0.056    0  0  0  2  2    0  0  0 -2  2   4337.92  1.93E-24
 31  1   4735.46296   48   4735.47417   0   0   0   0 .000000      0.01121     19.16022       0.059    0  0  0  2  2    0  0  0 -2  2   4338.66  1.77E-24
 32  2   4761.82879   48   4761.83958   0   0   0   0 .000000      0.01079     18.84870       0.057    0  0  0  2  2    0  0  0 -2  2   4339.43  1.61E-24
 33  1   4789.01631   48   4789.02740   0   0   0   0 .000000      0.01109     18.52721       0.060    0  0  0  2  2    0  0  0 -2  2   4340.22  1.45E-24
 34  2   4817.02697   48   4817.03750   0   0   0   0 .000000      0.01053     18.19569       0.058    0  0  0  2  2    0  0  0 -2  2   4341.03  1.31E-24
 35  1   4845.85873   48   4845.86975   0   0   0   0 .000000      0.01102     17.85431       0.062    0  0  0  2  2    0  0  0 -2  2   4341.86  1.17E-24
 36  2   4875.51297   48   4875.52398   0   0   0   0 .000000      0.01101     17.50289       0.063    0  0  0  2  2    0  0  0 -2  2   4342.71  1.05E-24
 37  1   4905.98874   48   4906.00006   0   0   0   0 .000000      0.01132     17.14147       0.066    0  0  0  2  2    0  0  0 -2  2   4343.59  9.31E-25
 38  2   4937.28682   48   4937.29782   0   0   0   0 .000000      0.01100     16.77001       0.066    0  0  0  2  2    0  0  0 -2  2   4344.49  8.23E-25
 39  1   4969.40635   48   4969.41711   0   0   0   0 .000000      0.01076     16.38850       0.066    0  0  0  2  2    0  0  0 -2  2   4345.41  7.23E-25
 40  2   5002.34669   48   5002.35775   0   0   0   0 .000000      0.01106     15.99694       0.069    0  0  0  2  2    0  0  0 -2  2   4346.35  6.33E-25
 41  1   5036.10856   48   5036.11960   0   0   0   0 .000000      0.01104     15.59531       0.071    0  0  0  2  2    0  0  0 -2  2   4347.31  5.52E-25
 42  2   5070.69101   48   5070.70247   0   0   0   0 .000000      0.01146     15.18358       0.075    0  0  0  2  2    0  0  0 -2  2   4348.29  4.79E-25
 43  1   5106.09546   48   5106.10618   0   0   0   0 .000000      0.01072     14.76176       0.073    0  0  0  2  2    0  0  0 -2  2   4349.30  4.13E-25
 44  2   5142.31939   48   5142.33056   0   0   0   0 .000000      0.01117     14.32980       0.078    0  0  0  2  2    0  0  0 -2  2   4350.32  3.55E-25
 45  1   5179.36413   48   5179.37542   0   0   0   0 .000000      0.01129     13.88771       0.081    0  0  0  2  2    0  0  0 -2  2   4351.36  3.04E-25
 46  2   5217.22914   48   5217.24058   0   0   0   0 .000000      0.01144     13.43547       0.085    0  0  0  2  2    0  0  0 -2  2   4352.43  2.59E-25
 47  1   5255.91424   48   5255.92583   0   0   0   0 .000000      0.01159     12.97307       0.089    0  0  0  2  2    0  0  0 -2  2   4353.51  2.19E-25
 48  2   5295.41969   48   5295.43099   0   0   0   0 .000000      0.01130     12.50050       0.090    0  0  0  2  2    0  0  0 -2  2   4354.62  1.85E-25
 49  1   5335.74400   48   5335.75585   0   0   0   0 .000000      0.01185     12.01772       0.099    0  0  0  2  2    0  0  0 -2  2   4355.74  1.56E-25
 50  2   5376.88856   48   5376.90020   0   0   0   0 .000000      0.01164     11.52474       0.101    0  0  0  2  2    0  0  0 -2  2   4356.89  1.30E-25
 51  1   5418.85205   48   5418.86385   0   0   0   0 .000000      0.01180     11.02154       0.107    0  0  0  2  2    0  0  0 -2  2   4358.05  1.08E-25
 52  2   5461.63513   48   5461.64656   0   0   0   0 .000000      0.01143     10.50811       0.109    0  0  0  2  2    0  0  0 -2  2   4359.24  9.00E-26
 53  1   5505.23651   48   5505.24812   0   0   0   0 .000000      0.01161      9.98443       0.116    0  0  0  2  2    0  0  0 -2  2   4360.44  7.43E-26
 54  2   5549.65646   48   5549.66832   0   0   0   0 .000000      0.01186      9.45050       0.126    0  0  0  2  2    0  0  0 -2  2   4361.66  6.11E-26
 55  1   5594.89448   48   5594.90692   0   0   0   0 .000000      0.01244      8.90629       0.140    0  0  0  2  2    0  0  0 -2  2   4362.89  5.00E-26
 56  2   5640.95166   48   5640.96370   0   0   0   0 .000000      0.01204      8.35181       0.144    0  0  0  2  2    0  0  0 -2  2   4364.15  4.07E-26
 57  1   5687.82637   48   5687.83841   0   0   0   0 .000000      0.01204      7.78704       0.155    0  0  0  2  2    0  0  0 -2  2   4365.43  3.31E-26
 58  2   5735.51849   48   5735.53083   0   0   0   0 .000000      0.01234      7.21196       0.171    0  0  0  2  2    0  0  0 -2  2   4366.72  2.67E-26
 59  1   5784.02851   48   5784.04070   0   0   0   0 .000000      0.01219      6.62658       0.184    0  0  0  2  2    0  0  0 -2  2   4368.03  2.15E-26
 60  2   5833.35495   48   5833.36778   0   0   0   0 .000000      0.01283      6.03087       0.213    0  0  0  2  2    0  0  0 -2  2   4369.35  1.72E-26
 61  1   5883.49947   48   5883.51181   0   0   0   0 .000000      0.01234      5.42483       0.228    0  0  0  2  2    0  0  0 -2  2   4370.70  1.37E-26
 62  2   5934.45975   48   5934.47255   0   0   0   0 .000000      0.01280      4.80846       0.266    0  0  0  2  2    0  0  0 -2  2   4372.06  1.09E-26
 65  1   6092.23914   48   6092.25234   0   0   0   0 .000000      0.01320      2.89722       0.456    0  0  0  2  2    0  0  0 -2  2   4376.24  5.32E-27
 66  2   6146.46396   48   6146.47724   0   0   0   0 .000000      0.01328      2.23941       0.593    0  0  0  2  2    0  0  0 -2  2   4377.66  4.15E-27
 67  1   6201.50484   48   6201.51749   0   0   0   0 .000000      0.01265      1.57123       0.805    0  0  0  2  2    0  0  0 -2  2   4379.10  3.23E-27
 68  2   6257.35962   48   6257.37282   0   0   0   0 .000000      0.01320      0.89268       1.479    0  0  0  2  2    0  0  0 -2  2   4380.56  2.50E-27
 69  1   6314.02940   48   6314.04297   0   0   0   0 .000000      0.01357      0.20380       6.661    0  0  0  2  2    0  0  0 -2  2   4382.03  1.93E-27
 70  2   6371.51395   47   6371.52753   0   0   0   0 .000000      0.01358     -0.49567      -2.739    0  0  0  2  2    0  0  0 -2  2   4383.51  1.48E-27
 71  1   6429.81376   47   6429.82636   0   0   0   0 .000000      0.01260     -1.20539      -1.046    0  0  0  2  2    0  0  0 -2  2   4385.01  1.13E-27
 72  2   6488.92333   47   6488.93910   0   0   0   0 .000000      0.01577     -1.92551      -0.819    0  0  0  2  2    0  0  0 -2  2   4386.52  8.61E-28
 73  1   6548.85104   47   6548.86544   0   0   0   0 .000000      0.01440     -2.65604      -0.542    0  0  0  2  2    0  0  0 -2  2   4388.05  6.53E-28
 74  2   6609.59092   47   6609.60508   0   0   0   0 .000000      0.01416     -3.39699      -0.417    0  0  0  2  2    0  0  0 -2  2   4389.59  4.93E-28
 75  1   6671.14194   47   6671.15771   0   0   0   0 .000000      0.01577     -4.14833      -0.380    0  0  0  2  2    0  0  0 -2  2   4391.14  3.71E-28
 76  2   6733.50960   47   6733.52301   0   0   0   0 .000000      0.01341     -4.91008      -0.273    0  0  0  2  2    0  0  0 -2  2   4392.71  2.77E-28
 78  2   6860.67376   47   6860.69035   0   0   0   0 .000000      0.01659     -6.46481      -0.257    0  0  0  2  2    0  0  0 -2  2   4395.87  1.54E-28
  0  2   6446.89343   35   6446.91903   0   0   0   0 .000000      0.02560    -53.70549      -0.048    0  0  0  3  2    0  0  0 -3  3   6446.89  7.90E-27
  1  1   6447.71116   64   6447.73698   0   0   0   0 .000000      0.02582    -44.11497      -0.059    0  0  0  3  2    0  0  0 -3  3   6446.91  1.57E-26
  2  2   6449.34640   86   6449.37286   0   0   0   0 .000000      0.02646    -44.12081      -0.060    0  0  0  3  2    0  0  0 -3  3   6446.95  2.32E-26
  3  1   6451.80071  105   6451.82668   0   0   0   0 .000000      0.02597    -44.12958      -0.059    0  0  0  3  2    0  0  0 -3  3   6447.00  3.05E-26
  4  2   6455.07250  118   6455.09842   0   0   0   0 .000000      0.02592    -44.14126      -0.059    0  0  0  3  2    0  0  0 -3  3   6447.07  3.74E-26
  5  1   6459.16288  129   6459.18807   0   0   0   0 .000000      0.02519     39.72301       0.063    0  0  0  3  2    0  0  0 -3  3   6447.16  4.38E-26
  6  2   6464.07010  136   6464.09560   0   0   0   0 .000000      0.02550     39.58373       0.064    0  0  0  3  2    0  0  0 -3  3   6447.27  4.97E-26
  7  1   6469.79531  142   6469.82098   0   0   0   0 .000000      0.02567      4.41362       0.582    0  0  0  3  2    0  0  0 -3  3   6447.40  5.50E-26
  8  2   6476.33870  145   6476.36419   0   0   0   0 .000000      0.02549      4.22039       0.604    0  0  0  3  2    0  0  0 -3  3   6447.54  5.97E-26
  9  1   6483.69991  147   6483.72520   0   0   0   0 .000000      0.02529      4.00301       0.632    0  0  0  3  2    0  0  0 -3  3   6447.70  6.37E-26
 10  2   6491.87823  148   6491.90397   0   0   0   0 .000000      0.02574      3.76146       0.684    0  0  0  3  2    0  0  0 -3  3   6447.88  6.71E-26
 11  1   6500.87487  149   6500.90045   0   0   0   0 .000000      0.02558      3.49575       0.732    0  0  0  3  2    0  0  0 -3  3   6448.07  6.98E-26
 12  2   6510.68876  149   6510.71460   0   0   0   0 .000000      0.02584      3.20588       0.806    0  0  0  3  2    0  0  0 -3  3   6448.29  7.21E-26
 13  1   6521.32112  149   6521.34637   0   0   0   0 .000000      0.02525      2.89184       0.873    0  0  0  3  2    0  0  0 -3  3   6448.52  7.44E-26
 14  2   6532.76977  149   6532.79571   0   0   0   0 .000000      0.02594      2.55364       1.016    0  0  0  3  2    0  0  0 -3  3   6448.77  7.59E-26
 15  1   6545.03657  149   6545.06255   0   0   0   0 .000000      0.02598      2.19127       1.186    0  0  0  3  2    0  0  0 -3  3   6449.04  7.68E-26
 16  2   6558.12101  149   6558.14684   0   0   0   0 .000000      0.02583      1.80471       1.431    0  0  0  3  2    0  0  0 -3  3   6449.32  7.70E-26
 17  1   6572.02314  149   6572.04851   0   0   0   0 .000000      0.02537      1.39399       1.820    0  0  0  3  2    0  0  0 -3  3   6449.62  7.66E-26
 18  2   6586.74166  149   6586.76748   0   0   0   0 .000000      0.02582      0.95908       2.692    0  0  0  3  2    0  0  0 -3  3   6449.94  7.57E-26
 19  1   6602.27766  149   6602.30368   0   0   0   0 .000000      0.02602      0.50000       5.204    0  0  0  3  2    0  0  0 -3  3   6450.28  7.42E-26
 20  2   6618.63068  148   6618.64030   0   0   0   0 .000000      0.00962     -0.01673     -57.523    0  0  0  3  2    0  0  0 -3  3   6450.63  7.23E-26
 21  1   6635.80152  148   6635.82745   0   0   0   0 .000000      0.02593     -0.49072      -5.285    0  0  0  3  2    0  0  0 -3  3   6451.00  6.99E-26
 22  2   6653.78751  148   6653.81486   0   0   0   0 .000000      0.02735     -1.02237      -2.675    0  0  0  3  2    0  0  0 -3  3   6451.39  6.72E-26
 23  1   6672.59316  148   6672.61915   0   0   0   0 .000000      0.02599     -1.57820      -1.647    0  0  0  3  2    0  0  0 -3  3   6451.79  6.42E-26
 24  2   6692.21372  148   6692.24023   0   0   0   0 .000000      0.02651     -2.15823      -1.228    0  0  0  3  2    0  0  0 -3  3   6452.21  6.10E-26
 25  1   6712.65111  148   6712.67800   0   0   0   0 .000000      0.02689     -2.76247      -0.974    0  0  0  3  2    0  0  0 -3  3   6452.65  5.76E-26
 26  2   6733.90542  148   6733.93236   0   0   0   0 .000000      0.02694     -3.39090      -0.795    0  0  0  3  2    0  0  0 -3  3   6453.11  5.40E-26
 27  1   6755.97693  148   6756.00320   0   0   0   0 .000000      0.02627     -4.04353      -0.650    0  0  0  3  2    0  0  0 -3  3   6453.58  5.05E-26
 28  2   6778.86349  148   6778.89041   0   0   0   0 .000000      0.02692     -4.72038      -0.570    0  0  0  3  2    0  0  0 -3  3   6454.06  4.69E-26
 29  1   6802.56765  148   6802.59387   0   0   0   0 .000000      0.02622     -5.42142      -0.484    0  0  0  3  2    0  0  0 -3  3   6454.57  4.33E-26
 30  2   6827.08632  148   6827.11345   0   0   0   0 .000000      0.02713     -6.14667      -0.441    0  0  0  3  2    0  0  0 -3  3   6455.09  3.98E-26
 31  1   6852.42231  148   6852.44904   0   0   0   0 .000000      0.02673     -6.89615      -0.388    0  0  0  3  2    0  0  0 -3  3   6455.62  3.64E-26
 32  2   6878.57365  148   6878.60050   0   0   0   0 .000000      0.02685     -7.66983      -0.350    0  0  0  3  2    0  0  0 -3  3   6456.17  3.31E-26
 33  1   6905.54231  148   6905.56769   0   0   0   0 .000000      0.02538     -8.46775      -0.300    0  0  0  3  2    0  0  0 -3  3   6456.74  2.99E-26
 34  2   6933.32355  148   6933.35049   0   0   0   0 .000000      0.02694     -9.28988      -0.290    0  0  0  3  2    0  0  0 -3  3   6457.32  2.69E-26
 35  1   6961.92156  148   6961.94875   0   0   0   0 .000000      0.02719    -10.13624      -0.268    0  0  0  3  2    0  0  0 -3  3   6457.92  2.41E-26
 36  2   6991.33539  148   6991.36232   0   0   0   0 .000000      0.02693    -11.00682      -0.245    0  0  0  3  2    0  0  0 -3  3   6458.54  2.15E-26
 37  1   7021.56391  148   7021.59105   0   0   0   0 .000000      0.02714    -11.90162      -0.228    0  0  0  3  2    0  0  0 -3  3   6459.16  1.91E-26
 38  2   7052.60746  148   7052.63479   0   0   0   0 .000000      0.02733    -12.82066      -0.213    0  0  0  3  2    0  0  0 -3  3   6459.81  1.69E-26
 39  1   7084.46636  148   7084.49338   0   0   0   0 .000000      0.02702    -13.76392      -0.196    0  0  0  3  2    0  0  0 -3  3   6460.47  1.48E-26
 40  2   7117.13929  148   7117.16666   0   0   0   0 .000000      0.02737    -14.73141      -0.186    0  0  0  3  2    0  0  0 -3  3   6461.14  1.30E-26
 41  1   7150.62514  148   7150.65445   0   0   0   0 .000000      0.02931    -15.72312      -0.186    0  0  0  3  2    0  0  0 -3  3   6461.83  1.13E-26
 42  2   7184.92891  148   7184.95660   0   0   0   0 .000000      0.02769    -16.73907      -0.165    0  0  0  3  2    0  0  0 -3  3   6462.53  9.79E-27
 43  1   7220.04510  148   7220.07291   0   0   0   0 .000000      0.02781    -17.77926      -0.156    0  0  0  3  2    0  0  0 -3  3   6463.25  8.44E-27
 44  2   7255.97578  148   7256.00322   0   0   0   0 .000000      0.02744     17.00180       0.161    0  0  0  3  2    0  0  0 -3  3   6463.98  7.25E-27
 45  1   7292.71868  148   7292.74733   0   0   0   0 .000000      0.02865     15.94957       0.180    0  0  0  3  2    0  0  0 -3  3   6464.72  6.20E-27
 46  2   7330.27774  148   7330.30507   0   0   0   0 .000000      0.02733     14.87381       0.184    0  0  0  3  2    0  0  0 -3  3   6465.48  5.27E-27
 47  1   7368.64762  148   7368.67623   0   0   0   0 .000000      0.02861     13.77415       0.208    0  0  0  3  2    0  0  0 -3  3   6466.25  4.47E-27
 48  2   7407.83203  148   7407.86063   0   0   0   0 .000000      0.02860     12.65102       0.226    0  0  0  3  2    0  0  0 -3  3   6467.03  3.77E-27
 49  1   7447.82926  148   7447.85805   0   0   0   0 .000000      0.02879     11.50415       0.250    0  0  0  3  2    0  0  0 -3  3   6467.83  3.16E-27
 50  2   7488.64000  148   7488.66830   0   0   0   0 .000000      0.02830     10.33367       0.274    0  0  0  3  2    0  0  0 -3  3   6468.64  2.64E-27
 51  1   7530.26282  148   7530.29117   0   0   0   0 .000000      0.02835      9.13955       0.310    0  0  0  3  2    0  0  0 -3  3   6469.46  2.20E-27
 52  2   7572.69799  148   7572.72645   0   0   0   0 .000000      0.02846      7.92178       0.359    0  0  0  3  2    0  0  0 -3  3   6470.30  1.82E-27
 53  1   7615.94428  148   7615.97391   0   0   0   0 .000000      0.02963      6.68036       0.443    0  0  0  3  2    0  0  0 -3  3   6471.14  1.50E-27
 54  2   7660.00451  148   7660.03333   0   0   0   0 .000000      0.02882      5.41530       0.532    0  0  0  3  2    0  0  0 -3  3   6472.00  1.23E-27
 55  1   7704.87401  148   7704.90450   0   0   0   0 .000000      0.03049      4.12661       0.739    0  0  0  3  2    0  0  0 -3  3   6472.87  1.01E-27
 56  2   7750.55738  148   7750.58717   0   0   0   0 .000000      0.02979      2.81431       1.059    0  0  0  3  2    0  0  0 -3  3   6473.76  8.21E-28
 57  1   7797.05102  148   7797.08112   0   0   0   0 .000000      0.03010      1.47841       2.036    0  0  0  3  2    0  0  0 -3  3   6474.65  6.66E-28
 58  2   7844.35552  148   7844.38611   0   0   0   0 .000000      0.03059      0.11891      25.726    0  0  0  3  2    0  0  0 -3  3   6475.56  5.37E-28
 59  1   7892.47140  147   7892.50189   0   0   0   0 .000000      0.03049     -1.26415      -2.412    0  0  0  3  2    0  0  0 -3  3   6476.47  4.32E-28
 60  2   7941.39728  147   7941.42822   0   0   0   0 .000000      0.03094     -2.67075      -1.159    0  0  0  3  2    0  0  0 -3  3   6477.40  3.45E-28
 61  1   7991.13471  147   7991.16485   0   0   0   0 .000000      0.03014     -4.10087      -0.735    0  0  0  3  2    0  0  0 -3  3   6478.33  2.75E-28
 62  2   8041.67955  147   8041.71152   0   0   0   0 .000000      0.03197     -5.55448      -0.576    0  0  0  3  2    0  0  0 -3  3   6479.28  2.18E-28
 63  1   8093.03573  147   8093.06797   0   0   0   0 .000000      0.03224     -7.03154      -0.459    0  0  0  3  2    0  0  0 -3  3   6480.24  1.72E-28
 64  2   8145.20062  147   8145.23395   0   0   0   0 .000000      0.03333     -8.53202      -0.391    0  0  0  3  2    0  0  0 -3  3   6481.20  1.35E-28
 65  1   8198.17679  147   8198.20917   0   0   0   0 .000000      0.03238    -10.05587      -0.322    0  0  0  3  2    0  0  0 -3  3   6482.18  1.06E-28
 66  2   8251.96189  147   8251.99337   0   0   0   0 .000000      0.03148    -11.60306      -0.271    0  0  0  3  2    0  0  0 -3  3   6483.16  8.27E-29
 67  1   8306.55564  147   8306.58628   0   0   0   0 .000000      0.03064     12.89408       0.238    0  0  0  3  2    0  0  0 -3  3   6484.16  6.42E-29
 68  2   8361.95606  147   8361.98762   0   0   0   0 .000000      0.03156     11.42398       0.276    0  0  0  3  2    0  0  0 -3  3   6485.16  4.96E-29
 69  1   8418.16485  147   8418.19709   0   0   0   0 .000000      0.03224      9.93618       0.324    0  0  0  3  2    0  0  0 -3  3   6486.16  3.82E-29
 70  2   8475.18147  147   8475.21442   0   0   0   0 .000000      0.03295      8.43087       0.391    0  0  0  3  2    0  0  0 -3  3   6487.18  2.93E-29
 71  1   8533.00616  147   8533.03930   0   0   0   0 .000000      0.03314      6.90823       0.480    0  0  0  3  2    0  0  0 -3  3   6488.21  2.24E-29
 72  2   8591.63799  147   8591.67145   0   0   0   0 .000000      0.03346      5.36835       0.623    0  0  0  3  2    0  0  0 -3  3   6489.24  1.70E-29
 73  1   8651.07584  147   8651.11055   0   0   0   0 .000000      0.03471      3.81147       0.911    0  0  0  3  2    0  0  0 -3  3   6490.28  1.29E-29
 74  2   8711.32222  147   8711.35631   0   0   0   0 .000000      0.03409      2.23795       1.523    0  0  0  3  2    0  0  0 -3  3   6491.32  9.70E-30
 75  1   8772.37444  147   8772.40842   0   0   0   0 .000000      0.03398      0.64724       5.250    0  0  0  3  2    0  0  0 -3  3   6492.37  7.28E-30
 76  2   8834.23340  146   8834.26656   0   0   0   0 .000000      0.03316     -0.95978      -3.455    0  0  0  3  2    0  0  0 -3  3   6493.43  5.44E-30
 77  1   8896.89546  146   8896.93041   0   0   0   0 .000000      0.03495     -2.58324      -1.353    0  0  0  3  2    0  0  0 -3  3   6494.50  4.05E-30
 79  1   9024.63641  146   9024.67397   0   0   0   0 .000000      0.03756     -5.87873      -0.639    0  0  0  3  2    0  0  0 -3  3   6496.64  2.22E-30
 80  2   9089.71729  146   9089.75302   0   0   0   0 .000000      0.03573     -7.55049      -0.473    0  0  0  3  2    0  0  0 -3  3   6497.72  1.63E-30
 85  1   9427.16804  145   9427.20742   0   0   0   0 .000000      0.03938     -0.30769     -12.799    0  0  0  3  2    0  0  0 -3  3   6503.17  3.28E-31
  1  2    576.27371    1    576.28226   0   0   0   0 .000000      0.00855  -1138.60802      -0.001    0  1  1  0  1    0 -1 -1  0  2    576.27  1.10E-23
  2  1    577.95327    1    577.96192   0   0   0   0 .000000      0.00865   -575.60466      -0.002    0  1  1  0  1    0 -1 -1  0  2    576.35  1.82E-23
  3  2    580.47253    1    580.48141   0   0   0   0 .000000      0.00888   -575.60536      -0.002    0  1  1  0  1    0 -1 -1  0  2    576.47  2.52E-23
  4  1    583.83176    1    583.84071   0   0   0   0 .000000      0.00895   -575.60629      -0.002    0  1  1  0  1    0 -1 -1  0  2    576.63  3.19E-23
  5  2    588.03121    1    588.03980   0   0   0   0 .000000      0.00859   -575.60745      -0.001    0  1  1  0  1    0 -1 -1  0  2    576.83  3.82E-23
  6  1    593.07002    1    593.07866   0   0   0   0 .000000      0.00864   -575.60885      -0.002    0  1  1  0  1    0 -1 -1  0  2    577.07  4.41E-23
  7  2    598.94835    1    598.95726   0   0   0   0 .000000      0.00891   -575.61048      -0.002    0  1  1  0  1    0 -1 -1  0  2    577.35  4.94E-23
  8  1    605.66665    1    605.67558   0   0   0   0 .000000      0.00893   -575.61234      -0.002    0  1  1  0  1    0 -1 -1  0  2    577.67  5.42E-23
  9  2    613.22484    1    613.23358   0   0   0   0 .000000      0.00874   -575.61443      -0.002    0  1  1  0  1    0 -1 -1  0  2    578.02  5.84E-23
 10  1    621.62246    1    621.63122   0   0   0   0 .000000      0.00876   -575.61675      -0.002    0  1  1  0  1    0 -1 -1  0  2    578.42  6.20E-23
 11  2    630.85965    1    630.86846   0   0   0   0 .000000      0.00881   -575.61930      -0.002    0  1  1  0  1    0 -1 -1  0  2    578.86  6.49E-23
 12  1    640.93655    1    640.94525   0   0   0   0 .000000      0.00870   -575.62208      -0.002    0  1  1  0  1    0 -1 -1  0  2    579.34  6.72E-23
 13  2    651.85283    1    651.86154   0   0   0   0 .000000      0.00871   -575.62509      -0.002    0  1  1  0  1    0 -1 -1  0  2    579.85  6.88E-23
 14  1    663.60857    1    663.61728   0   0   0   0 .000000      0.00871   -575.62833      -0.002    0  1  1  0  1    0 -1 -1  0  2    580.41  6.98E-23
 15  2    676.20368    1    676.21239   0   0   0   0 .000000      0.00871   -575.63180      -0.002    0  1  1  0  1    0 -1 -1  0  2    581.00  7.02E-23
 16  1    689.63812    1    689.64683   0   0   0   0 .000000      0.00871   -575.63549      -0.002    0  1  1  0  1    0 -1 -1  0  2    581.64  7.00E-23
 17  2    703.91180    1    703.92052   0   0   0   0 .000000      0.00872   -575.63941      -0.002    0  1  1  0  1    0 -1 -1  0  2    582.31  6.92E-23
 18  1    719.02466    1    719.03338   0   0   0   0 .000000      0.00872   -575.64355      -0.002    0  1  1  0  1    0 -1 -1  0  2    583.02  6.80E-23
 19  2    734.97662    1    734.98534   0   0   0   0 .000000      0.00872   -575.64792      -0.002    0  1  1  0  1    0 -1 -1  0  2    583.78  6.63E-23
 20  1    751.76760    1    751.77632   0   0   0   0 .000000      0.00872   -575.65252      -0.002    0  1  1  0  1    0 -1 -1  0  2    584.57  6.43E-23
 21  2    769.39751    1    769.40623   0   0   0   0 .000000      0.00872   -575.65733      -0.002    0  1  1  0  1    0 -1 -1  0  2    585.40  6.19E-23
 22  1    787.86626    1    787.87499   0   0   0   0 .000000      0.00873   -575.66237      -0.002    0  1  1  0  1    0 -1 -1  0  2    586.27  5.92E-23
 23  2    807.17373    1    807.18249   0   0   0   0 .000000      0.00876   -575.66762      -0.002    0  1  1  0  1    0 -1 -1  0  2    587.17  5.63E-23
 24  1    827.31990    1    827.32863   0   0   0   0 .000000      0.00873   -575.67310      -0.002    0  1  1  0  1    0 -1 -1  0  2    588.12  5.32E-23
 25  2    848.30455    1    848.31332   0   0   0   0 .000000      0.00877   -575.67879      -0.002    0  1  1  0  1    0 -1 -1  0  2    589.10  5.00E-23
 26  1    870.12778    1    870.13645   0   0   0   0 .000000      0.00867   -575.68470      -0.002    0  1  1  0  1    0 -1 -1  0  2    590.13  4.67E-23
 27  2    892.78917    1    892.79790   0   0   0   0 .000000      0.00873   -575.69082      -0.002    0  1  1  0  1    0 -1 -1  0  2    591.19  4.34E-23
 28  1    916.28884    1    916.29757   0   0   0   0 .000000      0.00873   -575.69716      -0.002    0  1  1  0  1    0 -1 -1  0  2    592.29  4.02E-23
 29  2    940.62672    1    940.63532   0   0   0   0 .000000      0.00860   -575.70371      -0.001    0  1  1  0  1    0 -1 -1  0  2    593.43  3.69E-23
 30  1    965.80252    1    965.81103   0   0   0   0 .000000      0.00851   -575.71047      -0.001    0  1  1  0  1    0 -1 -1  0  2    594.60  3.38E-23
 31  2    991.81608    1    991.82457   0   0   0   0 .000000      0.00849   -575.71744      -0.001    0  1  1  0  1    0 -1 -1  0  2    595.82  3.07E-23
 32  1   1018.66735    1   1018.67582   0   0   0   0 .000000      0.00847   -575.72461      -0.001    0  1  1  0  1    0 -1 -1  0  2    597.07  2.78E-23
 33  2   1046.35606    1   1046.36463   0   0   0   0 .000000      0.00857   -575.73200      -0.001    0  1  1  0  1    0 -1 -1  0  2    598.36  2.51E-23
 34  1   1074.88225    1   1074.89087   0   0   0   0 .000000      0.00862   -575.73959      -0.001    0  1  1  0  1    0 -1 -1  0  2    599.68  2.25E-23
 35  2   1104.24579    1   1104.25437   0   0   0   0 .000000      0.00858   -575.74738      -0.001    0  1  1  0  1    0 -1 -1  0  2    601.05  2.01E-23
 36  1   1134.44651    1   1134.45500   0   0   0   0 .000000      0.00849   -575.75537      -0.001    0  1  1  0  1    0 -1 -1  0  2    602.45  1.78E-23
 37  2   1165.48407    1   1165.49260   0   0   0   0 .000000      0.00853   -575.76356      -0.001    0  1  1  0  1    0 -1 -1  0  2    603.88  1.57E-23
 38  1   1197.35853    1   1197.36701   0   0   0   0 .000000      0.00848   -575.77194      -0.001    0  1  1  0  1    0 -1 -1  0  2    605.36  1.38E-23
 39  2   1230.06964    1   1230.07807   0   0   0   0 .000000      0.00843   -575.78052      -0.001    0  1  1  0  1    0 -1 -1  0  2    606.87  1.21E-23
 40  1   1263.61717    1   1263.62560   0   0   0   0 .000000      0.00843   -575.78930      -0.001    0  1  1  0  1    0 -1 -1  0  2    608.42  1.05E-23
 41  2   1298.00119    1   1298.00944   0   0   0   0 .000000      0.00825   -575.79827      -0.001    0  1  1  0  1    0 -1 -1  0  2    610.00  9.14E-24
 42  1   1333.22101    1   1333.22942   0   0   0   0 .000000      0.00841   -575.80742      -0.001    0  1  1  0  1    0 -1 -1  0  2    611.62  7.89E-24
 43  2   1369.27701    1   1369.28533   0   0   0   0 .000000      0.00832   -575.81676      -0.001    0  1  1  0  1    0 -1 -1  0  2    613.28  6.78E-24
 44  1   1406.16880    1   1406.17702   0   0   0   0 .000000      0.00822   -575.82629      -0.001    0  1  1  0  1    0 -1 -1  0  2    614.97  5.80E-24
 45  2   1443.89607    1   1443.90428   0   0   0   0 .000000      0.00821   -575.83600      -0.001    0  1  1  0  1    0 -1 -1  0  2    616.70  4.93E-24
 46  1   1482.45865    1   1482.46691   0   0   0   0 .000000      0.00826   -575.84589      -0.001    0  1  1  0  1    0 -1 -1  0  2    618.46  4.18E-24
 47  2   1521.85641    1   1521.86474   0   0   0   0 .000000      0.00833   -575.85595      -0.001    0  1  1  0  1    0 -1 -1  0  2    620.26  3.53E-24
 48  1   1562.08920    1   1562.09754   0   0   0   0 .000000      0.00834   -575.86619      -0.001    0  1  1  0  1    0 -1 -1  0  2    622.09  2.96E-24
 49  2   1603.15683    1   1603.16511   0   0   0   0 .000000      0.00828   -575.87661      -0.001    0  1  1  0  1    0 -1 -1  0  2    623.96  2.47E-24
 50  1   1645.05905    1   1645.06725   0   0   0   0 .000000      0.00820   -575.88719      -0.001    0  1  1  0  1    0 -1 -1  0  2    625.86  2.06E-24
 51  2   1687.79559    1   1687.80373   0   0   0   0 .000000      0.00814   -575.89794      -0.001    0  1  1  0  1    0 -1 -1  0  2    627.80  1.71E-24
 52  1   1731.36576    1   1731.37435   0   0   0   0 .000000      0.00859   -575.90886      -0.001    0  1  1  0  1    0 -1 -1  0  2    629.77  1.41E-24
 53  2   1775.77084    1   1775.77886   0   0   0   0 .000000      0.00802   -575.91994      -0.001    0  1  1  0  1    0 -1 -1  0  2    631.77  1.16E-24
 54  1   1821.00899    1   1821.01705   0   0   0   0 .000000      0.00806   -575.93118      -0.001    0  1  1  0  1    0 -1 -1  0  2    633.81  9.45E-25
 55  2   1867.08052    1   1867.08869   0   0   0   0 .000000      0.00817   -575.94258      -0.001    0  1  1  0  1    0 -1 -1  0  2    635.88  7.69E-25
 56  1   1913.98555    1   1913.99353   0   0   0   0 .000000      0.00798   -575.95413      -0.001    0  1  1  0  1    0 -1 -1  0  2    637.99  6.23E-25
 57  2   1961.72320    1   1961.73133   0   0   0   0 .000000      0.00813   -575.96583      -0.001    0  1  1  0  1    0 -1 -1  0  2    640.12  5.03E-25
 58  1   2010.29362    1   2010.30186   0   0   0   0 .000000      0.00824   -575.97768      -0.001    0  1  1  0  1    0 -1 -1  0  2    642.29  4.04E-25
 59  2   2059.69664    1   2059.70485   0   0   0   0 .000000      0.00821   -575.98967      -0.001    0  1  1  0  1    0 -1 -1  0  2    644.50  3.23E-25
 60  1   2109.93153    1   2109.94006   0   0   0   0 .000000      0.00853   -576.00181      -0.001    0  1  1  0  1    0 -1 -1  0  2    646.73  2.57E-25
 61  2   2160.99808    1   2161.00723   0   0   0   0 .000000      0.00915   -576.01408      -0.002    0  1  1  0  1    0 -1 -1  0  2    649.00  2.04E-25
 62  1   2212.89826    1   2212.90609   0   0   0   0 .000000      0.00783   -576.02649      -0.001    0  1  1  0  1    0 -1 -1  0  2    651.30  1.61E-25
 63  2   2265.62770    1   2265.63637   0   0   0   0 .000000      0.00867   -576.03904      -0.002    0  1  1  0  1    0 -1 -1  0  2    653.63  1.27E-25
 64  1   2319.18902    1   2319.19782   0   0   0   0 .000000      0.00880   -576.05171      -0.002    0  1  1  0  1    0 -1 -1  0  2    655.99  9.93E-26
 65  2   2373.58174    1   2373.59014   0   0   0   0 .000000      0.00840   -576.06451      -0.001    0  1  1  0  1    0 -1 -1  0  2    658.38  7.74E-26
 66  1   2428.80357    1   2428.81306   0   0   0   0 .000000      0.00949   -576.07743      -0.002    0  1  1  0  1    0 -1 -1  0  2    660.80  6.01E-26
 67  2   2484.85839    1   2484.86630   0   0   0   0 .000000      0.00791   -576.09048      -0.001    0  1  1  0  1    0 -1 -1  0  2    663.26  4.64E-26
 68  1   2541.74090    1   2541.74956   0   0   0   0 .000000      0.00866   -576.10363      -0.002    0  1  1  0  1    0 -1 -1  0  2    665.74  3.57E-26
 69  2   2599.45532    1   2599.46256   0   0   0   0 .000000      0.00724   -576.11690      -0.001    0  1  1  0  1    0 -1 -1  0  2    668.26  2.74E-26
 70  1   2657.99606    1   2658.00499   0   0   0   0 .000000      0.00893   -576.13028      -0.002    0  1  1  0  1    0 -1 -1  0  2    670.80  2.09E-26
 72  1   2777.56692    1   2777.57695   0   0   0   0 .000000      0.01003   -576.15735      -0.002    0  1  1  0  1    0 -1 -1  0  2    675.97  1.20E-26
 73  2   2838.59701    1   2838.60586   0   0   0   0 .000000      0.00885   -576.17104      -0.002    0  1  1  0  1    0 -1 -1  0  2    678.60  9.06E-27
 74  1   2900.45209    1   2900.46298   0   0   0   0 .000000      0.01089   -576.18481      -0.002    0  1  1  0  1    0 -1 -1  0  2    681.25  6.79E-27
 75  2   2963.13912    1   2963.14798   0   0   0   0 .000000      0.00886   -576.19868      -0.002    0  1  1  0  1    0 -1 -1  0  2    683.94  5.08E-27
 76  1   3026.64900    1   3026.66054   0   0   0   0 .000000      0.01154   -576.21264      -0.002    0  1  1  0  1    0 -1 -1  0  2    686.65  3.78E-27
 78  1   3156.15591    1   3156.16703   0   0   0   0 .000000      0.01112   -576.24079      -0.002    0  1  1  0  1    0 -1 -1  0  2    692.16  2.07E-27
 80  1   3288.97022    1   3288.97977   0   0   0   0 .000000      0.00955   -576.26923      -0.002    0  1  1  0  1    0 -1 -1  0  2    697.77  1.11E-27
  1  1    576.27160    2    576.28066   0   0   0   0 .000000      0.00906   -568.90847      -0.002    0  1  1  0  2    0 -1 -1  0  2    576.27  7.44E-24
  2  2    577.94841    2    577.95709   0   0   0   0 .000000      0.00868   -568.91170      -0.002    0  1  1  0  2    0 -1 -1  0  2    576.35  1.12E-23
  3  1    580.46283    2    580.47172   0   0   0   0 .000000      0.00889   -568.91655      -0.002    0  1  1  0  2    0 -1 -1  0  2    576.46  1.49E-23
  4  2    583.81575    2    583.82453   0   0   0   0 .000000      0.00878   -568.92301      -0.002    0  1  1  0  2    0 -1 -1  0  2    576.62  1.85E-23
  5  1    588.00663    2    588.01552   0   0   0   0 .000000      0.00889   -568.93106      -0.002    0  1  1  0  2    0 -1 -1  0  2    576.81  2.20E-23
  6  2    593.03572    2    593.04467   0   0   0   0 .000000      0.00895   -568.94069      -0.002    0  1  1  0  2    0 -1 -1  0  2    577.04  2.54E-23
  7  1    598.90305    2    598.91193   0   0   0   0 .000000      0.00888   -568.95189      -0.002    0  1  1  0  2    0 -1 -1  0  2    577.30  2.85E-23
  8  2    605.60853    2    605.61730   0   0   0   0 .000000      0.00877   -568.96465      -0.002    0  1  1  0  2    0 -1 -1  0  2    577.61  3.14E-23
  9  1    613.15180    2    613.16072   0   0   0   0 .000000      0.00892   -568.97894      -0.002    0  1  1  0  2    0 -1 -1  0  2    577.95  3.40E-23
 10  2    621.53332    2    621.54217   0   0   0   0 .000000      0.00885   -568.99475      -0.002    0  1  1  0  2    0 -1 -1  0  2    578.33  3.63E-23
 11  1    630.75283    2    630.76160   0   0   0   0 .000000      0.00877   -569.01204      -0.002    0  1  1  0  2    0 -1 -1  0  2    578.75  3.82E-23
 12  2    640.81019    2    640.81896   0   0   0   0 .000000      0.00877   -569.03079      -0.002    0  1  1  0  2    0 -1 -1  0  2    579.21  3.99E-23
 13  1    651.70546    2    651.71420   0   0   0   0 .000000      0.00874   -569.05098      -0.002    0  1  1  0  2    0 -1 -1  0  2    579.71  4.12E-23
 14  2    663.43855    2    663.44726   0   0   0   0 .000000      0.00871   -569.07258      -0.002    0  1  1  0  2    0 -1 -1  0  2    580.24  4.21E-23
 15  1    676.00938    2    676.01810   0   0   0   0 .000000      0.00872   -569.09554      -0.002    0  1  1  0  2    0 -1 -1  0  2    580.81  4.27E-23
 16  2    689.41790    2    689.42663   0   0   0   0 .000000      0.00873   -569.11984      -0.002    0  1  1  0  2    0 -1 -1  0  2    581.42  4.30E-23
 17  1    703.66406    2    703.67280   0   0   0   0 .000000      0.00874   -569.14545      -0.002    0  1  1  0  2    0 -1 -1  0  2    582.06  4.29E-23
 18  2    718.74778    2    718.75653   0   0   0   0 .000000      0.00875   -569.17231      -0.002    0  1  1  0  2    0 -1 -1  0  2    582.75  4.26E-23
 19  1    734.66899    2    734.67775   0   0   0   0 .000000      0.00876   -569.20039      -0.002    0  1  1  0  2    0 -1 -1  0  2    583.47  4.19E-23
 20  2    751.42760    2    751.43636   0   0   0   0 .000000      0.00876   -569.22966      -0.002    0  1  1  0  2    0 -1 -1  0  2    584.23  4.10E-23
 21  1    769.02353    2    769.03230   0   0   0   0 .000000      0.00877   -569.26005      -0.002    0  1  1  0  2    0 -1 -1  0  2    585.02  3.99E-23
 22  2    787.45668    2    787.46546   0   0   0   0 .000000      0.00878   -569.29153      -0.002    0  1  1  0  2    0 -1 -1  0  2    585.86  3.85E-23
 23  1    806.72706    2    806.73575   0   0   0   0 .000000      0.00869   -569.32405      -0.002    0  1  1  0  2    0 -1 -1  0  2    586.73  3.70E-23
 24  2    826.83433    2    826.84308   0   0   0   0 .000000      0.00875   -569.35756      -0.002    0  1  1  0  2    0 -1 -1  0  2    587.63  3.53E-23
 25  1    847.77867    2    847.78734   0   0   0   0 .000000      0.00867   -569.39201      -0.002    0  1  1  0  2    0 -1 -1  0  2    588.58  3.35E-23
 26  2    869.55989    2    869.56843   0   0   0   0 .000000      0.00854   -569.42734      -0.001    0  1  1  0  2    0 -1 -1  0  2    589.56  3.16E-23
 27  1    892.17753    2    892.18623   0   0   0   0 .000000      0.00870   -569.46350      -0.002    0  1  1  0  2    0 -1 -1  0  2    590.58  2.97E-23
 28  2    915.63195    2    915.64063   0   0   0   0 .000000      0.00868   -569.50045      -0.002    0  1  1  0  2    0 -1 -1  0  2    591.63  2.77E-23
 29  1    939.92277    2    939.93150   0   0   0   0 .000000      0.00873   -569.53811      -0.002    0  1  1  0  2    0 -1 -1  0  2    592.72  2.58E-23
 30  2    965.05002    2    965.05874   0   0   0   0 .000000      0.00872   -569.57645      -0.002    0  1  1  0  2    0 -1 -1  0  2    593.85  2.38E-23
 31  1    991.01366    2    991.02219   0   0   0   0 .000000      0.00853   -569.61539      -0.001    0  1  1  0  2    0 -1 -1  0  2    595.01  2.19E-23
 32  2   1017.81315    2   1017.82174   0   0   0   0 .000000      0.00859   -569.65489      -0.002    0  1  1  0  2    0 -1 -1  0  2    596.21  2.00E-23
 33  1   1045.44881    2   1045.45725   0   0   0   0 .000000      0.00844   -569.69488      -0.001    0  1  1  0  2    0 -1 -1  0  2    597.45  1.82E-23
 34  2   1073.91999    2   1073.92857   0   0   0   0 .000000      0.00858   -569.73531      -0.002    0  1  1  0  2    0 -1 -1  0  2    598.72  1.65E-23
 35  1   1103.22710    2   1103.23556   0   0   0   0 .000000      0.00846   -569.77613      -0.001    0  1  1  0  2    0 -1 -1  0  2    600.03  1.49E-23
 36  2   1133.36964    2   1133.37808   0   0   0   0 .000000      0.00844   -569.81727      -0.001    0  1  1  0  2    0 -1 -1  0  2    601.37  1.34E-23
 37  1   1164.34745    2   1164.35595   0   0   0   0 .000000      0.00850   -569.85868      -0.001    0  1  1  0  2    0 -1 -1  0  2    602.75  1.19E-23
 38  2   1196.16059    2   1196.16904   0   0   0   0 .000000      0.00845   -569.90031      -0.001    0  1  1  0  2    0 -1 -1  0  2    604.16  1.06E-23
 39  1   1228.80872    2   1228.81717   0   0   0   0 .000000      0.00845   -569.94209      -0.001    0  1  1  0  2    0 -1 -1  0  2    605.61  9.36E-24
 40  2   1262.29159    2   1262.30018   0   0   0   0 .000000      0.00859   -569.98399      -0.002    0  1  1  0  2    0 -1 -1  0  2    607.09  8.24E-24
 41  1   1296.60935    2   1296.61789   0   0   0   0 .000000      0.00854   -570.02594      -0.001    0  1  1  0  2    0 -1 -1  0  2    608.61  7.22E-24
 42  2   1331.76151    2   1331.77014   0   0   0   0 .000000      0.00863   -570.06790      -0.002    0  1  1  0  2    0 -1 -1  0  2    610.16  6.29E-24
 43  1   1367.74813    2   1367.75672   0   0   0   0 .000000      0.00859   -570.10983      -0.002    0  1  1  0  2    0 -1 -1  0  2    611.75  5.46E-24
 44  2   1404.56886    2   1404.57750   0   0   0   0 .000000      0.00864   -570.15164      -0.002    0  1  1  0  2    0 -1 -1  0  2    613.37  4.72E-24
 45  1   1442.22373    2   1442.23224   0   0   0   0 .000000      0.00851   -570.19333      -0.001    0  1  1  0  2    0 -1 -1  0  2    615.02  4.06E-24
 46  2   1480.71211    2   1480.72077   0   0   0   0 .000000      0.00866   -570.23484      -0.002    0  1  1  0  2    0 -1 -1  0  2    616.71  3.47E-24
 47  1   1520.03419    2   1520.04289   0   0   0   0 .000000      0.00870   -570.27613      -0.002    0  1  1  0  2    0 -1 -1  0  2    618.43  2.96E-24
 48  2   1560.18966    2   1560.19841   0   0   0   0 .000000      0.00875   -570.31715      -0.002    0  1  1  0  2    0 -1 -1  0  2    620.19  2.51E-24
 49  1   1601.17857    2   1601.18709   0   0   0   0 .000000      0.00852   -570.35790      -0.001    0  1  1  0  2    0 -1 -1  0  2    621.98  2.12E-24
 50  2   1643.00019    2   1643.00875   0   0   0   0 .000000      0.00856   -570.39830      -0.002    0  1  1  0  2    0 -1 -1  0  2    623.80  1.78E-24
 51  1   1685.65482    2   1685.66317   0   0   0   0 .000000      0.00835   -570.43834      -0.001    0  1  1  0  2    0 -1 -1  0  2    625.65  1.49E-24
 52  2   1729.14166    2   1729.15013   0   0   0   0 .000000      0.00847   -570.47799      -0.001    0  1  1  0  2    0 -1 -1  0  2    627.54  1.24E-24
 53  1   1773.46116    2   1773.46941   0   0   0   0 .000000      0.00825   -570.51722      -0.001    0  1  1  0  2    0 -1 -1  0  2    629.46  1.03E-24
 54  2   1818.61243    2   1818.62078   0   0   0   0 .000000      0.00835   -570.55599      -0.001    0  1  1  0  2    0 -1 -1  0  2    631.41  8.52E-25
 55  1   1864.59549    2   1864.60401   0   0   0   0 .000000      0.00852   -570.59430      -0.001    0  1  1  0  2    0 -1 -1  0  2    633.40  7.01E-25
 56  2   1911.41015    2   1911.41886   0   0   0   0 .000000      0.00871   -570.63212      -0.002    0  1  1  0  2    0 -1 -1  0  2    635.41  5.74E-25
 57  1   1959.05653    2   1959.06510   0   0   0   0 .000000      0.00857   -570.66942      -0.002    0  1  1  0  2    0 -1 -1  0  2    637.46  4.68E-25
 58  2   2007.53341    2   2007.54247   0   0   0   0 .000000      0.00906   -570.70620      -0.002    0  1  1  0  2    0 -1 -1  0  2    639.53  3.80E-25
 59  1   2056.84193    2   2056.85074   0   0   0   0 .000000      0.00881   -570.74243      -0.002    0  1  1  0  2    0 -1 -1  0  2    641.64  3.07E-25
 60  2   2106.98036    2   2106.98964   0   0   0   0 .000000      0.00928   -570.77810      -0.002    0  1  1  0  2    0 -1 -1  0  2    643.78  2.47E-25
 61  1   2157.94989    2   2157.95892   0   0   0   0 .000000      0.00903   -570.81321      -0.002    0  1  1  0  2    0 -1 -1  0  2    645.95  1.98E-25
 62  2   2209.74937    2   2209.75833   0   0   0   0 .000000      0.00896   -570.84773      -0.002    0  1  1  0  2    0 -1 -1  0  2    648.15  1.58E-25
 63  1   2262.37851    2   2262.38758   0   0   0   0 .000000      0.00907   -570.88167      -0.002    0  1  1  0  2    0 -1 -1  0  2    650.38  1.25E-25
 64  2   2315.83750    2   2315.84642   0   0   0   0 .000000      0.00892   -570.91501      -0.002    0  1  1  0  2    0 -1 -1  0  2    652.64  9.91E-26
 65  1   2370.12544    2   2370.13458   0   0   0   0 .000000      0.00914   -570.94775      -0.002    0  1  1  0  2    0 -1 -1  0  2    654.93  7.81E-26
 66  2   2425.24141    2   2425.25176   0   0   0   0 .000000      0.01035   -570.97989      -0.002    0  1  1  0  2    0 -1 -1  0  2    657.24  6.12E-26
 67  1   2481.18829    2   2481.19768   0   0   0   0 .000000      0.00939   -571.01141      -0.002    0  1  1  0  2    0 -1 -1  0  2    659.59  4.78E-26
 68  2   2537.96275    2   2537.97207   0   0   0   0 .000000      0.00932   -571.04233      -0.002    0  1  1  0  2    0 -1 -1  0  2    661.96  3.72E-26
 69  1   2595.56486    2   2595.57463   0   0   0   0 .000000      0.00977   -571.07263      -0.002    0  1  1  0  2    0 -1 -1  0  2    664.36  2.88E-26
 70  2   2653.99540    2   2654.00506   0   0   0   0 .000000      0.00966   -571.10232      -0.002    0  1  1  0  2    0 -1 -1  0  2    666.80  2.22E-26
 71  1   2713.25310    2   2713.26306   0   0   0   0 .000000      0.00996   -571.13140      -0.002    0  1  1  0  2    0 -1 -1  0  2    669.25  1.70E-26
 72  2   2773.33872    2   2773.34834   0   0   0   0 .000000      0.00962   -571.15987      -0.002    0  1  1  0  2    0 -1 -1  0  2    671.74  1.30E-26
 73  1   2834.24958    2   2834.26057   0   0   0   0 .000000      0.01099   -571.18773      -0.002    0  1  1  0  2    0 -1 -1  0  2    674.25  9.91E-27
 74  2   2895.98886    2   2895.99945   0   0   0   0 .000000      0.01059   -571.21498      -0.002    0  1  1  0  2    0 -1 -1  0  2    676.79  7.51E-27
 75  1   2958.55373    2   2958.56465   0   0   0   0 .000000      0.01092   -571.24162      -0.002    0  1  1  0  2    0 -1 -1  0  2    679.35  5.67E-27
 76  2   3021.94497    2   3021.95587   0   0   0   0 .000000      0.01090   -571.26766      -0.002    0  1  1  0  2    0 -1 -1  0  2    681.94  4.26E-27
 77  1   3086.16309    2   3086.17276   0   0   0   0 .000000      0.00967   -571.29311      -0.002    0  1  1  0  2    0 -1 -1  0  2    684.56  3.19E-27
 78  2   3151.20453    2   3151.21501   0   0   0   0 .000000      0.01048   -571.31795      -0.002    0  1  1  0  2    0 -1 -1  0  2    687.20  2.38E-27
 80  2   3283.76384    2   3283.77420   0   0   0   0 .000000      0.01036   -571.36587      -0.002    0  1  1  0  2    0 -1 -1  0  2    692.56  1.31E-27
  1  2   2740.43122    4   2740.44407   0   0   0   0 .000000      0.01285   -103.79261      -0.012    0  1  1  1  1    0 -1 -1 -1  3   2740.43  3.22E-23
  2  1   2742.09783    7   2742.11054   0   0   0   0 .000000      0.01271   -103.81487      -0.012    0  1  1  1  1    0 -1 -1 -1  3   2740.50  5.61E-23
  3  2   2744.59756    8   2744.61023   0   0   0   0 .000000      0.01267   -103.84824      -0.012    0  1  1  1  1    0 -1 -1 -1  3   2740.60  7.76E-23
  4  1   2747.93063    9   2747.94314   0   0   0   0 .000000      0.01251   -103.89272      -0.012    0  1  1  1  1    0 -1 -1 -1  3   2740.73  9.73E-23
  5  2   2752.09656    9   2752.10924   0   0   0   0 .000000      0.01268   -103.94830      -0.012    0  1  1  1  1    0 -1 -1 -1  3   2740.90  1.15E-22
  6  1   2757.09584    9   2757.10851   0   0   0   0 .000000      0.01267   -104.01496      -0.012    0  1  1  1  1    0 -1 -1 -1  3   2741.10  1.32E-22
  7  2   2762.92817    9   2762.94093   0   0   0   0 .000000      0.01276   -104.09269      -0.012    0  1  1  1  1    0 -1 -1 -1  3   2741.33  1.46E-22
  8  1   2769.59354    9   2769.60647   0   0   0   0 .000000      0.01293   -104.18146      -0.012    0  1  1  1  1    0 -1 -1 -1  3   2741.59  1.59E-22
  9  2   2777.09201    9   2777.10508   0   0   0   0 .000000      0.01307   -104.28125      -0.013    0  1  1  1  1    0 -1 -1 -1  3   2741.89  1.70E-22
 10  1   2785.42375    9   2785.43675   0   0   0   0 .000000      0.01300   -104.39204      -0.012    0  1  1  1  1    0 -1 -1 -1  3   2742.22  1.79E-22
 11  2   2794.58848    9   2794.60141   0   0   0   0 .000000      0.01293   -104.51379      -0.012    0  1  1  1  1    0 -1 -1 -1  3   2742.59  1.89E-22
 12  1   2804.58607    9   2804.59903   0   0   0   0 .000000      0.01296   -104.64647      -0.012    0  1  1  1  1    0 -1 -1 -1  3   2742.99  1.97E-22
 13  2   2815.41665    9   2815.42955   0   0   0   0 .000000      0.01290   -104.79004      -0.012    0  1  1  1  1    0 -1 -1 -1  3   2743.42  2.03E-22
 14  1   2827.08000    9   2827.09292   0   0   0   0 .000000      0.01292   -104.94447      -0.012    0  1  1  1  1    0 -1 -1 -1  3   2743.88  2.08E-22
 15  2   2839.57611    9   2839.58908   0   0   0   0 .000000      0.01297   -105.10970      -0.012    0  1  1  1  1    0 -1 -1 -1  3   2744.38  2.11E-22
 16  1   2852.90502    9   2852.91796   0   0   0   0 .000000      0.01294   -105.28570      -0.012    0  1  1  1  1    0 -1 -1 -1  3   2744.91  2.11E-22
 17  2   2867.06651    9   2867.07949   0   0   0   0 .000000      0.01298   -105.47241      -0.012    0  1  1  1  1    0 -1 -1 -1  3   2745.47  2.10E-22
 18  1   2882.06062    9   2882.07360   0   0   0   0 .000000      0.01298   -105.66978      -0.012    0  1  1  1  1    0 -1 -1 -1  3   2746.06  2.08E-22
 19  2   2897.88722    9   2897.90022   0   0   0   0 .000000      0.01300   -105.87775      -0.012    0  1  1  1  1    0 -1 -1 -1  3   2746.69  2.04E-22
 20  1   2914.54621    9   2914.55926   0   0   0   0 .000000      0.01305   -106.09626      -0.012    0  1  1  1  1    0 -1 -1 -1  3   2747.35  1.99E-22
 21  2   2932.03758    9   2932.05064   0   0   0   0 .000000      0.01306   -106.32523      -0.012    0  1  1  1  1    0 -1 -1 -1  3   2748.04  1.93E-22
 22  1   2950.36117    9   2950.37426   0   0   0   0 .000000      0.01309   -106.56461      -0.012    0  1  1  1  1    0 -1 -1 -1  3   2748.76  1.85E-22
 23  2   2969.51696    9   2969.53004   0   0   0   0 .000000      0.01308   -106.81441      -0.012    0  1  1  1  1    0 -1 -1 -1  3   2749.52  1.77E-22
 24  1   2989.50470    9   2989.51787   0   0   0   0 .000000      0.01317   -107.07429      -0.012    0  1  1  1  1    0 -1 -1 -1  3   2750.30  1.68E-22
 25  2   3010.32457    9   3010.33765   0   0   0   0 .000000      0.01308   -107.34440      -0.012    0  1  1  1  1    0 -1 -1 -1  3   2751.12  1.59E-22
 26  1   3031.97615    9   3031.98928   0   0   0   0 .000000      0.01313   -107.62461      -0.012    0  1  1  1  1    0 -1 -1 -1  3   2751.98  1.49E-22
 27  2   3054.45951    9   3054.47264   0   0   0   0 .000000      0.01313   -107.91481      -0.012    0  1  1  1  1    0 -1 -1 -1  3   2752.86  1.39E-22
 28  1   3077.77454    9   3077.78761   0   0   0   0 .000000      0.01307   -108.21491      -0.012    0  1  1  1  1    0 -1 -1 -1  3   2753.77  1.30E-22
 29  2   3101.92108    9   3101.93408   0   0   0   0 .000000      0.01300   -108.52480      -0.012    0  1  1  1  1    0 -1 -1 -1  3   2754.72  1.20E-22
 30  1   3126.89889    9   3126.91193   0   0   0   0 .000000      0.01304   -108.84438      -0.012    0  1  1  1  1    0 -1 -1 -1  3   2755.70  1.10E-22
 31  2   3152.70795    9   3152.72102   0   0   0   0 .000000      0.01307   -109.17354      -0.012    0  1  1  1  1    0 -1 -1 -1  3   2756.71  1.01E-22
 32  1   3179.34807    9   3179.36122   0   0   0   0 .000000      0.01315   -109.51217      -0.012    0  1  1  1  1    0 -1 -1 -1  3   2757.75  9.15E-23
 33  2   3206.81906    9   3206.83239   0   0   0   0 .000000      0.01333   -109.86014      -0.012    0  1  1  1  1    0 -1 -1 -1  3   2758.82  8.28E-23
 34  1   3235.12123    9   3235.13439   0   0   0   0 .000000      0.01316   -110.21734      -0.012    0  1  1  1  1    0 -1 -1 -1  3   2759.92  7.46E-23
 35  2   3264.25363    9   3264.26708   0   0   0   0 .000000      0.01345   -110.58364      -0.012    0  1  1  1  1    0 -1 -1 -1  3   2761.05  6.68E-23
 36  1   3294.21702    9   3294.23031   0   0   0   0 .000000      0.01329   -110.95889      -0.012    0  1  1  1  1    0 -1 -1 -1  3   2762.22  5.96E-23
 37  2   3325.01073    9   3325.02392   0   0   0   0 .000000      0.01319   -111.34298      -0.012    0  1  1  1  1    0 -1 -1 -1  3   2763.41  5.29E-23
 38  1   3356.63457    9   3356.64775   0   0   0   0 .000000      0.01318   -111.73574      -0.012    0  1  1  1  1    0 -1 -1 -1  3   2764.63  4.67E-23
 39  2   3389.08842    9   3389.10164   0   0   0   0 .000000      0.01322   -112.13705      -0.012    0  1  1  1  1    0 -1 -1 -1  3   2765.89  4.11E-23
 40  1   3422.37231    9   3422.38543   0   0   0   0 .000000      0.01312   -112.54674      -0.012    0  1  1  1  1    0 -1 -1 -1  3   2767.17  3.59E-23
 41  2   3456.48565    9   3456.49894   0   0   0   0 .000000      0.01329   -112.96466      -0.012    0  1  1  1  1    0 -1 -1 -1  3   2768.49  3.13E-23
 42  1   3491.42881    9   3491.44199   0   0   0   0 .000000      0.01318   -113.39065      -0.012    0  1  1  1  1    0 -1 -1 -1  3   2769.83  2.71E-23
 43  2   3527.20117    9   3527.21441   0   0   0   0 .000000      0.01324   -113.82456      -0.012    0  1  1  1  1    0 -1 -1 -1  3   2771.20  2.34E-23
 44  1   3563.80279    9   3563.81601   0   0   0   0 .000000      0.01322   -114.26621      -0.012    0  1  1  1  1    0 -1 -1 -1  3   2772.60  2.01E-23
 45  2   3601.23329    9   3601.24660   0   0   0   0 .000000      0.01331   -114.71544      -0.012    0  1  1  1  1    0 -1 -1 -1  3   2774.03  1.72E-23
 46  1   3639.49277    9   3639.50600   0   0   0   0 .000000      0.01323   -115.17208      -0.011    0  1  1  1  1    0 -1 -1 -1  3   2775.49  1.46E-23
 47  2   3678.58090    9   3678.59399   0   0   0   0 .000000      0.01309   -115.63597      -0.011    0  1  1  1  1    0 -1 -1 -1  3   2776.98  1.24E-23
 48  1   3718.49693    9   3718.51039   0   0   0   0 .000000      0.01346   -116.10692      -0.012    0  1  1  1  1    0 -1 -1 -1  3   2778.50  1.04E-23
 49  2   3759.24158    9   3759.25498   0   0   0   0 .000000      0.01340   -116.58476      -0.011    0  1  1  1  1    0 -1 -1 -1  3   2780.04  8.76E-24
 50  1   3800.81425    9   3800.82756   0   0   0   0 .000000      0.01331   -117.06933      -0.011    0  1  1  1  1    0 -1 -1 -1  3   2781.61  7.32E-24
 51  2   3843.21437    9   3843.22790   0   0   0   0 .000000      0.01353   -117.56045      -0.012    0  1  1  1  1    0 -1 -1 -1  3   2783.21  6.09E-24
 52  1   3886.44239    9   3886.45580   0   0   0   0 .000000      0.01341   -118.05795      -0.011    0  1  1  1  1    0 -1 -1 -1  3   2784.84  5.04E-24
 53  2   3930.49729    9   3930.51103   0   0   0   0 .000000      0.01374   -118.56166      -0.012    0  1  1  1  1    0 -1 -1 -1  3   2786.50  4.16E-24
 54  1   3975.37984    9   3975.39336   0   0   0   0 .000000      0.01352   -119.07142      -0.011    0  1  1  1  1    0 -1 -1 -1  3   2788.18  3.41E-24
 55  2   4021.08900    9   4021.10255   0   0   0   0 .000000      0.01355   -119.58706      -0.011    0  1  1  1  1    0 -1 -1 -1  3   2789.89  2.79E-24
 56  1   4067.62502    9   4067.63838   0   0   0   0 .000000      0.01336   -120.10843      -0.011    0  1  1  1  1    0 -1 -1 -1  3   2791.63  2.27E-24
 57  2   4114.98694    9   4115.00061   0   0   0   0 .000000      0.01367   -120.63537      -0.011    0  1  1  1  1    0 -1 -1 -1  3   2793.39  1.84E-24
 58  1   4163.17531    9   4163.18898   0   0   0   0 .000000      0.01367   -121.16774      -0.011    0  1  1  1  1    0 -1 -1 -1  3   2795.18  1.48E-24
 59  2   4212.18910    9   4212.20326   0   0   0   0 .000000      0.01416   -121.70539      -0.012    0  1  1  1  1    0 -1 -1 -1  3   2796.99  1.19E-24
 60  1   4262.02872    9   4262.04318   0   0   0   0 .000000      0.01446   -122.24819      -0.012    0  1  1  1  1    0 -1 -1 -1  3   2798.83  9.53E-25
 61  2   4312.69437    9   4312.70849   0   0   0   0 .000000      0.01412   -122.79601      -0.011    0  1  1  1  1    0 -1 -1 -1  3   2800.69  7.59E-25
 62  1   4364.18411    9   4364.19893   0   0   0   0 .000000      0.01482   -123.34873      -0.012    0  1  1  1  1    0 -1 -1 -1  3   2802.58  6.02E-25
 63  2   4416.50025    9   4416.51423   0   0   0   0 .000000      0.01398   -123.90624      -0.011    0  1  1  1  1    0 -1 -1 -1  3   2804.50  4.75E-25
 64  1   4469.63969    9   4469.65412   0   0   0   0 .000000      0.01443   -124.46843      -0.012    0  1  1  1  1    0 -1 -1 -1  3   2806.44  3.73E-25
 65  2   4523.60333    9   4523.61833   0   0   0   0 .000000      0.01500   -125.03520      -0.012    0  1  1  1  1    0 -1 -1 -1  3   2808.40  2.92E-25
 66  1   4578.39239    9   4578.40658   0   0   0   0 .000000      0.01419   -125.60646      -0.011    0  1  1  1  1    0 -1 -1 -1  3   2810.39  2.28E-25
 67  2   4634.00351    9   4634.01858   0   0   0   0 .000000      0.01507   -126.18214      -0.012    0  1  1  1  1    0 -1 -1 -1  3   2812.40  1.77E-25
 68  1   4690.44107    9   4690.45405   0   0   0   0 .000000      0.01298   -126.76216      -0.010    0  1  1  1  1    0 -1 -1 -1  3   2814.44  1.37E-25
 69  2   4747.69793    9   4747.71270   0   0   0   0 .000000      0.01477   -127.34644      -0.012    0  1  1  1  1    0 -1 -1 -1  3   2816.50  1.05E-25
 71  2   4864.68250    9   4864.69833   0   0   0   0 .000000      0.01583   -128.52761      -0.012    0  1  1  1  1    0 -1 -1 -1  3   2820.68  6.14E-26
 72  1   4924.40986    9   4924.42471   0   0   0   0 .000000      0.01485   -129.12440      -0.011    0  1  1  1  1    0 -1 -1 -1  3   2822.81  4.66E-26
 73  2   4984.95593    9   4984.97305   0   0   0   0 .000000      0.01712   -129.72527      -0.013    0  1  1  1  1    0 -1 -1 -1  3   2824.96  3.53E-26
 74  1   5046.32797    9   5046.34305   0   0   0   0 .000000      0.01508   -130.33018      -0.012    0  1  1  1  1    0 -1 -1 -1  3   2827.13  2.66E-26
 75  2   5108.51684    9   5108.53438   0   0   0   0 .000000      0.01754   -130.93912      -0.013    0  1  1  1  1    0 -1 -1 -1  3   2829.32  1.99E-26
 77  2   5235.36165    9   5235.37975   0   0   0   0 .000000      0.01810   -132.16897      -0.014    0  1  1  1  1    0 -1 -1 -1  3   2833.76  1.11E-26
 79  2   5365.48866    9   5365.50654   0   0   0   0 .000000      0.01788   -133.41471      -0.013    0  1  1  1  1    0 -1 -1 -1  3   2838.29  6.05E-27
  1  1   2740.42985   11   2740.44244   0   0   0   0 .000000      0.01259   -103.78966      -0.012    0  1  1  1  2    0 -1 -1 -1  3   2740.43  3.22E-23
  2  2   2742.09294   14   2742.10573   0   0   0   0 .000000      0.01279   -103.80589      -0.012    0  1  1  1  2    0 -1 -1 -1  3   2740.49  5.61E-23
  3  1   2744.58803   15   2744.60066   0   0   0   0 .000000      0.01263   -103.83023      -0.012    0  1  1  1  2    0 -1 -1 -1  3   2740.59  7.76E-23
  4  2   2747.91450   16   2747.92721   0   0   0   0 .000000      0.01271   -103.86267      -0.012    0  1  1  1  2    0 -1 -1 -1  3   2740.71  9.73E-23
  5  1   2752.07346   16   2752.08537   0   0   0   0 .000000      0.01191   -103.90320      -0.011    0  1  1  1  2    0 -1 -1 -1  3   2740.87  1.15E-22
  6  2   2757.06240   16   2757.07511   0   0   0   0 .000000      0.01271   -103.95181      -0.012    0  1  1  1  2    0 -1 -1 -1  3   2741.06  1.32E-22
  7  1   2762.88368   16   2762.89641   0   0   0   0 .000000      0.01273   -104.00848      -0.012    0  1  1  1  2    0 -1 -1 -1  3   2741.28  1.46E-22
  8  2   2769.53625   16   2769.54923   0   0   0   0 .000000      0.01298   -104.07319      -0.012    0  1  1  1  2    0 -1 -1 -1  3   2741.54  1.59E-22
  9  1   2777.02068   16   2777.03356   0   0   0   0 .000000      0.01288   -104.14591      -0.012    0  1  1  1  2    0 -1 -1 -1  3   2741.82  1.70E-22
 10  2   2785.33648   16   2785.34934   0   0   0   0 .000000      0.01286   -104.22664      -0.012    0  1  1  1  2    0 -1 -1 -1  3   2742.14  1.79E-22
 11  1   2794.48362   16   2794.49654   0   0   0   0 .000000      0.01292   -104.31533      -0.012    0  1  1  1  2    0 -1 -1 -1  3   2742.48  1.89E-22
 12  2   2804.46223   16   2804.47510   0   0   0   0 .000000      0.01287   -104.41196      -0.012    0  1  1  1  2    0 -1 -1 -1  3   2742.86  1.97E-22
 13  1   2815.27226   16   2815.28498   0   0   0   0 .000000      0.01272   -104.51650      -0.012    0  1  1  1  2    0 -1 -1 -1  3   2743.27  2.03E-22
 14  2   2826.91322   16   2826.92612   0   0   0   0 .000000      0.01290   -104.62892      -0.012    0  1  1  1  2    0 -1 -1 -1  3   2743.71  2.08E-22
 15  1   2839.38563   16   2839.39846   0   0   0   0 .000000      0.01283   -104.74918      -0.012    0  1  1  1  2    0 -1 -1 -1  3   2744.19  2.11E-22
 16  2   2852.68905   16   2852.70194   0   0   0   0 .000000      0.01289   -104.87724      -0.012    0  1  1  1  2    0 -1 -1 -1  3   2744.69  2.12E-22
 17  1   2866.82348   16   2866.83648   0   0   0   0 .000000      0.01300   -105.01307      -0.012    0  1  1  1  2    0 -1 -1 -1  3   2745.22  2.11E-22
 18  2   2881.78913   16   2881.80203   0   0   0   0 .000000      0.01290   -105.15662      -0.012    0  1  1  1  2    0 -1 -1 -1  3   2745.79  2.08E-22
 19  1   2897.58552   16   2897.59850   0   0   0   0 .000000      0.01298   -105.30785      -0.012    0  1  1  1  2    0 -1 -1 -1  3   2746.39  2.04E-22
 20  2   2914.21281   16   2914.22580   0   0   0   0 .000000      0.01299   -105.46673      -0.012    0  1  1  1  2    0 -1 -1 -1  3   2747.01  1.99E-22
 21  1   2931.67085   16   2931.68386   0   0   0   0 .000000      0.01301   -105.63319      -0.012    0  1  1  1  2    0 -1 -1 -1  3   2747.67  1.93E-22
 22  2   2949.95960   16   2949.97259   0   0   0   0 .000000      0.01299   -105.80720      -0.012    0  1  1  1  2    0 -1 -1 -1  3   2748.36  1.86E-22
 23  1   2969.07877   16   2969.09188   0   0   0   0 .000000      0.01311   -105.98871      -0.012    0  1  1  1  2    0 -1 -1 -1  3   2749.08  1.77E-22
 24  2   2989.02863   16   2989.04165   0   0   0   0 .000000      0.01302   -106.17768      -0.012    0  1  1  1  2    0 -1 -1 -1  3   2749.83  1.69E-22
 25  1   3009.80892   16   3009.82179   0   0   0   0 .000000      0.01287   -106.37404      -0.012    0  1  1  1  2    0 -1 -1 -1  3   2750.61  1.59E-22
 26  2   3031.41917   16   3031.43220   0   0   0   0 .000000      0.01303   -106.57776      -0.012    0  1  1  1  2    0 -1 -1 -1  3   2751.42  1.50E-22
 27  1   3053.85982   16   3053.87276   0   0   0   0 .000000      0.01294   -106.78877      -0.012    0  1  1  1  2    0 -1 -1 -1  3   2752.26  1.40E-22
 28  2   3077.13023   16   3077.14335   0   0   0   0 .000000      0.01312   -107.00704      -0.012    0  1  1  1  2    0 -1 -1 -1  3   2753.13  1.30E-22
 29  1   3101.23084   16   3101.24387   0   0   0   0 .000000      0.01303   -107.23251      -0.012    0  1  1  1  2    0 -1 -1 -1  3   2754.03  1.20E-22
 30  2   3126.16108   16   3126.17419   0   0   0   0 .000000      0.01311   -107.46514      -0.012    0  1  1  1  2    0 -1 -1 -1  3   2754.96  1.10E-22
 31  1   3151.92113   16   3151.93417   0   0   0   0 .000000      0.01304   -107.70485      -0.012    0  1  1  1  2    0 -1 -1 -1  3   2755.92  1.01E-22
 32  2   3178.51076   16   3178.52369   0   0   0   0 .000000      0.01293   -107.95158      -0.012    0  1  1  1  2    0 -1 -1 -1  3   2756.91  9.19E-23
 33  1   3205.92945   16   3205.94261   0   0   0   0 .000000      0.01316   -108.20533      -0.012    0  1  1  1  2    0 -1 -1 -1  3   2757.93  8.32E-23
 34  2   3234.17777   16   3234.19079   0   0   0   0 .000000      0.01302   -108.46582      -0.012    0  1  1  1  2    0 -1 -1 -1  3   2758.98  7.49E-23
 35  1   3263.25506   16   3263.26809   0   0   0   0 .000000      0.01303   -108.73353      -0.012    0  1  1  1  2    0 -1 -1 -1  3   2760.06  6.72E-23
 36  2   3293.16111   16   3293.17435   0   0   0   0 .000000      0.01324   -109.00795      -0.012    0  1  1  1  2    0 -1 -1 -1  3   2761.16  5.99E-23
 37  1   3323.89632   16   3323.90942   0   0   0   0 .000000      0.01310   -109.28917      -0.012    0  1  1  1  2    0 -1 -1 -1  3   2762.30  5.32E-23
 38  2   3355.46001   16   3355.47315   0   0   0   0 .000000      0.01314   -109.57711      -0.012    0  1  1  1  2    0 -1 -1 -1  3   2763.46  4.70E-23
 39  1   3387.85214   16   3387.86537   0   0   0   0 .000000      0.01323   -109.87173      -0.012    0  1  1  1  2    0 -1 -1 -1  3   2764.65  4.13E-23
 40  2   3421.07267   16   3421.08593   0   0   0   0 .000000      0.01326   -110.17299      -0.012    0  1  1  1  2    0 -1 -1 -1  3   2765.87  3.62E-23
 41  1   3455.12121   16   3455.13463   0   0   0   0 .000000      0.01342   -110.48085      -0.012    0  1  1  1  2    0 -1 -1 -1  3   2767.12  3.15E-23
 42  2   3489.99789   16   3490.01132   0   0   0   0 .000000      0.01343   -110.79525      -0.012    0  1  1  1  2    0 -1 -1 -1  3   2768.40  2.73E-23
 43  1   3525.70229   16   3525.71580   0   0   0   0 .000000      0.01351   -111.11617      -0.012    0  1  1  1  2    0 -1 -1 -1  3   2769.70  2.36E-23
 44  2   3562.23428   16   3562.24793   0   0   0   0 .000000      0.01365   -111.44351      -0.012    0  1  1  1  2    0 -1 -1 -1  3   2771.03  2.02E-23
 45  1   3599.59407   16   3599.60747   0   0   0   0 .000000      0.01340   -111.77728      -0.012    0  1  1  1  2    0 -1 -1 -1  3   2772.39  1.73E-23
 46  2   3637.78076   16   3637.79426   0   0   0   0 .000000      0.01350   -112.11742      -0.012    0  1  1  1  2    0 -1 -1 -1  3   2773.78  1.47E-23
 47  1   3676.79437   16   3676.80809   0   0   0   0 .000000      0.01372   -112.46387      -0.012    0  1  1  1  2    0 -1 -1 -1  3   2775.19  1.25E-23
 48  2   3716.63508   16   3716.64877   0   0   0   0 .000000      0.01369   -112.81660      -0.012    0  1  1  1  2    0 -1 -1 -1  3   2776.64  1.05E-23
 49  1   3757.30207   16   3757.31608   0   0   0   0 .000000      0.01401   -113.17559      -0.012    0  1  1  1  2    0 -1 -1 -1  3   2778.10  8.84E-24
 50  2   3798.79609   16   3798.80983   0   0   0   0 .000000      0.01374   -113.54078      -0.012    0  1  1  1  2    0 -1 -1 -1  3   2779.60  7.39E-24
 51  1   3841.11579   16   3841.12979   0   0   0   0 .000000      0.01400   -113.91212      -0.012    0  1  1  1  2    0 -1 -1 -1  3   2781.12  6.15E-24
 52  2   3884.26201   16   3884.27576   0   0   0   0 .000000      0.01375   -114.28960      -0.012    0  1  1  1  2    0 -1 -1 -1  3   2782.66  5.10E-24
 53  1   3928.23367   16   3928.24751   0   0   0   0 .000000      0.01384   -114.67315      -0.012    0  1  1  1  2    0 -1 -1 -1  3   2784.23  4.20E-24
 54  2   3973.03081   16   3973.04481   0   0   0   0 .000000      0.01400   -115.06276      -0.012    0  1  1  1  2    0 -1 -1 -1  3   2785.83  3.45E-24
 55  1   4018.65342   16   4018.66743   0   0   0   0 .000000      0.01401   -115.45839      -0.012    0  1  1  1  2    0 -1 -1 -1  3   2787.45  2.82E-24
 56  2   4065.10085   16   4065.11514   0   0   0   0 .000000      0.01429   -115.85999      -0.012    0  1  1  1  2    0 -1 -1 -1  3   2789.10  2.30E-24
 57  1   4112.37351   16   4112.38771   0   0   0   0 .000000      0.01420   -116.26754      -0.012    0  1  1  1  2    0 -1 -1 -1  3   2790.77  1.86E-24
 58  2   4160.47076   16   4160.48488   0   0   0   0 .000000      0.01412   -116.68101      -0.012    0  1  1  1  2    0 -1 -1 -1  3   2792.47  1.50E-24
 59  1   4209.39182   16   4209.40641   0   0   0   0 .000000      0.01459   -117.10035      -0.012    0  1  1  1  2    0 -1 -1 -1  3   2794.19  1.21E-24
 60  2   4259.13724   16   4259.15205   0   0   0   0 .000000      0.01481   -117.52555      -0.013    0  1  1  1  2    0 -1 -1 -1  3   2795.94  9.67E-25
 61  1   4309.70697   16   4309.72154   0   0   0   0 .000000      0.01457   -117.95655      -0.012    0  1  1  1  2    0 -1 -1 -1  3   2797.71  7.70E-25
 62  2   4361.09986   16   4361.11463   0   0   0   0 .000000      0.01477   -118.39335      -0.012    0  1  1  1  2    0 -1 -1 -1  3   2799.50  6.11E-25
 63  1   4413.31628   16   4413.33104   0   0   0   0 .000000      0.01476   -118.83590      -0.012    0  1  1  1  2    0 -1 -1 -1  3   2801.32  4.82E-25
 64  2   4466.35551   16   4466.37051   0   0   0   0 .000000      0.01500   -119.28417      -0.013    0  1  1  1  2    0 -1 -1 -1  3   2803.16  3.79E-25
 65  1   4520.21800   16   4520.23277   0   0   0   0 .000000      0.01477   -119.73814      -0.012    0  1  1  1  2    0 -1 -1 -1  3   2805.02  2.97E-25
 66  2   4574.90260   16   4574.91755   0   0   0   0 .000000      0.01495   -120.19777      -0.012    0  1  1  1  2    0 -1 -1 -1  3   2806.90  2.32E-25
 67  1   4630.40946   16   4630.42455   0   0   0   0 .000000      0.01509   -120.66304      -0.013    0  1  1  1  2    0 -1 -1 -1  3   2808.81  1.80E-25
 68  2   4686.73823   16   4686.75349   0   0   0   0 .000000      0.01526   -121.13392      -0.013    0  1  1  1  2    0 -1 -1 -1  3   2810.74  1.39E-25
 69  1   4743.88856   16   4743.90408   0   0   0   0 .000000      0.01552   -121.61038      -0.013    0  1  1  1  2    0 -1 -1 -1  3   2812.69  1.07E-25
 70  2   4801.86013   16   4801.87603   0   0   0   0 .000000      0.01590   -122.09239      -0.013    0  1  1  1  2    0 -1 -1 -1  3   2814.66  8.20E-26
 71  1   4860.65286   16   4860.66905   0   0   0   0 .000000      0.01619   -122.57993      -0.013    0  1  1  1  2    0 -1 -1 -1  3   2816.65  6.26E-26
 72  2   4920.26664   16   4920.28282   0   0   0   0 .000000      0.01618   -123.07295      -0.013    0  1  1  1  2    0 -1 -1 -1  3   2818.67  4.76E-26
 73  1   4980.70041   16   4980.71704   0   0   0   0 .000000      0.01663   -123.57145      -0.013    0  1  1  1  2    0 -1 -1 -1  3   2820.70  3.60E-26
 74  2   5041.95425   16   5041.97139   0   0   0   0 .000000      0.01714   -124.07542      -0.014    0  1  1  1  2    0 -1 -1 -1  3   2822.75  2.71E-26
 75  1   5104.02861   16   5104.04557   0   0   0   0 .000000      0.01696   -124.58473      -0.014    0  1  1  1  2    0 -1 -1 -1  3   2824.83  2.04E-26
 76  2   5166.92327   16   5166.93926   0   0   0   0 .000000      0.01599   -125.09946      -0.013    0  1  1  1  2    0 -1 -1 -1  3   2826.92  1.52E-26
 77  1   5230.63505   16   5230.65212   0   0   0   0 .000000      0.01707   -125.61954      -0.014    0  1  1  1  2    0 -1 -1 -1  3   2829.04  1.13E-26
 79  1   5360.51738   16   5360.53405   0   0   0   0 .000000      0.01667   -126.67566      -0.013    0  1  1  1  2    0 -1 -1 -1  3   2833.32  6.20E-27
  1  2   4875.89291   14   4875.91352   0   0   0   0 .000000      0.02061    -81.28798      -0.025    0  1  1  2  1    0 -1 -1 -2  4   4875.89  3.66E-26
  2  1   4877.54633   26   4877.56676   0   0   0   0 .000000      0.02043     16.44612       0.124    0  1  1  2  1    0 -1 -1 -2  4   4875.95  6.40E-26
  3  2   4880.02598   33   4880.04661   0   0   0   0 .000000      0.02063     16.42329       0.126    0  1  1  2  1    0 -1 -1 -2  4   4876.03  8.86E-26
  4  1   4883.33203   39   4883.35306   0   0   0   0 .000000      0.02103     -9.15692      -0.230    0  1  1  2  1    0 -1 -1 -2  4   4876.13  1.11E-25
  5  2   4887.46465   42   4887.48609   0   0   0   0 .000000      0.02144     -9.20032      -0.233    0  1  1  2  1    0 -1 -1 -2  4   4876.26  1.32E-25
  6  1   4892.42371   45   4892.44568   0   0   0   0 .000000      0.02197     -9.25240      -0.237    0  1  1  2  1    0 -1 -1 -2  4   4876.42  1.51E-25
  7  2   4898.21065   46   4898.23180   0   0   0   0 .000000      0.02115     -9.31317      -0.227    0  1  1  2  1    0 -1 -1 -2  4   4876.61  1.68E-25
  8  1   4904.82395   47   4904.84443   0   0   0   0 .000000      0.02048     -9.38264      -0.218    0  1  1  2  1    0 -1 -1 -2  4   4876.82  1.83E-25
  9  2   4912.26241   47   4912.28352   0   0   0   0 .000000      0.02111     -9.46081      -0.223    0  1  1  2  1    0 -1 -1 -2  4   4877.06  1.96E-25
 10  1   4920.52811   47   4920.54904   0   0   0   0 .000000      0.02093     -9.54769      -0.219    0  1  1  2  1    0 -1 -1 -2  4   4877.33  2.06E-25
 11  2   4929.62021   47   4929.64096   0   0   0   0 .000000      0.02075     -9.64328      -0.215    0  1  1  2  1    0 -1 -1 -2  4   4877.62  2.15E-25
 12  1   4939.53813   47   4939.55921   0   0   0   0 .000000      0.02108     -9.74760      -0.216    0  1  1  2  1    0 -1 -1 -2  4   4877.94  2.22E-25
 13  2   4950.28264   47   4950.30375   0   0   0   0 .000000      0.02111     -9.86064      -0.214    0  1  1  2  1    0 -1 -1 -2  4   4878.28  2.29E-25
 14  1   4961.85354   47   4961.87453   0   0   0   0 .000000      0.02099     -9.98242      -0.210    0  1  1  2  1    0 -1 -1 -2  4   4878.65  2.34E-25
 15  2   4974.25039   47   4974.27148   0   0   0   0 .000000      0.02109    -10.11295      -0.209    0  1  1  2  1    0 -1 -1 -2  4   4879.05  2.37E-25
 16  1   4987.47368   47   4987.49454   0   0   0   0 .000000      0.02086    -10.25224      -0.203    0  1  1  2  1    0 -1 -1 -2  4   4879.47  2.37E-25
 17  2   5001.52303   47   5001.54365   0   0   0   0 .000000      0.02062    -10.40030      -0.198    0  1  1  2  1    0 -1 -1 -2  4   4879.92  2.36E-25
 18  1   5016.39707   47   5016.41872   0   0   0   0 .000000      0.02165    -10.55714      -0.205    0  1  1  2  1    0 -1 -1 -2  4   4880.40  2.34E-25
 19  2   5032.09871   47   5032.11969   0   0   0   0 .000000      0.02098    -10.72277      -0.196    0  1  1  2  1    0 -1 -1 -2  4   4880.90  2.29E-25
 20  1   5048.62566   47   5048.64646   0   0   0   0 .000000      0.02080    -10.89721      -0.191    0  1  1  2  1    0 -1 -1 -2  4   4881.43  2.23E-25
 21  2   5065.97783   47   5065.99896   0   0   0   0 .000000      0.02113    -11.08047      -0.191    0  1  1  2  1    0 -1 -1 -2  4   4881.98  2.16E-25
 22  1   5084.15606   47   5084.17710   0   0   0   0 .000000      0.02104    -11.27255      -0.187    0  1  1  2  1    0 -1 -1 -2  4   4882.56  2.08E-25
 23  2   5103.15965   47   5103.18078   0   0   0   0 .000000      0.02113    -11.47349      -0.184    0  1  1  2  1    0 -1 -1 -2  4   4883.16  1.98E-25
 24  1   5122.98870   47   5123.00991   0   0   0   0 .000000      0.02121    -11.68328      -0.182    0  1  1  2  1    0 -1 -1 -2  4   4883.79  1.89E-25
 25  2   5143.64288   47   5143.66437   0   0   0   0 .000000      0.02149    -11.90195      -0.181    0  1  1  2  1    0 -1 -1 -2  4   4884.44  1.78E-25
 26  1   5165.12270   47   5165.14407   0   0   0   0 .000000      0.02137    -12.12952      -0.176    0  1  1  2  1    0 -1 -1 -2  4   4885.12  1.67E-25
 27  2   5187.42747   47   5187.44890   0   0   0   0 .000000      0.02143    -12.36599      -0.173    0  1  1  2  1    0 -1 -1 -2  4   4885.83  1.56E-25
 28  1   5210.55737   47   5210.57873   0   0   0   0 .000000      0.02136    -12.61139      -0.169    0  1  1  2  1    0 -1 -1 -2  4   4886.56  1.45E-25
 29  2   5234.51207   47   5234.53345   0   0   0   0 .000000      0.02138    -12.86573      -0.166    0  1  1  2  1    0 -1 -1 -2  4   4887.31  1.34E-25
 30  1   5259.29189   47   5259.31294   0   0   0   0 .000000      0.02105     12.96382       0.162    0  1  1  2  1    0 -1 -1 -2  4   4888.09  1.23E-25
 31  2   5284.89607   47   5284.91706   0   0   0   0 .000000      0.02099     12.73250       0.165    0  1  1  2  1    0 -1 -1 -2  4   4888.90  1.13E-25
 32  1   5311.32418   47   5311.34568   0   0   0   0 .000000      0.02150     12.49403       0.172    0  1  1  2  1    0 -1 -1 -2  4   4889.72  1.03E-25
 33  2   5338.57718   47   5338.59868   0   0   0   0 .000000      0.02150     12.24843       0.176    0  1  1  2  1    0 -1 -1 -2  4   4890.58  9.28E-26
 34  1   5366.65484   47   5366.67590   0   0   0   0 .000000      0.02106     11.99551       0.176    0  1  1  2  1    0 -1 -1 -2  4   4891.45  8.36E-26
 35  2   5395.55551   47   5395.57720   0   0   0   0 .000000      0.02169     11.73594       0.185    0  1  1  2  1    0 -1 -1 -2  4   4892.36  7.49E-26
 36  1   5425.28068   47   5425.30243   0   0   0   0 .000000      0.02175     11.46911       0.190    0  1  1  2  1    0 -1 -1 -2  4   4893.28  6.68E-26
 37  2   5455.82978   47   5455.85144   0   0   0   0 .000000      0.02166     11.19523       0.193    0  1  1  2  1    0 -1 -1 -2  4   4894.23  5.93E-26
 38  1   5487.20242   47   5487.22407   0   0   0   0 .000000      0.02165     10.91445       0.198    0  1  1  2  1    0 -1 -1 -2  4   4895.20  5.24E-26
 39  2   5519.39847   47   5519.42016   0   0   0   0 .000000      0.02169     10.62663       0.204    0  1  1  2  1    0 -1 -1 -2  4   4896.20  4.61E-26
 40  1   5552.41786   47   5552.43954   0   0   0   0 .000000      0.02168     10.33191       0.210    0  1  1  2  1    0 -1 -1 -2  4   4897.22  4.03E-26
 41  2   5586.26003   47   5586.28203   0   0   0   0 .000000      0.02200     10.03030       0.219    0  1  1  2  1    0 -1 -1 -2  4   4898.26  3.51E-26
 42  1   5620.92568   47   5620.94748   0   0   0   0 .000000      0.02180      9.72182       0.224    0  1  1  2  1    0 -1 -1 -2  4   4899.33  3.05E-26
 43  2   5656.41415   47   5656.43568   0   0   0   0 .000000      0.02153      9.40651       0.229    0  1  1  2  1    0 -1 -1 -2  4   4900.41  2.63E-26
 44  1   5692.72415   47   5692.74647   0   0   0   0 .000000      0.02232      9.08441       0.246    0  1  1  2  1    0 -1 -1 -2  4   4901.52  2.26E-26
 45  2   5729.85537   47   5729.87966   0   0   0   0 .000000      0.02429      8.75554       0.277    0  1  1  2  1    0 -1 -1 -2  4   4902.66  1.93E-26
 46  1   5767.81148   47   5767.83504   0   0   0   0 .000000      0.02356      8.41994       0.280    0  1  1  2  1    0 -1 -1 -2  4   4903.81  1.65E-26
 47  2   5806.58913   47   5806.61243   0   0   0   0 .000000      0.02330      8.07763       0.288    0  1  1  2  1    0 -1 -1 -2  4   4904.99  1.39E-26
 48  1   5846.18799   47   5846.21163   0   0   0   0 .000000      0.02364      7.72866       0.306    0  1  1  2  1    0 -1 -1 -2  4   4906.19  1.18E-26
 49  2   5886.60908   47   5886.63242   0   0   0   0 .000000      0.02334      7.37306       0.317    0  1  1  2  1    0 -1 -1 -2  4   4907.41  9.88E-27
 50  1   5927.85185   47   5927.87460   0   0   0   0 .000000      0.02275      7.01086       0.325    0  1  1  2  1    0 -1 -1 -2  4   4908.65  8.27E-27
 51  2   5969.91527   47   5969.93796   0   0   0   0 .000000      0.02269      6.64209       0.342    0  1  1  2  1    0 -1 -1 -2  4   4909.92  6.88E-27
 52  1   6012.80009   47   6012.82228   0   0   0   0 .000000      0.02219      6.26679       0.354    0  1  1  2  1    0 -1 -1 -2  4   4911.20  5.70E-27
 53  2   6056.50520   47   6056.52733   0   0   0   0 .000000      0.02213      5.88500       0.376    0  1  1  2  1    0 -1 -1 -2  4   4912.51  4.71E-27
 54  1   6101.03020   47   6101.05289   0   0   0   0 .000000      0.02269      5.49673       0.413    0  1  1  2  1    0 -1 -1 -2  4   4913.83  3.87E-27
 55  2   6146.37607   47   6146.39873   0   0   0   0 .000000      0.02266      5.10204       0.444    0  1  1  2  1    0 -1 -1 -2  4   4915.18  3.16E-27
 56  1   6192.54170   47   6192.56462   0   0   0   0 .000000      0.02292      4.70095       0.488    0  1  1  2  1    0 -1 -1 -2  4   4916.54  2.58E-27
 57  2   6239.52753   47   6239.55031   0   0   0   0 .000000      0.02278      4.29349       0.531    0  1  1  2  1    0 -1 -1 -2  4   4917.93  2.09E-27
 58  1   6287.33251   47   6287.35556   0   0   0   0 .000000      0.02305      3.87970       0.594    0  1  1  2  1    0 -1 -1 -2  4   4919.33  1.69E-27
 59  2   6335.95608   47   6335.98012   0   0   0   0 .000000      0.02404      3.45961       0.695    0  1  1  2  1    0 -1 -1 -2  4   4920.76  1.36E-27
 60  1   6385.39991   47   6385.42375   0   0   0   0 .000000      0.02384      3.03326       0.786    0  1  1  2  1    0 -1 -1 -2  4   4922.20  1.09E-27
 61  2   6435.66365   47   6435.68619   0   0   0   0 .000000      0.02254      2.60068       0.867    0  1  1  2  1    0 -1 -1 -2  4   4923.66  8.66E-28
 62  1   6486.74290   47   6486.76716   0   0   0   0 .000000      0.02426      2.16190       1.122    0  1  1  2  1    0 -1 -1 -2  4   4925.14  6.87E-28
 63  2   6538.64202   47   6538.66643   0   0   0   0 .000000      0.02441      1.71696       1.422    0  1  1  2  1    0 -1 -1 -2  4   4926.64  5.43E-28
 64  1   6591.36017   47   6591.38371   0   0   0   0 .000000      0.02354      1.26589       1.860    0  1  1  2  1    0 -1 -1 -2  4   4928.16  4.28E-28
 65  2   6644.89315   47   6644.91876   0   0   0   0 .000000      0.02561      0.80878       3.167    0  1  1  2  1    0 -1 -1 -2  4   4929.69  3.35E-28
 66  1   6699.24629   47   6699.27143   0   0   0   0 .000000      0.02514      0.34588       7.267    0  1  1  2  1    0 -1 -1 -2  4   4931.25  2.61E-28
 67  2   6754.41530   46   6754.43969   0   0   0   0 .000000      0.02439     -0.12620     -19.327    0  1  1  2  1    0 -1 -1 -2  4   4932.82  2.03E-28
 68  1   6810.40202   46   6810.42700   0   0   0   0 .000000      0.02498     -0.60000      -4.164    0  1  1  2  1    0 -1 -1 -2  4   4934.40  1.57E-28
 69  2   6867.20466   46   6867.23021   0   0   0   0 .000000      0.02555     -1.08120      -2.364    0  1  1  2  1    0 -1 -1 -2  4   4936.00  1.21E-28
 71  2   6983.25832   46   6983.28512   0   0   0   0 .000000      0.02680     -2.06173      -1.300    0  1  1  2  1    0 -1 -1 -2  4   4939.26  7.10E-29
  1  1   4875.89162   34   4875.91197   0   0   0   0 .000000      0.02035     25.28061       0.081    0  1  1  2  2    0 -1 -1 -2  4   4875.89  3.66E-26
  2  2   4877.54114   46   4877.56209   0   0   0   0 .000000      0.02095     16.44144       0.127    0  1  1  2  2    0 -1 -1 -2  4   4875.94  6.40E-26
  3  1   4880.01667   53   4880.03726   0   0   0   0 .000000      0.02059     16.41391       0.125    0  1  1  2  2    0 -1 -1 -2  4   4876.02  8.86E-26
  4  2   4883.31585   59   4883.33747   0   0   0   0 .000000      0.02162     -9.17251      -0.236    0  1  1  2  2    0 -1 -1 -2  4   4876.12  1.11E-25
  5  1   4887.44252   62   4887.46270   0   0   0   0 .000000      0.02018     -9.22371      -0.219    0  1  1  2  2    0 -1 -1 -2  4   4876.24  1.32E-25
  6  2   4892.39289   65   4892.41293   0   0   0   0 .000000      0.02004     -9.28515      -0.216    0  1  1  2  2    0 -1 -1 -2  4   4876.39  1.51E-25
  7  1   4898.16796   66   4898.18813   0   0   0   0 .000000      0.02017     -9.35684      -0.216    0  1  1  2  2    0 -1 -1 -2  4   4876.57  1.68E-25
  8  2   4904.76850   67   4904.78827   0   0   0   0 .000000      0.01977     -9.43879      -0.209    0  1  1  2  2    0 -1 -1 -2  4   4876.77  1.83E-25
  9  1   4912.19302   67   4912.21333   0   0   0   0 .000000      0.02031     -9.53100      -0.213    0  1  1  2  2    0 -1 -1 -2  4   4876.99  1.96E-25
 10  2   4920.44293   67   4920.46325   0   0   0   0 .000000      0.02032     -9.63348      -0.211    0  1  1  2  2    0 -1 -1 -2  4   4877.24  2.06E-25
 11  1   4929.51753   67   4929.53801   0   0   0   0 .000000      0.02048     -9.74623      -0.210    0  1  1  2  2    0 -1 -1 -2  4   4877.52  2.15E-25
 12  2   4939.41731   67   4939.43755   0   0   0   0 .000000      0.02024     -9.86925      -0.205    0  1  1  2  2    0 -1 -1 -2  4   4877.82  2.22E-25
 13  1   4950.14106   67   4950.16182   0   0   0   0 .000000      0.02076    -10.00257      -0.208    0  1  1  2  2    0 -1 -1 -2  4   4878.14  2.29E-25
 14  2   4961.69019   67   4961.71077   0   0   0   0 .000000      0.02058    -10.14618      -0.203    0  1  1  2  2    0 -1 -1 -2  4   4878.49  2.34E-25
 15  1   4974.06349   67   4974.08433   0   0   0   0 .000000      0.02084    -10.30010      -0.202    0  1  1  2  2    0 -1 -1 -2  4   4878.86  2.37E-25
 16  2   4987.26142   67   4987.28245   0   0   0   0 .000000      0.02103    -10.46433      -0.201    0  1  1  2  2    0 -1 -1 -2  4   4879.26  2.38E-25
 17  1   5001.28381   67   5001.30506   0   0   0   0 .000000      0.02125    -10.63889      -0.200    0  1  1  2  2    0 -1 -1 -2  4   4879.68  2.37E-25
 18  2   5016.13111   67   5016.15208   0   0   0   0 .000000      0.02097    -10.82376      -0.194    0  1  1  2  2    0 -1 -1 -2  4   4880.13  2.34E-25
 19  1   5031.80258   67   5031.82344   0   0   0   0 .000000      0.02086    -11.01902      -0.189    0  1  1  2  2    0 -1 -1 -2  4   4880.60  2.30E-25
 20  2   5048.29784   67   5048.31905   0   0   0   0 .000000      0.02121    -11.22460      -0.189    0  1  1  2  2    0 -1 -1 -2  4   4881.10  2.24E-25
 21  1   5065.61769   67   5065.63884   0   0   0   0 .000000      0.02115    -11.44059      -0.185    0  1  1  2  2    0 -1 -1 -2  4   4881.62  2.17E-25
 22  2   5083.76171   67   5083.78271   0   0   0   0 .000000      0.02100    -11.66694      -0.180    0  1  1  2  2    0 -1 -1 -2  4   4882.16  2.08E-25
 23  1   5102.72976   67   5102.75058   0   0   0   0 .000000      0.02082    -11.90370      -0.175    0  1  1  2  2    0 -1 -1 -2  4   4882.73  1.99E-25
 24  2   5122.52114   67   5122.54233   0   0   0   0 .000000      0.02119    -12.15086      -0.174    0  1  1  2  2    0 -1 -1 -2  4   4883.32  1.89E-25
 25  1   5143.13665   67   5143.15788   0   0   0   0 .000000      0.02123    -12.40846      -0.171    0  1  1  2  2    0 -1 -1 -2  4   4883.94  1.79E-25
 26  2   5164.57584   67   5164.59711   0   0   0   0 .000000      0.02127    -12.67650      -0.168    0  1  1  2  2    0 -1 -1 -2  4   4884.58  1.68E-25
 27  1   5186.83879   67   5186.85992   0   0   0   0 .000000      0.02113     12.88233       0.164    0  1  1  2  2    0 -1 -1 -2  4   4885.24  1.57E-25
 28  2   5209.92498   67   5209.94618   0   0   0   0 .000000      0.02120     12.60767       0.168    0  1  1  2  2    0 -1 -1 -2  4   4885.92  1.46E-25
 29  1   5233.83441   67   5233.85579   0   0   0   0 .000000      0.02138     12.32203       0.174    0  1  1  2  2    0 -1 -1 -2  4   4886.63  1.35E-25
 30  2   5258.56713   67   5258.58862   0   0   0   0 .000000      0.02149     12.02528       0.179    0  1  1  2  2    0 -1 -1 -2  4   4887.37  1.24E-25
 31  1   5284.12300   67   5284.14454   0   0   0   0 .000000      0.02154     11.71735       0.184    0  1  1  2  2    0 -1 -1 -2  4   4888.12  1.13E-25
 32  2   5310.50207   67   5310.52342   0   0   0   0 .000000      0.02135     11.39813       0.187    0  1  1  2  2    0 -1 -1 -2  4   4888.90  1.03E-25
 33  1   5337.70371   67   5337.72513   0   0   0   0 .000000      0.02142     11.06755       0.194    0  1  1  2  2    0 -1 -1 -2  4   4889.70  9.34E-26
 34  2   5365.72810   67   5365.74952   0   0   0   0 .000000      0.02142     10.72552       0.200    0  1  1  2  2    0 -1 -1 -2  4   4890.53  8.42E-26
 35  1   5394.57496   67   5394.59645   0   0   0   0 .000000      0.02149     10.37195       0.207    0  1  1  2  2    0 -1 -1 -2  4   4891.37  7.55E-26
 36  2   5424.24456   67   5424.26578   0   0   0   0 .000000      0.02122     10.00678       0.212    0  1  1  2  2    0 -1 -1 -2  4   4892.24  6.73E-26
 37  1   5454.73567   67   5454.75734   0   0   0   0 .000000      0.02167      9.62994       0.225    0  1  1  2  2    0 -1 -1 -2  4   4893.14  5.98E-26
 38  2   5486.04961   67   5486.07099   0   0   0   0 .000000      0.02138      9.24135       0.231    0  1  1  2  2    0 -1 -1 -2  4   4894.05  5.28E-26
 39  1   5518.18500   67   5518.20656   0   0   0   0 .000000      0.02156      8.84087       0.244    0  1  1  2  2    0 -1 -1 -2  4   4894.99  4.65E-26
 40  2   5551.14244   67   5551.16389   0   0   0   0 .000000      0.02145      8.42880       0.254    0  1  1  2  2    0 -1 -1 -2  4   4895.94  4.07E-26
 41  1   5584.92112   67   5584.94280   0   0   0   0 .000000      0.02168      8.00468       0.271    0  1  1  2  2    0 -1 -1 -2  4   4896.92  3.55E-26
 42  2   5619.52170   67   5619.54313   0   0   0   0 .000000      0.02143      7.56866       0.283    0  1  1  2  2    0 -1 -1 -2  4   4897.92  3.08E-26
 43  1   5654.94297   67   5654.96468   0   0   0   0 .000000      0.02171      7.12069       0.305    0  1  1  2  2    0 -1 -1 -2  4   4898.94  2.66E-26
 44  2   5691.18569   67   5691.20731   0   0   0   0 .000000      0.02162      6.66077       0.325    0  1  1  2  2    0 -1 -1 -2  4   4899.99  2.28E-26
 45  1   5728.24891   67   5728.27079   0   0   0   0 .000000      0.02188      6.18885       0.353    0  1  1  2  2    0 -1 -1 -2  4   4901.05  1.95E-26
 46  2   5766.13361   67   5766.15495   0   0   0   0 .000000      0.02134      5.70496       0.374    0  1  1  2  2    0 -1 -1 -2  4   4902.13  1.66E-26
 47  1   5804.83781   67   5804.85958   0   0   0   0 .000000      0.02177      5.20905       0.418    0  1  1  2  2    0 -1 -1 -2  4   4903.24  1.41E-26
 48  2   5844.36245   67   5844.38451   0   0   0   0 .000000      0.02206      4.70117       0.469    0  1  1  2  2    0 -1 -1 -2  4   4904.36  1.19E-26
 49  1   5884.70760   67   5884.72950   0   0   0   0 .000000      0.02190      4.18138       0.524    0  1  1  2  2    0 -1 -1 -2  4   4905.51  1.00E-26
 50  2   5925.87222   67   5925.89437   0   0   0   0 .000000      0.02215      3.64949       0.607    0  1  1  2  2    0 -1 -1 -2  4   4906.67  8.37E-27
 51  1   5967.85651   67   5967.87889   0   0   0   0 .000000      0.02238      3.10583       0.721    0  1  1  2  2    0 -1 -1 -2  4   4907.86  6.97E-27
 52  2   6010.66008   67   6010.68286   0   0   0   0 .000000      0.02278      2.55021       0.893    0  1  1  2  2    0 -1 -1 -2  4   4909.06  5.78E-27
 53  1   6054.28308   67   6054.30605   0   0   0   0 .000000      0.02297      1.98269       1.159    0  1  1  2  2    0 -1 -1 -2  4   4910.28  4.77E-27
 54  2   6098.72470   67   6098.74824   0   0   0   0 .000000      0.02354      1.40358       1.677    0  1  1  2  2    0 -1 -1 -2  4   4911.52  3.92E-27
 55  1   6143.98565   67   6144.00920   0   0   0   0 .000000      0.02355      0.81241       2.898    0  1  1  2  2    0 -1 -1 -2  4   4912.79  3.21E-27
 56  2   6190.06506   67   6190.08872   0   0   0   0 .000000      0.02366      0.20986      11.274    0  1  1  2  2    0 -1 -1 -2  4   4914.07  2.62E-27
 57  1   6236.96288   66   6236.98643   0   0   0   0 .000000      0.02355     -0.40473      -5.818    0  1  1  2  2    0 -1 -1 -2  4   4915.36  2.12E-27
 58  2   6284.67821   66   6284.70228   0   0   0   0 .000000      0.02407     -1.03064      -2.336    0  1  1  2  2    0 -1 -1 -2  4   4916.68  1.72E-27
 59  1   6333.21123   66   6333.23593   0   0   0   0 .000000      0.02470     -1.66825      -1.481    0  1  1  2  2    0 -1 -1 -2  4   4918.01  1.38E-27
 60  2   6382.56299   66   6382.58714   0   0   0   0 .000000      0.02415     -2.31718      -1.042    0  1  1  2  2    0 -1 -1 -2  4   4919.36  1.11E-27
 61  1   6432.73127   66   6432.75565   0   0   0   0 .000000      0.02438     -2.97741      -0.819    0  1  1  2  2    0 -1 -1 -2  4   4920.73  8.82E-28
 62  2   6483.71691   66   6483.74121   0   0   0   0 .000000      0.02430     -3.64916      -0.666    0  1  1  2  2    0 -1 -1 -2  4   4922.12  7.00E-28
 63  1   6535.51880   66   6535.54355   0   0   0   0 .000000      0.02475     -4.33203      -0.571    0  1  1  2  2    0 -1 -1 -2  4   4923.52  5.54E-28
 64  2   6588.13744   66   6588.16240   0   0   0   0 .000000      0.02496     -5.02609      -0.497    0  1  1  2  2    0 -1 -1 -2  4   4924.94  4.36E-28
 65  1   6641.57020   66   6641.59750   0   0   0   0 .000000      0.02730     -5.73124      -0.476    0  1  1  2  2    0 -1 -1 -2  4   4926.37  3.42E-28
 66  2   6695.82259   66   6695.84857   0   0   0   0 .000000      0.02598     -6.44738      -0.403    0  1  1  2  2    0 -1 -1 -2  4   4927.82  2.67E-28
 67  1   6750.89145   66   6750.91532   0   0   0   0 .000000      0.02387     -7.17444      -0.333    0  1  1  2  2    0 -1 -1 -2  4   4929.29  2.08E-28
 68  2   6806.77036   66   6806.79748   0   0   0   0 .000000      0.02712     -7.91232      -0.343    0  1  1  2  2    0 -1 -1 -2  4   4930.77  1.61E-28
 69  1   6863.46853   66   6863.49475   0   0   0   0 .000000      0.02622      8.51145       0.308    0  1  1  2  2    0 -1 -1 -2  4   4932.27  1.24E-28
 71  1   6979.30752   66   6979.33347   0   0   0   0 .000000      0.02595      7.67671       0.338    0  1  1  2  2    0 -1 -1 -2  4   4935.31  7.27E-29
  1  2   6982.67357   35   6982.71138   0   0   0   0 .000000      0.03781     58.52002       0.065    0  1  1  3  1    0 -1 -1 -3  5   6982.67  7.39E-28
  2  1   6984.31329   64   6984.35137   0   0   0   0 .000000      0.03808     49.63209       0.077    0  1  1  3  1    0 -1 -1 -3  5   6982.71  1.29E-27
  3  2   6986.77373   86   6986.81134   0   0   0   0 .000000      0.03761     49.60743       0.076    0  1  1  3  1    0 -1 -1 -3  5   6982.77  1.79E-27
  4  1   6990.05299  105   6990.09128   0   0   0   0 .000000      0.03829     24.90073       0.154    0  1  1  3  1    0 -1 -1 -3  5   6982.85  2.24E-27
  5  2   6994.15174  118   6994.19118   0   0   0   0 .000000      0.03944     24.85542       0.159    0  1  1  3  1    0 -1 -1 -3  5   6982.95  2.66E-27
  6  1   6999.07282  129   6999.11101   0   0   0   0 .000000      0.03819      5.59736       0.682    0  1  1  3  1    0 -1 -1 -3  5   6983.07  3.04E-27
  7  2   7004.81282  136   7004.85074   0   0   0   0 .000000      0.03792      5.44426       0.697    0  1  1  3  1    0 -1 -1 -3  5   6983.21  3.38E-27
  8  1   7011.37172  141   7011.41035   0   0   0   0 .000000      0.03863      5.26928       0.733    0  1  1  3  1    0 -1 -1 -3  5   6983.37  3.68E-27
  9  2   7018.75139  144   7018.78981   0   0   0   0 .000000      0.03842      5.07242       0.757    0  1  1  3  1    0 -1 -1 -3  5   6983.55  3.94E-27
 10  1   7026.95137  146   7026.98907   0   0   0   0 .000000      0.03770      4.85367       0.777    0  1  1  3  1    0 -1 -1 -3  5   6983.75  4.15E-27
 11  2   7035.97020  147   7036.00809   0   0   0   0 .000000      0.03789      4.61303       0.821    0  1  1  3  1    0 -1 -1 -3  5   6983.97  4.32E-27
 12  1   7045.80978  148   7045.84682   0   0   0   0 .000000      0.03704      4.35048       0.852    0  1  1  3  1    0 -1 -1 -3  5   6984.21  4.47E-27
 13  2   7056.46550  148   7056.50522   0   0   0   0 .000000      0.03972      4.06604       0.977    0  1  1  3  1    0 -1 -1 -3  5   6984.47  4.62E-27
 14  1   7067.94488  148   7067.98323   0   0   0   0 .000000      0.03835      3.75969       1.020    0  1  1  3  1    0 -1 -1 -3  5   6984.74  4.71E-27
 15  2   7080.24286  148   7080.28079   0   0   0   0 .000000      0.03793      3.43142       1.105    0  1  1  3  1    0 -1 -1 -3  5   6985.04  4.77E-27
 16  1   7093.35991  148   7093.39783   0   0   0   0 .000000      0.03792      3.08124       1.231    0  1  1  3  1    0 -1 -1 -3  5   6985.36  4.79E-27
 17  2   7107.29672  148   7107.33429   0   0   0   0 .000000      0.03757      2.70912       1.387    0  1  1  3  1    0 -1 -1 -3  5   6985.70  4.76E-27
 18  1   7122.05206  148   7122.09009   0   0   0   0 .000000      0.03803      2.31507       1.643    0  1  1  3  1    0 -1 -1 -3  5   6986.05  4.71E-27
 19  2   7137.62759  148   7137.66517   0   0   0   0 .000000      0.03758      1.89908       1.979    0  1  1  3  1    0 -1 -1 -3  5   6986.43  4.61E-27
 20  1   7154.02132  148   7154.05942   0   0   0   0 .000000      0.03810      1.46113       2.608    0  1  1  3  1    0 -1 -1 -3  5   6986.82  4.49E-27
 21  2   7171.23455  148   7171.27278   0   0   0   0 .000000      0.03823      1.00124       3.819    0  1  1  3  1    0 -1 -1 -3  5   6987.23  4.35E-27
 22  1   7189.26723  148   7189.30515   0   0   0   0 .000000      0.03792      0.51938       7.302    0  1  1  3  1    0 -1 -1 -3  5   6987.67  4.18E-27
 23  2   7208.11889  147   7208.14089   0   0   0   0 .000000      0.02200     -0.01556    -141.426    0  1  1  3  1    0 -1 -1 -3  5   6988.12  3.99E-27
 24  1   7227.78820  147   7227.82655   0   0   0   0 .000000      0.03835     -0.51026      -7.517    0  1  1  3  1    0 -1 -1 -3  5   6988.59  3.79E-27
 25  2   7248.27817  147   7248.31538   0   0   0   0 .000000      0.03721     -1.05806      -3.517    0  1  1  3  1    0 -1 -1 -3  5   6989.08  3.58E-27
 26  1   7269.58408  147   7269.62282   0   0   0   0 .000000      0.03874     -1.62786      -2.380    0  1  1  3  1    0 -1 -1 -3  5   6989.58  3.36E-27
 27  2   7291.71020  147   7291.74876   0   0   0   0 .000000      0.03856     -2.21967      -1.737    0  1  1  3  1    0 -1 -1 -3  5   6990.11  3.14E-27
 28  1   7314.65385  147   7314.69309   0   0   0   0 .000000      0.03924     -2.83349      -1.385    0  1  1  3  1    0 -1 -1 -3  5   6990.65  2.91E-27
 29  2   7338.41559  147   7338.45568   0   0   0   0 .000000      0.04009     -3.46932      -1.156    0  1  1  3  1    0 -1 -1 -3  5   6991.22  2.69E-27
 30  1   7362.99817  147   7363.03642   0   0   0   0 .000000      0.03825     -4.12686      -0.927    0  1  1  3  1    0 -1 -1 -3  5   6991.80  2.47E-27
 31  2   7388.39350  147   7388.43517   0   0   0   0 .000000      0.04167     -4.80705      -0.867    0  1  1  3  1    0 -1 -1 -3  5   6992.39  2.26E-27
 32  1   7414.61191  147   7414.65181   0   0   0   0 .000000      0.03990     -5.50908      -0.724    0  1  1  3  1    0 -1 -1 -3  5   6993.01  2.05E-27
 33  2   7441.64652  147   7441.68619   0   0   0   0 .000000      0.03967     -6.23280      -0.636    0  1  1  3  1    0 -1 -1 -3  5   6993.65  1.86E-27
 34  1   7469.49823  147   7469.53818   0   0   0   0 .000000      0.03995     -6.97919      -0.572    0  1  1  3  1    0 -1 -1 -3  5   6994.30  1.67E-27
 35  2   7498.16821  147   7498.20763   0   0   0   0 .000000      0.03942     -7.74737      -0.509    0  1  1  3  1    0 -1 -1 -3  5   6994.97  1.50E-27
 36  1   7527.65496  147   7527.69439   0   0   0   0 .000000      0.03943     -8.53761      -0.462    0  1  1  3  1    0 -1 -1 -3  5   6995.65  1.34E-27
 37  2   7557.95804  147   7557.99832   0   0   0   0 .000000      0.04028     -9.34997      -0.431    0  1  1  3  1    0 -1 -1 -3  5   6996.36  1.18E-27
 38  1   7589.08092  147   7589.11924   0   0   0   0 .000000      0.03832    -10.18441      -0.376    0  1  1  3  1    0 -1 -1 -3  5   6997.08  1.05E-27
 39  2   7621.01936  147   7621.05700   0   0   0   0 .000000      0.03764    -11.04096      -0.341    0  1  1  3  1    0 -1 -1 -3  5   6997.82  9.19E-28
 40  1   7653.77434  147   7653.81144   0   0   0   0 .000000      0.03710    -11.91964      -0.311    0  1  1  3  1    0 -1 -1 -3  5   6998.57  8.04E-28
 41  2   7687.34320  147   7687.38238   0   0   0   0 .000000      0.03918    -12.82044      -0.306    0  1  1  3  1    0 -1 -1 -3  5   6999.34  7.00E-28
 42  1   7721.72968  147   7721.76966   0   0   0   0 .000000      0.03998    -13.74336      -0.291    0  1  1  3  1    0 -1 -1 -3  5   7000.13  6.06E-28
  1  1   6982.67290   78   6982.70988   0   0   0   0 .000000      0.03698     57.79599       0.064    0  1  1  3  2    0 -1 -1 -3  5   6982.67  7.39E-28
  2  2   6984.30941  107   6984.34680   0   0   0   0 .000000      0.03739     49.62752       0.075    0  1  1  3  2    0 -1 -1 -3  5   6982.71  1.29E-27
  3  1   6986.76510  129   6986.80217   0   0   0   0 .000000      0.03707     49.59823       0.075    0  1  1  3  2    0 -1 -1 -3  5   6982.77  1.79E-27
  4  2   6990.04025  148   6990.07597   0   0   0   0 .000000      0.03572     24.88541       0.144    0  1  1  3  2    0 -1 -1 -3  5   6982.84  2.24E-27
  5  1   6994.13201  161   6994.16819   0   0   0   0 .000000      0.03618     24.83243       0.146    0  1  1  3  2    0 -1 -1 -3  5   6982.93  2.66E-27
  6  2   6999.04182  172   6999.07882   0   0   0   0 .000000      0.03700      5.56516       0.665    0  1  1  3  2    0 -1 -1 -3  5   6983.04  3.04E-27
  7  1   7004.77226  179   7004.80781   0   0   0   0 .000000      0.03555      5.40132       0.658    0  1  1  3  2    0 -1 -1 -3  5   6983.17  3.38E-27
  8  2   7011.31673  184   7011.35515   0   0   0   0 .000000      0.03842      5.21407       0.737    0  1  1  3  2    0 -1 -1 -3  5   6983.32  3.68E-27
  9  1   7018.68413  187   7018.72080   0   0   0   0 .000000      0.03667      5.00340       0.733    0  1  1  3  2    0 -1 -1 -3  5   6983.48  3.94E-27
 10  2   7026.86968  189   7026.90472   0   0   0   0 .000000      0.03504      4.76930       0.735    0  1  1  3  2    0 -1 -1 -3  5   6983.67  4.15E-27
 11  1   7035.86829  190   7035.90687   0   0   0   0 .000000      0.03858      4.51178       0.855    0  1  1  3  2    0 -1 -1 -3  5   6983.87  4.32E-27
 12  2   7045.68952  191   7045.72720   0   0   0   0 .000000      0.03768      4.23083       0.891    0  1  1  3  2    0 -1 -1 -3  5   6984.09  4.48E-27
 13  1   7056.32893  191   7056.36566   0   0   0   0 .000000      0.03673      3.92645       0.936    0  1  1  3  2    0 -1 -1 -3  5   6984.33  4.62E-27
 14  2   7067.78495  191   7067.82221   0   0   0   0 .000000      0.03726      3.59862       1.035    0  1  1  3  2    0 -1 -1 -3  5   6984.58  4.72E-27
 15  1   7080.05914  191   7080.09677   0   0   0   0 .000000      0.03763      3.24734       1.159    0  1  1  3  2    0 -1 -1 -3  5   6984.86  4.78E-27
 16  2   7093.15234  191   7093.18928   0   0   0   0 .000000      0.03694      2.87263       1.286    0  1  1  3  2    0 -1 -1 -3  5   6985.15  4.79E-27
 17  1   7107.06245  191   7107.09969   0   0   0   0 .000000      0.03724      2.47444       1.505    0  1  1  3  2    0 -1 -1 -3  5   6985.46  4.77E-27
 18  2   7121.79085  191   7121.82791   0   0   0   0 .000000      0.03706      2.05280       1.805    0  1  1  3  2    0 -1 -1 -3  5   6985.79  4.71E-27
 19  1   7137.33668  191   7137.37386   0   0   0   0 .000000      0.03718      1.60769       2.313    0  1  1  3  2    0 -1 -1 -3  5   6986.14  4.62E-27
 20  2   7153.70029  191   7153.73748   0   0   0   0 .000000      0.03719      1.13910       3.265    0  1  1  3  2    0 -1 -1 -3  5   6986.50  4.50E-27
 21  1   7170.88165  191   7170.91868   0   0   0   0 .000000      0.03703      0.64702       5.723    0  1  1  3  2    0 -1 -1 -3  5   6986.88  4.36E-27
 22  2   7188.87997  191   7188.91736   0   0   0   0 .000000      0.03739      0.13145      28.443    0  1  1  3  2    0 -1 -1 -3  5   6987.28  4.19E-27
 23  1   7207.69715  190   7207.73343   0   0   0   0 .000000      0.03628     -0.40761      -8.901    0  1  1  3  2    0 -1 -1 -3  5   6987.70  4.00E-27
 24  2   7227.32966  190   7227.36680   0   0   0   0 .000000      0.03714     -0.97017      -3.829    0  1  1  3  2    0 -1 -1 -3  5   6988.13  3.80E-27
 25  1   7247.77919  190   7247.81737   0   0   0   0 .000000      0.03818     -1.55623      -2.453    0  1  1  3  2    0 -1 -1 -3  5   6988.58  3.59E-27
 26  2   7269.04664  190   7269.08503   0   0   0   0 .000000      0.03839     -2.16582      -1.772    0  1  1  3  2    0 -1 -1 -3  5   6989.05  3.37E-27
 27  1   7291.13230  190   7291.16967   0   0   0   0 .000000      0.03737     -2.79893      -1.335    0  1  1  3  2    0 -1 -1 -3  5   6989.53  3.15E-27
 28  2   7314.03321  190   7314.07117   0   0   0   0 .000000      0.03796     -3.45560      -1.098    0  1  1  3  2    0 -1 -1 -3  5   6990.03  2.92E-27
 29  1   7337.75112  190   7337.78942   0   0   0   0 .000000      0.03830     -4.13579      -0.926    0  1  1  3  2    0 -1 -1 -3  5   6990.55  2.70E-27
 30  2   7362.28722  190   7362.32429   0   0   0   0 .000000      0.03707     -4.83955      -0.766    0  1  1  3  2    0 -1 -1 -3  5   6991.09  2.48E-27
 31  1   7387.63820  190   7387.67567   0   0   0   0 .000000      0.03747     -5.56685      -0.673    0  1  1  3  2    0 -1 -1 -3  5   6991.64  2.27E-27
 32  2   7413.80642  190   7413.84341   0   0   0   0 .000000      0.03699     -6.31773      -0.586    0  1  1  3  2    0 -1 -1 -3  5   6992.21  2.06E-27
 33  1   7440.79002  190   7440.82739   0   0   0   0 .000000      0.03737     -7.09208      -0.527    0  1  1  3  2    0 -1 -1 -3  5   6992.79  1.87E-27
 34  2   7468.58944  190   7468.62746   0   0   0   0 .000000      0.03802     -7.89015      -0.482    0  1  1  3  2    0 -1 -1 -3  5   6993.39  1.68E-27
 35  1   7497.20463  190   7497.24348   0   0   0   0 .000000      0.03885     -8.71178      -0.446    0  1  1  3  2    0 -1 -1 -3  5   6994.00  1.51E-27
 36  2   7526.63633  190   7526.67530   0   0   0   0 .000000      0.03897     -9.55698      -0.408    0  1  1  3  2    0 -1 -1 -3  5   6994.64  1.34E-27
 37  1   7556.88308  190   7556.92277   0   0   0   0 .000000      0.03969    -10.42577      -0.381    0  1  1  3  2    0 -1 -1 -3  5   6995.28  1.19E-27
 38  2   7587.94572  190   7587.98574   0   0   0   0 .000000      0.04002    -11.31817      -0.354    0  1  1  3  2    0 -1 -1 -3  5   6995.95  1.05E-27
 39  1   7619.82315  190   7619.86404   0   0   0   0 .000000      0.04089    -12.23419      -0.334    0  1  1  3  2    0 -1 -1 -3  5   6996.62  9.25E-28
 40  2   7652.51709  190   7652.55751   0   0   0   0 .000000      0.04042    -13.17385      -0.307    0  1  1  3  2    0 -1 -1 -3  5   6997.32  8.10E-28
 41  1   7686.02380  190   7686.06598   0   0   0   0 .000000      0.04218    -14.13711      -0.298    0  1  1  3  2    0 -1 -1 -3  5   6998.02  7.05E-28
 42  2   7720.34883  190   7720.38928   0   0   0   0 .000000      0.04045     14.10384       0.287    0  1  1  3  2    0 -1 -1 -3  5   6998.75  6.11E-28
 43  1   7755.48768  190   7755.52722   0   0   0   0 .000000      0.03954     13.12281       0.301    0  1  1  3  2    0 -1 -1 -3  5   6999.49  5.27E-28
 44  2   7791.43863  190   7791.47965   0   0   0   0 .000000      0.04102     12.10967       0.339    0  1  1  3  2    0 -1 -1 -3  5   7000.24  4.53E-28
  0  2   1144.33357    2   1144.34929   0   0   0   0 .000000      0.01572   -136.01270      -0.012    0  2  0  0  2    0 -2  0  0  2   1144.33  9.30E-25
  1  1   1145.17311    3   1145.18913   0   0   0   0 .000000      0.01602   -136.00712      -0.012    0  2  0  0  2    0 -2  0  0  2   1144.37  1.84E-24
  2  2   1146.85299    3   1146.86879   0   0   0   0 .000000      0.01580     -6.69782      -0.236    0  2  0  0  2    0 -2  0  0  2   1144.45  2.73E-24
  3  1   1149.37252    3   1149.38827   0   0   0   0 .000000      0.01575     -6.69854      -0.235    0  2  0  0  2    0 -2  0  0  2   1144.57  3.58E-24
  4  2   1152.73137    3   1152.74754   0   0   0   0 .000000      0.01617     -6.69951      -0.241    0  2  0  0  2    0 -2  0  0  2   1144.73  4.39E-24
  5  1   1156.93082    3   1156.94658   0   0   0   0 .000000      0.01576     -6.70077      -0.235    0  2  0  0  2    0 -2  0  0  2   1144.93  5.14E-24
  6  2   1161.96967    3   1161.98536   0   0   0   0 .000000      0.01569     -6.70233      -0.234    0  2  0  0  2    0 -2  0  0  2   1145.17  5.83E-24
  7  1   1167.84808    3   1167.86383   0   0   0   0 .000000      0.01575     -6.70423      -0.235    0  2  0  0  2    0 -2  0  0  2   1145.45  6.46E-24
  8  2   1174.56628    3   1174.58195   0   0   0   0 .000000      0.01567     -6.70647      -0.234    0  2  0  0  2    0 -2  0  0  2   1145.77  7.01E-24
  9  1   1182.12387    3   1182.13966   0   0   0   0 .000000      0.01579     -6.70911      -0.235    0  2  0  0  2    0 -2  0  0  2   1146.12  7.48E-24
 10  2   1190.52118    3   1190.53691   0   0   0   0 .000000      0.01573     -6.71220      -0.234    0  2  0  0  2    0 -2  0  0  2   1146.52  7.89E-24
 11  1   1199.75804    3   1199.77363   0   0   0   0 .000000      0.01559     -6.71576      -0.232    0  2  0  0  2    0 -2  0  0  2   1146.96  8.35E-24
 12  2   1209.83416    3   1209.84975   0   0   0   0 .000000      0.01559     -6.71986      -0.232    0  2  0  0  2    0 -2  0  0  2   1147.43  8.72E-24
 13  1   1220.74946    3   1220.76518   0   0   0   0 .000000      0.01572     -6.72454      -0.234    0  2  0  0  2    0 -2  0  0  2   1147.95  9.02E-24
 14  2   1232.50424    3   1232.51984   0   0   0   0 .000000      0.01560     -6.72987      -0.232    0  2  0  0  2    0 -2  0  0  2   1148.50  9.24E-24
 15  1   1245.09802    3   1245.11364   0   0   0   0 .000000      0.01562     -6.73591      -0.232    0  2  0  0  2    0 -2  0  0  2   1149.10  9.37E-24
 16  2   1258.53086    3   1258.54648   0   0   0   0 .000000      0.01562     -6.74272      -0.232    0  2  0  0  2    0 -2  0  0  2   1149.73  9.43E-24
 17  1   1272.80258    3   1272.81825   0   0   0   0 .000000      0.01567     -6.75037      -0.232    0  2  0  0  2    0 -2  0  0  2   1150.40  9.42E-24
 18  2   1287.91325    3   1287.92885   0   0   0   0 .000000      0.01560     -6.75893      -0.231    0  2  0  0  2    0 -2  0  0  2   1151.11  9.33E-24
 19  1   1303.86260    3   1303.87814   0   0   0   0 .000000      0.01554     -6.76850      -0.230    0  2  0  0  2    0 -2  0  0  2   1151.86  9.18E-24
 20  2   1320.65036    3   1320.66602   0   0   0   0 .000000      0.01566     -6.77914      -0.231    0  2  0  0  2    0 -2  0  0  2   1152.65  8.97E-24
 21  1   1338.27664    3   1338.29235   0   0   0   0 .000000      0.01571     -6.79094      -0.231    0  2  0  0  2    0 -2  0  0  2   1153.48  8.71E-24
 22  2   1356.74135    3   1356.75699   0   0   0   0 .000000      0.01564     -6.80398      -0.230    0  2  0  0  2    0 -2  0  0  2   1154.34  8.41E-24
 23  1   1376.04430    3   1376.05981   0   0   0   0 .000000      0.01551     -6.81837      -0.227    0  2  0  0  2    0 -2  0  0  2   1155.24  8.06E-24
 24  2   1396.18500    3   1396.20064   0   0   0   0 .000000      0.01564     -6.83420      -0.229    0  2  0  0  2    0 -2  0  0  2   1156.18  7.69E-24
 25  1   1417.16369    3   1417.17935   0   0   0   0 .000000      0.01566     -6.85155      -0.229    0  2  0  0  2    0 -2  0  0  2   1157.16  7.29E-24
 26  2   1438.98007    3   1438.99577   0   0   0   0 .000000      0.01570     -6.87053      -0.228    0  2  0  0  2    0 -2  0  0  2   1158.18  6.87E-24
 27  1   1461.63411    3   1461.64973   0   0   0   0 .000000      0.01562     -6.89125      -0.227    0  2  0  0  2    0 -2  0  0  2   1159.23  6.44E-24
 28  2   1485.12548    3   1485.14107   0   0   0   0 .000000      0.01559     -6.91380      -0.226    0  2  0  0  2    0 -2  0  0  2   1160.33  6.00E-24
 29  1   1509.45402    3   1509.46962   0   0   0   0 .000000      0.01560     -6.93828      -0.225    0  2  0  0  2    0 -2  0  0  2   1161.45  5.57E-24
 30  2   1534.61957    3   1534.63518   0   0   0   0 .000000      0.01561     -6.96482      -0.224    0  2  0  0  2    0 -2  0  0  2   1162.62  5.14E-24
 31  1   1560.62214    3   1560.63758   0   0   0   0 .000000      0.01544     -6.99349      -0.221    0  2  0  0  2    0 -2  0  0  2   1163.82  4.71E-24
 32  2   1587.46098    3   1587.47663   0   0   0   0 .000000      0.01565     -7.02443      -0.223    0  2  0  0  2    0 -2  0  0  2   1165.06  4.30E-24
 33  1   1615.13671    3   1615.15213   0   0   0   0 .000000      0.01542     -7.05773      -0.218    0  2  0  0  2    0 -2  0  0  2   1166.34  3.91E-24
 34  2   1643.64863    3   1643.66388   0   0   0   0 .000000      0.01525     -7.09350      -0.215    0  2  0  0  2    0 -2  0  0  2   1167.65  3.53E-24
 35  1   1672.99607    3   1673.01169   0   0   0   0 .000000      0.01562     -7.13184      -0.219    0  2  0  0  2    0 -2  0  0  2   1169.00  3.18E-24
 36  2   1703.17986    3   1703.19534   0   0   0   0 .000000      0.01548     -7.17287      -0.216    0  2  0  0  2    0 -2  0  0  2   1170.38  2.85E-24
 37  1   1734.19928    3   1734.21463   0   0   0   0 .000000      0.01535     -7.21668      -0.213    0  2  0  0  2    0 -2  0  0  2   1171.80  2.54E-24
 38  2   1766.05391    3   1766.06934   0   0   0   0 .000000      0.01543     -7.26338      -0.213    0  2  0  0  2    0 -2  0  0  2   1173.25  2.25E-24
 39  1   1798.74382    3   1798.75926   0   0   0   0 .000000      0.01544     -7.31307      -0.211    0  2  0  0  2    0 -2  0  0  2   1174.74  1.98E-24
 40  2   1832.26873    3   1832.28417   0   0   0   0 .000000      0.01544     -7.36584      -0.210    0  2  0  0  2    0 -2  0  0  2   1176.27  1.74E-24
 41  1   1866.62850    3   1866.64383   0   0   0   0 .000000      0.01533     -7.42179      -0.207    0  2  0  0  2    0 -2  0  0  2   1177.83  1.52E-24
 42  2   1901.82275    3   1901.83804   0   0   0   0 .000000      0.01529     -7.48100      -0.204    0  2  0  0  2    0 -2  0  0  2   1179.42  1.32E-24
 43  1   1937.85137    3   1937.86656   0   0   0   0 .000000      0.01519     -7.54352      -0.201    0  2  0  0  2    0 -2  0  0  2   1181.05  1.15E-24
 44  2   1974.71383    3   1974.72914   0   0   0   0 .000000      0.01531     -7.60960      -0.201    0  2  0  0  2    0 -2  0  0  2   1182.71  9.88E-25
 45  1   2012.41027    3   2012.42557   0   0   0   0 .000000      0.01530     -7.67914      -0.199    0  2  0  0  2    0 -2  0  0  2   1184.41  8.47E-25
 46  2   2050.94026    3   2050.95561   0   0   0   0 .000000      0.01535     -7.75228      -0.198    0  2  0  0  2    0 -2  0  0  2   1186.14  7.24E-25
 47  1   2090.30359    3   2090.31902   0   0   0   0 .000000      0.01543     -7.82909      -0.197    0  2  0  0  2    0 -2  0  0  2   1187.90  6.15E-25
 48  2   2130.50017    3   2130.51556   0   0   0   0 .000000      0.01539     -7.90965      -0.195    0  2  0  0  2    0 -2  0  0  2   1189.70  5.21E-25
 49  1   2171.52963    3   2171.54499   0   0   0   0 .000000      0.01536     -7.99399      -0.192    0  2  0  0  2    0 -2  0  0  2   1191.53  4.39E-25
 50  2   2213.39169    3   2213.40705   0   0   0   0 .000000      0.01536     -8.08220      -0.190    0  2  0  0  2    0 -2  0  0  2   1193.39  3.68E-25
 51  1   2256.08691    3   2256.10152   0   0   0   0 .000000      0.01461     -8.17432      -0.179    0  2  0  0  2    0 -2  0  0  2   1195.29  3.07E-25
 52  2   2299.61308    3   2299.62812   0   0   0   0 .000000      0.01504     -8.27040      -0.182    0  2  0  0  2    0 -2  0  0  2   1197.21  2.55E-25
 53  1   2343.97194    3   2343.98663   0   0   0   0 .000000      0.01469     -8.37048      -0.175    0  2  0  0  2    0 -2  0  0  2   1199.17  2.11E-25
 54  2   2389.16154    3   2389.17678   0   0   0   0 .000000      0.01524     -8.47461      -0.180    0  2  0  0  2    0 -2  0  0  2   1201.16  1.74E-25
 55  1   2435.18368    3   2435.19831   0   0   0   0 .000000      0.01463     -8.58281      -0.170    0  2  0  0  2    0 -2  0  0  2   1203.18  1.43E-25
 56  2   2482.03554    3   2482.05098   0   0   0   0 .000000      0.01544     -8.69512      -0.178    0  2  0  0  2    0 -2  0  0  2   1205.24  1.17E-25
 57  1   2529.71956    3   2529.73452   0   0   0   0 .000000      0.01496     -8.81157      -0.170    0  2  0  0  2    0 -2  0  0  2   1207.32  9.48E-26
 58  2   2578.23362    3   2578.24867   0   0   0   0 .000000      0.01505     -8.93217      -0.168    0  2  0  0  2    0 -2  0  0  2   1209.43  7.67E-26
 59  1   2627.57717    3   2627.59317   0   0   0   0 .000000      0.01600     -9.05693      -0.177    0  2  0  0  2    0 -2  0  0  2   1211.58  6.18E-26
 60  2   2677.75233    3   2677.76774   0   0   0   0 .000000      0.01541     -9.18588      -0.168    0  2  0  0  2    0 -2  0  0  2   1213.75  4.96E-26
 61  1   2728.75574    3   2728.77213   0   0   0   0 .000000      0.01639     -9.31902      -0.176    0  2  0  0  2    0 -2  0  0  2   1215.96  3.97E-26
 62  2   2780.59114    3   2780.60606   0   0   0   0 .000000      0.01492     -9.45636      -0.158    0  2  0  0  2    0 -2  0  0  2   1218.19  3.16E-26
 63  1   2833.25407    3   2833.26925   0   0   0   0 .000000      0.01518     -9.59789      -0.158    0  2  0  0  2    0 -2  0  0  2   1220.45  2.50E-26
 64  2   2886.74517    3   2886.76143   0   0   0   0 .000000      0.01626     -9.74362      -0.167    0  2  0  0  2    0 -2  0  0  2   1222.75  1.98E-26
 65  1   2941.06662    3   2941.08233   0   0   0   0 .000000      0.01571     -9.89354      -0.159    0  2  0  0  2    0 -2  0  0  2   1225.07  1.55E-26
 66  2   2996.21561    3   2996.23164   0   0   0   0 .000000      0.01603    -10.04764      -0.160    0  2  0  0  2    0 -2  0  0  2   1227.42  1.21E-26
 68  2   3108.99883    3   3109.01440   0   0   0   0 .000000      0.01557    -10.36836      -0.150    0  2  0  0  2    0 -2  0  0  2   1232.20  7.35E-27
 69  1   3166.63070    3   3166.64726   0   0   0   0 .000000      0.01656    -10.53494      -0.157    0  2  0  0  2    0 -2  0  0  2   1234.63  5.68E-27
 70  2   3225.08939    3   3225.10738   0   0   0   0 .000000      0.01799    -10.70566      -0.168    0  2  0  0  2    0 -2  0  0  2   1237.09  4.37E-27
  0  2   3295.46227    8   3295.48286   0   0   0   0 .000000      0.02059   -108.14774      -0.019    0  2  0  1  2    0 -2  0 -1  3   3295.46  1.33E-24
  1  1   3296.29517   15   3296.31619   0   0   0   0 .000000      0.02102   -108.15704      -0.019    0  2  0  1  2    0 -2  0 -1  3   3295.50  2.64E-24
  2  2   3297.96216   18   3297.98285   0   0   0   0 .000000      0.02069     -6.33969      -0.326    0  2  0  1  2    0 -2  0 -1  3   3295.56  3.91E-24
  3  1   3300.46245   21   3300.48282   0   0   0   0 .000000      0.02037     -6.34040      -0.321    0  2  0  1  2    0 -2  0 -1  3   3295.66  5.12E-24
  4  2   3303.79561   22   3303.81608   0   0   0   0 .000000      0.02047     -6.34136      -0.323    0  2  0  1  2    0 -2  0 -1  3   3295.80  6.27E-24
  5  1   3307.96259   23   3307.98260   0   0   0   0 .000000      0.02001     -6.34260      -0.316    0  2  0  1  2    0 -2  0 -1  3   3295.96  7.34E-24
  6  2   3312.96194   23   3312.98236   0   0   0   0 .000000      0.02042     -6.34414      -0.322    0  2  0  1  2    0 -2  0 -1  3   3296.16  8.32E-24
  7  1   3318.79485   23   3318.81530   0   0   0   0 .000000      0.02045     -6.34601      -0.322    0  2  0  1  2    0 -2  0 -1  3   3296.39  9.20E-24
  8  2   3325.46099   23   3325.48140   0   0   0   0 .000000      0.02041     -6.34823      -0.322    0  2  0  1  2    0 -2  0 -1  3   3296.66  9.98E-24
  9  1   3332.96017   23   3332.98059   0   0   0   0 .000000      0.02042     -6.35085      -0.321    0  2  0  1  2    0 -2  0 -1  3   3296.96  1.06E-23
 10  2   3341.29222   23   3341.31280   0   0   0   0 .000000      0.02058     -6.35391      -0.324    0  2  0  1  2    0 -2  0 -1  3   3297.29  1.12E-23
 11  1   3350.45759   23   3350.47798   0   0   0   0 .000000      0.02039     -6.35745      -0.321    0  2  0  1  2    0 -2  0 -1  3   3297.66  1.18E-23
 12  2   3360.45569   23   3360.47605   0   0   0   0 .000000      0.02036     -6.36152      -0.320    0  2  0  1  2    0 -2  0 -1  3   3298.06  1.23E-23
 13  1   3371.28647   23   3371.30694   0   0   0   0 .000000      0.02047     -6.36619      -0.321    0  2  0  1  2    0 -2  0 -1  3   3298.49  1.27E-23
 14  2   3382.95020   23   3382.97055   0   0   0   0 .000000      0.02035     -6.37149      -0.319    0  2  0  1  2    0 -2  0 -1  3   3298.95  1.29E-23
 15  1   3395.44640   23   3395.46679   0   0   0   0 .000000      0.02039     -6.37751      -0.320    0  2  0  1  2    0 -2  0 -1  3   3299.45  1.31E-23
 16  2   3408.77510   23   3408.79557   0   0   0   0 .000000      0.02047     -6.38431      -0.321    0  2  0  1  2    0 -2  0 -1  3   3299.98  1.31E-23
 17  1   3422.93614   23   3422.95677   0   0   0   0 .000000      0.02063     -6.39195      -0.323    0  2  0  1  2    0 -2  0 -1  3   3300.54  1.31E-23
 18  2   3437.92980   23   3437.95030   0   0   0   0 .000000      0.02050     -6.40052      -0.320    0  2  0  1  2    0 -2  0 -1  3   3301.13  1.29E-23
 19  1   3453.75547   23   3453.77602   0   0   0   0 .000000      0.02055     -6.41009      -0.321    0  2  0  1  2    0 -2  0 -1  3   3301.76  1.27E-23
 20  2   3470.41322   23   3470.43381   0   0   0   0 .000000      0.02059     -6.42074      -0.321    0  2  0  1  2    0 -2  0 -1  3   3302.41  1.23E-23
 21  1   3487.90311   23   3487.92356   0   0   0   0 .000000      0.02045     -6.43256      -0.318    0  2  0  1  2    0 -2  0 -1  3   3303.10  1.19E-23
 22  2   3506.22457   23   3506.24511   0   0   0   0 .000000      0.02054     -6.44564      -0.319    0  2  0  1  2    0 -2  0 -1  3   3303.82  1.15E-23
 23  1   3525.37771   23   3525.39832   0   0   0   0 .000000      0.02061     -6.46007      -0.319    0  2  0  1  2    0 -2  0 -1  3   3304.58  1.10E-23
 24  2   3545.36249   23   3545.38305   0   0   0   0 .000000      0.02056     -6.47596      -0.318    0  2  0  1  2    0 -2  0 -1  3   3305.36  1.04E-23
 25  1   3566.17849   23   3566.19915   0   0   0   0 .000000      0.02066     -6.49337      -0.318    0  2  0  1  2    0 -2  0 -1  3   3306.18  9.85E-24
 26  2   3587.82572   23   3587.84646   0   0   0   0 .000000      0.02074     -6.51244      -0.318    0  2  0  1  2    0 -2  0 -1  3   3307.03  9.25E-24
 27  1   3610.30393   23   3610.32480   0   0   0   0 .000000      0.02087     -6.53324      -0.320    0  2  0  1  2    0 -2  0 -1  3   3307.90  8.64E-24
 28  2   3633.61326   23   3633.63402   0   0   0   0 .000000      0.02076     -6.55590      -0.317    0  2  0  1  2    0 -2  0 -1  3   3308.81  8.02E-24
 29  1   3657.75312   23   3657.77394   0   0   0   0 .000000      0.02082     -6.58051      -0.316    0  2  0  1  2    0 -2  0 -1  3   3309.75  7.41E-24
 30  2   3682.72383   23   3682.74437   0   0   0   0 .000000      0.02054     -6.60718      -0.311    0  2  0  1  2    0 -2  0 -1  3   3310.72  6.81E-24
 31  1   3708.52452   23   3708.54514   0   0   0   0 .000000      0.02062     -6.63600      -0.311    0  2  0  1  2    0 -2  0 -1  3   3311.72  6.23E-24
 32  2   3735.15520   23   3735.17605   0   0   0   0 .000000      0.02085     -6.66710      -0.313    0  2  0  1  2    0 -2  0 -1  3   3312.76  5.67E-24
 33  1   3762.61595   23   3762.63691   0   0   0   0 .000000      0.02096     -6.70058      -0.313    0  2  0  1  2    0 -2  0 -1  3   3313.82  5.13E-24
 34  2   3790.90677   23   3790.92753   0   0   0   0 .000000      0.02076     -6.73654      -0.308    0  2  0  1  2    0 -2  0 -1  3   3314.91  4.62E-24
 35  1   3820.02668   23   3820.04770   0   0   0   0 .000000      0.02102     -6.77508      -0.310    0  2  0  1  2    0 -2  0 -1  3   3316.03  4.14E-24
 36  2   3849.97636   23   3849.99723   0   0   0   0 .000000      0.02087     -6.81632      -0.306    0  2  0  1  2    0 -2  0 -1  3   3317.18  3.69E-24
 37  1   3880.75513   23   3880.77589   0   0   0   0 .000000      0.02076     -6.86035      -0.303    0  2  0  1  2    0 -2  0 -1  3   3318.36  3.28E-24
 38  2   3912.36208   23   3912.38347   0   0   0   0 .000000      0.02139     -6.90728      -0.310    0  2  0  1  2    0 -2  0 -1  3   3319.56  2.89E-24
 39  1   3944.79880   23   3944.81978   0   0   0   0 .000000      0.02098     -6.95719      -0.302    0  2  0  1  2    0 -2  0 -1  3   3320.80  2.54E-24
 40  2   3978.06362   23   3978.08458   0   0   0   0 .000000      0.02096     -7.01020      -0.299    0  2  0  1  2    0 -2  0 -1  3   3322.06  2.23E-24
 41  1   4012.15701   23   4012.17765   0   0   0   0 .000000      0.02064     -7.06638      -0.292    0  2  0  1  2    0 -2  0 -1  3   3323.36  1.94E-24
 42  2   4047.07789   23   4047.09877   0   0   0   0 .000000      0.02088     -7.12582      -0.293    0  2  0  1  2    0 -2  0 -1  3   3324.68  1.68E-24
 43  1   4082.82678   23   4082.84773   0   0   0   0 .000000      0.02095     -7.18856      -0.291    0  2  0  1  2    0 -2  0 -1  3   3326.03  1.45E-24
 44  2   4119.40345   23   4119.42426   0   0   0   0 .000000      0.02081     -7.25485      -0.287    0  2  0  1  2    0 -2  0 -1  3   3327.40  1.24E-24
 45  1   4156.80730   23   4156.82817   0   0   0   0 .000000      0.02087     -7.32459      -0.285    0  2  0  1  2    0 -2  0 -1  3   3328.81  1.06E-24
 46  2   4195.03844   23   4195.05922   0   0   0   0 .000000      0.02078     -7.39791      -0.281    0  2  0  1  2    0 -2  0 -1  3   3330.24  9.06E-25
 47  1   4234.09602   23   4234.11716   0   0   0   0 .000000      0.02114     -7.47488      -0.283    0  2  0  1  2    0 -2  0 -1  3   3331.70  7.67E-25
 48  2   4273.98117   23   4274.00175   0   0   0   0 .000000      0.02058     -7.55557      -0.272    0  2  0  1  2    0 -2  0 -1  3   3333.18  6.47E-25
 49  1   4314.69153   23   4314.71278   0   0   0   0 .000000      0.02125     -7.64001      -0.278    0  2  0  1  2    0 -2  0 -1  3   3334.69  5.43E-25
 50  2   4356.22886   23   4356.24998   0   0   0   0 .000000      0.02112     -7.72828      -0.273    0  2  0  1  2    0 -2  0 -1  3   3336.23  4.54E-25
 51  1   4398.59207   23   4398.61311   0   0   0   0 .000000      0.02104     -7.82042      -0.269    0  2  0  1  2    0 -2  0 -1  3   3337.79  3.78E-25
 52  2   4441.78072   23   4441.80194   0   0   0   0 .000000      0.02122     -7.91648      -0.268    0  2  0  1  2    0 -2  0 -1  3   3339.38  3.13E-25
 53  1   4485.79463   23   4485.81621   0   0   0   0 .000000      0.02158     -8.01649      -0.269    0  2  0  1  2    0 -2  0 -1  3   3340.99  2.58E-25
 54  2   4530.63414   23   4530.65568   0   0   0   0 .000000      0.02154     -8.12049      -0.265    0  2  0  1  2    0 -2  0 -1  3   3342.63  2.12E-25
 55  1   4576.29859   23   4576.32009   0   0   0   0 .000000      0.02150     -8.22851      -0.261    0  2  0  1  2    0 -2  0 -1  3   3344.30  1.73E-25
 56  2   4622.78782   23   4622.80919   0   0   0   0 .000000      0.02137     -8.34057      -0.256    0  2  0  1  2    0 -2  0 -1  3   3345.99  1.41E-25
 57  1   4670.10099   23   4670.12273   0   0   0   0 .000000      0.02174     -8.45670      -0.257    0  2  0  1  2    0 -2  0 -1  3   3347.70  1.14E-25
 58  2   4718.23838   23   4718.26044   0   0   0   0 .000000      0.02206     -8.57690      -0.257    0  2  0  1  2    0 -2  0 -1  3   3349.44  9.22E-26
 59  1   4767.20013   23   4767.22206   0   0   0   0 .000000      0.02193     -8.70120      -0.252    0  2  0  1  2    0 -2  0 -1  3   3351.20  7.41E-26
 60  2   4816.98523   23   4817.00734   0   0   0   0 .000000      0.02211     -8.82959      -0.250    0  2  0  1  2    0 -2  0 -1  3   3352.99  5.93E-26
 61  1   4867.59392   23   4867.61601   0   0   0   0 .000000      0.02209     -8.96209      -0.247    0  2  0  1  2    0 -2  0 -1  3   3354.79  4.72E-26
 62  2   4919.02552   23   4919.04780   0   0   0   0 .000000      0.02228     -9.09869      -0.245    0  2  0  1  2    0 -2  0 -1  3   3356.63  3.74E-26
 63  1   4971.28018   23   4971.30243   0   0   0   0 .000000      0.02225     -9.23940      -0.241    0  2  0  1  2    0 -2  0 -1  3   3358.48  2.96E-26
 64  2   5024.35720   23   5024.37965   0   0   0   0 .000000      0.02245     -9.38420      -0.239    0  2  0  1  2    0 -2  0 -1  3   3360.36  2.32E-26
 65  1   5078.25625   23   5078.27915   0   0   0   0 .000000      0.02290     -9.53309      -0.240    0  2  0  1  2    0 -2  0 -1  3   3362.26  1.82E-26
 66  2   5132.97787   23   5133.00068   0   0   0   0 .000000      0.02281     -9.68607      -0.235    0  2  0  1  2    0 -2  0 -1  3   3364.18  1.42E-26
 67  1   5188.52137   23   5188.54394   0   0   0   0 .000000      0.02257     -9.84310      -0.229    0  2  0  1  2    0 -2  0 -1  3   3366.12  1.10E-26
 68  2   5244.88525   23   5244.90865   0   0   0   0 .000000      0.02340    -10.00419      -0.234    0  2  0  1  2    0 -2  0 -1  3   3368.09  8.51E-27
 69  1   5302.07133   23   5302.09451   0   0   0   0 .000000      0.02318    -10.16931      -0.228    0  2  0  1  2    0 -2  0 -1  3   3370.07  6.55E-27
  0  2   5417.88879   23   5417.91926   0   0   0   0 .000000      0.03047    -86.45534      -0.035    0  2  0  2  2    0 -2  0 -2  4   5417.89  1.65E-27
  1  1   5418.71734   43   5418.74607   0   0   0   0 .000000      0.02873      0.90114       3.189    0  2  0  2  2    0 -2  0 -2  4   5417.92  3.28E-27
  2  2   5420.37107   56   5420.39969   0   0   0   0 .000000      0.02862      0.89108       3.212    0  2  0  2  2    0 -2  0 -2  4   5417.97  4.87E-27
  3  1   5422.85171   67   5422.88010   0   0   0   0 .000000      0.02839      0.87599       3.241    0  2  0  2  2    0 -2  0 -2  4   5418.05  6.39E-27
  4  2   5426.15866   74   5426.18728   0   0   0   0 .000000      0.02862      0.85587       3.344    0  2  0  2  2    0 -2  0 -2  4   5418.16  7.84E-27
  5  1   5430.29292   80   5430.32121   0   0   0   0 .000000      0.02829      0.83071       3.406    0  2  0  2  2    0 -2  0 -2  4   5418.29  9.18E-27
  6  2   5435.25330   83   5435.28185   0   0   0   0 .000000      0.02855      0.80053       3.567    0  2  0  2  2    0 -2  0 -2  4   5418.45  1.04E-26
  7  1   5441.04065   86   5441.06916   0   0   0   0 .000000      0.02851      0.76532       3.725    0  2  0  2  2    0 -2  0 -2  4   5418.64  1.15E-26
  8  2   5447.65476   87   5447.68310   0   0   0   0 .000000      0.02834      0.72509       3.908    0  2  0  2  2    0 -2  0 -2  4   5418.85  1.25E-26
  9  1   5455.09488   88   5455.12361   0   0   0   0 .000000      0.02873      0.67983       4.225    0  2  0  2  2    0 -2  0 -2  4   5419.09  1.34E-26
 10  2   5463.36212   88   5463.39062   0   0   0   0 .000000      0.02850      0.62954       4.528    0  2  0  2  2    0 -2  0 -2  4   5419.36  1.41E-26
 11  1   5472.45563   88   5472.48409   0   0   0   0 .000000      0.02846      0.57423       4.955    0  2  0  2  2    0 -2  0 -2  4   5419.66  1.46E-26
 12  2   5482.37513   88   5482.40392   0   0   0   0 .000000      0.02879      0.51389       5.602    0  2  0  2  2    0 -2  0 -2  4   5419.98  1.51E-26
 13  1   5493.12141   88   5493.15005   0   0   0   0 .000000      0.02864      0.44854       6.384    0  2  0  2  2    0 -2  0 -2  4   5420.32  1.56E-26
 14  2   5504.69390   88   5504.72238   0   0   0   0 .000000      0.02848      0.37817       7.530    0  2  0  2  2    0 -2  0 -2  4   5420.69  1.59E-26
 15  1   5517.09239   88   5517.12082   0   0   0   0 .000000      0.02844      0.30278       9.391    0  2  0  2  2    0 -2  0 -2  4   5421.09  1.61E-26
 16  2   5530.31655   88   5530.34529   0   0   0   0 .000000      0.02874      0.22239      12.925    0  2  0  2  2    0 -2  0 -2  4   5421.52  1.62E-26
 17  1   5544.36702   88   5544.39570   0   0   0   0 .000000      0.02868      0.13703      20.928    0  2  0  2  2    0 -2  0 -2  4   5421.97  1.61E-26
 18  2   5559.24373   87   5559.22503   0   0   0   0 .000000     -0.01870     -0.04707      39.721    0  2  0  2  2    0 -2  0 -2  4   5422.44  1.14E-27
 19  1   5574.94439   87   5574.97316   0   0   0   0 .000000      0.02877     -0.04997     -57.567    0  2  0  2  2    0 -2  0 -2  4   5422.94  1.55E-26
 20  2   5591.47201   87   5591.50078   0   0   0   0 .000000      0.02877     -0.15000     -19.178    0  2  0  2  2    0 -2  0 -2  4   5423.47  1.52E-26
 21  1   5608.82491   87   5608.85362   0   0   0   0 .000000      0.02871     -0.25546     -11.239    0  2  0  2  2    0 -2  0 -2  4   5424.02  1.47E-26
 22  2   5627.00256   87   5627.03172   0   0   0   0 .000000      0.02916     -0.36600      -7.967    0  2  0  2  2    0 -2  0 -2  4   5424.60  1.41E-26
 23  1   5646.00600   87   5646.03495   0   0   0   0 .000000      0.02895     -0.48159      -6.011    0  2  0  2  2    0 -2  0 -2  4   5425.21  1.35E-26
 24  2   5665.83397   87   5665.86316   0   0   0   0 .000000      0.02919     -0.60223      -4.847    0  2  0  2  2    0 -2  0 -2  4   5425.83  1.28E-26
 25  1   5686.48747   87   5686.51622   0   0   0   0 .000000      0.02875     -0.72789      -3.950    0  2  0  2  2    0 -2  0 -2  4   5426.49  1.21E-26
 26  2   5707.96451   87   5707.99395   0   0   0   0 .000000      0.02944     -0.85860      -3.429    0  2  0  2  2    0 -2  0 -2  4   5427.16  1.14E-26
 27  1   5730.26723   87   5730.29620   0   0   0   0 .000000      0.02897     -0.99435      -2.914    0  2  0  2  2    0 -2  0 -2  4   5427.87  1.06E-26
 28  2   5753.39374   87   5753.42280   0   0   0   0 .000000      0.02906     -1.13515      -2.560    0  2  0  2  2    0 -2  0 -2  4   5428.59  9.87E-27
 29  1   5777.34418   87   5777.37357   0   0   0   0 .000000      0.02939     -1.28100      -2.294    0  2  0  2  2    0 -2  0 -2  4   5429.34  9.12E-27
 30  2   5802.11901   87   5802.14833   0   0   0   0 .000000      0.02932     -1.43190      -2.048    0  2  0  2  2    0 -2  0 -2  4   5430.12  8.38E-27
 31  1   5827.71775   87   5827.74690   0   0   0   0 .000000      0.02915     -1.58784      -1.836    0  2  0  2  2    0 -2  0 -2  4   5430.92  7.67E-27
 32  2   5854.13954   87   5854.16909   0   0   0   0 .000000      0.02955     -1.74884      -1.690    0  2  0  2  2    0 -2  0 -2  4   5431.74  6.98E-27
 33  1   5881.38518   87   5881.41471   0   0   0   0 .000000      0.02953     -1.91491      -1.542    0  2  0  2  2    0 -2  0 -2  4   5432.59  6.32E-27
 34  2   5909.45365   87   5909.48356   0   0   0   0 .000000      0.02991     -2.08601      -1.434    0  2  0  2  2    0 -2  0 -2  4   5433.45  5.69E-27
 35  1   5938.34571   87   5938.37545   0   0   0   0 .000000      0.02974     -2.26219      -1.315    0  2  0  2  2    0 -2  0 -2  4   5434.35  5.10E-27
 36  2   5968.06125   87   5968.09016   0   0   0   0 .000000      0.02891     -2.44344      -1.183    0  2  0  2  2    0 -2  0 -2  4   5435.26  4.55E-27
 37  1   5998.59782   87   5998.62750   0   0   0   0 .000000      0.02968     -2.62975      -1.129    0  2  0  2  2    0 -2  0 -2  4   5436.20  4.04E-27
 38  2   6029.95697   87   6029.98725   0   0   0   0 .000000      0.03028     -2.82111      -1.073    0  2  0  2  2    0 -2  0 -2  4   5437.16  3.57E-27
 39  1   6062.13894   87   6062.16919   0   0   0   0 .000000      0.03025     -3.01754      -1.003    0  2  0  2  2    0 -2  0 -2  4   5438.14  3.14E-27
 40  2   6095.14322   87   6095.17312   0   0   0   0 .000000      0.02990     -3.21903      -0.929    0  2  0  2  2    0 -2  0 -2  4   5439.14  2.75E-27
 41  1   6128.96912   87   6128.99882   0   0   0   0 .000000      0.02970     -3.42557      -0.867    0  2  0  2  2    0 -2  0 -2  4   5440.17  2.39E-27
 42  2   6163.61581   87   6163.64606   0   0   0   0 .000000      0.03025     -3.63716      -0.832    0  2  0  2  2    0 -2  0 -2  4   5441.22  2.08E-27
 43  1   6199.08449   87   6199.11462   0   0   0   0 .000000      0.03013     -3.85380      -0.782    0  2  0  2  2    0 -2  0 -2  4   5442.28  1.79E-27
 44  2   6235.37325   87   6235.40426   0   0   0   0 .000000      0.03101     -4.07548      -0.761    0  2  0  2  2    0 -2  0 -2  4   5443.37  1.54E-27
 45  1   6272.48353   87   6272.51477   0   0   0   0 .000000      0.03124     -4.30217      -0.726    0  2  0  2  2    0 -2  0 -2  4   5444.48  1.32E-27
 46  2   6310.41572   87   6310.44592   0   0   0   0 .000000      0.03020     -4.53389      -0.666    0  2  0  2  2    0 -2  0 -2  4   5445.62  1.12E-27
 47  1   6349.16559   87   6349.19747   0   0   0   0 .000000      0.03188     -4.77061      -0.668    0  2  0  2  2    0 -2  0 -2  4   5446.77  9.51E-28
 48  2   6388.73701   87   6388.76919   0   0   0   0 .000000      0.03218     -5.01236      -0.642    0  2  0  2  2    0 -2  0 -2  4   5447.94  8.03E-28
 49  1   6429.12903   87   6429.16085   0   0   0   0 .000000      0.03182     -5.25900      -0.605    0  2  0  2  2    0 -2  0 -2  4   5449.13  6.75E-28
 50  2   6470.33901   87   6470.37220   0   0   0   0 .000000      0.03319     -5.51065      -0.602    0  2  0  2  2    0 -2  0 -2  4   5450.34  5.64E-28
 51  1   6512.37118   87   6512.40301   0   0   0   0 .000000      0.03183     -5.76722      -0.552    0  2  0  2  2    0 -2  0 -2  4   5451.57  4.70E-28
 52  2   6555.22344   87   6555.25303   0   0   0   0 .000000      0.02959     -6.02873      -0.491    0  2  0  2  2    0 -2  0 -2  4   5452.82  3.90E-28
 53  1   6598.88994   87   6598.92202   0   0   0   0 .000000      0.03208     -6.29512      -0.510    0  2  0  2  2    0 -2  0 -2  4   5454.09  3.22E-28
 54  2   6643.37818   87   6643.40973   0   0   0   0 .000000      0.03155     -6.56640      -0.481    0  2  0  2  2    0 -2  0 -2  4   5455.38  2.64E-28
 55  1   6688.68244   87   6688.71593   0   0   0   0 .000000      0.03349     -6.84252      -0.489    0  2  0  2  2    0 -2  0 -2  4   5456.68  2.16E-28
 56  2   6734.80896   87   6734.84034   0   0   0   0 .000000      0.03138     -7.12346      -0.441    0  2  0  2  2    0 -2  0 -2  4   5458.01  1.76E-28
  2  1   1153.55117    2   1153.56658   0   0   0   0 .000000      0.01541   -563.00819      -0.003    0  2  2  0  1    0 -2 -2  0  4   1153.55  1.34E-24
  3  2   1156.07119    2   1156.08677   0   0   0   0 .000000      0.01558   -563.01472      -0.003    0  2  2  0  1    0 -2 -2  0  4   1153.67  1.49E-24
  4  1   1159.43150    2   1159.44700   0   0   0   0 .000000      0.01550   -563.02343      -0.003    0  2  2  0  1    0 -2 -2  0  4   1153.83  1.72E-24
  5  2   1163.63160    2   1163.64725   0   0   0   0 .000000      0.01565   -563.03430      -0.003    0  2  2  0  1    0 -2 -2  0  4   1154.03  2.13E-24
  6  1   1168.67163    2   1168.68751   0   0   0   0 .000000      0.01588   -563.04734      -0.003    0  2  2  0  1    0 -2 -2  0  4   1154.27  2.51E-24
  7  2   1174.55194    2   1174.56774   0   0   0   0 .000000      0.01580   -563.06254      -0.003    0  2  2  0  1    0 -2 -2  0  4   1154.55  2.85E-24
  8  1   1181.27201    2   1181.28792   0   0   0   0 .000000      0.01591   -563.07989      -0.003    0  2  2  0  1    0 -2 -2  0  4   1154.87  3.15E-24
  9  2   1188.83220    2   1188.84801   0   0   0   0 .000000      0.01581   -563.09937      -0.003    0  2  2  0  1    0 -2 -2  0  4   1155.23  3.41E-24
 10  1   1197.23204    2   1197.24797   0   0   0   0 .000000      0.01593   -563.12099      -0.003    0  2  2  0  1    0 -2 -2  0  4   1155.63  3.64E-24
 11  2   1206.47212    2   1206.48776   0   0   0   0 .000000      0.01564   -563.14473      -0.003    0  2  2  0  1    0 -2 -2  0  4   1156.07  3.82E-24
 12  1   1216.55183    2   1216.56734   0   0   0   0 .000000      0.01551   -563.17057      -0.003    0  2  2  0  1    0 -2 -2  0  4   1156.55  3.96E-24
 13  2   1227.47119    2   1227.48664   0   0   0   0 .000000      0.01545   -563.19851      -0.003    0  2  2  0  1    0 -2 -2  0  4   1157.07  4.06E-24
 14  1   1239.23023    2   1239.24561   0   0   0   0 .000000      0.01538   -563.22853      -0.003    0  2  2  0  1    0 -2 -2  0  4   1157.63  4.13E-24
 15  2   1251.82881    2   1251.84419   0   0   0   0 .000000      0.01538   -563.26062      -0.003    0  2  2  0  1    0 -2 -2  0  4   1158.23  4.16E-24
 16  1   1265.26686    2   1265.28232   0   0   0   0 .000000      0.01546   -563.29475      -0.003    0  2  2  0  1    0 -2 -2  0  4   1158.87  4.15E-24
 17  2   1279.54412    2   1279.55993   0   0   0   0 .000000      0.01581   -563.33092      -0.003    0  2  2  0  1    0 -2 -2  0  4   1159.54  4.11E-24
 18  1   1294.66130    2   1294.67693   0   0   0   0 .000000      0.01563   -563.36909      -0.003    0  2  2  0  1    0 -2 -2  0  4   1160.26  4.04E-24
 19  2   1310.61774    2   1310.63327   0   0   0   0 .000000      0.01553   -563.40926      -0.003    0  2  2  0  1    0 -2 -2  0  4   1161.02  3.94E-24
 20  1   1327.41305    2   1327.42884   0   0   0   0 .000000      0.01579   -563.45139      -0.003    0  2  2  0  1    0 -2 -2  0  4   1161.81  3.82E-24
 21  2   1345.04792    2   1345.06356   0   0   0   0 .000000      0.01564   -563.49548      -0.003    0  2  2  0  1    0 -2 -2  0  4   1162.65  3.68E-24
 22  1   1363.52131    2   1363.53735   0   0   0   0 .000000      0.01604   -563.54148      -0.003    0  2  2  0  1    0 -2 -2  0  4   1163.52  3.52E-24
 23  2   1382.83425    2   1382.85011   0   0   0   0 .000000      0.01586   -563.58938      -0.003    0  2  2  0  1    0 -2 -2  0  4   1164.43  3.35E-24
 24  1   1402.98592    2   1403.00173   0   0   0   0 .000000      0.01581   -563.63915      -0.003    0  2  2  0  1    0 -2 -2  0  4   1165.39  3.17E-24
 25  2   1423.97617    2   1423.99211   0   0   0   0 .000000      0.01594   -563.69076      -0.003    0  2  2  0  1    0 -2 -2  0  4   1166.38  2.98E-24
 26  1   1445.80558    2   1445.82115   0   0   0   0 .000000      0.01557   -563.74419      -0.003    0  2  2  0  1    0 -2 -2  0  4   1167.41  2.78E-24
 27  2   1468.47279    2   1468.48872   0   0   0   0 .000000      0.01593   -563.79940      -0.003    0  2  2  0  1    0 -2 -2  0  4   1168.47  2.59E-24
 28  1   1491.97881    2   1491.99472   0   0   0   0 .000000      0.01591   -563.85636      -0.003    0  2  2  0  1    0 -2 -2  0  4   1169.58  2.39E-24
 29  2   1516.32328    2   1516.33902   0   0   0   0 .000000      0.01574   -563.91503      -0.003    0  2  2  0  1    0 -2 -2  0  4   1170.72  2.20E-24
 30  1   1541.50562    2   1541.52150   0   0   0   0 .000000      0.01588   -563.97539      -0.003    0  2  2  0  1    0 -2 -2  0  4   1171.91  2.01E-24
 31  2   1567.52636    2   1567.54201   0   0   0   0 .000000      0.01565   -564.03739      -0.003    0  2  2  0  1    0 -2 -2  0  4   1173.13  1.83E-24
 32  1   1594.38452    2   1594.40044   0   0   0   0 .000000      0.01592   -564.10100      -0.003    0  2  2  0  1    0 -2 -2  0  4   1174.38  1.66E-24
 33  2   1622.08105    2   1622.09663   0   0   0   0 .000000      0.01558   -564.16617      -0.003    0  2  2  0  1    0 -2 -2  0  4   1175.68  1.50E-24
 34  1   1650.61452    2   1650.63045   0   0   0   0 .000000      0.01593   -564.23288      -0.003    0  2  2  0  1    0 -2 -2  0  4   1177.01  1.34E-24
 35  2   1679.98588    2   1680.00175   0   0   0   0 .000000      0.01587   -564.30106      -0.003    0  2  2  0  1    0 -2 -2  0  4   1178.39  1.20E-24
 36  1   1710.19438    2   1710.21037   0   0   0   0 .000000      0.01599   -564.37069      -0.003    0  2  2  0  1    0 -2 -2  0  4   1179.79  1.06E-24
 37  2   1741.24068    2   1741.25616   0   0   0   0 .000000      0.01548   -564.44171      -0.003    0  2  2  0  1    0 -2 -2  0  4   1181.24  9.38E-25
 38  1   1773.12329    2   1773.13896   0   0   0   0 .000000      0.01567   -564.51409      -0.003    0  2  2  0  1    0 -2 -2  0  4   1182.72  8.25E-25
 39  2   1805.84311    2   1805.85859   0   0   0   0 .000000      0.01548   -564.58776      -0.003    0  2  2  0  1    0 -2 -2  0  4   1184.24  7.22E-25
 40  1   1839.39966    2   1839.41490   0   0   0   0 .000000      0.01524   -564.66268      -0.003    0  2  2  0  1    0 -2 -2  0  4   1185.80  6.29E-25
 41  2   1873.79207    2   1873.80771   0   0   0   0 .000000      0.01564   -564.73880      -0.003    0  2  2  0  1    0 -2 -2  0  4   1187.39  5.45E-25
 42  1   1909.02125    2   1909.03684   0   0   0   0 .000000      0.01559   -564.81608      -0.003    0  2  2  0  1    0 -2 -2  0  4   1189.02  4.70E-25
 43  2   1945.08606    2   1945.10210   0   0   0   0 .000000      0.01604   -564.89444      -0.003    0  2  2  0  1    0 -2 -2  0  4   1190.69  4.04E-25
 44  1   1981.98772    2   1982.00331   0   0   0   0 .000000      0.01559   -564.97384      -0.003    0  2  2  0  1    0 -2 -2  0  4   1192.39  3.46E-25
 45  2   2019.72469    2   2019.74027   0   0   0   0 .000000      0.01558   -565.05422      -0.003    0  2  2  0  1    0 -2 -2  0  4   1194.12  2.94E-25
 46  1   2058.29743    2   2058.31280   0   0   0   0 .000000      0.01537   -565.13552      -0.003    0  2  2  0  1    0 -2 -2  0  4   1195.90  2.49E-25
 47  2   2097.70516    2   2097.72069   0   0   0   0 .000000      0.01553   -565.21769      -0.003    0  2  2  0  1    0 -2 -2  0  4   1197.71  2.10E-25
 48  1   2137.94834    2   2137.96373   0   0   0   0 .000000      0.01539   -565.30066      -0.003    0  2  2  0  1    0 -2 -2  0  4   1199.55  1.76E-25
 49  2   2179.02568    2   2179.04172   0   0   0   0 .000000      0.01604   -565.38437      -0.003    0  2  2  0  1    0 -2 -2  0  4   1201.43  1.48E-25
 50  1   2220.93888    2   2220.95444   0   0   0   0 .000000      0.01556   -565.46876      -0.003    0  2  2  0  1    0 -2 -2  0  4   1203.34  1.23E-25
 51  2   2263.68622    2   2263.70168   0   0   0   0 .000000      0.01546   -565.55376      -0.003    0  2  2  0  1    0 -2 -2  0  4   1205.29  1.02E-25
 52  1   2307.26836    2   2307.28321   0   0   0   0 .000000      0.01485   -565.63931      -0.003    0  2  2  0  1    0 -2 -2  0  4   1207.27  8.39E-26
 53  2   2351.68309    2   2351.69880   0   0   0   0 .000000      0.01571   -565.72534      -0.003    0  2  2  0  1    0 -2 -2  0  4   1209.28  6.89E-26
 54  1   2396.93269    2   2396.94823   0   0   0   0 .000000      0.01554   -565.81179      -0.003    0  2  2  0  1    0 -2 -2  0  4   1211.33  5.63E-26
 55  2   2443.01527    2   2443.03126   0   0   0   0 .000000      0.01599   -565.89858      -0.003    0  2  2  0  1    0 -2 -2  0  4   1213.42  4.58E-26
 56  1   2489.93209    2   2489.94765   0   0   0   0 .000000      0.01556   -565.98566      -0.003    0  2  2  0  1    0 -2 -2  0  4   1215.53  3.71E-26
 57  2   2537.68216    2   2537.69716   0   0   0   0 .000000      0.01500   -566.07295      -0.003    0  2  2  0  1    0 -2 -2  0  4   1217.68  3.00E-26
 58  1   2586.26383    2   2586.27953   0   0   0   0 .000000      0.01570   -566.16038      -0.003    0  2  2  0  1    0 -2 -2  0  4   1219.86  2.41E-26
 59  2   2635.67878    2   2635.69452   0   0   0   0 .000000      0.01574   -566.24789      -0.003    0  2  2  0  1    0 -2 -2  0  4   1222.08  1.93E-26
 60  1   2685.92685    2   2685.94187   0   0   0   0 .000000      0.01502   -566.33541      -0.003    0  2  2  0  1    0 -2 -2  0  4   1224.33  1.53E-26
 61  2   2737.00604    2   2737.02131   0   0   0   0 .000000      0.01527   -566.42286      -0.003    0  2  2  0  1    0 -2 -2  0  4   1226.61  1.22E-26
 62  1   2788.91716    2   2788.93258   0   0   0   0 .000000      0.01542   -566.51018      -0.003    0  2  2  0  1    0 -2 -2  0  4   1228.92  9.63E-27
 63  2   2841.65903    2   2841.67541   0   0   0   0 .000000      0.01638   -566.59730      -0.003    0  2  2  0  1    0 -2 -2  0  4   1231.26  7.65E-27
 64  1   2895.23328    2   2895.24953   0   0   0   0 .000000      0.01625   -566.68415      -0.003    0  2  2  0  1    0 -2 -2  0  4   1233.63  6.04E-27
 65  2   2949.63906    2   2949.65465   0   0   0   0 .000000      0.01559   -566.77067      -0.003    0  2  2  0  1    0 -2 -2  0  4   1236.04  4.75E-27
 66  1   3004.87668    2   3004.89049   0   0   0   0 .000000      0.01381   -566.85679      -0.002    0  2  2  0  1    0 -2 -2  0  4   1238.48  3.72E-27
 68  1   3117.83869    2   3117.85319   0   0   0   0 .000000      0.01450   -567.02758      -0.003    0  2  2  0  1    0 -2 -2  0  4   1243.44  2.26E-27
  2  2   1153.55071    4   1153.56661   0   0   0   0 .000000      0.01590      6.69782       0.237    0  2  2  0  2    0 -2 -2  0  4   1153.55  1.34E-24
  3  1   1156.07099    4   1156.08680   0   0   0   0 .000000      0.01581      6.69854       0.236    0  2  2  0  2    0 -2 -2  0  4   1153.67  1.48E-24
  4  2   1159.43104    4   1159.44706   0   0   0   0 .000000      0.01602      6.69951       0.239    0  2  2  0  2    0 -2 -2  0  4   1153.83  1.72E-24
  5  1   1163.63149    4   1163.64735   0   0   0   0 .000000      0.01586      6.70077       0.237    0  2  2  0  2    0 -2 -2  0  4   1154.03  2.15E-24
  6  2   1168.67175    4   1168.68769   0   0   0   0 .000000      0.01594      6.70233       0.238    0  2  2  0  2    0 -2 -2  0  4   1154.27  2.53E-24
  7  1   1174.55203    4   1174.56805   0   0   0   0 .000000      0.01602      6.70423       0.239    0  2  2  0  2    0 -2 -2  0  4   1154.55  2.88E-24
  8  2   1181.27260    4   1181.28842   0   0   0   0 .000000      0.01582      6.70647       0.236    0  2  2  0  2    0 -2 -2  0  4   1154.87  3.20E-24
  9  1   1188.83280    4   1188.84878   0   0   0   0 .000000      0.01598      6.70911       0.238    0  2  2  0  2    0 -2 -2  0  4   1155.23  3.48E-24
 10  2   1197.23314    4   1197.24911   0   0   0   0 .000000      0.01597      6.71220       0.238    0  2  2  0  2    0 -2 -2  0  4   1155.63  3.73E-24
 11  1   1206.47328    4   1206.48939   0   0   0   0 .000000      0.01611      6.71576       0.240    0  2  2  0  2    0 -2 -2  0  4   1156.07  3.93E-24
 12  2   1216.55354    4   1216.56961   0   0   0   0 .000000      0.01607      6.71986       0.239    0  2  2  0  2    0 -2 -2  0  4   1156.55  4.10E-24
 13  1   1227.47354    4   1227.48972   0   0   0   0 .000000      0.01618      6.72454       0.241    0  2  2  0  2    0 -2 -2  0  4   1157.07  4.23E-24
 14  2   1239.23365    4   1239.24971   0   0   0   0 .000000      0.01606      6.72987       0.239    0  2  2  0  2    0 -2 -2  0  4   1157.63  4.33E-24
 15  1   1251.83322    4   1251.84955   0   0   0   0 .000000      0.01633      6.73591       0.242    0  2  2  0  2    0 -2 -2  0  4   1158.23  4.38E-24
 16  2   1265.27297    4   1265.28920   0   0   0   0 .000000      0.01623      6.74272       0.241    0  2  2  0  2    0 -2 -2  0  4   1158.87  4.40E-24
 17  1   1279.55283    4   1279.56862   0   0   0   0 .000000      0.01579      6.75037       0.234    0  2  2  0  2    0 -2 -2  0  4   1159.55  4.39E-24
 18  2   1294.67138    4   1294.68778   0   0   0   0 .000000      0.01640      6.75893       0.243    0  2  2  0  2    0 -2 -2  0  4   1160.27  4.35E-24
 19  1   1310.63035    4   1310.64664   0   0   0   0 .000000      0.01629      6.76850       0.241    0  2  2  0  2    0 -2 -2  0  4   1161.03  4.28E-24
 20  2   1327.42828    4   1327.44516   0   0   0   0 .000000      0.01688      6.77914       0.249    0  2  2  0  2    0 -2 -2  0  4   1161.83  4.18E-24
 21  1   1345.06636    4   1345.08329   0   0   0   0 .000000      0.01693      6.79094       0.249    0  2  2  0  2    0 -2 -2  0  4   1162.67  4.06E-24
 22  2   1363.54440    4   1363.56098   0   0   0   0 .000000      0.01658      6.80398       0.244    0  2  2  0  2    0 -2 -2  0  4   1163.54  3.92E-24
 23  1   1382.86138    4   1382.87818   0   0   0   0 .000000      0.01680      6.81837       0.246    0  2  2  0  2    0 -2 -2  0  4   1164.46  3.76E-24
 24  2   1403.01797    4   1403.03484   0   0   0   0 .000000      0.01687      6.83420       0.247    0  2  2  0  2    0 -2 -2  0  4   1165.42  3.59E-24
 25  1   1424.01380    4   1424.03090   0   0   0   0 .000000      0.01710      6.85155       0.250    0  2  2  0  2    0 -2 -2  0  4   1166.41  3.41E-24
 26  2   1445.84965    4   1445.86630   0   0   0   0 .000000      0.01665      6.87053       0.242    0  2  2  0  2    0 -2 -2  0  4   1167.45  3.22E-24
 27  1   1468.52404    4   1468.54098   0   0   0   0 .000000      0.01694      6.89125       0.246    0  2  2  0  2    0 -2 -2  0  4   1168.52  3.02E-24
 28  2   1492.03816    4   1492.05487   0   0   0   0 .000000      0.01671      6.91380       0.242    0  2  2  0  2    0 -2 -2  0  4   1169.64  2.82E-24
 29  1   1516.39092    4   1516.40790   0   0   0   0 .000000      0.01698      6.93828       0.245    0  2  2  0  2    0 -2 -2  0  4   1170.79  2.62E-24
 30  2   1541.58298    4   1541.60000   0   0   0   0 .000000      0.01702      6.96482       0.244    0  2  2  0  2    0 -2 -2  0  4   1171.98  2.42E-24
 31  1   1567.61407    4   1567.63107   0   0   0   0 .000000      0.01700      6.99349       0.243    0  2  2  0  2    0 -2 -2  0  4   1173.21  2.23E-24
 32  2   1594.48389    4   1594.50106   0   0   0   0 .000000      0.01717      7.02443       0.244    0  2  2  0  2    0 -2 -2  0  4   1174.48  2.04E-24
 33  1   1622.19260    4   1622.20986   0   0   0   0 .000000      0.01726      7.05773       0.245    0  2  2  0  2    0 -2 -2  0  4   1175.79  1.85E-24
 34  2   1650.74034    4   1650.75738   0   0   0   0 .000000      0.01704      7.09350       0.240    0  2  2  0  2    0 -2 -2  0  4   1177.14  1.68E-24
 35  1   1680.12587    4   1680.14353   0   0   0   0 .000000      0.01766      7.13184       0.248    0  2  2  0  2    0 -2 -2  0  4   1178.53  1.51E-24
 36  2   1710.35093    4   1710.36822   0   0   0   0 .000000      0.01729      7.17287       0.241    0  2  2  0  2    0 -2 -2  0  4   1179.95  1.36E-24
 37  1   1741.41336    4   1741.43132   0   0   0   0 .000000      0.01796      7.21668       0.249    0  2  2  0  2    0 -2 -2  0  4   1181.41  1.21E-24
 38  2   1773.31505    4   1773.33273   0   0   0   0 .000000      0.01768      7.26338       0.243    0  2  2  0  2    0 -2 -2  0  4   1182.92  1.08E-24
 39  1   1806.05493    4   1806.07233   0   0   0   0 .000000      0.01740      7.31307       0.238    0  2  2  0  2    0 -2 -2  0  4   1184.45  9.54E-25
 40  2   1839.63256    4   1839.65001   0   0   0   0 .000000      0.01745      7.36584       0.237    0  2  2  0  2    0 -2 -2  0  4   1186.03  8.39E-25
 41  1   1874.04876    4   1874.06562   0   0   0   0 .000000      0.01686      7.42179       0.227    0  2  2  0  2    0 -2 -2  0  4   1187.65  7.35E-25
 42  2   1909.30209    4   1909.31904   0   0   0   0 .000000      0.01695      7.48100       0.227    0  2  2  0  2    0 -2 -2  0  4   1189.30  6.41E-25
 43  1   1945.39310    4   1945.41008   0   0   0   0 .000000      0.01698      7.54352       0.225    0  2  2  0  2    0 -2 -2  0  4   1190.99  5.56E-25
 44  2   1982.32230    4   1982.33874   0   0   0   0 .000000      0.01644      7.60960       0.216    0  2  2  0  2    0 -2 -2  0  4   1192.72  4.80E-25
 45  1   2020.08844    4   2020.10471   0   0   0   0 .000000      0.01627      7.67914       0.212    0  2  2  0  2    0 -2 -2  0  4   1194.49  4.13E-25
 46  2   2058.69205    4   2058.70789   0   0   0   0 .000000      0.01584      7.75228       0.204    0  2  2  0  2    0 -2 -2  0  4   1196.29  3.53E-25
 47  1   2098.13166    4   2098.14811   0   0   0   0 .000000      0.01645      7.82909       0.210    0  2  2  0  2    0 -2 -2  0  4   1198.13  3.01E-25
 48  2   2138.40770    4   2138.42521   0   0   0   0 .000000      0.01751      7.90965       0.221    0  2  2  0  2    0 -2 -2  0  4   1200.01  2.55E-25
 49  1   2179.52067    4   2179.53897   0   0   0   0 .000000      0.01830      7.99399       0.229    0  2  2  0  2    0 -2 -2  0  4   1201.92  2.15E-25
 50  2   2221.46993    4   2221.48925   0   0   0   0 .000000      0.01932      8.08220       0.239    0  2  2  0  2    0 -2 -2  0  4   1203.87  1.80E-25
 51  1   2264.26092    4   2264.27583   0   0   0   0 .000000      0.01491      8.17432       0.182    0  2  2  0  2    0 -2 -2  0  4   1205.86  1.51E-25
 52  2   2307.88356    4   2307.89852   0   0   0   0 .000000      0.01496      8.27040       0.181    0  2  2  0  2    0 -2 -2  0  4   1207.88  1.25E-25
 53  1   2352.34101    4   2352.35711   0   0   0   0 .000000      0.01610      8.37048       0.192    0  2  2  0  2    0 -2 -2  0  4   1209.94  1.04E-25
 54  2   2397.63512    4   2397.65139   0   0   0   0 .000000      0.01627      8.47461       0.192    0  2  2  0  2    0 -2 -2  0  4   1212.04  8.55E-26
 55  1   2443.76541    4   2443.78113   0   0   0   0 .000000      0.01572      8.58281       0.183    0  2  2  0  2    0 -2 -2  0  4   1214.17  7.01E-26
 56  2   2490.73090    4   2490.74611   0   0   0   0 .000000      0.01521      8.69512       0.175    0  2  2  0  2    0 -2 -2  0  4   1216.33  5.73E-26
 57  1   2538.53082    4   2538.54609   0   0   0   0 .000000      0.01527      8.81157       0.173    0  2  2  0  2    0 -2 -2  0  4   1218.53  4.65E-26
 58  2   2587.16533    4   2587.18083   0   0   0   0 .000000      0.01550      8.93217       0.174    0  2  2  0  2    0 -2 -2  0  4   1220.77  3.77E-26
 59  1   2636.63658    4   2636.65010   0   0   0   0 .000000      0.01352      9.05693       0.149    0  2  2  0  2    0 -2 -2  0  4   1223.04  3.03E-26
 60  2   2686.93820    4   2686.95362   0   0   0   0 .000000      0.01542      9.18588       0.168    0  2  2  0  2    0 -2 -2  0  4   1225.34  2.43E-26
 61  1   2738.07528    4   2738.09115   0   0   0   0 .000000      0.01587      9.31902       0.170    0  2  2  0  2    0 -2 -2  0  4   1227.68  1.94E-26
 62  2   2790.04652    4   2790.06241   0   0   0   0 .000000      0.01589      9.45636       0.168    0  2  2  0  2    0 -2 -2  0  4   1230.05  1.54E-26
 63  1   2842.85124    4   2842.86714   0   0   0   0 .000000      0.01590      9.59789       0.166    0  2  2  0  2    0 -2 -2  0  4   1232.45  1.22E-26
 66  2   3006.26297    4   3006.27928   0   0   0   0 .000000      0.01631     10.04764       0.162    0  2  2  0  2    0 -2 -2  0  4   1239.86  5.86E-27
  2  1   3304.30124   11   3304.32258   0   0   0   0 .000000      0.02134   -107.60875      -0.020    0  2  2  1  1    0 -2 -2 -1  5   3304.30  4.26E-24
  3  2   3306.80186   14   3306.82325   0   0   0   0 .000000      0.02139   -107.63646      -0.020    0  2  2  1  1    0 -2 -2 -1  5   3304.40  3.73E-24
  4  1   3310.13629   15   3310.15745   0   0   0   0 .000000      0.02116   -107.67339      -0.020    0  2  2  1  1    0 -2 -2 -1  5   3304.54  5.11E-24
  5  2   3314.30407   16   3314.32517   0   0   0   0 .000000      0.02110   -107.71954      -0.020    0  2  2  1  1    0 -2 -2 -1  5   3304.70  6.33E-24
  6  1   3319.30493   16   3319.32638   0   0   0   0 .000000      0.02145   -107.77489      -0.020    0  2  2  1  1    0 -2 -2 -1  5   3304.90  7.41E-24
  7  2   3325.13929   16   3325.16107   0   0   0   0 .000000      0.02178   -107.83942      -0.020    0  2  2  1  1    0 -2 -2 -1  5   3305.14  8.37E-24
  8  1   3331.80748   16   3331.82920   0   0   0   0 .000000      0.02172   -107.91312      -0.020    0  2  2  1  1    0 -2 -2 -1  5   3305.41  9.20E-24
  9  2   3339.30998   16   3339.33073   0   0   0   0 .000000      0.02075   -107.99597      -0.019    0  2  2  1  1    0 -2 -2 -1  5   3305.71  9.91E-24
 10  1   3347.64377   16   3347.66562   0   0   0   0 .000000      0.02185   -108.08795      -0.020    0  2  2  1  1    0 -2 -2 -1  5   3306.04  1.05E-23
 11  2   3356.81226   16   3356.83384   0   0   0   0 .000000      0.02158   -108.18903      -0.020    0  2  2  1  1    0 -2 -2 -1  5   3306.41  1.10E-23
 12  1   3366.81417   16   3366.83534   0   0   0   0 .000000      0.02117   -108.29918      -0.020    0  2  2  1  1    0 -2 -2 -1  5   3306.81  1.16E-23
 13  2   3377.64902   16   3377.67006   0   0   0   0 .000000      0.02104   -108.41837      -0.019    0  2  2  1  1    0 -2 -2 -1  5   3307.25  1.20E-23
 14  1   3389.31653   16   3389.33794   0   0   0   0 .000000      0.02141   -108.54657      -0.020    0  2  2  1  1    0 -2 -2 -1  5   3307.72  1.23E-23
 15  2   3401.81696   16   3401.83893   0   0   0   0 .000000      0.02197   -108.68376      -0.020    0  2  2  1  1    0 -2 -2 -1  5   3308.22  1.25E-23
 16  1   3415.15208   16   3415.17296   0   0   0   0 .000000      0.02088   -108.82988      -0.019    0  2  2  1  1    0 -2 -2 -1  5   3308.75  1.25E-23
 17  2   3429.31862   16   3429.33997   0   0   0   0 .000000      0.02135   -108.98490      -0.020    0  2  2  1  1    0 -2 -2 -1  5   3309.32  1.25E-23
 18  1   3444.31834   16   3444.33987   0   0   0   0 .000000      0.02153   -109.14877      -0.020    0  2  2  1  1    0 -2 -2 -1  5   3309.92  1.24E-23
 19  2   3460.15107   16   3460.17259   0   0   0   0 .000000      0.02152   -109.32146      -0.020    0  2  2  1  1    0 -2 -2 -1  5   3310.55  1.21E-23
 20  1   3476.81645   16   3476.83805   0   0   0   0 .000000      0.02160   -109.50293      -0.020    0  2  2  1  1    0 -2 -2 -1  5   3311.22  1.18E-23
 21  2   3494.31514   16   3494.33616   0   0   0   0 .000000      0.02102   -109.69310      -0.019    0  2  2  1  1    0 -2 -2 -1  5   3311.92  1.15E-23
 22  1   3512.64471   16   3512.66683   0   0   0   0 .000000      0.02212   -109.89194      -0.020    0  2  2  1  1    0 -2 -2 -1  5   3312.64  1.10E-23
 23  2   3531.80782   16   3531.82997   0   0   0   0 .000000      0.02215   -110.09940      -0.020    0  2  2  1  1    0 -2 -2 -1  5   3313.41  1.06E-23
 24  1   3551.80339   16   3551.82547   0   0   0   0 .000000      0.02208   -110.31542      -0.020    0  2  2  1  1    0 -2 -2 -1  5   3314.20  1.00E-23
 25  2   3572.63122   16   3572.65323   0   0   0   0 .000000      0.02201   -110.53994      -0.020    0  2  2  1  1    0 -2 -2 -1  5   3315.03  9.49E-24
 26  1   3594.29104   16   3594.31315   0   0   0   0 .000000      0.02211   -110.77290      -0.020    0  2  2  1  1    0 -2 -2 -1  5   3315.89  8.92E-24
 27  2   3616.78311   16   3616.80510   0   0   0   0 .000000      0.02199   -111.01424      -0.020    0  2  2  1  1    0 -2 -2 -1  5   3316.78  8.33E-24
 28  1   3640.10701   16   3640.12898   0   0   0   0 .000000      0.02197   -111.26391      -0.020    0  2  2  1  1    0 -2 -2 -1  5   3317.71  7.74E-24
 29  2   3664.26256   16   3664.28466   0   0   0   0 .000000      0.02210   -111.52183      -0.020    0  2  2  1  1    0 -2 -2 -1  5   3318.66  7.15E-24
 30  1   3689.25000   16   3689.27202   0   0   0   0 .000000      0.02202   -111.78793      -0.020    0  2  2  1  1    0 -2 -2 -1  5   3319.65  6.58E-24
 31  2   3715.06864   16   3715.09092   0   0   0   0 .000000      0.02228   -112.06216      -0.020    0  2  2  1  1    0 -2 -2 -1  5   3320.67  6.01E-24
 32  1   3741.71895   16   3741.74123   0   0   0   0 .000000      0.02228   -112.34444      -0.020    0  2  2  1  1    0 -2 -2 -1  5   3321.72  5.47E-24
 33  2   3769.20034   16   3769.22281   0   0   0   0 .000000      0.02247   -112.63469      -0.020    0  2  2  1  1    0 -2 -2 -1  5   3322.80  4.95E-24
 34  1   3797.51314   16   3797.53553   0   0   0   0 .000000      0.02239   -112.93334      -0.020    0  2  2  1  1    0 -2 -2 -1  5   3323.91  4.46E-24
 35  2   3826.65691   16   3826.67923   0   0   0   0 .000000      0.02232   -113.23881      -0.020    0  2  2  1  1    0 -2 -2 -1  5   3325.06  4.00E-24
 36  1   3856.63155   16   3856.65375   0   0   0   0 .000000      0.02220   -113.55256      -0.020    0  2  2  1  1    0 -2 -2 -1  5   3326.23  3.57E-24
 37  2   3887.43625   16   3887.45896   0   0   0   0 .000000      0.02271   -113.87408      -0.020    0  2  2  1  1    0 -2 -2 -1  5   3327.44  3.17E-24
 38  1   3919.07220   16   3919.09467   0   0   0   0 .000000      0.02247   -114.20298      -0.020    0  2  2  1  1    0 -2 -2 -1  5   3328.67  2.80E-24
 39  2   3951.53854   16   3951.56074   0   0   0   0 .000000      0.02220   -114.53960      -0.019    0  2  2  1  1    0 -2 -2 -1  5   3329.94  2.46E-24
 40  1   3984.83480   16   3984.85699   0   0   0   0 .000000      0.02219   -114.88360      -0.019    0  2  2  1  1    0 -2 -2 -1  5   3331.23  2.15E-24
 41  2   4018.96179   16   4018.98324   0   0   0   0 .000000      0.02145   -115.23496      -0.019    0  2  2  1  1    0 -2 -2 -1  5   3332.56  1.87E-24
 42  1   4053.91693   16   4053.93932   0   0   0   0 .000000      0.02239   -115.59360      -0.019    0  2  2  1  1    0 -2 -2 -1  5   3333.92  1.62E-24
 43  2   4089.70261   16   4089.72505   0   0   0   0 .000000      0.02244   -115.95945      -0.019    0  2  2  1  1    0 -2 -2 -1  5   3335.30  1.40E-24
 44  1   4126.31847   16   4126.34024   0   0   0   0 .000000      0.02177   -116.33241      -0.019    0  2  2  1  1    0 -2 -2 -1  5   3336.72  1.20E-24
 45  2   4163.76224   16   4163.78470   0   0   0   0 .000000      0.02246   -116.71242      -0.019    0  2  2  1  1    0 -2 -2 -1  5   3338.16  1.03E-24
 46  1   4202.03574   16   4202.05824   0   0   0   0 .000000      0.02250   -117.09938      -0.019    0  2  2  1  1    0 -2 -2 -1  5   3339.64  8.75E-25
 47  2   4241.13815   16   4241.16065   0   0   0   0 .000000      0.02250   -117.49321      -0.019    0  2  2  1  1    0 -2 -2 -1  5   3341.14  7.41E-25
 48  1   4281.06941   16   4281.09173   0   0   0   0 .000000      0.02232   -117.89383      -0.019    0  2  2  1  1    0 -2 -2 -1  5   3342.67  6.25E-25
 49  2   4321.82852   16   4321.85128   0   0   0   0 .000000      0.02276   -118.30116      -0.019    0  2  2  1  1    0 -2 -2 -1  5   3344.23  5.24E-25
 50  1   4363.41626   16   4363.43908   0   0   0   0 .000000      0.02282   -118.71512      -0.019    0  2  2  1  1    0 -2 -2 -1  5   3345.82  4.38E-25
 51  2   4405.83188   16   4405.85491   0   0   0   0 .000000      0.02303   -119.13562      -0.019    0  2  2  1  1    0 -2 -2 -1  5   3347.43  3.65E-25
 52  1   4449.07579   16   4449.09855   0   0   0   0 .000000      0.02276   -119.56258      -0.019    0  2  2  1  1    0 -2 -2 -1  5   3349.08  3.02E-25
 53  2   4493.14747   16   4493.16978   0   0   0   0 .000000      0.02231   -119.99593      -0.019    0  2  2  1  1    0 -2 -2 -1  5   3350.75  2.49E-25
 54  1   4538.04566   16   4538.06837   0   0   0   0 .000000      0.02271   -120.43558      -0.019    0  2  2  1  1    0 -2 -2 -1  5   3352.45  2.04E-25
 55  2   4583.77099   16   4583.79409   0   0   0   0 .000000      0.02310   -120.88146      -0.019    0  2  2  1  1    0 -2 -2 -1  5   3354.17  1.67E-25
 56  1   4630.32394   16   4630.34668   0   0   0   0 .000000      0.02274   -121.33348      -0.019    0  2  2  1  1    0 -2 -2 -1  5   3355.92  1.36E-25
 57  2   4677.70324   16   4677.72592   0   0   0   0 .000000      0.02268   -121.79157      -0.019    0  2  2  1  1    0 -2 -2 -1  5   3357.70  1.10E-25
 58  1   4725.90834   16   4725.93156   0   0   0   0 .000000      0.02322   -122.25564      -0.019    0  2  2  1  1    0 -2 -2 -1  5   3359.51  8.88E-26
 59  2   4774.94056   16   4774.96334   0   0   0   0 .000000      0.02278   -122.72564      -0.019    0  2  2  1  1    0 -2 -2 -1  5   3361.34  7.14E-26
 60  1   4824.79756   16   4824.82100   0   0   0   0 .000000      0.02344   -123.20148      -0.019    0  2  2  1  1    0 -2 -2 -1  5   3363.20  5.71E-26
 61  2   4875.48048   16   4875.50430   0   0   0   0 .000000      0.02382   -123.68308      -0.019    0  2  2  1  1    0 -2 -2 -1  5   3365.08  4.54E-26
 62  1   4926.98877   16   4927.01295   0   0   0   0 .000000      0.02418   -124.17038      -0.019    0  2  2  1  1    0 -2 -2 -1  5   3366.99  3.60E-26
 63  2   4979.32343   16   4979.34670   0   0   0   0 .000000      0.02327   -124.66331      -0.019    0  2  2  1  1    0 -2 -2 -1  5   3368.92  2.84E-26
 64  1   5032.48171   16   5032.50527   0   0   0   0 .000000      0.02356   -125.16180      -0.019    0  2  2  1  1    0 -2 -2 -1  5   3370.88  2.23E-26
 65  2   5086.46623   16   5086.48839   0   0   0   0 .000000      0.02216   -125.66577      -0.018    0  2  2  1  1    0 -2 -2 -1  5   3372.87  1.75E-26
 67  2   5196.90434   16   5196.92711   0   0   0   0 .000000      0.02277   -126.68992      -0.018    0  2  2  1  1    0 -2 -2 -1  5   3376.90  1.06E-26
  2  2   3304.30107   19   3304.32254   0   0   0   0 .000000      0.02147      6.33969       0.339    0  2  2  1  2    0 -2 -2 -1  5   3304.30  4.26E-24
  3  1   3306.80232   22   3306.82322   0   0   0   0 .000000      0.02090      6.34040       0.330    0  2  2  1  2    0 -2 -2 -1  5   3304.40  3.73E-24
  4  2   3310.13545   23   3310.15744   0   0   0   0 .000000      0.02199      6.34136       0.347    0  2  2  1  2    0 -2 -2 -1  5   3304.54  5.11E-24
  5  1   3314.30343   24   3314.32521   0   0   0   0 .000000      0.02178      6.34260       0.343    0  2  2  1  2    0 -2 -2 -1  5   3304.70  6.33E-24
  6  2   3319.30500   24   3319.32650   0   0   0   0 .000000      0.02150      6.34414       0.339    0  2  2  1  2    0 -2 -2 -1  5   3304.90  7.41E-24
  7  1   3325.13981   24   3325.16132   0   0   0   0 .000000      0.02151      6.34601       0.339    0  2  2  1  2    0 -2 -2 -1  5   3305.14  8.37E-24
  8  2   3331.80810   24   3331.82963   0   0   0   0 .000000      0.02153      6.34823       0.339    0  2  2  1  2    0 -2 -2 -1  5   3305.41  9.20E-24
  9  1   3339.30981   24   3339.33144   0   0   0   0 .000000      0.02163      6.35085       0.341    0  2  2  1  2    0 -2 -2 -1  5   3305.71  9.91E-24
 10  2   3347.64482   24   3347.66671   0   0   0   0 .000000      0.02189      6.35391       0.345    0  2  2  1  2    0 -2 -2 -1  5   3306.04  1.05E-23
 11  1   3356.81375   24   3356.83543   0   0   0   0 .000000      0.02168      6.35745       0.341    0  2  2  1  2    0 -2 -2 -1  5   3306.41  1.10E-23
 12  2   3366.81584   24   3366.83758   0   0   0   0 .000000      0.02174      6.36152       0.342    0  2  2  1  2    0 -2 -2 -1  5   3306.82  1.16E-23
 13  1   3377.65158   24   3377.67312   0   0   0   0 .000000      0.02154      6.36619       0.338    0  2  2  1  2    0 -2 -2 -1  5   3307.25  1.20E-23
 14  2   3389.32041   24   3389.34204   0   0   0   0 .000000      0.02163      6.37149       0.340    0  2  2  1  2    0 -2 -2 -1  5   3307.72  1.23E-23
 15  1   3401.82257   24   3401.84430   0   0   0   0 .000000      0.02173      6.37751       0.341    0  2  2  1  2    0 -2 -2 -1  5   3308.22  1.25E-23
 16  2   3415.15807   24   3415.17988   0   0   0   0 .000000      0.02181      6.38431       0.342    0  2  2  1  2    0 -2 -2 -1  5   3308.76  1.25E-23
 17  1   3429.32683   24   3429.34873   0   0   0   0 .000000      0.02190      6.39195       0.343    0  2  2  1  2    0 -2 -2 -1  5   3309.33  1.25E-23
 18  2   3444.32883   24   3444.35081   0   0   0   0 .000000      0.02198      6.40052       0.343    0  2  2  1  2    0 -2 -2 -1  5   3309.93  1.24E-23
 19  1   3460.16439   24   3460.18610   0   0   0   0 .000000      0.02171      6.41009       0.339    0  2  2  1  2    0 -2 -2 -1  5   3310.56  1.21E-23
 20  2   3476.83201   24   3476.85455   0   0   0   0 .000000      0.02254      6.42074       0.351    0  2  2  1  2    0 -2 -2 -1  5   3311.23  1.18E-23
 21  1   3494.33461   24   3494.35612   0   0   0   0 .000000      0.02151      6.43256       0.334    0  2  2  1  2    0 -2 -2 -1  5   3311.93  1.15E-23
 22  2   3512.66865   24   3512.69075   0   0   0   0 .000000      0.02210      6.44564       0.343    0  2  2  1  2    0 -2 -2 -1  5   3312.67  1.10E-23
 23  1   3531.83636   24   3531.85839   0   0   0   0 .000000      0.02203      6.46007       0.341    0  2  2  1  2    0 -2 -2 -1  5   3313.44  1.06E-23
 24  2   3551.83695   24   3551.85901   0   0   0   0 .000000      0.02206      6.47596       0.341    0  2  2  1  2    0 -2 -2 -1  5   3314.24  1.00E-23
 25  1   3572.67080   24   3572.69253   0   0   0   0 .000000      0.02173      6.49337       0.335    0  2  2  1  2    0 -2 -2 -1  5   3315.07  9.49E-24
 26  2   3594.33656   24   3594.35890   0   0   0   0 .000000      0.02234      6.51244       0.343    0  2  2  1  2    0 -2 -2 -1  5   3315.94  8.91E-24
 27  1   3616.83630   24   3616.85805   0   0   0   0 .000000      0.02175      6.53324       0.333    0  2  2  1  2    0 -2 -2 -1  5   3316.84  8.33E-24
 28  2   3640.16760   24   3640.18992   0   0   0   0 .000000      0.02232      6.55590       0.341    0  2  2  1  2    0 -2 -2 -1  5   3317.77  7.74E-24
 29  1   3664.33219   24   3664.35445   0   0   0   0 .000000      0.02226      6.58051       0.338    0  2  2  1  2    0 -2 -2 -1  5   3318.73  7.15E-24
 30  2   3689.32928   24   3689.35156   0   0   0   0 .000000      0.02228      6.60718       0.337    0  2  2  1  2    0 -2 -2 -1  5   3319.73  6.57E-24
 31  1   3715.15843   24   3715.18114   0   0   0   0 .000000      0.02271      6.63600       0.342    0  2  2  1  2    0 -2 -2 -1  5   3320.76  6.01E-24
 32  2   3741.82078   24   3741.84315   0   0   0   0 .000000      0.02237      6.66710       0.336    0  2  2  1  2    0 -2 -2 -1  5   3321.82  5.47E-24
 33  1   3769.31505   24   3769.33749   0   0   0   0 .000000      0.02244      6.70058       0.335    0  2  2  1  2    0 -2 -2 -1  5   3322.92  4.95E-24
 34  2   3797.64150   24   3797.66407   0   0   0   0 .000000      0.02257      6.73654       0.335    0  2  2  1  2    0 -2 -2 -1  5   3324.04  4.46E-24
 35  1   3826.80019   24   3826.82279   0   0   0   0 .000000      0.02260      6.77508       0.334    0  2  2  1  2    0 -2 -2 -1  5   3325.20  4.00E-24
 36  2   3856.79107   24   3856.81355   0   0   0   0 .000000      0.02248      6.81632       0.330    0  2  2  1  2    0 -2 -2 -1  5   3326.39  3.56E-24
 37  1   3887.61366   24   3887.63624   0   0   0   0 .000000      0.02258      6.86035       0.329    0  2  2  1  2    0 -2 -2 -1  5   3327.61  3.16E-24
 38  2   3919.26786   24   3919.29075   0   0   0   0 .000000      0.02289      6.90728       0.331    0  2  2  1  2    0 -2 -2 -1  5   3328.87  2.79E-24
 39  1   3951.75436   24   3951.77697   0   0   0   0 .000000      0.02261      6.95719       0.325    0  2  2  1  2    0 -2 -2 -1  5   3330.15  2.46E-24
 40  2   3985.07216   24   3985.09477   0   0   0   0 .000000      0.02261      7.01020       0.323    0  2  2  1  2    0 -2 -2 -1  5   3331.47  2.15E-24
 41  1   4019.22168   24   4019.24402   0   0   0   0 .000000      0.02234      7.06638       0.316    0  2  2  1  2    0 -2 -2 -1  5   3332.82  1.87E-24
 42  2   4054.20112   24   4054.22459   0   0   0   0 .000000      0.02347      7.12582       0.329    0  2  2  1  2    0 -2 -2 -1  5   3334.20  1.62E-24
 43  1   4090.01402   24   4090.03629   0   0   0   0 .000000      0.02227      7.18856       0.310    0  2  2  1  2    0 -2 -2 -1  5   3335.61  1.40E-24
 44  2   4126.65744   24   4126.67912   0   0   0   0 .000000      0.02168      7.25485       0.299    0  2  2  1  2    0 -2 -2 -1  5   3337.06  1.20E-24
 45  1   4164.13098   24   4164.15276   0   0   0   0 .000000      0.02178      7.32459       0.297    0  2  2  1  2    0 -2 -2 -1  5   3338.53  1.03E-24
 46  2   4202.43569   24   4202.45713   0   0   0   0 .000000      0.02144      7.39791       0.290    0  2  2  1  2    0 -2 -2 -1  5   3340.04  8.73E-25
 47  1   4241.57004   24   4241.59203   0   0   0   0 .000000      0.02199      7.47488       0.294    0  2  2  1  2    0 -2 -2 -1  5   3341.57  7.39E-25
 48  2   4281.53503   24   4281.55732   0   0   0   0 .000000      0.02229      7.55557       0.295    0  2  2  1  2    0 -2 -2 -1  5   3343.14  6.23E-25
 49  1   4322.33033   24   4322.35278   0   0   0   0 .000000      0.02245      7.64001       0.294    0  2  2  1  2    0 -2 -2 -1  5   3344.73  5.23E-25
 50  2   4363.95631   24   4363.97825   0   0   0   0 .000000      0.02194      7.72828       0.284    0  2  2  1  2    0 -2 -2 -1  5   3346.36  4.37E-25
 51  1   4406.41167   24   4406.43353   0   0   0   0 .000000      0.02186      7.82042       0.280    0  2  2  1  2    0 -2 -2 -1  5   3348.01  3.63E-25
 52  2   4449.69573   24   4449.71842   0   0   0   0 .000000      0.02269      7.91648       0.287    0  2  2  1  2    0 -2 -2 -1  5   3349.70  3.01E-25
 53  1   4493.80904   24   4493.83271   0   0   0   0 .000000      0.02367      8.01649       0.295    0  2  2  1  2    0 -2 -2 -1  5   3351.41  2.48E-25
 54  2   4538.75316   24   4538.77618   0   0   0   0 .000000      0.02302      8.12049       0.283    0  2  2  1  2    0 -2 -2 -1  5   3353.15  2.04E-25
 55  1   4584.52582   24   4584.54860   0   0   0   0 .000000      0.02278      8.22851       0.277    0  2  2  1  2    0 -2 -2 -1  5   3354.93  1.66E-25
 56  2   4631.12707   24   4631.14977   0   0   0   0 .000000      0.02270      8.34057       0.272    0  2  2  1  2    0 -2 -2 -1  5   3356.73  1.35E-25
 57  1   4678.55637   24   4678.57942   0   0   0   0 .000000      0.02305      8.45670       0.273    0  2  2  1  2    0 -2 -2 -1  5   3358.56  1.10E-25
 58  2   4726.81652   24   4726.83734   0   0   0   0 .000000      0.02082      8.57690       0.243    0  2  2  1  2    0 -2 -2 -1  5   3360.42  8.84E-26
 59  1   4775.90044   24   4775.92326   0   0   0   0 .000000      0.02282      8.70120       0.262    0  2  2  1  2    0 -2 -2 -1  5   3362.30  7.10E-26
 60  2   4825.81363   24   4825.83693   0   0   0   0 .000000      0.02330      8.82959       0.264    0  2  2  1  2    0 -2 -2 -1  5   3364.21  5.68E-26
 61  1   4876.55466   24   4876.57810   0   0   0   0 .000000      0.02344      8.96209       0.262    0  2  2  1  2    0 -2 -2 -1  5   3366.15  4.52E-26
 62  2   4928.12279   24   4928.14649   0   0   0   0 .000000      0.02370      9.09869       0.260    0  2  2  1  2    0 -2 -2 -1  5   3368.12  3.58E-26
 63  1   4980.51861   24   4980.54183   0   0   0   0 .000000      0.02322      9.23940       0.251    0  2  2  1  2    0 -2 -2 -1  5   3370.12  2.83E-26
 65  1   5087.78811   24   5087.81225   0   0   0   0 .000000      0.02414      9.53309       0.253    0  2  2  1  2    0 -2 -2 -1  5   3374.19  1.74E-26
  2  1   5426.35704   34   5426.38665   0   0   0   0 .000000      0.02961      6.86250       0.431    0  2  2  2  1    0 -2 -2 -2  6   5426.36  5.18E-27
  3  2   5428.83768   45   5428.86774   0   0   0   0 .000000      0.03006      6.83256       0.440    0  2  2  2  1    0 -2 -2 -2  6   5426.44  4.55E-27
  4  1   5432.14634   52   5432.17585   0   0   0   0 .000000      0.02951      6.79264       0.434    0  2  2  2  1    0 -2 -2 -2  6   5426.55  6.24E-27
  5  2   5436.28103   58   5436.31094   0   0   0   0 .000000      0.02991      6.74277       0.444    0  2  2  2  1    0 -2 -2 -2  6   5426.68  7.74E-27
  6  1   5441.24309   61   5441.27301   0   0   0   0 .000000      0.02992      6.68295       0.448    0  2  2  2  1    0 -2 -2 -2  6   5426.84  9.07E-27
  7  2   5447.03213   64   5447.06203   0   0   0   0 .000000      0.02990      6.61320       0.452    0  2  2  2  1    0 -2 -2 -2  6   5427.03  1.03E-26
  8  1   5453.64808   65   5453.67796   0   0   0   0 .000000      0.02988      6.53354       0.457    0  2  2  2  1    0 -2 -2 -2  6   5427.25  1.13E-26
  9  2   5461.09054   66   5461.12078   0   0   0   0 .000000      0.03024      6.44400       0.469    0  2  2  2  1    0 -2 -2 -2  6   5427.49  1.22E-26
 10  1   5469.36081   66   5469.39043   0   0   0   0 .000000      0.02962      6.34459       0.467    0  2  2  2  1    0 -2 -2 -2  6   5427.76  1.29E-26
 11  2   5478.45680   66   5478.48689   0   0   0   0 .000000      0.03009      6.23535       0.483    0  2  2  2  1    0 -2 -2 -2  6   5428.06  1.35E-26
 12  1   5488.38012   66   5488.41010   0   0   0   0 .000000      0.02998      6.11632       0.490    0  2  2  2  1    0 -2 -2 -2  6   5428.38  1.39E-26
 13  2   5499.12949   66   5499.16000   0   0   0   0 .000000      0.03051      5.98747       0.510    0  2  2  2  1    0 -2 -2 -2  6   5428.73  1.44E-26
 14  1   5510.70667   66   5510.73656   0   0   0   0 .000000      0.02989      5.84892       0.511    0  2  2  2  1    0 -2 -2 -2  6   5429.11  1.48E-26
 15  2   5523.10997   66   5523.13969   0   0   0   0 .000000      0.02972      5.70067       0.521    0  2  2  2  1    0 -2 -2 -2  6   5429.51  1.50E-26
 16  1   5536.33921   66   5536.36935   0   0   0   0 .000000      0.03014      5.54277       0.544    0  2  2  2  1    0 -2 -2 -2  6   5429.94  1.51E-26
 17  2   5550.39536   66   5550.42545   0   0   0   0 .000000      0.03009      5.37525       0.560    0  2  2  2  1    0 -2 -2 -2  6   5430.40  1.50E-26
 18  1   5565.27797   66   5565.30794   0   0   0   0 .000000      0.02997      5.19819       0.576    0  2  2  2  1    0 -2 -2 -2  6   5430.88  1.49E-26
 19  2   5580.98680   66   5581.01672   0   0   0   0 .000000      0.02992      5.01161       0.597    0  2  2  2  1    0 -2 -2 -2  6   5431.39  1.46E-26
 20  1   5597.52148   66   5597.55172   0   0   0   0 .000000      0.03024      4.81558       0.628    0  2  2  2  1    0 -2 -2 -2  6   5431.92  1.42E-26
 21  2   5614.88293   66   5614.91284   0   0   0   0 .000000      0.02991      4.61016       0.649    0  2  2  2  1    0 -2 -2 -2  6   5432.48  1.38E-26
 22  1   5633.06946   66   5633.10001   0   0   0   0 .000000      0.03055      4.39541       0.695    0  2  2  2  1    0 -2 -2 -2  6   5433.07  1.33E-26
 23  2   5652.08269   66   5652.11313   0   0   0   0 .000000      0.03044      4.17138       0.730    0  2  2  2  1    0 -2 -2 -2  6   5433.68  1.27E-26
 24  1   5671.92150   66   5671.95208   0   0   0   0 .000000      0.03058      3.93817       0.777    0  2  2  2  1    0 -2 -2 -2  6   5434.32  1.21E-26
 25  2   5692.58632   66   5692.61679   0   0   0   0 .000000      0.03047      3.69584       0.824    0  2  2  2  1    0 -2 -2 -2  6   5434.99  1.14E-26
 26  1   5714.07653   66   5714.10712   0   0   0   0 .000000      0.03059      3.44445       0.888    0  2  2  2  1    0 -2 -2 -2  6   5435.68  1.07E-26
 27  2   5736.39333   66   5736.42298   0   0   0   0 .000000      0.02965      3.18409       0.931    0  2  2  2  1    0 -2 -2 -2  6   5436.39  1.00E-26
 28  1   5759.53356   66   5759.56424   0   0   0   0 .000000      0.03068      2.91485       1.053    0  2  2  2  1    0 -2 -2 -2  6   5437.13  9.29E-27
 29  2   5783.49981   66   5783.53079   0   0   0   0 .000000      0.03098      2.63682       1.175    0  2  2  2  1    0 -2 -2 -2  6   5437.90  8.59E-27
 30  1   5808.29201   66   5808.32250   0   0   0   0 .000000      0.03049      2.35007       1.298    0  2  2  2  1    0 -2 -2 -2  6   5438.69  7.90E-27
 31  2   5833.90834   66   5833.93924   0   0   0   0 .000000      0.03090      2.05471       1.504    0  2  2  2  1    0 -2 -2 -2  6   5439.51  7.22E-27
 32  1   5860.34966   66   5860.38088   0   0   0   0 .000000      0.03122      1.75084       1.783    0  2  2  2  1    0 -2 -2 -2  6   5440.35  6.57E-27
 33  2   5887.61733   66   5887.64727   0   0   0   0 .000000      0.02994      1.43855       2.081    0  2  2  2  1    0 -2 -2 -2  6   5441.22  5.95E-27
 34  1   5915.70755   66   5915.73829   0   0   0   0 .000000      0.03074      1.11796       2.749    0  2  2  2  1    0 -2 -2 -2  6   5442.11  5.36E-27
 35  2   5944.62292   66   5944.65377   0   0   0   0 .000000      0.03085      0.78918       3.909    0  2  2  2  1    0 -2 -2 -2  6   5443.02  4.81E-27
 36  1   5974.36260   66   5974.39359   0   0   0   0 .000000      0.03099      0.45234       6.851    0  2  2  2  1    0 -2 -2 -2  6   5443.96  4.29E-27
 37  2   6004.92664   66   6004.95774   0   0   0   0 .000000      0.03110      0.10787      28.829    0  2  2  2  1    0 -2 -2 -2  6   5444.93  3.80E-27
 38  1   6036.31266   65   6036.34534   0   0   0   0 .000000      0.03268     -0.24555     -13.311    0  2  2  2  1    0 -2 -2 -2  6   5445.91  3.37E-27
 39  2   6068.52590   65   6068.55721   0   0   0   0 .000000      0.03131     -0.60584      -5.167    0  2  2  2  1    0 -2 -2 -2  6   5446.93  2.96E-27
 40  1   6101.56107   65   6101.59269   0   0   0   0 .000000      0.03162     -0.97381      -3.247    0  2  2  2  1    0 -2 -2 -2  6   5447.96  2.59E-27
 41  2   6135.42013   65   6135.45167   0   0   0   0 .000000      0.03154     -1.34936      -2.337    0  2  2  2  1    0 -2 -2 -2  6   5449.02  2.26E-27
 42  1   6170.10115   65   6170.13396   0   0   0   0 .000000      0.03281     -1.73211      -1.894    0  2  2  2  1    0 -2 -2 -2  6   5450.10  1.96E-27
 43  2   6205.60801   65   6205.63940   0   0   0   0 .000000      0.03139     -2.12211      -1.479    0  2  2  2  1    0 -2 -2 -2  6   5451.21  1.69E-27
 44  1   6241.93531   65   6241.96778   0   0   0   0 .000000      0.03247     -2.51915      -1.289    0  2  2  2  1    0 -2 -2 -2  6   5452.34  1.45E-27
 45  2   6279.08623   65   6279.11893   0   0   0   0 .000000      0.03270     -2.92311      -1.119    0  2  2  2  1    0 -2 -2 -2  6   5453.49  1.24E-27
  2  2   5426.35737   57   5426.38666   0   0   0   0 .000000      0.02929      5.98697       0.489    0  2  2  2  2    0 -2 -2 -2  6   5426.36  5.18E-27
  3  1   5428.83690   68   5428.86776   0   0   0   0 .000000      0.03086      5.98766       0.515    0  2  2  2  2    0 -2 -2 -2  6   5426.44  4.55E-27
  4  2   5432.14544   75   5432.17589   0   0   0   0 .000000      0.03045      5.98860       0.508    0  2  2  2  2    0 -2 -2 -2  6   5426.55  6.24E-27
  5  1   5436.28106   81   5436.31103   0   0   0   0 .000000      0.02997      5.98982       0.500    0  2  2  2  2    0 -2 -2 -2  6   5426.68  7.74E-27
  6  2   5441.24310   84   5441.27318   0   0   0   0 .000000      0.03008      5.99133       0.502    0  2  2  2  2    0 -2 -2 -2  6   5426.84  9.07E-27
  7  1   5447.03230   87   5447.06234   0   0   0   0 .000000      0.03004      5.99318       0.501    0  2  2  2  2    0 -2 -2 -2  6   5427.03  1.03E-26
  8  2   5453.64865   88   5453.67846   0   0   0   0 .000000      0.02981      5.99536       0.497    0  2  2  2  2    0 -2 -2 -2  6   5427.25  1.13E-26
  9  1   5461.09162   89   5461.12155   0   0   0   0 .000000      0.02993      5.99795       0.499    0  2  2  2  2    0 -2 -2 -2  6   5427.49  1.22E-26
 10  2   5469.36139   89   5469.39159   0   0   0   0 .000000      0.03020      6.00097       0.503    0  2  2  2  2    0 -2 -2 -2  6   5427.76  1.29E-26
 11  1   5478.45861   89   5478.48856   0   0   0   0 .000000      0.02995      6.00448       0.499    0  2  2  2  2    0 -2 -2 -2  6   5428.06  1.35E-26
 12  2   5488.38245   89   5488.41244   0   0   0   0 .000000      0.02999      6.00852       0.499    0  2  2  2  2    0 -2 -2 -2  6   5428.38  1.39E-26
 13  1   5499.13299   89   5499.16319   0   0   0   0 .000000      0.03020      6.01314       0.502    0  2  2  2  2    0 -2 -2 -2  6   5428.73  1.44E-26
 14  2   5510.71037   89   5510.74080   0   0   0   0 .000000      0.03043      6.01842       0.506    0  2  2  2  2    0 -2 -2 -2  6   5429.11  1.48E-26
 15  1   5523.11537   89   5523.14523   0   0   0   0 .000000      0.02986      6.02440       0.496    0  2  2  2  2    0 -2 -2 -2  6   5429.52  1.50E-26
 16  2   5536.34606   89   5536.37646   0   0   0   0 .000000      0.03040      6.03116       0.504    0  2  2  2  2    0 -2 -2 -2  6   5429.95  1.51E-26
 17  1   5550.40389   89   5550.43444   0   0   0   0 .000000      0.03055      6.03875       0.506    0  2  2  2  2    0 -2 -2 -2  6   5430.40  1.50E-26
 18  2   5565.28860   89   5565.31916   0   0   0   0 .000000      0.03056      6.04705       0.505    0  2  2  2  2    0 -2 -2 -2  6   5430.89  1.49E-26
 19  1   5580.99985   89   5581.03056   0   0   0   0 .000000      0.03071      6.00743       0.511    0  2  2  2  2    0 -2 -2 -2  6   5431.40  1.46E-26
 20  2   5597.53775   89   5597.56861   0   0   0   0 .000000      0.03086      5.91783       0.521    0  2  2  2  2    0 -2 -2 -2  6   5431.94  1.42E-26
 21  1   5614.90330   89   5614.93325   0   0   0   0 .000000      0.02995      5.82417       0.514    0  2  2  2  2    0 -2 -2 -2  6   5432.50  1.38E-26
 22  2   5633.09458   89   5633.12446   0   0   0   0 .000000      0.02988      5.72673       0.522    0  2  2  2  2    0 -2 -2 -2  6   5433.09  1.33E-26
 23  1   5652.11089   89   5652.14217   0   0   0   0 .000000      0.03128      5.62563       0.556    0  2  2  2  2    0 -2 -2 -2  6   5433.71  1.27E-26
 24  2   5671.95598   89   5671.98635   0   0   0   0 .000000      0.03037      5.52096       0.550    0  2  2  2  2    0 -2 -2 -2  6   5434.36  1.21E-26
 25  1   5692.62606   89   5692.65691   0   0   0   0 .000000      0.03085      5.41280       0.570    0  2  2  2  2    0 -2 -2 -2  6   5435.03  1.14E-26
 26  2   5714.12336   89   5714.15382   0   0   0   0 .000000      0.03046      5.30127       0.575    0  2  2  2  2    0 -2 -2 -2  6   5435.72  1.07E-26
 27  1   5736.44489   89   5736.47701   0   0   0   0 .000000      0.03212      5.18646       0.619    0  2  2  2  2    0 -2 -2 -2  6   5436.44  1.00E-26
 28  2   5759.59584   89   5759.62642   0   0   0   0 .000000      0.03058      5.06847       0.603    0  2  2  2  2    0 -2 -2 -2  6   5437.20  9.29E-27
 29  1   5783.57082   89   5783.60197   0   0   0   0 .000000      0.03115      4.94741       0.630    0  2  2  2  2    0 -2 -2 -2  6   5437.97  8.59E-27
 30  2   5808.37349   89   5808.40361   0   0   0   0 .000000      0.03012      4.82338       0.624    0  2  2  2  2    0 -2 -2 -2  6   5438.77  7.89E-27
 31  1   5834.00047   89   5834.03122   0   0   0   0 .000000      0.03075      4.69648       0.655    0  2  2  2  2    0 -2 -2 -2  6   5439.60  7.22E-27
 32  2   5860.45423   89   5860.48475   0   0   0   0 .000000      0.03052      4.56681       0.668    0  2  2  2  2    0 -2 -2 -2  6   5440.45  6.57E-27
 33  1   5887.73357   89   5887.76411   0   0   0   0 .000000      0.03054      4.43449       0.689    0  2  2  2  2    0 -2 -2 -2  6   5441.33  5.95E-27
 34  2   5915.83812   89   5915.86920   0   0   0   0 .000000      0.03108      4.29963       0.723    0  2  2  2  2    0 -2 -2 -2  6   5442.24  5.36E-27
 35  1   5944.76914   89   5944.79994   0   0   0   0 .000000      0.03080      4.16230       0.740    0  2  2  2  2    0 -2 -2 -2  6   5443.17  4.80E-27
 36  2   5974.52515   89   5974.55621   0   0   0   0 .000000      0.03106      4.02261       0.772    0  2  2  2  2    0 -2 -2 -2  6   5444.13  4.28E-27
 37  1   6005.10663   89   6005.13792   0   0   0   0 .000000      0.03129      3.88068       0.806    0  2  2  2  2    0 -2 -2 -2  6   5445.11  3.80E-27
 38  2   6036.51400   89   6036.54495   0   0   0   0 .000000      0.03095      3.73659       0.828    0  2  2  2  2    0 -2 -2 -2  6   5446.11  3.36E-27
 39  1   6068.74574   89   6068.77718   0   0   0   0 .000000      0.03144      3.59045       0.876    0  2  2  2  2    0 -2 -2 -2  6   5447.15  2.96E-27
 40  2   6101.80462   89   6101.83449   0   0   0   0 .000000      0.02987      3.44234       0.868    0  2  2  2  2    0 -2 -2 -2  6   5448.20  2.59E-27
 41  1   6135.68411   89   6135.71676   0   0   0   0 .000000      0.03265      3.29237       0.992    0  2  2  2  2    0 -2 -2 -2  6   5449.28  2.25E-27
 42  2   6170.39089   89   6170.42383   0   0   0   0 .000000      0.03294      3.14061       1.049    0  2  2  2  2    0 -2 -2 -2  6   5450.39  1.95E-27
 43  1   6205.92306   89   6205.95553   0   0   0   0 .000000      0.03247      2.98711       1.087    0  2  2  2  2    0 -2 -2 -2  6   5451.52  1.69E-27
  2  1   1716.55138    3   1716.57477   0   0   0   0 .000000      0.02339   -146.14112      -0.016    0  3  1  0  1    0 -3 -1  0  4   1714.95  2.47E-25
  3  2   1719.07722    3   1719.10149   0   0   0   0 .000000      0.02427    -12.74172      -0.190    0  3  1  0  1    0 -3 -1  0  4   1715.08  3.42E-25
  4  1   1722.44631    3   1722.47042   0   0   0   0 .000000      0.02411    -12.73711      -0.189    0  3  1  0  1    0 -3 -1  0  4   1715.25  4.29E-25
  5  2   1726.65795    3   1726.68155   0   0   0   0 .000000      0.02360    -12.73136      -0.185    0  3  1  0  1    0 -3 -1  0  4   1715.46  5.09E-25
  6  1   1731.71131    3   1731.73485   0   0   0   0 .000000      0.02354    -12.72448      -0.185    0  3  1  0  1    0 -3 -1  0  4   1715.71  5.82E-25
  7  2   1737.60628    3   1737.63028   0   0   0   0 .000000      0.02400    -12.71648      -0.189    0  3  1  0  1    0 -3 -1  0  4   1716.01  6.47E-25
  8  1   1744.34394    3   1744.36780   0   0   0   0 .000000      0.02386    -12.70738      -0.188    0  3  1  0  1    0 -3 -1  0  4   1716.34  7.05E-25
  9  2   1751.92346    3   1751.94738   0   0   0   0 .000000      0.02392    -12.69718      -0.188    0  3  1  0  1    0 -3 -1  0  4   1716.72  7.55E-25
 10  1   1760.34487    3   1760.36896   0   0   0   0 .000000      0.02409    -12.68591      -0.190    0  3  1  0  1    0 -3 -1  0  4   1717.14  7.96E-25
 11  2   1769.60804    3   1769.63249   0   0   0   0 .000000      0.02445    -12.67359      -0.193    0  3  1  0  1    0 -3 -1  0  4   1717.61  8.42E-25
 12  1   1779.71409    3   1779.73791   0   0   0   0 .000000      0.02382    -12.66024      -0.188    0  3  1  0  1    0 -3 -1  0  4   1718.11  8.81E-25
 13  2   1790.66132    3   1790.68515   0   0   0   0 .000000      0.02383    -12.64587      -0.188    0  3  1  0  1    0 -3 -1  0  4   1718.66  9.13E-25
 14  1   1802.45016    3   1802.47414   0   0   0   0 .000000      0.02398    -12.63052      -0.190    0  3  1  0  1    0 -3 -1  0  4   1719.25  9.35E-25
 15  2   1815.08092    3   1815.10481   0   0   0   0 .000000      0.02389    -12.61421      -0.189    0  3  1  0  1    0 -3 -1  0  4   1719.88  9.50E-25
 16  1   1828.55300    3   1828.57707   0   0   0   0 .000000      0.02407    -12.59698      -0.191    0  3  1  0  1    0 -3 -1  0  4   1720.55  9.56E-25
 17  2   1842.86744    3   1842.89084   0   0   0   0 .000000      0.02340    -12.57884      -0.186    0  3  1  0  1    0 -3 -1  0  4   1721.27  9.55E-25
 18  1   1858.02158    3   1858.04603   0   0   0   0 .000000      0.02445    -12.55984      -0.195    0  3  1  0  1    0 -3 -1  0  4   1722.02  9.47E-25
 19  2   1874.01865    3   1874.04252   0   0   0   0 .000000      0.02387    -12.54001      -0.190    0  3  1  0  1    0 -3 -1  0  4   1722.82  9.33E-25
 20  1   1890.85663    3   1890.88023   0   0   0   0 .000000      0.02360    -12.51940      -0.189    0  3  1  0  1    0 -3 -1  0  4   1723.66  9.12E-25
 21  2   1908.53506    3   1908.55904   0   0   0   0 .000000      0.02398    -12.49803      -0.192    0  3  1  0  1    0 -3 -1  0  4   1724.54  8.86E-25
 22  1   1927.05509    3   1927.07883   0   0   0   0 .000000      0.02374    -12.47595      -0.190    0  3  1  0  1    0 -3 -1  0  4   1725.46  8.56E-25
 23  2   1946.41545    3   1946.43949   0   0   0   0 .000000      0.02404    -12.45320      -0.193    0  3  1  0  1    0 -3 -1  0  4   1726.42  8.21E-25
 24  1   1966.61680    3   1966.64088   0   0   0   0 .000000      0.02408    -12.42984      -0.194    0  3  1  0  1    0 -3 -1  0  4   1727.42  7.83E-25
 25  2   1987.65868    3   1987.68288   0   0   0   0 .000000      0.02420    -12.40591      -0.195    0  3  1  0  1    0 -3 -1  0  4   1728.46  7.43E-25
 26  1   2009.54119    3   2009.56534   0   0   0   0 .000000      0.02415    -12.38147      -0.195    0  3  1  0  1    0 -3 -1  0  4   1729.54  7.01E-25
 27  2   2032.26409    3   2032.28813   0   0   0   0 .000000      0.02404    -12.35656      -0.195    0  3  1  0  1    0 -3 -1  0  4   1730.66  6.58E-25
 28  1   2055.82700    3   2055.85108   0   0   0   0 .000000      0.02408    -12.33124      -0.195    0  3  1  0  1    0 -3 -1  0  4   1731.83  6.14E-25
 29  2   2080.23047    3   2080.25406   0   0   0   0 .000000      0.02359    -12.30558      -0.192    0  3  1  0  1    0 -3 -1  0  4   1733.03  5.70E-25
 30  1   2105.47337    3   2105.49689   0   0   0   0 .000000      0.02352    -12.27964      -0.191    0  3  1  0  1    0 -3 -1  0  4   1734.27  5.27E-25
 31  2   2131.55621    3   2131.57940   0   0   0   0 .000000      0.02319    -12.25346      -0.189    0  3  1  0  1    0 -3 -1  0  4   1735.56  4.84E-25
 32  1   2158.47829    3   2158.50144   0   0   0   0 .000000      0.02315    -12.22714      -0.189    0  3  1  0  1    0 -3 -1  0  4   1736.88  4.43E-25
 33  2   2186.23934    3   2186.26281   0   0   0   0 .000000      0.02347    -12.20073      -0.192    0  3  1  0  1    0 -3 -1  0  4   1738.24  4.03E-25
 34  1   2214.84014    3   2214.86333   0   0   0   0 .000000      0.02319    -12.17431      -0.190    0  3  1  0  1    0 -3 -1  0  4   1739.64  3.65E-25
 35  2   2244.27888    3   2244.30281   0   0   0   0 .000000      0.02393    -12.14794      -0.197    0  3  1  0  1    0 -3 -1  0  4   1741.08  3.29E-25
 36  1   2274.55770    3   2274.58106   0   0   0   0 .000000      0.02336    -12.12172      -0.193    0  3  1  0  1    0 -3 -1  0  4   1742.56  2.95E-25
 37  2   2305.67515    3   2305.69787   0   0   0   0 .000000      0.02272    -12.09571      -0.188    0  3  1  0  1    0 -3 -1  0  4   1744.08  2.63E-25
 38  1   2337.63024    3   2337.65304   0   0   0   0 .000000      0.02280    -12.07000      -0.189    0  3  1  0  1    0 -3 -1  0  4   1745.63  2.34E-25
 39  2   2370.42405    3   2370.44635   0   0   0   0 .000000      0.02230    -12.04468      -0.185    0  3  1  0  1    0 -3 -1  0  4   1747.22  2.07E-25
 40  1   2404.05463    3   2404.07759   0   0   0   0 .000000      0.02296    -12.01983      -0.191    0  3  1  0  1    0 -3 -1  0  4   1748.85  1.82E-25
 41  2   2438.52438    3   2438.54652   0   0   0   0 .000000      0.02214    -11.99555      -0.185    0  3  1  0  1    0 -3 -1  0  4   1750.52  1.59E-25
 42  1   2473.83076    3   2473.85291   0   0   0   0 .000000      0.02215    -11.97192      -0.185    0  3  1  0  1    0 -3 -1  0  4   1752.23  1.39E-25
 43  2   2509.97305    3   2509.99654   0   0   0   0 .000000      0.02349    -11.94904      -0.197    0  3  1  0  1    0 -3 -1  0  4   1753.97  1.21E-25
 44  1   2546.95455    3   2546.97715   0   0   0   0 .000000      0.02260    -11.92701      -0.189    0  3  1  0  1    0 -3 -1  0  4   1755.75  1.04E-25
 45  2   2584.77212    3   2584.79449   0   0   0   0 .000000      0.02237    -11.90592      -0.188    0  3  1  0  1    0 -3 -1  0  4   1757.57  8.97E-26
 46  1   2623.42570    3   2623.44832   0   0   0   0 .000000      0.02262    -11.88589      -0.190    0  3  1  0  1    0 -3 -1  0  4   1759.43  7.68E-26
 47  2   2662.91580    3   2662.93838   0   0   0   0 .000000      0.02258    -11.86702      -0.190    0  3  1  0  1    0 -3 -1  0  4   1761.32  6.55E-26
 48  1   2703.24203    3   2703.26439   0   0   0   0 .000000      0.02236    -11.84941      -0.189    0  3  1  0  1    0 -3 -1  0  4   1763.24  5.56E-26
 49  2   2744.40318    3   2744.42609   0   0   0   0 .000000      0.02291    -11.83317      -0.194    0  3  1  0  1    0 -3 -1  0  4   1765.20  4.69E-26
 50  1   2786.40176    3   2786.42320   0   0   0   0 .000000      0.02144    -11.81841      -0.181    0  3  1  0  1    0 -3 -1  0  4   1767.20  3.95E-26
 52  1   2872.89992    3   2872.92252   0   0   0   0 .000000      0.02260    -11.79379      -0.192    0  3  1  0  1    0 -3 -1  0  4   1771.30  2.76E-26
 53  2   2917.40258    3   2917.42414   0   0   0   0 .000000      0.02156    -11.78416      -0.183    0  3  1  0  1    0 -3 -1  0  4   1773.40  2.29E-26
 54  1   2962.74010    3   2962.76002   0   0   0   0 .000000      0.01992    -11.77647      -0.169    0  3  1  0  1    0 -3 -1  0  4   1775.54  1.89E-26
 56  1   3055.91199    3   3055.93332   0   0   0   0 .000000      0.02133    -11.76738      -0.181    0  3  1  0  1    0 -3 -1  0  4   1779.91  1.27E-26
 57  2   3103.74902    3   3103.77011   0   0   0   0 .000000      0.02109    -11.76621      -0.179    0  3  1  0  1    0 -3 -1  0  4   1782.15  1.04E-26
 58  1   3152.41920    3   3152.43992   0   0   0   0 .000000      0.02072    -11.76746      -0.176    0  3  1  0  1    0 -3 -1  0  4   1784.42  8.44E-27
  1  1   1714.86215    5   1714.88717   0   0   0   0 .000000      0.02502   -146.15428      -0.017    0  3  1  0  2    0 -3 -1  0  4   1714.86  1.42E-25
  2  2   1716.54208    6   1716.56539   0   0   0   0 .000000      0.02331   -146.14514      -0.016    0  3  1  0  2    0 -3 -1  0  4   1714.94  2.47E-25
  3  1   1719.05918    6   1719.08272   0   0   0   0 .000000      0.02354    -12.76052      -0.184    0  3  1  0  2    0 -3 -1  0  4   1715.06  3.42E-25
  4  2   1722.41492    6   1722.43914   0   0   0   0 .000000      0.02422    -12.76843      -0.190    0  3  1  0  2    0 -3 -1  0  4   1715.21  4.29E-25
  5  1   1726.61133    6   1726.63461   0   0   0   0 .000000      0.02328    -12.77833      -0.182    0  3  1  0  2    0 -3 -1  0  4   1715.41  5.09E-25
  6  2   1731.64510    6   1731.66912   0   0   0   0 .000000      0.02402    -12.79023      -0.188    0  3  1  0  2    0 -3 -1  0  4   1715.65  5.81E-25
  7  1   1737.51879    6   1737.54264   0   0   0   0 .000000      0.02385    -12.80414      -0.186    0  3  1  0  2    0 -3 -1  0  4   1715.92  6.46E-25
  8  2   1744.23074    6   1744.25513   0   0   0   0 .000000      0.02439    -12.82008      -0.190    0  3  1  0  2    0 -3 -1  0  4   1716.23  7.03E-25
  9  1   1751.78233    6   1751.80654   0   0   0   0 .000000      0.02421    -12.83805      -0.189    0  3  1  0  2    0 -3 -1  0  4   1716.58  7.53E-25
 10  2   1760.17300    6   1760.19683   0   0   0   0 .000000      0.02383    -12.85807      -0.185    0  3  1  0  2    0 -3 -1  0  4   1716.97  7.94E-25
 11  1   1769.40178    6   1769.42594   0   0   0   0 .000000      0.02416    -12.88016      -0.188    0  3  1  0  2    0 -3 -1  0  4   1717.40  8.42E-25
 12  2   1779.47016    6   1779.49382   0   0   0   0 .000000      0.02366    -12.90433      -0.183    0  3  1  0  2    0 -3 -1  0  4   1717.87  8.81E-25
 13  1   1790.37683    6   1790.40040   0   0   0   0 .000000      0.02357    -12.93062      -0.182    0  3  1  0  2    0 -3 -1  0  4   1718.38  9.12E-25
 14  2   1802.12155    6   1802.14562   0   0   0   0 .000000      0.02407    -12.95903      -0.186    0  3  1  0  2    0 -3 -1  0  4   1718.92  9.34E-25
 15  1   1814.70525    6   1814.72940   0   0   0   0 .000000      0.02415    -12.98959      -0.186    0  3  1  0  2    0 -3 -1  0  4   1719.51  9.48E-25
 16  2   1828.12803    6   1828.15166   0   0   0   0 .000000      0.02363    -13.02233      -0.181    0  3  1  0  2    0 -3 -1  0  4   1720.13  9.54E-25
 17  1   1842.38894    6   1842.41232   0   0   0   0 .000000      0.02338    -13.05727      -0.179    0  3  1  0  2    0 -3 -1  0  4   1720.79  9.53E-25
 18  2   1857.48738    6   1857.51130   0   0   0   0 .000000      0.02392    -13.09443      -0.183    0  3  1  0  2    0 -3 -1  0  4   1721.49  9.44E-25
 19  1   1873.42445    6   1873.44848   0   0   0   0 .000000      0.02403    -13.13385      -0.183    0  3  1  0  2    0 -3 -1  0  4   1722.22  9.29E-25
 20  2   1890.19938    6   1890.22379   0   0   0   0 .000000      0.02441    -13.17555      -0.185    0  3  1  0  2    0 -3 -1  0  4   1723.00  9.08E-25
 21  1   1907.81340    6   1907.83711   0   0   0   0 .000000      0.02371    -13.21957      -0.179    0  3  1  0  2    0 -3 -1  0  4   1723.81  8.82E-25
 22  2   1926.26426    6   1926.28833   0   0   0   0 .000000      0.02407    -13.26593      -0.181    0  3  1  0  2    0 -3 -1  0  4   1724.66  8.51E-25
 23  1   1945.55336    6   1945.57735   0   0   0   0 .000000      0.02399    -13.31466      -0.180    0  3  1  0  2    0 -3 -1  0  4   1725.55  8.17E-25
 24  2   1965.68036    6   1965.70404   0   0   0   0 .000000      0.02368    -13.36580      -0.177    0  3  1  0  2    0 -3 -1  0  4   1726.48  7.79E-25
 25  1   1986.64483    6   1986.66827   0   0   0   0 .000000      0.02344    -13.41939      -0.175    0  3  1  0  2    0 -3 -1  0  4   1727.44  7.38E-25
 26  2   2008.44620    6   2008.46993   0   0   0   0 .000000      0.02373    -13.47545      -0.176    0  3  1  0  2    0 -3 -1  0  4   1728.45  6.96E-25
 27  1   2031.08498    6   2031.10888   0   0   0   0 .000000      0.02390    -13.53402      -0.177    0  3  1  0  2    0 -3 -1  0  4   1729.48  6.53E-25
 28  2   2054.56155    6   2054.58498   0   0   0   0 .000000      0.02343    -13.59513      -0.172    0  3  1  0  2    0 -3 -1  0  4   1730.56  6.09E-25
 29  1   2078.87405    6   2078.89809   0   0   0   0 .000000      0.02404    -13.65882      -0.176    0  3  1  0  2    0 -3 -1  0  4   1731.67  5.65E-25
 30  2   2104.02427    6   2104.04806   0   0   0   0 .000000      0.02379    -13.72514      -0.173    0  3  1  0  2    0 -3 -1  0  4   1732.82  5.21E-25
 31  1   2130.01155    6   2130.03474   0   0   0   0 .000000      0.02319    -13.79409      -0.168    0  3  1  0  2    0 -3 -1  0  4   1734.01  4.79E-25
 32  2   2156.83396    6   2156.85798   0   0   0   0 .000000      0.02402    -13.86574      -0.173    0  3  1  0  2    0 -3 -1  0  4   1735.23  4.38E-25
 33  1   2184.49462    6   2184.51761   0   0   0   0 .000000      0.02299    -13.94011      -0.165    0  3  1  0  2    0 -3 -1  0  4   1736.49  3.98E-25
 34  2   2212.99071    6   2213.01347   0   0   0   0 .000000      0.02276    -14.01724      -0.162    0  3  1  0  2    0 -3 -1  0  4   1737.79  3.60E-25
 35  1   2242.32354    6   2242.34540   0   0   0   0 .000000      0.02186    -14.09717      -0.155    0  3  1  0  2    0 -3 -1  0  4   1739.12  3.24E-25
 36  2   2272.49027    6   2272.51321   0   0   0   0 .000000      0.02294    -14.17992      -0.162    0  3  1  0  2    0 -3 -1  0  4   1740.49  2.90E-25
 37  1   2303.49357    6   2303.51673   0   0   0   0 .000000      0.02316    -14.26555      -0.162    0  3  1  0  2    0 -3 -1  0  4   1741.89  2.59E-25
 38  2   2335.33268    6   2335.35578   0   0   0   0 .000000      0.02310    -14.35408      -0.161    0  3  1  0  2    0 -3 -1  0  4   1743.33  2.30E-25
 39  1   2368.00639    6   2368.03016   0   0   0   0 .000000      0.02377    -14.44554      -0.165    0  3  1  0  2    0 -3 -1  0  4   1744.81  2.03E-25
 40  2   2401.51754    6   2401.53970   0   0   0   0 .000000      0.02216    -14.53998      -0.152    0  3  1  0  2    0 -3 -1  0  4   1746.32  1.79E-25
 41  1   2435.86176    6   2435.88419   0   0   0   0 .000000      0.02243    -14.63742      -0.153    0  3  1  0  2    0 -3 -1  0  4   1747.86  1.56E-25
 42  2   2471.04075    6   2471.06344   0   0   0   0 .000000      0.02269    -14.73791      -0.154    0  3  1  0  2    0 -3 -1  0  4   1749.44  1.36E-25
 43  1   2507.05553    6   2507.07723   0   0   0   0 .000000      0.02170    -14.84144      -0.146    0  3  1  0  2    0 -3 -1  0  4   1751.06  1.18E-25
 44  2   2543.90163    6   2543.92537   0   0   0   0 .000000      0.02374    -14.94813      -0.159    0  3  1  0  2    0 -3 -1  0  4   1752.70  1.02E-25
 45  1   2581.58414    6   2581.60765   0   0   0   0 .000000      0.02351    -15.05793      -0.156    0  3  1  0  2    0 -3 -1  0  4   1754.38  8.78E-26
 46  2   2620.10073    6   2620.12384   0   0   0   0 .000000      0.02311    -15.17090      -0.152    0  3  1  0  2    0 -3 -1  0  4   1756.10  7.51E-26
 47  1   2659.45028    6   2659.47372   0   0   0   0 .000000      0.02344    -15.28707      -0.153    0  3  1  0  2    0 -3 -1  0  4   1757.85  6.40E-26
 48  2   2699.63426    6   2699.65708   0   0   0   0 .000000      0.02282    -15.40646      -0.148    0  3  1  0  2    0 -3 -1  0  4   1759.63  5.43E-26
 49  1   2740.64986    6   2740.67368   0   0   0   0 .000000      0.02382    -15.52912      -0.153    0  3  1  0  2    0 -3 -1  0  4   1761.45  4.59E-26
 50  2   2782.49915    6   2782.52329   0   0   0   0 .000000      0.02414    -15.65505      -0.154    0  3  1  0  2    0 -3 -1  0  4   1763.30  3.86E-26
 51  1   2825.18338    6   2825.20568   0   0   0   0 .000000      0.02230    -15.78430      -0.141    0  3  1  0  2    0 -3 -1  0  4   1765.18  3.23E-26
 52  2   2868.69838    6   2868.72061   0   0   0   0 .000000      0.02223    -15.91689      -0.140    0  3  1  0  2    0 -3 -1  0  4   1767.10  2.69E-26
 53  1   2913.04359    6   2913.06782   0   0   0   0 .000000      0.02423    -16.05283      -0.151    0  3  1  0  2    0 -3 -1  0  4   1769.04  2.23E-26
 54  2   2958.22339    6   2958.24708   0   0   0   0 .000000      0.02369    -16.19217      -0.146    0  3  1  0  2    0 -3 -1  0  4   1771.02  1.85E-26
 55  1   3004.23748    6   3004.25813   0   0   0   0 .000000      0.02065    -16.33491      -0.126    0  3  1  0  2    0 -3 -1  0  4   1773.04  1.52E-26
 56  2   3051.07945    6   3051.10072   0   0   0   0 .000000      0.02127    -16.48108      -0.129    0  3  1  0  2    0 -3 -1  0  4   1775.08  1.24E-26
 57  1   3098.75250    6   3098.77458   0   0   0   0 .000000      0.02208    -16.63070      -0.133    0  3  1  0  2    0 -3 -1  0  4   1777.15  1.02E-26
 58  2   3147.25640    6   3147.27945   0   0   0   0 .000000      0.02305    -16.78379      -0.137    0  3  1  0  2    0 -3 -1  0  4   1779.26  8.25E-27
 59  1   3196.59166    6   3196.61506   0   0   0   0 .000000      0.02340    -16.94037      -0.138    0  3  1  0  2    0 -3 -1  0  4   1781.39  6.67E-27
 60  2   3246.75566    6   3246.78115   0   0   0   0 .000000      0.02549    -17.10045      -0.149    0  3  1  0  2    0 -3 -1  0  4   1783.56  5.37E-27
 61  1   3297.75337    6   3297.77743   0   0   0   0 .000000      0.02406    -17.26406      -0.139    0  3  1  0  2    0 -3 -1  0  4   1785.75  4.31E-27
  2  1   3854.67039   15   3854.70132   0   0   0   0 .000000      0.03093   -112.78450      -0.027    0  3  1  1  1    0 -3 -1 -1  5   3853.07  2.14E-25
  3  2   3857.17851   18   3857.20867   0   0   0   0 .000000      0.03016    -12.07690      -0.250    0  3  1  1  1    0 -3 -1 -1  5   3853.18  2.96E-25
  4  1   3860.52304   21   3860.55178   0   0   0   0 .000000      0.02874    -12.07240      -0.238    0  3  1  1  1    0 -3 -1 -1  5   3853.32  3.71E-25
  5  2   3864.70054   22   3864.73063   0   0   0   0 .000000      0.03009    -12.06679      -0.249    0  3  1  1  1    0 -3 -1 -1  5   3853.50  4.40E-25
  6  1   3869.71576   23   3869.74519   0   0   0   0 .000000      0.02943    -12.06008      -0.244    0  3  1  1  1    0 -3 -1 -1  5   3853.72  5.03E-25
  7  2   3875.56581   23   3875.59543   0   0   0   0 .000000      0.02962    -12.05228      -0.246    0  3  1  1  1    0 -3 -1 -1  5   3853.97  5.58E-25
  8  1   3882.25216   23   3882.28131   0   0   0   0 .000000      0.02915    -12.04340      -0.242    0  3  1  1  1    0 -3 -1 -1  5   3854.25  6.07E-25
  9  2   3889.77390   23   3889.80278   0   0   0   0 .000000      0.02888    -12.03347      -0.240    0  3  1  1  1    0 -3 -1 -1  5   3854.57  6.49E-25
 10  1   3898.13080   23   3898.15981   0   0   0   0 .000000      0.02901    -12.02248      -0.241    0  3  1  1  1    0 -3 -1 -1  5   3854.93  6.84E-25
 11  2   3907.32319   23   3907.35232   0   0   0   0 .000000      0.02913    -12.01048      -0.243    0  3  1  1  1    0 -3 -1 -1  5   3855.32  7.19E-25
 12  1   3917.35150   23   3917.38027   0   0   0   0 .000000      0.02877    -11.99747      -0.240    0  3  1  1  1    0 -3 -1 -1  5   3855.75  7.51E-25
 13  2   3928.21448   23   3928.24358   0   0   0   0 .000000      0.02910    -11.98348      -0.243    0  3  1  1  1    0 -3 -1 -1  5   3856.21  7.75E-25
 14  1   3939.91299   23   3939.94220   0   0   0   0 .000000      0.02921    -11.96854      -0.244    0  3  1  1  1    0 -3 -1 -1  5   3856.71  7.92E-25
 15  2   3952.44672   23   3952.47603   0   0   0   0 .000000      0.02931    -11.95267      -0.245    0  3  1  1  1    0 -3 -1 -1  5   3857.25  8.02E-25
 16  1   3965.81535   23   3965.84500   0   0   0   0 .000000      0.02965    -11.93590      -0.248    0  3  1  1  1    0 -3 -1 -1  5   3857.82  8.05E-25
 17  2   3980.01950   23   3980.04902   0   0   0   0 .000000      0.02952    -11.91827      -0.248    0  3  1  1  1    0 -3 -1 -1  5   3858.42  8.02E-25
 18  1   3995.05865   23   3995.08800   0   0   0   0 .000000      0.02935    -11.89980      -0.247    0  3  1  1  1    0 -3 -1 -1  5   3859.06  7.92E-25
 19  2   4010.93232   23   4010.96184   0   0   0   0 .000000      0.02952    -11.88054      -0.248    0  3  1  1  1    0 -3 -1 -1  5   3859.73  7.77E-25
 20  1   4027.64051   23   4027.67043   0   0   0   0 .000000      0.02992    -11.86054      -0.252    0  3  1  1  1    0 -3 -1 -1  5   3860.44  7.57E-25
 21  2   4045.18454   23   4045.21367   0   0   0   0 .000000      0.02913    -11.83979      -0.246    0  3  1  1  1    0 -3 -1 -1  5   3861.18  7.33E-25
 22  1   4063.56177   23   4063.59144   0   0   0   0 .000000      0.02967    -11.81839      -0.251    0  3  1  1  1    0 -3 -1 -1  5   3861.96  7.05E-25
 23  2   4082.77390   23   4082.80362   0   0   0   0 .000000      0.02972    -11.79635      -0.252    0  3  1  1  1    0 -3 -1 -1  5   3862.77  6.73E-25
 24  1   4102.82024   23   4102.85008   0   0   0   0 .000000      0.02984    -11.77373      -0.253    0  3  1  1  1    0 -3 -1 -1  5   3863.62  6.40E-25
 25  2   4123.70074   23   4123.73069   0   0   0   0 .000000      0.02995    -11.75059      -0.255    0  3  1  1  1    0 -3 -1 -1  5   3864.50  6.04E-25
 26  1   4145.41567   23   4145.44531   0   0   0   0 .000000      0.02964    -11.72696      -0.253    0  3  1  1  1    0 -3 -1 -1  5   3865.42  5.67E-25
 27  2   4167.96401   23   4167.99380   0   0   0   0 .000000      0.02979    -11.70291      -0.255    0  3  1  1  1    0 -3 -1 -1  5   3866.36  5.30E-25
 28  1   4191.34609   23   4191.37600   0   0   0   0 .000000      0.02991    -11.67850      -0.256    0  3  1  1  1    0 -3 -1 -1  5   3867.35  4.92E-25
 29  2   4215.56159   23   4215.59177   0   0   0   0 .000000      0.03018    -11.65377      -0.259    0  3  1  1  1    0 -3 -1 -1  5   3868.36  4.54E-25
 30  1   4240.61139   23   4240.64094   0   0   0   0 .000000      0.02955    -11.62881      -0.254    0  3  1  1  1    0 -3 -1 -1  5   3869.41  4.17E-25
 31  2   4266.49365   23   4266.52334   0   0   0   0 .000000      0.02969    -11.60367      -0.256    0  3  1  1  1    0 -3 -1 -1  5   3870.49  3.82E-25
 32  1   4293.20861   23   4293.23880   0   0   0   0 .000000      0.03019    -11.57841      -0.261    0  3  1  1  1    0 -3 -1 -1  5   3871.61  3.47E-25
 33  2   4320.75689   23   4320.78715   0   0   0   0 .000000      0.03026    -11.55312      -0.262    0  3  1  1  1    0 -3 -1 -1  5   3872.76  3.14E-25
 34  1   4349.13836   23   4349.16819   0   0   0   0 .000000      0.02983    -11.52785      -0.259    0  3  1  1  1    0 -3 -1 -1  5   3873.94  2.83E-25
 35  2   4378.35167   23   4378.38175   0   0   0   0 .000000      0.03008    -11.50270      -0.261    0  3  1  1  1    0 -3 -1 -1  5   3875.15  2.53E-25
 36  1   4408.39784   23   4408.42761   0   0   0   0 .000000      0.02977    -11.47773      -0.259    0  3  1  1  1    0 -3 -1 -1  5   3876.40  2.26E-25
 37  2   4439.27606   23   4439.30558   0   0   0   0 .000000      0.02952    -11.45303      -0.258    0  3  1  1  1    0 -3 -1 -1  5   3877.68  2.00E-25
 38  1   4470.98530   23   4471.01546   0   0   0   0 .000000      0.03016    -11.42868      -0.264    0  3  1  1  1    0 -3 -1 -1  5   3878.99  1.77E-25
 39  2   4503.52648   23   4503.55702   0   0   0   0 .000000      0.03054    -11.40477      -0.268    0  3  1  1  1    0 -3 -1 -1  5   3880.33  1.55E-25
 40  1   4536.90012   23   4536.93006   0   0   0   0 .000000      0.02994    -11.38138      -0.263    0  3  1  1  1    0 -3 -1 -1  5   3881.70  1.36E-25
 41  2   4571.10424   23   4571.13433   0   0   0   0 .000000      0.03009    -11.35861      -0.265    0  3  1  1  1    0 -3 -1 -1  5   3883.10  1.18E-25
 42  1   4606.13974   23   4606.16962   0   0   0   0 .000000      0.02988    -11.33655      -0.264    0  3  1  1  1    0 -3 -1 -1  5   3884.54  1.02E-25
 43  2   4642.00585   23   4642.03569   0   0   0   0 .000000      0.02984    -11.31530      -0.264    0  3  1  1  1    0 -3 -1 -1  5   3886.01  8.83E-26
 44  1   4678.70283   23   4678.73229   0   0   0   0 .000000      0.02946    -11.29496      -0.261    0  3  1  1  1    0 -3 -1 -1  5   3887.50  7.58E-26
 45  2   4716.22961   23   4716.25918   0   0   0   0 .000000      0.02957    -11.27563      -0.262    0  3  1  1  1    0 -3 -1 -1  5   3889.03  6.48E-26
 46  1   4754.58626   23   4754.61609   0   0   0   0 .000000      0.02983    -11.25740      -0.265    0  3  1  1  1    0 -3 -1 -1  5   3890.59  5.51E-26
 47  2   4793.77345   23   4793.80278   0   0   0   0 .000000      0.02933    -11.24039      -0.261    0  3  1  1  1    0 -3 -1 -1  5   3892.17  4.66E-26
 48  1   4833.78932   23   4833.81898   0   0   0   0 .000000      0.02966    -11.22471      -0.264    0  3  1  1  1    0 -3 -1 -1  5   3893.79  3.93E-26
 49  2   4874.63470   23   4874.66442   0   0   0   0 .000000      0.02972    -11.21046      -0.265    0  3  1  1  1    0 -3 -1 -1  5   3895.43  3.30E-26
 50  1   4916.30914   23   4916.33881   0   0   0   0 .000000      0.02967    -11.19776      -0.265    0  3  1  1  1    0 -3 -1 -1  5   3897.11  2.75E-26
 51  2   4958.81198   23   4958.84189   0   0   0   0 .000000      0.02991    -11.18671      -0.267    0  3  1  1  1    0 -3 -1 -1  5   3898.81  2.29E-26
 52  1   5002.14349   23   5002.17336   0   0   0   0 .000000      0.02987    -11.17744      -0.267    0  3  1  1  1    0 -3 -1 -1  5   3900.54  1.90E-26
 53  2   5046.30290   23   5046.33293   0   0   0   0 .000000      0.03003    -11.17005      -0.269    0  3  1  1  1    0 -3 -1 -1  5   3902.30  1.56E-26
 54  1   5091.29071   23   5091.32031   0   0   0   0 .000000      0.02960    -11.16466      -0.265    0  3  1  1  1    0 -3 -1 -1  5   3904.09  1.28E-26
 55  2   5137.10545   23   5137.13520   0   0   0   0 .000000      0.02975    -11.16140      -0.267    0  3  1  1  1    0 -3 -1 -1  5   3905.91  1.05E-26
 56  1   5183.74764   23   5183.77728   0   0   0   0 .000000      0.02964    -11.16037      -0.266    0  3  1  1  1    0 -3 -1 -1  5   3907.75  8.52E-27
 57  2   5231.21628   23   5231.24625   0   0   0   0 .000000      0.02997    -11.16169      -0.269    0  3  1  1  1    0 -3 -1 -1  5   3909.62  6.90E-27
 58  1   5279.51295   23   5279.54179   0   0   0   0 .000000      0.02884    -11.16549      -0.258    0  3  1  1  1    0 -3 -1 -1  5   3911.51  5.56E-27
 59  2   5328.63305   23   5328.66359   0   0   0   0 .000000      0.03054    -11.17187      -0.273    0  3  1  1  1    0 -3 -1 -1  5   3913.43  4.46E-27
 60  1   5378.58074   23   5378.61132   0   0   0   0 .000000      0.03058    -11.18096      -0.273    0  3  1  1  1    0 -3 -1 -1  5   3915.38  3.57E-27
 61  2   5429.35376   23   5429.38464   0   0   0   0 .000000      0.03088    -11.19287      -0.276    0  3  1  1  1    0 -3 -1 -1  5   3917.35  2.84E-27
 62  1   5480.95207   23   5480.98324   0   0   0   0 .000000      0.03117    -11.20771      -0.278    0  3  1  1  1    0 -3 -1 -1  5   3919.35  2.25E-27
 63  2   5533.37659   23   5533.40677   0   0   0   0 .000000      0.03018    -11.22559      -0.269    0  3  1  1  1    0 -3 -1 -1  5   3921.38  1.78E-27
 64  1   5586.62336   23   5586.65489   0   0   0   0 .000000      0.03153    -11.24663      -0.280    0  3  1  1  1    0 -3 -1 -1  5   3923.42  1.39E-27
 65  2   5640.69543   23   5640.72726   0   0   0   0 .000000      0.03183    -11.27094      -0.282    0  3  1  1  1    0 -3 -1 -1  5   3925.50  1.09E-27
 66  1   5695.59374   23   5695.62355   0   0   0   0 .000000      0.02981    -11.29861      -0.264    0  3  1  1  1    0 -3 -1 -1  5   3927.59  8.50E-28
 67  2   5751.31166   23   5751.34338   0   0   0   0 .000000      0.03172    -11.32975      -0.280    0  3  1  1  1    0 -3 -1 -1  5   3929.71  6.59E-28
  1  1   3852.99704   21   3853.02664   0   0   0   0 .000000      0.02960     35.70158       0.083    0  3  1  1  2    0 -3 -1 -1  5   3853.00  1.23E-25
  2  2   3854.66268   28   3854.69208   0   0   0   0 .000000      0.02940     35.71293       0.082    0  3  1  1  2    0 -3 -1 -1  5   3853.06  2.14E-25
  3  1   3857.16186   31   3857.19023   0   0   0   0 .000000      0.02837    -12.09530      -0.235    0  3  1  1  2    0 -3 -1 -1  5   3853.16  2.96E-25
  4  2   3860.49180   34   3860.52107   0   0   0   0 .000000      0.02927    -12.10307      -0.242    0  3  1  1  2    0 -3 -1 -1  5   3853.29  3.71E-25
  5  1   3864.65503   35   3864.68459   0   0   0   0 .000000      0.02956    -12.11279      -0.244    0  3  1  1  2    0 -3 -1 -1  5   3853.46  4.40E-25
  6  2   3869.65100   36   3869.68075   0   0   0   0 .000000      0.02975    -12.12448      -0.245    0  3  1  1  2    0 -3 -1 -1  5   3853.65  5.03E-25
  7  1   3875.48014   36   3875.50952   0   0   0   0 .000000      0.02938    -12.13815      -0.242    0  3  1  1  2    0 -3 -1 -1  5   3853.88  5.59E-25
  8  2   3882.14125   36   3882.17087   0   0   0   0 .000000      0.02962    -12.15380      -0.244    0  3  1  1  2    0 -3 -1 -1  5   3854.14  6.08E-25
  9  1   3889.63561   36   3889.66475   0   0   0   0 .000000      0.02914    -12.17145      -0.239    0  3  1  1  2    0 -3 -1 -1  5   3854.44  6.50E-25
 10  2   3897.96224   36   3897.99112   0   0   0   0 .000000      0.02888    -12.19112      -0.237    0  3  1  1  2    0 -3 -1 -1  5   3854.76  6.84E-25
 11  1   3907.12048   36   3907.14992   0   0   0   0 .000000      0.02944    -12.21282      -0.241    0  3  1  1  2    0 -3 -1 -1  5   3855.12  7.19E-25
 12  2   3917.11246   36   3917.14110   0   0   0   0 .000000      0.02864    -12.23657      -0.234    0  3  1  1  2    0 -3 -1 -1  5   3855.51  7.51E-25
 13  1   3927.93531   36   3927.96459   0   0   0   0 .000000      0.02928    -12.26241      -0.239    0  3  1  1  2    0 -3 -1 -1  5   3855.94  7.76E-25
 14  2   3939.59081   36   3939.62032   0   0   0   0 .000000      0.02951    -12.29033      -0.240    0  3  1  1  2    0 -3 -1 -1  5   3856.39  7.93E-25
 15  1   3952.07901   36   3952.10823   0   0   0   0 .000000      0.02922    -12.32036      -0.237    0  3  1  1  2    0 -3 -1 -1  5   3856.88  8.04E-25
 16  2   3965.39880   36   3965.42822   0   0   0   0 .000000      0.02942    -12.35254      -0.238    0  3  1  1  2    0 -3 -1 -1  5   3857.40  8.07E-25
 17  1   3979.55102   36   3979.58023   0   0   0   0 .000000      0.02921    -12.38689      -0.236    0  3  1  1  2    0 -3 -1 -1  5   3857.95  8.03E-25
 18  2   3994.53473   36   3994.56415   0   0   0   0 .000000      0.02942    -12.42343      -0.237    0  3  1  1  2    0 -3 -1 -1  5   3858.53  7.94E-25
 19  1   4010.35103   36   4010.37991   0   0   0   0 .000000      0.02888    -12.46219      -0.232    0  3  1  1  2    0 -3 -1 -1  5   3859.15  7.79E-25
 20  2   4026.99809   36   4027.02739   0   0   0   0 .000000      0.02930    -12.50320      -0.234    0  3  1  1  2    0 -3 -1 -1  5   3859.80  7.59E-25
 21  1   4044.47685   36   4044.50649   0   0   0   0 .000000      0.02964    -12.54650      -0.236    0  3  1  1  2    0 -3 -1 -1  5   3860.48  7.35E-25
 22  2   4062.78674   36   4062.81711   0   0   0   0 .000000      0.03037    -12.59210      -0.241    0  3  1  1  2    0 -3 -1 -1  5   3861.19  7.07E-25
 23  1   4081.92984   36   4081.95914   0   0   0   0 .000000      0.02930    -12.64005      -0.232    0  3  1  1  2    0 -3 -1 -1  5   3861.93  6.76E-25
 24  2   4101.90284   36   4101.93245   0   0   0   0 .000000      0.02961    -12.69037      -0.233    0  3  1  1  2    0 -3 -1 -1  5   3862.70  6.42E-25
 25  1   4122.70717   36   4122.73693   0   0   0   0 .000000      0.02976    -12.74310      -0.234    0  3  1  1  2    0 -3 -1 -1  5   3863.51  6.07E-25
 26  2   4144.34277   36   4144.37243   0   0   0   0 .000000      0.02966    -12.79827      -0.232    0  3  1  1  2    0 -3 -1 -1  5   3864.34  5.70E-25
 27  1   4166.80945   36   4166.83885   0   0   0   0 .000000      0.02940    -12.85593      -0.229    0  3  1  1  2    0 -3 -1 -1  5   3865.21  5.33E-25
 28  2   4190.10636   36   4190.13603   0   0   0   0 .000000      0.02967    -12.91609      -0.230    0  3  1  1  2    0 -3 -1 -1  5   3866.11  4.95E-25
 29  1   4214.23410   36   4214.26383   0   0   0   0 .000000      0.02973    -12.97880      -0.229    0  3  1  1  2    0 -3 -1 -1  5   3867.03  4.57E-25
 30  2   4239.19248   36   4239.22211   0   0   0   0 .000000      0.02963    -13.04409      -0.227    0  3  1  1  2    0 -3 -1 -1  5   3867.99  4.20E-25
 31  1   4264.98075   36   4265.01072   0   0   0   0 .000000      0.02997    -13.11200      -0.229    0  3  1  1  2    0 -3 -1 -1  5   3868.98  3.84E-25
 32  2   4291.59977   36   4291.62951   0   0   0   0 .000000      0.02974    -13.18256      -0.226    0  3  1  1  2    0 -3 -1 -1  5   3870.00  3.50E-25
 33  1   4319.04849   36   4319.07831   0   0   0   0 .000000      0.02982    -13.25582      -0.225    0  3  1  1  2    0 -3 -1 -1  5   3871.05  3.17E-25
 34  2   4347.32742   36   4347.35696   0   0   0   0 .000000      0.02954    -13.33180      -0.222    0  3  1  1  2    0 -3 -1 -1  5   3872.13  2.85E-25
 35  1   4376.43538   36   4376.46529   0   0   0   0 .000000      0.02991    -13.41054      -0.223    0  3  1  1  2    0 -3 -1 -1  5   3873.24  2.56E-25
 36  2   4406.37331   36   4406.40313   0   0   0   0 .000000      0.02982    -13.49208      -0.221    0  3  1  1  2    0 -3 -1 -1  5   3874.37  2.28E-25
 37  1   4437.13989   36   4437.17030   0   0   0   0 .000000      0.03041    -13.57645      -0.224    0  3  1  1  2    0 -3 -1 -1  5   3875.54  2.02E-25
 38  2   4468.73654   36   4468.76663   0   0   0   0 .000000      0.03009    -13.66368      -0.220    0  3  1  1  2    0 -3 -1 -1  5   3876.74  1.79E-25
 39  1   4501.16203   36   4501.19192   0   0   0   0 .000000      0.02989    -13.75382      -0.217    0  3  1  1  2    0 -3 -1 -1  5   3877.96  1.57E-25
 40  2   4534.41583   36   4534.44598   0   0   0   0 .000000      0.03015    -13.84689      -0.218    0  3  1  1  2    0 -3 -1 -1  5   3879.22  1.38E-25
 41  1   4568.49947   36   4568.52863   0   0   0   0 .000000      0.02916    -13.94294      -0.209    0  3  1  1  2    0 -3 -1 -1  5   3880.50  1.20E-25
 42  2   4603.40937   36   4603.43966   0   0   0   0 .000000      0.03029    -14.04198      -0.216    0  3  1  1  2    0 -3 -1 -1  5   3881.81  1.04E-25
 43  1   4639.14940   36   4639.17888   0   0   0   0 .000000      0.02948    -14.14404      -0.208    0  3  1  1  2    0 -3 -1 -1  5   3883.15  8.96E-26
 44  2   4675.71642   36   4675.74607   0   0   0   0 .000000      0.02965    -14.24920      -0.208    0  3  1  1  2    0 -3 -1 -1  5   3884.52  7.69E-26
 45  1   4713.11112   36   4713.14103   0   0   0   0 .000000      0.02991    -14.35744      -0.208    0  3  1  1  2    0 -3 -1 -1  5   3885.91  6.58E-26
 46  2   4751.33362   36   4751.36353   0   0   0   0 .000000      0.02991    -14.46881      -0.207    0  3  1  1  2    0 -3 -1 -1  5   3887.33  5.60E-26
 47  1   4790.38336   36   4790.41338   0   0   0   0 .000000      0.03002    -14.58333      -0.206    0  3  1  1  2    0 -3 -1 -1  5   3888.78  4.74E-26
 48  2   4830.26025   36   4830.29033   0   0   0   0 .000000      0.03008    -14.70103      -0.205    0  3  1  1  2    0 -3 -1 -1  5   3890.26  4.00E-26
 49  1   4870.96454   36   4870.99417   0   0   0   0 .000000      0.02963    -14.82196      -0.200    0  3  1  1  2    0 -3 -1 -1  5   3891.76  3.36E-26
 50  2   4912.49474   36   4912.52466   0   0   0   0 .000000      0.02992    -14.94611      -0.200    0  3  1  1  2    0 -3 -1 -1  5   3893.29  2.81E-26
 51  1   4954.85149   36   4954.88157   0   0   0   0 .000000      0.03008    -15.07353      -0.200    0  3  1  1  2    0 -3 -1 -1  5   3894.85  2.34E-26
 52  2   4998.03462   36   4998.06466   0   0   0   0 .000000      0.03004    -15.20424      -0.198    0  3  1  1  2    0 -3 -1 -1  5   3896.43  1.93E-26
 53  1   5042.04362   36   5042.07369   0   0   0   0 .000000      0.03007    -15.33826      -0.196    0  3  1  1  2    0 -3 -1 -1  5   3898.04  1.60E-26
 54  2   5086.87879   36   5086.90842   0   0   0   0 .000000      0.02963    -15.47561      -0.191    0  3  1  1  2    0 -3 -1 -1  5   3899.68  1.31E-26
 55  1   5132.53842   36   5132.56858   0   0   0   0 .000000      0.03016    -15.61632      -0.193    0  3  1  1  2    0 -3 -1 -1  5   3901.34  1.07E-26
 56  2   5179.02354   36   5179.05394   0   0   0   0 .000000      0.03040    -15.76040      -0.193    0  3  1  1  2    0 -3 -1 -1  5   3903.02  8.72E-27
 57  1   5226.33321   36   5226.36423   0   0   0   0 .000000      0.03102    -15.90788      -0.195    0  3  1  1  2    0 -3 -1 -1  5   3904.73  7.07E-27
 58  2   5274.46891   36   5274.49918   0   0   0   0 .000000      0.03027    -16.05877      -0.189    0  3  1  1  2    0 -3 -1 -1  5   3906.47  5.70E-27
 59  1   5323.42812   36   5323.45854   0   0   0   0 .000000      0.03042    -16.21310      -0.188    0  3  1  1  2    0 -3 -1 -1  5   3908.23  4.58E-27
 60  2   5373.21049   36   5373.24203   0   0   0   0 .000000      0.03154    -16.37087      -0.193    0  3  1  1  2    0 -3 -1 -1  5   3910.01  3.67E-27
 61  1   5423.81734   36   5423.84939   0   0   0   0 .000000      0.03205    -16.53210      -0.194    0  3  1  1  2    0 -3 -1 -1  5   3911.82  2.92E-27
 62  2   5475.24888   36   5475.28032   0   0   0   0 .000000      0.03144    -16.69680      -0.188    0  3  1  1  2    0 -3 -1 -1  5   3913.65  2.32E-27
 63  1   5527.50361   36   5527.53455   0   0   0   0 .000000      0.03094    -16.86500      -0.183    0  3  1  1  2    0 -3 -1 -1  5   3915.50  1.83E-27
 64  2   5580.58156   36   5580.61179   0   0   0   0 .000000      0.03023    -17.03670      -0.177    0  3  1  1  2    0 -3 -1 -1  5   3917.38  1.44E-27
 65  1   5634.48003   36   5634.51176   0   0   0   0 .000000      0.03173    -17.21191      -0.184    0  3  1  1  2    0 -3 -1 -1  5   3919.28  1.13E-27
 66  2   5689.20171   36   5689.23416   0   0   0   0 .000000      0.03245    -17.39064      -0.187    0  3  1  1  2    0 -3 -1 -1  5   3921.20  8.77E-28
 67  1   5744.74637   36   5744.77869   0   0   0   0 .000000      0.03232    -17.57291      -0.184    0  3  1  1  2    0 -3 -1 -1  5   3923.15  6.81E-28
  2  1   5964.09413   42   5964.13429   0   0   0   0 .000000      0.04016    -23.50578      -0.171    0  3  1  2  1    0 -3 -1 -2  6   5962.49  2.90E-28
  3  2   5966.57976   55   5966.62223   0   0   0   0 .000000      0.04247    -11.41588      -0.372    0  3  1  2  1    0 -3 -1 -2  6   5962.58  4.01E-28
  4  1   5969.90047   66   5969.93947   0   0   0   0 .000000      0.03900    -11.41147      -0.342    0  3  1  2  1    0 -3 -1 -2  6   5962.70  5.04E-28
  5  2   5974.04722   73   5974.08598   0   0   0   0 .000000      0.03876    -11.40597      -0.340    0  3  1  2  1    0 -3 -1 -2  6   5962.85  5.98E-28
  6  1   5979.02381   79   5979.06173   0   0   0   0 .000000      0.03792    -11.39940      -0.333    0  3  1  2  1    0 -3 -1 -2  6   5963.02  6.83E-28
  7  2   5984.82783   82   5984.86669   0   0   0   0 .000000      0.03886    -11.39176      -0.341    0  3  1  2  1    0 -3 -1 -2  6   5963.23  7.60E-28
  8  1   5991.45905   85   5991.50082   0   0   0   0 .000000      0.04177    -11.38307      -0.367    0  3  1  2  1    0 -3 -1 -2  6   5963.46  8.28E-28
  9  2   5998.92390   86   5998.96408   0   0   0   0 .000000      0.04018    -11.37334      -0.353    0  3  1  2  1    0 -3 -1 -2  6   5963.72  8.86E-28
 10  1   6007.21679   87   6007.25642   0   0   0   0 .000000      0.03963    -11.36259      -0.349    0  3  1  2  1    0 -3 -1 -2  6   5964.02  9.34E-28
 11  2   6016.33890   87   6016.37778   0   0   0   0 .000000      0.03888    -11.35084      -0.343    0  3  1  2  1    0 -3 -1 -2  6   5964.34  9.72E-28
 12  1   6026.28804   87   6026.32811   0   0   0   0 .000000      0.04007    -11.33812      -0.353    0  3  1  2  1    0 -3 -1 -2  6   5964.69  1.01E-27
 13  2   6037.06866   87   6037.10733   0   0   0   0 .000000      0.03867    -11.32444      -0.341    0  3  1  2  1    0 -3 -1 -2  6   5965.07  1.04E-27
 14  1   6048.67746   87   6048.71538   0   0   0   0 .000000      0.03792    -11.30983      -0.335    0  3  1  2  1    0 -3 -1 -2  6   5965.48  1.06E-27
 15  2   6061.11304   87   6061.15219   0   0   0   0 .000000      0.03915    -11.29432      -0.347    0  3  1  2  1    0 -3 -1 -2  6   5965.91  1.07E-27
 16  1   6074.37964   87   6074.41767   0   0   0   0 .000000      0.03803    -11.27794      -0.337    0  3  1  2  1    0 -3 -1 -2  6   5966.38  1.08E-27
 17  2   6088.47169   87   6088.51172   0   0   0   0 .000000      0.04003    -11.26073      -0.356    0  3  1  2  1    0 -3 -1 -2  6   5966.87  1.07E-27
 18  1   6103.39521   87   6103.43427   0   0   0   0 .000000      0.03906    -11.24271      -0.347    0  3  1  2  1    0 -3 -1 -2  6   5967.40  1.06E-27
 19  2   6119.14663   87   6119.18521   0   0   0   0 .000000      0.03858    -11.22393      -0.344    0  3  1  2  1    0 -3 -1 -2  6   5967.95  1.04E-27
 20  1   6135.72582   87   6135.76443   0   0   0   0 .000000      0.03861    -11.20444      -0.345    0  3  1  2  1    0 -3 -1 -2  6   5968.53  1.01E-27
 21  2   6153.13430   87   6153.17183   0   0   0   0 .000000      0.03753    -11.18422      -0.336    0  3  1  2  1    0 -3 -1 -2  6   5969.13  9.79E-28
 22  1   6171.36941   87   6171.40729   0   0   0   0 .000000      0.03788    -11.16338      -0.339    0  3  1  2  1    0 -3 -1 -2  6   5969.77  9.41E-28
 23  2   6190.43256   87   6190.47070   0   0   0   0 .000000      0.03814    -11.14195      -0.342    0  3  1  2  1    0 -3 -1 -2  6   5970.43  8.99E-28
 24  1   6210.32365   87   6210.36191   0   0   0   0 .000000      0.03826    -11.11997      -0.344    0  3  1  2  1    0 -3 -1 -2  6   5971.12  8.54E-28
 25  2   6231.04090   87   6231.08080   0   0   0   0 .000000      0.03990    -11.09750      -0.360    0  3  1  2  1    0 -3 -1 -2  6   5971.84  8.07E-28
 26  1   6252.58807   87   6252.62724   0   0   0   0 .000000      0.03917    -11.07458      -0.354    0  3  1  2  1    0 -3 -1 -2  6   5972.59  7.58E-28
 28  1   6298.16315   87   6298.20215   0   0   0   0 .000000      0.03900    -11.02765      -0.354    0  3  1  2  1    0 -3 -1 -2  6   5974.16  6.57E-28
 29  2   6322.19178   87   6322.23032   0   0   0   0 .000000      0.03854    -11.00376      -0.350    0  3  1  2  1    0 -3 -1 -2  6   5974.99  6.07E-28
 30  1   6347.04575   87   6347.08542   0   0   0   0 .000000      0.03967    -10.97966      -0.361    0  3  1  2  1    0 -3 -1 -2  6   5975.85  5.58E-28
 31  2   6372.72703   87   6372.76729   0   0   0   0 .000000      0.04026    -10.95543      -0.367    0  3  1  2  1    0 -3 -1 -2  6   5976.73  5.10E-28
 32  1   6399.23717   87   6399.27574   0   0   0   0 .000000      0.03857    -10.93113      -0.353    0  3  1  2  1    0 -3 -1 -2  6   5977.64  4.64E-28
 33  2   6426.56965   87   6426.61061   0   0   0   0 .000000      0.04096    -10.90684      -0.376    0  3  1  2  1    0 -3 -1 -2  6   5978.57  4.20E-28
 34  1   6454.73229   87   6454.77171   0   0   0   0 .000000      0.03942    -10.88262      -0.362    0  3  1  2  1    0 -3 -1 -2  6   5979.53  3.78E-28
 35  2   6483.71871   87   6483.75884   0   0   0   0 .000000      0.04013    -10.85857      -0.370    0  3  1  2  1    0 -3 -1 -2  6   5980.52  3.39E-28
  2  2   5964.08443   72   5964.12526   0   0   0   0 .000000      0.04083    -15.67419      -0.260    0  3  1  2  2    0 -3 -1 -2  6   5962.48  2.90E-28
  3  1   5966.56375   85   5966.60418   0   0   0   0 .000000      0.04043    -11.43394      -0.354    0  3  1  2  2    0 -3 -1 -2  6   5962.56  4.01E-28
  4  2   5969.86783   96   5969.90938   0   0   0   0 .000000      0.04155    -11.44157      -0.363    0  3  1  2  2    0 -3 -1 -2  6   5962.67  5.03E-28
  6  2   5978.96044  109   5978.99854   0   0   0   0 .000000      0.03810    -11.46260      -0.332    0  3  1  2  2    0 -3 -1 -2  6   5962.96  6.83E-28
  7  1   5984.74447  112   5984.78244   0   0   0   0 .000000      0.03797    -11.47602      -0.331    0  3  1  2  2    0 -3 -1 -2  6   5963.14  7.60E-28
  8  2   5991.35262  115   5991.39250   0   0   0   0 .000000      0.03988    -11.49139      -0.347    0  3  1  2  2    0 -3 -1 -2  6   5963.35  8.27E-28
  9  1   5998.79023  116   5998.82869   0   0   0   0 .000000      0.03846    -11.50873      -0.334    0  3  1  2  2    0 -3 -1 -2  6   5963.59  8.85E-28
 10  2   6007.05407  117   6007.09095   0   0   0   0 .000000      0.03688    -11.52805      -0.320    0  3  1  2  2    0 -3 -1 -2  6   5963.85  9.33E-28
 11  1   6016.14096  117   6016.17924   0   0   0   0 .000000      0.03828    -11.54938      -0.331    0  3  1  2  2    0 -3 -1 -2  6   5964.14  9.72E-28
 12  2   6026.05545  117   6026.09349   0   0   0   0 .000000      0.03804    -11.57271      -0.329    0  3  1  2  2    0 -3 -1 -2  6   5964.46  1.01E-27
 13  1   6036.79725  117   6036.83364   0   0   0   0 .000000      0.03639    -11.59810      -0.314    0  3  1  2  2    0 -3 -1 -2  6   5964.80  1.04E-27
 14  2   6048.35966  117   6048.39963   0   0   0   0 .000000      0.03997    -11.62554      -0.344    0  3  1  2  2    0 -3 -1 -2  6   5965.16  1.06E-27
 15  1   6060.75338  117   6060.79138   0   0   0   0 .000000      0.03800    -11.65507      -0.326    0  3  1  2  2    0 -3 -1 -2  6   5965.55  1.08E-27
 16  2   6073.97017  117   6074.00881   0   0   0   0 .000000      0.03864    -11.68671      -0.331    0  3  1  2  2    0 -3 -1 -2  6   5965.97  1.08E-27
 17  1   6088.01379  117   6088.05184   0   0   0   0 .000000      0.03805    -11.72048      -0.325    0  3  1  2  2    0 -3 -1 -2  6   5966.41  1.08E-27
 18  2   6102.88149  117   6102.92039   0   0   0   0 .000000      0.03890    -11.75641      -0.331    0  3  1  2  2    0 -3 -1 -2  6   5966.88  1.06E-27
 19  1   6118.57524  117   6118.61435   0   0   0   0 .000000      0.03911    -11.79454      -0.332    0  3  1  2  2    0 -3 -1 -2  6   5967.38  1.04E-27
 20  2   6135.09426  117   6135.13363   0   0   0   0 .000000      0.03937    -11.83488      -0.333    0  3  1  2  2    0 -3 -1 -2  6   5967.89  1.02E-27
 21  1   6152.43899  117   6152.47812   0   0   0   0 .000000      0.03913    -11.87748      -0.329    0  3  1  2  2    0 -3 -1 -2  6   5968.44  9.84E-28
 22  2   6170.60970  117   6170.64773   0   0   0   0 .000000      0.03803    -11.92235      -0.319    0  3  1  2  2    0 -3 -1 -2  6   5969.01  9.47E-28
 23  1   6189.60451  117   6189.64233   0   0   0   0 .000000      0.03782    -11.96954      -0.316    0  3  1  2  2    0 -3 -1 -2  6   5969.60  9.05E-28
  3  2   1731.82066    4   1731.84321   0   0   0   0 .000000      0.02255     12.74172       0.177    0  3  3  0  1    0 -3 -3  0  6   1731.82  2.00E-25
  5  2   1739.39166    4   1739.41291   0   0   0   0 .000000      0.02125     12.73136       0.167    0  3  3  0  1    0 -3 -3  0  6   1732.19  2.20E-25
  7  2   1750.32302    4   1750.34676   0   0   0   0 .000000      0.02374     12.71648       0.187    0  3  3  0  1    0 -3 -3  0  6   1732.72  2.45E-25
  8  1   1757.05129    4   1757.07518   0   0   0   0 .000000      0.02389     12.70738       0.188    0  3  3  0  1    0 -3 -3  0  6   1733.05  2.67E-25
  9  2   1764.62102    4   1764.64456   0   0   0   0 .000000      0.02354     12.69718       0.185    0  3  3  0  1    0 -3 -3  0  6   1733.42  2.93E-25
 10  1   1773.03229    4   1773.05487   0   0   0   0 .000000      0.02258     12.68591       0.178    0  3  3  0  1    0 -3 -3  0  6   1733.83  3.15E-25
 11  2   1782.28302    4   1782.30608   0   0   0   0 .000000      0.02306     12.67359       0.182    0  3  3  0  1    0 -3 -3  0  6   1734.28  3.34E-25
 12  1   1792.37529    4   1792.39814   0   0   0   0 .000000      0.02285     12.66024       0.181    0  3  3  0  1    0 -3 -3  0  6   1734.78  3.48E-25
 15  2   1827.69582    4   1827.71902   0   0   0   0 .000000      0.02320     12.61421       0.184    0  3  3  0  1    0 -3 -3  0  6   1736.50  3.71E-25
 16  1   1841.14948    4   1841.17405   0   0   0   0 .000000      0.02457     12.59698       0.195    0  3  3  0  1    0 -3 -3  0  6   1737.15  3.71E-25
 17  2   1855.44682    4   1855.46969   0   0   0   0 .000000      0.02287     12.57884       0.182    0  3  3  0  1    0 -3 -3  0  6   1737.85  3.69E-25
 19  2   1886.55962    4   1886.58254   0   0   0   0 .000000      0.02292     12.54001       0.183    0  3  3  0  1    0 -3 -3  0  6   1739.36  3.56E-25
 24  1   1979.04566    4   1979.07072   0   0   0   0 .000000      0.02506     12.42984       0.202    0  3  3  0  1    0 -3 -3  0  6   1743.85  2.91E-25
 25  2   2000.06346    4   2000.08879   0   0   0   0 .000000      0.02533     12.40591       0.204    0  3  3  0  1    0 -3 -3  0  6   1744.86  2.74E-25
 26  1   2021.92379    4   2021.94681   0   0   0   0 .000000      0.02302     12.38147       0.186    0  3  3  0  1    0 -3 -3  0  6   1745.92  2.57E-25
 27  2   2044.62122    4   2044.64468   0   0   0   0 .000000      0.02346     12.35656       0.190    0  3  3  0  1    0 -3 -3  0  6   1747.02  2.40E-25
 28  1   2068.15836    4   2068.18233   0   0   0   0 .000000      0.02397     12.33124       0.194    0  3  3  0  1    0 -3 -3  0  6   1748.16  2.23E-25
 29  2   2092.53576    4   2092.55964   0   0   0   0 .000000      0.02388     12.30558       0.194    0  3  3  0  1    0 -3 -3  0  6   1749.34  2.05E-25
 30  1   2117.75261    4   2117.77652   0   0   0   0 .000000      0.02391     12.27964       0.195    0  3  3  0  1    0 -3 -3  0  6   1750.55  1.89E-25
 31  2   2143.80909    4   2143.83287   0   0   0   0 .000000      0.02378     12.25346       0.194    0  3  3  0  1    0 -3 -3  0  6   1751.81  1.72E-25
 32  1   2170.70463    4   2170.72858   0   0   0   0 .000000      0.02395     12.22714       0.196    0  3  3  0  1    0 -3 -3  0  6   1753.10  1.57E-25
 33  2   2198.43903    4   2198.46354   0   0   0   0 .000000      0.02451     12.20073       0.201    0  3  3  0  1    0 -3 -3  0  6   1754.44  1.42E-25
 34  1   2227.01310    4   2227.03763   0   0   0   0 .000000      0.02453     12.17431       0.202    0  3  3  0  1    0 -3 -3  0  6   1755.81  1.27E-25
 35  2   2256.42729    4   2256.45076   0   0   0   0 .000000      0.02347     12.14794       0.193    0  3  3  0  1    0 -3 -3  0  6   1757.23  1.14E-25
 36  1   2286.67819    4   2286.70278   0   0   0   0 .000000      0.02459     12.12172       0.203    0  3  3  0  1    0 -3 -3  0  6   1758.68  1.02E-25
 37  2   2317.76921    4   2317.79359   0   0   0   0 .000000      0.02438     12.09571       0.202    0  3  3  0  1    0 -3 -3  0  6   1760.17  9.02E-26
 38  1   2349.69746    4   2349.72305   0   0   0   0 .000000      0.02559     12.07000       0.212    0  3  3  0  1    0 -3 -3  0  6   1761.70  7.97E-26
 39  2   2382.46478    4   2382.49103   0   0   0   0 .000000      0.02625     12.04468       0.218    0  3  3  0  1    0 -3 -3  0  6   1763.26  7.00E-26
 40  1   2416.07290    4   2416.09742   0   0   0   0 .000000      0.02452     12.01983       0.204    0  3  3  0  1    0 -3 -3  0  6   1764.87  6.13E-26
 42  1   2485.80017    4   2485.82483   0   0   0   0 .000000      0.02466     11.97192       0.206    0  3  3  0  1    0 -3 -3  0  6   1768.20  4.62E-26
 43  2   2521.92142    4   2521.94557   0   0   0   0 .000000      0.02415     11.94904       0.202    0  3  3  0  1    0 -3 -3  0  6   1769.92  3.99E-26
 44  1   2558.87927    4   2558.90415   0   0   0   0 .000000      0.02488     11.92701       0.209    0  3  3  0  1    0 -3 -3  0  6   1771.68  3.43E-26
 45  2   2596.67644    4   2596.70042   0   0   0   0 .000000      0.02398     11.90592       0.201    0  3  3  0  1    0 -3 -3  0  6   1773.48  2.93E-26
 47  2   2674.78130    4   2674.80540   0   0   0   0 .000000      0.02410     11.86702       0.203    0  3  3  0  1    0 -3 -3  0  6   1777.18  2.12E-26
 48  1   2715.08848    4   2715.11380   0   0   0   0 .000000      0.02532     11.84941       0.214    0  3  3  0  1    0 -3 -3  0  6   1779.09  1.79E-26
 49  2   2756.23090    4   2756.25926   0   0   0   0 .000000      0.02836     11.83317       0.240    0  3  3  0  1    0 -3 -3  0  6   1781.03  1.50E-26
 50  1   2798.21636    4   2798.24161   0   0   0   0 .000000      0.02525     11.81841       0.214    0  3  3  0  1    0 -3 -3  0  6   1783.02  1.26E-26
 52  1   2884.69080    4   2884.71631   0   0   0   0 .000000      0.02551     11.79379       0.216    0  3  3  0  1    0 -3 -3  0  6   1787.09  8.67E-27
 53  2   2929.18403    4   2929.20831   0   0   0   0 .000000      0.02428     11.78416       0.206    0  3  3  0  1    0 -3 -3  0  6   1789.18  7.16E-27
  3  1   1731.82063    7   1731.84324   0   0   0   0 .000000      0.02261     12.76052       0.177    0  3  3  0  2    0 -3 -3  0  6   1731.82  2.00E-25
  5  1   1739.39185    7   1739.41294   0   0   0   0 .000000      0.02109     12.77833       0.165    0  3  3  0  2    0 -3 -3  0  6   1732.19  2.20E-25
  6  2   1744.44521    7   1744.45936   0   0   0   0 .000000      0.01415     12.79023       0.111    0  3  3  0  2    0 -3 -3  0  6   1732.45  2.33E-25
  7  1   1750.32330    7   1750.34679   0   0   0   0 .000000      0.02349     12.80414       0.183    0  3  3  0  2    0 -3 -3  0  6   1732.72  2.45E-25
  8  2   1757.05341    7   1757.07521   0   0   0   0 .000000      0.02180     12.82008       0.170    0  3  3  0  2    0 -3 -3  0  6   1733.05  2.67E-25
  9  1   1764.62152    7   1764.64459   0   0   0   0 .000000      0.02307     12.83805       0.180    0  3  3  0  2    0 -3 -3  0  6   1733.42  2.93E-25
 10  2   1773.03201    7   1773.05490   0   0   0   0 .000000      0.02289     12.85807       0.178    0  3  3  0  2    0 -3 -3  0  6   1733.83  3.15E-25
 11  1   1782.28172    7   1782.30610   0   0   0   0 .000000      0.02438     12.88016       0.189    0  3  3  0  2    0 -3 -3  0  6   1734.28  3.34E-25
 12  2   1792.37469    7   1792.39815   0   0   0   0 .000000      0.02346     12.90433       0.182    0  3  3  0  2    0 -3 -3  0  6   1734.77  3.48E-25
 13  1   1803.30692    7   1803.33102   0   0   0   0 .000000      0.02410     12.93062       0.186    0  3  3  0  2    0 -3 -3  0  6   1735.31  3.59E-25
 14  2   1815.08139    7   1815.10465   0   0   0   0 .000000      0.02326     12.95903       0.180    0  3  3  0  2    0 -3 -3  0  6   1735.88  3.67E-25
 15  1   1827.69571    7   1827.71899   0   0   0   0 .000000      0.02328     12.98959       0.179    0  3  3  0  2    0 -3 -3  0  6   1736.50  3.71E-25
 16  2   1841.15033    7   1841.17399   0   0   0   0 .000000      0.02366     13.02233       0.182    0  3  3  0  2    0 -3 -3  0  6   1737.15  3.71E-25
 17  1   1855.44751    7   1855.46959   0   0   0   0 .000000      0.02208     13.05727       0.169    0  3  3  0  2    0 -3 -3  0  6   1737.85  3.69E-25
 18  2   1870.58084    7   1870.60573   0   0   0   0 .000000      0.02489     13.09443       0.190    0  3  3  0  2    0 -3 -3  0  6   1738.58  3.64E-25
 19  1   1886.56028    7   1886.58233   0   0   0   0 .000000      0.02205     13.13385       0.168    0  3  3  0  2    0 -3 -3  0  6   1739.36  3.56E-25
 20  2   1903.37516    7   1903.39934   0   0   0   0 .000000      0.02418     13.17555       0.184    0  3  3  0  2    0 -3 -3  0  6   1740.18  3.46E-25
 21  1   1921.03575    7   1921.05667   0   0   0   0 .000000      0.02092     13.21957       0.158    0  3  3  0  2    0 -3 -3  0  6   1741.04  3.34E-25
 22  2   1939.53204    7   1939.55426   0   0   0   0 .000000      0.02222     13.26593       0.167    0  3  3  0  2    0 -3 -3  0  6   1741.93  3.21E-25
 23  1   1958.87061    7   1958.89201   0   0   0   0 .000000      0.02140     13.31466       0.161    0  3  3  0  2    0 -3 -3  0  6   1742.87  3.06E-25
 24  2   1979.04696    7   1979.06984   0   0   0   0 .000000      0.02288     13.36580       0.171    0  3  3  0  2    0 -3 -3  0  6   1743.85  2.90E-25
 25  1   2000.06386    7   2000.08766   0   0   0   0 .000000      0.02380     13.41939       0.177    0  3  3  0  2    0 -3 -3  0  6   1744.86  2.74E-25
 26  2   2021.92155    7   2021.94538   0   0   0   0 .000000      0.02383     13.47545       0.177    0  3  3  0  2    0 -3 -3  0  6   1745.92  2.56E-25
 27  1   2044.61830    7   2044.64290   0   0   0   0 .000000      0.02460     13.53402       0.182    0  3  3  0  2    0 -3 -3  0  6   1747.02  2.39E-25
 28  2   2068.15570    7   2068.18011   0   0   0   0 .000000      0.02441     13.59513       0.180    0  3  3  0  2    0 -3 -3  0  6   1748.16  2.22E-25
 29  1   2092.53278    7   2092.55691   0   0   0   0 .000000      0.02413     13.65882       0.177    0  3  3  0  2    0 -3 -3  0  6   1749.33  2.04E-25
 30  2   2117.74932    7   2117.77320   0   0   0   0 .000000      0.02388     13.72514       0.174    0  3  3  0  2    0 -3 -3  0  6   1750.55  1.88E-25
 31  1   2143.80431    7   2143.82884   0   0   0   0 .000000      0.02453     13.79409       0.178    0  3  3  0  2    0 -3 -3  0  6   1751.80  1.71E-25
 32  2   2170.69947    7   2170.72372   0   0   0   0 .000000      0.02425     13.86574       0.175    0  3  3  0  2    0 -3 -3  0  6   1753.10  1.55E-25
 33  1   2198.43204    7   2198.45772   0   0   0   0 .000000      0.02568     13.94011       0.184    0  3  3  0  2    0 -3 -3  0  6   1754.43  1.40E-25
 34  2   2227.00685    7   2227.03072   0   0   0   0 .000000      0.02387     14.01724       0.170    0  3  3  0  2    0 -3 -3  0  6   1755.81  1.26E-25
 35  1   2256.41846    7   2256.44257   0   0   0   0 .000000      0.02411     14.09717       0.171    0  3  3  0  2    0 -3 -3  0  6   1757.22  1.13E-25
 36  2   2286.67016    7   2286.69313   0   0   0   0 .000000      0.02297     14.17992       0.162    0  3  3  0  2    0 -3 -3  0  6   1758.67  1.01E-25
 37  1   2317.75852    7   2317.78228   0   0   0   0 .000000      0.02376     14.26555       0.167    0  3  3  0  2    0 -3 -3  0  6   1760.16  8.91E-26
 38  2   2349.68733    7   2349.70985   0   0   0   0 .000000      0.02252     14.35408       0.157    0  3  3  0  2    0 -3 -3  0  6   1761.69  7.86E-26
 39  1   2382.45152    7   2382.47570   0   0   0   0 .000000      0.02418     14.44554       0.167    0  3  3  0  2    0 -3 -3  0  6   1763.25  6.90E-26
 40  2   2416.05611    7   2416.07968   0   0   0   0 .000000      0.02357     14.53998       0.162    0  3  3  0  2    0 -3 -3  0  6   1764.86  6.02E-26
 41  1   2450.49846    7   2450.52161   0   0   0   0 .000000      0.02315     14.63742       0.158    0  3  3  0  2    0 -3 -3  0  6   1766.50  5.24E-26
 42  2   2485.77803    7   2485.80134   0   0   0   0 .000000      0.02331     14.73791       0.158    0  3  3  0  2    0 -3 -3  0  6   1768.18  4.53E-26
 43  1   2521.89704    7   2521.91868   0   0   0   0 .000000      0.02164     14.84144       0.146    0  3  3  0  2    0 -3 -3  0  6   1769.90  3.90E-26
 44  2   2558.85013    7   2558.87350   0   0   0   0 .000000      0.02337     14.94813       0.156    0  3  3  0  2    0 -3 -3  0  6   1771.65  3.35E-26
 45  1   2596.64208    7   2596.66557   0   0   0   0 .000000      0.02349     15.05793       0.156    0  3  3  0  2    0 -3 -3  0  6   1773.44  2.86E-26
 46  2   2635.27504    7   2635.29473   0   0   0   0 .000000      0.01969     15.17090       0.130    0  3  3  0  2    0 -3 -3  0  6   1775.28  2.43E-26
 48  2   2715.04229    7   2715.06354   0   0   0   0 .000000      0.02125     15.40646       0.138    0  3  3  0  2    0 -3 -3  0  6   1779.04  1.73E-26
 49  1   2756.17671    7   2756.20280   0   0   0   0 .000000      0.02609     15.52912       0.168    0  3  3  0  2    0 -3 -3  0  6   1780.98  1.45E-26
  3  2   3869.25585   19   3869.28557   0   0   0   0 .000000      0.02972     12.07690       0.246    0  3  3  1  1    0 -3 -3 -1  7   3869.26  3.98E-25
  4  1   3872.59475   22   3872.62419   0   0   0   0 .000000      0.02944     12.07240       0.244    0  3  3  1  1    0 -3 -3 -1  7   3869.39  3.02E-25
  5  2   3876.76660   23   3876.79743   0   0   0   0 .000000      0.03083     12.06679       0.255    0  3  3  1  1    0 -3 -3 -1  7   3869.57  3.20E-25
  6  1   3881.77549   24   3881.80528   0   0   0   0 .000000      0.02979     12.06008       0.247    0  3  3  1  1    0 -3 -3 -1  7   3869.78  3.95E-25
  7  2   3887.61681   24   3887.64771   0   0   0   0 .000000      0.03090     12.05228       0.256    0  3  3  1  1    0 -3 -3 -1  7   3870.02  4.60E-25
  8  1   3894.29319   24   3894.32471   0   0   0   0 .000000      0.03152     12.04340       0.262    0  3  3  1  1    0 -3 -3 -1  7   3870.29  5.16E-25
  9  2   3901.80577   24   3901.83625   0   0   0   0 .000000      0.03048     12.03347       0.253    0  3  3  1  1    0 -3 -3 -1  7   3870.61  5.63E-25
 10  1   3910.15171   24   3910.18229   0   0   0   0 .000000      0.03058     12.02248       0.254    0  3  3  1  1    0 -3 -3 -1  7   3870.95  6.02E-25
 11  2   3919.33165   24   3919.36280   0   0   0   0 .000000      0.03115     12.01048       0.259    0  3  3  1  1    0 -3 -3 -1  7   3871.33  6.33E-25
 12  1   3929.34674   24   3929.37774   0   0   0   0 .000000      0.03100     11.99747       0.258    0  3  3  1  1    0 -3 -3 -1  7   3871.75  6.69E-25
 13  2   3940.19572   24   3940.22706   0   0   0   0 .000000      0.03134     11.98348       0.262    0  3  3  1  1    0 -3 -3 -1  7   3872.20  6.97E-25
 14  1   3951.87987   24   3951.91073   0   0   0   0 .000000      0.03086     11.96854       0.258    0  3  3  1  1    0 -3 -3 -1  7   3872.68  7.17E-25
 15  2   3964.39769   24   3964.42870   0   0   0   0 .000000      0.03101     11.95267       0.259    0  3  3  1  1    0 -3 -3 -1  7   3873.20  7.30E-25
 16  1   3977.75068   24   3977.78090   0   0   0   0 .000000      0.03022     11.93590       0.253    0  3  3  1  1    0 -3 -3 -1  7   3873.75  7.36E-25
 17  2   3991.93777   24   3991.96729   0   0   0   0 .000000      0.02952     11.91827       0.248    0  3  3  1  1    0 -3 -3 -1  7   3874.34  7.36E-25
 18  1   4006.95775   24   4006.98780   0   0   0   0 .000000      0.03005     11.89980       0.253    0  3  3  1  1    0 -3 -3 -1  7   3874.96  7.29E-25
 19  2   4022.81054   24   4022.84238   0   0   0   0 .000000      0.03184     11.88054       0.268    0  3  3  1  1    0 -3 -3 -1  7   3875.61  7.17E-25
 20  1   4039.50030   24   4039.53098   0   0   0   0 .000000      0.03068     11.86054       0.259    0  3  3  1  1    0 -3 -3 -1  7   3876.30  7.01E-25
 21  2   4057.02223   24   4057.05347   0   0   0   0 .000000      0.03124     11.83979       0.264    0  3  3  1  1    0 -3 -3 -1  7   3877.02  6.79E-25
 22  1   4075.37845   24   4075.40983   0   0   0   0 .000000      0.03138     11.81839       0.266    0  3  3  1  1    0 -3 -3 -1  7   3877.78  6.54E-25
 23  2   4094.56923   24   4094.59997   0   0   0   0 .000000      0.03074     11.79635       0.261    0  3  3  1  1    0 -3 -3 -1  7   3878.57  6.26E-25
 24  1   4114.59272   24   4114.62382   0   0   0   0 .000000      0.03110     11.77373       0.264    0  3  3  1  1    0 -3 -3 -1  7   3879.39  5.96E-25
 25  2   4135.44993   24   4135.48128   0   0   0   0 .000000      0.03135     11.75059       0.267    0  3  3  1  1    0 -3 -3 -1  7   3880.25  5.63E-25
 26  1   4157.14096   24   4157.17227   0   0   0   0 .000000      0.03131     11.72696       0.267    0  3  3  1  1    0 -3 -3 -1  7   3881.14  5.30E-25
 27  2   4179.66520   24   4179.69671   0   0   0   0 .000000      0.03151     11.70291       0.269    0  3  3  1  1    0 -3 -3 -1  7   3882.07  4.95E-25
 28  1   4203.02343   24   4203.05450   0   0   0   0 .000000      0.03107     11.67850       0.266    0  3  3  1  1    0 -3 -3 -1  7   3883.02  4.60E-25
 29  2   4227.21404   24   4227.24555   0   0   0   0 .000000      0.03151     11.65377       0.270    0  3  3  1  1    0 -3 -3 -1  7   3884.01  4.25E-25
 30  1   4252.23801   24   4252.26975   0   0   0   0 .000000      0.03174     11.62881       0.273    0  3  3  1  1    0 -3 -3 -1  7   3885.04  3.91E-25
 31  2   4278.09572   24   4278.12701   0   0   0   0 .000000      0.03129     11.60367       0.270    0  3  3  1  1    0 -3 -3 -1  7   3886.10  3.58E-25
 32  1   4304.78781   24   4304.81721   0   0   0   0 .000000      0.02940     11.57841       0.254    0  3  3  1  1    0 -3 -3 -1  7   3887.19  3.26E-25
 33  2   4332.30807   24   4332.34027   0   0   0   0 .000000      0.03220     11.55312       0.279    0  3  3  1  1    0 -3 -3 -1  7   3888.31  2.95E-25
 34  1   4360.66548   24   4360.69605   0   0   0   0 .000000      0.03057     11.52785       0.265    0  3  3  1  1    0 -3 -3 -1  7   3889.47  2.66E-25
 35  2   4389.85206   24   4389.88444   0   0   0   0 .000000      0.03238     11.50270       0.282    0  3  3  1  1    0 -3 -3 -1  7   3890.65  2.38E-25
 36  1   4419.87433   24   4419.90534   0   0   0   0 .000000      0.03101     11.47773       0.270    0  3  3  1  1    0 -3 -3 -1  7   3891.87  2.12E-25
 37  2   4450.72631   24   4450.75861   0   0   0   0 .000000      0.03230     11.45303       0.282    0  3  3  1  1    0 -3 -3 -1  7   3893.13  1.88E-25
 38  1   4482.41139   24   4482.44414   0   0   0   0 .000000      0.03275     11.42868       0.287    0  3  3  1  1    0 -3 -3 -1  7   3894.41  1.66E-25
 39  2   4514.92975   24   4514.96179   0   0   0   0 .000000      0.03204     11.40477       0.281    0  3  3  1  1    0 -3 -3 -1  7   3895.73  1.46E-25
 40  1   4548.28058   24   4548.31144   0   0   0   0 .000000      0.03086     11.38138       0.271    0  3  3  1  1    0 -3 -3 -1  7   3897.08  1.28E-25
 41  2   4582.46081   24   4582.49294   0   0   0   0 .000000      0.03213     11.35861       0.283    0  3  3  1  1    0 -3 -3 -1  7   3898.46  1.11E-25
 42  1   4617.47491   24   4617.50618   0   0   0   0 .000000      0.03127     11.33655       0.276    0  3  3  1  1    0 -3 -3 -1  7   3899.87  9.66E-26
 43  2   4653.31891   24   4653.35099   0   0   0   0 .000000      0.03208     11.31530       0.284    0  3  3  1  1    0 -3 -3 -1  7   3901.32  8.33E-26
 44  1   4689.99574   24   4690.02725   0   0   0   0 .000000      0.03151     11.29496       0.279    0  3  3  1  1    0 -3 -3 -1  7   3902.80  7.15E-26
 45  2   4727.50321   24   4727.53480   0   0   0   0 .000000      0.03159     11.27563       0.280    0  3  3  1  1    0 -3 -3 -1  7   3904.30  6.11E-26
 46  1   4765.84164   24   4765.87350   0   0   0   0 .000000      0.03186     11.25740       0.283    0  3  3  1  1    0 -3 -3 -1  7   3905.84  5.20E-26
 47  2   4805.01083   24   4805.04318   0   0   0   0 .000000      0.03235     11.24039       0.288    0  3  3  1  1    0 -3 -3 -1  7   3907.41  4.40E-26
 48  1   4845.00835   24   4845.04369   0   0   0   0 .000000      0.03534     11.22471       0.315    0  3  3  1  1    0 -3 -3 -1  7   3909.01  3.71E-26
 49  2   4885.84260   24   4885.87488   0   0   0   0 .000000      0.03228     11.21046       0.288    0  3  3  1  1    0 -3 -3 -1  7   3910.64  3.12E-26
 51  2   4969.99654   24   4970.02860   0   0   0   0 .000000      0.03206     11.18671       0.287    0  3  3  1  1    0 -3 -3 -1  7   3914.00  2.16E-26
 52  1   5013.31918   24   5013.35080   0   0   0   0 .000000      0.03162     11.17744       0.283    0  3  3  1  1    0 -3 -3 -1  7   3915.72  1.79E-26
  3  1   3869.25560   32   3869.28553   0   0   0   0 .000000      0.02993     12.09530       0.247    0  3  3  1  2    0 -3 -3 -1  7   3869.26  3.98E-25
  4  2   3872.59478   35   3872.62414   0   0   0   0 .000000      0.02936     12.10307       0.243    0  3  3  1  2    0 -3 -3 -1  7   3869.39  3.02E-25
  5  1   3876.76672   36   3876.79738   0   0   0   0 .000000      0.03066     12.11279       0.253    0  3  3  1  2    0 -3 -3 -1  7   3869.57  3.20E-25
  6  2   3881.77538   37   3881.80523   0   0   0   0 .000000      0.02985     12.12448       0.246    0  3  3  1  2    0 -3 -3 -1  7   3869.78  3.95E-25
  7  1   3887.61702   37   3887.64767   0   0   0   0 .000000      0.03065     12.13815       0.252    0  3  3  1  2    0 -3 -3 -1  7   3870.02  4.60E-25
  8  2   3894.29260   37   3894.32467   0   0   0   0 .000000      0.03207     12.15380       0.264    0  3  3  1  2    0 -3 -3 -1  7   3870.29  5.16E-25
  9  1   3901.80613   37   3901.83620   0   0   0   0 .000000      0.03007     12.17145       0.247    0  3  3  1  2    0 -3 -3 -1  7   3870.61  5.63E-25
 10  2   3910.15193   37   3910.18224   0   0   0   0 .000000      0.03031     12.19112       0.249    0  3  3  1  2    0 -3 -3 -1  7   3870.95  6.02E-25
 11  1   3919.33227   37   3919.36274   0   0   0   0 .000000      0.03047     12.21282       0.250    0  3  3  1  2    0 -3 -3 -1  7   3871.33  6.33E-25
 12  2   3929.34734   37   3929.37767   0   0   0   0 .000000      0.03033     12.23657       0.248    0  3  3  1  2    0 -3 -3 -1  7   3871.75  6.69E-25
 13  1   3940.19665   37   3940.22699   0   0   0   0 .000000      0.03034     12.26241       0.247    0  3  3  1  2    0 -3 -3 -1  7   3872.20  6.97E-25
 14  2   3951.88099   37   3951.91065   0   0   0   0 .000000      0.02966     12.29033       0.241    0  3  3  1  2    0 -3 -3 -1  7   3872.68  7.17E-25
 15  1   3964.39940   37   3964.42859   0   0   0   0 .000000      0.02919     12.32036       0.237    0  3  3  1  2    0 -3 -3 -1  7   3873.20  7.30E-25
 16  2   3977.74983   37   3977.78077   0   0   0   0 .000000      0.03094     12.35254       0.250    0  3  3  1  2    0 -3 -3 -1  7   3873.75  7.36E-25
 17  1   3991.93722   37   3991.96712   0   0   0   0 .000000      0.02990     12.38689       0.241    0  3  3  1  2    0 -3 -3 -1  7   3874.34  7.36E-25
 18  2   4006.95756   37   4006.98758   0   0   0   0 .000000      0.03002     12.42343       0.242    0  3  3  1  2    0 -3 -3 -1  7   3874.96  7.29E-25
 19  1   4022.81102   37   4022.84210   0   0   0   0 .000000      0.03108     12.46219       0.249    0  3  3  1  2    0 -3 -3 -1  7   3875.61  7.17E-25
 20  2   4039.49854   37   4039.53059   0   0   0   0 .000000      0.03205     12.50320       0.256    0  3  3  1  2    0 -3 -3 -1  7   3876.30  7.01E-25
 21  1   4057.02129   37   4057.05299   0   0   0   0 .000000      0.03170     12.54650       0.253    0  3  3  1  2    0 -3 -3 -1  7   3877.02  6.79E-25
 22  2   4075.37821   37   4075.40921   0   0   0   0 .000000      0.03100     12.59210       0.246    0  3  3  1  2    0 -3 -3 -1  7   3877.78  6.54E-25
 23  1   4094.56737   37   4094.59919   0   0   0   0 .000000      0.03182     12.64005       0.252    0  3  3  1  2    0 -3 -3 -1  7   3878.57  6.26E-25
 24  2   4114.59132   37   4114.62282   0   0   0   0 .000000      0.03150     12.69037       0.248    0  3  3  1  2    0 -3 -3 -1  7   3879.39  5.96E-25
 25  1   4135.44849   37   4135.48003   0   0   0   0 .000000      0.03154     12.74310       0.247    0  3  3  1  2    0 -3 -3 -1  7   3880.25  5.63E-25
 26  2   4157.13846   37   4157.17071   0   0   0   0 .000000      0.03225     12.79827       0.252    0  3  3  1  2    0 -3 -3 -1  7   3881.14  5.30E-25
 27  1   4179.66313   37   4179.69477   0   0   0   0 .000000      0.03164     12.85593       0.246    0  3  3  1  2    0 -3 -3 -1  7   3882.06  4.95E-25
 28  2   4203.02038   37   4203.05211   0   0   0   0 .000000      0.03173     12.91609       0.246    0  3  3  1  2    0 -3 -3 -1  7   3883.02  4.60E-25
 29  1   4227.21134   37   4227.24263   0   0   0   0 .000000      0.03129     12.97880       0.241    0  3  3  1  2    0 -3 -3 -1  7   3884.01  4.26E-25
 30  2   4252.23389   37   4252.26621   0   0   0   0 .000000      0.03232     13.04409       0.248    0  3  3  1  2    0 -3 -3 -1  7   3885.03  3.91E-25
 31  1   4278.09026   37   4278.12272   0   0   0   0 .000000      0.03246     13.11200       0.248    0  3  3  1  2    0 -3 -3 -1  7   3886.09  3.58E-25
 32  2   4304.77972   37   4304.81207   0   0   0   0 .000000      0.03235     13.18256       0.245    0  3  3  1  2    0 -3 -3 -1  7   3887.18  3.26E-25
 33  1   4332.30259   37   4332.33413   0   0   0   0 .000000      0.03154     13.25582       0.238    0  3  3  1  2    0 -3 -3 -1  7   3888.30  2.95E-25
 34  2   4360.65669   37   4360.68876   0   0   0   0 .000000      0.03207     13.33180       0.241    0  3  3  1  2    0 -3 -3 -1  7   3889.46  2.66E-25
 35  1   4389.84469   37   4389.87583   0   0   0   0 .000000      0.03114     13.41054       0.232    0  3  3  1  2    0 -3 -3 -1  7   3890.64  2.38E-25
 36  2   4419.86206   37   4419.89521   0   0   0   0 .000000      0.03315     13.49208       0.246    0  3  3  1  2    0 -3 -3 -1  7   3891.86  2.12E-25
 37  1   4450.71447   37   4450.74675   0   0   0   0 .000000      0.03228     13.57645       0.238    0  3  3  1  2    0 -3 -3 -1  7   3893.11  1.88E-25
 38  2   4482.39713   37   4482.43031   0   0   0   0 .000000      0.03318     13.66368       0.243    0  3  3  1  2    0 -3 -3 -1  7   3894.40  1.66E-25
 39  1   4514.91296   37   4514.94574   0   0   0   0 .000000      0.03278     13.75382       0.238    0  3  3  1  2    0 -3 -3 -1  7   3895.71  1.46E-25
 40  2   4548.26041   37   4548.29287   0   0   0   0 .000000      0.03246     13.84689       0.234    0  3  3  1  2    0 -3 -3 -1  7   3897.06  1.28E-25
 41  1   4582.43867   37   4582.47157   0   0   0   0 .000000      0.03290     13.94294       0.236    0  3  3  1  2    0 -3 -3 -1  7   3898.44  1.11E-25
 42  2   4617.44947   37   4617.48164   0   0   0   0 .000000      0.03217     14.04198       0.229    0  3  3  1  2    0 -3 -3 -1  7   3899.85  9.66E-26
 43  1   4653.28978   37   4653.32292   0   0   0   0 .000000      0.03314     14.14404       0.234    0  3  3  1  2    0 -3 -3 -1  7   3901.29  8.33E-26
 44  2   4689.96244   37   4689.99527   0   0   0   0 .000000      0.03283     14.24920       0.230    0  3  3  1  2    0 -3 -3 -1  7   3902.76  7.15E-26
 45  1   4727.46859   37   4727.49847   0   0   0   0 .000000      0.02988     14.35744       0.208    0  3  3  1  2    0 -3 -3 -1  7   3904.27  6.11E-26
 46  2   4765.80083   37   4765.83234   0   0   0   0 .000000      0.03151     14.46881       0.218    0  3  3  1  2    0 -3 -3 -1  7   3905.80  5.20E-26
 47  1   4804.96464   37   4804.99671   0   0   0   0 .000000      0.03207     14.58333       0.220    0  3  3  1  2    0 -3 -3 -1  7   3907.36  4.41E-26
 50  2   4927.43626   37   4927.47077   0   0   0   0 .000000      0.03451     14.94611       0.231    0  3  3  1  2    0 -3 -3 -1  7   3912.24  2.60E-26
 52  2   5013.23802   37   5013.26890   0   0   0   0 .000000      0.03088     15.20424       0.203    0  3  3  1  2    0 -3 -3 -1  7   3915.64  1.79E-26
 53  1   5057.37945   37   5057.41195   0   0   0   0 .000000      0.03250     15.33826       0.212    0  3  3  1  2    0 -3 -3 -1  7   3917.38  1.48E-26
  4  1   5981.30944   67   5981.35094   0   0   0   0 .000000      0.04150     11.41147       0.364    0  3  3  2  1    0 -3 -3 -2  8   5978.11  3.93E-28
  5  2   5985.45259   74   5985.49195   0   0   0   0 .000000      0.03936     11.40597       0.345    0  3  3  2  1    0 -3 -3 -2  8   5978.25  4.19E-28
  6  1   5990.42125   80   5990.46113   0   0   0   0 .000000      0.03988     11.39940       0.350    0  3  3  2  1    0 -3 -3 -2  8   5978.42  5.17E-28
  8  1   6002.84310   86   6002.88389   0   0   0   0 .000000      0.04079     11.38307       0.358    0  3  3  2  1    0 -3 -3 -2  8   5978.84  6.77E-28
  9  2   6010.29940   87   6010.33742   0   0   0   0 .000000      0.03802     11.37334       0.334    0  3  3  2  1    0 -3 -3 -2  8   5979.10  7.40E-28
 10  1   6018.57894   88   6018.61901   0   0   0   0 .000000      0.04007     11.36259       0.353    0  3  3  2  1    0 -3 -3 -2  8   5979.38  7.92E-28
 11  2   6027.68898   88   6027.72862   0   0   0   0 .000000      0.03964     11.35084       0.349    0  3  3  2  1    0 -3 -3 -2  8   5979.69  8.34E-28
 12  1   6037.62674   88   6037.66622   0   0   0   0 .000000      0.03948     11.33812       0.348    0  3  3  2  1    0 -3 -3 -2  8   5980.03  8.66E-28
 13  2   6048.39374   88   6048.43177   0   0   0   0 .000000      0.03803     11.32444       0.336    0  3  3  2  1    0 -3 -3 -2  8   5980.39  8.99E-28
 14  1   6059.98625   88   6060.02521   0   0   0   0 .000000      0.03896     11.30983       0.345    0  3  3  2  1    0 -3 -3 -2  8   5980.79  9.25E-28
 16  1   6085.65647   88   6085.69561   0   0   0   0 .000000      0.03914     11.27794       0.347    0  3  3  2  1    0 -3 -3 -2  8   5981.66  9.49E-28
 18  1   6114.63668   88   6114.67698   0   0   0   0 .000000      0.04030     11.24271       0.358    0  3  3  2  1    0 -3 -3 -2  8   5982.64  9.40E-28
 19  2   6130.36945   88   6130.40914   0   0   0   0 .000000      0.03969     11.22393       0.354    0  3  3  2  1    0 -3 -3 -2  8   5983.17  9.24E-28
 20  1   6146.92708   88   6146.96888   0   0   0   0 .000000      0.04180     11.20444       0.373    0  3  3  2  1    0 -3 -3 -2  8   5983.73  9.02E-28
 21  2   6164.31316   88   6164.35605   0   0   0   0 .000000      0.04289     11.18422       0.384    0  3  3  2  1    0 -3 -3 -2  8   5984.31  8.75E-28
 22  1   6182.53000   88   6182.57068   0   0   0   0 .000000      0.04068     11.16338       0.364    0  3  3  2  1    0 -3 -3 -2  8   5984.93  8.42E-28
 23  2   6201.57058   88   6201.61265   0   0   0   0 .000000      0.04207     11.14195       0.378    0  3  3  2  1    0 -3 -3 -2  8   5985.57  8.06E-28
 24  1   6221.43967   88   6221.48188   0   0   0   0 .000000      0.04221     11.11997       0.380    0  3  3  2  1    0 -3 -3 -2  8   5986.24  7.67E-28
 25  2   6242.13610   88   6242.17830   0   0   0   0 .000000      0.04220     11.09750       0.380    0  3  3  2  1    0 -3 -3 -2  8   5986.94  7.25E-28
 26  1   6263.65965   88   6263.70182   0   0   0   0 .000000      0.04217     11.07458       0.381    0  3  3  2  1    0 -3 -3 -2  8   5987.66  6.82E-28
 27  2   6286.01274   88   6286.05235   0   0   0   0 .000000      0.03961     11.05128       0.358    0  3  3  2  1    0 -3 -3 -2  8   5988.41  6.37E-28
 28  1   6309.18986   88   6309.22980   0   0   0   0 .000000      0.03994     11.02765       0.362    0  3  3  2  1    0 -3 -3 -2  8   5989.19  5.92E-28
 29  2   6333.19322   88   6333.23407   0   0   0   0 .000000      0.04085     11.00376       0.371    0  3  3  2  1    0 -3 -3 -2  8   5989.99  5.48E-28
 30  1   6358.02168   88   6358.06508   0   0   0   0 .000000      0.04340     10.97966       0.395    0  3  3  2  1    0 -3 -3 -2  8   5990.82  5.04E-28
 31  2   6383.67987   88   6383.72271   0   0   0   0 .000000      0.04284     10.95543       0.391    0  3  3  2  1    0 -3 -3 -2  8   5991.68  4.61E-28
 33  2   6437.47640   88   6437.51745   0   0   0   0 .000000      0.04105     10.90684       0.376    0  3  3  2  1    0 -3 -3 -2  8   5993.48  3.80E-28
 34  1   6465.61184   88   6465.65433   0   0   0   0 .000000      0.04249     10.88262       0.390    0  3  3  2  1    0 -3 -3 -2  8   5994.41  3.42E-28
 36  1   6524.36463   88   6524.40657   0   0   0   0 .000000      0.04194     10.83475       0.387    0  3  3  2  1    0 -3 -3 -2  8   5996.36  2.74E-28
 38  1   6586.41845   88   6586.46264   0   0   0   0 .000000      0.04419     10.78817       0.410    0  3  3  2  1    0 -3 -3 -2  8   5998.42  2.15E-28
 40  1   6651.78036   88   6651.82154   0   0   0   0 .000000      0.04118     10.74355       0.383    0  3  3  2  1    0 -3 -3 -2  8   6000.58  1.65E-28
 42  1   6720.43799   88   6720.48224   0   0   0   0 .000000      0.04425     10.70166       0.414    0  3  3  2  1    0 -3 -3 -2  8   6002.84  1.25E-28
  3  1   5977.99791   86   5978.03812   0   0   0   0 .000000      0.04021     -4.26565      -0.943    0  3  3  2  2    0 -3 -3 -2  8   5978.00  5.18E-28
  4  2   5981.31040   97   5981.35095   0   0   0   0 .000000      0.04055     -4.29182      -0.945    0  3  3  2  2    0 -3 -3 -2  8   5978.11  3.93E-28
  5  1   5985.45252  104   5985.49196   0   0   0   0 .000000      0.03944     -4.32442      -0.912    0  3  3  2  2    0 -3 -3 -2  8   5978.25  4.19E-28
  6  2   5990.42046  110   5990.46113   0   0   0   0 .000000      0.04067     -4.36338      -0.932    0  3  3  2  2    0 -3 -3 -2  8   5978.42  5.17E-28
  7  1   5996.21695  113   5996.25845   0   0   0   0 .000000      0.04150     -4.40861      -0.941    0  3  3  2  2    0 -3 -3 -2  8   5978.62  6.03E-28
  8  2   6002.84494  116   6002.88389   0   0   0   0 .000000      0.03895     -4.46001      -0.873    0  3  3  2  2    0 -3 -3 -2  8   5978.84  6.77E-28
  9  1   6010.29754  117   6010.33742   0   0   0   0 .000000      0.03988     -4.51748      -0.883    0  3  3  2  2    0 -3 -3 -2  8   5979.10  7.40E-28
 10  2   6018.57797  118   6018.61901   0   0   0   0 .000000      0.04104     -4.58083      -0.896    0  3  3  2  2    0 -3 -3 -2  8   5979.38  7.92E-28
 11  1   6027.68843  118   6027.72862   0   0   0   0 .000000      0.04019     -4.64998      -0.864    0  3  3  2  2    0 -3 -3 -2  8   5979.69  8.34E-28
 12  2   6037.62635  118   6037.66621   0   0   0   0 .000000      0.03986     -4.72476      -0.844    0  3  3  2  2    0 -3 -3 -2  8   5980.03  8.66E-28
 13  1   6048.39253  118   6048.43175   0   0   0   0 .000000      0.03922     -4.80497      -0.816    0  3  3  2  2    0 -3 -3 -2  8   5980.39  8.99E-28
 14  2   6059.98349  118   6060.02518   0   0   0   0 .000000      0.04169     -4.89045      -0.852    0  3  3  2  2    0 -3 -3 -2  8   5980.78  9.25E-28
 15  1   6072.40881  118   6072.44645   0   0   0   0 .000000      0.03764     -4.98102      -0.756    0  3  3  2  2    0 -3 -3 -2  8   5981.21  9.41E-28
 16  2   6085.65772  118   6085.69552   0   0   0   0 .000000      0.03780     -5.07642      -0.745    0  3  3  2  2    0 -3 -3 -2  8   5981.66  9.49E-28
 18  2   6114.63697  118   6114.67680   0   0   0   0 .000000      0.03983     -5.28103      -0.754    0  3  3  2  2    0 -3 -3 -2  8   5982.64  9.40E-28
 19  1   6130.36984  118   6130.40889   0   0   0   0 .000000      0.03905     -5.38969      -0.724    0  3  3  2  2    0 -3 -3 -2  8   5983.17  9.24E-28
 20  2   6146.92665  118   6146.96851   0   0   0   0 .000000      0.04186     -5.50228      -0.761    0  3  3  2  2    0 -3 -3 -2  8   5983.73  9.02E-28
 21  1   6164.31415  118   6164.35560   0   0   0   0 .000000      0.04145     -5.61870      -0.738    0  3  3  2  2    0 -3 -3 -2  8   5984.31  8.75E-28
 22  2   6182.53031  118   6182.57008   0   0   0   0 .000000      0.03977     -5.73860      -0.693    0  3  3  2  2    0 -3 -3 -2  8   5984.93  8.42E-28
 23  1   6201.57025  118   6201.61187   0   0   0   0 .000000      0.04162     -5.86137      -0.710    0  3  3  2  2    0 -3 -3 -2  8   5985.57  8.06E-28
 24  2   6221.43912  118   6221.48088   0   0   0   0 .000000      0.04176     -5.98713      -0.698    0  3  3  2  2    0 -3 -3 -2  8   5986.24  7.67E-28
 25  1   6242.13647  118   6242.17703   0   0   0   0 .000000      0.04056     -6.11607      -0.663    0  3  3  2  2    0 -3 -3 -2  8   5986.94  7.25E-28
 26  2   6263.66208  118   6263.70022   0   0   0   0 .000000      0.03814     -6.24717      -0.610    0  3  3  2  2    0 -3 -3 -2  8   5987.66  6.82E-28
 27  1   6286.00699  118   6286.05035   0   0   0   0 .000000      0.04336     -6.38044      -0.680    0  3  3  2  2    0 -3 -3 -2  8   5988.41  6.37E-28
 28  2   6309.18741  118   6309.22733   0   0   0   0 .000000      0.03992     -6.51569      -0.613    0  3  3  2  2    0 -3 -3 -2  8   5989.19  5.92E-28
 29  1   6333.19078  118   6333.23105   0   0   0   0 .000000      0.04027     -6.65263      -0.605    0  3  3  2  2    0 -3 -3 -2  8   5989.99  5.48E-28
 31  1   6383.67856  118   6383.71825   0   0   0   0 .000000      0.03969     -6.93084      -0.573    0  3  3  2  2    0 -3 -3 -2  8   5991.68  4.61E-28
 33  1   6437.46965  118   6437.51103   0   0   0   0 .000000      0.04138     -7.21338      -0.574    0  3  3  2  2    0 -3 -3 -2  8   5993.47  3.80E-28
 34  2   6465.60522  118   6465.64670   0   0   0   0 .000000      0.04148     -7.35580      -0.564    0  3  3  2  2    0 -3 -3 -2  8   5994.41  3.42E-28
 38  2   6586.40679  118   6586.44812   0   0   0   0 .000000      0.04133     -7.92950      -0.521    0  3  3  2  2    0 -3 -3 -2  8   5998.41  2.15E-28
 40  2   6651.76056  118   6651.80205   0   0   0   0 .000000      0.04149     -8.21693      -0.505    0  3  3  2  2    0 -3 -3 -2  8   6000.56  1.65E-28
  0  2   2278.19366    5   2278.22525   0   0   0   0 .000000      0.03159    100.56623       0.031    0  4  0  0  2    0 -4  0  0  4   2278.19  4.87E-26
  1  1   2279.03431    8   2279.06660   0   0   0   0 .000000      0.03229    100.57628       0.032    0  4  0  0  2    0 -4  0  0  4   2278.23  9.66E-26
  2  2   2280.71743    9   2280.74930   0   0   0   0 .000000      0.03187     -6.16250      -0.517    0  4  0  0  2    0 -4  0  0  4   2278.32  1.43E-25
  3  1   2283.24116   10   2283.27331   0   0   0   0 .000000      0.03215     -6.16313      -0.522    0  4  0  0  2    0 -4  0  0  4   2278.44  1.88E-25
  4  2   2286.60634   10   2286.63861   0   0   0   0 .000000      0.03227     -6.16403      -0.523    0  4  0  0  2    0 -4  0  0  4   2278.61  2.30E-25
  5  1   2290.81254   10   2290.84514   0   0   0   0 .000000      0.03260     -6.16526      -0.529    0  4  0  0  2    0 -4  0  0  4   2278.81  2.69E-25
  6  2   2295.86053   10   2295.89286   0   0   0   0 .000000      0.03233     -6.16688      -0.524    0  4  0  0  2    0 -4  0  0  4   2279.06  3.05E-25
  7  1   2301.74940   10   2301.78168   0   0   0   0 .000000      0.03228     -6.16897      -0.523    0  4  0  0  2    0 -4  0  0  4   2279.35  3.38E-25
  8  2   2308.47949   10   2308.51153   0   0   0   0 .000000      0.03204     -6.17163      -0.519    0  4  0  0  2    0 -4  0  0  4   2279.68  3.67E-25
  9  1   2316.05016   10   2316.08238   0   0   0   0 .000000      0.03222     -6.17483      -0.522    0  4  0  0  2    0 -4  0  0  4   2280.05  3.91E-25
 10  2   2324.46198   10   2324.49395   0   0   0   0 .000000      0.03197     -6.17902      -0.517    0  4  0  0  2    0 -4  0  0  4   2280.46  4.11E-25
 11  1   2333.71420   10   2333.74629   0   0   0   0 .000000      0.03209     -6.18404      -0.519    0  4  0  0  2    0 -4  0  0  4   2280.91  4.32E-25
 12  2   2343.80664   10   2343.83922   0   0   0   0 .000000      0.03258     -6.19011      -0.526    0  4  0  0  2    0 -4  0  0  4   2281.41  4.50E-25
 13  1   2354.74083   10   2354.77260   0   0   0   0 .000000      0.03177     -6.19740      -0.513    0  4  0  0  2    0 -4  0  0  4   2281.94  4.65E-25
 14  2   2366.51458   10   2366.54629   0   0   0   0 .000000      0.03171     -6.20606      -0.511    0  4  0  0  2    0 -4  0  0  4   2282.51  4.75E-25
 15  1   2379.12826   10   2379.16013   0   0   0   0 .000000      0.03187     -6.21627      -0.513    0  4  0  0  2    0 -4  0  0  4   2283.13  4.81E-25
 16  2   2392.58205   10   2392.61394   0   0   0   0 .000000      0.03189     -6.22822      -0.512    0  4  0  0  2    0 -4  0  0  4   2283.78  4.83E-25
 17  1   2406.87564   10   2406.90756   0   0   0   0 .000000      0.03192     -6.24211      -0.511    0  4  0  0  2    0 -4  0  0  4   2284.48  4.81E-25
 18  2   2422.00886   10   2422.04077   0   0   0   0 .000000      0.03191     -6.25820      -0.510    0  4  0  0  2    0 -4  0  0  4   2285.21  4.75E-25
 19  1   2437.98139   10   2438.01341   0   0   0   0 .000000      0.03202     -6.27655      -0.510    0  4  0  0  2    0 -4  0  0  4   2285.98  4.66E-25
 20  2   2454.79348   10   2454.82526   0   0   0   0 .000000      0.03178     -6.29756      -0.505    0  4  0  0  2    0 -4  0  0  4   2286.79  4.54E-25
 21  1   2472.44412   10   2472.47613   0   0   0   0 .000000      0.03201     -6.32126      -0.506    0  4  0  0  2    0 -4  0  0  4   2287.64  4.39E-25
 22  2   2490.93367   10   2490.96597   0   0   0   0 .000000      0.03230     -6.34761      -0.509    0  4  0  0  2    0 -4  0  0  4   2288.53  4.22E-25
 23  1   2510.26202   10   2510.29387   0   0   0   0 .000000      0.03185     -6.37824      -0.499    0  4  0  0  2    0 -4  0  0  4   2289.46  4.03E-25
 24  2   2530.42826   10   2530.45967   0   0   0   0 .000000      0.03141     -6.41323      -0.490    0  4  0  0  2    0 -4  0  0  4   2290.43  3.83E-25
 25  1   2551.43289   10   2551.46482   0   0   0   0 .000000      0.03193     -6.44932      -0.495    0  4  0  0  2    0 -4  0  0  4   2291.43  3.61E-25
 26  2   2573.27543   10   2573.30716   0   0   0   0 .000000      0.03173     -6.49074      -0.489    0  4  0  0  2    0 -4  0  0  4   2292.48  3.39E-25
 27  1   2595.95518   10   2595.98708   0   0   0   0 .000000      0.03190     -6.53639      -0.488    0  4  0  0  2    0 -4  0  0  4   2293.56  3.16E-25
 28  2   2619.47246   10   2619.50430   0   0   0   0 .000000      0.03184     -6.58653      -0.483    0  4  0  0  2    0 -4  0  0  4   2294.67  2.93E-25
 29  1   2643.82687   10   2643.85859   0   0   0   0 .000000      0.03172     -6.64138      -0.478    0  4  0  0  2    0 -4  0  0  4   2295.83  2.70E-25
 30  2   2669.01801   10   2669.04968   0   0   0   0 .000000      0.03167     -6.70117      -0.473    0  4  0  0  2    0 -4  0  0  4   2297.02  2.48E-25
 31  1   2695.04568   10   2695.07733   0   0   0   0 .000000      0.03165     -6.76610      -0.468    0  4  0  0  2    0 -4  0  0  4   2298.25  2.26E-25
 32  2   2721.90967   10   2721.94127   0   0   0   0 .000000      0.03160     -6.83639      -0.462    0  4  0  0  2    0 -4  0  0  4   2299.51  2.05E-25
 33  1   2749.60974   10   2749.64123   0   0   0   0 .000000      0.03149     -6.91223      -0.456    0  4  0  0  2    0 -4  0  0  4   2300.81  1.85E-25
 34  2   2778.14562   10   2778.17698   0   0   0   0 .000000      0.03136     -6.99381      -0.448    0  4  0  0  2    0 -4  0  0  4   2302.15  1.66E-25
 35  1   2807.51700   10   2807.54824   0   0   0   0 .000000      0.03124     -7.08129      -0.441    0  4  0  0  2    0 -4  0  0  4   2303.52  1.48E-25
 36  2   2837.72358   10   2837.75477   0   0   0   0 .000000      0.03119     -7.17484      -0.435    0  4  0  0  2    0 -4  0  0  4   2304.92  1.32E-25
 37  1   2868.76498   10   2868.79632   0   0   0   0 .000000      0.03134     -7.27459      -0.431    0  4  0  0  2    0 -4  0  0  4   2306.36  1.17E-25
 38  2   2900.64149   10   2900.67263   0   0   0   0 .000000      0.03114     -7.38066      -0.422    0  4  0  0  2    0 -4  0  0  4   2307.84  1.03E-25
 39  1   2933.35227   10   2933.38348   0   0   0   0 .000000      0.03121     -7.49319      -0.416    0  4  0  0  2    0 -4  0  0  4   2309.35  8.98E-26
 40  2   2966.89687   10   2966.92860   0   0   0   0 .000000      0.03173     -7.61224      -0.417    0  4  0  0  2    0 -4  0  0  4   2310.90  7.82E-26
 41  1   3001.27664   10   3001.30776   0   0   0   0 .000000      0.03112     -7.73792      -0.402    0  4  0  0  2    0 -4  0  0  4   2312.48  6.78E-26
 42  2   3036.48966   10   3036.52072   0   0   0   0 .000000      0.03106     -7.87028      -0.395    0  4  0  0  2    0 -4  0  0  4   2314.09  5.85E-26
 43  1   3072.53582   10   3072.56728   0   0   0   0 .000000      0.03146     -8.00939      -0.393    0  4  0  0  2    0 -4  0  0  4   2315.74  5.02E-26
 44  2   3109.41584   10   3109.44712   0   0   0   0 .000000      0.03128     -8.15525      -0.384    0  4  0  0  2    0 -4  0  0  4   2317.42  4.29E-26
 45  1   3147.12922   10   3147.16010   0   0   0   0 .000000      0.03088     -8.30791      -0.372    0  4  0  0  2    0 -4  0  0  4   2319.13  3.65E-26
 46  2   3185.67505   10   3185.70594   0   0   0   0 .000000      0.03089     -8.46737      -0.365    0  4  0  0  2    0 -4  0  0  4   2320.88  3.09E-26
 47  1   3225.05317   10   3225.08444   0   0   0   0 .000000      0.03127     -8.63363      -0.362    0  4  0  0  2    0 -4  0  0  4   2322.65  2.60E-26
 48  2   3265.26426   10   3265.29535   0   0   0   0 .000000      0.03109     -8.80669      -0.353    0  4  0  0  2    0 -4  0  0  4   2324.46  2.18E-26
 49  1   3306.30651   10   3306.33845   0   0   0   0 .000000      0.03194     -8.98649      -0.355    0  4  0  0  2    0 -4  0  0  4   2326.31  1.82E-26
 50  2   3348.18272   10   3348.21352   0   0   0   0 .000000      0.03080     -9.17302      -0.336    0  4  0  0  2    0 -4  0  0  4   2328.18  1.52E-26
 51  1   3390.88955   10   3390.92033   0   0   0   0 .000000      0.03078     -9.36624      -0.329    0  4  0  0  2    0 -4  0  0  4   2330.09  1.26E-26
 52  2   3434.42769   10   3434.45864   0   0   0   0 .000000      0.03095     -9.56609      -0.323    0  4  0  0  2    0 -4  0  0  4   2332.03  1.03E-26
 53  1   3478.79694   10   3478.82822   0   0   0   0 .000000      0.03128     -9.77252      -0.320    0  4  0  0  2    0 -4  0  0  4   2334.00  8.49E-27
 54  2   3523.99818   10   3524.02885   0   0   0   0 .000000      0.03067     -9.98545      -0.307    0  4  0  0  2    0 -4  0  0  4   2336.00  6.94E-27
 55  1   3570.02929   10   3570.06029   0   0   0   0 .000000      0.03100    -10.20482      -0.304    0  4  0  0  2    0 -4  0  0  4   2338.03  5.65E-27
 56  2   3616.89133   10   3616.92230   0   0   0   0 .000000      0.03097    -10.43055      -0.297    0  4  0  0  2    0 -4  0  0  4   2340.09  4.57E-27
 57  1   3664.58393   10   3664.61464   0   0   0   0 .000000      0.03071    -10.66257      -0.288    0  4  0  0  2    0 -4  0  0  4   2342.18  3.69E-27
 59  1   3762.45908   10   3762.48933   0   0   0   0 .000000      0.03025    -11.14511      -0.271    0  4  0  0  2    0 -4  0  0  4   2346.46  2.37E-27
 60  2   3812.64066   10   3812.67120   0   0   0   0 .000000      0.03054    -11.39546      -0.268    0  4  0  0  2    0 -4  0  0  4   2348.64  1.89E-27
  0  2   4403.72930   15   4403.76508   0   0   0   0 .000000      0.03578     77.13768       0.046    0  4  0  1  2    0 -4  0 -1  5   4403.73  5.19E-27
  1  1   4404.56465   27   4404.60009   0   0   0   0 .000000      0.03544     -2.38049      -1.489    0  4  0  1  2    0 -4  0 -1  5   4403.76  1.03E-26
  2  2   4406.23382   34   4406.27010   0   0   0   0 .000000      0.03628     -2.36532      -1.534    0  4  0  1  2    0 -4  0 -1  5   4403.83  1.52E-26
  3  1   4408.73878   41   4408.77508   0   0   0   0 .000000      0.03630     -2.34258      -1.550    0  4  0  1  2    0 -4  0 -1  5   4403.94  2.00E-26
  4  2   4412.07880   44   4412.11500   0   0   0   0 .000000      0.03620     -2.31229      -1.566    0  4  0  1  2    0 -4  0 -1  5   4404.08  2.45E-26
  5  1   4416.25408   47   4416.28982   0   0   0   0 .000000      0.03574     -2.27450      -1.571    0  4  0  1  2    0 -4  0 -1  5   4404.25  2.86E-26
  6  2   4421.26348   48   4421.29947   0   0   0   0 .000000      0.03599     -2.22922      -1.614    0  4  0  1  2    0 -4  0 -1  5   4404.46  3.25E-26
  7  1   4427.10824   49   4427.14388   0   0   0   0 .000000      0.03564     -2.17653      -1.638    0  4  0  1  2    0 -4  0 -1  5   4404.71  3.59E-26
  8  2   4433.78704   49   4433.82298   0   0   0   0 .000000      0.03594     -2.11646      -1.698    0  4  0  1  2    0 -4  0 -1  5   4404.99  3.89E-26
  9  1   4441.30036   49   4441.33671   0   0   0   0 .000000      0.03635     -2.04902      -1.774    0  4  0  1  2    0 -4  0 -1  5   4405.30  4.15E-26
 10  2   4449.64873   49   4449.68484   0   0   0   0 .000000      0.03611     -1.97443      -1.829    0  4  0  1  2    0 -4  0 -1  5   4405.65  4.36E-26
 11  1   4458.83146   49   4458.86738   0   0   0   0 .000000      0.03592     -1.89263      -1.898    0  4  0  1  2    0 -4  0 -1  5   4406.03  4.59E-26
 12  2   4468.84775   49   4468.88415   0   0   0   0 .000000      0.03640     -1.80374      -2.018    0  4  0  1  2    0 -4  0 -1  5   4406.45  4.78E-26
 13  1   4479.69878   49   4479.73503   0   0   0   0 .000000      0.03625     -1.70787      -2.123    0  4  0  1  2    0 -4  0 -1  5   4406.90  4.93E-26
 14  2   4491.38333   49   4491.41986   0   0   0   0 .000000      0.03653     -1.60510      -2.276    0  4  0  1  2    0 -4  0 -1  5   4407.38  5.04E-26
 15  1   4503.90229   49   4503.93849   0   0   0   0 .000000      0.03620     -1.49554      -2.420    0  4  0  1  2    0 -4  0 -1  5   4407.90  5.10E-26
 16  2   4517.25456   49   4517.29072   0   0   0   0 .000000      0.03616     -1.37931      -2.622    0  4  0  1  2    0 -4  0 -1  5   4408.45  5.11E-26
 17  1   4531.44011   49   4531.47639   0   0   0   0 .000000      0.03628     -1.25654      -2.887    0  4  0  1  2    0 -4  0 -1  5   4409.04  5.09E-26
 18  2   4546.45894   49   4546.49529   0   0   0   0 .000000      0.03635     -1.12737      -3.224    0  4  0  1  2    0 -4  0 -1  5   4409.66  5.03E-26
 19  1   4562.31063   49   4562.34723   0   0   0   0 .000000      0.03660     -0.99193      -3.689    0  4  0  1  2    0 -4  0 -1  5   4410.31  4.93E-26
 20  2   4578.99549   49   4579.03195   0   0   0   0 .000000      0.03646     -0.85041      -4.287    0  4  0  1  2    0 -4  0 -1  5   4411.00  4.80E-26
 21  1   4596.51291   49   4596.54924   0   0   0   0 .000000      0.03633     -0.70300      -5.168    0  4  0  1  2    0 -4  0 -1  5   4411.71  4.64E-26
 22  2   4614.86266   49   4614.89894   0   0   0   0 .000000      0.03628     -0.54988      -6.598    0  4  0  1  2    0 -4  0 -1  5   4412.46  4.46E-26
 23  1   4634.04384   49   4634.07987   0   0   0   0 .000000      0.03603     -0.39241      -9.183    0  4  0  1  2    0 -4  0 -1  5   4413.24  4.24E-26
 24  2   4654.05567   49   4654.09083   0   0   0   0 .000000      0.03516     -0.23275     -15.106    0  4  0  1  2    0 -4  0 -1  5   4414.06  3.95E-26
 25  1   4674.88915   49   4674.92325   0   0   0   0 .000000      0.03410     -0.08937     -38.154    0  4  0  1  2    0 -4  0 -1  5   4414.89  5.11E-26
 26  2   4696.59511   50   4696.63114   0   0   0   0 .000000      0.03603      0.14801      24.342    0  4  0  1  2    0 -4  0 -1  5   4415.80  3.36E-26
 27  1   4719.09773   50   4719.13405   0   0   0   0 .000000      0.03632      0.31820      11.415    0  4  0  1  2    0 -4  0 -1  5   4416.70  3.31E-26
 28  2   4742.43518   50   4742.47200   0   0   0   0 .000000      0.03682      0.50159       7.340    0  4  0  1  2    0 -4  0 -1  5   4417.64  3.10E-26
 29  1   4766.60529   50   4766.64155   0   0   0   0 .000000      0.03626      0.69169       5.243    0  4  0  1  2    0 -4  0 -1  5   4418.61  2.87E-26
 30  2   4791.60551   50   4791.64190   0   0   0   0 .000000      0.03639      0.88726       4.102    0  4  0  1  2    0 -4  0 -1  5   4419.61  2.64E-26
 31  1   4817.43616   50   4817.47265   0   0   0   0 .000000      0.03649      1.08784       3.354    0  4  0  1  2    0 -4  0 -1  5   4420.64  2.42E-26
 32  2   4844.09719   50   4844.13344   0   0   0   0 .000000      0.03625      1.29315       2.803    0  4  0  1  2    0 -4  0 -1  5   4421.70  2.20E-26
 33  1   4871.58774   50   4871.62400   0   0   0   0 .000000      0.03626      1.50299       2.412    0  4  0  1  2    0 -4  0 -1  5   4422.79  1.99E-26
 34  2   4899.90760   50   4899.94406   0   0   0   0 .000000      0.03646      1.71722       2.123    0  4  0  1  2    0 -4  0 -1  5   4423.91  1.79E-26
 35  1   4929.05742   50   4929.09335   0   0   0   0 .000000      0.03593      1.93569       1.856    0  4  0  1  2    0 -4  0 -1  5   4425.06  1.61E-26
 36  2   4959.03512   50   4959.07163   0   0   0   0 .000000      0.03651      2.15829       1.691    0  4  0  1  2    0 -4  0 -1  5   4426.24  1.43E-26
 37  1   4989.84211   50   4989.87864   0   0   0   0 .000000      0.03653      2.38490       1.532    0  4  0  1  2    0 -4  0 -1  5   4427.44  1.27E-26
 38  2   5021.47761   50   5021.51413   0   0   0   0 .000000      0.03652      2.61544       1.396    0  4  0  1  2    0 -4  0 -1  5   4428.68  1.12E-26
 39  1   5053.94094   50   5053.97788   0   0   0   0 .000000      0.03694      2.84980       1.296    0  4  0  1  2    0 -4  0 -1  5   4429.94  9.88E-27
 40  2   5087.23290   50   5087.26963   0   0   0   0 .000000      0.03673      3.08790       1.190    0  4  0  1  2    0 -4  0 -1  5   4431.23  8.65E-27
 41  1   5121.35271   50   5121.38916   0   0   0   0 .000000      0.03645      3.32966       1.095    0  4  0  1  2    0 -4  0 -1  5   4432.55  7.53E-27
 42  2   5156.30015   50   5156.33622   0   0   0   0 .000000      0.03607      3.57503       1.009    0  4  0  1  2    0 -4  0 -1  5   4433.90  6.52E-27
 43  1   5192.07364   50   5192.11062   0   0   0   0 .000000      0.03698      3.82395       0.967    0  4  0  1  2    0 -4  0 -1  5   4435.27  5.63E-27
 44  2   5228.67576   50   5228.71206   0   0   0   0 .000000      0.03630      4.07630       0.891    0  4  0  1  2    0 -4  0 -1  5   4436.68  4.83E-27
 45  1   5266.10345   50   5266.14038   0   0   0   0 .000000      0.03693      4.33210       0.853    0  4  0  1  2    0 -4  0 -1  5   4438.10  4.13E-27
 46  2   5304.35811   50   5304.39534   0   0   0   0 .000000      0.03723      4.59127       0.811    0  4  0  1  2    0 -4  0 -1  5   4439.56  3.52E-27
 47  1   5343.43947   50   5343.47670   0   0   0   0 .000000      0.03723      4.85379       0.767    0  4  0  1  2    0 -4  0 -1  5   4441.04  2.98E-27
 48  2   5383.34753   50   5383.38425   0   0   0   0 .000000      0.03672      5.11961       0.717    0  4  0  1  2    0 -4  0 -1  5   4442.55  2.51E-27
 49  1   5424.08019   50   5424.11777   0   0   0   0 .000000      0.03758      5.38870       0.697    0  4  0  1  2    0 -4  0 -1  5   4444.08  2.11E-27
 50  2   5465.64039   50   5465.67703   0   0   0   0 .000000      0.03664      5.66103       0.647    0  4  0  1  2    0 -4  0 -1  5   4445.64  1.76E-27
 51  1   5508.02556   50   5508.06180   0   0   0   0 .000000      0.03624      5.93657       0.611    0  4  0  1  2    0 -4  0 -1  5   4447.23  1.47E-27
 52  2   5551.23458   50   5551.27188   0   0   0   0 .000000      0.03730      6.21531       0.600    0  4  0  1  2    0 -4  0 -1  5   4448.83  1.21E-27
 53  1   5595.26925   50   5595.30701   0   0   0   0 .000000      0.03776      6.49721       0.581    0  4  0  1  2    0 -4  0 -1  5   4450.47  1.00E-27
 54  2   5640.13069   50   5640.16698   0   0   0   0 .000000      0.03629      6.78225       0.535    0  4  0  1  2    0 -4  0 -1  5   4452.13  8.22E-28
  2  2   6503.06277   88   6503.11047   0   0   0   0 .000000      0.04770     -5.51905      -0.864    0  4  0  2  2    0 -4  0 -2  6   6500.66  2.26E-29
  3  1   6505.54854  107   6505.59639   0   0   0   0 .000000      0.04785     -5.51968      -0.867    0  4  0  2  2    0 -4  0 -2  6   6500.75  2.97E-29
  4  2   6508.86326  120   6508.91089   0   0   0   0 .000000      0.04763     -5.52057      -0.863    0  4  0  2  2    0 -4  0 -2  6   6500.86  3.64E-29
  5  1   6513.00688  131   6513.05394   0   0   0   0 .000000      0.04706     -5.52180      -0.852    0  4  0  2  2    0 -4  0 -2  6   6501.01  4.27E-29
  7  1   6523.77868  144   6523.82538   0   0   0   0 .000000      0.04670     -5.52550      -0.845    0  4  0  2  2    0 -4  0 -2  6   6501.38  5.36E-29
  8  2   6530.40591  147   6530.45363   0   0   0   0 .000000      0.04772     -5.52818      -0.863    0  4  0  2  2    0 -4  0 -2  6   6501.61  5.82E-29
  9  1   6537.86372  150   6537.91017   0   0   0   0 .000000      0.04645     -5.53141      -0.840    0  4  0  2  2    0 -4  0 -2  6   6501.86  6.21E-29
 10  2   6546.14652  151   6546.19474   0   0   0   0 .000000      0.04822     -5.53563      -0.871    0  4  0  2  2    0 -4  0 -2  6   6502.15  6.53E-29
 11  1   6555.25871  152   6555.30737   0   0   0   0 .000000      0.04866     -5.54070      -0.878    0  4  0  2  2    0 -4  0 -2  6   6502.46  6.79E-29
 12  2   6565.19973  152   6565.24788   0   0   0   0 .000000      0.04815     -5.54684      -0.868    0  4  0  2  2    0 -4  0 -2  6   6502.80  7.05E-29
 13  1   6575.97030  152   6576.01613   0   0   0   0 .000000      0.04583     -5.55422      -0.825    0  4  0  2  2    0 -4  0 -2  6   6503.17  7.27E-29
 14  2   6587.56435  152   6587.61198   0   0   0   0 .000000      0.04763     -5.56300      -0.856    0  4  0  2  2    0 -4  0 -2  6   6503.56  7.42E-29
 15  1   6599.98686  152   6600.03527   0   0   0   0 .000000      0.04841     -5.57336      -0.869    0  4  0  2  2    0 -4  0 -2  6   6503.99  7.51E-29
 16  2   6613.23875  152   6613.28582   0   0   0   0 .000000      0.04707     -5.58550      -0.843    0  4  0  2  2    0 -4  0 -2  6   6504.44  7.53E-29
 18  2   6642.22041  152   6642.26798   0   0   0   0 .000000      0.04757     -5.61597      -0.847    0  4  0  2  2    0 -4  0 -2  6   6505.42  7.40E-29
 19  1   6657.95202  152   6657.99922   0   0   0   0 .000000      0.04720     -5.63462      -0.838    0  4  0  2  2    0 -4  0 -2  6   6505.95  7.26E-29
 20  2   6674.50970  152   6674.55694   0   0   0   0 .000000      0.04724     -5.65599      -0.835    0  4  0  2  2    0 -4  0 -2  6   6506.51  7.07E-29
 21  1   6691.89336  152   6691.94097   0   0   0   0 .000000      0.04761     -5.68009      -0.838    0  4  0  2  2    0 -4  0 -2  6   6507.09  6.84E-29
 22  2   6710.10293  152   6710.15125   0   0   0   0 .000000      0.04832     -5.70690      -0.847    0  4  0  2  2    0 -4  0 -2  6   6507.70  6.58E-29
 23  1   6729.13931  152   6729.18688   0   0   0   0 .000000      0.04757     -5.73801      -0.829    0  4  0  2  2    0 -4  0 -2  6   6508.34  6.29E-29
 24  2   6748.99936  152   6749.04772   0   0   0   0 .000000      0.04836     -5.77350      -0.838    0  4  0  2  2    0 -4  0 -2  6   6509.00  5.97E-29
 25  1   6769.68699  152   6769.73516   0   0   0   0 .000000      0.04817     -5.81021      -0.829    0  4  0  2  2    0 -4  0 -2  6   6509.69  5.64E-29
 26  2   6791.19811  152   6791.24710   0   0   0   0 .000000      0.04899     -5.85224      -0.837    0  4  0  2  2    0 -4  0 -2  6   6510.40  5.30E-29
 27  1   6813.53766  152   6813.58390   0   0   0   0 .000000      0.04624     -5.89855      -0.784    0  4  0  2  2    0 -4  0 -2  6   6511.14  4.95E-29
 28  2   6836.69639  152   6836.74532   0   0   0   0 .000000      0.04893     -5.94937      -0.823    0  4  0  2  2    0 -4  0 -2  6   6511.90  4.60E-29
 29  1   6860.68322  152   6860.73111   0   0   0   0 .000000      0.04789     -6.00491      -0.798    0  4  0  2  2    0 -4  0 -2  6   6512.68  4.25E-29
 30  2   6885.49312  152   6885.54101   0   0   0   0 .000000      0.04789     -6.06540      -0.790    0  4  0  2  2    0 -4  0 -2  6   6513.49  3.91E-29
 31  1   6911.12481  152   6911.17479   0   0   0   0 .000000      0.04998      5.87567       0.851    0  4  0  2  2    0 -4  0 -2  6   6514.32  3.57E-29
 32  2   6937.58232  152   6937.63219   0   0   0   0 .000000      0.04987      5.37219       0.928    0  4  0  2  2    0 -4  0 -2  6   6515.18  3.25E-29
 33  1   6964.86234  152   6964.91295   0   0   0   0 .000000      0.05061      4.85102       1.043    0  4  0  2  2    0 -4  0 -2  6   6516.06  2.94E-29
 34  2   6992.96682  152   6993.01683   0   0   0   0 .000000      0.05001      4.31204       1.160    0  4  0  2  2    0 -4  0 -2  6   6516.97  2.65E-29
 35  1   7021.89559  152   7021.94360   0   0   0   0 .000000      0.04801      3.75515       1.278    0  4  0  2  2    0 -4  0 -2  6   6517.90  2.38E-29
 40  2   7178.86339  152   7178.91223   0   0   0   0 .000000      0.04884      0.69898       6.987    0  4  0  2  2    0 -4  0 -2  6   6522.86  1.28E-29
 43  1   7282.90437  151   7282.95294   0   0   0   0 .000000      0.04857     -1.35466      -3.586    0  4  0  2  2    0 -4  0 -2  6   6526.10  8.36E-30
 44  2   7319.22347  151   7319.27505   0   0   0   0 .000000      0.05158     -2.07621      -2.484    0  4  0  2  2    0 -4  0 -2  6   6527.22  7.19E-30
 45  1   7356.36815  151   7356.41777   0   0   0   0 .000000      0.04962     -2.81630      -1.762    0  4  0  2  2    0 -4  0 -2  6   6528.37  6.15E-30
 47  1   7433.11142  151   7433.16408   0   0   0   0 .000000      0.05266     -4.35222      -1.210    0  4  0  2  2    0 -4  0 -2  6   6530.71  4.44E-30
 49  1   7513.14074  151   7513.19012   0   0   0   0 .000000      0.04938     -5.96265      -0.828    0  4  0  2  2    0 -4  0 -2  6   6533.14  3.15E-30
 51  1   7596.44834  151   7596.49414   0   0   0   0 .000000      0.04580     -7.64766      -0.599    0  4  0  2  2    0 -4  0 -2  6   6535.65  2.19E-30
  5  1   2296.97716   11   2297.01040   0   0   0   0 .000000      0.03324      6.16526       0.539    0  4  2  0  2    0 -4 -2  0  6   2287.38  3.62E-26
  7  1   2307.92027   11   2307.95065   0   0   0   0 .000000      0.03038      6.16897       0.492    0  4  2  0  2    0 -4 -2  0  6   2287.92  4.80E-26
  8  2   2314.64938   11   2314.68316   0   0   0   0 .000000      0.03378      6.17163       0.547    0  4  2  0  2    0 -4 -2  0  6   2288.25  5.28E-26
  9  1   2322.22386   11   2322.25721   0   0   0   0 .000000      0.03335      6.17483       0.540    0  4  2  0  2    0 -4 -2  0  6   2288.62  5.69E-26
 11  1   2339.89685   11   2339.93033   0   0   0   0 .000000      0.03348      6.18404       0.541    0  4  2  0  2    0 -4 -2  0  6   2289.50  6.39E-26
 12  2   2349.99649   11   2350.02933   0   0   0   0 .000000      0.03284      6.19011       0.531    0  4  2  0  2    0 -4 -2  0  6   2290.00  6.71E-26
 13  1   2360.93531   11   2360.97000   0   0   0   0 .000000      0.03469      6.19740       0.560    0  4  2  0  2    0 -4 -2  0  6   2290.54  6.97E-26
 14  2   2372.71969   11   2372.75235   0   0   0   0 .000000      0.03266      6.20606       0.526    0  4  2  0  2    0 -4 -2  0  6   2291.12  7.16E-26
 15  1   2385.34389   11   2385.37639   0   0   0   0 .000000      0.03250      6.21627       0.523    0  4  2  0  2    0 -4 -2  0  6   2291.74  7.28E-26
 16  2   2398.80901   11   2398.84216   0   0   0   0 .000000      0.03315      6.22822       0.532    0  4  2  0  2    0 -4 -2  0  6   2292.41  7.34E-26
 17  1   2413.11723   11   2413.14967   0   0   0   0 .000000      0.03244      6.24211       0.520    0  4  2  0  2    0 -4 -2  0  6   2293.12  7.34E-26
 18  2   2428.26717   11   2428.29897   0   0   0   0 .000000      0.03180      6.25820       0.508    0  4  2  0  2    0 -4 -2  0  6   2293.87  7.28E-26
 19  1   2444.25828   11   2444.28996   0   0   0   0 .000000      0.03168      6.27655       0.505    0  4  2  0  2    0 -4 -2  0  6   2294.66  7.17E-26
 20  2   2461.08845   11   2461.12282   0   0   0   0 .000000      0.03437      6.29756       0.546    0  4  2  0  2    0 -4 -2  0  6   2295.49  7.02E-26
 21  1   2478.76528   11   2478.79738   0   0   0   0 .000000      0.03210      6.32126       0.508    0  4  2  0  2    0 -4 -2  0  6   2296.37  6.82E-26
 22  2   2497.28114   11   2497.31358   0   0   0   0 .000000      0.03244      6.34761       0.511    0  4  2  0  2    0 -4 -2  0  6   2297.28  6.59E-26
 23  1   2516.63947   11   2516.67211   0   0   0   0 .000000      0.03264      6.37824       0.512    0  4  2  0  2    0 -4 -2  0  6   2298.24  6.32E-26
 24  2   2536.83990   11   2536.87290   0   0   0   0 .000000      0.03300      6.41323       0.515    0  4  2  0  2    0 -4 -2  0  6   2299.24  6.03E-26
 25  1   2557.88209   11   2557.91415   0   0   0   0 .000000      0.03206      6.44932       0.497    0  4  2  0  2    0 -4 -2  0  6   2300.28  5.72E-26
 26  2   2579.76453   11   2579.79790   0   0   0   0 .000000      0.03337      6.49074       0.514    0  4  2  0  2    0 -4 -2  0  6   2301.36  5.40E-26
 27  1   2602.49121   11   2602.52347   0   0   0   0 .000000      0.03226      6.53639       0.494    0  4  2  0  2    0 -4 -2  0  6   2302.49  5.07E-26
 28  2   2626.05856   11   2626.09084   0   0   0   0 .000000      0.03228      6.58653       0.490    0  4  2  0  2    0 -4 -2  0  6   2303.66  4.73E-26
 29  1   2650.46773   11   2650.49998   0   0   0   0 .000000      0.03225      6.64138       0.486    0  4  2  0  2    0 -4 -2  0  6   2304.87  4.39E-26
 30  2   2675.71897   11   2675.75085   0   0   0   0 .000000      0.03188      6.70117       0.476    0  4  2  0  2    0 -4 -2  0  6   2306.12  4.05E-26
 31  1   2701.81112   11   2701.84343   0   0   0   0 .000000      0.03231      6.76610       0.478    0  4  2  0  2    0 -4 -2  0  6   2307.41  3.72E-26
 32  2   2728.74568   11   2728.77766   0   0   0   0 .000000      0.03198      6.83639       0.468    0  4  2  0  2    0 -4 -2  0  6   2308.75  3.41E-26
 33  1   2756.52111   11   2756.55347   0   0   0   0 .000000      0.03236      6.91223       0.468    0  4  2  0  2    0 -4 -2  0  6   2310.12  3.10E-26
 34  2   2785.13851   11   2785.17079   0   0   0   0 .000000      0.03228      6.99381       0.461    0  4  2  0  2    0 -4 -2  0  6   2311.54  2.81E-26
 35  1   2814.59750   11   2814.62953   0   0   0   0 .000000      0.03203      7.08129       0.452    0  4  2  0  2    0 -4 -2  0  6   2313.00  2.53E-26
 36  2   2844.89774   11   2844.92961   0   0   0   0 .000000      0.03187      7.17484       0.444    0  4  2  0  2    0 -4 -2  0  6   2314.50  2.27E-26
 37  1   2876.03775   11   2876.07090   0   0   0   0 .000000      0.03315      7.27459       0.456    0  4  2  0  2    0 -4 -2  0  6   2316.04  2.03E-26
 38  2   2908.02088   11   2908.05330   0   0   0   0 .000000      0.03242      7.38066       0.439    0  4  2  0  2    0 -4 -2  0  6   2317.62  1.80E-26
 39  1   2940.84496   11   2940.87666   0   0   0   0 .000000      0.03170      7.49319       0.423    0  4  2  0  2    0 -4 -2  0  6   2319.24  1.59E-26
 40  2   2974.50850   11   2974.54084   0   0   0   0 .000000      0.03234      7.61224       0.425    0  4  2  0  2    0 -4 -2  0  6   2320.91  1.40E-26
 41  1   3009.01390   11   3009.04568   0   0   0   0 .000000      0.03178      7.73792       0.411    0  4  2  0  2    0 -4 -2  0  6   2322.61  1.23E-26
 42  2   3044.35968   11   3044.39101   0   0   0   0 .000000      0.03133      7.87028       0.398    0  4  2  0  2    0 -4 -2  0  6   2324.36  1.07E-26
 43  1   3080.54544   11   3080.57667   0   0   0   0 .000000      0.03123      8.00939       0.390    0  4  2  0  2    0 -4 -2  0  6   2326.15  9.33E-27
 44  2   3117.57128   11   3117.60237   0   0   0   0 .000000      0.03109      8.15525       0.381    0  4  2  0  2    0 -4 -2  0  6   2327.97  8.07E-27
 45  1   3155.43703   11   3155.46801   0   0   0   0 .000000      0.03098      8.30791       0.373    0  4  2  0  2    0 -4 -2  0  6   2329.84  6.95E-27
 46  2   3194.14173   11   3194.17331   0   0   0   0 .000000      0.03158      8.46737       0.373    0  4  2  0  2    0 -4 -2  0  6   2331.74  5.96E-27
 47  1   3233.68692   11   3233.71807   0   0   0   0 .000000      0.03115      8.63363       0.361    0  4  2  0  2    0 -4 -2  0  6   2333.69  5.09E-27
 48  2   3274.07073   11   3274.10203   0   0   0   0 .000000      0.03130      8.80669       0.355    0  4  2  0  2    0 -4 -2  0  6   2335.67  4.33E-27
 49  1   3315.29342   11   3315.32494   0   0   0   0 .000000      0.03152      8.98649       0.351    0  4  2  0  2    0 -4 -2  0  6   2337.69  3.67E-27
 50  2   3357.35595   11   3357.38655   0   0   0   0 .000000      0.03060      9.17302       0.334    0  4  2  0  2    0 -4 -2  0  6   2339.76  3.23E-27
 51  1   3400.25660   11   3400.28657   0   0   0   0 .000000      0.02997      9.36624       0.320    0  4  2  0  2    0 -4 -2  0  6   2341.86  2.83E-27
 52  2   3443.99450   11   3444.02473   0   0   0   0 .000000      0.03023      9.56609       0.316    0  4  2  0  2    0 -4 -2  0  6   2343.99  2.46E-27
 53  1   3488.57044   11   3488.60074   0   0   0   0 .000000      0.03030      9.77252       0.310    0  4  2  0  2    0 -4 -2  0  6   2346.17  2.12E-27
 55  1   3580.23392   11   3580.26511   0   0   0   0 .000000      0.03119     10.20482       0.306    0  4  2  0  2    0 -4 -2  0  6   2350.63  1.56E-27
  2  1   4412.07578   21   4412.11280   0   0   0   0 .000000      0.03702      3.47051       1.067    0  4  2  1  1    0 -4 -2 -1  7   4412.08  1.67E-26
  3  2   4414.58008   28   4414.61839   0   0   0   0 .000000      0.03831      3.48698       1.099    0  4  2  1  1    0 -4 -2 -1  7   4412.18  1.46E-26
  4  1   4417.92114   31   4417.95915   0   0   0   0 .000000      0.03801      3.50893       1.083    0  4  2  1  1    0 -4 -2 -1  7   4412.32  2.00E-26
  5  2   4422.09679   34   4422.13506   0   0   0   0 .000000      0.03827      3.53635       1.082    0  4  2  1  1    0 -4 -2 -1  7   4412.50  2.47E-26
  6  1   4427.10783   35   4427.14610   0   0   0   0 .000000      0.03827      3.56925       1.072    0  4  2  1  1    0 -4 -2 -1  7   4412.71  2.90E-26
  7  2   4432.95506   36   4432.99222   0   0   0   0 .000000      0.03716      3.60760       1.030    0  4  2  1  1    0 -4 -2 -1  7   4412.96  3.27E-26
  8  1   4439.63570   36   4439.67340   0   0   0   0 .000000      0.03770      3.65140       1.033    0  4  2  1  1    0 -4 -2 -1  7   4413.24  3.59E-26
  9  2   4447.15218   36   4447.18959   0   0   0   0 .000000      0.03741      3.70063       1.011    0  4  2  1  1    0 -4 -2 -1  7   4413.55  3.87E-26
 10  1   4455.50418   36   4455.54075   0   0   0   0 .000000      0.03657      3.75529       0.974    0  4  2  1  1    0 -4 -2 -1  7   4413.90  4.10E-26
 11  2   4464.69021   36   4464.72681   0   0   0   0 .000000      0.03660      3.81535       0.959    0  4  2  1  1    0 -4 -2 -1  7   4414.29  4.31E-26
 14  1   4497.25622   36   4497.29383   0   0   0   0 .000000      0.03761      4.02778       0.934    0  4  2  1  1    0 -4 -2 -1  7   4415.66  4.80E-26
 15  2   4509.78107   36   4509.81888   0   0   0   0 .000000      0.03781      4.10927       0.920    0  4  2  1  1    0 -4 -2 -1  7   4416.18  4.87E-26
 16  1   4523.14045   36   4523.17850   0   0   0   0 .000000      0.03805      4.19606       0.907    0  4  2  1  1    0 -4 -2 -1  7   4416.74  4.89E-26
 17  2   4537.33466   36   4537.37259   0   0   0   0 .000000      0.03793      4.28813       0.885    0  4  2  1  1    0 -4 -2 -1  7   4417.33  4.88E-26
 18  1   4552.36276   36   4552.40106   0   0   0   0 .000000      0.03830      4.38546       0.873    0  4  2  1  1    0 -4 -2 -1  7   4417.96  4.83E-26
 19  2   4568.22550   36   4568.26383   0   0   0   0 .000000      0.03833      4.48800       0.854    0  4  2  1  1    0 -4 -2 -1  7   4418.63  4.74E-26
 20  1   4584.92286   36   4584.96078   0   0   0   0 .000000      0.03792      4.59574       0.825    0  4  2  1  1    0 -4 -2 -1  7   4419.32  4.62E-26
 21  2   4602.45354   36   4602.49181   0   0   0   0 .000000      0.03827      4.70864       0.813    0  4  2  1  1    0 -4 -2 -1  7   4420.05  4.48E-26
 22  1   4620.81871   36   4620.85681   0   0   0   0 .000000      0.03810      4.82666       0.789    0  4  2  1  1    0 -4 -2 -1  7   4420.82  4.31E-26
 23  2   4640.01729   36   4640.05566   0   0   0   0 .000000      0.03837      4.94978       0.775    0  4  2  1  1    0 -4 -2 -1  7   4421.62  4.12E-26
 24  1   4660.04999   36   4660.08824   0   0   0   0 .000000      0.03825      5.07797       0.753    0  4  2  1  1    0 -4 -2 -1  7   4422.45  3.92E-26
 25  2   4680.91623   36   4680.95443   0   0   0   0 .000000      0.03820      5.21117       0.733    0  4  2  1  1    0 -4 -2 -1  7   4423.32  3.70E-26
 26  1   4702.61572   36   4702.65408   0   0   0   0 .000000      0.03836      5.34935       0.717    0  4  2  1  1    0 -4 -2 -1  7   4424.22  3.48E-26
 27  2   4725.14877   36   4725.18706   0   0   0   0 .000000      0.03829      5.49247       0.697    0  4  2  1  1    0 -4 -2 -1  7   4425.15  3.25E-26
 28  1   4748.51501   36   4748.55323   0   0   0   0 .000000      0.03822      5.64050       0.678    0  4  2  1  1    0 -4 -2 -1  7   4426.12  3.02E-26
 29  2   4772.71394   36   4772.75244   0   0   0   0 .000000      0.03850      5.79338       0.665    0  4  2  1  1    0 -4 -2 -1  7   4427.11  2.79E-26
 30  1   4797.74615   36   4797.78454   0   0   0   0 .000000      0.03839      5.95106       0.645    0  4  2  1  1    0 -4 -2 -1  7   4428.15  2.56E-26
 31  2   4823.61040   36   4823.64937   0   0   0   0 .000000      0.03897      6.11351       0.637    0  4  2  1  1    0 -4 -2 -1  7   4429.21  2.34E-26
 32  1   4850.30833   36   4850.34676   0   0   0   0 .000000      0.03843      6.28068       0.612    0  4  2  1  1    0 -4 -2 -1  7   4430.31  2.13E-26
 33  2   4877.83800   36   4877.87655   0   0   0   0 .000000      0.03855      6.45251       0.597    0  4  2  1  1    0 -4 -2 -1  7   4431.44  1.93E-26
 34  1   4906.20021   36   4906.23857   0   0   0   0 .000000      0.03836      6.62896       0.579    0  4  2  1  1    0 -4 -2 -1  7   4432.60  1.74E-26
 36  1   4965.42011   36   4965.45854   0   0   0   0 .000000      0.03843      6.99548       0.549    0  4  2  1  1    0 -4 -2 -1  7   4435.02  1.39E-26
 37  2   4996.27742   36   4996.31613   0   0   0   0 .000000      0.03871      7.18545       0.539    0  4  2  1  1    0 -4 -2 -1  7   4436.28  1.23E-26
 38  1   5027.96647   36   5028.00520   0   0   0   0 .000000      0.03873      7.37981       0.525    0  4  2  1  1    0 -4 -2 -1  7   4437.57  1.09E-26
 39  2   5060.48715   36   5060.52555   0   0   0   0 .000000      0.03840      7.57851       0.507    0  4  2  1  1    0 -4 -2 -1  7   4438.89  9.56E-27
 40  1   5093.83832   36   5093.87699   0   0   0   0 .000000      0.03867      7.78148       0.497    0  4  2  1  1    0 -4 -2 -1  7   4440.24  8.36E-27
 41  2   5128.02068   36   5128.05929   0   0   0   0 .000000      0.03861      7.98867       0.483    0  4  2  1  1    0 -4 -2 -1  7   4441.62  7.28E-27
 42  1   5163.03319   36   5163.07225   0   0   0   0 .000000      0.03906      8.20001       0.476    0  4  2  1  1    0 -4 -2 -1  7   4443.03  6.31E-27
 43  2   5198.87716   36   5198.91565   0   0   0   0 .000000      0.03849      8.41543       0.457    0  4  2  1  1    0 -4 -2 -1  7   4444.48  5.44E-27
 44  1   5235.54806   36   5235.58927   0   0   0   0 .000000      0.04121      8.63488       0.477    0  4  2  1  1    0 -4 -2 -1  7   4445.95  4.67E-27
 45  2   5273.05405   36   5273.09288   0   0   0   0 .000000      0.03883      8.85827       0.438    0  4  2  1  1    0 -4 -2 -1  7   4447.45  3.99E-27
 46  1   5311.38750   36   5311.42625   0   0   0   0 .000000      0.03875      9.08555       0.427    0  4  2  1  1    0 -4 -2 -1  7   4448.99  3.39E-27
 47  2   5350.55072   36   5350.58914   0   0   0   0 .000000      0.03842      9.31665       0.412    0  4  2  1  1    0 -4 -2 -1  7   4450.55  2.87E-27
 49  2   5431.36440   36   5431.40254   0   0   0   0 .000000      0.03814      9.78999       0.390    0  4  2  1  1    0 -4 -2 -1  7   4453.76  2.03E-27
 50  1   5473.01385   36   5473.05255   0   0   0   0 .000000      0.03870     10.03209       0.386    0  4  2  1  1    0 -4 -2 -1  7   4455.41  1.70E-27
 51  2   5515.49281   36   5515.53109   0   0   0   0 .000000      0.03828     10.27771       0.372    0  4  2  1  1    0 -4 -2 -1  7   4457.09  1.41E-27
 52  1   5558.79899   36   5558.83791   0   0   0   0 .000000      0.03892     10.52677       0.370    0  4  2  1  1    0 -4 -2 -1  7   4458.80  1.17E-27
 53  2   5602.93502   36   5602.97273   0   0   0   0 .000000      0.03771     10.77919       0.350    0  4  2  1  1    0 -4 -2 -1  7   4460.54  9.64E-28
 55  2   5693.68492   36   5693.72536   0   0   0   0 .000000      0.04044     11.29379       0.358    0  4  2  1  1    0 -4 -2 -1  7   4464.08  6.47E-28
 58  1   5836.01630   36   5836.05757   0   0   0   0 .000000      0.04127     12.08885       0.341    0  4  2  1  1    0 -4 -2 -1  7   4469.62  3.44E-28
  2  2   4412.07591   36   4412.11277   0   0   0   0 .000000      0.03686      3.47736       1.060    0  4  2  1  2    0 -4 -2 -1  7   4412.08  1.67E-26
  3  1   4414.57916   43   4414.61839   0   0   0   0 .000000      0.03923      3.50073       1.121    0  4  2  1  2    0 -4 -2 -1  7   4412.18  1.46E-26
  4  2   4417.92138   46   4417.95922   0   0   0   0 .000000      0.03784      3.53193       1.072    0  4  2  1  2    0 -4 -2 -1  7   4412.32  2.00E-26
  5  1   4422.09690   49   4422.13528   0   0   0   0 .000000      0.03838      3.57096       1.075    0  4  2  1  2    0 -4 -2 -1  7   4412.50  2.47E-26
  6  2   4427.10753   50   4427.14656   0   0   0   0 .000000      0.03903      3.61786       1.079    0  4  2  1  2    0 -4 -2 -1  7   4412.71  2.90E-26
  7  1   4432.95470   51   4432.99308   0   0   0   0 .000000      0.03838      3.67267       1.045    0  4  2  1  2    0 -4 -2 -1  7   4412.95  3.27E-26
  8  2   4439.63670   51   4439.67485   0   0   0   0 .000000      0.03815      3.73542       1.021    0  4  2  1  2    0 -4 -2 -1  7   4413.24  3.59E-26
  9  1   4447.15226   51   4447.19183   0   0   0   0 .000000      0.03957      3.80610       1.040    0  4  2  1  2    0 -4 -2 -1  7   4413.55  3.87E-26
 10  2   4455.50494   51   4455.54419   0   0   0   0 .000000      0.03925      3.88492       1.010    0  4  2  1  2    0 -4 -2 -1  7   4413.90  4.10E-26
 11  1   4464.69211   51   4464.73180   0   0   0   0 .000000      0.03969      3.97179       0.999    0  4  2  1  2    0 -4 -2 -1  7   4414.29  4.31E-26
 12  2   4474.71626   51   4474.75471   0   0   0   0 .000000      0.03845      4.06681       0.945    0  4  2  1  2    0 -4 -2 -1  7   4414.72  4.52E-26
 13  1   4485.57574   51   4485.61295   0   0   0   0 .000000      0.03721      4.17005       0.892    0  4  2  1  2    0 -4 -2 -1  7   4415.18  4.68E-26
 14  2   4497.26747   51   4497.30654   0   0   0   0 .000000      0.03907      4.28158       0.912    0  4  2  1  2    0 -4 -2 -1  7   4415.67  4.80E-26
 15  1   4509.79669   51   4509.83549   0   0   0   0 .000000      0.03880      4.40146       0.881    0  4  2  1  2    0 -4 -2 -1  7   4416.20  4.87E-26
 16  2   4523.16211   51   4523.19983   0   0   0   0 .000000      0.03772      4.52979       0.833    0  4  2  1  2    0 -4 -2 -1  7   4416.76  4.89E-26
 17  1   4537.36166   51   4537.39957   0   0   0   0 .000000      0.03791      4.66663       0.812    0  4  2  1  2    0 -4 -2 -1  7   4417.36  4.88E-26
 18  2   4552.39658   51   4552.43477   0   0   0   0 .000000      0.03819      4.81211       0.794    0  4  2  1  2    0 -4 -2 -1  7   4418.00  4.83E-26
 19  1   4568.26619   51   4568.30534   0   0   0   0 .000000      0.03915      4.96618       0.788    0  4  2  1  2    0 -4 -2 -1  7   4418.67  4.74E-26
 20  2   4584.97398   51   4585.01143   0   0   0   0 .000000      0.03745      5.12907       0.730    0  4  2  1  2    0 -4 -2 -1  7   4419.37  4.62E-26
 21  1   4602.51447   51   4602.55290   0   0   0   0 .000000      0.03843      5.30066       0.725    0  4  2  1  2    0 -4 -2 -1  7   4420.11  4.48E-26
 22  2   4620.89114   51   4620.92968   0   0   0   0 .000000      0.03854      5.48086       0.703    0  4  2  1  2    0 -4 -2 -1  7   4420.89  4.31E-26
 23  1   4640.10464   51   4640.14245   0   0   0   0 .000000      0.03781      5.67017       0.667    0  4  2  1  2    0 -4 -2 -1  7   4421.70  4.12E-26
 24  2   4660.15175   51   4660.19114   0   0   0   0 .000000      0.03939      5.86757       0.671    0  4  2  1  2    0 -4 -2 -1  7   4422.55  3.91E-26
 25  1   4681.03507   51   4681.07399   0   0   0   0 .000000      0.03892      6.06137       0.642    0  4  2  1  2    0 -4 -2 -1  7   4423.44  3.70E-26
 26  2   4702.75459   51   4702.79299   0   0   0   0 .000000      0.03840      6.16185       0.623    0  4  2  1  2    0 -4 -2 -1  7   4424.35  3.47E-26
 27  1   4725.30940   51   4725.34748   0   0   0   0 .000000      0.03808      6.21342       0.613    0  4  2  1  2    0 -4 -2 -1  7   4425.31  3.24E-26
 28  2   4748.69873   51   4748.73742   0   0   0   0 .000000      0.03869      6.26543       0.618    0  4  2  1  2    0 -4 -2 -1  7   4426.30  3.01E-26
 29  1   4772.92390   51   4772.96281   0   0   0   0 .000000      0.03891      6.32125       0.616    0  4  2  1  2    0 -4 -2 -1  7   4427.32  2.79E-26
 30  2   4797.98466   51   4798.02359   0   0   0   0 .000000      0.03893      6.38169       0.610    0  4  2  1  2    0 -4 -2 -1  7   4428.38  2.56E-26
 31  1   4823.88132   51   4823.91974   0   0   0   0 .000000      0.03842      6.44709       0.596    0  4  2  1  2    0 -4 -2 -1  7   4429.48  2.34E-26
 32  2   4850.61240   51   4850.65118   0   0   0   0 .000000      0.03878      6.51774       0.595    0  4  2  1  2    0 -4 -2 -1  7   4430.61  2.13E-26
 33  1   4878.17879   51   4878.21786   0   0   0   0 .000000      0.03907      6.59386       0.593    0  4  2  1  2    0 -4 -2 -1  7   4431.78  1.93E-26
 34  2   4906.58019   51   4906.61970   0   0   0   0 .000000      0.03951      6.67565       0.592    0  4  2  1  2    0 -4 -2 -1  7   4432.98  1.73E-26
 35  1   4935.81767   51   4935.85661   0   0   0   0 .000000      0.03894      6.76327       0.576    0  4  2  1  2    0 -4 -2 -1  7   4434.22  1.55E-26
 36  2   4965.88849   51   4965.92850   0   0   0   0 .000000      0.04001      6.85687       0.583    0  4  2  1  2    0 -4 -2 -1  7   4435.49  1.38E-26
 37  1   4996.79619   51   4996.83524   0   0   0   0 .000000      0.03905      6.95660       0.561    0  4  2  1  2    0 -4 -2 -1  7   4436.80  1.23E-26
 38  2   5028.53758   51   5028.57671   0   0   0   0 .000000      0.03913      7.06258       0.554    0  4  2  1  2    0 -4 -2 -1  7   4438.14  1.08E-26
 39  1   5061.11280   51   5061.15277   0   0   0   0 .000000      0.03997      7.17490       0.557    0  4  2  1  2    0 -4 -2 -1  7   4439.51  9.53E-27
 40  2   5094.52396   51   5094.56328   0   0   0   0 .000000      0.03932      7.29365       0.539    0  4  2  1  2    0 -4 -2 -1  7   4440.92  8.33E-27
 41  1   5128.76902   51   5128.80807   0   0   0   0 .000000      0.03905      7.41891       0.526    0  4  2  1  2    0 -4 -2 -1  7   4442.37  7.25E-27
 42  2   5163.84919   51   5163.88695   0   0   0   0 .000000      0.03776      7.55073       0.500    0  4  2  1  2    0 -4 -2 -1  7   4443.85  6.28E-27
 43  1   5199.76169   51   5199.79978   0   0   0   0 .000000      0.03809      7.68916       0.495    0  4  2  1  2    0 -4 -2 -1  7   4445.36  5.41E-27
 44  2   5236.50777   51   5236.54626   0   0   0   0 .000000      0.03849      7.83420       0.491    0  4  2  1  2    0 -4 -2 -1  7   4446.91  4.65E-27
 45  1   5274.08777   51   5274.12628   0   0   0   0 .000000      0.03851      7.98589       0.482    0  4  2  1  2    0 -4 -2 -1  7   4448.49  3.97E-27
 46  2   5312.50113   51   5312.53956   0   0   0   0 .000000      0.03843      8.14422       0.472    0  4  2  1  2    0 -4 -2 -1  7   4450.10  3.37E-27
 47  1   5351.74630   51   5351.78589   0   0   0   0 .000000      0.03959      8.30919       0.476    0  4  2  1  2    0 -4 -2 -1  7   4451.75  2.86E-27
 48  2   5391.82533   51   5391.86501   0   0   0   0 .000000      0.03968      8.48076       0.468    0  4  2  1  2    0 -4 -2 -1  7   4453.43  2.41E-27
 49  1   5432.73485   51   5432.77667   0   0   0   0 .000000      0.04182      8.65890       0.483    0  4  2  1  2    0 -4 -2 -1  7   4455.13  2.02E-27
 50  2   5474.48195   51   5474.52061   0   0   0   0 .000000      0.03866      8.84359       0.437    0  4  2  1  2    0 -4 -2 -1  7   4456.88  1.69E-27
 51  1   5517.05796   51   5517.09656   0   0   0   0 .000000      0.03860      9.03475       0.427    0  4  2  1  2    0 -4 -2 -1  7   4458.66  1.40E-27
 52  2   5560.46411   51   5560.50422   0   0   0   0 .000000      0.04011      9.23235       0.434    0  4  2  1  2    0 -4 -2 -1  7   4460.46  1.16E-27
 53  1   5604.70254   51   5604.74332   0   0   0   0 .000000      0.04078      9.43630       0.432    0  4  2  1  2    0 -4 -2 -1  7   4462.30  9.56E-28
  1  2   2844.19653    5   2844.23668   0   0   0   0 .000000      0.04015    103.79261       0.039    0  5  1  0  1    0 -5 -1  0  6   2844.20  9.67E-27
  2  1   2845.88522    8   2845.92540   0   0   0   0 .000000      0.04018    103.81487       0.039    0  5  1  0  1    0 -5 -1  0  6   2844.29  1.68E-26
  3  2   2848.41801    9   2848.45847   0   0   0   0 .000000      0.04046    -11.85375      -0.341    0  5  1  0  1    0 -5 -1  0  6   2844.42  2.33E-26
  4  1   2851.79550   10   2851.83586   0   0   0   0 .000000      0.04036    -11.84599      -0.341    0  5  1  0  1    0 -5 -1  0  6   2844.60  2.92E-26
  5  2   2856.01724   10   2856.05753   0   0   0   0 .000000      0.04029    -11.83632      -0.340    0  5  1  0  1    0 -5 -1  0  6   2844.82  3.46E-26
  6  1   2861.08336   10   2861.12347   0   0   0   0 .000000      0.04011    -11.82476      -0.339    0  5  1  0  1    0 -5 -1  0  6   2845.08  3.96E-26
  7  2   2866.99340   10   2867.03362   0   0   0   0 .000000      0.04022    -11.81135      -0.340    0  5  1  0  1    0 -5 -1  0  6   2845.39  4.40E-26
  8  1   2873.74726   10   2873.78792   0   0   0   0 .000000      0.04066    -11.79610      -0.345    0  5  1  0  1    0 -5 -1  0  6   2845.75  4.79E-26
  9  2   2881.34600   10   2881.38634   0   0   0   0 .000000      0.04034    -11.77905      -0.342    0  5  1  0  1    0 -5 -1  0  6   2846.15  5.12E-26
 10  1   2889.78861   10   2889.82879   0   0   0   0 .000000      0.04018    -11.76024      -0.342    0  5  1  0  1    0 -5 -1  0  6   2846.59  5.40E-26
 11  2   2899.07357   10   2899.11520   0   0   0   0 .000000      0.04163    -11.73971      -0.355    0  5  1  0  1    0 -5 -1  0  6   2847.07  5.68E-26
 12  1   2909.20530   10   2909.24550   0   0   0   0 .000000      0.04020    -11.71752      -0.343    0  5  1  0  1    0 -5 -1  0  6   2847.61  5.93E-26
 13  2   2920.17939   10   2920.21960   0   0   0   0 .000000      0.04021    -11.69372      -0.344    0  5  1  0  1    0 -5 -1  0  6   2848.18  6.13E-26
 14  1   2931.99689   10   2932.03739   0   0   0   0 .000000      0.04050    -11.66836      -0.347    0  5  1  0  1    0 -5 -1  0  6   2848.80  6.28E-26
 15  2   2944.65859   10   2944.69878   0   0   0   0 .000000      0.04019    -11.64150      -0.345    0  5  1  0  1    0 -5 -1  0  6   2849.46  6.36E-26
 16  1   2958.16235   10   2958.20366   0   0   0   0 .000000      0.04131    -11.61322      -0.356    0  5  1  0  1    0 -5 -1  0  6   2850.16  6.39E-26
 17  2   2972.51185   10   2972.55190   0   0   0   0 .000000      0.04005    -11.58359      -0.346    0  5  1  0  1    0 -5 -1  0  6   2850.91  6.38E-26
 18  1   2987.70300   10   2987.74338   0   0   0   0 .000000      0.04038    -11.55269      -0.350    0  5  1  0  1    0 -5 -1  0  6   2851.70  6.31E-26
 19  2   3003.73796   10   3003.77797   0   0   0   0 .000000      0.04001    -11.52061      -0.347    0  5  1  0  1    0 -5 -1  0  6   2852.54  6.20E-26
 20  1   3020.61557   10   3020.65552   0   0   0   0 .000000      0.03995    -11.48856      -0.348    0  5  1  0  1    0 -5 -1  0  6   2853.42  6.05E-26
 21  2   3038.33596   10   3038.37587   0   0   0   0 .000000      0.03991    -11.45326      -0.348    0  5  1  0  1    0 -5 -1  0  6   2854.34  5.86E-26
 22  1   3056.89911   10   3056.93888   0   0   0   0 .000000      0.03977    -11.41818      -0.348    0  5  1  0  1    0 -5 -1  0  6   2855.30  5.64E-26
 23  2   3076.30429   10   3076.34445   0   0   0   0 .000000      0.04016    -11.38215      -0.353    0  5  1  0  1    0 -5 -1  0  6   2856.30  5.40E-26
 24  1   3096.55221   10   3096.59216   0   0   0   0 .000000      0.03995    -11.34579      -0.352    0  5  1  0  1    0 -5 -1  0  6   2857.35  5.14E-26
 25  2   3117.64246   10   3117.68206   0   0   0   0 .000000      0.03960    -11.30877      -0.350    0  5  1  0  1    0 -5 -1  0  6   2858.44  4.86E-26
 26  1   3139.57432   10   3139.61389   0   0   0   0 .000000      0.03957    -11.27131      -0.351    0  5  1  0  1    0 -5 -1  0  6   2859.57  4.57E-26
 27  2   3162.34711   10   3162.38745   0   0   0   0 .000000      0.04034    -11.23358      -0.359    0  5  1  0  1    0 -5 -1  0  6   2860.75  4.28E-26
 28  1   3185.96323   10   3186.00252   0   0   0   0 .000000      0.03929    -11.19572      -0.351    0  5  1  0  1    0 -5 -1  0  6   2861.96  3.98E-26
 29  2   3210.41929   10   3210.45888   0   0   0   0 .000000      0.03959    -11.15789      -0.355    0  5  1  0  1    0 -5 -1  0  6   2863.22  3.68E-26
 30  1   3235.71726   10   3235.75631   0   0   0   0 .000000      0.03905    -11.12025      -0.351    0  5  1  0  1    0 -5 -1  0  6   2864.52  3.39E-26
 31  2   3261.85534   10   3261.89455   0   0   0   0 .000000      0.03921    -11.08298      -0.354    0  5  1  0  1    0 -5 -1  0  6   2865.86  3.10E-26
 32  1   3288.83435   10   3288.87338   0   0   0   0 .000000      0.03903    -11.04623      -0.353    0  5  1  0  1    0 -5 -1  0  6   2867.23  2.83E-26
 33  2   3316.65361   10   3316.69253   0   0   0   0 .000000      0.03892    -11.01021      -0.353    0  5  1  0  1    0 -5 -1  0  6   2868.65  2.56E-26
 34  1   3345.31293   10   3345.35173   0   0   0   0 .000000      0.03880    -10.97510      -0.354    0  5  1  0  1    0 -5 -1  0  6   2870.11  2.31E-26
 35  2   3374.81179   10   3374.85072   0   0   0   0 .000000      0.03893    -10.94110      -0.356    0  5  1  0  1    0 -5 -1  0  6   2871.61  2.07E-26
 36  1   3405.15024   10   3405.18920   0   0   0   0 .000000      0.03896    -10.90843      -0.357    0  5  1  0  1    0 -5 -1  0  6   2873.15  1.85E-26
 37  2   3436.32813   10   3436.36690   0   0   0   0 .000000      0.03877    -10.87729      -0.356    0  5  1  0  1    0 -5 -1  0  6   2874.73  1.64E-26
 38  1   3468.34512   10   3468.38350   0   0   0   0 .000000      0.03838    -10.84791      -0.354    0  5  1  0  1    0 -5 -1  0  6   2876.35  1.45E-26
 39  2   3501.20122   10   3501.23869   0   0   0   0 .000000      0.03747    -10.82052      -0.346    0  5  1  0  1    0 -5 -1  0  6   2878.00  1.28E-26
 40  1   3534.89361   10   3534.93217   0   0   0   0 .000000      0.03856    -10.79536      -0.357    0  5  1  0  1    0 -5 -1  0  6   2879.69  1.12E-26
 41  2   3569.42533   10   3569.46359   0   0   0   0 .000000      0.03826    -10.77267      -0.355    0  5  1  0  1    0 -5 -1  0  6   2881.43  9.74E-27
 42  1   3604.79445   10   3604.83264   0   0   0   0 .000000      0.03819    -10.75271      -0.355    0  5  1  0  1    0 -5 -1  0  6   2883.19  8.44E-27
 43  2   3641.00051   10   3641.03897   0   0   0   0 .000000      0.03846    -10.73571      -0.358    0  5  1  0  1    0 -5 -1  0  6   2885.00  7.28E-27
 44  1   3678.04415   10   3678.08222   0   0   0   0 .000000      0.03807    -10.72195      -0.355    0  5  1  0  1    0 -5 -1  0  6   2886.84  6.25E-27
 45  2   3715.92403   10   3715.96205   0   0   0   0 .000000      0.03802    -10.71169      -0.355    0  5  1  0  1    0 -5 -1  0  6   2888.72  5.34E-27
 46  1   3754.64023   10   3754.67808   0   0   0   0 .000000      0.03785    -10.70519      -0.354    0  5  1  0  1    0 -5 -1  0  6   2890.64  4.54E-27
 47  2   3794.19232   10   3794.22996   0   0   0   0 .000000      0.03764    -10.70272      -0.352    0  5  1  0  1    0 -5 -1  0  6   2892.59  3.85E-27
 48  1   3834.58237   10   3834.61731   0   0   0   0 .000000      0.03494    -10.70455      -0.326    0  5  1  0  1    0 -5 -1  0  6   2894.58  3.24E-27
 49  2   3875.80360   10   3875.83974   0   0   0   0 .000000      0.03614    -10.71094      -0.337    0  5  1  0  1    0 -5 -1  0  6   2896.60  2.72E-27
 50  1   3917.85957   10   3917.89689   0   0   0   0 .000000      0.03732    -10.72216      -0.348    0  5  1  0  1    0 -5 -1  0  6   2898.66  2.27E-27
 52  1   4004.47692   10   4004.51375   0   0   0   0 .000000      0.03683    -10.76015      -0.342    0  5  1  0  1    0 -5 -1  0  6   2902.88  1.56E-27
 53  2   4049.03512   10   4049.07269   0   0   0   0 .000000      0.03757    -10.78742      -0.348    0  5  1  0  1    0 -5 -1  0  6   2905.04  1.28E-27
 54  1   4094.42830   10   4094.46477   0   0   0   0 .000000      0.03647    -10.82055      -0.337    0  5  1  0  1    0 -5 -1  0  6   2907.23  1.05E-27
 56  1   4187.70976   10   4187.74681   0   0   0   0 .000000      0.03705    -10.90529      -0.340    0  5  1  0  1    0 -5 -1  0  6   2911.71  6.93E-28
  1  1   2844.19167   12   2844.23209   0   0   0   0 .000000      0.04042    103.78966       0.039    0  5  1  0  2    0 -5 -1  0  6   2844.19  9.66E-27
  2  2   2845.87086   15   2845.91162   0   0   0   0 .000000      0.04076    103.80589       0.039    0  5  1  0  2    0 -5 -1  0  6   2844.27  1.68E-26
  3  1   2848.39084   16   2848.43089   0   0   0   0 .000000      0.04005    -11.88134      -0.337    0  5  1  0  2    0 -5 -1  0  6   2844.39  2.33E-26
  4  2   2851.74964   17   2851.78988   0   0   0   0 .000000      0.04024    -11.89198      -0.338    0  5  1  0  2    0 -5 -1  0  6   2844.55  2.92E-26
  5  1   2855.94819   17   2855.98857   0   0   0   0 .000000      0.04038    -11.90530      -0.339    0  5  1  0  2    0 -5 -1  0  6   2844.75  3.47E-26
  6  2   2860.98625   17   2861.02692   0   0   0   0 .000000      0.04067    -11.92133      -0.341    0  5  1  0  2    0 -5 -1  0  6   2844.99  3.96E-26
  7  1   2866.86425   17   2866.90488   0   0   0   0 .000000      0.04063    -11.94009      -0.340    0  5  1  0  2    0 -5 -1  0  6   2845.26  4.41E-26
  8  2   2873.58177   17   2873.62242   0   0   0   0 .000000      0.04065    -11.96161      -0.340    0  5  1  0  2    0 -5 -1  0  6   2845.58  4.80E-26
  9  1   2881.13906   17   2881.17947   0   0   0   0 .000000      0.04041    -11.98591      -0.337    0  5  1  0  2    0 -5 -1  0  6   2845.94  5.13E-26
 10  2   2889.53547   17   2889.57598   0   0   0   0 .000000      0.04051    -12.01304      -0.337    0  5  1  0  2    0 -5 -1  0  6   2846.34  5.41E-26
 11  1   2898.77165   17   2898.81186   0   0   0   0 .000000      0.04021    -12.04303      -0.334    0  5  1  0  2    0 -5 -1  0  6   2846.77  5.66E-26
 12  2   2908.84698   17   2908.88706   0   0   0   0 .000000      0.04008    -12.07591      -0.332    0  5  1  0  2    0 -5 -1  0  6   2847.25  5.91E-26
 13  1   2919.76118   17   2919.80148   0   0   0   0 .000000      0.04030    -12.11174      -0.333    0  5  1  0  2    0 -5 -1  0  6   2847.76  6.11E-26
 14  2   2931.51483   17   2931.55503   0   0   0   0 .000000      0.04020    -12.15056      -0.331    0  5  1  0  2    0 -5 -1  0  6   2848.31  6.25E-26
 15  1   2944.10746   17   2944.14764   0   0   0   0 .000000      0.04018    -12.19241      -0.330    0  5  1  0  2    0 -5 -1  0  6   2848.91  6.33E-26
 16  2   2957.53894   17   2957.57918   0   0   0   0 .000000      0.04024    -12.23735      -0.329    0  5  1  0  2    0 -5 -1  0  6   2849.54  6.36E-26
 17  1   2971.80941   17   2971.84955   0   0   0   0 .000000      0.04014    -12.28543      -0.327    0  5  1  0  2    0 -5 -1  0  6   2850.21  6.34E-26
 18  2   2986.91883   17   2986.95865   0   0   0   0 .000000      0.03982    -12.33671      -0.323    0  5  1  0  2    0 -5 -1  0  6   2850.92  6.27E-26
 19  1   3002.86619   17   3002.90635   0   0   0   0 .000000      0.04016    -12.39123      -0.324    0  5  1  0  2    0 -5 -1  0  6   2851.67  6.16E-26
 20  2   3019.65214   17   3019.69252   0   0   0   0 .000000      0.04038    -12.44907      -0.324    0  5  1  0  2    0 -5 -1  0  6   2852.45  6.00E-26
 21  1   3037.27700   17   3037.31705   0   0   0   0 .000000      0.04005    -12.51028      -0.320    0  5  1  0  2    0 -5 -1  0  6   2853.28  5.82E-26
 22  2   3055.73994   17   3055.77979   0   0   0   0 .000000      0.03985    -12.57491      -0.317    0  5  1  0  2    0 -5 -1  0  6   2854.14  5.60E-26
 23  1   3075.04067   17   3075.08060   0   0   0   0 .000000      0.03993    -12.64303      -0.316    0  5  1  0  2    0 -5 -1  0  6   2855.04  5.36E-26
 24  2   3095.17953   17   3095.21933   0   0   0   0 .000000      0.03980    -12.71471      -0.313    0  5  1  0  2    0 -5 -1  0  6   2855.98  5.10E-26
 25  1   3116.15602   17   3116.19583   0   0   0   0 .000000      0.03981    -12.78999      -0.311    0  5  1  0  2    0 -5 -1  0  6   2856.96  4.82E-26
 26  2   3137.97011   17   3138.00995   0   0   0   0 .000000      0.03984    -12.86896      -0.310    0  5  1  0  2    0 -5 -1  0  6   2857.97  4.53E-26
 27  1   3160.62193   17   3160.66153   0   0   0   0 .000000      0.03960    -12.95165      -0.306    0  5  1  0  2    0 -5 -1  0  6   2859.02  4.24E-26
 28  2   3184.11081   17   3184.15040   0   0   0   0 .000000      0.03959    -13.03814      -0.304    0  5  1  0  2    0 -5 -1  0  6   2860.11  3.94E-26
 29  1   3208.43669   17   3208.47638   0   0   0   0 .000000      0.03969    -13.12849      -0.302    0  5  1  0  2    0 -5 -1  0  6   2861.24  3.64E-26
 30  2   3233.59978   17   3233.63932   0   0   0   0 .000000      0.03954    -13.22328      -0.299    0  5  1  0  2    0 -5 -1  0  6   2862.40  3.35E-26
 31  1   3259.59940   17   3259.63902   0   0   0   0 .000000      0.03962    -13.32108      -0.297    0  5  1  0  2    0 -5 -1  0  6   2863.60  3.07E-26
 32  2   3286.43597   17   3286.47527   0   0   0   0 .000000      0.03930    -13.42327      -0.293    0  5  1  0  2    0 -5 -1  0  6   2864.84  2.80E-26
 33  1   3314.10853   17   3314.14794   0   0   0   0 .000000      0.03941    -13.52960      -0.291    0  5  1  0  2    0 -5 -1  0  6   2866.11  2.53E-26
 34  2   3342.61781   17   3342.65661   0   0   0   0 .000000      0.03880    -13.64049      -0.284    0  5  1  0  2    0 -5 -1  0  6   2867.42  2.28E-26
 35  1   3371.96245   17   3372.00161   0   0   0   0 .000000      0.03916    -13.75488      -0.285    0  5  1  0  2    0 -5 -1  0  6   2868.76  2.05E-26
 36  2   3402.14319   17   3402.18230   0   0   0   0 .000000      0.03911    -13.87378      -0.282    0  5  1  0  2    0 -5 -1  0  6   2870.14  1.83E-26
 37  1   3433.15885   17   3433.19860   0   0   0   0 .000000      0.03975    -13.99692      -0.284    0  5  1  0  2    0 -5 -1  0  6   2871.56  1.63E-26
 38  2   3465.01122   17   3465.05026   0   0   0   0 .000000      0.03904    -14.12445      -0.276    0  5  1  0  2    0 -5 -1  0  6   2873.01  1.44E-26
 39  1   3497.69825   17   3497.73711   0   0   0   0 .000000      0.03886    -14.25635      -0.273    0  5  1  0  2    0 -5 -1  0  6   2874.50  1.27E-26
 40  2   3531.21994   17   3531.25892   0   0   0   0 .000000      0.03898    -14.39266      -0.271    0  5  1  0  2    0 -5 -1  0  6   2876.02  1.11E-26
 41  1   3565.57656   17   3565.61548   0   0   0   0 .000000      0.03892    -14.53342      -0.268    0  5  1  0  2    0 -5 -1  0  6   2877.58  9.67E-27
 42  2   3600.76760   17   3600.80657   0   0   0   0 .000000      0.03897    -14.67865      -0.266    0  5  1  0  2    0 -5 -1  0  6   2879.17  8.39E-27
 43  1   3636.79314   17   3636.83197   0   0   0   0 .000000      0.03883    -14.82840      -0.262    0  5  1  0  2    0 -5 -1  0  6   2880.79  7.25E-27
 44  2   3673.65279   17   3673.69144   0   0   0   0 .000000      0.03865    -14.98268      -0.258    0  5  1  0  2    0 -5 -1  0  6   2882.45  6.23E-27
 45  1   3711.34605   17   3711.38475   0   0   0   0 .000000      0.03870    -15.14152      -0.256    0  5  1  0  2    0 -5 -1  0  6   2884.15  5.33E-27
 46  2   3749.87689   17   3749.91167   0   0   0   0 .000000      0.03478    -15.30494      -0.227    0  5  1  0  2    0 -5 -1  0  6   2885.88  4.55E-27
 47  1   3789.23315   17   3789.27196   0   0   0   0 .000000      0.03881    -15.47296      -0.251    0  5  1  0  2    0 -5 -1  0  6   2887.63  3.86E-27
 48  2   3829.42675   17   3829.46537   0   0   0   0 .000000      0.03862    -15.64561      -0.247    0  5  1  0  2    0 -5 -1  0  6   2889.43  3.26E-27
 49  1   3870.45323   17   3870.49167   0   0   0   0 .000000      0.03844    -15.82287      -0.243    0  5  1  0  2    0 -5 -1  0  6   2891.25  2.74E-27
 50  2   3912.31038   17   3912.35060   0   0   0   0 .000000      0.04022    -16.00478      -0.251    0  5  1  0  2    0 -5 -1  0  6   2893.11  2.29E-27
 51  1   3955.00329   17   3955.04192   0   0   0   0 .000000      0.03863    -16.19133      -0.239    0  5  1  0  2    0 -5 -1  0  6   2895.00  1.91E-27
  1  2   4957.15904   15   4957.20150   0   0   0   0 .000000      0.04246     81.28798       0.052    0  5  1  1  1    0 -5 -1 -1  7   4957.16  4.90E-28
  2  1   4958.83307   27   4958.87760   0   0   0   0 .000000      0.04453    -37.05844      -0.120    0  5  1  1  1    0 -5 -1 -1  7   4957.23  8.53E-28
  3  2   4961.34777   34   4961.39173   0   0   0   0 .000000      0.04396    -11.24841      -0.391    0  5  1  1  1    0 -5 -1 -1  7   4957.35  1.18E-27
  4  1   4964.70053   41   4964.74387   0   0   0   0 .000000      0.04334    -11.24087      -0.386    0  5  1  1  1    0 -5 -1 -1  7   4957.50  1.48E-27
  5  2   4968.89059   44   4968.93400   0   0   0   0 .000000      0.04341    -11.23147      -0.386    0  5  1  1  1    0 -5 -1 -1  7   4957.69  1.75E-27
  6  1   4973.91756   47   4973.96206   0   0   0   0 .000000      0.04450    -11.22023      -0.397    0  5  1  1  1    0 -5 -1 -1  7   4957.92  2.00E-27
  7  2   4979.78419   48   4979.82803   0   0   0   0 .000000      0.04384    -11.20719      -0.391    0  5  1  1  1    0 -5 -1 -1  7   4958.18  2.22E-27
  8  1   4986.48823   49   4986.53185   0   0   0   0 .000000      0.04362    -11.19237      -0.390    0  5  1  1  1    0 -5 -1 -1  7   4958.49  2.42E-27
  9  2   4994.02965   49   4994.07345   0   0   0   0 .000000      0.04380    -11.17581      -0.392    0  5  1  1  1    0 -5 -1 -1  7   4958.83  2.58E-27
 10  1   5002.40884   49   5002.45279   0   0   0   0 .000000      0.04395    -11.15754      -0.394    0  5  1  1  1    0 -5 -1 -1  7   4959.21  2.72E-27
 11  2   5011.62621   49   5011.66978   0   0   0   0 .000000      0.04357    -11.13761      -0.391    0  5  1  1  1    0 -5 -1 -1  7   4959.63  2.86E-27
 12  1   5021.68062   49   5021.72434   0   0   0   0 .000000      0.04372    -11.11607      -0.393    0  5  1  1  1    0 -5 -1 -1  7   4960.08  2.99E-27
 13  2   5032.57297   49   5032.61639   0   0   0   0 .000000      0.04342    -11.09296      -0.391    0  5  1  1  1    0 -5 -1 -1  7   4960.57  3.09E-27
 14  1   5044.30292   49   5044.34582   0   0   0   0 .000000      0.04290    -11.06837      -0.388    0  5  1  1  1    0 -5 -1 -1  7   4961.10  3.15E-27
 15  2   5056.86870   49   5056.91254   0   0   0   0 .000000      0.04384    -11.04233      -0.397    0  5  1  1  1    0 -5 -1 -1  7   4961.67  3.19E-27
 16  1   5070.27295   49   5070.31643   0   0   0   0 .000000      0.04348    -11.01493      -0.395    0  5  1  1  1    0 -5 -1 -1  7   4962.27  3.20E-27
 17  2   5084.51343   49   5084.55738   0   0   0   0 .000000      0.04395    -10.98624      -0.400    0  5  1  1  1    0 -5 -1 -1  7   4962.91  3.19E-27
 18  1   5099.59137   49   5099.63525   0   0   0   0 .000000      0.04388    -10.95633      -0.400    0  5  1  1  1    0 -5 -1 -1  7   4963.59  3.15E-27
 19  2   5115.50641   49   5115.54991   0   0   0   0 .000000      0.04350    -10.92531      -0.398    0  5  1  1  1    0 -5 -1 -1  7   4964.31  3.09E-27
 20  1   5132.25735   49   5132.30124   0   0   0   0 .000000      0.04389    -10.89435      -0.403    0  5  1  1  1    0 -5 -1 -1  7   4965.06  3.01E-27
 21  2   5149.84551   49   5149.88904   0   0   0   0 .000000      0.04353    -10.86025      -0.401    0  5  1  1  1    0 -5 -1 -1  7   4965.85  2.91E-27
 22  1   5168.26917   49   5168.31319   0   0   0   0 .000000      0.04402    -10.82642      -0.407    0  5  1  1  1    0 -5 -1 -1  7   4966.67  2.80E-27
 23  2   5187.53003   49   5187.57359   0   0   0   0 .000000      0.04356    -10.79171      -0.404    0  5  1  1  1    0 -5 -1 -1  7   4967.53  2.68E-27
 24  1   5207.62609   49   5207.66982   0   0   0   0 .000000      0.04373    -10.75672      -0.407    0  5  1  1  1    0 -5 -1 -1  7   4968.43  2.54E-27
 25  2   5228.55762   49   5228.60192   0   0   0   0 .000000      0.04430    -10.72114      -0.413    0  5  1  1  1    0 -5 -1 -1  7   4969.36  2.40E-27
 26  1   5250.32598   49   5250.36964   0   0   0   0 .000000      0.04366    -10.68519      -0.409    0  5  1  1  1    0 -5 -1 -1  7   4970.33  2.25E-27
 27  2   5272.92867   49   5272.97278   0   0   0   0 .000000      0.04411    -10.64904      -0.414    0  5  1  1  1    0 -5 -1 -1  7   4971.33  2.10E-27
 28  1   5296.36776   49   5296.41111   0   0   0   0 .000000      0.04335    -10.61284      -0.408    0  5  1  1  1    0 -5 -1 -1  7   4972.37  1.95E-27
 29  2   5320.64133   49   5320.68442   0   0   0   0 .000000      0.04309    -10.57673      -0.407    0  5  1  1  1    0 -5 -1 -1  7   4973.44  1.80E-27
 30  1   5345.74898   49   5345.79247   0   0   0   0 .000000      0.04349    -10.54090      -0.413    0  5  1  1  1    0 -5 -1 -1  7   4974.55  1.66E-27
 31  2   5371.69202   49   5371.73504   0   0   0   0 .000000      0.04302    -10.50550      -0.410    0  5  1  1  1    0 -5 -1 -1  7   4975.69  1.51E-27
 32  1   5398.46879   49   5398.51187   0   0   0   0 .000000      0.04308    -10.47071      -0.411    0  5  1  1  1    0 -5 -1 -1  7   4976.87  1.38E-27
 35  2   5483.79983   49   5483.84533   0   0   0   0 .000000      0.04550    -10.37193      -0.439    0  5  1  1  1    0 -5 -1 -1  7   4980.60  1.00E-27
 36  1   5513.91554   49   5513.95655   0   0   0   0 .000000      0.04101    -10.34154      -0.397    0  5  1  1  1    0 -5 -1 -1  7   4981.92  8.94E-28
 37  2   5544.85727   49   5544.90067   0   0   0   0 .000000      0.04340    -10.31278      -0.421    0  5  1  1  1    0 -5 -1 -1  7   4983.26  7.93E-28
 38  1   5576.63533   49   5576.67738   0   0   0   0 .000000      0.04205    -10.28586      -0.409    0  5  1  1  1    0 -5 -1 -1  7   4984.64  7.00E-28
 39  2   5609.24415   49   5609.28637   0   0   0   0 .000000      0.04222    -10.26102      -0.411    0  5  1  1  1    0 -5 -1 -1  7   4986.04  6.14E-28
 40  1   5642.68540   49   5642.72733   0   0   0   0 .000000      0.04193    -10.23849      -0.410    0  5  1  1  1    0 -5 -1 -1  7   4987.49  5.37E-28
  1  1   4957.15391   35   4957.19699   0   0   0   0 .000000      0.04308    -23.36355      -0.184    0  5  1  1  2    0 -5 -1 -1  7   4957.15  4.90E-28
  2  2   4958.82151   47   4958.86410   0   0   0   0 .000000      0.04259    -23.35403      -0.182    0  5  1  1  2    0 -5 -1 -1  7   4957.22  8.53E-28
  3  1   4961.32086   54   4961.36475   0   0   0   0 .000000      0.04389    -11.27537      -0.389    0  5  1  1  2    0 -5 -1 -1  7   4957.32  1.18E-27
  4  2   4964.65502   61   4964.69892   0   0   0   0 .000000      0.04390    -11.28580      -0.389    0  5  1  1  2    0 -5 -1 -1  7   4957.46  1.48E-27
  5  1   4968.82363   64   4968.86657   0   0   0   0 .000000      0.04294    -11.29886      -0.380    0  5  1  1  2    0 -5 -1 -1  7   4957.62  1.75E-27
  6  2   4973.82345   67   4973.86768   0   0   0   0 .000000      0.04423    -11.31458      -0.391    0  5  1  1  2    0 -5 -1 -1  7   4957.82  2.00E-27
  7  1   4979.65876   68   4979.70220   0   0   0   0 .000000      0.04344    -11.33298      -0.383    0  5  1  1  2    0 -5 -1 -1  7   4958.06  2.23E-27
  8  2   4986.32653   69   4986.37009   0   0   0   0 .000000      0.04356    -11.35409      -0.384    0  5  1  1  2    0 -5 -1 -1  7   4958.33  2.42E-27
  9  1   4993.82786   69   4993.87129   0   0   0   0 .000000      0.04343    -11.37793      -0.382    0  5  1  1  2    0 -5 -1 -1  7   4958.63  2.59E-27
 10  2   5002.16197   69   5002.20573   0   0   0   0 .000000      0.04376    -11.40455      -0.384    0  5  1  1  2    0 -5 -1 -1  7   4958.96  2.73E-27
 11  1   5011.33013   69   5011.37334   0   0   0   0 .000000      0.04321    -11.43397      -0.378    0  5  1  1  2    0 -5 -1 -1  7   4959.33  2.87E-27
 12  2   5021.33014   69   5021.37407   0   0   0   0 .000000      0.04393    -11.46624      -0.383    0  5  1  1  2    0 -5 -1 -1  7   4959.73  2.99E-27
 13  1   5032.16425   69   5032.20781   0   0   0   0 .000000      0.04356    -11.50140      -0.379    0  5  1  1  2    0 -5 -1 -1  7   4960.16  3.09E-27
 14  2   5043.83064   69   5043.87448   0   0   0   0 .000000      0.04384    -11.53951      -0.380    0  5  1  1  2    0 -5 -1 -1  7   4960.63  3.16E-27
 15  1   5056.33032   69   5056.37399   0   0   0   0 .000000      0.04367    -11.58059      -0.377    0  5  1  1  2    0 -5 -1 -1  7   4961.13  3.20E-27
 16  2   5069.66264   69   5069.70624   0   0   0   0 .000000      0.04360    -11.62471      -0.375    0  5  1  1  2    0 -5 -1 -1  7   4961.66  3.21E-27
 17  1   5083.82665   69   5083.87112   0   0   0   0 .000000      0.04447    -11.67193      -0.381    0  5  1  1  2    0 -5 -1 -1  7   4962.23  3.20E-27
 18  2   5098.82521   69   5098.86851   0   0   0   0 .000000      0.04330    -11.72228      -0.369    0  5  1  1  2    0 -5 -1 -1  7   4962.83  3.16E-27
 19  1   5114.65455   69   5114.69831   0   0   0   0 .000000      0.04376    -11.77584      -0.372    0  5  1  1  2    0 -5 -1 -1  7   4963.45  3.10E-27
 20  2   5131.31696   69   5131.36038   0   0   0   0 .000000      0.04342    -11.83266      -0.367    0  5  1  1  2    0 -5 -1 -1  7   4964.12  3.02E-27
 21  1   5148.81077   69   5148.85460   0   0   0   0 .000000      0.04383    -11.89279      -0.369    0  5  1  1  2    0 -5 -1 -1  7   4964.81  2.93E-27
 22  2   5167.13720   69   5167.18083   0   0   0   0 .000000      0.04363    -11.95630      -0.365    0  5  1  1  2    0 -5 -1 -1  7   4965.54  2.82E-27
 23  1   5186.29564   69   5186.33892   0   0   0   0 .000000      0.04328    -12.02325      -0.360    0  5  1  1  2    0 -5 -1 -1  7   4966.30  2.69E-27
 24  2   5206.28492   69   5206.32875   0   0   0   0 .000000      0.04383    -12.09369      -0.362    0  5  1  1  2    0 -5 -1 -1  7   4967.08  2.56E-27
 25  1   5227.10633   69   5227.15014   0   0   0   0 .000000      0.04381    -12.16770      -0.360    0  5  1  1  2    0 -5 -1 -1  7   4967.91  2.42E-27
 26  2   5248.75914   69   5248.80296   0   0   0   0 .000000      0.04382    -12.24532      -0.358    0  5  1  1  2    0 -5 -1 -1  7   4968.76  2.27E-27
 27  1   5271.24364   69   5271.28703   0   0   0   0 .000000      0.04339    -12.32663      -0.352    0  5  1  1  2    0 -5 -1 -1  7   4969.64  2.12E-27
 28  2   5294.55957   69   5294.60221   0   0   0   0 .000000      0.04264    -12.41166      -0.344    0  5  1  1  2    0 -5 -1 -1  7   4970.56  1.97E-27
 29  1   5318.70434   69   5318.74830   0   0   0   0 .000000      0.04396    -12.50051      -0.352    0  5  1  1  2    0 -5 -1 -1  7   4971.50  1.82E-27
 30  2   5343.68280   69   5343.72516   0   0   0   0 .000000      0.04236    -12.59372      -0.336    0  5  1  1  2    0 -5 -1 -1  7   4972.48  1.67E-27
 31  1   5369.48887   69   5369.53258   0   0   0   0 .000000      0.04371    -12.68990      -0.344    0  5  1  1  2    0 -5 -1 -1  7   4973.49  1.53E-27
 32  2   5396.12621   69   5396.17036   0   0   0   0 .000000      0.04415    -12.79041      -0.345    0  5  1  1  2    0 -5 -1 -1  7   4974.53  1.39E-27
 33  1   5423.59545   69   5423.63839   0   0   0   0 .000000      0.04294    -12.89499      -0.333    0  5  1  1  2    0 -5 -1 -1  7   4975.60  1.26E-27
 34  2   5451.89307   69   5451.93622   0   0   0   0 .000000      0.04315    -13.00405      -0.332    0  5  1  1  2    0 -5 -1 -1  7   4976.69  1.13E-27
 35  1   5481.02067   69   5481.06420   0   0   0   0 .000000      0.04353    -13.11657      -0.332    0  5  1  1  2    0 -5 -1 -1  7   4977.82  1.02E-27
 36  2   5510.97907   69   5511.02168   0   0   0   0 .000000      0.04261    -13.23351      -0.322    0  5  1  1  2    0 -5 -1 -1  7   4978.98  9.07E-28
 37  1   5541.76580   69   5541.80859   0   0   0   0 .000000      0.04279    -13.35463      -0.320    0  5  1  1  2    0 -5 -1 -1  7   4980.17  8.05E-28
 38  2   5573.38062   69   5573.42468   0   0   0   0 .000000      0.04406    -13.48007      -0.327    0  5  1  1  2    0 -5 -1 -1  7   4981.38  7.11E-28
 39  1   5605.82709   69   5605.86979   0   0   0   0 .000000      0.04270    -13.60980      -0.314    0  5  1  1  2    0 -5 -1 -1  7   4982.63  6.25E-28
 40  2   5639.09995   69   5639.14368   0   0   0   0 .000000      0.04373    -13.74386      -0.318    0  5  1  1  2    0 -5 -1 -1  7   4983.90  5.47E-28
 41  1   5673.20242   69   5673.24616   0   0   0   0 .000000      0.04374    -13.88229      -0.315    0  5  1  1  2    0 -5 -1 -1  7   4985.20  4.76E-28
 42  2   5708.13302   69   5708.17699   0   0   0   0 .000000      0.04397    -14.02512      -0.314    0  5  1  1  2    0 -5 -1 -1  7   4986.53  4.13E-28
 43  1   5743.88946   69   5743.93596   0   0   0   0 .000000      0.04650    -14.17237      -0.328    0  5  1  1  2    0 -5 -1 -1  7   4987.89  3.56E-28
 44  2   5780.48166   69   5780.52283   0   0   0   0 .000000      0.04117    -14.32406      -0.287    0  5  1  1  2    0 -5 -1 -1  7   4989.28  3.06E-28
  1  1   3404.42353   16   3404.47323   0   0   0   0 .000000      0.04970    -28.55842      -0.174    0  6  0  0  2    0 -6  0  0  6   3403.62  1.81E-27
  2  2   3406.10947   20   3406.15847   0   0   0   0 .000000      0.04900     -5.77288      -0.849    0  6  0  0  2    0 -6  0  0  6   3403.71  2.69E-27
  3  1   3408.63633   23   3408.68629   0   0   0   0 .000000      0.04996     -5.77350      -0.865    0  6  0  0  2    0 -6  0  0  6   3403.84  3.53E-27
  4  2   3412.00788   24   3412.05662   0   0   0   0 .000000      0.04874     -5.77444      -0.844    0  6  0  0  2    0 -6  0  0  6   3404.01  4.32E-27
  5  1   3416.21983   25   3416.26939   0   0   0   0 .000000      0.04956     -5.77583      -0.858    0  6  0  0  2    0 -6  0  0  6   3404.22  5.06E-27
  6  2   3421.27544   25   3421.32450   0   0   0   0 .000000      0.04906     -5.77778      -0.849    0  6  0  0  2    0 -6  0  0  6   3404.48  5.74E-27
  7  1   3427.17304   25   3427.22185   0   0   0   0 .000000      0.04881     -5.78045      -0.844    0  6  0  0  2    0 -6  0  0  6   3404.77  6.35E-27
  8  2   3433.91209   25   3433.96127   0   0   0   0 .000000      0.04918     -5.78408      -0.850    0  6  0  0  2    0 -6  0  0  6   3405.11  6.89E-27
  9  1   3441.49389   25   3441.54266   0   0   0   0 .000000      0.04877     -5.78877      -0.842    0  6  0  0  2    0 -6  0  0  6   3405.49  7.35E-27
 10  2   3449.91706   25   3449.96578   0   0   0   0 .000000      0.04872     -5.79491      -0.841    0  6  0  0  2    0 -6  0  0  6   3405.92  7.73E-27
 12  2   3469.28776   25   3469.33656   0   0   0   0 .000000      0.04880     -5.81231      -0.840    0  6  0  0  2    0 -6  0  0  6   3406.89  8.46E-27
 13  1   3480.23531   25   3480.28379   0   0   0   0 .000000      0.04848     -5.82419      -0.832    0  6  0  0  2    0 -6  0  0  6   3407.44  8.73E-27
 14  2   3492.02302   25   3492.07195   0   0   0   0 .000000      0.04893     -5.83857      -0.838    0  6  0  0  2    0 -6  0  0  6   3408.02  8.92E-27
 15  1   3504.65216   25   3504.70073   0   0   0   0 .000000      0.04857     -5.85589      -0.829    0  6  0  0  2    0 -6  0  0  6   3408.65  9.02E-27
 16  2   3518.12123   25   3518.16990   0   0   0   0 .000000      0.04867     -5.87648      -0.828    0  6  0  0  2    0 -6  0  0  6   3409.32  9.06E-27
 17  1   3532.42976   25   3532.47915   0   0   0   0 .000000      0.04939     -5.90071      -0.837    0  6  0  0  2    0 -6  0  0  6   3410.03  9.01E-27
 18  2   3547.58059   25   3547.62821   0   0   0   0 .000000      0.04762     -5.92900      -0.803    0  6  0  0  2    0 -6  0  0  6   3410.78  8.90E-27
 19  1   3563.56816   25   3563.61676   0   0   0   0 .000000      0.04860     -5.96168      -0.815    0  6  0  0  2    0 -6  0  0  6   3411.57  8.73E-27
 21  1   3598.06276   25   3598.11107   0   0   0   0 .000000      0.04831     -6.04207      -0.800    0  6  0  0  2    0 -6  0  0  6   3413.26  8.22E-27
 22  2   3616.56773   25   3616.61626   0   0   0   0 .000000      0.04853     -6.09038      -0.797    0  6  0  0  2    0 -6  0  0  6   3414.17  7.90E-27
 23  1   3635.91041   25   3635.95945   0   0   0   0 .000000      0.04904     -6.14517      -0.798    0  6  0  0  2    0 -6  0  0  6   3415.11  7.54E-27
 24  2   3656.09235   25   3656.14034   0   0   0   0 .000000      0.04799     -6.20675      -0.773    0  6  0  0  2    0 -6  0  0  6   3416.09  7.16E-27
 25  1   3677.11079   25   3677.15928   0   0   0   0 .000000      0.04849     -6.27414      -0.773    0  6  0  0  2    0 -6  0  0  6   3417.11  6.75E-27
 26  2   3698.96740   25   3699.01517   0   0   0   0 .000000      0.04777     -6.34926      -0.752    0  6  0  0  2    0 -6  0  0  6   3418.17  6.33E-27
 27  1   3721.65953   25   3721.70793   0   0   0   0 .000000      0.04840     -6.43195      -0.753    0  6  0  0  2    0 -6  0  0  6   3419.26  5.90E-27
 28  2   3745.18917   25   3745.23726   0   0   0   0 .000000      0.04809     -6.52252      -0.737    0  6  0  0  2    0 -6  0  0  6   3420.39  5.47E-27
 29  1   3769.55493   25   3769.60283   0   0   0   0 .000000      0.04790     -6.62126      -0.723    0  6  0  0  2    0 -6  0  0  6   3421.55  5.05E-27
 30  2   3794.75619   25   3794.80434   0   0   0   0 .000000      0.04815     -6.72845      -0.716    0  6  0  0  2    0 -6  0  0  6   3422.76  4.63E-27
 31  1   3820.79253   25   3820.84152   0   0   0   0 .000000      0.04899     -6.84431      -0.716    0  6  0  0  2    0 -6  0  0  6   3423.99  4.22E-27
 32  2   3847.66690   25   3847.71407   0   0   0   0 .000000      0.04717     -6.96905      -0.677    0  6  0  0  2    0 -6  0  0  6   3425.27  3.83E-27
 33  1   3875.37394   25   3875.42171   0   0   0   0 .000000      0.04777     -7.10283      -0.673    0  6  0  0  2    0 -6  0  0  6   3426.57  3.46E-27
 34  2   3903.91772   25   3903.96420   0   0   0   0 .000000      0.04648     -7.24579      -0.641    0  6  0  0  2    0 -6  0  0  6   3427.92  3.11E-27
 35  1   3933.29425   25   3933.34127   0   0   0   0 .000000      0.04702     -7.39804      -0.636    0  6  0  0  2    0 -6  0  0  6   3429.29  2.78E-27
 36  2   3963.50433   25   3963.55269   0   0   0   0 .000000      0.04836     -7.55965      -0.640    0  6  0  0  2    0 -6  0  0  6   3430.70  2.47E-27
 37  1   3994.55062   25   3994.59822   0   0   0   0 .000000      0.04760     -7.73066      -0.616    0  6  0  0  2    0 -6  0  0  6   3432.15  2.19E-27
 38  2   4026.43067   25   4026.47763   0   0   0   0 .000000      0.04696     -7.91109      -0.594    0  6  0  0  2    0 -6  0  0  6   3433.63  1.93E-27
 40  2   4092.68948   25   4092.73727   0   0   0   0 .000000      0.04779     -8.30013      -0.576    0  6  0  0  2    0 -6  0  0  6   3436.69  1.48E-27
 42  2   4162.28396   25   4162.32991   0   0   0   0 .000000      0.04595     -8.72641      -0.527    0  6  0  0  2    0 -6  0  0  6   3439.88  1.11E-27
 44  2   4235.21693   25   4235.25397   0   0   0   0 .000000      0.03704     -9.18922      -0.403    0  6  0  0  2    0 -6  0  0  6   3443.22  8.20E-28
  3  2   3414.41076   15   3414.45971   0   0   0   0 .000000      0.04895    107.63646       0.045    0  6  2  0  1    0 -6 -2  0  8   3412.01  1.67E-27
  4  1   3417.78155   16   3417.83084   0   0   0   0 .000000      0.04929    -17.17882      -0.287    0  6  2  0  1    0 -6 -2  0  8   3412.18  2.29E-27
  5  2   3421.99553   17   3422.04471   0   0   0   0 .000000      0.04918    -17.18128      -0.286    0  6  2  0  1    0 -6 -2  0  8   3412.40  2.84E-27
  6  1   3427.05218   17   3427.10127   0   0   0   0 .000000      0.04909    -17.18428      -0.286    0  6  2  0  1    0 -6 -2  0  8   3412.65  3.33E-27
  7  2   3432.95228   17   3433.00049   0   0   0   0 .000000      0.04821    -17.18782      -0.280    0  6  2  0  1    0 -6 -2  0  8   3412.95  3.76E-27
  8  1   3439.69398   17   3439.74232   0   0   0   0 .000000      0.04834    -17.19194      -0.281    0  6  2  0  1    0 -6 -2  0  8   3413.29  4.13E-27
  9  2   3447.27918   17   3447.32670   0   0   0   0 .000000      0.04752    -17.19666      -0.276    0  6  2  0  1    0 -6 -2  0  8   3413.68  4.45E-27
 11  2   3464.97374   17   3465.02287   0   0   0   0 .000000      0.04913    -17.20803      -0.285    0  6  2  0  1    0 -6 -2  0  8   3414.57  4.95E-27
 12  1   3475.08551   17   3475.13451   0   0   0   0 .000000      0.04900    -17.21474      -0.285    0  6  2  0  1    0 -6 -2  0  8   3415.09  5.20E-27
 13  2   3486.04014   17   3486.08843   0   0   0   0 .000000      0.04829    -17.22220      -0.280    0  6  2  0  1    0 -6 -2  0  8   3415.64  5.39E-27
 14  1   3497.83541   17   3497.88452   0   0   0   0 .000000      0.04911    -17.23044      -0.285    0  6  2  0  1    0 -6 -2  0  8   3416.24  5.53E-27
 15  2   3510.47380   17   3510.52269   0   0   0   0 .000000      0.04889    -17.23951      -0.284    0  6  2  0  1    0 -6 -2  0  8   3416.87  5.61E-27
 17  2   3538.27599   17   3538.32486   0   0   0   0 .000000      0.04887    -17.26035      -0.283    0  6  2  0  1    0 -6 -2  0  8   3418.28  5.64E-27
 18  1   3553.44114   17   3553.48864   0   0   0   0 .000000      0.04750    -17.27222      -0.275    0  6  2  0  1    0 -6 -2  0  8   3419.04  5.58E-27
 19  2   3569.44521   17   3569.49406   0   0   0   0 .000000      0.04885    -17.28513      -0.283    0  6  2  0  1    0 -6 -2  0  8   3419.85  5.49E-27
 20  1   3586.29197   17   3586.34098   0   0   0   0 .000000      0.04901    -17.29915      -0.283    0  6  2  0  1    0 -6 -2  0  8   3420.69  5.36E-27
 22  1   3622.51001   17   3622.55877   0   0   0   0 .000000      0.04876    -17.33079      -0.281    0  6  2  0  1    0 -6 -2  0  8   3422.51  5.01E-27
 23  2   3641.88027   17   3641.92937   0   0   0   0 .000000      0.04910    -17.34853      -0.283    0  6  2  0  1    0 -6 -2  0  8   3423.48  4.80E-27
 24  1   3662.09207   17   3662.14089   0   0   0   0 .000000      0.04882    -17.36765      -0.281    0  6  2  0  1    0 -6 -2  0  8   3424.49  4.57E-27
 25  2   3683.14388   17   3683.19317   0   0   0   0 .000000      0.04929    -17.38823      -0.283    0  6  2  0  1    0 -6 -2  0  8   3425.54  4.32E-27
 26  1   3705.03685   17   3705.08605   0   0   0   0 .000000      0.04920    -17.41034      -0.283    0  6  2  0  1    0 -6 -2  0  8   3426.64  4.07E-27
 27  2   3727.77016   17   3727.81935   0   0   0   0 .000000      0.04919    -17.43406      -0.282    0  6  2  0  1    0 -6 -2  0  8   3427.77  3.80E-27
 28  1   3751.34525   17   3751.39289   0   0   0   0 .000000      0.04764    -17.45948      -0.273    0  6  2  0  1    0 -6 -2  0  8   3428.95  3.54E-27
 29  2   3775.75687   17   3775.80649   0   0   0   0 .000000      0.04962    -17.48667      -0.284    0  6  2  0  1    0 -6 -2  0  8   3430.16  3.28E-27
 30  1   3801.01233   17   3801.05995   0   0   0   0 .000000      0.04762    -17.51572      -0.272    0  6  2  0  1    0 -6 -2  0  8   3431.41  3.02E-27
 31  2   3827.10408   17   3827.15308   0   0   0   0 .000000      0.04900    -17.54672      -0.279    0  6  2  0  1    0 -6 -2  0  8   3432.70  2.76E-27
 32  1   3854.03731   17   3854.08566   0   0   0   0 .000000      0.04835    -17.57977      -0.275    0  6  2  0  1    0 -6 -2  0  8   3434.04  2.52E-27
 33  2   3881.80968   17   3881.85750   0   0   0   0 .000000      0.04782    -17.61498      -0.271    0  6  2  0  1    0 -6 -2  0  8   3435.41  2.28E-27
 34  1   3910.42002   17   3910.46887   0   0   0   0 .000000      0.04885    -17.65131      -0.277    0  6  2  0  1    0 -6 -2  0  8   3436.82  2.06E-27
 35  2   3939.86964   17   3939.91804   0   0   0   0 .000000      0.04840    -17.69211      -0.274    0  6  2  0  1    0 -6 -2  0  8   3438.27  1.85E-27
 36  1   3970.15894   17   3970.20632   0   0   0   0 .000000      0.04738    -17.73423      -0.267    0  6  2  0  1    0 -6 -2  0  8   3439.76  1.65E-27
 37  2   4001.28535   17   4001.33304   0   0   0   0 .000000      0.04769    -17.77866      -0.268    0  6  2  0  1    0 -6 -2  0  8   3441.29  1.47E-27
 38  1   4033.24997   17   4033.29765   0   0   0   0 .000000      0.04768    -17.82616      -0.267    0  6  2  0  1    0 -6 -2  0  8   3442.85  1.30E-27
 39  2   4066.05521   17   4066.10034   0   0   0   0 .000000      0.04513    -17.87594      -0.252    0  6  2  0  1    0 -6 -2  0  8   3444.46  1.15E-27
  3  1   3414.41029   24   3414.45979   0   0   0   0 .000000      0.04950      5.77350       0.857    0  6  2  0  2    0 -6 -2  0  8   3412.01  1.67E-27
  4  2   3417.78140   25   3417.83106   0   0   0   0 .000000      0.04966      5.77444       0.860    0  6  2  0  2    0 -6 -2  0  8   3412.18  2.29E-27
  5  1   3421.99535   26   3422.04522   0   0   0   0 .000000      0.04987      5.77583       0.863    0  6  2  0  2    0 -6 -2  0  8   3412.40  2.84E-27
  6  2   3427.05217   26   3427.10228   0   0   0   0 .000000      0.05011      5.77778       0.867    0  6  2  0  2    0 -6 -2  0  8   3412.65  3.33E-27
  7  1   3432.95263   26   3433.00230   0   0   0   0 .000000      0.04967      5.78045       0.859    0  6  2  0  2    0 -6 -2  0  8   3412.95  3.76E-27
  8  2   3439.69432   26   3439.74534   0   0   0   0 .000000      0.05102      5.78408       0.882    0  6  2  0  2    0 -6 -2  0  8   3413.29  4.13E-27
  9  1   3447.28002   26   3447.33143   0   0   0   0 .000000      0.05141      5.78877       0.888    0  6  2  0  2    0 -6 -2  0  8   3413.68  4.45E-27
 11  1   3464.97515   26   3465.03313   0   0   0   0 .000000      0.05798      5.80265       0.999    0  6  2  0  2    0 -6 -2  0  8   3414.58  4.95E-27
  1  1   4696.11480   32   4696.16366   0   0   0   0 .000000      0.04886     17.52528       0.279    0  8  0  0  2    0 -8  0  0  8   4695.31  3.00E-28
  2  2   4697.79187   42   4697.84114   0   0   0   0 .000000      0.04927     -6.70408      -0.735    0  8  0  0  2    0 -8  0  0  8   4695.39  4.44E-28
  3  1   4700.30750   49   4700.35731   0   0   0   0 .000000      0.04981     -6.70488      -0.743    0  8  0  0  2    0 -8  0  0  8   4695.51  5.83E-28
  4  2   4703.66147   54   4703.71211   0   0   0   0 .000000      0.05064     -6.70607      -0.755    0  8  0  0  2    0 -8  0  0  8   4695.66  7.14E-28
  6  2   4712.88736   59   4712.93731   0   0   0   0 .000000      0.04995     -6.71005      -0.744    0  8  0  0  2    0 -8  0  0  8   4696.09  9.48E-28
  7  1   4718.76008   60   4718.80750   0   0   0   0 .000000      0.04742     -6.71312      -0.706    0  8  0  0  2    0 -8  0  0  8   4696.36  1.05E-27
  8  2   4725.46531   61   4725.51591   0   0   0   0 .000000      0.05060     -6.71714      -0.753    0  8  0  0  2    0 -8  0  0  8   4696.67  1.14E-27
  9  1   4733.01370   61   4733.06242   0   0   0   0 .000000      0.04872     -6.72227      -0.725    0  8  0  0  2    0 -8  0  0  8   4697.01  1.21E-27
 10  2   4741.39801   61   4741.44679   0   0   0   0 .000000      0.04878     -6.72889      -0.725    0  8  0  0  2    0 -8  0  0  8   4697.40  1.28E-27
 11  1   4750.62017   61   4750.66891   0   0   0   0 .000000      0.04874     -6.73708      -0.723    0  8  0  0  2    0 -8  0  0  8   4697.82  1.35E-27
 12  2   4760.68002   61   4760.72855   0   0   0   0 .000000      0.04853     -6.74720      -0.719    0  8  0  0  2    0 -8  0  0  8   4698.28  1.41E-27
 13  1   4771.57740   61   4771.62550   0   0   0   0 .000000      0.04810     -6.75951      -0.712    0  8  0  0  2    0 -8  0  0  8   4698.78  1.46E-27
 14  2   4783.31084   61   4783.35951   0   0   0   0 .000000      0.04867     -6.77437      -0.718    0  8  0  0  2    0 -8  0  0  8   4699.31  1.49E-27
 15  1   4795.88198   61   4795.93035   0   0   0   0 .000000      0.04837     -6.79206      -0.712    0  8  0  0  2    0 -8  0  0  8   4699.88  1.51E-27
 16  2   4809.28915   61   4809.33771   0   0   0   0 .000000      0.04856     -6.81304      -0.713    0  8  0  0  2    0 -8  0  0  8   4700.49  1.52E-27
 17  1   4823.53286   61   4823.58138   0   0   0   0 .000000      0.04852     -6.83754      -0.710    0  8  0  0  2    0 -8  0  0  8   4701.13  1.52E-27
 18  2   4838.61338   61   4838.66104   0   0   0   0 .000000      0.04766     -6.86600      -0.694    0  8  0  0  2    0 -8  0  0  8   4701.81  1.50E-27
 19  1   4854.52786   61   4854.57637   0   0   0   0 .000000      0.04851     -6.89883      -0.703    0  8  0  0  2    0 -8  0  0  8   4702.53  1.47E-27
 20  2   4871.27840   61   4871.32706   0   0   0   0 .000000      0.04866     -6.93647      -0.702    0  8  0  0  2    0 -8  0  0  8   4703.28  1.44E-27
 21  1   4888.86494   61   4888.91281   0   0   0   0 .000000      0.04787     -6.97926      -0.686    0  8  0  0  2    0 -8  0  0  8   4704.06  1.39E-27
 22  2   4907.28606   61   4907.33340   0   0   0   0 .000000      0.04734     -7.02738      -0.674    0  8  0  0  2    0 -8  0  0  8   4704.89  1.34E-27
 23  1   4926.53956   61   4926.58796   0   0   0   0 .000000      0.04840     -7.08234      -0.683    0  8  0  0  2    0 -8  0  0  8   4705.74  1.28E-27
 25  1   4967.55081   61   4967.59957   0   0   0   0 .000000      0.04876     -7.21051      -0.676    0  8  0  0  2    0 -8  0  0  8   4707.55  1.15E-27
 26  2   4989.30696   61   4989.35554   0   0   0   0 .000000      0.04858     -7.28531      -0.667    0  8  0  0  2    0 -8  0  0  8   4708.51  1.08E-27
 28  2   5035.31781   61   5035.36626   0   0   0   0 .000000      0.04845     -7.45791      -0.650    0  8  0  0  2    0 -8  0  0  8   4710.52  9.42E-28
 30  2   5084.65779   61   5084.70651   0   0   0   0 .000000      0.04872     -7.66340      -0.636    0  8  0  0  2    0 -8  0  0  8   4712.66  8.01E-28
 31  1   5110.57571   61   5110.62442   0   0   0   0 .000000      0.04871     -7.77921      -0.626    0  8  0  0  2    0 -8  0  0  8   4713.78  7.33E-28
 32  2   5137.32607   61   5137.37377   0   0   0   0 .000000      0.04770     -7.90406      -0.603    0  8  0  0  2    0 -8  0  0  8   4714.93  6.67E-28
 33  1   5164.90661   61   5164.95427   0   0   0   0 .000000      0.04766     -8.03819      -0.593    0  8  0  0  2    0 -8  0  0  8   4716.11  6.04E-28
 34  2   5193.31792   61   5193.36564   0   0   0   0 .000000      0.04772     -8.18175      -0.583    0  8  0  0  2    0 -8  0  0  8   4717.32  5.44E-28
 35  1   5222.55984   61   5222.60760   0   0   0   0 .000000      0.04776     -8.33492      -0.573    0  8  0  0  2    0 -8  0  0  8   4718.56  4.87E-28
 36  2   5252.63122   61   5252.67989   0   0   0   0 .000000      0.04867     -8.49782      -0.573    0  8  0  0  2    0 -8  0  0  8   4719.83  4.35E-28
 37  1   5283.53319   61   5283.58226   0   0   0   0 .000000      0.04907     -8.67053      -0.566    0  8  0  0  2    0 -8  0  0  8   4721.13  3.86E-28
 38  2   5315.26496   61   5315.31443   0   0   0   0 .000000      0.04947     -8.85317      -0.559    0  8  0  0  2    0 -8  0  0  8   4722.46  3.41E-28
 39  1   5347.82895   61   5347.87596   0   0   0   0 .000000      0.04701     -9.04641      -0.520    0  8  0  0  2    0 -8  0  0  8   4723.83  3.00E-28
 40  2   5381.21914   61   5381.26735   0   0   0   0 .000000      0.04821     -9.24798      -0.521    0  8  0  0  2    0 -8  0  0  8   4725.22  2.63E-28
 41  1   5415.43997   61   5415.48755   0   0   0   0 .000000      0.04758     -9.46048      -0.503    0  8  0  0  2    0 -8  0  0  8   4726.64  2.29E-28
 42  2   5450.48979   61   5450.53669   0   0   0   0 .000000      0.04690     -9.68273      -0.484    0  8  0  0  2    0 -8  0  0  8   4728.09  1.98E-28
 43  1   5486.36599   61   5486.41453   0   0   0   0 .000000      0.04854     -9.91481      -0.490    0  8  0  0  2    0 -8  0  0  8   4729.57  1.71E-28
 44  2   5523.07185   61   5523.12082   0   0   0   0 .000000      0.04897    -10.15662      -0.482    0  8  0  0  2    0 -8  0  0  8   4731.07  1.47E-28
 45  1   5560.60797   61   5560.65538   0   0   0   0 .000000      0.04741    -10.40809      -0.456    0  8  0  0  2    0 -8  0  0  8   4732.61  1.26E-28
 46  2   5598.97137   61   5599.01799   0   0   0   0 .000000      0.04662    -10.66910      -0.437    0  8  0  0  2    0 -8  0  0  8   4734.17  1.07E-28
  3  2   4863.58729   32   4863.62332   0   0   0   0 .000000      0.03603    -16.42329      -0.219    0  8  2  0  1    0 -8 -2  0 10   4861.19  1.84E-27
  4  1   4866.92369   38   4866.96021   0   0   0   0 .000000      0.03652    -16.39286      -0.223    0  8  2  0  1    0 -8 -2  0 10   4861.32  2.53E-27
  5  2   4871.09472   41   4871.13127   0   0   0   0 .000000      0.03655    -16.35482      -0.223    0  8  2  0  1    0 -8 -2  0 10   4861.49  3.13E-27
  6  1   4876.10010   44   4876.13649   0   0   0   0 .000000      0.03639    -16.30919      -0.223    0  8  2  0  1    0 -8 -2  0 10   4861.70  3.67E-27
  7  2   4881.93967   45   4881.97583   0   0   0   0 .000000      0.03616    -16.25597      -0.222    0  8  2  0  1    0 -8 -2  0 10   4861.94  4.14E-27
  8  1   4888.61354   46   4888.64926   0   0   0   0 .000000      0.03572    -16.19516      -0.221    0  8  2  0  1    0 -8 -2  0 10   4862.21  4.56E-27
  9  2   4896.12112   46   4896.15674   0   0   0   0 .000000      0.03562    -16.12678      -0.221    0  8  2  0  1    0 -8 -2  0 10   4862.52  4.91E-27
 10  1   4904.46496   46   4904.49821   0   0   0   0 .000000      0.03325    -16.05083      -0.207    0  8  2  0  1    0 -8 -2  0 10   4862.86  5.20E-27
 11  2   4913.63893   46   4913.67363   0   0   0   0 .000000      0.03470    -15.96732      -0.217    0  8  2  0  1    0 -8 -2  0 10   4863.24  5.50E-27
 12  1   4923.64902   46   4923.68294   0   0   0   0 .000000      0.03392    -15.87627      -0.214    0  8  2  0  1    0 -8 -2  0 10   4863.65  5.77E-27
 13  2   4934.49283   46   4934.52608   0   0   0   0 .000000      0.03325    -15.77767      -0.211    0  8  2  0  1    0 -8 -2  0 10   4864.09  5.99E-27
 14  1   4946.16951   46   4946.20297   0   0   0   0 .000000      0.03346    -15.67156      -0.214    0  8  2  0  1    0 -8 -2  0 10   4864.57  6.15E-27
 15  2   4958.68216   46   4958.71355   0   0   0   0 .000000      0.03139    -15.55793      -0.202    0  8  2  0  1    0 -8 -2  0 10   4865.08  6.25E-27
 16  1   4972.02222   46   4972.05774   0   0   0   0 .000000      0.03552    -15.43681      -0.230    0  8  2  0  1    0 -8 -2  0 10   4865.62  6.29E-27
 17  2   4986.19920   46   4986.23545   0   0   0   0 .000000      0.03625    -15.30820      -0.237    0  8  2  0  1    0 -8 -2  0 10   4866.20  6.28E-27
 18  1   5001.21033   46   5001.24659   0   0   0   0 .000000      0.03626    -15.17213      -0.239    0  8  2  0  1    0 -8 -2  0 10   4866.81  6.23E-27
 19  2   5017.05598   46   5017.09108   0   0   0   0 .000000      0.03510    -15.02861      -0.234    0  8  2  0  1    0 -8 -2  0 10   4867.46  6.13E-27
 20  1   5033.73223   46   5033.76881   0   0   0   0 .000000      0.03658    -14.87765      -0.246    0  8  2  0  1    0 -8 -2  0 10   4868.13  5.99E-27
 21  2   5051.24308   46   5051.27968   0   0   0   0 .000000      0.03660    -14.71928      -0.249    0  8  2  0  1    0 -8 -2  0 10   4868.84  5.81E-27
 22  1   5069.58723   46   5069.62358   0   0   0   0 .000000      0.03635    -14.55352      -0.250    0  8  2  0  1    0 -8 -2  0 10   4869.59  5.60E-27
 23  2   5088.76377   46   5088.80040   0   0   0   0 .000000      0.03663    -14.38039      -0.255    0  8  2  0  1    0 -8 -2  0 10   4870.36  5.37E-27
 24  1   5108.77337   46   5108.81001   0   0   0   0 .000000      0.03664    -14.19990      -0.258    0  8  2  0  1    0 -8 -2  0 10   4871.17  5.12E-27
 25  2   5129.61618   46   5129.65230   0   0   0   0 .000000      0.03612    -14.01208      -0.258    0  8  2  0  1    0 -8 -2  0 10   4872.02  4.85E-27
 26  1   5151.28998   46   5151.32712   0   0   0   0 .000000      0.03714    -13.81695      -0.269    0  8  2  0  1    0 -8 -2  0 10   4872.89  4.57E-27
 27  2   5173.79714   46   5173.83436   0   0   0   0 .000000      0.03722    -13.61453      -0.273    0  8  2  0  1    0 -8 -2  0 10   4873.80  4.28E-27
 28  1   5197.13714   46   5197.17387   0   0   0   0 .000000      0.03673    -13.40486      -0.274    0  8  2  0  1    0 -8 -2  0 10   4874.74  3.98E-27
 29  2   5221.30901   46   5221.34551   0   0   0   0 .000000      0.03650    -13.18794      -0.277    0  8  2  0  1    0 -8 -2  0 10   4875.71  3.69E-27
 30  1   5246.31367   46   5246.34912   0   0   0   0 .000000      0.03545    -12.96382      -0.273    0  8  2  0  1    0 -8 -2  0 10   4876.71  3.40E-27
 31  2   5272.14772   46   5272.18456   0   0   0   0 .000000      0.03684    -12.73250      -0.289    0  8  2  0  1    0 -8 -2  0 10   4877.75  3.12E-27
 32  1   5298.81455   46   5298.85165   0   0   0   0 .000000      0.03710    -12.49403      -0.297    0  8  2  0  1    0 -8 -2  0 10   4878.81  2.85E-27
 33  2   5326.31357   46   5326.35025   0   0   0   0 .000000      0.03668    -12.24843      -0.299    0  8  2  0  1    0 -8 -2  0 10   4879.91  2.58E-27
[truncated: 659,275 more chars]
