# Supplementary material for: A 0.002 cm−1-Accurate PES for 14N216O
Source: Molecules. 2026 May 23;31(11):1793. doi: 10.3390/molecules31111793 (PMC13257640; doi:10.3390/molecules31111793)
Supplement: Supplementary file 1 [file molecules-31-01793-s001.zip › Supp.files/reference.and.statistics/get_rms_statistics/minor.isotopologues/456/HITRAN2020.456.levels]

  0 2       0.0000     0   0   0   0    0e      
  0 2       0.0000     0   0   0   0    0e      
  0 2    1144.3334     0   2   0   0    0e      
  0 2    1280.3542     1   0   0   0    0e      
  0 2    2177.6569     0   0   0   1    0e      
  0 2    2431.3225     1   2   0   0    0e      
  0 2    2552.4083     2   0   0   0    0e      
  0 2    3295.4621     0   2   0   1    0e      
  0 2    3432.1931     1   0   0   1    0e      
  0 2    3816.4754     3   0   0   0    0e      
  0 2    4326.6172     0   0   0   2    0e      
  0 2    4677.7979     2   0   0   1    0e      
  1 1       0.8380     0   0   0   0    1e      
  1 1     576.2719     0   1   1   0    1e      
  1 1    1145.1732     0   2   0   0    1e      
  1 1    1281.1884     1   0   0   0    1e      
  1 1    1861.0258     1   1   1   0    1e      
  1 1    2178.4881     0   0   0   1    1e      
  1 1    2432.1587     1   2   0   0    1e      
  1 1    2553.2388     2   0   0   0    1e      
  1 1    2740.4297     0   1   1   1    1e      
  1 1    3137.8090     2   1   1   0    1e      
  1 1    3296.2954     0   2   0   1    1e      
  1 1    3433.0207     1   0   0   1    1e      
  1 1    3710.6453     2   2   0   0    1e      
  1 1    3817.3025     3   0   0   0    1e      
  1 1    3999.3995     1   1   1   1    1e      
  1 1    4327.4418     0   0   0   2    1e      
  1 1    4678.6218     2   0   0   1    1e      
  1 2     576.2735     0   1   1   0    1f      
  1 2    1861.0276     1   1   1   0    1f      
  1 2    2740.4313     0   1   1   1    1f      
  1 2    3137.8109     2   1   1   0    1f      
  1 2    3999.4013     1   1   1   1    1f      
  2 1     577.9532     0   1   1   0    2f      
  2 1    1153.5511     0   2   2   0    2f      
  2 1    1862.7002     1   1   1   0    2f      
  2 1    2442.1085     1   2   2   0    2f      
  2 1    2742.0978     0   1   1   1    2f      
  2 1    3005.8339     1   3   1   0    2f      
  2 1    3139.4767     2   1   1   0    2f      
  2 1    3304.3013     0   2   2   1    2f      
  2 1    4001.0607     1   1   1   1    2f      
  2 2       2.5139     0   0   0   0    2e      
  2 2     577.9483     0   1   1   0    2e      
  2 2    1146.8529     0   2   0   0    2e      
  2 2    1153.5511     0   2   2   0    2e      
  2 2    1282.8569     1   0   0   0    2e      
  2 2    1862.6949     1   1   1   0    2e      
  2 2    2180.1508     0   0   0   1    2e      
  2 2    2433.8310     1   2   0   0    2e      
  2 2    2442.1088     1   2   2   0    2e      
  2 2    2554.9001     2   0   0   0    2e      
  2 2    2742.0930     0   1   1   1    2e      
  2 2    3139.4709     2   1   1   0    2e      
  2 2    3297.9621     0   2   0   1    2e      
  2 2    3304.3016     0   2   2   1    2e      
  2 2    3434.6759     1   0   0   1    2e      
  2 2    3712.3104     2   2   0   0    2e      
  2 2    3818.9566     3   0   0   0    2e      
  2 2    4001.0555     1   1   1   1    2e      
  2 2    4329.0911     0   0   0   2    2e      
  2 2    4680.2696     2   0   0   1    2e      
  3 1       5.0278     0   0   0   0    3e      
  3 1     580.4629     0   1   1   0    3e      
  3 1    1149.3724     0   2   0   0    3e      
  3 1    1156.0713     0   2   2   0    3e      
  3 1    1285.3596     1   0   0   0    3e      
  3 1    1865.1985     1   1   1   0    3e      
  3 1    2182.6447     0   0   0   1    3e      
  3 1    2436.3395     1   2   0   0    3e      
  3 1    2444.6185     1   2   2   0    3e      
  3 1    2557.3918     2   0   0   0    3e      
  3 1    2744.5880     0   1   1   1    3e      
  3 1    3008.3299     1   3   1   0    3e      
  3 1    3141.9637     2   1   1   0    3e      
  3 1    3300.4621     0   2   0   1    3e      
  3 1    3306.8022     0   2   2   1    3e      
  3 1    3437.1586     1   0   0   1    3e      
  3 1    3714.8079     2   2   0   0    3e      
  3 1    3821.4377     3   0   0   0    3e      
  3 1    4003.5394     1   1   1   1    3e      
  3 1    4331.5650     0   0   0   2    3e      
  3 1    4682.7413     2   0   0   1    3e      
  3 2     580.4727     0   1   1   0    3f      
  3 2    1156.0713     0   2   2   0    3f      
  3 2    1865.2092     1   1   1   0    3f      
  3 2    2444.6182     1   2   2   0    3f      
  3 2    2744.5975     0   1   1   1    3f      
  3 2    3008.3499     1   3   1   0    3f      
  3 2    3141.9756     2   1   1   0    3f      
  3 2    3306.8019     0   2   2   1    3f      
  3 2    4003.5499     1   1   1   1    3f      
  4 1     583.8320     0   1   1   0    4f      
  4 1    1159.4315     0   2   2   0    4f      
  4 1    1868.5545     1   1   1   0    4f      
  4 1    2447.9645     1   2   2   0    4f      
  4 1    2747.9304     0   1   1   1    4f      
  4 1    3011.7046     1   3   1   0    4f      
  4 1    3145.3072     2   1   1   0    4f      
  4 1    3310.1361     0   2   2   1    4f      
  4 1    4006.8687     1   1   1   1    4f      
  4 2       8.3796     0   0   0   0    4e      
  4 2     583.8158     0   1   1   0    4e      
  4 2    1152.7317     0   2   0   0    4e      
  4 2    1159.4315     0   2   2   0    4e      
  4 2    1288.6966     1   0   0   0    4e      
  4 2    1868.5367     1   1   1   0    4e      
  4 2    2185.9698     0   0   0   1    4e      
  4 2    2286.6062     0   4   0   0    4e      
  4 2    2439.6842     1   2   0   0    4e      
  4 2    2447.9647     1   2   2   0    4e      
  4 2    2560.7141     2   0   0   0    4e      
  4 2    2747.9145     0   1   1   1    4e      
  4 2    3011.6712     1   3   1   0    4e      
  4 2    3145.2874     2   1   1   0    4e      
  4 2    3303.7954     0   2   0   1    4e      
  4 2    3310.1364     0   2   2   1    4e      
  4 2    3440.4689     1   0   0   1    4e      
  4 2    3718.1380     2   2   0   0    4e      
  4 2    3824.7459     3   0   0   0    4e      
  4 2    4006.8513     1   1   1   1    4e      
  4 2    4334.8635     0   0   0   2    4e      
  4 2    4686.0368     2   0   0   1    4e      
  5 1      12.5693     0   0   0   0    5e      
  5 1     588.0068     0   1   1   0    5e      
  5 1    1156.9308     0   2   0   0    5e      
  5 1    1163.6318     0   2   2   0    5e      
  5 1    1292.8678     1   0   0   0    5e      
  5 1    1872.7093     1   1   1   0    5e      
  5 1    2190.1263     0   0   0   1    5e      
  5 1    2290.8128     0   4   0   0    5e      
  5 1    2443.8650     1   2   0   0    5e      
  5 1    2452.1475     1   2   2   0    5e      
  5 1    2564.8670     2   0   0   0    5e      
  5 1    2752.0727     0   1   1   1    5e      
  5 1    3015.8477     1   3   1   0    5e      
  5 1    3149.4419     2   1   1   0    5e      
  5 1    3307.9619     0   2   0   1    5e      
  5 1    3314.3042     0   2   2   1    5e      
  5 1    3444.6067     1   0   0   1    5e      
  5 1    3722.3004     2   2   0   0    5e      
  5 1    3828.8810     3   0   0   0    5e      
  5 1    4010.9911     1   1   1   1    5e      
  5 1    4338.9865     0   0   0   2    5e      
  5 1    4690.1562     2   0   0   1    5e      
  5 2     588.0311     0   1   1   0    5f      
  5 2    1163.6318     0   2   2   0    5f      
  5 2    1872.7360     1   1   1   0    5f      
  5 2    2452.1472     1   2   2   0    5f      
  5 2    2752.0965     0   1   1   1    5f      
  5 2    3015.8979     1   3   1   0    5f      
  5 2    3149.4718     2   1   1   0    5f      
  5 2    3314.3038     0   2   2   1    5f      
  5 2    4011.0172     1   1   1   1    5f      
  6 1     593.0699     0   1   1   0    6f      
  6 1    1168.6720     0   2   2   0    6f      
  6 1    1877.7538     1   1   1   0    6f      
  6 1    2457.1665     1   2   2   0    6f      
  6 1    2757.0957     0   1   1   1    6f      
  6 1    3020.9298     1   3   1   0    6f      
  6 1    3154.4693     2   1   1   0    6f      
  6 1    3319.3051     0   2   2   1    6f      
  6 1    4015.9954     1   1   1   1    6f      
  6 2      17.5969     0   0   0   0    6e      
  6 2     593.0359     0   1   1   0    6e      
  6 2    1161.9696     0   2   0   0    6e      
  6 2    1168.6721     0   2   2   0    6e      
  6 2    1297.8732     1   0   0   0    6e      
  6 2    1877.7164     1   1   1   0    6e      
  6 2    2195.1139     0   0   0   1    6e      
  6 2    2295.8605     0   4   0   0    6e      
  6 2    2448.8818     1   2   0   0    6e      
  6 2    2457.1668     1   2   2   0    6e      
  6 2    2569.8504     2   0   0   0    6e      
  6 2    2757.0624     0   1   1   1    6e      
  6 2    3020.8596     1   3   1   0    6e      
  6 2    3154.4274     2   1   1   0    6e      
  6 2    3312.9617     0   2   0   1    6e      
  6 2    3319.3054     0   2   2   1    6e      
  6 2    3449.5720     1   0   0   1    6e      
  6 2    3727.2954     2   2   0   0    6e      
  6 2    3833.8432     3   0   0   0    6e      
  6 2    4015.9588     1   1   1   1    6e      
  6 2    4343.9342     0   0   0   2    6e      
  6 2    4695.0995     2   0   0   1    6e      
  7 1      23.4624     0   0   0   0    7e      
  7 1     598.9032     0   1   1   0    7e      
  7 1    1167.8481     0   2   0   0    7e      
  7 1    1174.5524     0   2   2   0    7e      
  7 1    1303.7127     1   0   0   0    7e      
  7 1    1883.5579     1   1   1   0    7e      
  7 1    2200.9329     0   0   0   1    7e      
  7 1    2301.7494     0   4   0   0    7e      
  7 1    2454.7347     1   2   0   0    7e      
  7 1    2463.0226     1   2   2   0    7e      
  7 1    2575.6644     2   0   0   0    7e      
  7 1    2762.8837     0   1   1   1    7e      
  7 1    3026.7066     1   3   1   0    7e      
  7 1    3160.2436     2   1   1   0    7e      
  7 1    3318.7947     0   2   0   1    7e      
  7 1    3325.1402     0   2   2   1    7e      
  7 1    3455.3649     1   0   0   1    7e      
  7 1    3733.1227     2   2   0   0    7e      
  7 1    3839.6323     3   0   0   0    7e      
  7 1    4021.7545     1   1   1   1    7e      
  7 1    4349.7064     0   0   0   2    7e      
  7 1    4700.8666     2   0   0   1    7e      
  7 2     598.9485     0   1   1   0    7f      
  7 2    1174.5523     0   2   2   0    7f      
  7 2    1883.6079     1   1   1   0    7f      
  7 2    2463.0222     1   2   2   0    7f      
  7 2    2762.9282     0   1   1   1    7f      
  7 2    3026.8003     1   3   1   0    7f      
  7 2    3160.2995     2   1   1   0    7f      
  7 2    3325.1397     0   2   2   1    7f      
  7 2    3875.5670     0   3   1   1    7f      
  7 2    4021.8031     1   1   1   1    7f      
  8 1     605.6669     0   1   1   0    8f      
  8 1    1181.2725     0   2   2   0    8f      
  8 1    1890.2982     1   1   1   0    8f      
  8 1    2469.7145     1   2   2   0    8f      
  8 1    2769.5937     0   1   1   1    8f      
  8 1    3033.5094     1   3   1   0    8f      
  8 1    3166.9626     2   1   1   0    8f      
  8 1    3331.8079     0   2   2   1    8f      
  8 1    3882.2528     0   3   1   1    8f      
  8 1    4028.4406     1   1   1   1    8f      
  8 1    4904.8233     0   1   1   2    8f      
  8 2      30.1658     0   0   0   0    8e      
  8 2     605.6086     0   1   1   0    8e      
  8 2    1174.5663     0   2   0   0    8e      
  8 2    1181.2727     0   2   2   0    8e      
  8 2    1310.3864     1   0   0   0    8e      
  8 2    1890.2340     1   1   1   0    8e      
  8 2    2207.5830     0   0   0   1    8e      
  8 2    2308.4793     0   4   0   0    8e      
  8 2    2461.4236     1   2   0   0    8e      
  8 2    2469.7149     1   2   2   0    8e      
  8 2    2582.3088     2   0   0   0    8e      
  8 2    2769.5365     0   1   1   1    8e      
  8 2    3033.3888     1   3   1   0    8e      
  8 2    3166.8908     2   1   1   0    8e      
  8 2    3325.4608     0   2   0   1    8e      
  8 2    3331.8085     0   2   2   1    8e      
  8 2    3461.9852     1   0   0   1    8e      
  8 2    3739.7823     2   2   0   0    8e      
  8 2    3846.2484     3   0   0   0    8e      
  8 2    3882.1420     0   3   1   1    8e      
  8 2    4028.3780     1   1   1   1    8e      
  8 2    4356.3031     0   0   0   2    8e      
  8 2    4707.4574     2   0   0   1    8e      
  9 1      37.7069     0   0   0   0    9e      
  9 1     613.1520     0   1   1   0    9e      
  9 1    1182.1241     0   2   0   0    9e      
  9 1    1188.8330     0   2   2   0    9e      
  9 1    1317.8942     1   0   0   0    9e      
  9 1    1897.7444     1   1   1   0    9e      
  9 1    2215.0643     0   0   0   1    9e      
  9 1    2316.0502     0   4   0   0    9e      
  9 1    2468.9485     1   2   0   0    9e      
  9 1    2477.2437     1   2   2   0    9e      
  9 1    2589.7837     2   0   0   0    9e      
  9 1    2777.0209     0   1   1   1    9e      
  9 1    3040.9062     1   3   1   0    9e      
  9 1    3174.3687     2   1   1   0    9e      
  9 1    3332.9601     0   2   0   1    9e      
  9 1    3339.3102     0   2   2   1    9e      
  9 1    3469.4330     1   0   0   1    9e      
  9 1    3747.2744     2   2   0   0    9e      
  9 1    3853.6914     3   0   0   0    9e      
  9 1    3889.6359     0   3   1   1    9e      
  9 1    4035.8294     1   1   1   1    9e      
  9 1    4363.7243     0   0   0   2    9e      
  9 1    4714.8720     2   0   0   1    9e      
  9 1    4912.1924     0   1   1   2    9e      
  9 2     613.2249     0   1   1   0    9f      
  9 2    1188.8326     0   2   2   0    9f      
  9 2    1897.8247     1   1   1   0    9f      
  9 2    2477.2431     1   2   2   0    9f      
  9 2    2777.0923     0   1   1   1    9f      
  9 2    3041.0570     1   3   1   0    9f      
  9 2    3174.4586     2   1   1   0    9f      
  9 2    3339.3094     0   2   2   1    9f      
  9 2    3889.7743     0   3   1   1    9f      
  9 2    4035.9075     1   1   1   1    9f      
  9 2    4912.2623     0   1   1   2    9f      
 10 1     621.6225     0   1   1   0   10f      
 10 1    1197.2325     0   2   2   0   10f      
 10 1    1906.1873     1   1   1   0   10f      
 10 1    2485.6080     1   2   2   0   10f      
 10 1    2785.4240     0   1   1   1   10f      
 10 1    3049.4430     1   3   1   0   10f      
 10 1    3182.7872     2   1   1   0   10f      
 10 1    3347.6443     0   2   2   1   10f      
 10 1    3898.1313     0   3   1   1   10f      
 10 1    4044.2040     1   1   1   1   10f      
 10 1    4920.5279     0   1   1   2   10f      
 10 2      46.0859     0   0   0   0   10e      
 10 2     621.5335     0   1   1   0   10e      
 10 2    1190.5213     0   2   0   0   10e      
 10 2    1197.2333     0   2   2   0   10e      
 10 2    1326.2360     1   0   0   0   10e      
 10 2    1906.0891     1   1   1   0   10e      
 10 2    2223.3766     0   0   0   1   10e      
 10 2    2324.4619     0   4   0   0   10e      
 10 2    2477.3091     1   2   0   0   10e      
 10 2    2485.6089     1   2   2   0   10e      
 10 2    2598.0890     2   0   0   0   10e      
 10 2    2785.3366     0   1   1   1   10e      
 10 2    3049.2587     1   3   1   0   10e      
 10 2    3182.6772     2   1   1   0   10e      
 10 2    3341.2923     0   2   0   1   10e      
 10 2    3347.6454     0   2   2   1   10e      
 10 2    3477.7081     1   0   0   1   10e      
 10 2    3755.5985     2   2   0   0   10e      
 10 2    3861.9612     3   0   0   0   10e      
 10 2    3897.9621     0   3   1   1   10e      
 10 2    4044.1085     1   1   1   1   10e      
 10 2    4371.9699     0   0   0   2   10e      
 10 2    4451.6368     3   1   1   0   10e      
 10 2    4723.1103     2   0   0   1   10e      
 10 2    4920.4423     0   1   1   2   10e      
 11 1      55.3025     0   0   0   0   11e      
 11 1     630.7529     0   1   1   0   11e      
 11 1    1199.7581     0   2   0   0   11e      
 11 1    1206.4735     0   2   2   0   11e      
 11 1    1335.4119     1   0   0   0   11e      
 11 1    1915.2682     1   1   1   0   11e      
 11 1    2232.5201     0   0   0   1   11e      
 11 1    2333.7143     0   4   0   0   11e      
 11 1    2486.5058     1   2   0   0   11e      
 11 1    2494.8106     1   2   2   0   11e      
 11 1    2607.2246     2   0   0   0   11e      
 11 1    2794.4838     0   1   1   1   11e      
 11 1    3058.4462     1   3   1   0   11e      
 11 1    3191.8166     2   1   1   0   11e      
 11 1    3350.4576     0   2   0   1   11e      
 11 1    3356.8141     0   2   2   1   11e      
 11 1    3486.8106     1   0   0   1   11e      
 11 1    3764.7549     2   2   0   0   11e      
 11 1    3871.0579     3   0   0   0   11e      
 11 1    3907.1209     0   3   1   1   11e      
 11 1    4053.2154     1   1   1   1   11e      
 11 1    4381.0400     0   0   0   2   11e      
 11 1    4460.7375     3   1   1   0   11e      
 11 1    4732.1723     2   0   0   1   11e      
 11 1    4929.5171     0   1   1   2   11e      
 11 2     630.8598     0   1   1   0   11f      
 11 2    1206.4723     0   2   2   0   11f      
 11 2    1915.3859     1   1   1   0   11f      
 11 2    2494.8093     1   2   2   0   11f      
 11 2    2794.5886     0   1   1   1   11f      
 11 2    3058.6673     1   3   1   0   11f      
 11 2    3191.9485     2   1   1   0   11f      
 11 2    3356.8125     0   2   2   1   11f      
 11 2    3907.3238     0   3   1   1   11f      
 11 2    4053.3300     1   1   1   1   11f      
 11 2    4929.6198     0   1   1   2   11f      
 12 1     640.9366     0   1   1   0   12f      
 12 1    1216.5519     0   2   2   0   12f      
 12 1    1925.4207     1   1   1   0   12f      
 12 1    2504.8468     1   2   2   0   12f      
 12 1    2804.5863     0   1   1   1   12f      
 12 1    3068.7301     1   3   1   0   12f      
 12 1    3201.9425     2   1   1   0   12f      
 12 1    3366.8140     0   2   2   1   12f      
 12 1    3917.3518     0   3   1   1   12f      
 12 1    4063.2854     1   1   1   1   12f      
 12 1    4470.8417     3   1   1   0   12f      
 12 1    4939.5381     0   1   1   2   12f      
 12 2      65.3569     0   0   0   0   12e      
 12 2     640.8103     0   1   1   0   12e      
 12 2    1209.8343     0   2   0   0   12e      
 12 2    1216.5536     0   2   2   0   12e      
 12 2    1345.4217     1   0   0   0   12e      
 12 2    1925.2815     1   1   1   0   12e      
 12 2    2242.4945     0   0   0   1   12e      
 12 2    2343.8073     0   4   0   0   12e      
 12 2    2496.5381     1   2   0   0   12e      
 12 2    2504.8487     1   2   2   0   12e      
 12 2    2617.1906     2   0   0   0   12e      
 12 2    2804.4624     0   1   1   1   12e      
 12 2    3068.4688     1   3   1   0   12e      
 12 2    3201.7865     2   1   1   0   12e      
 12 2    3360.4556     0   2   0   1   12e      
 12 2    3366.8161     0   2   2   1   12e      
 12 2    3496.7404     1   0   0   1   12e      
 12 2    3774.7433     2   2   0   0   12e      
 12 2    3880.9814     3   0   0   0   12e      
 12 2    3917.1120     0   3   1   1   12e      
 12 2    4063.1499     1   1   1   1   12e      
 12 2    4390.9344     0   0   0   2   12e      
 12 2    4470.6653     3   1   1   0   12e      
 12 2    4742.0580     2   0   0   1   12e      
 12 2    4939.4167     0   1   1   2   12e      
 13 1      76.2489     0   0   0   0   13e      
 13 1     651.7056     0   1   1   0   13e      
 13 1    1220.7498     0   2   0   0   13e      
 13 1    1227.4736     0   2   2   0   13e      
 13 1    1356.2655     1   0   0   0   13e      
 13 1    1936.1291     1   1   1   0   13e      
 13 1    2253.3000     0   0   0   1   13e      
 13 1    2354.7407     0   4   0   0   13e      
 13 1    2507.4060     1   2   0   0   13e      
 13 1    2515.7231     1   2   2   0   13e      
 13 1    2627.9868     2   0   0   0   13e      
 13 1    2815.2723     0   1   1   1   13e      
 13 1    3079.3263     1   3   1   0   13e      
 13 1    3212.5872     2   1   1   0   13e      
 13 1    3371.2866     0   2   0   1   13e      
 13 1    3377.6515     0   2   2   1   13e      
 13 1    3507.4974     1   0   0   1   13e      
 13 1    3785.5638     2   2   0   0   13e      
 13 1    3891.7316     3   0   0   0   13e      
 13 1    3927.9355     0   3   1   1   13e      
 13 1    4073.9122     1   1   1   1   13e      
 13 1    4401.6531     0   0   0   2   13e      
 13 1    4481.4202     3   1   1   0   13e      
 13 1    4752.7672     2   0   0   1   13e      
 13 1    4950.1410     0   1   1   2   13e      
 13 2     651.8529     0   1   1   0   13f      
 13 2    1227.4712     0   2   2   0   13f      
 13 2    1936.2915     1   1   1   0   13f      
 13 2    2515.7207     1   2   2   0   13f      
 13 2    2815.4169     0   1   1   1   13f      
 13 2    3079.6312     1   3   1   0   13f      
 13 2    3212.7692     2   1   1   0   13f      
 13 2    3377.6487     0   2   2   1   13f      
 13 2    3928.2151     0   3   1   1   13f      
 13 2    4074.0702     1   1   1   1   13f      
 13 2    4481.6267     3   1   1   0   13f      
 13 2    4950.2827     0   1   1   2   13f      
 14 1     663.6087     0   1   1   0   14f      
 14 1    1239.2302     0   2   2   0   14f      
 14 1    1947.9981     1   1   1   0   14f      
 14 1    2527.4306     1   2   2   0   14f      
 14 1    2827.0802     0   1   1   1   14f      
 14 1    3091.3704     1   3   1   0   14f      
 14 1    3224.4284     2   1   1   0   14f      
 14 1    3389.3166     0   2   2   1   14f      
 14 1    3939.9137     0   3   1   1   14f      
 14 1    4085.6843     1   1   1   1   14f      
 14 1    4493.2410     3   1   1   0   14f      
 14 1    4961.8535     0   1   1   2   14f      
 14 2      87.9784     0   0   0   0   14e      
 14 2     663.4387     0   1   1   0   14e      
 14 2    1232.5045     0   2   0   0   14e      
 14 2    1239.2335     0   2   2   0   14e      
 14 2    1367.9431     1   0   0   0   14e      
 14 2    1947.8108     1   1   1   0   14e      
 14 2    2264.9365     0   0   0   1   14e      
 14 2    2366.5145     0   4   0   0   14e      
 14 2    2519.1096     1   2   0   0   14e      
 14 2    2527.4340     1   2   2   0   14e      
 14 2    2639.6132     2   0   0   0   14e      
 14 2    2826.9135     0   1   1   1   14e      
 14 2    3091.0186     1   3   1   0   14e      
 14 2    3224.2183     2   1   1   0   14e      
 14 2    3382.9503     0   2   0   1   14e      
 14 2    3389.3203     0   2   2   1   14e      
 14 2    3519.0817     1   0   0   1   14e      
 14 2    3797.2162     2   2   0   0   14e      
 14 2    3903.3085     3   0   0   0   14e      
 14 2    3939.5912     0   3   1   1   14e      
 14 2    4085.5021     1   1   1   1   14e      
 14 2    4413.1961     0   0   0   2   14e      
 14 2    4493.0021     3   1   1   0   14e      
 14 2    4764.3000     2   0   0   1   14e      
 14 2    4961.6900     0   1   1   2   14e      
 14 2    5159.5513     4   0   0   0   14e      
 15 1     100.5455     0   0   0   0   15e      
 15 1     676.0095     0   1   1   0   15e      
 15 1    1245.0983     0   2   0   0   15e      
 15 1    1251.8332     0   2   2   0   15e      
 15 1    1380.4546     1   0   0   0   15e      
 15 1    1960.3266     1   1   1   0   15e      
 15 1    2277.4037     0   0   0   1   15e      
 15 1    2379.1283     0   4   0   0   15e      
 15 1    2531.6486     1   2   0   0   15e      
 15 1    2539.9810     1   2   2   0   15e      
 15 1    2652.0698     2   0   0   0   15e      
 15 1    2839.3858     0   1   1   1   15e      
 15 1    3103.5458     1   3   1   0   15e      
 15 1    3236.6799     2   1   1   0   15e      
 15 1    3395.4465     0   2   0   1   15e      
 15 1    3401.8225     0   2   2   1   15e      
 15 1    3531.4931     1   0   0   1   15e      
 15 1    3809.7004     2   2   0   0   15e      
 15 1    3915.7120     3   0   0   0   15e      
 15 1    3952.0791     0   3   1   1   15e      
 15 1    4097.9194     1   1   1   1   15e      
 15 1    4425.5632     0   0   0   2   15e      
 15 1    4505.4110     3   1   1   0   15e      
 15 1    4776.6562     2   0   0   1   15e      
 15 1    4974.0636     0   1   1   2   15e      
 15 1    5171.9051     4   0   0   0   15e      
 15 2     676.2038     0   1   1   0   15f      
 15 2    1251.8288     0   2   2   0   15f      
 15 2    1960.5407     1   1   1   0   15f      
 15 2    2539.9767     1   2   2   0   15f      
 15 2    2839.5763     0   1   1   1   15f      
 15 2    3103.9478     1   3   1   0   15f      
 15 2    3236.9200     2   1   1   0   15f      
 15 2    3401.8176     0   2   2   1   15f      
 15 2    3952.4475     0   3   1   1   15f      
 15 2    4098.1277     1   1   1   1   15f      
 15 2    4505.6846     3   1   1   0   15f      
 15 2    4974.2504     0   1   1   2   15f      
 16 1     689.6382     0   1   1   0   16f      
 16 1    1265.2670     0   2   2   0   16f      
 16 1    1973.9192     1   1   1   0   16f      
 16 1    2553.3588     1   2   2   0   16f      
 16 1    2852.9053     0   1   1   1   16f      
 16 1    3117.3633     1   3   1   0   16f      
 16 1    3250.2442     2   1   1   0   16f      
 16 1    3415.1516     0   2   2   1   16f      
 16 1    3965.8165     0   3   1   1   16f      
 16 1    4111.4004     1   1   1   1   16f      
 16 1    4518.9576     3   1   1   0   16f      
 16 1    4987.4735     0   1   1   2   16f      
 16 2     113.9500     0   0   0   0   16e      
 16 2     689.4181     0   1   1   0   16e      
 16 2    1258.5312     0   2   0   0   16e      
 16 2    1265.2726     0   2   2   0   16e      
 16 2    1393.7998     1   0   0   0   16e      
 16 2    1973.6764     1   1   1   0   16e      
 16 2    2290.7018     0   0   0   1   16e      
 16 2    2392.5822     0   4   0   0   16e      
 16 2    2545.0230     1   2   0   0   16e      
 16 2    2553.3644     1   2   2   0   16e      
 16 2    2665.3565     2   0   0   0   16e      
 16 2    2852.6892     0   1   1   1   16e      
 16 2    3116.9078     1   3   1   0   16e      
 16 2    3249.9720     2   1   1   0   16e      
 16 2    3408.7753     0   2   0   1   16e      
 16 2    3415.1579     0   2   2   1   16e      
 16 2    3544.7316     1   0   0   1   16e      
 16 2    3823.0165     2   2   0   0   16e      
 16 2    3928.9421     3   0   0   0   16e      
 16 2    3965.3991     0   3   1   1   16e      
 16 2    4111.1642     1   1   1   1   16e      
 16 2    4438.7545     0   0   0   2   16e      
 16 2    4518.6467     3   1   1   0   16e      
 16 2    4789.8359     2   0   0   1   16e      
 16 2    4987.2617     0   1   1   2   16e      
 16 2    5185.0822     4   0   0   0   16e      
 17 1     128.1919     0   0   0   0   17e      
 17 1     703.6643     0   1   1   0   17e      
 17 1    1272.8030     0   2   0   0   17e      
 17 1    1279.5519     0   2   2   0   17e      
 17 1    1407.9787     1   0   0   0   17e      
 17 1    1987.8602     1   1   1   0   17e      
 17 1    2304.8305     0   0   0   1   17e      
 17 1    2406.8758     0   4   0   0   17e      
 17 1    2559.2328     1   2   0   0   17e      
 17 1    2567.5839     1   2   2   0   17e      
 17 1    2679.4733     2   0   0   0   17e      
 17 1    2866.8238     0   1   1   1   17e      
 17 1    3131.1043     1   3   1   0   17e      
 17 1    3264.0944     2   1   1   0   17e      
 17 1    3422.9366     0   2   0   1   17e      
 17 1    3429.3265     0   2   2   1   17e      
 17 1    3558.7971     1   0   0   1   17e      
 17 1    3837.1641     2   2   0   0   17e      
 17 1    3942.9986     3   0   0   0   17e      
 17 1    3979.5511     0   3   1   1   17e      
 17 1    4125.2365     1   1   1   1   17e      
 17 1    4452.7699     0   0   0   2   17e      
 17 1    4532.7092     3   1   1   0   17e      
 17 1    4803.8388     2   0   0   1   17e      
 17 1    5001.2843     0   1   1   2   17e      
 17 1    5199.0826     4   0   0   0   17e      
 17 2     703.9120     0   1   1   0   17f      
 17 2    1279.5446     0   2   2   0   17f      
 17 2    1988.1332     1   1   1   0   17f      
 17 2    2567.5769     1   2   2   0   17f      
 17 2    2867.0667     0   1   1   1   17f      
 17 2    3131.6166     1   3   1   0   17f      
 17 2    3264.4007     2   1   1   0   17f      
 17 2    3429.3186     0   2   2   1   17f      
 17 2    3980.0203     0   3   1   1   17f      
 17 2    4125.5021     1   1   1   1   17f      
 17 2    4533.0595     3   1   1   0   17f      
 17 2    5001.5226     0   1   1   2   17f      
 18 1     719.0248     0   1   1   0   18f      
 18 1    1294.6616     0   2   2   0   18f      
 18 1    2003.1831     1   1   1   0   18f      
 18 1    2582.6309     1   2   2   0   18f      
 18 1    2882.0609     0   1   1   1   18f      
 18 1    3146.7079     1   3   1   0   18f      
 18 1    3279.3897     2   1   1   0   18f      
 18 1    3444.3185     0   2   2   1   18f      
 18 1    3995.0593     0   3   1   1   18f      
 18 1    4140.4330     1   1   1   1   18f      
 18 1    4547.9908     3   1   1   0   18f      
 18 1    5016.3977     0   1   1   2   18f      
 18 2     143.2712     0   0   0   0   18e      
 18 2     718.7480     0   1   1   0   18e      
 18 2    1287.9136     0   2   0   0   18e      
 18 2    1294.6708     0   2   2   0   18e      
 18 2    1422.9911     1   0   0   0   18e      
 18 2    2002.8779     1   1   1   0   18e      
 18 2    2319.7899     0   0   0   1   18e      
 18 2    2422.0091     0   4   0   0   18e      
 18 2    2574.2776     1   2   0   0   18e      
 18 2    2582.6397     1   2   2   0   18e      
 18 2    2694.4199     2   0   0   0   18e      
 18 2    2881.7893     0   1   1   1   18e      
 18 2    3146.1354     1   3   1   0   18e      
 18 2    3279.0471     2   1   1   0   18e      
 18 2    3437.9300     0   2   0   1   18e      
 18 2    3444.3284     0   2   2   1   18e      
 18 2    3573.6896     1   0   0   1   18e      
 18 2    3852.1432     2   2   0   0   18e      
 18 2    3957.8817     3   0   0   0   18e      
 18 2    3994.5351     0   3   1   1   18e      
 18 2    4140.1361     1   1   1   1   18e      
 18 2    4467.6091     0   0   0   2   18e      
 18 2    4547.5984     3   1   1   0   18e      
 18 2    4818.6650     2   0   0   1   18e      
 18 2    5016.1315     0   1   1   2   18e      
 18 2    5213.9061     4   0   0   0   18e      
 19 1     159.1876     0   0   0   0   19e      
 19 1     734.6693     0   1   1   0   19e      
 19 1    1303.8629     0   2   0   0   19e      
 19 1    1310.6294     0   2   2   0   19e      
 19 1    1438.8372     1   0   0   0   19e      
 19 1    2018.7294     1   1   1   0   19e      
 19 1    2335.5800     0   0   0   1   19e      
 19 1    2437.9818     0   4   0   0   19e      
 19 1    2590.1577     1   2   0   0   19e      
 19 1    2598.5316     1   2   2   0   19e      
 19 1    2710.1966     2   0   0   0   19e      
 19 1    2897.5858     0   1   1   1   19e      
 19 1    3162.0010     1   3   1   0   19e      
 19 1    3294.8300     2   1   1   0   19e      
 19 1    3453.7558     0   2   0   1   19e      
 19 1    3460.1634     0   2   2   1   19e      
 19 1    3589.4089     1   0   0   1   19e      
 19 1    3867.9538     2   2   0   0   19e      
 19 1    3973.5911     3   0   0   0   19e      
 19 1    4010.3509     0   3   1   1   19e      
 19 1    4155.8628     1   1   1   1   19e      
 19 1    4483.2725     0   0   0   2   19e      
 19 1    4563.3143     3   1   1   0   19e      
 19 1    4834.3146     2   0   0   1   19e      
 19 1    5031.8028     0   1   1   2   19e      
 19 2     734.9768     0   1   1   0   19f      
 19 2    1310.6179     0   2   2   0   19f      
 19 2    2019.0685     1   1   1   0   19f      
 19 2    2598.5206     1   2   2   0   19f      
 19 2    2897.8875     0   1   1   1   19f      
 19 2    3162.6370     1   3   1   0   19f      
 19 2    3295.2106     2   1   1   0   19f      
 19 2    3460.1512     0   2   2   1   19f      
 19 2    4010.9331     0   3   1   1   19f      
 19 2    4156.1928     1   1   1   1   19f      
 19 2    4563.7509     3   1   1   0   19f      
 19 2    5032.0986     0   1   1   2   19f      
 20 1     751.7678     0   1   1   0   20f      
 20 1    1327.4135     0   2   2   0   20f      
 20 1    2035.7896     1   1   1   0   20f      
 20 1    2615.2461     1   2   2   0   20f      
 20 1    2914.5466     0   1   1   1   20f      
 20 1    3179.4038     1   3   1   0   20f      
 20 1    3311.8639     2   1   1   0   20f      
 20 1    3476.8166     0   2   2   1   20f      
 20 1    4027.6416     0   3   1   1   20f      
 20 1    4172.7815     1   1   1   1   20f      
 20 1    4580.3401     3   1   1   0   20f      
 20 1    5048.6254     0   1   1   2   20f      
 20 2     175.9413     0   0   0   0   20e      
 20 2     751.4279     0   1   1   0   20e      
 20 2    1320.6508     0   2   0   0   20e      
 20 2    1327.4276     0   2   2   0   20e      
 20 2    1455.5166     1   0   0   0   20e      
 20 2    2035.4147     1   1   1   0   20e      
 20 2    2352.2006     0   0   0   1   20e      
 20 2    2454.7936     0   4   0   0   20e      
 20 2    2606.8726     1   2   0   0   20e      
 20 2    2615.2596     1   2   2   0   20e      
 20 2    2726.8030     2   0   0   0   20e      
 20 2    2914.2132     0   1   1   1   20e      
 20 2    3178.7010     1   3   1   0   20e      
 20 2    3311.4431     2   1   1   0   20e      
 20 2    3470.4136     0   2   0   1   20e      
 20 2    3476.8316     0   2   2   1   20e      
 20 2    3605.9550     1   0   0   1   20e      
 20 2    3884.5957     2   2   0   0   20e      
 20 2    3990.1267     3   0   0   0   20e      
 20 2    4026.9985     0   3   1   1   20e      
 20 2    4172.4169     1   1   1   1   20e      
 20 2    4499.7595     0   0   0   2   20e      
 20 2    4579.8569     3   1   1   0   20e      
 20 2    4850.7871     2   0   0   1   20e      
 20 2    5048.2985     0   1   1   2   20e      
 21 1     193.5320     0   0   0   0   21e      
 21 1     769.0239     0   1   1   0   21e      
 21 1    1338.2771     0   2   0   0   21e      
 21 1    1345.0655     0   2   2   0   21e      
 21 1    1473.0295     1   0   0   0   21e      
 21 1    2052.9336     1   1   1   0   21e      
 21 1    2369.6516     0   0   0   1   21e      
 21 1    2472.4445     0   4   0   0   21e      
 21 1    2624.4224     1   2   0   0   21e      
 21 1    2632.8237     1   2   2   0   21e      
 21 1    2744.2391     2   0   0   0   21e      
 21 1    2931.6712     0   1   1   1   21e      
 21 1    3196.2351     1   3   1   0   21e      
 21 1    3328.8862     2   1   1   0   21e      
 21 1    3487.9033     0   2   0   1   21e      
 21 1    3494.3328     0   2   2   1   21e      
 21 1    3623.3277     1   0   0   1   21e      
 21 1    3902.0687     2   2   0   0   21e      
 21 1    4007.4887     3   0   0   0   21e      
 21 1    4044.4776     0   3   1   1   21e      
 21 1    4189.7979     1   1   1   1   21e      
 21 1    4517.0704     0   0   0   2   21e      
 21 1    4597.2258     3   1   1   0   21e      
 21 1    4868.0828     2   0   0   1   21e      
 21 1    5065.6182     0   1   1   2   21e      
 21 2     769.3978     0   1   1   0   21f      
 21 2    1345.0483     0   2   2   0   21f      
 21 2    2053.3459     1   1   1   0   21f      
 21 2    2632.8072     1   2   2   0   21f      
 21 2    2932.0379     0   1   1   1   21f      
 21 2    3197.0081     1   3   1   0   21f      
 21 2    3329.3492     2   1   1   0   21f      
 21 2    3494.3148     0   2   2   1   21f      
 21 2    4045.1847     0   3   1   1   21f      
 21 2    4190.1991     1   1   1   1   21f      
 21 2    4597.7582     3   1   1   0   21f      
 21 2    5065.9779     0   1   1   2   21f      
 22 1     787.8665     0   1   1   0   22f      
 22 1    1363.5221     0   2   2   0   22f      
 22 1    2071.7378     1   1   1   0   22f      
 22 1    2651.2040     1   2   2   0   22f      
 22 1    2950.3616     0   1   1   1   22f      
 22 1    3215.4500     1   3   1   0   22f      
 22 1    3347.6666     2   1   1   0   22f      
 22 1    3512.6455     0   2   2   1   22f      
 22 1    4063.5625     0   3   1   1   22f      
 22 1    4208.4455     1   1   1   1   22f      
 22 1    5084.1561     0   1   1   2   22f      
 22 2     211.9597     0   0   0   0   22e      
 22 2     787.4570     0   1   1   0   22e      
 22 2    1356.7418     0   2   0   0   22e      
 22 2    1363.5428     0   2   2   0   22e      
 22 2    1491.3756     1   0   0   0   22e      
 22 2    2071.2860     1   1   1   0   22e      
 22 2    2387.9329     0   0   0   1   22e      
 22 2    2490.9340     0   4   0   0   22e      
 22 2    2642.8068     1   2   0   0   22e      
 22 2    2651.2238     1   2   2   0   22e      
 22 2    2762.5048     2   0   0   0   22e      
 22 2    2949.9599     0   1   1   1   22e      
 22 2    3214.6036     1   3   1   0   22e      
 22 2    3347.1593     2   1   1   0   22e      
 22 2    3506.2248     0   2   0   1   22e      
 22 2    3512.6672     0   2   2   1   22e      
 22 2    3641.5271     1   0   0   1   22e      
 22 2    3920.3727     2   2   0   0   22e      
 22 2    4025.6767     3   0   0   0   22e      
 22 2    4062.7884     0   3   1   1   22e      
 22 2    4208.0060     1   1   1   1   22e      
 22 2    4535.2049     0   0   0   2   22e      
 22 2    4615.4212     3   1   1   0   22e      
 22 2    4886.2013     2   0   0   1   22e      
 22 2    5083.7621     0   1   1   2   22e      
 23 1     231.2242     0   0   0   0   23e      
 23 1     806.7274     0   1   1   0   23e      
 23 1    1376.0446     0   2   0   0   23e      
 23 1    1382.8597     0   2   2   0   23e      
 23 1    1510.5549     1   0   0   0   23e      
 23 1    2090.4719     1   1   1   0   23e      
 23 1    2407.0444     0   0   0   1   23e      
 23 1    2510.2622     0   4   0   0   23e      
 23 1    2662.0258     1   2   0   0   23e      
 23 1    2670.4597     1   2   2   0   23e      
 23 1    2781.6002     2   0   0   0   23e      
 23 1    2969.0792     0   1   1   1   23e      
 23 1    3233.8060     1   3   1   0   23e      
 23 1    3366.2622     2   1   1   0   23e      
 23 1    3525.3780     0   2   0   1   23e      
 23 1    3531.8344     0   2   2   1   23e      
 23 1    3660.5532     1   0   0   1   23e      
 23 1    3939.5078     2   2   0   0   23e      
 23 1    4044.6907     3   0   0   0   23e      
 23 1    4081.9305     0   3   1   1   23e      
 23 1    4227.0409     1   1   1   1   23e      
 23 1    4554.1629     0   0   0   2   23e      
 23 1    4634.4429     3   1   1   0   23e      
 23 1    4905.1428     2   0   0   1   23e      
 23 1    5102.7299     0   1   1   2   23e      
 23 2     807.1741     0   1   1   0   23f      
 23 2    1382.8349     0   2   2   0   23f      
 23 2    2090.9648     1   1   1   0   23f      
 23 2    2670.4361     1   2   2   0   23f      
 23 2    2969.5173     0   1   1   1   23f      
 23 2    3234.7291     1   3   1   0   23f      
 23 2    3366.8157     2   1   1   0   23f      
 23 2    3531.8086     0   2   2   1   23f      
 23 2    4082.7745     0   3   1   1   23f      
 23 2    4227.5204     1   1   1   1   23f      
 23 2    5103.1596     0   1   1   2   23f      
 24 1     827.3202     0   1   1   0   24f      
 24 1    1402.9865     0   2   2   0   24f      
 24 1    2111.0270     1   1   1   0   24f      
 24 1    2690.5037     1   2   2   0   24f      
 24 1    2989.5052     0   1   1   1   24f      
 24 1    3254.8455     1   3   1   0   24f      
 24 1    3386.7968     2   1   1   0   24f      
 24 1    3551.8041     0   2   2   1   24f      
 24 1    4102.8209     0   3   1   1   24f      
 24 1    4247.4240     1   1   1   1   24f      
 24 1    5122.9888     0   1   1   2   24f      
 24 2     251.3256     0   0   0   0   24e      
 24 2     826.8347     0   1   1   0   24e      
 24 2    1396.1854     0   2   0   0   24e      
 24 2    1403.0159     0   2   2   0   24e      
 24 2    1530.5674     1   0   0   0   24e      
 24 2    2110.4913     1   1   1   0   24e      
 24 2    2426.9860     0   0   0   1   24e      
 24 2    2530.4287     0   4   0   0   24e      
 24 2    2682.0792     1   2   0   0   24e      
 24 2    2690.5317     1   2   2   0   24e      
 24 2    2801.5249     2   0   0   0   24e      
 24 2    2989.0289     0   1   1   1   24e      
 24 2    3253.8424     1   3   1   0   24e      
 24 2    3386.1950     2   1   1   0   24e      
 24 2    3545.3627     0   2   0   1   24e      
 24 2    3551.8346     0   2   2   1   24e      
 24 2    3680.4055     1   0   0   1   24e      
 24 2    3959.4735     2   2   0   0   24e      
 24 2    4064.5307     3   0   0   0   24e      
 24 2    4101.9040     0   3   1   1   24e      
 24 2    4246.9028     1   1   1   1   24e      
 24 2    4573.9445     0   0   0   2   24e      
 24 2    4924.9070     2   0   0   1   24e      
 24 2    5122.5217     0   1   1   2   24e      
 25 1     272.2637     0   0   0   0   25e      
 25 1     847.7790     0   1   1   0   25e      
 25 1    1417.1641     0   2   0   0   25e      
 25 1    1424.0116     0   2   2   0   25e      
 25 1    1551.4128     1   0   0   0   25e      
 25 1    2131.3438     1   1   1   0   25e      
 25 1    2447.7577     0   0   0   1   25e      
 25 1    2551.4332     0   4   0   0   25e      
 25 1    2702.9668     1   2   0   0   25e      
 25 1    2711.4394     1   2   2   0   25e      
 25 1    2822.2790     2   0   0   0   25e      
 25 1    3009.8091     0   1   1   1   25e      
 25 1    3274.7126     1   3   1   0   25e      
 25 1    3406.9573     2   1   1   0   25e      
 25 1    3566.1788     0   2   0   1   25e      
 25 1    3572.6677     0   2   2   1   25e      
 25 1    3701.0842     1   0   0   1   25e      
 25 1    3980.2698     2   2   0   0   25e      
 25 1    4085.1966     3   0   0   0   25e      
 25 1    4122.7086     0   3   1   1   25e      
 25 1    4267.5912     1   1   1   1   25e      
 25 1    4594.5494     0   0   0   2   25e      
 25 1    4945.4940     2   0   0   1   25e      
 25 2     848.3050     0   1   1   0   25f      
 25 2    1423.9769     0   2   2   0   25f      
 25 2    2131.9242     1   1   1   0   25f      
 25 2    2711.4064     1   2   2   0   25f      
 25 2    3010.3250     0   1   1   1   25f      
 25 2    3275.7989     1   3   1   0   25f      
 25 2    3407.6096     2   1   1   0   25f      
 25 2    3572.6318     0   2   2   1   25f      
 25 2    4123.7014     0   3   1   1   25f      
 25 2    4268.1559     1   1   1   1   25f      
 25 2    5143.6431     0   1   1   2   25f      
 26 1     870.1281     0   1   1   0   26f      
 26 1    1445.8060     0   2   2   0   26f      
 26 1    2153.6565     1   1   1   0   26f      
 26 1    2733.1444     1   2   2   0   26f      
 26 1    3031.9766     0   1   1   1   26f      
 26 1    3297.5893     1   3   1   0   26f      
 26 1    3429.2540     2   1   1   0   26f      
 26 1    3594.2918     0   2   2   1   26f      
 26 1    4145.4160     0   3   1   1   26f      
 26 1    4289.7162     1   1   1   1   26f      
 26 2     294.0383     0   0   0   0   26e      
 26 2     869.5601     0   1   1   0   26e      
 26 2    1438.9805     0   2   0   0   26e      
 26 2    1445.8466     0   2   2   0   26e      
 26 2    1573.0910     1   0   0   0   26e      
 26 2    2153.0296     1   1   1   0   26e      
 26 2    2469.3594     0   0   0   1   26e      
 26 2    2573.2756     0   4   0   0   26e      
 26 2    2724.6886     1   2   0   0   26e      
 26 2    2733.1829     1   2   2   0   26e      
 26 2    2843.8624     2   0   0   0   26e      
 26 2    3031.4195     0   1   1   1   26e      
 26 2    3296.4165     1   3   1   0   26e      
 26 2    3428.5493     2   1   1   0   26e      
 26 2    3587.8261     0   2   0   1   26e      
 26 2    3594.3336     0   2   2   1   26e      
 26 2    3722.5891     1   0   0   1   26e      
 26 2    4001.8967     2   2   0   0   26e      
 26 2    4106.6883     3   0   0   0   26e      
 26 2    4144.3443     0   3   1   1   26e      
 26 2    4289.1063     1   1   1   1   26e      
 26 2    4615.9776     0   0   0   2   26e      
 26 2    4966.9035     2   0   0   1   26e      
 27 1     316.6495     0   0   0   0   27e      
 27 1     892.1779     0   1   1   0   27e      
 27 1    1461.6345     0   2   0   0   27e      
 27 1    1468.5208     0   2   2   0   27e      
 27 1    1595.6021     1   0   0   0   27e      
 27 1    2175.5483     1   1   1   0   27e      
 27 1    2491.7909     0   0   0   1   27e      
 27 1    2595.9555     0   4   0   0   27e      
 27 1    2747.2443     1   2   0   0   27e      
 27 1    2755.7622     1   2   2   0   27e      
 27 1    2866.2748     2   0   0   0   27e      
 27 1    3053.8600     0   1   1   1   27e      
 27 1    3318.9539     1   3   1   0   27e      
 27 1    3450.9707     2   1   1   0   27e      
 27 1    3610.3044     0   2   0   1   27e      
 27 1    3616.8322     0   2   2   1   27e      
 27 1    3744.9201     1   0   0   1   27e      
 27 1    4024.3538     2   2   0   0   27e      
 27 1    4129.0055     3   0   0   0   27e      
 27 1    4311.4479     1   1   1   1   27e      
 27 1    4638.2290     0   0   0   2   27e      
 27 1    4989.1354     2   0   0   1   27e      
 27 2     892.7896     0   1   1   0   27f      
 27 2    1468.4736     0   2   2   0   27f      
 27 2    2176.2235     1   1   1   0   27f      
 27 2    2755.7173     1   2   2   0   27f      
 27 2    3054.4599     0   1   1   1   27f      
 27 2    3320.2164     1   3   1   0   27f      
 27 2    3451.7298     2   1   1   0   27f      
 27 2    3616.7837     0   2   2   1   27f      
 27 2    4312.1048     1   1   1   1   27f      
 28 1     916.2893     0   1   1   0   28f      
 28 1    1491.9796     0   2   2   0   28f      
 28 1    2199.6254     1   1   1   0   28f      
 28 1    2779.1253     1   2   2   0   28f      
 28 1    3077.7749     0   1   1   1   28f      
 28 1    3343.6802     1   3   1   0   28f      
 28 1    3475.0371     2   1   1   0   28f      
 28 1    3640.1076     0   2   2   1   28f      
 28 1    4335.3215     1   1   1   1   28f      
 28 2     340.0970     0   0   0   0   28e      
 28 2     915.6323     0   1   1   0   28e      
 28 2    1485.1258     0   2   0   0   28e      
 28 2    1492.0342     0   2   2   0   28e      
 28 2    1618.9458     1   0   0   0   28e      
 28 2    2198.9000     1   1   1   0   28e      
 28 2    2515.0521     0   0   0   1   28e      
 28 2    2619.4728     0   4   0   0   28e      
 28 2    2770.6337     1   2   0   0   28e      
 28 2    2779.1771     1   2   2   0   28e      
 28 2    2889.5164     2   0   0   0   28e      
 28 2    3077.1306     0   1   1   1   28e      
 28 2    3342.3247     1   3   1   0   28e      
 28 2    3474.2215     2   1   1   0   28e      
 28 2    3633.6135     0   2   0   1   28e      
 28 2    3640.1637     0   2   2   1   28e      
 28 2    3768.0772     1   0   0   1   28e      
 28 2    4047.6411     2   2   0   0   28e      
 28 2    4152.1484     3   0   0   0   28e      
 28 2    4334.6158     1   1   1   1   28e      
 28 2    4661.3034     0   0   0   2   28e      
 28 2    5012.1897     2   0   0   1   28e      
 29 1     364.3807     0   0   0   0   29e      
 29 1     939.9232     0   1   1   0   29e      
 29 1    1509.4543     0   2   0   0   29e      
 29 1    1516.3868     0   2   2   0   29e      
 29 1    1643.1221     1   0   0   0   29e      
 29 1    2223.0846     1   1   1   0   29e      
 29 1    2539.1429     0   0   0   1   29e      
 29 1    2643.8272     0   4   0   0   29e      
 29 1    2794.8568     1   2   0   0   29e      
 29 1    2803.4275     1   2   2   0   29e      
 29 1    2913.5869     2   0   0   0   29e      
 29 1    3101.2311     0   1   1   1   29e      
 29 1    3366.5288     1   3   1   0   29e      
 29 1    3498.3014     2   1   1   0   29e      
 29 1    3657.7534     0   2   0   1   29e      
 29 1    3664.3277     0   2   2   1   29e      
 29 1    3792.0601     1   0   0   1   29e      
 29 1    4071.7583     2   2   0   0   29e      
 29 1    4176.1167     3   0   0   0   29e      
 29 1    4358.6100     1   1   1   1   29e      
 29 1    4685.2007     0   0   0   2   29e      
 29 1    5036.0663     2   0   0   1   29e      
 29 2     940.6271     0   1   1   0   29f      
 29 2    1516.3240     0   2   2   0   29f      
 29 2    2223.8617     1   1   1   0   29f      
 29 2    2803.3679     1   2   2   0   29f      
 29 2    3101.9214     0   1   1   1   29f      
 29 2    3367.9805     1   3   1   0   29f      
 29 2    3499.1757     2   1   1   0   29f      
 29 2    3664.2632     0   2   2   1   29f      
 29 2    4359.3662     1   1   1   1   29f      
 30 1     965.8028     0   1   1   0   30f      
 30 1    1541.5065     0   2   2   0   30f      
 30 1    2248.9327     1   1   1   0   30f      
 30 1    2828.4453     1   2   2   0   30f      
 30 1    3126.8993     0   1   1   1   30f      
 30 1    3393.1170     1   3   1   0   30f      
 30 1    3524.1454     2   1   1   0   30f      
 30 1    3689.2506     0   2   2   1   30f      
 30 1    4384.2388     1   1   1   1   30f      
 30 2     389.5006     0   0   0   0   30e      
 30 2     965.0505     0   1   1   0   30e      
 30 2    1534.6199     0   2   0   0   30e      
 30 2    1541.5784     0   2   2   0   30e      
 30 2    1668.1308     1   0   0   0   30e      
 30 2    2248.1018     1   1   1   0   30e      
 30 2    2564.0631     0   0   0   1   30e      
 30 2    2669.0182     0   4   0   0   30e      
 30 2    2819.9132     1   2   0   0   30e      
 30 2    2828.5136     1   2   2   0   30e      
 30 2    2938.4861     2   0   0   0   30e      
 30 2    3126.1614     0   1   1   1   30e      
 30 2    3391.5660     1   3   1   0   30e      
 30 2    3523.2106     2   1   1   0   30e      
 30 2    3682.7237     0   2   0   1   30e      
 30 2    3689.3243     0   2   2   1   30e      
 30 2    3816.8688     1   0   0   1   30e      
 30 2    4096.7053     2   2   0   0   30e      
 30 2    4200.9102     3   0   0   0   30e      
 30 2    4383.4304     1   1   1   1   30e      
 30 2    4709.9208     0   0   0   2   30e      
 30 2    5060.7649     2   0   0   1   30e      
 31 1     415.4564     0   0   0   0   31e      
 31 1     991.0140     0   1   1   0   31e      
 31 1    1560.6222     0   2   0   0   31e      
 31 1    1567.6091     0   2   2   0   31e      
 31 1    1693.9718     1   0   0   0   31e      
 31 1    2273.9516     1   1   1   0   31e      
 31 1    2589.8128     0   0   0   1   31e      
 31 1    2695.0459     0   4   0   0   31e      
 31 1    2845.8030     1   2   0   0   31e      
 31 1    2854.4350     1   2   2   0   31e      
 31 1    2964.2141     2   0   0   0   31e      
 31 1    3151.9214     0   1   1   1   31e      
 31 1    3417.4362     1   3   1   0   31e      
 31 1    3548.9487     2   1   1   0   31e      
 31 1    3708.5245     0   2   0   1   31e      
 31 1    3715.1534     0   2   2   1   31e      
 31 1    3842.5031     1   0   0   1   31e      
 31 1    4122.4820     2   2   0   0   31e      
 31 1    4226.5291     3   0   0   0   31e      
 31 1    4409.0768     1   1   1   1   31e      
 31 1    4735.4637     0   0   0   2   31e      
 31 1    5086.2856     2   0   0   1   31e      
 31 2     991.8164     0   1   1   0   31f      
 31 2    1567.5270     0   2   2   0   31f      
 31 2    2274.8379     1   1   1   0   31f      
 31 2    2854.3573     1   2   2   0   31f      
 31 2    3152.7083     0   1   1   1   31f      
 31 2    3419.0896     1   3   1   0   31f      
 31 2    3549.9461     2   1   1   0   31f      
 31 2    3715.0696     0   2   2   1   31f      
 31 2    4409.9390     1   1   1   1   31f      
 32 1    1018.6676     0   1   1   0   32f      
 32 1    1594.3855     0   2   2   0   32f      
 32 1    2301.5774     1   1   1   0   32f      
 32 1    2881.1036     1   2   2   0   32f      
 32 1    3179.3485     0   1   1   1   32f      
 32 1    3445.8983     1   3   1   0   32f      
 32 1    3576.5779     2   1   1   0   32f      
 32 1    3741.7198     0   2   2   1   32f      
 32 1    4436.4671     1   1   1   1   32f      
 32 2     442.2482     0   0   0   0   32e      
 32 2    1017.8135     0   1   1   0   32e      
 32 2    1587.4613     0   2   0   0   32e      
 32 2    1594.4786     0   2   2   0   32e      
 32 2    1720.6450     1   0   0   0   32e      
 32 2    2300.6338     1   1   1   0   32e      
 32 2    2616.3916     0   0   0   1   32e      
 32 2    2721.9098     0   4   0   0   32e      
 32 2    2872.5257     1   2   0   0   32e      
 32 2    2881.1919     1   2   2   0   32e      
 32 2    2990.7705     2   0   0   0   32e      
 32 2    3178.5109     0   1   1   1   32e      
 32 2    3444.1391     1   3   1   0   32e      
 32 2    3575.5157     2   1   1   0   32e      
 32 2    3735.1553     0   2   0   1   32e      
 32 2    3741.8149     0   2   2   1   32e      
 32 2    3868.9629     1   0   0   1   32e      
 32 2    4149.0880     2   2   0   0   32e      
 32 2    4252.9729     3   0   0   0   32e      
 32 2    4435.5490     1   1   1   1   32e      
 32 2    4761.8291     0   0   0   2   32e      
 32 2    5112.6281     2   0   0   1   32e      
 33 1     469.8756     0   0   0   0   33e      
 33 1    1045.4490     0   1   1   0   33e      
 33 1    1615.1368     0   2   0   0   33e      
 33 1    1622.1870     0   2   2   0   33e      
 33 1    1748.1502     1   0   0   0   33e      
 33 1    2328.1484     1   1   1   0   33e      
 33 1    2643.7996     0   0   0   1   33e      
 33 1    2900.0813     1   2   0   0   33e      
 33 1    2908.7841     1   2   2   0   33e      
 33 1    3018.1554     2   0   0   0   33e      
 33 1    3205.9298     0   1   1   1   33e      
 33 1    3471.6748     1   3   1   0   33e      
 33 1    3602.9114     2   1   1   0   33e      
 33 1    3762.6161     0   2   0   1   33e      
 33 1    3769.3089     0   2   2   1   33e      
 33 1    3896.2481     1   0   0   1   33e      
 33 1    4176.5234     2   2   0   0   33e      
 33 1    4280.2419     3   0   0   0   33e      
 33 1    4462.8470     1   1   1   1   33e      
 33 1    4789.0169     0   0   0   2   33e      
 33 1    5139.7924     2   0   0   1   33e      
 33 2    1046.3565     0   1   1   0   33f      
 33 2    1622.0817     0   2   2   0   33f      
 33 2    2329.1510     1   1   1   0   33f      
 33 2    2908.6843     1   2   2   0   33f      
 33 2    3206.8196     0   1   1   1   33f      
 33 2    3473.5426     1   3   1   0   33f      
 33 2    3604.0403     2   1   1   0   33f      
 33 2    3769.2014     0   2   2   1   33f      
 33 2    4463.8225     1   1   1   1   33f      
 34 1    1074.8827     0   1   1   0   34f      
 34 1    1650.6156     0   2   2   0   34f      
 34 1    2357.5586     1   1   1   0   34f      
 34 1    2937.0991     1   2   2   0   34f      
 34 1    3235.1217     0   1   1   1   34f      
 34 1    3502.0226     1   3   1   0   34f      
 34 1    3632.3335     2   1   1   0   34f      
 34 1    3797.5141     0   2   2   1   34f      
 34 1    4492.0054     1   1   1   1   34f      
 34 2     498.3387     0   0   0   0   34e      
 34 2    1073.9204     0   1   1   0   34e      
 34 2    1643.6486     0   2   0   0   34e      
 34 2    1650.7342     0   2   2   0   34e      
 34 2    1776.4872     1   0   0   0   34e      
 34 2    2356.4950     1   1   1   0   34e      
 34 2    2672.0364     0   0   0   1   34e      
 34 2    2928.4696     1   2   0   0   34e      
 34 2    2937.2115     1   2   2   0   34e      
 34 2    3046.3685     2   0   0   0   34e      
 34 2    3234.1779     0   1   1   1   34e      
 34 2    3500.0428     1   3   1   0   34e      
 34 2    3631.1357     2   1   1   0   34e      
 34 2    3790.9067     0   2   0   1   34e      
 34 2    3797.6351     0   2   2   1   34e      
 34 2    3924.3585     1   0   0   1   34e      
 34 2    4204.7878     2   2   0   0   34e      
 34 2    4308.3355     3   0   0   0   34e      
 34 2    4490.9706     1   1   1   1   34e      
 34 2    4817.0269     0   0   0   2   34e      
 34 2    5167.7782     2   0   0   1   34e      
 35 1     527.6371     0   0   0   0   35e      
 35 1    1103.2274     0   1   1   0   35e      
 35 1    1672.9964     0   2   0   0   35e      
 35 1    1680.1201     0   2   2   0   35e      
 35 1    1805.6561     1   0   0   0   35e      
 35 1    2385.6738     1   1   1   0   35e      
 35 1    2701.1021     0   0   0   1   35e      
 35 1    2957.6903     1   2   0   0   35e      
 35 1    2966.4741     1   2   2   0   35e      
 35 1    3075.4098     2   0   0   0   35e      
 35 1    3263.2552     0   1   1   1   35e      
 35 1    3529.2431     1   3   1   0   35e      
 35 1    3660.1884     2   1   1   0   35e      
 35 1    3820.0269     0   2   0   1   35e      
 35 1    3826.7936     0   2   2   1   35e      
 35 1    3953.2940     1   0   0   1   35e      
 35 1    4233.8811     2   2   0   0   35e      
 35 1    4337.2539     3   0   0   0   35e      
 35 1    4519.9196     1   1   1   1   35e      
 35 1    4845.8592     0   0   0   2   35e      
 35 1    5196.5855     2   0   0   1   35e      
 35 2    1104.2463     0   1   1   0   35f      
 35 2    1679.9869     0   2   2   0   35f      
 35 2    2386.7999     1   1   1   0   35f      
 35 2    2966.3480     1   2   2   0   35f      
 35 2    3264.2543     0   1   1   1   35f      
 35 2    3531.3378     1   3   1   0   35f      
 35 2    3661.4572     2   1   1   0   35f      
 35 2    3826.6579     0   2   2   1   35f      
 35 2    4521.0154     1   1   1   1   35f      
 36 1    1134.4469     0   1   1   0   36f      
 36 1    1710.1956     0   2   2   0   36f      
 36 1    2416.8750     1   1   1   0   36f      
 36 1    2996.4308     1   2   2   0   36f      
 36 1    3294.2175     0   1   1   1   36f      
 36 1    3561.4883     1   3   1   0   36f      
 36 1    3691.4113     2   1   1   0   36f      
 36 1    3856.6323     0   2   2   1   36f      
 36 1    4550.8525     1   1   1   1   36f      
 36 2     557.7709     0   0   0   0   36e      
 36 2    1133.3699     0   1   1   0   36e      
 36 2    1703.1801     0   2   0   0   36e      
 36 2    1710.3447     0   2   2   0   36e      
 36 2    1835.6565     1   0   0   0   36e      
 36 2    2415.6843     1   1   1   0   36e      
 36 2    2730.9965     0   0   0   1   36e      
 36 2    2987.7432     1   2   0   0   36e      
 36 2    2996.5718     1   2   2   0   36e      
 36 2    3105.2791     2   0   0   0   36e      
 36 2    3293.1615     0   1   1   1   36e      
 36 2    3559.2754     1   3   1   0   36e      
 36 2    3690.0694     2   1   1   0   36e      
 36 2    3849.9763     0   2   0   1   36e      
 36 2    3856.7841     0   2   2   1   36e      
 36 2    3983.0545     1   0   0   1   36e      
 36 2    4263.8031     2   2   0   0   36e      
 36 2    4366.9968     3   0   0   0   36e      
 36 2    4549.6940     1   1   1   1   36e      
 36 2    4875.5133     0   0   0   2   36e      
 36 2    5226.2142     2   0   0   1   36e      
 37 1     588.7399     0   0   0   0   37e      
 37 1    1164.3478     0   1   1   0   37e      
 37 1    1734.1994     0   2   0   0   37e      
 37 1    1741.4077     0   2   2   0   37e      
 37 1    1866.4884     1   0   0   0   37e      
 37 1    2446.5266     1   1   1   0   37e      
 37 1    2761.7193     0   0   0   1   37e      
 37 1    3018.6283     1   2   0   0   37e      
 37 1    3027.5046     1   2   2   0   37e      
 37 1    3135.9762     2   0   0   0   37e      
 37 1    3323.8965     0   1   1   1   37e      
 37 1    3720.7785     2   1   1   0   37e      
 37 1    3880.7550     0   2   0   1   37e      
 37 1    3887.6067     0   2   2   1   37e      
 37 1    4013.6398     1   0   0   1   37e      
 37 1    4294.5535     2   2   0   0   37e      
 37 1    4397.5642     3   0   0   0   37e      
 37 1    4580.2934     1   1   1   1   37e      
 37 1    4905.9894     0   0   0   2   37e      
 37 1    5256.6639     2   0   0   1   37e      
 37 2    1165.4845     0   1   1   0   37f      
 37 2    1741.2414     0   2   2   0   37f      
 37 2    2447.7836     1   1   1   0   37f      
 37 2    3027.3473     1   2   2   0   37f      
 37 2    3325.0112     0   1   1   1   37f      
 37 2    3592.4735     1   3   1   0   37f      
 37 2    3722.1955     2   1   1   0   37f      
 37 2    3887.4376     0   2   2   1   37f      
 37 2    4581.5166     1   1   1   1   37f      
 38 1    1197.3590     0   1   1   0   38f      
 38 1    1773.1243     0   2   2   0   38f      
 38 1    2479.5254     1   1   1   0   38f      
 38 1    3059.0974     1   2   2   0   38f      
 38 1    3356.6350     0   1   1   1   38f      
 38 1    3753.8098     2   1   1   0   38f      
 38 1    3919.0733     0   2   2   1   38f      
 38 1    4613.0074     1   1   1   1   38f      
 38 2     620.5438     0   0   0   0   38e      
 38 2    1196.1608     0   1   1   0   38e      
 38 2    1766.0542     0   2   0   0   38e      
 38 2    1773.3092     0   2   2   0   38e      
 38 2    1898.1516     1   0   0   0   38e      
 38 2    2478.2004     1   1   1   0   38e      
 38 2    2793.2704     0   0   0   1   38e      
 38 2    3050.3451     1   2   0   0   38e      
 38 2    3059.2722     1   2   2   0   38e      
 38 2    3167.5010     2   0   0   0   38e      
 38 2    3355.4602     0   1   1   1   38e      
 38 2    3752.3157     2   1   1   0   38e      
 38 2    3912.3626     0   2   0   1   38e      
 38 2    3919.2613     0   2   2   1   38e      
 38 2    4045.0497     1   0   0   1   38e      
 38 2    4326.1323     2   2   0   0   38e      
 38 2    4428.9560     3   0   0   0   38e      
 38 2    4611.7180     1   1   1   1   38e      
 38 2    4937.2872     0   0   0   2   38e      
 38 2    5287.9348     2   0   0   1   38e      
 39 1     653.1825     0   0   0   0   39e      
 39 1    1228.8090     0   1   1   0   39e      
 39 1    1798.7442     0   2   0   0   39e      
 39 1    1806.0491     0   2   2   0   39e      
 39 1    1930.6459     1   0   0   0   39e      
 39 1    2510.7056     1   1   1   0   39e      
 39 1    2825.6498     0   0   0   1   39e      
 39 1    3082.8936     1   2   0   0   39e      
 39 1    3091.8747     1   2   2   0   39e      
 39 1    3199.8534     2   0   0   0   39e      
 39 1    3387.8524     0   1   1   1   39e      
 39 1    3784.6806     2   1   1   0   39e      
 39 1    3944.7989     0   2   0   1   39e      
 39 1    3951.7478     0   2   2   1   39e      
 39 1    4077.2841     1   0   0   1   39e      
 39 1    4358.5391     2   2   0   0   39e      
 39 1    4461.1718     3   0   0   0   39e      
 39 1    4643.9674     1   1   1   1   39e      
 39 1    4969.4064     0   0   0   2   39e      
 39 1    5320.0264     2   0   0   1   39e      
 39 2    1230.0700     0   1   1   0   39f      
 39 2    1805.8440     0   2   2   0   39f      
 39 2    2512.1006     1   1   1   0   39f      
 39 2    3091.6810     1   2   2   0   39f      
 39 2    3389.0889     0   1   1   1   39f      
 39 2    3786.2542     2   1   1   0   39f      
 39 2    3951.5394     0   2   2   1   39f      
 39 2    4645.3250     1   1   1   1   39f      
 40 1    1263.6176     0   1   1   0   40f      
 40 1    1839.4004     0   2   2   0   40f      
 40 1    2545.5087     1   1   1   0   40f      
 40 1    3125.0978     1   2   2   0   40f      
 40 1    3422.3726     0   1   1   1   40f      
 40 1    3819.5282     2   1   1   0   40f      
 40 1    3984.8356     0   2   2   1   40f      
 40 1    4678.4688     1   1   1   1   40f      
 40 2     686.6559     0   0   0   0   40e      
 40 2    1262.2920     0   1   1   0   40e      
 40 2    1832.2692     0   2   0   0   40e      
 40 2    1839.6273     0   2   2   0   40e      
 40 2    1963.9712     1   0   0   0   40e      
 40 2    2544.0421     1   1   1   0   40e      
 40 2    2858.8571     0   0   0   1   40e      
 40 2    3116.2733     1   2   0   0   40e      
 40 2    3125.3120     1   2   2   0   40e      
 40 2    3233.0331     2   0   0   0   40e      
 40 2    3421.0728     0   1   1   1   40e      
 40 2    3817.8733     2   1   1   0   40e      
 40 2    3978.0636     0   2   0   1   40e      
 40 2    3985.0660     0   2   2   1   40e      
 40 2    4110.3427     1   0   0   1   40e      
 40 2    4494.2116     3   0   0   0   40e      
 40 2    4677.0414     1   1   1   1   40e      
 40 2    5002.3470     0   0   0   2   40e      
 40 2    5352.9387     2   0   0   1   40e      
 41 1     720.9638     0   0   0   0   41e      
 41 1    1296.6097     0   1   1   0   41e      
 41 1    1866.6289     0   2   0   0   41e      
 41 1    1874.0436     0   2   2   0   41e      
 41 1    1998.1273     1   0   0   0   41e      
 41 1    2578.2096     1   1   1   0   41e      
 41 1    2892.8923     0   0   0   1   41e      
 41 1    3150.4843     1   2   0   0   41e      
 41 1    3159.5840     1   2   2   0   41e      
 41 1    3267.0401     2   0   0   0   41e      
 41 1    3455.1215     0   1   1   1   41e      
 41 1    3851.8934     2   1   1   0   41e      
 41 1    4012.1567     0   2   0   1   41e      
 41 1    4019.2161     0   2   2   1   41e      
 41 1    4144.2255     1   0   0   1   41e      
 41 1    4528.0753     3   0   0   0   41e      
 41 1    4710.9400     1   1   1   1   41e      
 41 1    5036.1088     0   0   0   2   41e      
 41 1    5386.6715     2   0   0   1   41e      
 41 2    1298.0014     0   1   1   0   41f      
 41 2    1873.7932     0   2   2   0   41f      
 41 2    2579.7497     1   1   1   0   41f      
 41 2    3159.3478     1   2   2   0   41f      
 41 2    3456.4861     0   1   1   1   41f      
 41 2    3853.6318     2   1   1   0   41f      
 41 2    4018.9619     0   2   2   1   41f      
 41 2    4712.4390     1   1   1   1   41f      
 42 1    1333.2214     0   1   1   0   42f      
 42 1    1909.0224     0   2   2   0   42f      
 42 1    2614.8234     1   1   1   0   42f      
 42 1    3194.4307     1   2   2   0   42f      
 42 1    3491.4291     0   1   1   1   42f      
 42 1    3888.5649     2   1   1   0   42f      
 42 1    4053.9180     0   2   2   1   42f      
 42 1    4747.2355     1   1   1   1   42f      
 42 2     756.1060     0   0   0   0   42e      
 42 2    1331.7619     0   1   1   0   42e      
 42 2    1901.8233     0   2   0   0   42e      
 42 2    1909.2981     0   2   2   0   42e      
 42 2    2033.1140     1   0   0   0   42e      
 42 2    2613.2079     1   1   1   0   42e      
 42 2    2927.7552     0   0   0   1   42e      
 42 2    3185.5262     1   2   0   0   42e      
 42 2    3194.6906     1   2   2   0   42e      
 42 2    3301.8740     2   0   0   0   42e      
 42 2    3489.9981     0   1   1   1   42e      
 42 2    3886.7409     2   1   1   0   42e      
 42 2    4047.0779     0   2   0   1   42e      
 42 2    4054.1977     0   2   2   1   42e      
 42 2    4178.9324     1   0   0   1   42e      
 42 2    4562.7627     3   0   0   0   42e      
 42 2    4745.6629     1   1   1   1   42e      
 42 2    5070.6916     0   0   0   2   42e      
 42 2    5421.2247     2   0   0   1   42e      
 43 1     792.0824     0   0   0   0   43e      
 43 1    1367.7485     0   1   1   0   43e      
 43 1    1937.8520     0   2   0   0   43e      
 43 1    1945.3905     0   2   2   0   43e      
 43 1    2068.9312     1   0   0   0   43e      
 43 1    2649.0370     1   1   1   0   43e      
 43 1    2963.4456     0   0   0   1   43e      
 43 1    3221.3988     1   2   0   0   43e      
 43 1    3230.6318     1   2   2   0   43e      
 43 1    3337.5349     2   0   0   0   43e      
 43 1    3525.7025     0   1   1   1   43e      
 43 1    3922.4154     2   1   1   0   43e      
 43 1    4082.8269     0   2   0   1   43e      
 43 1    4090.0108     0   2   2   1   43e      
 43 1    4214.4630     1   0   0   1   43e      
 43 1    4598.2736     3   0   0   0   43e      
 43 1    4781.2100     1   1   1   1   43e      
 43 1    5106.0953     0   0   0   2   43e      
 43 1    5456.5980     2   0   0   1   43e      
 43 2    1369.2774     0   1   1   0   43f      
 43 2    1945.0878     0   2   2   0   43f      
 43 2    2650.7297     1   1   1   0   43f      
 43 2    3230.3465     1   2   2   0   43f      
 43 2    3527.2015     0   1   1   1   43f      
 43 2    3924.3274     2   1   1   0   43f      
 43 2    4089.7037     0   2   2   1   43f      
 43 2    4782.8577     1   1   1   1   43f      
 44 1    1406.1691     0   1   1   0   44f      
 44 1    1981.9890     0   2   2   0   44f      
 44 1    2687.4682     1   1   1   0   44f      
 44 1    3267.0950     1   2   2   0   44f      
 44 1    3563.8031     0   1   1   1   44f      
 44 1    3960.9189     2   1   1   0   44f      
 44 1    4126.3190     0   2   2   1   44f      
 44 1    4819.3058     1   1   1   1   44f      
 44 2     828.8927     0   0   0   0   44e      
 44 2    1404.5692     0   1   1   0   44e      
 44 2    1974.7147     0   2   0   0   44e      
 44 2    1982.3209     0   2   2   0   44e      
 44 2    2105.5787     1   0   0   0   44e      
 44 2    2685.6966     1   1   1   0   44e      
 44 2    2999.9633     0   0   0   1   44e      
 44 2    3258.1019     1   2   0   0   44e      
 44 2    3267.4074     1   2   2   0   44e      
 44 2    3374.0225     2   0   0   0   44e      
 44 2    3562.2346     0   1   1   1   44e      
 44 2    3958.9171     2   1   1   0   44e      
 44 2    4119.4036     0   2   0   1   44e      
 44 2    4126.6553     0   2   2   1   44e      
 44 2    4250.8173     1   0   0   1   44e      
 44 2    4634.6079     3   0   0   0   44e      
 44 2    4817.5811     1   1   1   1   44e      
 44 2    5142.3196     0   0   0   2   44e      
 44 2    5492.7913     2   0   0   1   44e      
 45 1     866.5368     0   0   0   0   45e      
 45 1    1442.2239     0   1   1   0   45e      
 45 1    2012.4114     0   2   0   0   45e      
 45 1    2020.0890     0   2   2   0   45e      
 45 1    2143.0563     1   0   0   0   45e      
 45 1    2723.1865     1   1   1   0   45e      
 45 1    3037.3081     0   0   0   1   45e      
 45 1    3295.6352     1   2   0   0   45e      
 45 1    3411.3365     2   0   0   0   45e      
 45 1    3599.5941     0   1   1   1   45e      
 45 1    3996.2454     2   1   1   0   45e      
 45 1    4156.8075     0   2   0   1   45e      
 45 1    4164.1313     0   2   2   1   45e      
 45 1    4287.9949     1   0   0   1   45e      
 45 1    4671.7653     3   0   0   0   45e      
 45 1    4854.7760     1   1   1   1   45e      
 45 1    5179.3645     0   0   0   2   45e      
 45 1    5529.8044     2   0   0   1   45e      
 45 2    1443.8963     0   1   1   0   45f      
 45 2    2019.7261     0   2   2   0   45f      
 45 2    2725.0390     1   1   1   0   45f      
 45 2    3601.2337     0   1   1   1   45f      
 45 2    3998.3393     2   1   1   0   45f      
 45 2    4163.7634     0   2   2   1   45f      
 45 2    4856.5796     1   1   1   1   45f      
 46 1    1482.4590     0   1   1   0   46f      
 46 1    2058.2987     0   2   2   0   46f      
 46 1    2763.4416     1   1   1   0   46f      
 46 1    3639.4930     0   1   1   1   46f      
 46 1    4036.5883     2   1   1   0   46f      
 46 1    4202.0370     0   2   2   1   46f      
 46 1    4894.6786     1   1   1   1   46f      
 46 2     905.0145     0   0   0   0   46e      
 46 2    1480.7124     0   1   1   0   46e      
 46 2    2050.9416     0   2   0   0   46e      
 46 2    2058.6948     0   2   2   0   46e      
 46 2    2181.3637     1   0   0   0   46e      
 46 2    2761.5066     1   1   1   0   46e      
 46 2    3075.4799     0   0   0   1   46e      
 46 2    3333.9985     1   2   0   0   46e      
 46 2    3449.4769     2   0   0   0   46e      
 46 2    3637.7808     0   1   1   1   46e      
 46 2    4034.4004     2   1   1   0   46e      
 46 2    4195.0387     0   2   0   1   46e      
 46 2    4202.4383     0   2   2   1   46e      
 46 2    4325.9958     1   0   0   1   46e      
 46 2    4709.7458     3   0   0   0   46e      
 46 2    4892.7945     1   1   1   1   46e      
 46 2    5217.2296     0   0   0   2   46e      
 47 1     944.3255     0   0   0   0   47e      
 47 1    1520.0345     0   1   1   0   47e      
 47 1    2090.3053     0   2   0   0   47e      
 47 1    2098.1382     0   2   2   0   47e      
 47 1    2220.5009     1   0   0   0   47e      
 47 1    2800.6566     1   1   1   0   47e      
 47 1    3114.4785     0   0   0   1   47e      
 47 1    3373.1915     1   2   0   0   47e      
 47 1    3488.4434     2   0   0   0   47e      
 47 1    3676.7945     0   1   1   1   47e      
 47 1    4073.3818     2   1   1   0   47e      
 47 1    4234.0967     0   2   0   1   47e      
 47 1    4241.5765     0   2   2   1   47e      
 47 1    4364.8198     1   0   0   1   47e      
 47 1    4748.5493     3   0   0   0   47e      
 47 1    4931.6365     1   1   1   1   47e      
 47 1    5255.9148     0   0   0   2   47e      
 47 2    1521.8568     0   1   1   0   47f      
 47 2    2097.7067     0   2   2   0   47f      
 47 2    2802.6761     1   1   1   0   47f      
 47 2    3678.5810     0   1   1   1   47f      
 47 2    4075.6661     2   1   1   0   47f      
 47 2    4241.1394     0   2   2   1   47f      
 47 2    4933.6030     1   1   1   1   47f      
 48 1    1562.0896     0   1   1   0   48f      
 48 1    2137.9498     0   2   2   0   48f      
 48 1    2842.7420     1   1   1   0   48f      
 48 1    3718.4974     0   1   1   1   48f      
 48 1    4115.5721     2   1   1   0   48f      
 48 1    4281.0705     0   2   2   1   48f      
 48 1    4973.3524     1   1   1   1   48f      
 48 2     984.4698     0   0   0   0   48e      
 48 2    1560.1899     0   1   1   0   48e      
 48 2    2130.5021     0   2   0   0   48e      
 48 2    2138.4191     0   2   2   0   48e      
 48 2    2260.4676     1   0   0   0   48e      
 48 2    2840.6364     1   1   1   0   48e      
 48 2    3154.3035     0   0   0   1   48e      
 48 2    3413.2139     1   2   0   0   48e      
 48 2    3528.2359     2   0   0   0   48e      
 48 2    3716.6352     0   1   1   1   48e      
 48 2    4113.1894     2   1   1   0   48e      
 48 2    4273.9816     0   2   0   1   48e      
 48 2    4281.5457     0   2   2   1   48e      
 48 2    4404.4666     1   0   0   1   48e      
 48 2    4788.1753     3   0   0   0   48e      
 48 2    4971.3018     1   1   1   1   48e      
 49 1    1025.4470     0   0   0   0   49e      
 49 1    1601.1786     0   1   1   0   49e      
 49 1    2171.5319     0   2   0   0   49e      
 49 1    2179.5374     0   2   2   0   49e      
 49 1    2301.2636     1   0   0   0   49e      
 49 1    2881.4456     1   1   1   0   49e      
 49 1    3194.9551     0   0   0   1   49e      
 49 1    3454.0657     1   2   0   0   49e      
 49 1    3568.8542     2   0   0   0   49e      
 49 1    3757.3023     0   1   1   1   49e      
 49 1    4314.6928     0   2   0   1   49e      
 49 1    4322.3459     0   2   2   1   49e      
 49 1    4444.9368     1   0   0   1   49e      
 49 1    4828.6239     3   0   0   0   49e      
 49 1    5011.7900     1   1   1   1   49e      
 49 2    1603.1572     0   1   1   0   49f      
 49 2    2179.0279     0   2   2   0   49f      
 49 2    2883.6394     1   1   1   0   49f      
 49 2    3759.2419     0   1   1   1   49f      
 49 2    4321.8301     0   2   2   1   49f      
 49 2    5013.9266     1   1   1   1   49f      
 50 1    1645.0593     0   1   1   0   50f      
 50 1    2220.9407     0   2   2   0   50f      
 50 1    2925.3679     1   1   1   0   50f      
 50 1    3800.8144     0   1   1   1   50f      
 50 1    4363.4179     0   2   2   1   50f      
 50 1    5055.3256     1   1   1   1   50f      
 50 2    1067.2571     0   0   0   0   50e      
 50 2    1643.0002     0   1   1   0   50e      
 50 2    2213.3943     0   2   0   0   50e      
 50 2    2221.4929     0   2   2   0   50e      
 50 2    2342.8886     1   0   0   0   50e      
 50 2    2923.0842     1   1   1   0   50e      
 50 2    3236.4326     0   0   0   1   50e      
 50 2    3495.7463     1   2   0   0   50e      
 50 2    3610.2979     2   0   0   0   50e      
 50 2    3798.7960     0   1   1   1   50e      
 50 2    4356.2302     0   2   0   1   50e      
 50 2    4363.9768     0   2   2   1   50e      
 50 2    4486.2291     1   0   0   1   50e      
 50 2    5053.1011     1   1   1   1   50e      
 51 1    1109.8996     0   0   0   0   51e      
 51 1    1685.6545     0   1   1   0   51e      
 51 1    2256.0892     0   2   0   0   51e      
 51 1    2264.2856     0   2   2   0   51e      
 51 1    2385.3427     1   0   0   0   51e      
 51 1    2965.5520     1   1   1   0   51e      
 51 1    3278.7362     0   0   0   1   51e      
 51 1    3538.2559     1   2   0   0   51e      
 51 1    3652.5671     2   0   0   0   51e      
 51 1    3841.1159     0   1   1   1   51e      
 51 1    4398.5936     0   2   0   1   51e      
 51 1    4406.4384     0   2   2   1   51e      
 51 1    4528.3435     1   0   0   1   51e      
 51 2    1687.7958     0   1   1   0   51f      
 51 2    2263.6881     0   2   2   0   51f      
 51 2    2967.9273     1   1   1   0   51f      
 51 2    3843.2147     0   1   1   1   51f      
 51 2    4405.8337     0   2   2   1   51f      
 52 1    1731.3664     0   1   1   0   52f      
 52 1    2307.2697     0   2   2   0   52f      
 52 1    3011.3175     1   1   1   0   52f      
 52 1    3886.4426     0   1   1   1   52f      
 52 1    4449.0775     0   2   2   1   52f      
 52 2    1153.3746     0   0   0   0   52e      
 52 2    1729.1414     0   1   1   0   52e      
 52 2    2299.6162     0   2   0   0   52e      
 52 2    2307.9153     0   2   2   0   52e      
 52 2    2428.6253     1   0   0   0   52e      
 52 2    3008.8486     1   1   1   0   52e      
 52 2    3321.8654     0   0   0   1   52e      
 52 2    3581.5937     1   2   0   0   52e      
 52 2    3695.6613     2   0   0   0   52e      
 52 2    3884.2617     0   1   1   1   52e      
 52 2    4441.7828     0   2   0   1   52e      
 52 2    4449.7306     0   2   2   1   52e      
 52 2    4571.2761     1   0   0   1   52e      
 53 1    1197.6816     0   0   0   0   53e      
 53 1    1773.4606     0   1   1   0   53e      
 53 1    2343.9752     0   2   0   0   53e      
 53 1    2352.3819     0   2   2   0   53e      
 53 1    2472.7364     1   0   0   0   53e      
 53 1    3052.9739     1   1   1   0   53e      
 53 1    3365.8202     0   0   0   1   53e      
 53 1    3739.5805     2   0   0   0   53e      
 53 1    3928.2333     0   1   1   1   53e      
 53 1    4485.7974     0   2   0   1   53e      
 53 1    4493.8532     0   2   2   1   53e      
 53 1    4615.0359     1   0   0   1   53e      
 53 2    1775.7710     0   1   1   0   53f      
 53 2    2351.6855     0   2   2   0   53f      
 53 2    3055.5382     1   1   1   0   53f      
 53 2    3930.4978     0   1   1   1   53f      
 53 2    4493.1487     0   2   2   1   53f      
 54 1    1821.0091     0   1   1   0   54f      
 54 1    3100.5892     1   1   1   0   54f      
 54 1    3975.3801     0   1   1   1   54f      
 54 1    4538.0474     0   2   2   1   54f      
 54 2    1242.8206     0   0   0   0   54e      
 54 2    1818.6119     0   1   1   0   54e      
 54 2    2517.6757     1   0   0   0   54e      
 54 2    3097.9277     1   1   1   0   54e      
 54 2    3410.6002     0   0   0   1   54e      
 54 2    3784.3244     2   0   0   0   54e      
 54 2    3973.0305     0   1   1   1   54e      
 54 2    4530.6373     0   2   0   1   54e      
 54 2    4538.8062     0   2   2   1   54e      
 54 2    4659.6156     1   0   0   1   54e      
 55 1    1288.7913     0   0   0   0   55e      
 55 1    1864.5950     0   1   1   0   55e      
 55 1    2563.4432     1   0   0   0   55e      
 55 1    3143.7097     1   1   1   0   55e      
 55 1    3456.2052     0   0   0   1   55e      
 55 1    3829.8928     2   0   0   0   55e      
 55 1    4018.6530     0   1   1   1   55e      
 55 1    4705.0170     1   0   0   1   55e      
 55 2    1867.0808     0   1   1   0   55f      
 55 2    3146.4702     1   1   1   0   55f      
 55 2    4021.0892     0   1   1   1   55f      
 56 1    1913.9856     0   1   1   0   56f      
 56 1    3193.1811     1   1   1   0   56f      
 56 1    4067.6250     0   1   1   1   56f      
 56 2    1335.5934     0   0   0   0   56e      
 56 2    1911.4098     0   1   1   0   56e      
 56 2    2610.0383     1   0   0   0   56e      
 56 2    3190.3197     1   1   1   0   56e      
 56 2    3502.6352     0   0   0   1   56e      
 56 2    3876.2855     2   0   0   0   56e      
 56 2    4065.1006     0   1   1   1   56e      
 56 2    4751.2391     1   0   0   1   56e      
 57 1    1383.2267     0   0   0   0   57e      
 57 1    1959.0559     0   1   1   0   57e      
 57 1    2657.4611     1   0   0   0   57e      
 57 1    3237.7573     1   1   1   0   57e      
 57 1    3549.8897     0   0   0   1   57e      
 57 1    3923.5022     2   0   0   0   57e      
 57 1    4112.3729     0   1   1   1   57e      
 57 1    4798.2821     1   0   0   1   57e      
 57 2    1961.7234     0   1   1   0   57f      
 57 2    3240.7215     1   1   1   0   57f      
 57 2    4114.9872     0   1   1   1   57f      
 58 1    2010.2939     0   1   1   0   58f      
 58 1    3289.0913     1   1   1   0   58f      
 58 1    4163.1755     0   1   1   1   58f      
 58 2    1431.6910     0   0   0   0   58e      
 58 2    2007.5331     0   1   1   0   58e      
 58 2    2705.7111     1   0   0   0   58e      
 58 2    3286.0226     1   1   1   0   58e      
 58 2    3597.9685     0   0   0   1   58e      
 58 2    3971.5427     2   0   0   0   58e      
 58 2    4160.4700     0   1   1   1   58e      
 58 2    4846.1457     1   0   0   1   58e      
 59 1    1480.9860     0   0   0   0   59e      
 59 1    2056.8413     0   1   1   0   59e      
 59 1    2754.7882     1   0   0   0   59e      
 59 1    3335.1151     1   1   1   0   59e      
 59 1    3646.8713     0   0   0   1   59e      
 59 1    4020.4068     2   0   0   0   59e      
 59 1    4209.3913     0   1   1   1   59e      
 59 1    4894.8298     1   0   0   1   59e      
 59 2    2059.6969     0   1   1   0   59f      
 59 2    3338.2902     1   1   1   0   59f      
 59 2    4212.1897     0   1   1   1   59f      
 60 1    2109.9321     0   1   1   0   60f      
 60 1    4262.0295     0   1   1   1   60f      
 60 2    1531.1114     0   0   0   0   60e      
 60 2    2106.9801     0   1   1   0   60e      
 60 2    2804.6921     1   0   0   0   60e      
 60 2    3696.5981     0   0   0   1   60e      
 60 2    4070.0941     2   0   0   0   60e      
 60 2    4259.1369     0   1   1   1   60e      
 60 2    4944.3340     1   0   0   1   60e      
 61 1    1582.0671     0   0   0   0   61e      
 61 1    2157.9492     0   1   1   0   61e      
 61 1    2855.4226     1   0   0   0   61e      
 61 1    3747.1485     0   0   0   1   61e      
 61 1    4120.6046     2   0   0   0   61e      
 61 1    4309.7062     0   1   1   1   61e      
 61 1    4994.6581     1   0   0   1   61e      
 61 2    2160.9992     0   1   1   0   61f      
 61 2    4312.6948     0   1   1   1   61f      
 62 1    2212.8981     0   1   1   0   62f      
 62 1    4364.1851     0   1   1   1   62f      
 62 2    1633.8528     0   0   0   0   62e      
 62 2    2209.7485     0   1   1   0   62e      
 62 2    2906.9793     1   0   0   0   62e      
 62 2    3798.5222     0   0   0   1   62e      
 62 2    4171.9379     2   0   0   0   62e      
 62 2    4361.0991     0   1   1   1   62e      
 62 2    5045.8018     1   0   0   1   62e      
 63 1    1686.4681     0   0   0   0   63e      
 63 1    2262.3776     0   1   1   0   63e      
 63 1    2959.3621     1   0   0   0   63e      
 63 1    3850.7190     0   0   0   1   63e      
 63 1    4413.3154     0   1   1   1   63e      
 63 1    5097.7650     1   0   0   1   63e      
 63 2    2265.6284     0   1   1   0   63f      
 63 2    4416.5004     0   1   1   1   63f      
 64 1    2319.1898     0   1   1   0   64f      
 64 1    4469.6403     0   1   1   1   64f      
 64 2    1739.9129     0   0   0   0   64e      
 64 2    2315.8363     0   1   1   0   64e      
 64 2    3012.5707     1   0   0   0   64e      
 64 2    3903.7385     0   0   0   1   64e      
 64 2    4466.3546     0   1   1   1   64e      
 64 2    5150.5473     1   0   0   1   64e      
 65 1    1794.1868     0   0   0   0   65e      
 65 1    2370.1243     0   1   1   0   65e      
 65 1    3066.6049     1   0   0   0   65e      
 65 1    3957.5807     0   0   0   1   65e      
 65 1    4520.2167     0   1   1   1   65e      
 65 2    2373.5821     0   1   1   0   65f      
 65 2    4523.6044     0   1   1   1   65f      
 66 1    4578.3925     0   1   1   1   66f      
 66 2    1849.2897     0   0   0   0   66e      
 66 2    3121.4642     1   0   0   0   66e      
 66 2    4012.2451     0   0   0   1   66e      
 66 2    4574.9013     0   1   1   1   66e      
 67 1    1905.2211     0   0   0   0   67e      
 67 1    3177.1487     1   0   0   0   67e      
 67 1    4067.7316     0   0   0   1   67e      
 68 2    1961.9809     0   0   0   0   68e      
 68 2    3233.6577     1   0   0   0   68e      
 68 2    4124.0396     0   0   0   1   68e      
 69 1    2019.5686     0   0   0   0   69e      
 69 1    3290.9912     1   0   0   0   69e      
 69 1    4181.1692     0   0   0   1   69e      
 70 2    2077.9842     0   0   0   0   70e      
 70 2    3349.1487     1   0   0   0   70e      
 70 2    4239.1199     0   0   0   1   70e      
 71 1    2137.2272     0   0   0   0   71e      
 71 1    4297.8914     0   0   0   1   71e      
 72 2    2197.2973     0   0   0   0   72e      
 72 2    4357.4834     0   0   0   1   72e      
 73 1    2258.1943     0   0   0   0   73e      
 73 1    4417.8957     0   0   0   1   73e      
 74 2    2319.9178     0   0   0   0   74e      
 74 2    4479.1280     0   0   0   1   74e      
 75 1    2382.4675     0   0   0   0   75e      
 75 1    4541.1798     0   0   0   1   75e      
 76 2    4604.0509     0   0   0   1   76e      
