# Supplementary material for: A 0.002 cm−1-Accurate PES for 14N216O
Source: Molecules. 2026 May 23;31(11):1793. doi: 10.3390/molecules31111793 (PMC13257640; doi:10.3390/molecules31111793)
Supplement: Supplementary file 1 [file molecules-31-01793-s001.zip › Supp.files/reference.and.statistics/get_rms_statistics/minor.isotopologues/456/RITZ.456.levels.v2]

 J isym Energy/cm-1   v1  v2  l2 v3 ief e/f unc/cm-1 #lines
  0 2      0.00000     0   0   0   0  2 e  0.000E+00  67
  0 2   1144.33357     0   2   0   0  2 e  3.445E-05  14
  0 2   1280.35371     1   0   0   0  2 e  1.325E-04  14
  0 2   2177.65680     0   0   0   1  2 e  2.030E-05   5
  0 2   2278.19366     0   4   0   0  2 e  3.184E-04   2
  0 2   2431.32224     1   2   0   0  2 e  2.797E-04   4
  0 2   2552.40826     2   0   0   0  2 e  1.945E-05   6
  0 2   3295.46227     0   2   0   1  2 e  3.497E-05   4
  0 2   3432.19333     1   0   0   1  2 e  1.143E-04   3
  0 2   3568.51782     2   2   0   0  2 e  5.091E-04   2
  0 2   3709.81426     1   4   0   0  2 e  1.944E-05   1
  0 2   3816.47545     3   0   0   0  2 e  1.892E-04   3
  0 2   4326.61715     0   0   0   2  2 e  1.446E-04   2
  0 2   4403.72930     0   4   0   1  2 e  3.494E-04   4
  0 2   4556.76677     1   2   0   1  2 e  9.986E-05   4
  0 2   4677.79701     2   0   0   1  2 e  9.986E-05   4
  0 2   4849.76226     3   2   0   0  2 e  1.971E-05   1
  0 2   4979.70064     2   4   0   0  2 e  1.131E-04   2
  0 2   5073.06807     4   0   0   0  2 e  1.208E-04   3
  0 2   5417.88879     0   2   0   2  2 e  1.131E-04   2
  0 2   5555.64508     1   0   0   2  2 e  1.091E-04   3
  0 2   5668.55059     1   4   0   1  2 e  1.131E-04   2
  0 2   5808.92926     1   4   0   1  2 e  2.010E-05   1
  0 2   5914.71009     3   0   0   1  2 e  1.446E-04   2
  0 2   6121.72488     4   2   0   0  2 e  2.026E-05   1
  0 2   6240.66343     2   6   0   0  2 e  2.032E-05   3
  0 2   6322.99646     5   0   0   0  2 e  2.037E-05   1
  0 2   6446.89343     0   0   0   3  2 e  2.044E-05   3
  0 2   6775.22135     2   0   0   2  2 e  1.158E-04   4
  0 2   7051.77686     1   6   0   1  2 e  2.081E-05   1
  0 2   7511.63499     0   2   0   3  2 e  4.747E-05   2
  0 2   7567.42670     5   2   0   0  2 e  5.931E-05   2
  0 2   7650.75397     1   0   0   3  2 e  2.123E-05   4
  0 2   7880.38887     2   2   0   2  2 e  2.141E-05   3
  0 2   8538.51195     0   0   0   4  2 e  2.194E-05   3
  0 2   8844.71836     2   0   0   3  2 e  2.221E-05   1
  0 2  12636.20696     0   0   0   6  2 e  2.628E-05   1
  1 1      0.83796     0   0   0   0  2 e  2.230E-06 145
  1 1    576.27160     0   1   1   0  2 e  1.201E-04  57
  1 1   1145.17311     0   2   0   0  2 e  3.317E-05  33
  1 1   1281.18832     1   0   0   0  2 e  5.629E-05  28
  1 1   1714.86215     0   3   1   0  2 e  5.835E-04   3
  1 1   1861.02577     1   1   1   0  2 e  1.400E-04   8
  1 1   2178.48810     0   0   0   1  2 e  3.129E-05   8
  1 1   2279.03431     0   4   0   0  2 e  3.070E-04   3
  1 1   2432.15878     1   2   0   0  2 e  1.395E-04   7
  1 1   2553.23890     2   0   0   0  2 e  1.205E-05  10
  1 1   2740.42985     0   1   1   1  2 e  9.209E-05   7
  1 1   2844.19167     0   5   1   0  2 e  1.672E-04   1
  1 1   3004.15351     1   3   1   0  2 e  1.712E-04   4
  1 1   3137.80911     2   1   1   0  2 e  1.091E-04   7
  1 1   3296.29517     0   2   0   1  2 e  3.707E-05   7
  1 1   3404.42353     0   6   0   0  2 e  3.131E-04   1
  1 1   3433.02028     1   0   0   1  2 e  4.861E-05   8
  1 1   3569.35534     2   2   0   0  2 e  6.928E-05   4
  1 1   3710.64649     1   4   0   0  2 e  8.743E-05   6
  1 1   3817.30256     3   0   0   0  2 e  1.581E-04   7
  1 1   3852.99704     0   3   1   1  2 e  9.869E-05   3
  1 1   3999.39981     1   1   1   1  2 e  8.985E-05   5
  1 1   4135.66311     2   3   1   0  2 e  1.671E-04   1
  1 1   4284.78861     1   5   1   0  2 e  1.671E-04   1
  1 1   4327.44094     0   0   0   2  2 e  7.320E-05   8
  1 1   4404.56465     0   4   0   1  2 e  2.366E-04   5
  1 1   4406.95641     3   1   1   0  2 e  9.968E-05   3
  1 1   4557.59616     1   2   0   1  2 e  1.892E-04   8
  1 1   4678.62187     2   0   0   1  2 e  8.352E-05   7
  1 1   4696.11480     0   8   0   0  2 e  8.540E-06   1
  1 1   4850.59570     3   2   0   0  2 e  1.189E-04   3
  1 1   4875.89162     0   1   1   2  2 e  7.972E-05   4
  1 1   4957.15391     0   5   1   1  2 e  1.671E-04   1
  1 1   4980.52986     2   4   0   0  2 e  8.882E-05   6
  1 1   5073.89091     4   0   0   0  2 e  9.159E-05   5
  1 1   5116.68741     1   3   1   1  2 e  1.671E-04   1
  1 1   5249.77151     2   1   1   1  2 e  1.671E-04   1
  1 1   5417.80401     3   3   1   0  2 e  1.671E-04   1
  1 1   5418.71734     0   2   0   2  2 e  1.115E-04   4
  1 1   5556.46612     1   0   0   2  2 e  9.637E-05   4
  1 1   5556.69321     4   1   1   0  2 e  1.671E-04   1
  1 1   5668.90191     2   5   1   0  2 e  1.414E-04   2
  1 1   5669.38144     1   4   0   1  2 e  1.189E-04   3
  1 1   5809.75558     1   4   0   1  2 e  8.944E-06   5
  1 1   5915.52988     3   0   0   1  2 e  8.651E-05   6
  1 1   6109.45511     1   1   1   2  2 e  1.671E-04   1
  1 1   6122.55201     4   2   0   0  2 e  3.684E-05   3
  1 1   6241.48855     2   6   0   0  2 e  6.316E-05   7
  1 1   6323.81752     5   0   0   0  2 e  1.188E-04   6
  1 1   6370.94832     1   5   1   1  2 e  1.329E-04   3
  1 1   6447.71116     0   0   0   3  2 e  3.340E-05   6
  1 1   6654.76706     1   2   0   2  2 e  1.588E-04   2
  1 1   6776.03780     2   0   0   2  2 e  7.216E-05   5
  1 1   6819.72321     5   1   1   0  2 e  1.671E-04   1
  1 1   6924.16721     4   3   1   0  2 e  1.671E-04   1
  1 1   6982.67290     0   1   1   3  2 e  1.495E-04   6
  1 1   7052.59715     1   6   0   1  2 e  1.155E-03   3
  1 1   7144.21243     4   0   0   1  2 e  3.364E-05   2
  1 1   7492.94251     6   0   0   0  2 e  6.586E-05   2
  1 1   7512.45914     0   2   0   3  2 e  3.228E-05   4
  1 1   7568.24762     5   2   0   0  2 e  7.810E-05   3
  1 1   7651.56977     1   0   0   3  2 e  3.783E-05   8
  1 1   7725.98441     4   1   1   1  2 e  1.672E-04   1
  1 1   7881.20939     2   2   0   2  2 e  4.966E-05   4
  1 1   7986.36293     3   0   0   2  2 e  3.399E-05   2
  1 1   8043.19508     0   3   1   3  2 e  6.380E-04   1
  1 1   8169.39349     4   2   0   1  2 e  6.589E-05   1
  1 1   8173.25781     5   3   1   0  2 e  3.906E-04   1
  1 1   8191.24536     1   1   1   3  2 e  1.570E-04   3
  1 1   8365.50984     5   0   0   1  2 e  4.447E-05   3
  1 1   8539.32279     0   0   0   4  2 e  3.646E-05   7
  1 1   8845.53265     2   0   0   3  2 e  6.596E-05   1
  1 1   9060.80303     0   1   1   4  2 e  1.672E-04   2
  1 1  12637.00418     0   0   0   6  2 e  3.701E-05   2
  1 1  13131.90561     0   1   1   6  2 e  1.677E-04   1
  1 2    576.27371     0   1   1   0  1 f  1.434E-04  55
  1 2   1861.02760     1   1   1   0  1 f  1.535E-04   9
  1 2   2740.43122     0   1   1   1  1 f  1.020E-04   7
  1 2   2844.19653     0   5   1   0  1 f  1.794E-04   1
  1 2   3004.15800     1   3   1   0  1 f  3.352E-04   3
  1 2   3137.81135     2   1   1   0  1 f  1.489E-04   5
  1 2   3999.40136     1   1   1   1  1 f  1.110E-04   4
  1 2   4135.66797     2   3   1   0  1 f  1.794E-04   1
  1 2   4284.79347     1   5   1   0  1 f  1.794E-04   1
  1 2   4406.95921     3   1   1   0  1 f  1.716E-04   3
  1 2   4875.89291     0   1   1   2  1 f  9.898E-05   3
  1 2   4957.15904     0   5   1   1  1 f  4.694E-04   2
  1 2   5116.69227     1   3   1   1  1 f  1.794E-04   1
  1 2   5249.77637     2   1   1   1  1 f  1.794E-04   1
  1 2   5417.80887     3   3   1   0  1 f  1.794E-04   1
  1 2   5556.69807     4   1   1   0  1 f  1.794E-04   1
  1 2   5668.90714     4   1   1   0  1 f  3.818E-04   2
  1 2   6109.45997     1   1   1   2  1 f  1.794E-04   1
  1 2   6819.72807     5   1   1   0  1 f  1.794E-04   1
  1 2   6924.17207     4   3   1   0  1 f  1.794E-04   1
  1 2   6982.67357     0   1   1   3  1 f  1.691E-04   5
  1 2   8043.20438     0   3   1   3  1 f  8.973E-04   1
  1 2   8173.26341     5   3   1   0  1 f  4.778E-04   1
  1 2   8191.25030     1   1   1   3  1 f  1.695E-04   3
  1 2   9060.80739     0   1   1   4  1 f  1.795E-04   2
  1 2  13131.91047     0   1   1   6  1 f  1.800E-04   1
  2 1    577.95327     0   1   1   0  1 f  1.301E-04  88
  2 1   1153.55117     0   2   2   0  1 f  1.895E-04  27
  2 1   1716.55138     0   3   1   0  1 f  6.343E-04   4
  2 1   1862.70041     1   1   1   0  1 f  2.014E-04  15
  2 1   2442.10917     1   2   2   0  1 f  1.588E-04   4
  2 1   2742.09783     0   1   1   1  1 f  1.016E-04   8
  2 1   2845.88522     0   5   1   0  1 f  1.496E-04   2
  2 1   3005.83429     1   3   1   0  1 f  1.704E-04   5
  2 1   3139.47746     2   1   1   0  1 f  1.252E-04   9
  2 1   3304.30124     0   2   2   1  1 f  1.813E-04   5
  2 1   3578.35727     1   4   2   0  1 f  2.098E-04   2
  2 1   3722.80511     2   2   2   0  1 f  2.085E-04   4
  2 1   3854.67039     0   3   1   1  1 f  1.361E-04   3
  2 1   4001.06107     1   1   1   1  1 f  1.125E-04   7
  2 1   4137.34798     2   3   1   0  1 f  2.287E-04   3
  2 1   4286.46233     1   5   1   0  1 f  1.631E-04   1
  2 1   4408.61740     3   1   1   0  1 f  1.074E-04   3
  2 1   4412.07578     0   4   2   1  1 f  2.098E-04   2
  2 1   4567.14562     1   2   2   1  1 f  1.779E-04   5
  2 1   4877.54633     0   1   1   2  1 f  1.074E-04   3
  2 1   4958.83307     0   5   1   1  1 f  1.508E-04   2
  2 1   4995.90929     3   2   2   0  1 f  2.310E-04   1
  2 1   5118.35534     1   3   1   1  1 f  3.152E-04   2
  2 1   5251.42806     2   1   1   1  1 f  1.625E-04   4
  2 1   5419.48461     3   3   1   0  1 f  2.225E-04   1
  2 1   5426.35704     0   2   2   2  1 f  1.286E-04   4
  2 1   5558.35963     4   1   1   0  1 f  1.630E-04   1
  2 1   5670.56025     4   1   1   0  1 f  3.111E-04   2
  2 1   5678.04749     1   4   2   1  1 f  2.310E-04   1
  2 1   5964.09413     0   3   1   2  1 f  1.631E-04   1
  2 1   6111.10514     1   1   1   2  1 f  9.463E-05   2
  2 1   6135.00779     4   2   2   0  1 f  2.310E-04   1
  2 1   6372.61175     1   5   1   1  1 f  1.681E-04   3
  2 1   6493.47791     3   1   1   1  1 f  2.225E-04   1
  2 1   6821.38192     5   1   1   0  1 f  1.508E-04   2
  2 1   6925.81930     4   3   1   0  1 f  1.556E-04   3
  2 1   6984.31329     0   1   1   3  1 f  1.312E-04   7
  2 1   7043.11271     0   5   1   2  1 f  2.225E-04   1
  2 1   7727.62221     4   1   1   1  1 f  2.226E-04   1
  2 1   8192.88132     1   1   1   3  1 f  1.640E-04   4
  2 1   9062.43302     0   1   1   4  1 f  1.682E-04   3
  2 1  13133.52303     0   1   1   6  1 f  1.637E-04   1
  2 2      2.51385     0   0   0   0  2 e  5.700E-05 169
  2 2    577.94841     0   1   1   0  2 e  1.183E-04 100
  2 2   1146.85299     0   2   0   0  2 e  3.241E-05  34
  2 2   1153.55071     0   2   2   0  2 e  1.937E-04  30
  2 2   1282.85683     1   0   0   0  2 e  2.805E-05  37
  2 2   1716.54208     0   3   1   0  2 e  3.861E-04   5
  2 2   1862.69481     1   1   1   0  2 e  1.515E-04  15
  2 2   2180.15073     0   0   0   1  2 e  2.973E-05  13
  2 2   2280.71743     0   4   0   0  2 e  1.749E-04   3
  2 2   2433.83097     1   2   0   0  2 e  1.085E-04  10
  2 2   2442.10875     1   2   2   0  2 e  1.338E-04   5
  2 2   2554.89994     2   0   0   0  2 e  6.732E-05  12
  2 2   2742.09294     0   1   1   1  2 e  7.635E-05  10
  2 2   2845.87086     0   5   1   0  2 e  2.075E-04   1
  2 2   3005.82372     1   3   1   0  2 e  1.167E-04   6
  2 2   3139.47027     2   1   1   0  2 e  8.254E-05  10
  2 2   3297.96216     0   2   0   1  2 e  3.704E-05   8
  2 2   3304.30107     0   2   2   1  2 e  1.811E-04   6
  2 2   3406.10947     0   6   0   0  2 e  1.283E-04   2
  2 2   3434.67612     1   0   0   1  2 e  4.172E-05   9
  2 2   3571.03078     2   2   0   0  2 e  1.790E-04   4
  2 2   3578.35740     1   4   2   0  2 e  2.121E-04   2
  2 2   3712.31186     1   4   0   0  2 e  6.799E-05   7
  2 2   3722.80480     2   2   2   0  2 e  1.517E-04   5
  2 2   3818.95624     3   0   0   0  2 e  8.736E-05   5
  2 2   3854.66268     0   3   1   1  2 e  8.660E-05   6
  2 2   4001.05564     1   1   1   1  2 e  8.238E-05   9
  2 2   4137.33551     2   3   1   0  2 e  1.354E-04   2
  2 2   4286.45341     1   5   1   0  2 e  1.354E-04   2
  2 2   4329.09118     0   0   0   2  2 e  6.392E-05   9
  2 2   4406.23382     0   4   0   1  2 e  8.738E-05   3
  2 2   4408.61118     3   1   1   0  2 e  1.467E-04   5
  2 2   4412.07591     0   4   2   1  2 e  2.121E-04   2
  2 2   4559.25555     1   2   0   1  2 e  1.757E-04   7
  2 2   4567.14504     1   2   2   1  2 e  1.740E-04   4
  2 2   4680.26955     2   0   0   1  2 e  7.877E-05  10
  2 2   4697.79187     0   8   0   0  2 e  3.697E-05   2
  2 2   4852.26322     3   2   0   0  2 e  7.774E-05   3
  2 2   4877.54114     0   1   1   2  2 e  7.247E-05   4
  2 2   4958.82151     0   5   1   1  2 e  1.354E-04   2
  2 2   4982.18742     2   4   0   0  2 e  7.067E-05   6
  2 2   4995.90909     3   2   2   0  2 e  2.404E-04   1
  2 2   5075.53846     4   0   0   0  2 e  7.426E-05   7
  2 2   5118.34565     1   3   1   1  2 e  4.092E-04   3
  2 2   5251.41953     2   1   1   1  2 e  1.672E-04   1
  2 2   5419.46730     3   3   1   0  2 e  2.075E-04   1
  2 2   5420.37107     0   2   0   2  2 e  6.624E-05   7
  2 2   5426.35737     0   2   2   2  2 e  1.203E-04   4
  2 2   5558.10779     1   0   0   2  2 e  7.528E-05   6
  2 2   5558.34993     4   1   1   0  2 e  1.672E-04   1
  2 2   5670.55003     2   5   1   0  2 e  4.243E-04   2
  2 2   5671.04442     1   4   0   1  2 e  6.589E-05   4
  2 2   5678.04729     1   4   2   1  2 e  2.404E-04   1
  2 2   5811.40756     1   4   0   1  2 e  3.025E-04   7
  2 2   5917.17070     3   0   0   1  2 e  8.484E-05   5
  2 2   5964.08443     0   3   1   2  2 e  1.672E-04   1
  2 2   6111.09662     1   1   1   2  2 e  7.247E-05   4
  2 2   6124.21293     4   2   0   0  2 e  6.304E-05   5
  2 2   6135.00759     4   2   2   0  2 e  2.404E-04   1
  2 2   6243.13840     2   6   0   0  2 e  8.485E-05   5
  2 2   6261.71849     3   4   2   0  2 e  2.404E-04   1
  2 2   6325.45931     5   0   0   0  2 e  1.203E-03   5
  2 2   6372.60082     1   5   1   1  2 e  1.365E-04   2
  2 2   6449.34640     0   0   0   3  2 e  4.258E-05   6
  2 2   6493.47596     3   1   1   1  2 e  2.046E-05   1
  2 2   6503.06277     0   4   0   2  2 e  7.305E-05   1
  2 2   6656.41492     1   2   0   2  2 e  6.594E-05   4
  2 2   6777.67268     2   0   0   2  2 e  8.859E-05   5
  2 2   6821.37036     5   1   1   0  2 e  1.355E-04   2
  2 2   6925.80963     4   3   1   0  2 e  1.673E-04   1
  2 2   6984.30941     0   1   1   3  2 e  1.625E-04   5
  2 2   7054.24165     1   6   0   1  2 e  6.524E-04   3
  2 2   7145.84788     4   0   0   1  2 e  4.845E-05   3
  2 2   7494.58508     6   0   0   0  2 e  2.688E-05   3
  2 2   7514.09695     0   2   0   3  2 e  6.270E-05   7
  2 2   7519.73808     0   2   2   3  2 e  2.404E-04   3
  2 2   7569.88512     5   2   0   0  2 e  3.188E-05   4
  2 2   7653.19676     1   0   0   3  2 e  4.115E-05   9
  2 2   7727.61941     4   1   1   1  2 e  1.355E-04   2
  2 2   7882.84510     2   2   0   2  2 e  1.110E-03   4
  2 2   7987.98980     3   0   0   2  2 e  2.704E-05   3
  2 2   8044.83667     0   3   1   3  2 e  6.031E-04   2
  2 2   8192.87689     1   1   1   3  2 e  1.492E-04   4
  2 2   8287.25803     2   6   0   1  2 e  7.289E-05   1
  2 2   8367.14082     5   0   0   1  2 e  2.710E-03   5
  2 2   8540.94462     0   0   0   4  2 e  3.714E-05   6
  2 2   8551.21719     3   1   1   2  2 e  2.076E-04   1
  2 2   8847.15367     2   0   0   3  2 e  7.287E-05   1
  2 2   9062.42703     0   1   1   4  2 e  1.356E-04   4
  2 2  12638.60012     0   0   0   6  2 e  3.874E-05   2
  2 2  13133.51333     0   1   1   6  2 e  1.679E-04   1
  3 1      5.02777     0   0   0   0  2 e  4.627E-05 182
  3 1    580.46283     0   1   1   0  2 e  1.062E-04 108
  3 1   1149.37252     0   2   0   0  2 e  6.417E-05  41
  3 1   1156.07099     0   2   2   0  2 e  1.749E-04  52
  3 1   1285.35956     1   0   0   0  2 e  6.679E-05  42
  3 1   1719.05918     0   3   1   0  2 e  2.841E-04   9
  3 1   1731.82063     0   3   3   0  2 e  5.640E-04   3
  3 1   1865.19833     1   1   1   0  2 e  1.374E-04  18
  3 1   2182.64463     0   0   0   1  2 e  6.630E-05  14
  3 1   2283.24116     0   4   0   0  2 e  6.609E-05   2
  3 1   2436.33968     1   2   0   0  2 e  7.597E-05   7
  3 1   2444.61836     1   2   2   0  2 e  1.725E-04  12
  3 1   2557.39173     2   0   0   0  2 e  6.175E-05  14
  3 1   2744.58803     0   1   1   1  2 e  8.922E-05  12
  3 1   2848.39084     0   5   1   0  2 e  1.286E-04   2
  3 1   3008.32990     1   3   1   0  2 e  1.055E-04  10
  3 1   3023.67684     1   3   3   0  2 e  2.825E-04   1
  3 1   3141.96384     2   1   1   0  2 e  9.762E-05  13
  3 1   3300.46245     0   2   0   1  2 e  7.255E-05   9
  3 1   3306.80232     0   2   2   1  2 e  2.300E-04   9
  3 1   3408.63633     0   6   0   0  2 e  1.771E-04   1
  3 1   3414.41029     0   6   2   0  2 e  2.366E-04   1
  3 1   3437.15874     1   0   0   1  2 e  1.134E-04   9
  3 1   3573.54345     2   2   0   0  2 e  2.309E-04   4
  3 1   3580.87129     1   4   2   0  2 e  2.208E-04   2
  3 1   3714.80924     1   4   0   0  2 e  7.134E-05   8
  3 1   3725.30410     2   2   2   0  2 e  1.553E-04   5
  3 1   3821.43769     3   0   0   0  2 e  7.501E-05   6
  3 1   3857.16186     0   3   1   1  2 e  1.184E-04   7
  3 1   3869.25560     0   3   3   1  2 e  1.943E-04   3
  3 1   4003.53974     1   1   1   1  2 e  8.316E-05  10
  3 1   4139.84208     2   3   1   0  2 e  1.286E-04   2
  3 1   4288.94731     1   5   1   0  2 e  1.671E-04   1
  3 1   4331.56501     0   0   0   2  2 e  6.831E-05  11
  3 1   4408.73878     0   4   0   1  2 e  1.633E-04   6
  3 1   4411.09326     3   1   1   0  2 e  8.314E-05   5
  3 1   4414.57916     0   4   2   1  2 e  2.195E-04   4
  3 1   4561.74447     1   2   0   1  2 e  6.886E-05  10
  3 1   4569.63568     1   2   2   1  2 e  1.424E-04   6
  3 1   4682.74100     2   0   0   1  2 e  6.970E-05  13
  3 1   4700.30750     0   8   0   0  2 e  6.592E-05   2
  3 1   4854.76481     3   2   0   0  2 e  8.087E-05   4
  3 1   4863.58682     0   8   2   0  2 e  2.208E-04   2
  3 1   4880.01667     0   1   1   2  2 e  9.887E-05   6
  3 1   4961.32086     0   5   1   1  2 e  2.388E-04   3
  3 1   4984.67370     2   4   0   0  2 e  8.182E-05   5
  3 1   4998.39792     3   2   2   0  2 e  2.208E-04   2
  3 1   5078.01001     4   0   0   0  2 e  7.660E-05   6
  3 1   5120.83307     1   3   1   1  2 e  3.379E-04   2
  3 1   5253.89225     2   1   1   1  2 e  1.686E-04   1
  3 1   5421.96401     3   3   1   0  2 e  1.671E-04   1
  3 1   5422.85171     0   2   0   2  2 e  7.705E-05   7
  3 1   5428.83690     0   2   2   2  2 e  1.461E-04   4
  3 1   5560.57039     1   0   0   2  2 e  7.748E-05   5
  3 1   5560.83241     4   1   1   0  2 e  1.671E-04   1
  3 1   5673.02388     2   5   1   0  2 e  1.285E-04   2
  3 1   5673.53799     1   4   0   1  2 e  8.089E-05   4
  3 1   5680.54197     1   4   2   1  2 e  2.208E-04   2
  3 1   5813.88553     1   4   0   1  2 e  4.365E-04   9
  3 1   5919.63174     3   0   0   1  2 e  7.493E-05   6
  3 1   5966.56375     0   3   1   2  2 e  1.686E-04   1
  3 1   5977.99791     0   3   3   2  2 e  2.825E-04   1
  3 1   5982.25114     3   4   0   0  2 e  7.642E-05   1
  3 1   6113.56130     1   1   1   2  2 e  9.764E-05   2
  3 1   6126.70230     4   2   0   0  2 e  7.900E-05   5
  3 1   6137.49944     4   2   2   0  2 e  2.366E-04   1
  3 1   6245.61390     2   6   0   0  2 e  7.589E-05   7
  3 1   6264.19572     3   4   2   0  2 e  2.208E-04   2
  3 1   6327.92167     5   0   0   0  2 e  9.594E-04   6
  3 1   6375.08115     1   5   1   1  2 e  1.079E-04   4
  3 1   6451.80071     0   0   0   3  2 e  6.599E-05   8
  3 1   6495.93516     3   1   1   1  2 e  1.211E-04   3
  3 1   6505.54854     0   4   0   2  2 e  7.649E-05   1
  3 1   6658.88243     1   2   0   2  2 e  7.998E-05   3
  3 1   6666.39884     1   2   2   2  2 e  2.367E-04   1
  3 1   6780.12462     2   0   0   2  2 e  7.150E-05   8
  3 1   6823.84171     5   1   1   0  2 e  1.671E-04   1
  3 1   6986.76510     0   1   1   3  2 e  1.168E-04   5
  3 1   7045.58041     0   5   1   2  2 e  1.671E-04   1
  3 1   7056.70846     1   6   0   1  2 e  1.848E-04   3
  3 1   7070.11654     3   2   2   1  2 e  2.367E-04   1
  3 1   7148.29853     4   0   0   1  2 e  1.114E-04   4
  3 1   7338.01851     2   1   1   2  2 e  1.671E-04   1
  3 1   7389.03497     5   2   0   0  2 e  7.664E-05   1
  3 1   7497.04643     6   0   0   0  2 e  6.383E-05   5
  3 1   7516.55948     0   2   0   3  2 e  8.672E-05   4
  3 1   7522.19817     0   2   2   3  2 e  2.209E-04   4
  3 1   7522.97104     4   4   2   0  2 e  2.367E-04   1
  3 1   7572.33922     5   2   0   0  2 e  6.346E-05   5
  3 1   7655.63920     1   0   0   3  2 e  6.438E-05   5
  3 1   7730.06961     4   1   1   1  2 e  1.687E-04   2
  3 1   7885.30419     2   2   0   2  2 e  1.368E-03   5
  3 1   7990.43058     3   0   0   2  2 e  6.482E-05   3
  3 1   8047.29492     0   3   1   3  2 e  5.726E-04   1
  3 1   8173.51207     4   2   0   1  2 e  7.681E-05   1
  3 1   8177.34751     5   3   1   0  2 e  4.618E-04   1
  3 1   8195.32164     1   1   1   3  2 e  1.333E-04   3
  3 1   8289.71390     2   6   0   1  2 e  7.683E-05   1
  3 1   8369.58462     5   0   0   1  2 e  1.923E-03   3
  3 1   8543.37843     0   0   0   4  2 e  6.627E-05   6
  3 1   8727.81297     1   2   0   3  2 e  9.156E-04   1
  3 1   8849.58384     2   0   0   3  2 e  6.894E-05   3
  3 1   9064.86268     0   1   1   4  2 e  1.174E-04   5
  3 1   9581.60984     0   2   0   4  2 e  1.775E-04   1
  3 1  12640.99360     0   0   0   6  2 e  6.744E-05   2
  3 1  13135.91213     0   1   1   6  2 e  1.293E-04   2
  3 2    580.47253     0   1   1   0  1 f  1.098E-04 101
  3 2   1156.07119     0   2   2   0  1 f  1.667E-04  44
  3 2   1719.07722     0   3   1   0  1 f  3.390E-04   6
  3 2   1731.82066     0   3   3   0  1 f  6.058E-04   3
  3 2   1865.20907     1   1   1   0  1 f  1.696E-04  13
  3 2   2444.61895     1   2   2   0  1 f  2.065E-04  11
  3 2   2744.59756     0   1   1   1  1 f  9.343E-05  10
  3 2   2848.41801     0   5   1   0  1 f  1.164E-04   3
  3 2   3008.34982     1   3   1   0  1 f  2.051E-04   4
  3 2   3023.67730     1   3   3   0  1 f  3.015E-04   1
  3 2   3141.97581     2   1   1   0  1 f  1.158E-04  11
  3 2   3306.80186     0   2   2   1  1 f  1.625E-04   7
  3 2   3414.41076     0   6   2   0  1 f  2.204E-04   1
  3 2   3580.87176     1   4   2   0  1 f  2.090E-04   2
  3 2   3725.30432     2   2   2   0  1 f  1.629E-04   5
  3 2   3857.17851     0   3   1   1  1 f  1.393E-04   4
  3 2   3869.25585     0   3   3   1  1 f  1.817E-04   3
  3 2   4003.54995     1   1   1   1  1 f  1.023E-04   7
  3 2   4139.87106     2   3   1   0  1 f  1.609E-04   1
  3 2   4288.96682     1   5   1   0  1 f  1.324E-04   2
  3 2   4411.10732     3   1   1   0  1 f  9.215E-05   3
  3 2   4414.58008     0   4   2   1  1 f  1.817E-04   3
  3 2   4569.63578     1   2   2   1  1 f  1.446E-04   6
  3 2   4863.58729     0   8   2   0  1 f  2.090E-04   2
  3 2   4880.02598     0   1   1   2  1 f  9.256E-05   4
  3 2   4961.34777     0   5   1   1  1 f  1.324E-04   2
  3 2   4998.39839     3   2   2   0  1 f  2.090E-04   2
  3 2   5120.85244     1   3   1   1  1 f  4.694E-04   2
  3 2   5253.90656     2   1   1   1  1 f  1.440E-04   4
  3 2   5421.99487     3   3   1   0  1 f  1.794E-04   1
  3 2   5428.83768     0   2   2   2  1 f  1.624E-04   3
  3 2   5560.85547     4   1   1   0  1 f  1.794E-04   1
  3 2   5673.03902     2   5   1   0  1 f  1.324E-04   2
  3 2   5680.54244     1   4   2   1  1 f  2.090E-04   2
  3 2   5966.57976     0   3   1   2  1 f  1.609E-04   1
  3 2   6113.57323     1   1   1   2  1 f  9.556E-05   3
  3 2   6137.49990     4   2   2   0  1 f  2.205E-04   1
  3 2   6375.10367     1   5   1   1  1 f  1.324E-04   2
  3 2   6495.94617     3   1   1   1  1 f  1.794E-04   1
  3 2   6823.86487     5   1   1   0  1 f  1.794E-04   1
  3 2   6928.29118     4   3   1   0  1 f  1.407E-04   2
  3 2   6986.77373     0   1   1   3  1 f  1.062E-04   7
  3 2   7045.60627     0   5   1   2  1 f  1.794E-04   1
  3 2   7522.97150     4   4   2   0  1 f  2.206E-04   1
  3 2   7730.08444     4   1   1   1  1 f  1.333E-04   3
  3 2   8047.31231     0   3   1   3  1 f  6.749E-04   1
  3 2   8195.33115     1   1   1   3  1 f  1.325E-04   4
  3 2   8553.67405     3   1   1   2  1 f  1.610E-04   1
  3 2   9064.87349     0   1   1   4  1 f  1.326E-04   4
  3 2  13135.92387     0   1   1   6  1 f  1.332E-04   2
  4 1    583.83176     0   1   1   0  1 f  1.079E-04 111
  4 1   1159.43150     0   2   2   0  1 f  1.550E-04  51
  4 1   1722.44631     0   3   1   0  1 f  3.415E-04   6
  4 1   1868.55447     1   1   1   0  1 f  1.896E-04  13
  4 1   2447.96475     1   2   2   0  1 f  1.709E-04  10
  4 1   2747.93063     0   1   1   1  1 f  1.003E-04  10
  4 1   2851.79550     0   5   1   0  1 f  9.689E-05   4
  4 1   3011.70476     1   3   1   0  1 f  1.494E-04   6
  4 1   3027.02720     1   3   3   0  1 f  3.657E-04   3
  4 1   3145.30748     2   1   1   0  1 f  1.035E-04  10
  4 1   3310.13629     0   2   2   1  1 f  1.633E-04   7
  4 1   3417.78155     0   6   2   0  1 f  1.917E-04   2
  4 1   3584.22305     1   4   2   0  1 f  1.795E-04   3
  4 1   3728.63630     2   2   2   0  1 f  2.047E-04   4
  4 1   3860.52304     0   3   1   1  1 f  1.204E-04   5
  4 1   3872.59475     0   3   3   1  1 f  2.967E-04   4
  4 1   4006.86896     1   1   1   1  1 f  9.143E-05   9
  4 1   4143.23481     2   3   1   0  1 f  2.196E-04   3
  4 1   4292.30889     1   5   1   0  1 f  1.316E-04   3
  4 1   4414.42578     3   1   1   0  1 f  1.103E-04   6
  4 1   4417.92114     0   4   2   1  1 f  1.986E-04   2
  4 1   4572.95578     1   2   2   1  1 f  1.621E-04   6
  4 1   4866.92369     0   8   2   0  1 f  2.310E-04   1
  4 1   4883.33203     0   1   1   2  1 f  9.683E-05   4
  4 1   4964.70053     0   5   1   1  1 f  2.196E-04   3
  4 1   5001.71765     3   2   2   0  1 f  1.917E-04   2
  4 1   5124.18123     1   3   1   1  1 f  1.630E-04   1
  4 1   5257.21333     2   1   1   1  1 f  1.188E-04   4
  4 1   5425.34302     3   3   1   0  1 f  1.310E-04   2
  4 1   5432.14634     0   2   2   2  1 f  1.331E-04   4
  4 1   5564.18187     4   1   1   0  1 f  1.310E-04   2
  4 1   5676.34554     4   1   1   0  1 f  2.021E-04   3
  4 1   5683.86900     1   4   2   1  1 f  1.917E-04   2
  4 1   5969.90047     0   3   1   2  1 f  1.310E-04   2
  4 1   5981.30944     0   3   3   2  1 f  2.366E-04   1
  4 1   6116.86683     1   1   1   2  1 f  1.001E-04   2
  4 1   6140.82160     4   2   2   0  1 f  1.917E-04   2
  4 1   6378.42675     1   5   1   1  1 f  1.341E-04   3
  4 1   6499.24127     3   1   1   1  1 f  1.310E-04   2
  4 1   6827.17943     5   1   1   0  1 f  1.312E-04   3
  4 1   6931.59064     4   3   1   0  1 f  1.465E-04   3
  4 1   6990.05299     0   1   1   3  1 f  1.047E-04   7
  4 1   7048.93753     0   5   1   2  1 f  1.631E-04   1
  4 1   7526.26590     4   4   2   0  1 f  1.918E-04   2
  4 1   7733.36509     4   1   1   1  1 f  1.311E-04   2
  4 1   8050.60595     0   3   1   3  1 f  6.305E-04   1
  4 1   8061.36266     0   3   3   3  1 f  1.723E-03   2
  4 1   8180.65931     5   3   1   0  1 f  2.738E-04   2
  4 1   9068.12529     0   1   1   4  1 f  1.355E-04   3
  4 1  13139.12597     0   1   1   6  1 f  1.318E-04   2
  4 2      8.37954     0   0   0   0  2 e  7.392E-05 203
  4 2    583.81575     0   1   1   0  2 e  1.046E-04 109
  4 2   1152.73137     0   2   0   0  2 e  1.509E-04  41
  4 2   1159.43104     0   2   2   0  2 e  2.186E-04  61
  4 2   1288.69656     1   0   0   0  2 e  6.101E-05  49
  4 2   1722.41492     0   3   1   0  2 e  2.961E-04   6
  4 2   1868.53651     1   1   1   0  2 e  1.364E-04  17
  4 2   2185.96983     0   0   0   1  2 e  6.011E-05   9
  4 2   2286.60634     0   4   0   0  2 e  6.575E-05   3
  4 2   2439.68410     1   2   0   0  2 e  7.550E-05  10
  4 2   2447.96468     1   2   2   0  2 e  1.405E-04  10
  4 2   2560.71420     2   0   0   0  2 e  7.389E-05  12
  4 2   2747.91450     0   1   1   1  2 e  8.345E-05  12
  4 2   2851.74964     0   5   1   0  2 e  1.212E-04   2
  4 2   3011.67109     1   3   1   0  2 e  1.214E-04  12
  4 2   3027.02709     1   3   3   0  2 e  3.428E-04   3
  4 2   3145.28733     2   1   1   0  2 e  9.306E-05  10
  4 2   3303.79561     0   2   0   1  2 e  7.096E-05   6
  4 2   3310.13545     0   2   2   1  2 e  1.487E-04   7
  4 2   3412.00788     0   6   0   0  2 e  2.184E-04   1
  4 2   3417.78140     0   6   2   0  2 e  1.834E-04   2
  4 2   3440.46871     1   0   0   1  2 e  7.543E-05   9
  4 2   3576.89411     2   2   0   0  2 e  4.930E-04   5
  4 2   3584.22310     1   4   2   0  2 e  1.634E-04   3
  4 2   3718.13929     1   4   0   0  2 e  7.381E-05  10
  4 2   3728.63551     2   2   2   0  2 e  1.585E-04   4
  4 2   3824.74581     3   0   0   0  2 e  8.887E-05   6
  4 2   3860.49180     0   3   1   1  2 e  9.290E-05   5
  4 2   3872.59478     0   3   3   1  2 e  2.718E-04   4
  4 2   4006.85126     1   1   1   1  2 e  8.105E-05  12
  4 2   4143.18534     2   3   1   0  2 e  2.120E-04   3
  4 2   4292.27313     1   5   1   0  2 e  1.212E-04   2
  4 2   4334.86376     0   0   0   2  2 e  7.362E-05  10
  4 2   4412.07880     0   4   0   1  2 e  2.258E-04   7
  4 2   4414.40226     3   1   1   0  2 e  8.164E-05   6
  4 2   4417.92138     0   4   2   1  2 e  3.308E-04   4
  4 2   4565.06304     1   2   0   1  2 e  8.248E-05  11
  4 2   4572.95553     1   2   2   1  2 e  1.507E-04   5
  4 2   4686.03644     2   0   0   1  2 e  7.467E-05  16
  4 2   4703.66147     0   8   0   0  2 e  7.336E-05   1
  4 2   4858.09995     3   2   0   0  2 e  8.658E-05   3
  4 2   4866.92349     0   8   2   0  2 e  2.404E-04   1
  4 2   4883.31585     0   1   1   2  2 e  9.727E-05   5
  4 2   4964.65502     0   5   1   1  2 e  2.992E-04   2
  4 2   4987.98909     2   4   0   0  2 e  8.081E-05   7
  4 2   5001.71749     3   2   2   0  2 e  1.834E-04   2
  4 2   5081.30467     4   0   0   0  2 e  8.216E-05   7
  4 2   5124.14867     1   3   1   1  2 e  2.944E-04   3
  4 2   5257.19055     2   1   1   1  2 e  1.844E-04   2
  4 2   5425.29123     3   3   1   0  2 e  1.212E-04   2
  4 2   5426.15866     0   2   0   2  2 e  8.086E-05   7
  4 2   5432.14544     0   2   2   2  2 e  1.149E-04   5
  4 2   5563.85394     1   0   0   2  2 e  8.697E-05   6
  4 2   5564.14283     4   1   1   0  2 e  1.212E-04   2
  4 2   5676.31975     2   5   1   0  2 e  6.120E-04   4
  4 2   5676.86269     1   4   0   1  2 e  9.406E-05   4
  4 2   5683.86884     1   4   2   1  2 e  1.834E-04   2
  4 2   5817.18954     1   4   0   1  2 e  3.240E-04   8
  4 2   5922.91326     3   0   0   1  2 e  9.243E-05   5
  4 2   5969.86783     0   3   1   2  2 e  1.672E-04   1
  4 2   5981.31040     0   3   3   2  2 e  1.869E-04   2
  4 2   5985.59262     3   4   0   0  2 e  6.368E-05   2
  4 2   6116.84792     1   1   1   2  2 e  6.368E-05   2
  4 2   6130.02264     4   2   0   0  2 e  9.407E-05   4
  4 2   6140.82144     4   2   2   0  2 e  1.834E-04   2
  4 2   6248.91358     2   6   0   0  2 e  8.373E-05   8
  4 2   6267.50409     3   4   2   0  2 e  1.834E-04   2
  4 2   6331.20436     5   0   0   0  2 e  1.782E-03   6
  4 2   6378.38683     1   5   1   1  2 e  1.212E-04   4
  4 2   6455.07250     0   0   0   3  2 e  6.429E-05   6
  4 2   6499.21931     3   1   1   1  2 e  1.099E-04   3
  4 2   6508.86326     0   4   0   2  2 e  7.600E-05   1
  4 2   6662.17628     1   2   0   2  2 e  8.661E-05   6
  4 2   6669.69449     1   2   2   2  2 e  2.243E-04   1
  4 2   6697.85813     2   7   1   0  2 e  1.672E-04   1
  4 2   6783.39250     2   0   0   2  2 e  1.275E-04   3
  4 2   6827.13637     5   1   1   0  2 e  1.212E-04   4
  4 2   6990.04025     0   1   1   3  2 e  1.262E-04   6
  4 2   7048.88983     0   5   1   2  2 e  1.673E-04   1
  4 2   7059.99728     1   6   0   1  2 e  2.714E-04   3
  4 2   7073.41029     3   2   2   1  2 e  1.834E-04   2
  4 2   7151.56579     4   0   0   1  2 e  9.583E-05   4
  4 2   7341.29223     2   1   1   2  2 e  1.673E-04   1
  4 2   7500.33033     6   0   0   0  2 e  6.214E-05   5
  4 2   7519.83991     0   2   0   3  2 e  8.996E-05   7
  4 2   7525.48102     0   2   2   3  2 e  1.834E-04   4
  4 2   7526.26574     4   4   2   0  2 e  1.834E-04   2
  4 2   7575.61429     5   2   0   0  2 e  6.343E-05   5
  4 2   7658.89585     1   0   0   3  2 e  6.254E-05   7
  4 2   7733.34083     4   1   1   1  2 e  1.660E-04   1
  4 2   7888.58017     2   2   0   2  2 e  6.374E-05   4
  4 2   7993.68461     3   0   0   2  2 e  6.375E-05   4
  4 2   8050.57633     0   3   1   3  2 e  5.998E-04   1
  4 2   8061.36274     0   3   3   3  2 e  1.771E-03   2
  4 2   8180.61933     5   3   1   0  2 e  3.037E-04   1
  4 2   8198.58383     1   1   1   3  2 e  1.673E-04   1
  4 2   8292.98672     2   6   0   1  2 e  6.378E-05   2
  4 2   8372.84260     5   0   0   1  2 e  1.436E-03   5
  4 2   8546.62357     0   0   0   4  2 e  6.283E-05   8
  4 2   8738.26840     1   2   2   3  2 e  3.760E-04   2
  4 2   8852.82339     2   0   0   3  2 e  2.596E-04   2
  4 2   9068.11131     0   1   1   4  2 e  1.143E-04   4
  4 2   9584.86459     0   2   0   4  2 e  1.740E-04   1
  4 2   9590.18056     0   2   2   4  2 e  2.405E-04   1
  4 2  12644.18522     0   0   0   6  2 e  6.469E-05   2
  4 2  13139.10883     0   1   1   6  2 e  1.221E-04   2
  5 1     12.56926     0   0   0   0  2 e  7.375E-05 190
  5 1    588.00663     0   1   1   0  2 e  1.041E-04 112
  5 1   1156.93082     0   2   0   0  2 e  7.702E-05  40
  5 1   1163.63149     0   2   2   0  2 e  1.582E-04  57
  5 1   1292.86776     1   0   0   0  2 e  7.926E-05  47
  5 1   1726.61133     0   3   1   0  2 e  3.191E-04   7
  5 1   1739.39185     0   3   3   0  2 e  2.975E-03   3
  5 1   1872.70911     1   1   1   0  2 e  1.490E-04  16
  5 1   2190.12627     0   0   0   1  2 e  7.733E-05  14
  5 1   2290.81254     0   4   0   0  2 e  2.504E-04   6
  5 1   2296.97716     0   4   2   0  2 e  4.687E-04   2
  5 1   2443.86500     1   2   0   0  2 e  8.081E-05  14
  5 1   2452.14744     1   2   2   0  2 e  1.673E-04   7
  5 1   2564.86701     2   0   0   0  2 e  7.679E-05  14
  5 1   2752.07346     0   1   1   1  2 e  9.269E-05  13
  5 1   2855.94819     0   5   1   0  2 e  1.252E-04   2
  5 1   3015.84809     1   3   1   0  2 e  1.263E-04  10
  5 1   3031.21497     1   3   3   0  2 e  2.366E-04   1
  5 1   3149.44191     2   1   1   0  2 e  9.288E-05  11
  5 1   3307.96259     0   2   0   1  2 e  1.543E-04  10
  5 1   3314.30343     0   2   2   1  2 e  1.440E-04   8
  5 1   3416.21983     0   6   0   0  2 e  1.771E-04   1
  5 1   3421.99535     0   6   2   0  2 e  1.889E-04   2
  5 1   3444.60671     1   0   0   1  2 e  7.590E-05  11
  5 1   3581.08172     2   2   0   0  2 e  3.202E-04   6
  5 1   3588.41247     1   4   2   0  2 e  1.708E-04   3
  5 1   3722.30220     1   4   0   0  2 e  7.752E-05  10
  5 1   3732.80207     2   2   2   0  2 e  1.542E-04   5
  5 1   3828.88089     3   0   0   0  2 e  8.286E-05   6
  5 1   3864.65503     0   3   1   1  2 e  8.639E-05   8
  5 1   3876.76672     0   3   3   1  2 e  1.813E-04   2
  5 1   4010.99135     1   1   1   1  2 e  8.720E-05  12
  5 1   4147.36403     2   3   1   0  2 e  1.251E-04   2
  5 1   4296.43076     1   5   1   0  2 e  1.132E-04   4
  5 1   4338.98664     0   0   0   2  2 e  7.812E-05  10
  5 1   4416.25408     0   4   0   1  2 e  8.540E-05   4
  5 1   4418.53986     3   1   1   0  2 e  1.068E-04   7
  5 1   4422.09690     0   4   2   1  2 e  1.813E-04   2
  5 1   4569.21096     1   2   0   1  2 e  7.899E-05   9
  5 1   4577.10528     1   2   2   1  2 e  1.269E-04   7
  5 1   4690.15601     2   0   0   1  2 e  8.066E-05  12
  5 1   4862.26872     3   2   0   0  2 e  9.868E-05   4
  5 1   4871.09454     0   8   2   0  2 e  1.888E-04   2
  5 1   4887.44252     0   1   1   2  2 e  1.223E-04   5
  5 1   4968.82363     0   5   1   1  2 e  3.514E-04   2
  5 1   4992.13271     2   4   0   0  2 e  7.957E-05   7
  5 1   5005.86684     3   2   2   0  2 e  1.888E-04   2
  5 1   5085.42295     4   0   0   0  2 e  8.706E-05   6
  5 1   5128.29314     1   3   1   1  2 e  2.080E-04   4
  5 1   5261.31323     2   1   1   1  2 e  1.217E-04   5
  5 1   5429.45013     3   3   1   0  2 e  1.251E-04   2
  5 1   5430.29292     0   2   0   2  2 e  8.431E-05   6
  5 1   5436.28106     0   2   2   2  2 e  1.328E-04   4
  5 1   5567.95836     1   0   0   2  2 e  1.085E-04   4
  5 1   5568.28108     4   1   1   0  2 e  1.251E-04   2
  5 1   5681.01919     1   4   0   1  2 e  8.541E-05   4
  5 1   5688.02599     1   4   2   1  2 e  1.889E-04   2
  5 1   5821.31934     1   4   0   1  2 e  4.410E-05   9
  5 1   5831.39954     2   2   2   1  2 e  2.366E-04   1
  5 1   5927.01456     3   0   0   1  2 e  8.693E-05   5
  5 1   5985.45252     0   3   3   2  2 e  1.935E-04   2
  5 1   5989.76681     3   4   0   0  2 e  7.864E-05   2
  5 1   6120.95256     1   1   1   2  2 e  7.864E-05   2
  5 1   6134.17139     4   2   0   0  2 e  8.421E-05   5
  5 1   6144.97484     4   2   2   0  2 e  2.366E-04   1
  5 1   6253.03781     2   6   0   0  2 e  7.621E-05   8
  5 1   6271.63715     3   4   2   0  2 e  2.237E-04   1
  5 1   6335.30867     5   0   0   0  2 e  9.257E-04   5
  5 1   6382.51933     1   5   1   1  2 e  1.224E-04   4
  5 1   6459.16288     0   0   0   3  2 e  7.974E-05   6
  5 1   6503.32290     3   1   1   1  2 e  1.099E-04   5
  5 1   6513.00688     0   4   0   2  2 e  8.783E-05   1
  5 1   6666.29253     1   2   0   2  2 e  8.111E-05   8
  5 1   6673.80935     1   2   2   2  2 e  2.237E-04   1
  5 1   6701.99548     2   7   1   0  2 e  1.251E-04   2
  5 1   6787.47913     2   0   0   2  2 e  8.371E-05   7
  5 1   6831.25468     5   1   1   0  2 e  1.251E-04   2
  5 1   6994.13201     0   1   1   3  2 e  1.077E-04   7
  5 1   7053.02873     0   5   1   2  2 e  1.251E-04   2
  5 1   7064.10967     2   4   0   1  2 e  1.114E-03   4
  5 1   7077.52699     3   2   2   1  2 e  1.889E-04   2
  5 1   7155.65129     4   0   0   1  2 e  9.203E-05   6
  5 1   7345.37848     2   1   1   2  2 e  1.251E-04   2
  5 1   7396.47107     5   2   0   0  2 e  7.665E-05   1
  5 1   7504.43498     6   0   0   0  2 e  7.683E-05   6
  5 1   7523.94027     0   2   0   3  2 e  7.691E-05   5
  5 1   7529.58282     0   2   2   3  2 e  1.889E-04   6
  5 1   7530.38489     4   4   2   0  2 e  1.889E-04   2
  5 1   7579.70468     5   2   0   0  2 e  7.296E-05   7
  5 1   7662.96542     1   0   0   3  2 e  7.627E-05   8
  5 1   7737.43057     4   1   1   1  2 e  1.295E-04   3
  5 1   7892.67929     2   2   0   2  2 e  1.293E-03   3
  5 1   7997.75297     3   0   0   2  2 e  8.106E-05   3
  5 1   8054.67592     0   3   1   3  2 e  5.726E-04   1
  5 1   8202.65562     1   1   1   3  2 e  1.313E-04   3
  5 1   8297.07760     2   6   0   1  2 e  7.683E-05   1
  5 1   8376.91502     5   0   0   1  2 e  5.861E-04   5
  5 1   8441.30062     1   5   1   2  2 e  1.643E-04   1
  5 1   8550.67964     0   0   0   4  2 e  7.813E-05   7
  5 1   8560.98812     3   1   1   2  2 e  1.643E-04   1
  5 1   8735.16110     1   2   0   3  2 e  1.322E-04   1
  5 1   8856.87731     2   0   0   3  2 e  7.885E-05   2
  5 1   9072.16874     0   1   1   4  2 e  1.644E-04   2
  5 1   9588.93119     0   2   0   4  2 e  1.215E-04   2
  5 1  12648.17461     0   0   0   6  2 e  7.965E-05   2
  5 1  13143.10278     0   1   1   6  2 e  7.022E-03   2
  5 2    588.03121     0   1   1   0  1 f  1.064E-04 112
  5 2   1163.63160     0   2   2   0  1 f  1.576E-04  50
  5 2   1726.65795     0   3   1   0  1 f  3.124E-04   7
  5 2   1739.39166     0   3   3   0  1 f  2.697E-03   2
  5 2   1872.73555     1   1   1   0  1 f  1.429E-04  16
  5 2   2452.14745     1   2   2   0  1 f  1.272E-04   7
  5 2   2752.09656     0   1   1   1  1 f  9.664E-05  10
  5 2   2856.01724     0   5   1   0  1 f  9.590E-05   4
  5 2   3015.89801     1   3   1   0  1 f  1.622E-04   6
  5 2   3031.21544     1   3   3   0  1 f  2.204E-04   1
  5 2   3149.47174     2   1   1   0  1 f  1.145E-04  10
  5 2   3314.30407     0   2   2   1  1 f  1.452E-04  10
  5 2   3421.99553     0   6   2   0  1 f  1.749E-04   2
  5 2   3588.41254     1   4   2   0  1 f  1.549E-04   3
  5 2   3732.80256     2   2   2   0  1 f  1.598E-04   6
  5 2   3864.70054     0   3   1   1  1 f  1.057E-04   7
  5 2   3876.76660     0   3   3   1  1 f  1.730E-04   2
  5 2   4011.01732     1   1   1   1  1 f  1.066E-04   9
  5 2   4147.43668     2   3   1   0  1 f  2.274E-04   3
  5 2   4296.48508     1   5   1   0  1 f  1.009E-04   5
  5 2   4418.57465     3   1   1   0  1 f  1.547E-04   6
  5 2   4422.09679     0   4   2   1  1 f  1.730E-04   2
  5 2   4577.10524     1   2   2   1  1 f  1.453E-04   7
  5 2   4871.09472     0   8   2   0  1 f  1.749E-04   2
  5 2   4887.46465     0   1   1   2  1 f  1.331E-04   5
  5 2   4968.89059     0   5   1   1  1 f  2.377E-04   4
  5 2   5005.86702     3   2   2   0  1 f  1.749E-04   2
  5 2   5128.34280     1   3   1   1  1 f  2.151E-04   4
  5 2   5261.34338     2   1   1   1  1 f  1.587E-04   6
  5 2   5429.52819     3   3   1   0  1 f  1.251E-04   2
  5 2   5436.28103     0   2   2   2  1 f  1.152E-04   5
  5 2   5568.33949     4   1   1   0  1 f  1.251E-04   2
  5 2   5680.48056     2   5   1   0  1 f  1.609E-04   1
  5 2   5688.02617     1   4   2   1  1 f  1.749E-04   2
  5 2   5974.04722     0   3   1   2  1 f  1.634E-04   1
  5 2   5985.45259     0   3   3   2  1 f  2.243E-04   1
  5 2   6144.97530     4   2   2   0  1 f  2.205E-04   1
  5 2   6382.57819     1   5   1   1  1 f  1.251E-04   4
  5 2   6503.35646     3   1   1   1  1 f  1.251E-04   4
  5 2   6702.08116     2   7   1   0  1 f  1.609E-04   1
  5 2   6831.31819     5   1   1   0  1 f  1.254E-04   3
  5 2   6935.70947     4   3   1   0  1 f  1.418E-04   3
  5 2   6994.15174     0   1   1   3  1 f  1.100E-04   4
  5 2   7053.09076     0   5   1   2  1 f  1.609E-04   1
  5 2   7345.41326     2   1   1   2  1 f  1.609E-04   1
  5 2   7530.38507     4   4   2   0  1 f  1.751E-04   2
  5 2   7737.46574     4   1   1   1  1 f  1.302E-04   3
  5 2   8054.72031     0   3   1   3  1 f  4.354E-04   2
  5 2   8184.77047     5   3   1   0  1 f  7.238E-04   1
  5 2   8202.67951     1   1   1   3  1 f  1.251E-04   2
  5 2   8441.35052     1   5   1   2  1 f  1.634E-04   1
  5 2   8561.02241     3   1   1   2  1 f  1.634E-04   1
  5 2   9072.19169     0   1   1   4  1 f  1.634E-04   2
  5 2   9594.24950     0   2   2   4  1 f  2.239E-04   1
  5 2  13143.12794     0   1   1   6  1 f  1.257E-04   2
  6 1    593.07002     0   1   1   0  1 f  1.093E-04 120
  6 1   1168.67163     0   2   2   0  1 f  1.448E-04  47
  6 1   1731.71131     0   3   1   0  1 f  3.148E-04   7
  6 1   1877.75335     1   1   1   0  1 f  1.683E-04  15
  6 1   2457.16684     1   2   2   0  1 f  1.517E-04  10
  6 1   2757.09584     0   1   1   1  1 f  9.375E-05  10
  6 1   2861.08336     0   5   1   0  1 f  9.758E-05   4
  6 1   3020.93019     1   3   1   0  1 f  1.553E-04   7
  6 1   3036.24145     1   3   3   0  1 f  1.759E-04   2
  6 1   3154.46911     2   1   1   0  1 f  1.023E-04  10
  6 1   3319.30493     0   2   2   1  1 f  1.283E-04   9
  6 1   3427.05218     0   6   2   0  1 f  1.759E-04   2
  6 1   3593.43927     1   4   2   0  1 f  1.608E-04   3
  6 1   3737.80128     2   2   2   0  1 f  1.258E-04   5
  6 1   3869.71576     0   3   1   1  1 f  1.129E-04   6
  6 1   3881.77549     0   3   3   1  1 f  2.350E-04   1
  6 1   4015.99579     1   1   1   1  1 f  9.494E-05   8
  6 1   4152.48153     2   3   1   0  1 f  2.209E-04   4
  6 1   4301.49539     1   5   1   0  1 f  1.301E-04   3
  6 1   4423.55107     3   1   1   0  1 f  1.232E-04   5
  6 1   4427.10783     0   4   2   1  1 f  1.608E-04   3
  6 1   4582.08635     1   2   2   1  1 f  1.362E-04   7
  6 1   4876.10010     0   8   2   0  1 f  2.351E-04   1
  6 1   4892.42371     0   1   1   2  1 f  1.111E-04   6
  6 1   4973.91756     0   5   1   1  1 f  2.209E-04   4
  6 1   5133.33545     1   3   1   1  1 f  1.793E-04   6
  6 1   5266.30105     2   1   1   1  1 f  1.152E-04   6
  6 1   5434.54915     3   3   1   0  1 f  1.637E-04   1
  6 1   5441.24309     0   2   2   2  1 f  1.148E-04   5
  6 1   5573.32875     4   1   1   0  1 f  1.638E-04   1
  6 1   5685.44028     2   5   1   0  1 f  1.294E-04   2
  6 1   5693.01547     1   4   2   1  1 f  1.759E-04   2
  6 1   5836.36297     2   2   2   1  1 f  1.759E-04   2
  6 1   5979.02381     0   3   1   2  1 f  1.600E-04   1
  6 1   5990.42125     0   3   3   2  1 f  2.237E-04   1
  6 1   6125.91975     1   1   1   2  1 f  1.022E-04   3
  6 1   6149.96080     4   2   2   0  1 f  2.351E-04   1
  6 1   6387.55895     1   5   1   1  1 f  1.294E-04   4
  6 1   6508.29446     3   1   1   1  1 f  1.294E-04   4
  6 1   6707.07988     2   7   1   0  1 f  1.294E-04   2
  6 1   6836.28617     5   1   1   0  1 f  1.301E-04   3
  6 1   6940.65408     4   3   1   0  1 f  1.294E-04   4
  6 1   6999.07282     0   1   1   3  1 f  1.049E-04   5
  6 1   7535.32760     4   4   2   0  1 f  2.351E-04   1
  6 1   7632.48345     4   1   1   1  1 f  1.638E-04   1
  6 1   7742.38433     4   1   1   1  1 f  1.295E-04   2
  6 1   8059.65612     0   3   1   3  1 f  4.103E-04   2
  6 1   8070.40266     0   3   3   3  1 f  3.077E-03   1
  6 1   8189.70022     5   3   1   0  1 f  2.564E-04   2
  6 1   8207.57790     1   1   1   3  1 f  1.295E-04   2
  6 1   8565.91971     3   1   1   2  1 f  1.601E-04   1
  6 1   9077.07137     0   1   1   4  1 f  1.296E-04   4
  6 1  13147.93178     0   1   1   6  1 f  1.302E-04   2
  6 2     17.59688     0   0   0   0  2 e  7.925E-05 215
  6 2    593.03572     0   1   1   0  2 e  1.076E-04 126
  6 2   1161.96967     0   2   0   0  2 e  7.651E-05  45
  6 2   1168.67175     0   2   2   0  2 e  1.614E-04  55
  6 2   1297.87329     1   0   0   0  2 e  8.358E-05  41
  6 2   1731.64510     0   3   1   0  2 e  3.304E-04   5
  6 2   1744.44521     0   3   3   0  2 e  2.967E-03   1
  6 2   1877.71602     1   1   1   0  2 e  1.275E-04  17
  6 2   2195.11398     0   0   0   1  2 e  7.669E-05  12
  6 2   2295.86053     0   4   0   0  2 e  7.663E-05   4
  6 2   2448.88208     1   2   0   0  2 e  1.255E-04  11
  6 2   2457.16683     1   2   2   0  2 e  1.489E-04   8
  6 2   2569.85047     2   0   0   0  2 e  7.646E-05  15
  6 2   2757.06240     0   1   1   1  2 e  8.754E-05  12
  6 2   2860.98625     0   5   1   0  2 e  8.862E-05   4
  6 2   3020.85976     1   3   1   0  2 e  1.081E-04  10
  6 2   3036.24144     1   3   3   0  2 e  1.757E-04   2
  6 2   3154.42741     2   1   1   0  2 e  9.296E-05  12
  6 2   3312.96194     0   2   0   1  2 e  7.551E-05   9
  6 2   3319.30500     0   2   2   1  2 e  1.231E-04   9
  6 2   3421.27544     0   6   0   0  2 e  2.255E-04   1
  6 2   3427.05217     0   6   2   0  2 e  1.757E-04   2
  6 2   3449.57213     1   0   0   1  2 e  7.649E-05  11
  6 2   3586.10702     2   2   0   0  2 e  3.220E-04   7
  6 2   3593.43922     1   4   2   0  2 e  1.540E-04   3
  6 2   3727.29669     1   4   0   0  2 e  8.232E-05  11
  6 2   3737.80064     2   2   2   0  2 e  1.215E-04   5
  6 2   3833.84340     3   0   0   0  2 e  1.076E-04   7
  6 2   3869.65100     0   3   1   1  2 e  1.023E-04   6
  6 2   3881.77538     0   3   3   1  2 e  2.243E-04   1
  6 2   4015.95870     1   1   1   1  2 e  9.919E-05   9
  6 2   4152.37919     2   3   1   0  2 e  1.263E-04   2
  6 2   4166.32824     1   5   3   0  2 e  3.108E-03   2
  6 2   4301.41943     1   5   1   0  2 e  1.008E-04   4
  6 2   4343.93357     0   0   0   2  2 e  8.541E-05  12
  6 2   4421.26348     0   4   0   1  2 e  2.615E-04   6
  6 2   4423.50435     3   1   1   0  2 e  1.108E-04   5
  6 2   4427.10753     0   4   2   1  2 e  3.277E-04   5
  6 2   4574.18891     1   2   0   1  2 e  8.700E-05  10
  6 2   4582.08616     1   2   2   1  2 e  1.515E-04   7
  6 2   4695.09923     2   0   0   1  2 e  8.938E-05  13
  6 2   4712.88736     0   8   0   0  2 e  7.583E-05   1
  6 2   4867.27114     3   2   0   0  2 e  8.719E-05   3
  6 2   4876.09999     0   8   2   0  2 e  2.243E-04   1
  6 2   4892.39289     0   1   1   2  2 e  1.218E-04   4
  6 2   4973.82345     0   5   1   1  2 e  3.159E-04   2
  6 2   4997.10567     2   4   0   0  2 e  9.232E-05   6
  6 2   5090.36514     4   0   0   0  2 e  8.926E-05   8
  6 2   5133.26653     1   3   1   1  2 e  1.659E-04   1
  6 2   5266.25960     2   1   1   1  2 e  1.197E-04   5
  6 2   5434.44049     3   3   1   0  2 e  1.263E-04   2
  6 2   5435.25330     0   2   0   2  2 e  8.900E-05   6
  6 2   5441.24310     0   2   2   2  2 e  1.129E-04   5
  6 2   5572.88388     1   0   0   2  2 e  1.152E-04   4
  6 2   5573.24724     4   1   1   0  2 e  1.263E-04   2
  6 2   5685.38393     2   5   1   0  2 e  6.235E-04   3
  6 2   5686.00685     1   4   0   1  2 e  7.670E-05   2
  6 2   5693.01546     1   4   2   1  2 e  1.757E-04   2
  6 2   5826.27519     1   4   0   1  2 e  8.158E-04   9
  6 2   5836.36296     2   2   2   1  2 e  1.757E-04   2
  6 2   5931.93640     3   0   0   1  2 e  8.723E-05   7
  6 2   5978.96044     0   3   1   2  2 e  1.263E-04   2
  6 2   5990.42046     0   3   3   2  2 e  1.731E-04   2
  6 2   5994.77350     3   4   0   0  2 e  7.673E-05   2
  6 2   6125.88543     1   1   1   2  2 e  1.659E-04   1
  6 2   6139.15105     4   2   0   0  2 e  9.557E-05   5
  6 2   6149.96069     4   2   2   0  2 e  2.243E-04   1
  6 2   6257.98695     2   6   0   0  2 e  8.814E-05   9
  6 2   6276.59786     3   4   2   0  2 e  1.757E-04   2
  6 2   6340.23339     5   0   0   0  2 e  8.934E-04   6
  6 2   6387.47732     1   5   1   1  2 e  1.211E-04   5
  6 2   6464.07010     0   0   0   3  2 e  7.741E-05   6
  6 2   6508.24851     3   1   1   1  2 e  1.175E-04   4
  6 2   6671.23031     1   2   0   2  2 e  7.758E-05   4
  6 2   6678.75111     1   2   2   2  2 e  1.757E-04   2
  6 2   6706.96145     2   7   1   0  2 e  1.588E-04   1
  6 2   6792.38213     2   0   0   2  2 e  1.123E-04   5
  6 2   6836.19754     5   1   1   0  2 e  1.263E-04   2
  6 2   6940.64050     3   2   0   1  2 e  7.685E-05   2
  6 2   6999.04182     0   1   1   3  2 e  1.041E-04   5
  6 2   7057.99363     0   5   1   2  2 e  1.659E-04   1
  6 2   7069.04212     1   6   0   1  2 e  2.136E-04   3
  6 2   7082.46781     3   2   2   1  2 e  1.757E-04   2
  6 2   7160.55306     4   0   0   1  2 e  8.668E-05   6
  6 2   7350.28519     2   1   1   2  2 e  1.264E-04   2
  6 2   7509.35996     6   0   0   0  2 e  7.694E-05   4
  6 2   7528.86277     0   2   0   3  2 e  9.192E-05  10
  6 2   7535.32676     4   4   2   0  2 e  1.757E-04   2
  6 2   7584.61608     5   2   0   0  2 e  8.032E-05   5
  6 2   7667.85106     1   0   0   3  2 e  8.639E-05   9
  6 2   7742.33583     4   1   1   1  2 e  1.660E-04   1
  6 2   7897.59835     1   4   0   2  2 e  9.238E-04   4
  6 2   8002.63455     3   0   0   2  2 e  7.703E-05   4
  6 2   8059.59406     0   3   1   3  2 e  6.239E-04   2
  6 2   8070.40285     0   3   3   3  2 e  3.139E-03   1
  6 2   8185.86508     4   2   0   1  2 e  8.274E-05   1
  6 2   8189.61881     5   3   1   0  2 e  3.508E-04   1
  6 2   8207.54336     1   1   1   3  2 e  1.188E-04   4
  6 2   8381.80105     5   0   0   1  2 e  6.847E-04   5
  6 2   8555.54712     0   0   0   4  2 e  7.712E-05   8
  6 2   8740.06673     1   2   0   3  2 e  2.138E-04   1
  6 2   8861.73914     2   0   0   3  2 e  7.843E-05   3
  6 2   9077.04340     0   1   1   4  2 e  1.160E-04   4
  6 2   9593.81655     0   2   0   4  2 e  2.256E-04   1
  6 2   9599.13190     0   2   2   4  2 e  2.194E-04   1
  6 2  12652.96220     0   0   0   6  2 e  7.837E-05   2
  6 2  13147.89684     0   1   1   6  2 e  7.340E-03   2
  7 1     23.46244     0   0   0   0  2 e  7.968E-05 210
  7 1    598.90305     0   1   1   0  2 e  1.034E-04 122
  7 1   1167.84808     0   2   0   0  2 e  8.880E-05  50
  7 1   1174.55203     0   2   2   0  2 e  1.516E-04  57
  7 1   1303.71262     1   0   0   0  2 e  8.190E-05  46
  7 1   1737.51879     0   3   1   0  2 e  6.114E-04   3
  7 1   1750.32330     0   3   3   0  2 e  3.144E-03   3
  7 1   1883.55781     1   1   1   0  2 e  1.470E-04  21
  7 1   2200.93281     0   0   0   1  2 e  7.972E-05  12
  7 1   2301.74940     0   4   0   0  2 e  2.612E-04   5
  7 1   2307.92027     0   4   2   0  2 e  5.212E-04   2
  7 1   2454.73473     1   2   0   0  2 e  8.116E-05  14
  7 1   2463.02249     1   2   2   0  2 e  1.664E-04   7
  7 1   2575.66441     2   0   0   0  2 e  8.105E-05  12
  7 1   2762.88368     0   1   1   1  2 e  9.084E-05  12
  7 1   2866.86425     0   5   1   0  2 e  9.091E-05   3
  7 1   3026.70693     1   3   1   0  2 e  1.180E-04  12
  7 1   3042.10420     1   3   3   0  2 e  1.769E-04   2
  7 1   3160.24349     2   1   1   0  2 e  9.524E-05  11
  7 1   3318.79485     0   2   0   1  2 e  8.417E-05   9
  7 1   3325.13981     0   2   2   1  2 e  1.462E-04   7
  7 1   3427.17304     0   6   0   0  2 e  1.362E-04   2
  7 1   3432.95263     0   6   2   0  2 e  1.769E-04   2
  7 1   3455.36524     1   0   0   1  2 e  1.169E-04   9
  7 1   3591.96957     2   2   0   0  2 e  2.635E-04   7
  7 1   3599.30470     1   4   2   0  2 e  1.605E-04   3
  7 1   3733.12387     1   4   0   0  2 e  1.037E-04  11
  7 1   3743.63319     2   2   2   0  2 e  1.340E-04   6
  7 1   3839.63233     3   0   0   0  2 e  9.600E-05   6
  7 1   3875.48014     0   3   1   1  2 e  9.021E-05   9
  7 1   3887.61702     0   3   3   1  2 e  1.605E-04   3
  7 1   4021.75453     1   1   1   1  2 e  9.442E-05  12
  7 1   4158.22952     2   3   1   0  2 e  1.206E-04   2
  7 1   4172.20408     1   5   3   0  2 e  2.881E-03   2
  7 1   4307.24008     1   5   1   0  2 e  1.206E-04   4
  7 1   4349.70641     0   0   0   2  2 e  8.461E-05  11
  7 1   4427.10824     0   4   0   1  2 e  1.914E-04   8
  7 1   4429.29662     3   1   1   0  2 e  9.117E-05   5
  7 1   4432.95470     0   4   2   1  2 e  3.912E-04   2
  7 1   4579.99667     1   2   0   1  2 e  8.691E-05  10
  7 1   4587.89658     1   2   2   1  2 e  1.223E-04   6
  7 1   4700.86678     2   0   0   1  2 e  9.309E-05  14
  7 1   4718.76008     0   8   0   0  2 e  8.184E-05   2
  7 1   4873.10749     3   2   0   0  2 e  9.571E-05   5
  7 1   4881.94002     0   8   2   0  2 e  1.769E-04   2
  7 1   4898.16796     0   1   1   2  2 e  1.083E-04   7
  7 1   4979.65876     0   5   1   1  2 e  2.218E-04   4
  7 1   5002.90694     2   4   0   0  2 e  9.320E-05   7
  7 1   5016.65472     3   2   2   0  2 e  1.769E-04   2
  7 1   5096.13104     4   0   0   0  2 e  9.204E-05   8
  7 1   5139.06962     1   3   1   1  2 e  1.206E-04   2
  7 1   5272.03016     2   1   1   1  2 e  1.015E-04   4
  7 1   5440.26343     3   3   1   0  2 e  1.519E-04   1
  7 1   5441.04065     0   2   0   2  2 e  8.753E-05   6
  7 1   5447.03230     0   2   2   2  2 e  1.238E-04   4
  7 1   5578.62978     1   0   0   2  2 e  1.016E-04   5
  7 1   5579.04097     4   1   1   0  2 e  1.206E-04   2
  7 1   5691.15162     2   5   1   0  2 e  2.598E-04   3
  7 1   5691.82535     1   4   0   1  2 e  9.645E-05   3
  7 1   5698.83647     1   4   2   1  2 e  1.769E-04   2
  7 1   5832.05784     1   4   0   1  2 e  2.910E-04   9
  7 1   5842.15350     2   2   2   1  2 e  2.170E-04   1
  7 1   5937.67845     3   0   0   1  2 e  9.353E-05   6
  7 1   5984.74447     0   3   1   2  2 e  1.206E-04   2
  7 1   5996.21695     0   3   3   2  2 e  2.237E-04   1
  7 1   6000.61808     3   4   0   0  2 e  8.732E-05   1
  7 1   6131.63191     1   1   1   2  2 e  9.747E-05   3
  7 1   6144.95980     4   2   0   0  2 e  9.081E-05   5
  7 1   6155.77442     4   2   2   0  2 e  1.769E-04   2
  7 1   6263.76202     2   6   0   0  2 e  9.727E-05   6
  7 1   6282.38470     3   4   2   0  2 e  2.171E-04   1
  7 1   6345.97908     5   0   0   0  2 e  7.638E-04   8
  7 1   6393.26020     1   5   1   1  2 e  1.206E-04   4
  7 1   6469.79531     0   0   0   3  2 e  8.194E-05   6
  7 1   6513.99484     3   1   1   1  2 e  1.148E-04   4
  7 1   6523.77868     0   4   0   2  2 e  8.738E-05   1
  7 1   6676.99242     1   2   0   2  2 e  8.672E-05   8
  7 1   6684.51640     1   2   2   2  2 e  2.171E-04   1
  7 1   6712.75602     2   7   1   0  2 e  1.206E-04   2
  7 1   6798.10250     2   0   0   2  2 e  9.371E-05   8
  7 1   6841.96558     5   1   1   0  2 e  1.643E-04   2
  7 1   6946.32806     4   3   1   0  2 e  1.432E-04   3
  7 1   6946.45988     3   2   0   1  2 e  8.183E-05   2
  7 1   7004.77226     0   1   1   3  2 e  9.698E-05   5
  7 1   7063.78172     0   5   1   2  2 e  1.643E-04   1
  7 1   7074.79845     2   4   0   1  2 e  7.101E-04   4
  7 1   7088.22862     3   2   2   1  2 e  1.769E-04   2
  7 1   7166.27190     4   0   0   1  2 e  1.022E-04   4
  7 1   7356.01097     2   1   1   2  2 e  1.206E-04   2
  7 1   7407.20561     5   2   0   0  2 e  8.749E-05   1
  7 1   7515.10577     6   0   0   0  2 e  8.186E-05   4
  7 1   7534.60336     0   2   0   3  2 e  8.603E-05   8
  7 1   7540.24858     0   2   2   3  2 e  1.960E-04   2
  7 1   7541.09417     4   4   2   0  2 e  1.769E-04   2
  7 1   7590.34562     5   2   0   0  2 e  8.040E-05   5
  7 1   7638.15572     4   1   1   1  2 e  1.206E-04   2
  7 1   7673.55051     1   0   0   3  2 e  8.876E-05   9
  7 1   7903.33311     1   4   0   2  2 e  1.755E-03   4
  7 1   8008.32968     3   0   0   2  2 e  8.190E-05   4
  7 1   8065.33174     0   3   1   3  2 e  4.233E-04   1
  7 1   8191.63072     4   2   0   1  2 e  8.777E-05   1
  7 1   8195.34324     5   3   1   0  2 e  2.527E-04   2
  7 1   8213.24660     1   1   1   3  2 e  1.207E-04   2
  7 1   8307.71814     2   6   0   1  2 e  8.256E-05   3
  7 1   8387.50121     5   0   0   1  2 e  8.193E-05   6
  7 1   8561.22544     0   0   0   4  2 e  8.221E-05   7
  7 1   8571.57602     3   1   1   2  2 e  1.207E-04   2
  7 1   8752.97790     1   2   2   3  2 e  4.270E-04   1
  7 1   8867.41209     2   0   0   3  2 e  9.458E-05   3
  7 1   9082.72514     0   1   1   4  2 e  1.208E-04   4
  7 1   9599.51215     0   2   0   4  2 e  1.947E-04   1
  7 1  12658.54623     0   0   0   6  2 e  8.272E-05   2
  7 1  13153.49322     0   1   1   6  2 e  1.215E-04   2
  7 2    598.94835     0   1   1   0  1 f  1.104E-04 117
  7 2   1174.55194     0   2   2   0  1 f  1.506E-04  45
  7 2   1737.60628     0   3   1   0  1 f  2.366E-04  10
  7 2   1750.32302     0   3   3   0  1 f  3.836E-03   1
  7 2   1883.60790     1   1   1   0  1 f  1.570E-04  18
  7 2   2463.02201     1   2   2   0  1 f  1.373E-04   8
  7 2   2762.92817     0   1   1   1  1 f  9.506E-05  11
  7 2   2866.99340     0   5   1   0  1 f  1.120E-04   3
  7 2   3026.80061     1   3   1   0  1 f  1.424E-04   8
  7 2   3042.10385     1   3   3   0  1 f  1.650E-04   2
  7 2   3160.29978     2   1   1   0  1 f  1.080E-04  10
  7 2   3325.13929     0   2   2   1  1 f  1.475E-04  10
  7 2   3432.95228     0   6   2   0  1 f  1.650E-04   2
  7 2   3599.30449     1   4   2   0  1 f  1.475E-04   3
  7 2   3743.63273     2   2   2   0  1 f  1.449E-04   6
  7 2   3875.56581     0   3   1   1  1 f  1.053E-04   7
  7 2   3887.61681     0   3   3   1  1 f  1.475E-04   3
  7 2   4021.80337     1   1   1   1  1 f  1.126E-04   8
  7 2   4158.36614     2   3   1   0  1 f  2.228E-04   4
  7 2   4307.34108     1   5   1   0  1 f  1.235E-04   4
  7 2   4429.35926     3   1   1   0  1 f  9.871E-05   5
  7 2   4432.95506     0   4   2   1  1 f  2.192E-04   1
  7 2   4587.89629     1   2   2   1  1 f  1.307E-04   6
  7 2   4881.93967     0   8   2   0  1 f  1.650E-04   2
  7 2   4898.21065     0   1   1   2  1 f  1.503E-04   5
  7 2   4979.78419     0   5   1   1  1 f  2.228E-04   4
  7 2   5016.65437     3   2   2   0  1 f  1.650E-04   2
  7 2   5139.16121     1   3   1   1  1 f  1.943E-04   4
  7 2   5272.08580     2   1   1   1  1 f  1.140E-04   5
  7 2   5440.40813     3   3   1   0  1 f  1.235E-04   2
  7 2   5447.03213     0   2   2   2  1 f  1.116E-04   5
  7 2   5579.14985     4   1   1   0  1 f  1.419E-04   1
  7 2   5691.22721     2   5   1   0  1 f  5.427E-04   4
  7 2   5698.83612     1   4   2   1  1 f  1.651E-04   2
  7 2   5842.15291     2   2   2   1  1 f  1.923E-04   1
  7 2   5984.82783     0   3   1   2  1 f  1.235E-04   2
  7 2   6131.68047     1   1   1   2  1 f  9.962E-05   3
  7 2   6155.77407     4   2   2   0  1 f  1.651E-04   2
  7 2   6393.36798     1   5   1   1  1 f  1.236E-04   4
  7 2   6514.05544     3   1   1   1  1 f  1.254E-04   3
  7 2   6712.91172     2   7   1   0  1 f  1.634E-04   1
  7 2   6842.08274     5   1   1   0  1 f  1.420E-04   2
  7 2   6946.42309     4   3   1   0  1 f  1.452E-04   3
  7 2   7004.81282     0   1   1   3  1 f  1.005E-04   8
  7 2   7063.90383     0   5   1   2  1 f  1.236E-04   2
  7 2   7356.06452     2   1   1   2  1 f  1.634E-04   1
  7 2   7541.09382     4   4   2   0  1 f  1.652E-04   2
  7 2   7638.26232     4   1   1   1  1 f  1.634E-04   1
  7 2   7748.12765     4   1   1   1  1 f  1.421E-04   1
  7 2   8065.41594     0   3   1   3  1 f  4.765E-04   1
  7 2   8213.29311     1   1   1   3  1 f  1.237E-04   2
  7 2   8571.63488     3   1   1   2  1 f  1.237E-04   2
  7 2   9082.76437     0   1   1   4  1 f  1.138E-04   5
  7 2  13153.53943     0   1   1   6  1 f  1.244E-04   2
  8 1    605.66665     0   1   1   0  1 f  1.214E-04 124
  8 1   1181.27201     0   2   2   0  1 f  1.589E-04  53
  8 1   1744.34394     0   3   1   0  1 f  2.519E-04  11
  8 1   1757.05129     0   3   3   0  1 f  4.590E-03   1
  8 1   1890.29804     1   1   1   0  1 f  1.750E-04  13
  8 1   2469.71428     1   2   2   0  1 f  1.584E-04   7
  8 1   2769.59354     0   1   1   1  1 f  9.841E-05  11
  8 1   2873.74726     0   5   1   0  1 f  1.051E-04   3
  8 1   3033.50969     1   3   1   0  1 f  1.334E-04   9
  8 1   3048.80468     1   3   3   0  1 f  2.299E-04   1
  8 1   3166.96314     2   1   1   0  1 f  1.079E-04   9
  8 1   3331.80748     0   2   2   1  1 f  1.795E-04   9
  8 1   3439.69398     0   6   2   0  1 f  1.813E-04   2
  8 1   3606.00738     1   4   2   0  1 f  1.583E-04   3
  8 1   3750.29661     2   2   2   0  1 f  2.028E-04   5
  8 1   3882.25216     0   3   1   1  1 f  1.091E-04   6
  8 1   3894.29319     0   3   3   1  1 f  2.170E-04   1
  8 1   4028.44062     1   1   1   1  1 f  1.055E-04   8
  8 1   4165.09074     2   3   1   0  1 f  2.129E-04   3
  8 1   4314.02302     1   5   1   0  1 f  1.083E-04   5
  8 1   4435.99741     3   1   1   0  1 f  1.151E-04   6
  8 1   4439.63570     0   4   2   1  1 f  1.813E-04   2
  8 1   4594.53588     1   2   2   1  1 f  1.629E-04   7
  8 1   4888.61354     0   8   2   0  1 f  2.299E-04   1
  8 1   4904.82395     0   1   1   2  1 f  1.181E-04   6
  8 1   4986.48823     0   5   1   1  1 f  2.008E-04   3
  8 1   5023.29262     3   2   2   0  1 f  1.813E-04   2
  8 1   5145.81821     1   3   1   1  1 f  1.613E-04   4
  8 1   5278.69405     2   1   1   1  1 f  1.374E-04   6
  8 1   5447.10379     3   3   1   0  1 f  1.304E-04   2
  8 1   5453.64808     0   2   2   2  1 f  1.289E-04   4
  8 1   5585.80194     4   1   1   0  1 f  1.304E-04   2
  8 1   5697.84143     2   5   1   0  1 f  1.501E-04   3
  8 1   5705.48847     1   4   2   1  1 f  1.813E-04   2
  8 1   5848.76927     2   2   2   1  1 f  1.813E-04   2
  8 1   5991.45905     0   3   1   2  1 f  1.638E-04   1
  8 1   6002.84310     0   3   3   2  1 f  2.171E-04   1
  8 1   6138.26512     1   1   1   2  1 f  1.051E-04   3
  8 1   6162.41687     4   2   2   0  1 f  1.813E-04   2
  8 1   6400.00467     1   5   1   1  1 f  1.304E-04   4
  8 1   6520.63982     3   1   1   1  1 f  1.303E-04   3
  8 1   6848.70593     5   1   1   0  1 f  1.304E-04   4
  8 1   6953.01701     4   3   1   0  1 f  1.304E-04   4
  8 1   7011.37172     0   1   1   3  1 f  1.038E-04   7
  8 1   7070.55909     0   5   1   2  1 f  1.304E-04   2
  8 1   7362.62155     2   1   1   2  1 f  1.638E-04   1
  8 1   7547.68420     4   4   2   0  1 f  2.194E-04   1
  8 1   7644.85974     4   1   1   1  1 f  1.558E-04   1
  8 1   7754.68984     4   1   1   1  1 f  1.558E-04   1
  8 1   8071.99837     0   3   1   3  1 f  3.778E-04   2
  8 1   8082.72602     0   3   3   3  1 f  3.543E-03   2
  8 1   8219.82449     1   1   1   3  1 f  1.256E-04   4
  8 1   8578.16609     3   1   1   2  1 f  1.305E-04   2
  8 1   9089.27003     0   1   1   4  1 f  1.191E-04   5
  8 1   9611.34097     0   2   2   4  1 f  2.195E-04   1
  8 1  13159.93145     0   1   1   6  1 f  1.645E-04   1
  8 2     30.16568     0   0   0   0  2 e  8.392E-05 208
  8 2    605.60853     0   1   1   0  2 e  1.068E-04 132
  8 2   1174.56628     0   2   0   0  2 e  8.850E-05  50
  8 2   1181.27260     0   2   2   0  2 e  1.537E-04  61
  8 2   1310.38634     1   0   0   0  2 e  8.521E-05  46
  8 2   1744.23074     0   3   1   0  2 e  2.125E-04   9
  8 2   1757.05341     0   3   3   0  2 e  2.655E-03   3
  8 2   1890.23345     1   1   1   0  2 e  1.392E-04  19
  8 2   2207.58299     0   0   0   1  2 e  8.220E-05  15
  8 2   2308.47949     0   4   0   0  2 e  2.652E-04   6
  8 2   2314.64938     0   4   2   0  2 e  4.547E-04   2
  8 2   2461.42372     1   2   0   0  2 e  8.220E-05  15
  8 2   2469.71490     1   2   2   0  2 e  1.653E-04  10
  8 2   2582.30879     2   0   0   0  2 e  8.215E-05  15
  8 2   2769.53625     0   1   1   1  2 e  9.242E-05  13
  8 2   2873.58177     0   5   1   0  2 e  1.027E-04   3
  8 2   3033.38901     1   3   1   0  2 e  1.426E-04  11
  8 2   3048.80476     1   3   3   0  2 e  2.193E-04   1
  8 2   3166.89086     2   1   1   0  2 e  9.816E-05  12
  8 2   3325.46099     0   2   0   1  2 e  8.728E-05   9
  8 2   3331.80810     0   2   2   1  2 e  1.271E-04   8
  8 2   3433.91209     0   6   0   0  2 e  1.534E-04   2
  8 2   3439.69432     0   6   2   0  2 e  1.727E-04   2
  8 2   3461.98514     1   0   0   1  2 e  8.212E-05  10
  8 2   3598.66962     2   2   0   0  2 e  3.009E-04   8
  8 2   3606.00741     1   4   2   0  2 e  1.475E-04   3
  8 2   3739.78387     1   4   0   0  2 e  8.797E-05  11
  8 2   3750.29765     2   2   2   0  2 e  1.989E-04   5
  8 2   3846.24801     3   0   0   0  2 e  9.854E-05   7
  8 2   3882.14125     0   3   1   1  2 e  9.835E-05  10
  8 2   3894.29260     0   3   3   1  2 e  1.923E-04   1
  8 2   4028.37820     1   1   1   1  2 e  1.014E-04  12
  8 2   4164.91610     2   3   1   0  2 e  2.709E-04   2
  8 2   4178.90697     1   5   3   0  2 e  3.263E-03   1
  8 2   4313.89178     1   5   1   0  2 e  9.895E-05   7
  8 2   4356.30350     0   0   0   2  2 e  8.844E-05  10
  8 2   4433.78704     0   4   0   1  2 e  1.488E-04   5
  8 2   4435.91525     3   1   1   0  2 e  1.095E-04   6
  8 2   4439.63670     0   4   2   1  2 e  3.796E-04   5
  8 2   4586.63325     1   2   0   1  2 e  9.977E-05  11
  8 2   4594.53618     1   2   2   1  2 e  1.591E-04   7
  8 2   4707.45714     2   0   0   1  2 e  9.121E-05  14
  8 2   4725.46531     0   8   0   0  2 e  8.760E-05   1
  8 2   4879.77644     3   2   0   0  2 e  1.167E-04   4
  8 2   4888.61363     0   8   2   0  2 e  2.192E-04   1
  8 2   4904.76850     0   1   1   2  2 e  1.191E-04   7
  8 2   4986.32653     0   5   1   1  2 e  1.979E-04   3
  8 2   5009.53665     2   4   0   0  2 e  9.425E-05   7
  8 2   5023.29296     3   2   2   0  2 e  1.727E-04   2
  8 2   5102.72035     4   0   0   0  2 e  9.313E-05   8
  8 2   5145.70058     1   3   1   1  2 e  2.007E-04   4
  8 2   5278.62456     2   1   1   1  2 e  1.472E-04   6
  8 2   5446.91722     3   3   1   0  2 e  1.278E-04   2
  8 2   5447.65476     0   2   0   2  2 e  9.233E-05   7
  8 2   5453.64865     0   2   2   2  2 e  1.145E-04   5
  8 2   5585.19647     1   0   0   2  2 e  1.065E-04   4
  8 2   5585.66212     4   1   1   0  2 e  1.278E-04   2
  8 2   5697.74338     2   5   1   0  2 e  1.963E-04   3
  8 2   5698.47460     1   4   0   1  2 e  1.022E-04   4
  8 2   5705.48881     1   4   2   1  2 e  1.727E-04   2
  8 2   5838.66545     1   4   0   1  2 e  1.323E-05   9
  8 2   5848.76961     2   2   2   1  2 e  1.727E-04   2
  8 2   5944.24083     3   0   0   1  2 e  9.188E-05   8
  8 2   5991.35262     0   3   1   2  2 e  1.278E-04   2
  8 2   6002.84494     0   3   3   2  2 e  1.475E-04   3
  8 2   6007.29343     3   4   0   0  2 e  8.256E-05   2
  8 2   6138.20317     1   1   1   2  2 e  9.357E-05   4
  8 2   6151.59910     4   2   0   0  2 e  1.001E-04   5
  8 2   6162.41721     4   2   2   0  2 e  1.727E-04   2
  8 2   6270.36101     2   6   0   0  2 e  9.687E-05   9
  8 2   6288.99861     3   4   2   0  2 e  1.727E-04   2
  8 2   6352.54498     5   0   0   0  2 e  9.476E-04   5
  8 2   6399.86820     1   5   1   1  2 e  1.563E-04   2
  8 2   6476.33870     0   0   0   3  2 e  8.313E-05   6
  8 2   6520.56048     3   1   1   1  2 e  1.141E-04   5
  8 2   6530.40591     0   4   0   2  2 e  8.773E-05   1
  8 2   6683.57774     1   2   0   2  2 e  9.769E-05   6
  8 2   6691.10341     1   2   2   2  2 e  1.727E-04   2
  8 2   6719.37957     2   7   1   0  2 e  1.278E-04   2
  8 2   6804.63971     2   0   0   2  2 e  9.718E-05   8
  8 2   6848.55390     5   1   1   0  2 e  1.280E-04   3
  8 2   6952.89584     4   3   1   0  2 e  1.278E-04   4
  8 2   6953.11141     3   2   0   1  2 e  8.778E-05   1
  8 2   7011.31673     0   1   1   3  2 e  1.057E-04   5
  8 2   7070.39905     0   5   1   2  2 e  1.589E-04   1
  8 2   7081.37550     1   6   0   1  2 e  1.386E-04   3
  8 2   7094.81726     3   2   2   1  2 e  1.728E-04   2
  8 2   7172.80675     4   0   0   1  2 e  9.194E-05   6
  8 2   7362.55325     2   1   1   2  2 e  1.589E-04   1
  8 2   7521.67241     6   0   0   0  2 e  8.214E-05   3
  8 2   7541.16501     0   2   0   3  2 e  9.381E-05   8
  8 2   7546.81365     0   2   2   3  2 e  1.754E-04   4
  8 2   7547.68480     4   4   2   0  2 e  2.139E-04   1
  8 2   7596.89315     5   2   0   0  2 e  8.271E-05   6
  8 2   7644.72680     4   1   1   1  2 e  1.562E-04   1
  8 2   7680.06426     1   0   0   3  2 e  9.081E-05   8
  8 2   7754.59671     4   1   1   1  2 e  1.562E-04   2
  8 2   7909.88858     2   2   0   2  2 e  6.971E-04   6
  8 2   8014.83798     3   0   0   2  2 e  8.283E-05   4
  8 2   8071.89179     0   3   1   3  2 e  1.089E-03   1
  8 2   8082.72641     0   3   3   3  2 e  2.266E-03   2
  8 2   8198.21721     4   2   0   1  2 e  8.286E-05   2
  8 2   8201.88481     5   3   1   0  2 e  3.508E-04   1
  8 2   8219.76242     1   1   1   3  2 e  1.657E-04   2
  8 2   8314.26430     2   6   0   1  2 e  8.276E-05   1
  8 2   8394.01564     5   0   0   1  2 e  8.354E-05   5
  8 2   8458.49725     1   5   1   2  2 e  1.590E-04   1
  8 2   8567.71516     0   0   0   4  2 e  8.293E-05   6
  8 2   8578.09119     3   1   1   2  2 e  1.563E-04   1
  8 2   8752.30473     1   2   0   3  2 e  2.138E-04   1
  8 2   8873.89658     2   0   0   3  2 e  8.300E-05   2
  8 2   9089.21984     0   1   1   4  2 e  1.279E-04   4
  8 2   9606.02235     0   2   0   4  2 e  2.256E-04   1
  8 2  12664.92848     0   0   0   6  2 e  8.406E-05   2
  8 2  13159.88352     0   1   1   6  2 e  1.285E-04   2
  9 1     37.70691     0   0   0   0  2 e  8.479E-05 224
  9 1    613.15180     0   1   1   0  2 e  1.074E-04 140
  9 1   1182.12387     0   2   0   0  2 e  9.486E-05  55
  9 1   1188.83280     0   2   2   0  2 e  1.469E-04  59
  9 1   1317.89412     1   0   0   0  2 e  8.946E-05  51
  9 1   1751.78233     0   3   1   0  2 e  2.369E-04  11
  9 1   1764.62152     0   3   3   0  2 e  1.618E-03   3
  9 1   1897.74419     1   1   1   0  2 e  1.434E-04  21
  9 1   2215.06410     0   0   0   1  2 e  9.301E-05  11
  9 1   2316.05016     0   4   0   0  2 e  1.359E-04   5
  9 1   2322.22386     0   4   2   0  2 e  6.833E-04   1
  9 1   2468.94849     1   2   0   0  2 e  1.137E-04  10
  9 1   2477.24345     1   2   2   0  2 e  2.014E-04  10
  9 1   2589.78352     2   0   0   0  2 e  8.622E-05  17
  9 1   2777.02068     0   1   1   1  2 e  1.121E-04  14
  9 1   2881.13906     0   5   1   0  2 e  9.972E-05   3
  9 1   3040.90658     1   3   1   0  2 e  1.086E-04  12
  9 1   3174.36849     2   1   1   0  2 e  1.018E-04  10
  9 1   3332.96017     0   2   0   1  2 e  9.723E-05  11
  9 1   3339.30981     0   2   2   1  2 e  1.197E-04  10
  9 1   3441.49389     0   6   0   0  2 e  1.489E-04   2
  9 1   3447.28002     0   6   2   0  2 e  1.725E-04   2
  9 1   3469.43283     1   0   0   1  2 e  8.692E-05  10
  9 1   3606.20651     2   2   0   0  2 e  2.147E-04   7
  9 1   3613.54981     1   4   2   0  2 e  1.564E-04   3
  9 1   3747.27529     1   4   0   0  2 e  9.192E-05  11
  9 1   3757.79541     2   2   2   0  2 e  1.429E-04   5
  9 1   3853.69079     3   0   0   0  2 e  1.158E-04   7
  9 1   3889.63561     0   3   1   1  2 e  1.042E-04   8
  9 1   3901.80613     0   3   3   1  2 e  1.564E-04   3
  9 1   4035.82948     1   1   1   1  2 e  9.063E-05  12
  9 1   4172.43848     2   3   1   0  2 e  2.028E-04   4
  9 1   4186.45798     1   5   3   0  2 e  2.379E-03   2
  9 1   4321.37495     1   5   1   0  2 e  9.869E-05   4
  9 1   4363.72417     0   0   0   2  2 e  9.275E-05  13
  9 1   4441.30036     0   4   0   1  2 e  2.033E-04   7
  9 1   4443.36150     3   1   1   0  2 e  1.114E-04   7
  9 1   4447.15226     0   4   2   1  2 e  2.393E-04   4
  9 1   4594.09963     1   2   0   1  2 e  1.136E-04  10
  9 1   4602.00630     1   2   2   1  2 e  1.265E-04   7
  9 1   4714.87181     2   0   0   1  2 e  9.149E-05  16
  9 1   4733.01370     0   8   0   0  2 e  8.692E-05   2
  9 1   4887.28035     3   2   0   0  2 e  1.001E-04   5
  9 1   4896.12197     0   8   2   0  2 e  1.725E-04   2
  9 1   4912.19302     0   1   1   2  2 e  1.074E-04   7
  9 1   4993.82786     0   5   1   1  2 e  2.028E-04   4
  9 1   5016.99501     2   4   0   0  2 e  9.795E-05   7
  9 1   5030.76157     3   2   2   0  2 e  1.725E-04   2
  9 1   5110.13363     4   0   0   0  2 e  9.725E-05   7
  9 1   5153.16036     1   3   1   1  2 e  1.613E-04   5
  9 1   5286.04297     2   1   1   1  2 e  1.128E-04   7
  9 1   5454.40232     3   3   1   0  2 e  1.141E-04   2
  9 1   5455.09488     0   2   0   2  2 e  9.592E-05   6
  9 1   5461.09162     0   2   2   2  2 e  1.259E-04   4
  9 1   5592.58413     1   0   0   2  2 e  1.057E-04   6
  9 1   5593.11087     4   1   1   0  2 e  1.141E-04   2
  9 1   5705.15976     2   5   1   0  2 e  5.164E-06   6
  9 1   5705.95493     1   4   0   1  2 e  1.006E-04   3
  9 1   5712.97197     1   4   2   1  2 e  1.725E-04   2
  9 1   5846.09886     1   4   0   1  2 e  4.148E-04   7
  9 1   5856.21237     2   2   2   1  2 e  1.725E-04   2
  9 1   5951.62338     3   0   0   1  2 e  9.387E-05   6
  9 1   5998.79023     0   3   1   2  2 e  1.520E-04   1
  9 1   6010.29754     0   3   3   2  2 e  1.564E-04   3
  9 1   6014.80420     3   4   0   0  2 e  8.696E-05   2
  9 1   6145.59541     1   1   1   2  2 e  9.242E-05   4
  9 1   6159.06647     4   2   0   0  2 e  1.105E-04   4
  9 1   6169.89282     4   2   2   0  2 e  1.725E-04   2
  9 1   6277.78443     2   6   0   0  2 e  9.500E-05  10
  9 1   6296.43912     3   4   2   0  2 e  1.725E-04   2
  9 1   6359.93184     5   0   0   0  2 e  1.286E-03   6
  9 1   6407.30059     1   5   1   1  2 e  1.108E-04   5
  9 1   6483.69991     0   0   0   3  2 e  8.700E-05   8
  9 1   6527.94781     3   1   1   1  2 e  1.080E-04   3
  9 1   6537.86372     0   4   0   2  2 e  9.618E-05   1
  9 1   6690.98499     1   2   0   2  2 e  9.878E-05   6
  9 1   6698.51622     1   2   2   2  2 e  1.725E-04   2
  9 1   6726.82622     2   7   1   0  2 e  1.142E-04   2
  9 1   6811.99399     2   0   0   2  2 e  9.418E-05   8
  9 1   6855.96898     5   1   1   0  2 e  1.471E-04   2
  9 1   6960.28378     4   3   1   0  2 e  1.142E-04   4
  9 1   6960.58632     3   2   0   1  2 e  9.620E-05   1
  9 1   7018.68413     0   1   1   3  2 e  1.054E-04   3
  9 1   7077.84442     0   5   1   2  2 e  1.142E-04   2
  9 1   7088.77532     1   6   0   1  2 e  2.887E-05   3
  9 1   7102.23014     3   2   2   1  2 e  2.123E-04   1
  9 1   7180.16017     4   0   0   1  2 e  1.040E-04   6
  9 1   7369.91207     2   1   1   2  2 e  1.142E-04   2
  9 1   7421.24361     5   2   0   0  2 e  8.749E-05   1
  9 1   7529.05951     6   0   0   0  2 e  8.860E-05   5
  9 1   7548.54585     0   2   0   3  2 e  9.350E-05   7
  9 1   7554.19761     0   2   2   3  2 e  1.735E-04   3
  9 1   7555.09837     4   4   2   0  2 e  1.726E-04   2
  9 1   7604.25826     5   2   0   0  2 e  8.821E-05   5
  9 1   7652.12043     4   1   1   1  2 e  1.521E-04   1
  9 1   7687.39108     1   0   0   3  2 e  8.942E-05   5
  9 1   7761.95531     4   1   1   1  2 e  1.143E-04   4
  9 1   7917.26389     1   4   0   2  2 e  1.166E-03   4
  9 1   8022.16020     3   0   0   2  2 e  8.716E-05   4
  9 1   8079.27200     0   3   1   3  2 e  5.593E-04   1
  9 1   8090.12321     0   3   3   3  2 e  2.379E-03   2
  9 1   8205.62902     4   2   0   1  2 e  8.762E-05   1
  9 1   8209.24905     5   3   1   0  2 e  3.550E-04   1
  9 1   8227.09628     1   1   1   3  2 e  1.139E-04   5
  9 1   8321.63135     2   6   0   1  2 e  8.721E-05   2
  9 1   8401.34325     5   0   0   1  2 e  8.722E-05   6
  9 1   8465.86302     1   5   1   2  2 e  1.473E-04   1
  9 1   8575.01546     0   0   0   4  2 e  8.810E-05   7
  9 1   8585.42071     3   1   1   2  2 e  1.473E-04   1
  9 1   8766.86490     1   2   2   3  2 e  4.270E-04   1
  9 1   8881.19034     2   0   0   3  2 e  9.914E-05   3
  9 1   9096.52725     0   1   1   4  2 e  1.259E-04   2
  9 1   9613.34574     0   2   0   4  2 e  2.442E-04   1
  9 1   9618.66673     0   2   2   4  2 e  1.727E-04   2
  9 1  12672.10880     0   0   0   6  2 e  8.821E-05   2
  9 1  13167.06307     0   1   1   6  2 e  1.154E-04   2
  9 2    613.22484     0   1   1   0  1 f  1.115E-04 129
  9 2   1188.83220     0   2   2   0  1 f  1.627E-04  50
  9 2   1751.92346     0   3   1   0  1 f  2.489E-04   9
  9 2   1764.62102     0   3   3   0  1 f  2.852E-03   2
  9 2   1897.82452     1   1   1   0  1 f  1.513E-04  18
  9 2   2477.24286     1   2   2   0  1 f  1.989E-04   9
  9 2   2777.09201     0   1   1   1  1 f  1.354E-04  11
  9 2   2881.34600     0   5   1   0  1 f  9.885E-05   4
  9 2   3041.05713     1   3   1   0  1 f  1.369E-04   8
  9 2   3174.45833     2   1   1   0  1 f  1.127E-04  10
  9 2   3339.30998     0   2   2   1  1 f  1.742E-04   9
  9 2   3447.27918     0   6   2   0  1 f  1.606E-04   2
  9 2   3613.54735     1   4   2   0  1 f  1.452E-04   3
  9 2   3757.79450     2   2   2   0  1 f  1.896E-04   5
  9 2   3889.77390     0   3   1   1  1 f  1.066E-04   9
  9 2   3901.80577     0   3   3   1  1 f  1.452E-04   3
  9 2   4035.90753     1   1   1   1  1 f  9.934E-05   8
  9 2   4172.65619     2   3   1   0  1 f  1.990E-04   4
  9 2   4321.53796     1   5   1   0  1 f  1.126E-04   5
  9 2   4443.46429     3   1   1   0  1 f  1.030E-04   4
  9 2   4447.15218     0   4   2   1  1 f  1.452E-04   3
  9 2   4602.00605     1   2   2   1  1 f  1.534E-04   7
  9 2   4896.12112     0   8   2   0  1 f  1.607E-04   2
  9 2   4912.26241     0   1   1   2  1 f  1.051E-04   7
  9 2   4994.02965     0   5   1   1  1 f  1.990E-04   4
  9 2   5030.76072     3   2   2   0  1 f  1.607E-04   2
  9 2   5153.30778     1   3   1   1  1 f  1.990E-04   4
  9 2   5286.13032     2   1   1   1  1 f  1.132E-04   6
  9 2   5454.63615     3   3   1   0  1 f  1.210E-04   2
  9 2   5461.09054     0   2   2   2  1 f  1.208E-04   4
  9 2   5593.28625     4   1   1   0  1 f  1.210E-04   2
  9 2   5705.28191     2   5   1   0  1 f  1.848E-04   3
  9 2   5712.97112     1   4   2   1  1 f  1.607E-04   2
  9 2   5856.21152     2   2   2   1  1 f  1.607E-04   2
  9 2   5998.92390     0   3   1   2  1 f  1.211E-04   2
  9 2   6010.29940     0   3   3   2  1 f  2.139E-04   1
  9 2   6145.67191     1   1   1   2  1 f  1.013E-04   3
  9 2   6169.89197     4   2   2   0  1 f  1.607E-04   2
  9 2   6407.46963     1   5   1   1  1 f  1.211E-04   4
  9 2   6528.04704     3   1   1   1  1 f  1.218E-04   3
  9 2   6727.07576     2   7   1   0  1 f  1.479E-04   1
  9 2   6856.15852     5   1   1   0  1 f  1.420E-04   2
  9 2   6960.43305     4   3   1   0  1 f  1.212E-04   4
  9 2   7018.75139     0   1   1   3  1 f  1.015E-04   3
  9 2   7078.04165     0   5   1   2  1 f  1.420E-04   1
  9 2   7369.99996     2   1   1   2  1 f  1.480E-04   1
  9 2   7555.09752     4   4   2   0  1 f  1.608E-04   2
  9 2   7652.28755     4   1   1   1  1 f  1.212E-04   2
  9 2   7762.07016     4   1   1   1  1 f  1.480E-04   1
  9 2   8079.40394     0   3   1   3  1 f  4.765E-04   1
  9 2   8090.12229     0   3   3   3  1 f  4.282E-03   2
  9 2   8209.42504     5   3   1   0  1 f  5.287E-04   1
  9 2   8227.17094     1   1   1   3  1 f  1.188E-04   5
  9 2   8466.01596     1   5   1   2  1 f  1.481E-04   1
  9 2   8585.50985     3   1   1   2  1 f  1.481E-04   1
  9 2   9096.58642     0   1   1   4  1 f  1.422E-04   2
  9 2  13167.15055     0   1   1   6  1 f  1.429E-04   1
 10 1    621.62246     0   1   1   0  1 f  1.151E-04 123
 10 1   1197.23204     0   2   2   0  1 f  1.478E-04  55
 10 1   1760.34487     0   3   1   0  1 f  2.567E-04   8
 10 1   1773.03229     0   3   3   0  1 f  3.445E-03   2
 10 1   1906.18712     1   1   1   0  1 f  1.411E-04  17
 10 1   2485.60783     1   2   2   0  1 f  2.020E-04  10
 10 1   2785.42375     0   1   1   1  1 f  1.298E-04  13
 10 1   2889.78861     0   5   1   0  1 f  1.087E-04   2
 10 1   3049.44306     1   3   1   0  1 f  1.329E-04   8
 10 1   3064.71799     1   3   3   0  1 f  1.703E-04   2
 10 1   3182.78713     2   1   1   0  1 f  1.063E-04  11
 10 1   3347.64377     0   2   2   1  1 f  1.272E-04   9
 10 1   3621.92616     1   4   2   0  1 f  1.543E-04   3
 10 1   3766.12627     2   2   2   0  1 f  1.266E-04   4
 10 1   3898.13080     0   3   1   1  1 f  1.246E-04   5
 10 1   3910.15171     0   3   3   1  1 f  1.543E-04   3
 10 1   4044.20414     1   1   1   1  1 f  9.979E-05   8
 10 1   4181.06234     2   3   1   0  1 f  1.225E-04   2
 10 1   4329.88923     1   5   1   0  1 f  1.272E-04   7
 10 1   4451.76096     3   1   1   0  1 f  1.186E-04   7
 10 1   4455.50418     0   4   2   1  1 f  1.543E-04   3
 10 1   4610.30660     1   2   2   1  1 f  1.177E-04   6
 10 1   4904.46496     0   8   2   0  1 f  1.703E-04   2
 10 1   4920.52811     0   1   1   2  1 f  1.193E-04   7
 10 1   5002.40884     0   5   1   1  1 f  2.124E-04   4
 10 1   5039.05911     3   2   2   0  1 f  1.703E-04   2
 10 1   5161.62847     1   3   1   1  1 f  2.124E-04   4
 10 1   5294.39261     2   1   1   1  1 f  1.198E-04   6
 10 1   5463.00519     3   3   1   0  1 f  1.225E-04   2
 10 1   5469.36081     0   2   2   2  1 f  1.172E-04   5
 10 1   5601.60154     4   1   1   0  1 f  1.225E-04   2
 10 1   5713.54825     2   5   1   0  1 f  2.771E-04   4
 10 1   5721.28726     1   4   2   1  1 f  1.703E-04   2
 10 1   5864.48026     2   2   2   1  1 f  1.703E-04   2
 10 1   6007.21679     0   3   1   2  1 f  1.225E-04   2
 10 1   6018.57894     0   3   3   2  1 f  2.123E-04   1
 10 1   6153.90237     1   1   1   2  1 f  1.044E-04   3
 10 1   6178.19736     4   2   2   0  1 f  1.704E-04   2
 10 1   6415.76239     1   5   1   1  1 f  1.225E-04   4
 10 1   6536.27826     3   1   1   1  1 f  1.212E-04   4
 10 1   6735.40744     2   7   1   0  1 f  1.558E-04   1
 10 1   6864.43794     5   1   1   0  1 f  1.558E-04   2
 10 1   6968.67418     4   3   1   0  1 f  1.225E-04   4
 10 1   7026.95137     0   1   1   3  1 f  1.035E-04   7
 10 1   7086.36084     0   5   1   2  1 f  1.558E-04   1
 10 1   7378.19364     2   1   1   2  1 f  1.225E-04   2
 10 1   7563.33616     4   4   2   0  1 f  1.704E-04   2
 10 1   7660.53625     4   1   1   1  1 f  1.362E-04   1
 10 1   7770.27209     4   1   1   1  1 f  1.226E-04   2
 10 1   8087.63125     0   3   1   3  1 f  3.748E-04   2
 10 1   8098.33802     0   3   3   3  1 f  1.947E-03   2
 10 1   8217.64716     5   3   1   0  1 f  2.513E-04   2
 10 1   8235.33526     1   1   1   3  1 f  1.212E-04   4
 10 1   8474.23754     1   5   1   2  1 f  1.226E-04   2
 10 1   8593.67769     3   1   1   2  1 f  1.226E-04   2
 10 1   9104.72201     0   1   1   4  1 f  1.217E-04   3
 10 1  13175.14545     0   1   1   6  1 f  1.372E-04   1
 10 2     46.08572     0   0   0   0  2 e  8.995E-05 217
 10 2    621.53332     0   1   1   0  2 e  1.088E-04 146
 10 2   1190.52118     0   2   0   0  2 e  1.236E-04  52
 10 2   1197.23314     0   2   2   0  2 e  1.517E-04  64
 10 2   1326.23597     1   0   0   0  2 e  8.745E-05  46
 10 2   1760.17300     0   3   1   0  2 e  2.925E-04   8
 10 2   1773.03201     0   3   3   0  2 e  2.031E-03   4
 10 2   1906.08905     1   1   1   0  2 e  1.356E-04  24
 10 2   2223.37661     0   0   0   1  2 e  8.666E-05  18
 10 2   2324.46198     0   4   0   0  2 e  1.849E-04   5
 10 2   2477.30906     1   2   0   0  2 e  1.306E-04  14
 10 2   2485.60844     1   2   2   0  2 e  1.639E-04  10
 10 2   2598.08889     2   0   0   0  2 e  8.656E-05  17
 10 2   2785.33648     0   1   1   1  2 e  1.301E-04  14
 10 2   2889.53547     0   5   1   0  2 e  9.535E-05   4
 10 2   3049.25908     1   3   1   0  2 e  1.106E-04  12
 10 2   3064.71887     1   3   3   0  2 e  1.776E-04   2
 10 2   3182.67775     2   1   1   0  2 e  1.027E-04  14
 10 2   3341.29222     0   2   0   1  2 e  1.020E-04  10
 10 2   3347.64482     0   2   2   1  2 e  1.178E-04  10
 10 2   3449.91706     0   6   0   0  2 e  1.752E-04   2
 10 2   3477.70821     1   0   0   1  2 e  8.665E-05  11
 10 2   3614.58080     2   2   0   0  2 e  1.852E-04   9
 10 2   3621.92821     1   4   2   0  2 e  1.524E-04   3
 10 2   3755.59940     1   4   0   0  2 e  9.885E-05   9
 10 2   3766.12652     2   2   2   0  2 e  1.200E-04   4
 10 2   3861.96063     3   0   0   0  2 e  1.040E-04   6
 10 2   3897.96224     0   3   1   1  2 e  1.030E-04  11
 10 2   3910.15193     0   3   3   1  2 e  1.524E-04   3
 10 2   4044.10861     1   1   1   1  2 e  9.314E-05  12
 10 2   4180.79482     2   3   1   0  2 e  1.886E-04   4
 10 2   4194.84314     1   5   3   0  2 e  1.427E-03   2
 10 2   4329.68988     1   5   1   0  2 e  1.227E-04   4
 10 2   4371.97033     0   0   0   2  2 e  9.466E-05  12
 10 2   4449.64873     0   4   0   1  2 e  1.530E-04   7
 10 2   4451.63497     3   1   1   0  2 e  1.234E-04   8
 10 2   4455.50494     0   4   2   1  2 e  3.683E-04   4
 10 2   4602.39542     1   2   0   1  2 e  9.737E-05  12
 10 2   4610.30636     1   2   2   1  2 e  1.226E-04   5
 10 2   4723.11050     2   0   0   1  2 e  1.042E-04  15
 10 2   4741.39801     0   8   0   0  2 e  8.760E-05   1
 10 2   4895.61607     3   2   0   0  2 e  1.089E-04   5
 10 2   4904.46584     0   8   2   0  2 e  1.776E-04   2
 10 2   4920.44293     0   1   1   2  2 e  1.233E-04   7
 10 2   5002.16197     0   5   1   1  2 e  1.886E-04   4
 10 2   5025.28198     2   4   0   0  2 e  1.019E-04   8
 10 2   5039.05999     3   2   2   0  2 e  1.776E-04   2
 10 2   5118.37039     4   0   0   0  2 e  1.032E-04   7
 10 2   5161.44953     1   3   1   1  2 e  1.886E-04   4
 10 2   5294.28586     2   1   1   1  2 e  1.071E-04   7
 10 2   5462.72032     3   3   1   0  2 e  1.226E-04   2
 10 2   5463.36212     0   2   0   2  2 e  9.993E-05   7
 10 2   5469.36139     0   2   2   2  2 e  1.166E-04   5
 10 2   5600.79241     1   0   0   2  2 e  1.079E-04   6
 10 2   5601.38717     4   1   1   0  2 e  1.226E-04   2
 10 2   5713.39951     4   1   1   0  2 e  1.485E-04   2
 10 2   5714.26589     1   4   0   1  2 e  1.142E-04   4
 10 2   5721.28814     1   4   2   1  2 e  1.776E-04   2
 10 2   5854.35785     1   4   0   1  2 e  4.294E-04   7
 10 2   5864.48114     2   2   2   1  2 e  1.776E-04   2
 10 2   5959.82617     3   0   0   1  2 e  1.039E-04   6
 10 2   6007.05407     0   3   1   2  2 e  1.227E-04   2
 10 2   6018.57797     0   3   3   2  2 e  1.524E-04   3
 10 2   6023.14987     3   4   0   0  2 e  8.682E-05   2
 10 2   6153.80872     1   1   1   2  2 e  9.534E-05   4
 10 2   6167.36449     4   2   0   0  2 e  1.114E-04   5
 10 2   6178.19824     4   2   2   0  2 e  1.776E-04   2
 10 2   6286.03273     2   6   0   0  2 e  1.023E-04   7
 10 2   6304.70634     3   4   2   0  2 e  1.776E-04   2
 10 2   6368.13912     5   0   0   0  2 e  8.100E-04   7
 10 2   6415.55945     1   5   1   1  2 e  1.187E-04   5
 10 2   6491.87823     0   0   0   3  2 e  8.687E-05   8
 10 2   6536.15563     3   1   1   1  2 e  1.169E-04   5
 10 2   6546.14652     0   4   0   2  2 e  9.267E-05   1
 10 2   6699.21528     1   2   0   2  2 e  1.048E-04   8
 10 2   6706.75110     1   2   2   2  2 e  2.139E-04   1
 10 2   6735.10457     2   7   1   0  2 e  1.227E-04   2
 10 2   6820.16560     2   0   0   2  2 e  1.028E-04   8
 10 2   6864.20708     5   1   1   0  2 e  1.376E-04   2
 10 2   6968.49246     4   3   1   0  2 e  1.227E-04   4
 10 2   6968.88862     3   2   0   1  2 e  8.692E-05   2
 10 2   7026.86968     0   1   1   3  2 e  1.026E-04   7
 10 2   7086.11680     0   5   1   2  2 e  1.563E-04   1
 10 2   7096.99778     2   4   0   1  2 e  5.312E-04   4
 10 2   7110.46318     3   2   2   1  2 e  2.202E-04   1
 10 2   7188.33048     4   0   0   1  2 e  1.029E-04   5
 10 2   7378.08812     2   1   1   2  2 e  1.227E-04   2
 10 2   7429.50289     5   2   0   0  2 e  8.699E-05   2
 10 2   7537.26729     6   0   0   0  2 e  8.763E-05   4
 10 2   7556.74784     0   2   0   3  2 e  1.140E-04   9
 10 2   7562.40289     0   2   2   3  2 e  1.776E-04   2
 10 2   7563.33704     4   4   2   0  2 e  1.776E-04   2
 10 2   7612.44259     5   2   0   0  2 e  8.789E-05   7
 10 2   7660.33022     4   1   1   1  2 e  1.227E-04   2
 10 2   7695.53319     1   0   0   3  2 e  9.753E-05   9
 10 2   7770.12866     4   1   1   1  2 e  1.220E-04   3
 10 2   7925.45739     2   2   0   2  2 e  8.366E-04   6
 10 2   8030.29601     3   0   0   2  2 e  8.708E-05   4
 10 2   8087.46678     0   3   1   3  2 e  4.987E-04   1
 10 2   8098.33762     0   3   3   3  2 e  1.427E-03   2
 10 2   8213.86310     4   2   0   1  2 e  8.712E-05   2
 10 2   8217.42965     5   3   1   0  2 e  3.108E-04   2
 10 2   8235.24393     1   1   1   3  2 e  1.217E-04   5
 10 2   8329.81367     2   6   0   1  2 e  8.666E-05   3
 10 2   8409.48563     5   0   0   1  2 e  8.715E-05   6
 10 2   8474.05373     1   5   1   2  2 e  1.378E-04   1
 10 2   8583.12775     0   0   0   4  2 e  8.720E-05   8
 10 2   8593.56001     3   1   1   2  2 e  1.228E-04   2
 10 2   8767.82949     1   2   0   3  2 e  4.969E-04   1
 10 2   8775.03294     1   2   2   3  2 e  4.023E-04   2
 10 2   8889.29491     2   0   0   3  2 e  8.809E-05   1
 10 2   9104.64219     0   1   1   4  2 e  1.221E-04   3
 10 2   9621.48274     0   2   0   4  2 e  2.396E-04   1
 10 2  12680.08767     0   0   0   6  2 e  8.828E-05   2
 10 2  13175.05947     0   1   1   6  2 e  1.234E-04   2
 11 1     55.30252     0   0   0   0  2 e  8.837E-05 220
 11 1    630.75283     0   1   1   0  2 e  1.180E-04 148
 11 1   1199.75804     0   2   0   0  2 e  1.395E-04  55
 11 1   1206.47328     0   2   2   0  2 e  1.552E-04  57
 11 1   1335.41159     1   0   0   0  2 e  9.518E-05  51
 11 1   1769.40178     0   3   1   0  2 e  2.470E-04  12
 11 1   1782.28172     0   3   3   0  2 e  1.109E-03   5
 11 1   1915.26811     1   1   1   0  2 e  1.475E-04  20
 11 1   2232.51994     0   0   0   1  2 e  9.240E-05  14
 11 1   2333.71420     0   4   0   0  2 e  9.295E-05   4
 11 1   2339.89685     0   4   2   0  2 e  6.144E-04   2
 11 1   2486.50564     1   2   0   0  2 e  9.590E-05  14
 11 1   2494.81043     1   2   2   0  2 e  2.237E-04  10
 11 1   2607.22443     2   0   0   0  2 e  9.210E-05  15
 11 1   2794.48362     0   1   1   1  2 e  1.152E-04  14
 11 1   2898.77165     0   5   1   0  2 e  1.022E-04   3
 11 1   3058.44689     1   3   1   0  2 e  1.155E-04  12
 11 1   3073.93247     1   3   3   0  2 e  1.767E-04   2
 11 1   3191.81656     2   1   1   0  2 e  1.025E-04  12
 11 1   3350.45759     0   2   0   1  2 e  1.146E-04  10
 11 1   3356.81375     0   2   2   1  2 e  1.201E-04  10
 11 1   3464.97515     0   6   2   0  2 e  1.767E-04   2
 11 1   3486.81049     1   0   0   1  2 e  9.560E-05  11
 11 1   3623.79169     2   2   0   0  2 e  1.018E-04   8
 11 1   3631.14360     1   4   2   0  2 e  1.729E-04   2
 11 1   3764.75533     1   4   0   0  2 e  9.905E-05   9
 11 1   3775.29087     2   2   2   0  2 e  1.901E-04   5
 11 1   3871.05736     3   0   0   0  2 e  1.081E-04   6
 11 1   3907.12048     0   3   1   1  2 e  1.027E-04  10
 11 1   3919.33227     0   3   3   1  2 e  4.607E-04   3
 11 1   4053.21535     1   1   1   1  2 e  9.622E-05  13
 11 1   4189.98771     2   3   1   0  2 e  2.134E-04   3
 11 1   4204.06942     1   5   3   0  2 e  1.657E-03   2
 11 1   4338.83534     1   5   1   0  2 e  1.288E-04   5
 11 1   4381.04014     0   0   0   2  2 e  9.620E-05  12
 11 1   4458.83146     0   4   0   1  2 e  2.150E-04   7
 11 1   4460.73534     3   1   1   0  2 e  9.772E-05   6
 11 1   4464.69211     0   4   2   1  2 e  2.318E-04   3
 11 1   4611.52052     1   2   0   1  2 e  1.284E-04  13
 11 1   4619.43764     1   2   2   1  2 e  1.456E-04   8
 11 1   4732.17235     2   0   0   1  2 e  1.328E-04  15
 11 1   4750.62017     0   8   0   0  2 e  9.288E-05   2
 11 1   4904.78636     3   2   0   0  2 e  1.189E-04   4
 11 1   4913.64034     0   8   2   0  2 e  1.767E-04   2
 11 1   4929.51753     0   1   1   2  2 e  1.104E-04   7
 11 1   5011.33013     0   5   1   1  2 e  2.224E-04   4
 11 1   5034.39738     2   4   0   0  2 e  1.021E-04   6
 11 1   5048.18789     3   2   2   0  2 e  1.767E-04   2
 11 1   5127.43021     4   0   0   0  2 e  1.047E-04   7
 11 1   5170.56759     1   3   1   1  2 e  1.794E-04   4
 11 1   5303.35347     2   1   1   1  2 e  1.080E-04   9
 11 1   5471.86941     3   3   1   0  2 e  1.169E-04   2
 11 1   5472.45563     0   2   0   2  2 e  9.891E-05   7
 11 1   5478.45861     0   2   2   2  2 e  1.262E-04   4
 11 1   5609.82130     1   0   0   2  2 e  1.264E-04   5
 11 1   5610.49076     4   1   1   0  2 e  1.169E-04   2
 11 1   5722.46335     2   5   1   0  2 e  2.066E-05   6
 11 1   5723.40789     1   4   0   1  2 e  1.081E-04   4
 11 1   5730.43524     1   4   2   1  2 e  1.767E-04   2
 11 1   5863.44300     1   4   0   1  2 e  8.332E-05   8
 11 1   5873.57634     2   2   2   1  2 e  1.767E-04   2
 11 1   5968.84905     3   0   0   1  2 e  1.052E-04   6
 11 1   6016.14096     0   3   1   2  2 e  1.169E-04   2
 11 1   6027.68843     0   3   3   2  2 e  1.568E-04   3
 11 1   6032.32877     3   4   0   0  2 e  9.293E-05   2
 11 1   6162.84256     1   1   1   2  2 e  9.694E-05   4
 11 1   6176.49072     4   2   0   0  2 e  1.137E-04   4
 11 1   6187.33454     4   2   2   0  2 e  1.767E-04   2
 11 1   6295.10602     2   6   0   0  2 e  1.037E-04   9
 11 1   6313.79949     3   4   2   0  2 e  1.767E-04   2
 11 1   6377.16736     5   0   0   0  2 e  9.966E-04   6
 11 1   6424.64095     1   5   1   1  2 e  1.140E-04   5
 11 1   6500.87487     0   0   0   3  2 e  9.296E-05   8
 11 1   6545.18475     3   1   1   1  2 e  1.120E-04   4
 11 1   6555.25871     0   4   0   2  2 e  9.606E-05   1
 11 1   6708.26880     1   2   0   2  2 e  1.064E-04   7
 11 1   6715.80944     1   2   2   2  2 e  1.767E-04   2
 11 1   6744.20892     2   7   1   0  2 e  1.471E-04   1
 11 1   6829.15397     2   0   0   2  2 e  1.100E-04   6
 11 1   6873.26726     5   1   1   0  2 e  1.170E-04   4
 11 1   6977.52102     4   3   1   0  2 e  1.471E-04   1
 11 1   6978.01261     3   2   0   1  2 e  9.611E-05   1
 11 1   7035.86829     0   1   1   3  2 e  1.001E-04   8
 11 1   7095.21732     0   5   1   2  2 e  1.471E-04   1
 11 1   7106.04113     2   4   0   1  2 e  1.732E-05   4
 11 1   7119.51834     3   2   2   1  2 e  1.767E-04   2
 11 1   7197.31649     4   0   0   1  2 e  1.118E-04   6
 11 1   7387.08411     2   1   1   2  2 e  1.170E-04   2
 11 1   7438.58554     5   2   0   0  2 e  9.304E-05   2
 11 1   7546.29627     6   0   0   0  2 e  9.332E-05   5
 11 1   7565.77015     0   2   0   3  2 e  1.176E-04   6
 11 1   7571.42669     0   2   2   3  2 e  1.767E-04   4
 11 1   7572.39934     4   4   2   0  2 e  1.767E-04   2
 11 1   7621.44559     5   2   0   0  2 e  9.291E-05   5
 11 1   7669.36622     4   1   1   1  2 e  1.472E-04   1
 11 1   7704.48811     1   0   0   3  2 e  1.011E-04   8
 11 1   7779.12151     4   1   1   1  2 e  1.171E-04   2
 11 1   7934.46997     2   2   0   2  2 e  5.835E-04   6
 11 1   8039.24504     3   0   0   2  2 e  9.312E-05   4
 11 1   8096.48558     0   3   1   3  2 e  4.057E-04   2
 11 1   8107.37685     0   3   3   3  2 e  1.657E-03   2
 11 1   8222.92036     4   2   0   1  2 e  9.630E-05   1
 11 1   8226.42719     5   3   1   0  2 e  1.909E-04   2
 11 1   8244.20575     1   1   1   3  2 e  1.490E-04   3
 11 1   8338.81572     2   6   0   1  2 e  9.316E-05   4
 11 1   8418.44128     5   0   0   1  2 e  9.317E-05   6
 11 1   8483.05752     1   5   1   2  2 e  1.473E-04   1
 11 1   8592.05037     0   0   0   4  2 e  9.385E-05   7
 11 1   8776.80106     1   2   0   3  2 e  6.734E-04   1
 11 1   8784.02044     1   2   2   3  2 e  4.420E-04   1
 11 1   8898.20845     2   0   0   3  2 e  9.298E-05   3
 11 1   9113.57083     0   1   1   4  2 e  1.173E-04   4
 11 1   9630.43045     0   2   0   4  2 e  2.442E-04   1
 11 1   9635.76126     0   2   2   4  2 e  1.768E-04   2
 11 1  12688.86262     0   0   0   6  2 e  9.410E-05   2
 11 1  13183.84656     0   1   1   6  2 e  1.182E-04   2
 11 2    630.85965     0   1   1   0  1 f  1.214E-04 130
 11 2   1206.47212     0   2   2   0  1 f  1.849E-04  51
 11 2   1769.60804     0   3   1   0  1 f  2.306E-04   8
 11 2   1782.28302     0   3   3   0  1 f  9.754E-04   3
 11 2   1915.38580     1   1   1   0  1 f  1.512E-04  18
 11 2   2494.80912     1   2   2   0  1 f  1.252E-04   7
 11 2   2794.58848     0   1   1   1  1 f  1.177E-04  14
 11 2   2899.07357     0   5   1   0  1 f  1.114E-04   3
 11 2   3058.66774     1   3   1   0  1 f  1.289E-04   8
 11 2   3073.93106     1   3   3   0  1 f  1.645E-04   2
 11 2   3191.94819     2   1   1   0  1 f  1.057E-04  12
 11 2   3356.81226     0   2   2   1  1 f  1.631E-04  10
 11 2   3464.97374     0   6   2   0  1 f  1.645E-04   2
 11 2   3631.14015     1   4   2   0  1 f  1.508E-04   3
 11 2   3775.28941     2   2   2   0  1 f  1.515E-04   5
 11 2   3907.32319     0   3   1   1  1 f  1.094E-04   9
 11 2   3919.33165     0   3   3   1  1 f  4.398E-04   3
 11 2   4053.33009     1   1   1   1  1 f  9.971E-05   8
 11 2   4190.30900     2   3   1   0  1 f  2.316E-04   4
 11 2   4339.07411     1   5   1   0  1 f  1.336E-04   6
 11 2   4460.88719     3   1   1   0  1 f  1.080E-04   7
 11 2   4464.69021     0   4   2   1  1 f  1.646E-04   2
 11 2   4619.43637     1   2   2   1  1 f  1.672E-04   7
 11 2   4913.63893     0   8   2   0  1 f  1.646E-04   2
 11 2   4929.62021     0   1   1   2  1 f  1.209E-04   7
 11 2   5011.62621     0   5   1   1  1 f  2.262E-04   3
 11 2   5048.18648     3   2   2   0  1 f  1.646E-04   2
 11 2   5170.78275     1   3   1   1  1 f  1.195E-04   2
 11 2   5303.48115     2   1   1   1  1 f  1.054E-04   4
 11 2   5472.21115     3   3   1   0  1 f  1.355E-04   1
 11 2   5478.45680     0   2   2   2  1 f  1.152E-04   5
 11 2   5610.74820     4   1   1   0  1 f  1.195E-04   2
 11 2   5722.64211     2   5   1   0  1 f  6.813E-04   3
 11 2   5730.43383     1   4   2   1  1 f  1.646E-04   2
 11 2   5873.57493     2   2   2   1  1 f  1.646E-04   2
 11 2   6016.33890     0   3   1   2  1 f  1.196E-04   2
 11 2   6027.68898     0   3   3   2  1 f  2.202E-04   1
 11 2   6162.95564     1   1   1   2  1 f  1.030E-04   3
 11 2   6187.33313     4   2   2   0  1 f  1.646E-04   2
 11 2   6424.88330     1   5   1   1  1 f  1.196E-04   4
 11 2   6545.33108     3   1   1   1  1 f  1.192E-04   4
 11 2   6744.57265     2   7   1   0  1 f  1.196E-04   2
 11 2   6873.54731     5   1   1   0  1 f  1.191E-04   3
 11 2   6977.73918     4   3   1   0  1 f  1.191E-04   3
 11 2   7035.97020     0   1   1   3  1 f  1.023E-04   7
 11 2   7095.50700     0   5   1   2  1 f  1.196E-04   2
 11 2   7387.20925     2   1   1   2  1 f  1.197E-04   2
 11 2   7572.39793     4   4   2   0  1 f  1.647E-04   2
 11 2   7669.61305     4   1   1   1  1 f  1.197E-04   2
 11 2   7779.29460     4   1   1   1  1 f  1.197E-04   2
 11 2   8096.67998     0   3   1   3  1 f  4.224E-04   2
 11 2   8107.37729     0   3   3   3  1 f  2.211E-03   2
 11 2   8226.68767     5   3   1   0  1 f  4.054E-04   1
 11 2   8244.31609     1   1   1   3  1 f  1.297E-04   4
 11 2   9113.67045     0   1   1   4  1 f  1.199E-04   4
 11 2  13183.95355     0   1   1   6  1 f  1.362E-04   1
 12 1    640.93655     0   1   1   0  1 f  1.131E-04 130
 12 1   1216.55183     0   2   2   0  1 f  1.599E-04  53
 12 1   1779.71409     0   3   1   0  1 f  3.065E-04   6
 12 1   1792.37529     0   3   3   0  1 f  7.715E-04   3
 12 1   1925.42067     1   1   1   0  1 f  1.615E-04  19
 12 1   2504.84671     1   2   2   0  1 f  1.541E-04  12
 12 1   2804.58607     0   1   1   1  1 f  1.216E-04  14
 12 1   2909.20530     0   5   1   0  1 f  1.235E-04   2
 12 1   3068.73068     1   3   1   0  1 f  1.358E-04   9
 12 1   3083.98185     1   3   3   0  1 f  2.018E-04   1
 12 1   3201.94266     2   1   1   0  1 f  1.158E-04  10
 12 1   3366.81417     0   2   2   1  1 f  1.945E-04  10
 12 1   3475.08551     0   6   2   0  1 f  1.744E-04   2
 12 1   3641.19589     1   4   2   0  1 f  1.591E-04   3
 12 1   3785.28570     2   2   2   0  1 f  2.329E-04   4
 12 1   3917.35150     0   3   1   1  1 f  1.123E-04   8
 12 1   3929.34674     0   3   3   1  1 f  3.754E-04   4
 12 1   4063.28544     1   1   1   1  1 f  1.055E-04   7
 12 1   4200.39617     2   3   1   0  1 f  2.039E-04   4
 12 1   4349.09384     1   5   1   0  1 f  1.243E-04   6
 12 1   4470.84246     3   1   1   0  1 f  1.153E-04   8
 12 1   4629.39499     1   2   2   1  1 f  1.777E-04   6
 12 1   4923.64902     0   8   2   0  1 f  2.018E-04   1
 12 1   4939.53813     0   1   1   2  1 f  1.213E-04   7
 12 1   5021.68062     0   5   1   1  1 f  2.039E-04   4
 12 1   5058.14392     3   2   2   0  1 f  2.018E-04   1
 12 1   5180.76794     1   3   1   1  1 f  1.235E-04   2
 12 1   5313.39561     2   1   1   1  1 f  9.596E-05   1
 12 1   5482.25293     3   3   1   0  1 f  1.355E-04   1
 12 1   5488.38012     0   2   2   2  1 f  1.209E-04   5
 12 1   5620.72574     4   1   1   0  1 f  1.235E-04   2
 12 1   5732.56267     4   1   1   0  1 f  3.753E-04   4
 12 1   5740.41169     1   4   2   1  1 f  2.317E-04   1
 12 1   5883.49590     2   2   2   1  1 f  1.745E-04   2
 12 1   6026.28804     0   3   1   2  1 f  1.236E-04   2
 12 1   6037.62674     0   3   3   2  1 f  2.227E-04   1
 12 1   6172.83130     1   1   1   2  1 f  1.074E-04   3
 12 1   6197.29982     4   2   2   0  1 f  2.019E-04   1
 12 1   6434.83137     1   5   1   1  1 f  1.236E-04   4
 12 1   6555.20639     3   1   1   1  1 f  1.242E-04   4
 12 1   6754.57024     2   7   1   0  1 f  1.236E-04   2
 12 1   6883.48135     5   1   1   0  1 f  1.238E-04   3
 12 1   6987.62858     4   3   1   0  1 f  1.236E-04   4
 12 1   7045.80978     0   1   1   3  1 f  1.091E-04   6
 12 1   7105.48565     0   5   1   2  1 f  1.362E-04   1
 12 1   7397.04344     2   1   1   2  1 f  1.237E-04   2
 12 1   7582.28315     4   4   2   0  1 f  1.746E-04   2
 12 1   7679.51415     4   1   1   1  1 f  1.362E-04   1
 12 1   7789.13460     4   1   1   1  1 f  1.237E-04   4
 12 1   8106.55332     0   3   1   3  1 f  5.316E-04   1
 12 1   8117.23802     0   3   3   3  1 f  1.300E-03   1
 12 1   8236.54959     5   3   1   0  1 f  2.047E-04   2
 12 1   8254.11184     1   1   1   3  1 f  1.373E-04   2
 12 1   8493.14753     1   5   1   2  1 f  1.357E-04   1
 12 1   8612.45533     3   1   1   2  1 f  1.238E-04   2
 12 1   9123.42880     0   1   1   4  1 f  1.358E-04   2
 12 1  13193.55923     0   1   1   6  1 f  1.365E-04   1
 12 2     65.35671     0   0   0   0  2 e  9.471E-05 220
 12 2    640.81019     0   1   1   0  2 e  1.125E-04 136
 12 2   1209.83416     0   2   0   0  2 e  9.473E-05  48
 12 2   1216.55354     0   2   2   0  2 e  1.575E-04  59
 12 2   1345.42164     1   0   0   0  2 e  9.857E-05  48
 12 2   1779.47016     0   3   1   0  2 e  2.821E-04  10
 12 2   1792.37469     0   3   3   0  2 e  1.260E-03   5
 12 2   1925.28132     1   1   1   0  2 e  1.271E-04  25
 12 2   2242.49452     0   0   0   1  2 e  9.047E-05  15
 12 2   2343.80664     0   4   0   0  2 e  1.947E-04   6
 12 2   2349.99649     0   4   2   0  2 e  9.846E-05   1
 12 2   2496.53847     1   2   0   0  2 e  1.708E-04  13
 12 2   2504.84863     1   2   2   0  2 e  1.911E-04  11
 12 2   2617.19045     2   0   0   0  2 e  9.103E-05  15
 12 2   2804.46223     0   1   1   1  2 e  1.343E-04  15
 12 2   2908.84698     0   5   1   0  2 e  1.050E-04   3
 12 2   3068.46912     1   3   1   0  2 e  1.191E-04  12
 12 2   3083.98109     1   3   3   0  2 e  1.692E-04   2
 12 2   3201.78655     2   1   1   0  2 e  1.052E-04  12
 12 2   3360.45569     0   2   0   1  2 e  1.355E-04   9
 12 2   3366.81584     0   2   2   1  2 e  1.133E-04  11
 12 2   3469.28776     0   6   0   0  2 e  1.684E-04   2
 12 2   3496.74044     1   0   0   1  2 e  9.178E-05  10
 12 2   3633.84003     2   2   0   0  2 e  2.049E-04   7
 12 2   3641.19930     1   4   2   0  2 e  1.656E-04   2
 12 2   3774.74385     1   4   0   0  2 e  1.045E-04  10
 12 2   3785.28809     2   2   2   0  2 e  1.425E-04   5
 12 2   3880.98053     3   0   0   0  2 e  1.105E-04   6
 12 2   3917.11246     0   3   1   1  2 e  1.076E-04  10
 12 2   3929.34734     0   3   3   1  2 e  2.811E-04   4
 12 2   4063.14999     1   1   1   1  2 e  1.014E-04  12
 12 2   4200.01559     2   3   1   0  2 e  2.049E-04   4
 12 2   4214.13354     1   5   3   0  2 e  1.294E-03   2
 12 2   4348.81261     1   5   1   0  2 e  1.196E-04   4
 12 2   4390.93412     0   0   0   2  2 e  1.087E-04   8
 12 2   4468.84775     0   4   0   1  2 e  1.912E-04   6
 12 2   4470.66362     3   1   1   0  2 e  1.179E-04   7
 12 2   4474.71626     0   4   2   1  2 e  5.458E-04   4
 12 2   4621.47445     1   2   0   1  2 e  1.184E-04  13
 12 2   4629.39710     1   2   2   1  2 e  1.284E-04   7
 12 2   4742.05785     2   0   0   1  2 e  1.080E-04  16
 12 2   4760.68002     0   8   0   0  2 e  9.253E-05   1
 12 2   4914.78800     3   2   0   0  2 e  1.142E-04   5
 12 2   4923.65018     0   8   2   0  2 e  2.202E-04   1
 12 2   4939.41731     0   1   1   2  2 e  1.166E-04   8
 12 2   5021.33014     0   5   1   1  2 e  2.049E-04   4
 12 2   5044.34116     2   4   0   0  2 e  1.067E-04   7
 12 2   5058.14508     3   2   2   0  2 e  2.202E-04   1
 12 2   5137.31392     4   0   0   0  2 e  1.063E-04   8
 12 2   5180.51335     1   3   1   1  2 e  2.049E-04   4
 12 2   5313.24499     2   1   1   1  2 e  1.282E-04   5
 12 2   5481.84955     3   3   1   0  2 e  1.196E-04   2
 12 2   5482.37513     0   2   0   2  2 e  1.070E-04   6
 12 2   5488.38245     0   2   2   2  2 e  1.157E-04   5
 12 2   5619.67079     1   0   0   2  2 e  1.185E-04   5
 12 2   5620.42185     4   1   1   0  2 e  1.196E-04   2
 12 2   5732.35032     2   5   1   0  2 e  1.150E-04   5
 12 2   5733.37984     1   4   0   1  2 e  1.144E-04   4
 12 2   5740.41376     1   4   2   1  2 e  1.692E-04   2
 12 2   5873.35376     1   4   0   1  2 e  1.389E-04   8
 12 2   5883.49766     2   2   2   1  2 e  1.692E-04   2
 12 2   5978.69184     3   0   0   1  2 e  1.059E-04   6
 12 2   6026.05545     0   3   1   2  2 e  1.196E-04   2
 12 2   6037.62635     0   3   3   2  2 e  1.487E-04   3
 12 2   6042.34148     3   4   0   0  2 e  9.167E-05   2
 12 2   6172.69854     1   1   1   2  2 e  9.779E-05   4
 12 2   6186.44837     4   2   0   0  2 e  1.120E-04   5
 12 2   6197.30098     4   2   2   0  2 e  2.202E-04   1
 12 2   6305.00338     2   6   0   0  2 e  1.041E-04  10
 12 2   6323.72066     3   4   2   0  2 e  1.692E-04   2
 12 2   6387.01607     5   0   0   0  2 e  7.270E-04   7
 12 2   6434.54773     1   5   1   1  2 e  1.138E-04   6
 12 2   6510.68876     0   0   0   3  2 e  9.168E-05   8
 12 2   6555.03377     3   1   1   1  2 e  1.177E-04   5
 12 2   6565.19973     0   4   0   2  2 e  9.806E-05   1
 12 2   6718.14449     1   2   0   2  2 e  1.063E-04   8
 12 2   6725.69088     1   2   2   2  2 e  2.202E-04   1
 12 2   6838.95946     2   0   0   2  2 e  1.119E-04   7
 12 2   6883.15150     5   1   1   0  2 e  1.197E-04   3
 12 2   6987.37135     4   3   1   0  2 e  1.376E-04   2
 12 2   6987.96313     3   2   0   1  2 e  9.171E-05   2
 12 2   7045.68952     0   1   1   3  2 e  9.934E-05   8
 12 2   7105.14183     0   5   1   2  2 e  1.376E-04   1
 12 2   7115.90704     2   4   0   1  2 e  3.060E-04   4
 12 2   7129.39946     3   2   2   1  2 e  1.692E-04   2
 12 2   7207.11933     4   0   0   1  2 e  1.060E-04   5
 12 2   7396.89725     2   1   1   2  2 e  1.197E-04   2
 12 2   7556.14495     6   0   0   0  2 e  9.243E-05   6
 12 2   7575.61123     0   2   0   3  2 e  1.086E-04   6
 12 2   7581.27212     0   2   2   3  2 e  1.692E-04   4
 12 2   7582.28491     4   4   2   0  2 e  1.692E-04   2
 12 2   7631.26538     5   2   0   0  2 e  9.377E-05   6
 12 2   7679.22165     4   1   1   1  2 e  1.198E-04   2
 12 2   7714.25755     1   0   0   3  2 e  9.485E-05   7
 12 2   7788.93064     4   1   1   1  2 e  1.198E-04   4
 12 2   7944.30251     1   4   0   2  2 e  2.540E-04   4
 12 2   8049.00730     3   0   0   2  2 e  9.179E-05   4
 12 2   8106.32280     0   3   1   3  2 e  3.679E-04   2
 12 2   8117.23672     0   3   3   3  2 e  1.230E-03   1
 12 2   8236.24216     5   3   1   0  2 e  3.909E-04   1
 12 2   8253.98198     1   1   1   3  2 e  1.225E-04   4
 12 2   8348.63563     2   6   0   1  2 e  9.182E-05   4
 12 2   8428.21215     5   0   0   1  2 e  9.136E-05   3
 12 2   8492.88476     1   5   1   2  2 e  1.428E-04   1
 12 2   8601.78419     0   0   0   4  2 e  9.147E-05   5
 12 2   8612.28686     3   1   1   2  2 e  1.428E-04   1
 12 2   8793.82643     1   2   2   3  2 e  9.867E-04   1
 12 2   8907.93298     2   0   0   3  2 e  1.966E-04   3
 12 2   9123.31329     0   1   1   4  2 e  1.234E-04   3
 12 2   9640.19312     0   2   0   4  2 e  1.273E-04   2
 12 2   9645.52311     0   2   2   4  2 e  2.188E-04   1
 12 2  12698.43633     0   0   0   6  2 e  9.262E-05   2
 12 2  13193.43480     0   1   1   6  2 e  1.208E-04   2
 13 1     76.24873     0   0   0   0  2 e  9.470E-05 228
 13 1    651.70546     0   1   1   0  2 e  1.223E-04 143
 13 1   1220.74946     0   2   0   0  2 e  9.685E-05  52
 13 1   1227.47354     0   2   2   0  2 e  1.489E-04  60
 13 1   1356.26536     1   0   0   0  2 e  9.736E-05  52
 13 1   1790.37683     0   3   1   0  2 e  2.698E-04   9
 13 1   1803.30692     0   3   3   0  2 e  1.445E-03   2
 13 1   1936.12916     1   1   1   0  2 e  1.520E-04  22
 13 1   2253.29991     0   0   0   1  2 e  9.592E-05  15
 13 1   2354.74083     0   4   0   0  2 e  1.862E-04   5
 13 1   2360.93531     0   4   2   0  2 e  8.715E-04   1
 13 1   2507.40596     1   2   0   0  2 e  1.484E-04  10
 13 1   2515.72322     1   2   2   0  2 e  1.744E-04  11
 13 1   2627.98662     2   0   0   0  2 e  9.574E-05  16
 13 1   2815.27226     0   1   1   1  2 e  1.032E-04  12
 13 1   2919.76118     0   5   1   0  2 e  1.095E-04   3
 13 1   3079.32655     1   3   1   0  2 e  1.204E-04  13
 13 1   3094.87127     1   3   3   0  2 e  2.228E-04   1
 13 1   3212.58733     2   1   1   0  2 e  1.045E-04  13
 13 1   3371.28647     0   2   0   1  2 e  1.033E-04  10
 13 1   3377.65158     0   2   2   1  2 e  1.696E-04  11
 13 1   3480.23531     0   6   0   0  2 e  1.622E-04   2
 13 1   3507.49742     1   0   0   1  2 e  9.575E-05  11
 13 1   3644.72472     2   2   0   0  2 e  1.543E-04   9
 13 1   3652.09229     1   4   2   0  2 e  1.771E-04   2
 13 1   3785.56431     1   4   0   0  2 e  1.501E-04  10
 13 1   3796.11766     2   2   2   0  2 e  1.681E-04   6
 13 1   3891.73058     3   0   0   0  2 e  1.187E-04   6
 13 1   3927.93531     0   3   1   1  2 e  1.105E-04   8
 13 1   3940.19665     0   3   3   1  2 e  1.606E-04   3
 13 1   4073.91216     1   1   1   1  2 e  1.024E-04  11
 13 1   4210.88015     2   3   1   0  2 e  2.344E-04   4
 13 1   4225.03786     1   5   3   0  2 e  1.535E-03   2
 13 1   4359.62076     1   5   1   0  2 e  1.596E-04   4
 13 1   4401.65253     0   0   0   2  2 e  1.020E-04  11
 13 1   4479.69878     0   4   0   1  2 e  2.013E-04   7
 13 1   4481.41895     3   1   1   0  2 e  1.028E-04   7
 13 1   4485.57574     0   4   2   1  2 e  6.115E-04   2
 13 1   4632.25826     1   2   0   1  2 e  1.028E-04  11
 13 1   4640.18694     1   2   2   1  2 e  1.454E-04   8
 13 1   4752.76702     2   0   0   1  2 e  1.050E-04  13
 13 1   4771.57740     0   8   0   0  2 e  9.593E-05   2
 13 1   4925.62309     3   2   0   0  2 e  1.141E-04   5
 13 1   4950.14106     0   1   1   2  2 e  1.218E-04   8
 13 1   5032.16425     0   5   1   1  2 e  2.344E-04   4
 13 1   5055.11330     2   4   0   0  2 e  1.097E-04   8
 13 1   5068.93254     3   2   2   0  2 e  2.227E-04   1
 13 1   5148.02101     4   0   0   0  2 e  1.097E-04   8
 13 1   5191.28845     1   3   1   1  2 e  1.793E-04   4
 13 1   5323.96051     2   1   1   1  2 e  1.341E-04   6
 13 1   5492.66017     3   3   1   0  2 e  1.262E-04   2
 13 1   5493.12141     0   2   0   2  2 e  1.027E-04   7
 13 1   5499.13299     0   2   2   2  2 e  1.200E-04   5
 13 1   5630.34103     1   0   0   2  2 e  1.119E-04   4
 13 1   5631.18007     4   1   1   0  2 e  1.262E-04   2
 13 1   5743.06156     2   5   1   0  2 e  4.338E-04   5
 13 1   5744.18278     1   4   0   1  2 e  1.058E-04   3
 13 1   5751.22665     1   4   2   1  2 e  2.092E-04   1
 13 1   5884.08992     1   4   0   1  2 e  4.132E-04  10
 13 1   5894.24485     2   2   2   1  2 e  1.755E-04   2
 13 1   5989.35494     3   0   0   1  2 e  1.071E-04   6
 13 1   6036.79725     0   3   1   2  2 e  1.638E-04   1
 13 1   6048.39253     0   3   3   2  2 e  1.606E-04   3
 13 1   6053.18721     3   4   0   0  2 e  9.601E-05   1
 13 1   6183.37526     1   1   1   2  2 e  1.026E-04   4
 13 1   6197.23406     4   2   0   0  2 e  1.086E-04   7
 13 1   6208.09684     4   2   2   0  2 e  2.227E-04   1
 13 1   6315.72641     2   6   0   0  2 e  1.077E-04   8
 13 1   6334.46740     3   4   2   0  2 e  1.755E-04   2
 13 1   6397.68477     5   0   0   0  2 e  5.518E-04   7
 13 1   6445.27940     1   5   1   1  2 e  1.199E-04   6
 13 1   6521.32112     0   0   0   3  2 e  9.619E-05   8
 13 1   6565.70365     3   1   1   1  2 e  1.252E-04   5
 13 1   6575.97030     0   4   0   2  2 e  9.926E-05   1
 13 1   6728.84388     1   2   0   2  2 e  1.101E-04   6
 13 1   6736.39520     1   2   2   2  2 e  1.755E-04   2
 13 1   6764.89859     2   7   1   0  2 e  1.546E-04   1
 13 1   6849.58190     2   0   0   2  2 e  1.080E-04   8
 13 1   6893.85961     5   1   1   0  2 e  1.262E-04   4
 13 1   6998.04129     4   3   1   0  2 e  1.384E-04   3
 13 1   6998.73585     3   2   0   1  2 e  9.627E-05   2
 13 1   7056.32893     0   1   1   3  2 e  1.037E-04   7
 13 1   7115.89537     0   5   1   2  2 e  1.263E-04   2
 13 1   7126.59436     2   4   0   1  2 e  7.506E-05   4
 13 1   7140.10225     3   2   2   1  2 e  1.755E-04   2
 13 1   7217.73914     4   0   0   1  2 e  1.085E-04   5
 13 1   7407.52717     2   1   1   2  2 e  1.263E-04   2
 13 1   7459.22792     5   2   0   0  2 e  9.949E-05   1
 13 1   7566.81237     6   0   0   0  2 e  9.632E-05   4
 13 1   7586.27260     0   2   0   3  2 e  9.553E-04   6
 13 1   7591.93800     0   2   2   3  2 e  1.755E-04   4
 13 1   7641.90632     5   2   0   0  2 e  9.797E-05   6
 13 1   7689.89732     4   1   1   1  2 e  1.263E-04   2
 13 1   7724.84079     1   0   0   3  2 e  1.006E-04   8
 13 1   7799.55669     4   1   1   1  2 e  1.546E-04   1
 13 1   7954.95400     1   4   0   2  2 e  9.647E-05   2
 13 1   8059.58280     3   0   0   2  2 e  9.724E-05   3
 13 1   8116.98016     0   3   1   3  2 e  5.638E-04   1
 13 1   8127.91669     0   3   3   3  2 e  1.359E-03   1
 13 1   8246.87443     5   3   1   0  2 e  2.505E-04   2
 13 1   8264.57326     1   1   1   3  2 e  1.263E-04   4
 13 1   8359.27215     2   6   0   1  2 e  9.731E-05   3
 13 1   8438.79455     5   0   0   1  2 e  9.659E-05   6
 13 1   8503.52429     1   5   1   2  2 e  1.547E-04   1
 13 1   8612.32879     0   0   0   4  2 e  1.078E-04   6
 13 1   8918.46880     2   0   0   3  2 e  9.671E-05   2
 13 1   9026.07931     4   3   1   1  2 e  1.638E-04   1
 13 1   9133.86636     0   1   1   4  2 e  1.323E-04   3
 13 1   9650.77012     0   2   0   4  2 e  1.624E-04   2
 13 1  12708.80695     0   0   0   6  2 e  9.792E-05   2
 13 1  13203.81992     0   1   1   6  2 e  1.269E-04   2
 13 2    651.85283     0   1   1   0  1 f  1.203E-04 130
 13 2   1227.47119     0   2   2   0  1 f  1.509E-04  49
 13 2   1790.66132     0   3   1   0  1 f  2.815E-04   8
 13 2   1936.29138     1   1   1   0  1 f  1.486E-04  19
 13 2   2515.72078     1   2   2   0  1 f  2.290E-04  10
 13 2   2815.41665     0   1   1   1  1 f  1.103E-04  13
 13 2   2920.17939     0   5   1   0  1 f  1.025E-04   3
 13 2   3079.63124     1   3   1   0  1 f  1.169E-04  10
 13 2   3094.86956     1   3   3   0  1 f  2.095E-04   1
 13 2   3212.76971     2   1   1   0  1 f  1.109E-04  11
 13 2   3377.64902     0   2   2   1  1 f  1.725E-04  10
 13 2   3486.04014     0   6   2   0  1 f  1.760E-04   2
 13 2   3652.08636     1   4   2   0  1 f  1.815E-04   2
 13 2   3796.11547     2   2   2   0  1 f  1.443E-04   8
 13 2   3928.21448     0   3   1   1  1 f  1.069E-04  10
 13 2   3940.19572     0   3   3   1  1 f  1.568E-04   3
 13 2   4074.07023     1   1   1   1  1 f  1.045E-04   8
 13 2   4211.32245     2   3   1   0  1 f  1.995E-04   4
 13 2   4359.94879     1   5   1   0  1 f  1.578E-04   5
 13 2   4481.62749     3   1   1   0  1 f  1.359E-04   7
 13 2   4640.18478     1   2   2   1  1 f  1.443E-04   8
 13 2   4934.49283     0   8   2   0  1 f  2.095E-04   1
 13 2   4950.28264     0   1   1   2  1 f  1.336E-04   8
 13 2   5032.57297     0   5   1   1  1 f  1.897E-04   3
 13 2   5068.93083     3   2   2   0  1 f  2.095E-04   1
 13 2   5191.58494     1   3   1   1  1 f  2.221E-04   4
 13 2   5324.13676     2   1   1   1  1 f  1.685E-04   5
 13 2   5493.13201     3   3   1   0  1 f  1.126E-04   2
 13 2   5499.12949     0   2   2   2  1 f  1.183E-04   5
 13 2   5631.53491     4   1   1   0  1 f  1.126E-04   2
 13 2   5743.30908     2   5   1   0  1 f  2.309E-04   3
 13 2   5894.24228     2   2   2   1  1 f  1.761E-04   2
 13 2   6037.06866     0   3   1   2  1 f  1.126E-04   2
 13 2   6048.39374     0   3   3   2  1 f  2.187E-04   1
 13 2   6183.52982     1   1   1   2  1 f  1.025E-04   3
 13 2   6208.09513     4   2   2   0  1 f  2.096E-04   1
 13 2   6445.60734     1   5   1   1  1 f  1.126E-04   4
 13 2   6565.90591     3   1   1   1  1 f  1.142E-04   3
 13 2   6765.39956     2   7   1   0  1 f  1.127E-04   2
 13 2   6894.24544     5   1   1   0  1 f  1.127E-04   4
 13 2   6998.34197     4   3   1   0  1 f  1.118E-04   2
 13 2   7056.46550     0   1   1   3  1 f  1.026E-04   6
 13 2   7116.29506     0   5   1   2  1 f  1.127E-04   2
 13 2   7407.69816     2   1   1   2  1 f  1.128E-04   2
 13 2   7690.23771     4   1   1   1  1 f  1.128E-04   2
 13 2   7799.79570     4   1   1   1  1 f  1.183E-04   3
 13 2   8117.24616     0   3   1   3  1 f  4.847E-04   1
 13 2   8127.91729     0   3   3   3  1 f  9.530E-04   1
 13 2   8247.23484     5   3   1   0  1 f  3.101E-04   2
 13 2   8264.72401     1   1   1   3  1 f  1.129E-04   5
 13 2   8503.83355     1   5   1   2  1 f  1.356E-04   1
 13 2   8623.06796     3   1   1   2  1 f  1.121E-04   1
 13 2   9134.00184     0   1   1   4  1 f  1.123E-04   2
 13 2   9656.10320     0   2   2   4  1 f  2.098E-04   1
 13 2  13203.96447     0   1   1   6  1 f  1.136E-04   1
 14 1    663.60857     0   1   1   0  1 f  1.110E-04 135
 14 1   1239.23023     0   2   2   0  1 f  1.509E-04  41
 14 1   1802.45016     0   3   1   0  1 f  2.652E-04   9
 14 1   1947.99801     1   1   1   0  1 f  1.939E-04  18
 14 1   2527.43031     1   2   2   0  1 f  1.696E-04  10
 14 1   2827.08000     0   1   1   1  1 f  1.226E-04  13
 14 1   2931.99689     0   5   1   0  1 f  1.355E-04   1
 14 1   3091.37023     1   3   1   0  1 f  1.089E-04   8
 14 1   3106.59442     1   3   3   0  1 f  2.317E-04   1
 14 1   3224.42810     2   1   1   0  1 f  1.087E-04  11
 14 1   3389.31653     0   2   2   1  1 f  1.317E-04   9
 14 1   3497.83541     0   6   2   0  1 f  1.779E-04   2
 14 1   3663.81306     1   4   2   0  1 f  2.317E-04   1
 14 1   3807.77729     2   2   2   0  1 f  1.789E-04   6
 14 1   3939.91299     0   3   1   1  1 f  1.093E-04   8
 14 1   3951.87987     0   3   3   1  1 f  1.601E-04   3
 14 1   4085.68430     1   1   1   1  1 f  1.031E-04   7
 14 1   4223.08957     2   3   1   0  1 f  2.013E-04   3
 14 1   4371.63854     1   5   1   0  1 f  1.421E-04   6
 14 1   4493.24162     3   1   1   0  1 f  1.267E-04   8
 14 1   4497.25622     0   4   2   1  1 f  2.317E-04   1
 14 1   4651.80300     1   2   2   1  1 f  1.291E-04   7
 14 1   4946.16951     0   8   2   0  1 f  2.167E-04   1
 14 1   4961.85354     0   1   1   2  1 f  1.267E-04   8
 14 1   5044.30292     0   5   1   1  1 f  2.013E-04   3
 14 1   5080.54640     3   2   2   0  1 f  1.779E-04   2
 14 1   5203.23406     1   3   1   1  1 f  1.117E-04   2
 14 1   5335.70325     2   1   1   1  1 f  1.388E-04   6
 14 1   5504.84728     3   3   1   0  1 f  1.113E-04   1
 14 1   5510.70667     0   2   2   2  1 f  1.211E-04   5
 14 1   5643.17506     4   1   1   0  1 f  1.117E-04   2
 14 1   5754.88247     2   5   1   0  1 f  1.848E-04   3
 14 1   5905.81550     2   2   2   1  1 f  1.780E-04   2
 14 1   6048.67746     0   3   1   2  1 f  1.117E-04   2
 14 1   6059.98625     0   3   3   2  1 f  2.093E-04   1
 14 1   6195.05140     1   1   1   2  1 f  1.034E-04   3
 14 1   6219.72265     4   2   2   0  1 f  1.780E-04   2
 14 1   6457.21071     1   5   1   1  1 f  1.118E-04   4
 14 1   6577.42779     3   1   1   1  1 f  1.134E-04   3
 14 1   6777.06436     2   7   1   0  1 f  1.118E-04   2
 14 1   6905.83401     5   1   1   0  1 f  1.135E-04   3
 14 1   7009.87876     4   3   1   0  1 f  1.119E-04   2
 14 1   7067.94488     0   1   1   3  1 f  1.056E-04   8
 14 1   7127.93626     0   5   1   2  1 f  1.119E-04   2
 14 1   7419.17031     2   1   1   2  1 f  1.119E-04   2
 14 1   7604.52319     4   4   2   0  1 f  2.318E-04   1
 14 1   7701.78836     4   1   1   1  1 f  1.120E-04   2
 14 1   8128.76412     0   3   1   3  1 f  4.978E-04   2
 14 1   8139.42182     0   3   3   3  1 f  3.143E-03   1
 14 1   8258.74038     5   3   1   0  1 f  3.145E-04   1
 14 1   8276.15218     1   1   1   3  1 f  1.090E-04   3
 14 1   8515.34333     1   5   1   2  1 f  1.357E-04   1
 14 1   8634.49578     3   1   1   2  1 f  1.119E-04   1
 14 1   9145.38625     0   1   1   4  1 f  1.120E-04   2
 14 1   9667.49732     0   2   2   4  1 f  1.782E-04   2
 14 1  13215.17348     0   1   1   6  1 f  1.132E-04   1
 14 2     87.97830     0   0   0   0  2 e  9.828E-05 225
 14 2    663.43855     0   1   1   0  2 e  1.204E-04 143
 14 2   1232.50424     0   2   0   0  2 e  9.745E-05  56
 14 2   1239.23365     0   2   2   0  2 e  1.627E-04  53
 14 2   1367.94302     1   0   0   0  2 e  9.744E-05  52
 14 2   1802.12155     0   3   1   0  2 e  2.870E-04  10
 14 2   1815.08139     0   3   3   0  2 e  1.655E-03   1
 14 2   1947.81054     1   1   1   0  2 e  1.673E-04  24
 14 2   2264.93629     0   0   0   1  2 e  9.690E-05  13
 14 2   2366.51458     0   4   0   0  2 e  1.952E-04   6
 14 2   2372.71969     0   4   2   0  2 e  5.717E-04   2
 14 2   2519.10947     1   2   0   0  2 e  9.903E-05  12
 14 2   2527.43390     1   2   2   0  2 e  1.958E-04  11
 14 2   2639.61308     2   0   0   0  2 e  9.639E-05  17
 14 2   2826.91322     0   1   1   1  2 e  1.240E-04  14
 14 2   2931.51483     0   5   1   0  2 e  1.068E-04   3
 14 2   3091.01873     1   3   1   0  2 e  1.124E-04  11
 14 2   3106.59677     1   3   3   0  2 e  2.187E-04   1
 14 2   3224.21825     2   1   1   0  2 e  1.048E-04  12
 14 2   3382.95020     0   2   0   1  2 e  9.834E-05  10
 14 2   3389.32041     0   2   2   1  2 e  1.666E-04  12
 14 2   3492.02302     0   6   0   0  2 e  1.919E-04   1
 14 2   3519.08163     1   0   0   1  2 e  9.651E-05   9
 14 2   3656.44610     2   2   0   0  2 e  2.222E-04   8
 14 2   3663.82400     1   4   2   0  2 e  1.714E-04   2
 14 2   3797.21692     1   4   0   0  2 e  1.036E-04   9
 14 2   3807.78011     2   2   2   0  2 e  1.718E-04   5
 14 2   3903.30782     3   0   0   0  2 e  2.860E-04   7
 14 2   3939.59081     0   3   1   1  2 e  1.078E-04  11
 14 2   3951.88099     0   3   3   1  2 e  1.583E-04   3
 14 2   4085.50210     1   1   1   1  2 e  1.008E-04  13
 14 2   4222.57691     2   3   1   0  2 e  1.993E-04   3
 14 2   4236.77944     1   5   3   0  2 e  1.494E-03   2
 14 2   4371.26048     1   5   1   0  2 e  1.592E-04   4
 14 2   4413.19546     0   0   0   2  2 e  1.051E-04   9
 14 2   4491.38333     0   4   0   1  2 e  1.515E-04   6
 14 2   4493.00051     3   1   1   0  2 e  1.358E-04   5
 14 2   4497.26747     0   4   2   1  2 e  2.187E-04   1
 14 2   4643.87079     1   2   0   1  2 e  1.031E-04  11
 14 2   4651.80748     1   2   2   1  2 e  1.299E-04   6
 14 2   4764.30000     2   0   0   1  2 e  1.217E-04  14
 14 2   4783.31084     0   8   0   0  2 e  9.653E-05   2
 14 2   4937.29221     3   2   0   0  2 e  1.312E-04   4
 14 2   4961.69019     0   1   1   2  2 e  1.236E-04   9
 14 2   5043.83064     0   5   1   1  2 e  2.068E-04   4
 14 2   5066.71347     2   4   0   0  2 e  1.091E-04   8
 14 2   5080.54978     3   2   2   0  2 e  1.713E-04   2
 14 2   5159.55142     4   0   0   0  2 e  1.057E-04   9
 14 2   5202.89123     1   3   1   1  2 e  2.771E-04   2
 14 2   5335.49935     2   1   1   1  2 e  1.196E-04   7
 14 2   5504.30342     3   3   1   0  2 e  1.191E-04   2
 14 2   5504.69390     0   2   0   2  2 e  1.048E-04   6
 14 2   5510.71037     0   2   2   2  2 e  1.175E-04   5
 14 2   5641.83173     1   0   0   2  2 e  1.254E-04   5
 14 2   5642.76562     4   1   1   0  2 e  1.192E-04   2
 14 2   5754.59766     2   5   1   0  2 e  2.117E-04   6
 14 2   5755.81569     1   4   0   1  2 e  1.118E-04   4
 14 2   5895.65122     1   4   0   1  2 e  1.323E-05   9
 14 2   5905.81888     2   2   2   1  2 e  1.713E-04   2
 14 2   6000.83778     3   0   0   1  2 e  1.068E-04   6
 14 2   6048.35966     0   3   1   2  2 e  1.426E-04   1
 14 2   6059.98349     0   3   3   2  2 e  1.815E-04   2
 14 2   6064.86559     3   4   0   0  2 e  9.661E-05   2
 14 2   6194.87326     1   1   1   2  2 e  1.016E-04   4
 14 2   6208.84875     4   2   0   0  2 e  1.054E-04   6
 14 2   6219.72603     4   2   2   0  2 e  1.714E-04   2
 14 2   6327.27284     2   6   0   0  2 e  1.073E-04  10
 14 2   6346.04068     3   4   2   0  2 e  1.714E-04   2
 14 2   6409.17477     5   0   0   0  2 e  6.666E-04   8
 14 2   6456.83417     1   5   1   1  2 e  1.185E-04   3
 14 2   6532.76977     0   0   0   3  2 e  9.665E-05   8
 14 2   6577.19443     3   1   1   1  2 e  1.155E-04   4
 14 2   6587.56435     0   4   0   2  2 e  9.898E-05   1
 14 2   6740.36502     1   2   0   2  2 e  1.045E-04   7
 14 2   6747.92473     1   2   2   2  2 e  1.714E-04   2
 14 2   6776.48227     2   7   1   0  2 e  1.193E-04   2
 14 2   6861.02084     2   0   0   2  2 e  1.076E-04   8
 14 2   6905.39003     5   1   1   0  2 e  1.193E-04   4
 14 2   7009.53270     4   3   1   0  2 e  1.427E-04   2
 14 2   7010.33334     3   2   0   1  2 e  9.670E-05   2
 14 2   7067.78495     0   1   1   3  2 e  1.044E-04   8
 14 2   7127.47346     0   5   1   2  2 e  1.427E-04   1
 14 2   7138.10368     2   4   0   1  2 e  4.619E-05   4
 14 2   7151.62923     3   2   2   1  2 e  1.714E-04   2
 14 2   7229.17604     4   0   0   1  2 e  1.102E-04   7
 14 2   7418.97447     2   1   1   2  2 e  1.194E-04   2
 14 2   7470.78558     5   2   0   0  2 e  9.918E-05   1
 14 2   7578.30411     6   0   0   0  2 e  9.781E-05   4
 14 2   7597.75322     0   2   0   3  2 e  1.068E-04   9
 14 2   7603.42404     0   2   2   3  2 e  1.714E-04   4
 14 2   7604.52554     4   4   2   0  2 e  2.187E-04   1
 14 2   7653.36305     5   2   0   0  2 e  1.005E-04   5
 14 2   7701.39367     4   1   1   1  2 e  1.194E-04   2
 14 2   7736.23747     1   0   0   3  2 e  9.679E-05   4
 14 2   7966.42394     2   2   0   2  2 e  4.234E-04   6
 14 2   8070.97164     3   0   0   2  2 e  9.684E-05   4
 14 2   8128.45425     0   3   1   3  2 e  5.163E-04   1
 14 2   8139.42171     0   3   3   3  2 e  1.591E-03   1
 14 2   8255.03023     4   2   0   1  2 e  9.687E-05   2
 14 2   8258.32539     5   3   1   0  2 e  3.873E-04   1
 14 2   8275.97856     1   1   1   3  2 e  1.199E-04   4
 14 2   8370.72853     2   6   0   1  2 e  9.686E-05   3
 14 2   8450.19262     5   0   0   1  2 e  9.683E-05   5
 14 2   8514.99077     1   5   1   2  2 e  1.195E-04   2
 14 2   8623.68434     0   0   0   4  2 e  9.822E-05   8
 14 2   8808.64596     1   2   0   3  2 e  7.756E-04   1
 14 2   8815.88522     1   2   2   3  2 e  4.655E-04   1
 14 2   8929.81424     2   0   0   3  2 e  9.698E-05   2
 14 2   9037.47994     4   3   1   1  2 e  1.288E-04   1
 14 2   9145.23151     0   1   1   4  2 e  1.196E-04   4
 14 2  12719.97574     0   0   0   6  2 e  9.789E-05   2
 14 2  13215.00347     0   1   1   6  2 e  1.206E-04   2
 15 1    100.54535     0   0   0   0  2 e  9.828E-05 235
 15 1    676.00938     0   1   1   0  2 e  1.279E-04 143
 15 1   1245.09802     0   2   0   0  2 e  1.025E-04  50
 15 1   1251.83322     0   2   2   0  2 e  1.596E-04  54
 15 1   1380.45444     1   0   0   0  2 e  1.006E-04  56
 15 1   1814.70525     0   3   1   0  2 e  2.611E-04   9
 15 1   1827.69571     0   3   3   0  2 e  1.456E-03   4
 15 1   1960.32639     1   1   1   0  2 e  1.822E-04  26
 15 1   2277.40352     0   0   0   1  2 e  9.870E-05  14
 15 1   2379.12826     0   4   0   0  2 e  9.836E-05   4
 15 1   2385.34389     0   4   2   0  2 e  9.836E-05   2
 15 1   2531.64860     1   2   0   0  2 e  2.944E-04   9
 15 1   2539.98156     1   2   2   0  2 e  1.495E-04  13
 15 1   2652.06963     2   0   0   0  2 e  9.968E-05  16
 15 1   2839.38563     0   1   1   1  2 e  1.239E-04  14
 15 1   2944.10746     0   5   1   0  2 e  1.056E-04   4
 15 1   3103.54611     1   3   1   0  2 e  1.302E-04  11
 15 1   3119.15909     1   3   3   0  2 e  2.092E-04   1
 15 1   3236.67956     2   1   1   0  2 e  1.089E-04  11
 15 1   3395.44640     0   2   0   1  2 e  9.850E-05   9
 15 1   3401.82257     0   2   2   1  2 e  1.315E-04   9
 15 1   3504.65216     0   6   0   0  2 e  1.838E-04   2
 15 1   3531.49308     1   0   0   1  2 e  9.848E-05  10
 15 1   3669.00448     2   2   0   0  2 e  5.231E-04   8
 15 1   3676.39304     1   4   2   0  2 e  2.268E-04   1
 15 1   3809.70056     1   4   0   0  2 e  1.295E-04  11
 15 1   3820.27715     2   2   2   0  2 e  1.706E-04   7
 15 1   3915.71127     3   0   0   0  2 e  1.153E-04   6
 15 1   3952.07901     0   3   1   1  2 e  1.086E-04   9
 15 1   3964.39940     0   3   3   1  2 e  1.619E-04   3
 15 1   4097.91934     1   1   1   1  2 e  1.040E-04  13
 15 1   4235.11128     2   3   1   0  2 e  1.280E-04   2
 15 1   4249.35630     1   5   3   0  2 e  1.441E-03   1
 15 1   4383.73039     1   5   1   0  2 e  1.532E-04   6
 15 1   4425.56342     0   0   0   2  2 e  1.107E-04   9
 15 1   4503.90229     0   4   0   1  2 e  2.140E-04   8
 15 1   4505.40945     3   1   1   0  2 e  1.291E-04   8
 15 1   4509.79669     0   4   2   1  2 e  1.756E-04   2
 15 1   4656.31216     1   2   0   1  2 e  1.186E-04  12
 15 1   4664.25702     1   2   2   1  2 e  1.375E-04   6
 15 1   4776.65629     2   0   0   1  2 e  1.320E-04  14
 15 1   4795.88198     0   8   0   0  2 e  9.862E-05   2
 15 1   4949.79332     3   2   0   0  2 e  1.276E-04   4
 15 1   4974.06349     0   1   1   2  2 e  1.278E-04   9
 15 1   5056.33032     0   5   1   1  2 e  2.697E-04   4
 15 1   5079.14209     2   4   0   0  2 e  1.142E-04   8
 15 1   5092.99595     3   2   2   0  2 e  2.092E-04   1
 15 1   5171.90529     4   0   0   0  2 e  1.103E-04   9
 15 1   5215.32325     1   3   1   1  2 e  2.697E-04   4
 15 1   5347.86232     2   1   1   1  2 e  1.656E-04   4
 15 1   5516.77748     3   3   1   0  2 e  1.281E-04   2
 15 1   5517.09239     0   2   0   2  2 e  1.115E-04   6
 15 1   5523.11537     0   2   2   2  2 e  1.203E-04   5
 15 1   5654.14284     1   0   0   2  2 e  1.538E-04   6
 15 1   5655.17838     4   1   1   0  2 e  1.281E-04   2
 15 1   5766.95484     2   5   1   0  2 e  7.723E-04   5
 15 1   5768.27881     1   4   0   1  2 e  1.247E-04   4
 15 1   5775.34155     1   4   2   1  2 e  2.092E-04   1
 15 1   5908.03823     1   4   0   1  2 e  2.500E-04   8
 15 1   5918.21977     2   2   2   1  2 e  2.267E-04   1
 15 1   6013.14021     3   0   0   1  2 e  1.157E-04   7
 15 1   6060.75338     0   3   1   2  2 e  1.281E-04   2
 15 1   6072.40881     0   3   3   2  2 e  1.756E-04   2
 15 1   6077.37678     3   4   0   0  2 e  9.884E-05   2
 15 1   6207.19165     1   1   1   2  2 e  1.058E-04   4
 15 1   6221.29175     4   2   0   0  2 e  1.196E-04   6
 15 1   6232.18596     4   2   2   0  2 e  1.756E-04   2
 15 1   6339.64348     2   6   0   0  2 e  1.136E-04   9
 15 1   6358.44121     3   4   2   0  2 e  1.756E-04   2
 15 1   6421.48530     5   0   0   0  2 e  1.122E-03   7
 15 1   6469.21352     1   5   1   1  2 e  1.249E-04   5
 15 1   6545.03657     0   0   0   3  2 e  9.893E-05   8
 15 1   6589.50522     3   1   1   1  2 e  1.200E-04   4
 15 1   6599.98686     0   4   0   2  2 e  9.888E-05   1
 15 1   6752.70818     1   2   0   2  2 e  1.159E-04   8
 15 1   6760.27641     1   2   2   2  2 e  1.756E-04   2
 15 1   6788.89653     2   7   1   0  2 e  1.281E-04   2
 15 1   6873.27727     2   0   0   2  2 e  1.153E-04   6
 15 1   6917.74618     5   1   1   0  2 e  1.281E-04   2
 15 1   7021.84441     4   3   1   0  2 e  1.281E-04   4
 15 1   7022.75503     3   2   0   1  2 e  9.903E-05   2
 15 1   7080.05914     0   1   1   3  2 e  1.093E-04   8
 15 1   7139.88023     0   5   1   2  2 e  1.281E-04   2
 15 1   7150.43453     1   6   0   1  2 e  8.660E-05   3
 15 1   7163.97881     3   2   2   1  2 e  1.756E-04   2
 15 1   7241.42928     4   0   0   1  2 e  1.070E-04   5
 15 1   7431.23993     2   1   1   2  2 e  1.281E-04   2
 15 1   7483.16972     5   2   0   0  2 e  9.950E-05   1
 15 1   7590.61314     6   0   0   0  2 e  1.011E-04   5
 15 1   7610.05346     0   2   0   3  2 e  1.150E-04   9
 15 1   7615.73049     0   2   2   3  2 e  1.774E-04   3
 15 1   7665.63862     5   2   0   0  2 e  1.008E-04   6
 15 1   7713.71363     4   1   1   1  2 e  1.282E-04   2
 15 1   7748.44861     1   0   0   3  2 e  1.084E-04   9
 15 1   7823.26264     4   1   1   1  2 e  1.282E-04   2
 15 1   7978.71300     2   2   0   2  2 e  8.052E-04   5
 15 1   8083.17373     3   0   0   2  2 e  9.929E-05   4
 15 1   8140.75029     0   3   1   3  2 e  5.035E-04   2
 15 1   8151.74633     0   3   3   3  2 e  1.441E-03   1
 15 1   8267.37943     4   2   0   1  2 e  9.972E-05   1
 15 1   8270.59454     5   3   1   0  2 e  3.912E-04   1
 15 1   8288.19811     1   1   1   3  2 e  1.312E-04   5
 15 1   8382.99981     2   6   0   1  2 e  9.924E-05   1
 15 1   8462.40342     5   0   0   1  2 e  9.939E-05   6
 15 1   8527.26960     1   5   1   2  2 e  1.287E-04   1
 15 1   8635.85064     0   0   0   4  2 e  1.026E-04   8
 15 1   8646.48230     3   1   1   2  2 e  1.287E-04   1
 15 1   8828.13290     1   2   2   3  2 e  6.908E-04   1
 15 1   8941.96908     2   0   0   3  2 e  9.952E-05   2
 15 1   9157.40424     0   1   1   4  2 e  1.283E-04   4
 15 1   9674.36103     0   2   0   4  2 e  2.782E-04   1
 15 1   9679.70763     0   2   2   4  2 e  1.757E-04   2
 15 1  12731.94153     0   0   0   6  2 e  1.008E-04   2
 15 1  13226.98568     0   1   1   6  2 e  1.290E-04   2
 15 2    676.20368     0   1   1   0  1 f  1.110E-04 135
 15 2   1251.82881     0   2   2   0  1 f  1.676E-04  43
 15 2   1815.08092     0   3   1   0  1 f  4.591E-04   5
 15 2   1827.69582     0   3   3   0  1 f  2.802E-03   2
 15 2   1960.54048     1   1   1   0  1 f  1.541E-04  17
 15 2   2539.97611     1   2   2   0  1 f  1.569E-04  11
 15 2   2839.57611     0   1   1   1  1 f  1.097E-04  12
 15 2   2944.65859     0   5   1   0  1 f  1.036E-04   3
 15 2   3103.94744     1   3   1   0  1 f  1.098E-04   8
 15 2   3119.15567     1   3   3   0  1 f  2.288E-04   1
 15 2   3236.91990     2   1   1   0  1 f  1.124E-04   8
 15 2   3401.81696     0   2   2   1  1 f  1.919E-04  10
 15 2   3510.47380     0   6   2   0  1 f  1.872E-04   2
 15 2   3676.37863     1   4   2   0  1 f  2.288E-04   1
 15 2   3820.27224     2   2   2   0  1 f  1.756E-04   7
 15 2   3952.44672     0   3   1   1  1 f  1.098E-04  10
 15 2   3964.39769     0   3   3   1  1 f  1.613E-04   3
 15 2   4098.12781     1   1   1   1  1 f  1.032E-04   7
 15 2   4235.69507     2   3   1   0  1 f  1.906E-04   3
 15 2   4384.16300     1   5   1   0  1 f  1.112E-04   3
 15 2   4505.68516     3   1   1   0  1 f  1.547E-04   6
 15 2   4509.78107     0   4   2   1  1 f  1.872E-04   2
 15 2   4664.25184     1   2   2   1  1 f  1.516E-04   6
 15 2   4958.68216     0   8   2   0  1 f  2.288E-04   1
 15 2   4974.25039     0   1   1   2  1 f  1.364E-04   9
 15 2   5056.86870     0   5   1   1  1 f  2.380E-04   4
 15 2   5092.99253     3   2   2   0  1 f  2.288E-04   1
 15 2   5215.71414     1   3   1   1  1 f  2.264E-04   4
 15 2   5348.09580     2   1   1   1  1 f  1.390E-04   6
 15 2   5517.39849     3   3   1   0  1 f  1.113E-04   2
 15 2   5523.10997     0   2   2   2  1 f  1.311E-04   4
 15 2   5655.64629     4   1   1   0  1 f  1.113E-04   2
 15 2   5767.28169     2   5   1   0  1 f  1.113E-04   2
 15 2   5775.32973     1   4   2   1  1 f  2.288E-04   1
 15 2   5918.21366     2   2   2   1  1 f  2.288E-04   1
 15 2   6061.11304     0   3   1   2  1 f  1.114E-04   2
 15 2   6207.39531     1   1   1   2  1 f  1.040E-04   3
 15 2   6232.17894     4   2   2   0  1 f  1.923E-04   3
 15 2   6469.64199     1   5   1   1  1 f  1.114E-04   4
 15 2   6589.77156     3   1   1   1  1 f  1.114E-04   4
 15 2   6789.55954     2   7   1   0  1 f  1.115E-04   2
 15 2   6918.25453     5   1   1   0  1 f  1.115E-04   3
 15 2   7022.23940     4   3   1   0  1 f  1.116E-04   4
 15 2   7080.24286     0   1   1   3  1 f  1.058E-04   7
 15 2   7140.40757     0   5   1   2  1 f  1.118E-04   1
 15 2   7431.46667     2   1   1   2  1 f  1.119E-04   1
 15 2   7714.16224     4   1   1   1  1 f  1.117E-04   2
 15 2   7823.57726     4   1   1   1  1 f  1.118E-04   3
 15 2   8141.10416     0   3   1   3  1 f  4.847E-04   1
 15 2   8151.74548     0   3   3   3  1 f  1.271E-03   1
 15 2   8271.06893     5   3   1   0  1 f  3.970E-04   1
 15 2   8288.39594     1   1   1   3  1 f  1.146E-04   4
 15 2   8527.67264     1   5   1   2  1 f  1.119E-04   2
 15 2   8646.73974     3   1   1   2  1 f  1.119E-04   2
 15 2   9157.58509     0   1   1   4  1 f  1.121E-04   3
 15 2  13227.18012     0   1   1   6  1 f  1.131E-04   1
 16 1    689.63812     0   1   1   0  1 f  1.110E-04 133
 16 1   1265.26686     0   2   2   0  1 f  1.806E-04  39
 16 1   1828.55300     0   3   1   0  1 f  3.357E-04   4
 16 1   1841.14948     0   3   3   0  1 f  9.548E-04   3
 16 1   1973.91893     1   1   1   0  1 f  1.483E-04  15
 16 1   2553.35853     1   2   2   0  1 f  1.857E-04  11
 16 1   2852.90502     0   1   1   1  1 f  1.103E-04  13
 16 1   2958.16235     0   5   1   0  1 f  1.010E-04   2
 16 1   3117.36349     1   3   1   0  1 f  1.134E-04   8
 16 1   3132.55655     1   3   3   0  1 f  2.365E-04   1
 16 1   3250.24430     2   1   1   0  1 f  1.102E-04  12
 16 1   3415.15208     0   2   2   1  1 f  1.867E-04   9
 16 1   3689.78019     1   4   2   0  1 f  2.365E-04   1
 16 1   3833.59954     2   2   2   0  1 f  2.123E-04   4
 16 1   3965.81535     0   3   1   1  1 f  1.119E-04  10
 16 1   3977.75068     0   3   3   1  1 f  5.102E-04   3
 16 1   4111.40025     1   1   1   1  1 f  1.051E-04   8
 16 1   4249.14216     2   3   1   0  1 f  3.034E-04   3
 16 1   4397.52214     1   5   1   0  1 f  1.669E-04   5
 16 1   4518.95807     3   1   1   0  1 f  1.232E-04   8
 16 1   4523.14045     0   4   2   1  1 f  1.812E-04   2
 16 1   4677.52976     1   2   2   1  1 f  1.338E-04   6
 16 1   4972.02222     0   8   2   0  1 f  2.365E-04   1
 16 1   4987.47368     0   1   1   2  1 f  1.215E-04   9
 16 1   5070.27295     0   5   1   1  1 f  2.701E-04   4
 16 1   5106.26552     3   2   2   0  1 f  2.365E-04   1
 16 1   5229.02621     1   3   1   1  1 f  2.392E-04   5
 16 1   5361.31424     2   1   1   1  1 f  1.269E-04   8
 16 1   5530.78604     3   3   1   0  1 f  1.113E-04   2
 16 1   5536.33921     0   2   2   2  1 f  1.293E-04   4
 16 1   5668.94834     4   1   1   0  1 f  1.113E-04   2
 16 1   5780.50749     2   5   1   0  1 f  1.113E-04   2
 16 1   5788.63012     1   4   2   1  1 f  1.813E-04   2
 16 1   5931.44011     2   2   2   1  1 f  2.167E-04   1
 16 1   6074.37964     0   3   1   2  1 f  1.114E-04   2
 16 1   6085.65647     0   3   3   2  1 f  2.267E-04   1
 16 1   6220.56202     1   1   1   2  1 f  1.040E-04   3
 16 1   6245.46672     4   2   2   0  1 f  1.813E-04   2
 16 1   6482.90094     1   5   1   1  1 f  1.114E-04   4
 16 1   6602.93924     3   1   1   1  1 f  1.115E-04   4
 16 1   6802.88604     2   7   1   0  1 f  1.115E-04   2
 16 1   6931.49914     5   1   1   0  1 f  1.115E-04   3
 16 1   7035.42315     4   3   1   0  1 f  1.116E-04   3
 16 1   7093.35991     0   1   1   3  1 f  1.030E-04   4
 16 1   7153.71074     0   5   1   2  1 f  1.116E-04   2
 16 1   7444.57688     2   1   1   2  1 f  1.116E-04   1
 16 1   7727.36168     4   1   1   1  1 f  1.117E-04   1
 16 1   8154.26568     0   3   1   3  1 f  5.066E-04   2
 16 1   8164.89182     0   3   3   3  1 f  1.941E-03   2
 16 1   8284.21977     5   3   1   0  1 f  2.414E-04   2
 16 1   8301.45671     1   1   1   3  1 f  1.141E-04   5
 16 1   8540.82579     1   5   1   2  1 f  1.119E-04   2
 16 1   8659.80268     3   1   1   2  1 f  1.119E-04   1
 16 1   9170.59546     0   1   1   4  1 f  1.120E-04   4
 16 1  13239.98800     0   1   1   6  1 f  1.132E-04   1
 16 2    113.94986     0   0   0   0  2 e  9.828E-05 231
 16 2    689.41790     0   1   1   0  2 e  1.279E-04 144
 16 2   1258.53086     0   2   0   0  2 e  1.055E-04  56
 16 2   1265.27297     0   2   2   0  2 e  1.548E-04  51
 16 2   1393.79966     1   0   0   0  2 e  1.013E-04  51
 16 2   1828.12803     0   3   1   0  2 e  4.437E-04   5
 16 2   1841.15033     0   3   3   0  2 e  1.320E-03   5
 16 2   1973.67634     1   1   1   0  2 e  1.745E-04  19
 16 2   2290.70157     0   0   0   1  2 e  9.875E-05  14
 16 2   2392.58205     0   4   0   0  2 e  2.041E-04   6
 16 2   2398.80901     0   4   2   0  2 e  9.839E-05   1
 16 2   2545.02293     1   2   0   0  2 e  9.951E-05  12
 16 2   2553.36491     1   2   2   0  2 e  1.625E-04  11
 16 2   2665.35636     2   0   0   0  2 e  9.866E-05  17
 16 2   2852.68905     0   1   1   1  2 e  1.117E-04  14
 16 2   2957.53894     0   5   1   0  2 e  1.018E-04   4
 16 2   3116.90839     1   3   1   0  2 e  1.080E-04  10
 16 2   3132.55875     1   3   3   0  2 e  2.078E-04   1
 16 2   3249.97201     2   1   1   0  2 e  1.111E-04  13
 16 2   3408.77510     0   2   0   1  2 e  1.016E-04  10
 16 2   3415.15807     0   2   2   1  2 e  1.235E-04  10
 16 2   3518.12123     0   6   0   0  2 e  3.427E-04   1
 16 2   3544.73156     1   0   0   1  2 e  9.846E-05  12
 16 2   3682.39800     2   2   0   0  2 e  1.528E-04   8
 16 2   3689.80040     1   4   2   0  2 e  1.995E-04   1
 16 2   3823.01660     1   4   0   0  2 e  1.075E-04  11
 16 2   3833.60532     2   2   2   0  2 e  1.587E-04   5
 16 2   3928.94111     3   0   0   0  2 e  1.172E-04   5
 16 2   3965.39880     0   3   1   1  2 e  1.131E-04  10
 16 2   3977.74983     0   3   3   1  2 e  4.521E-04   3
 16 2   4111.16398     1   1   1   1  2 e  1.049E-04  11
 16 2   4248.48105     2   3   1   0  2 e  2.004E-04   3
 16 2   4262.77523     1   5   3   0  2 e  1.295E-03   2
 16 2   4397.03105     1   5   1   0  2 e  1.152E-04   5
 16 2   4438.75440     0   0   0   2  2 e  1.184E-04  11
 16 2   4517.25456     0   4   0   1  2 e  2.020E-04   6
 16 2   4518.64551     3   1   1   0  2 e  1.236E-04   9
 16 2   4523.16211     0   4   2   1  2 e  3.154E-04   4
 16 2   4669.58252     1   2   0   1  2 e  1.065E-04  12
 16 2   4677.53612     1   2   2   1  2 e  1.299E-04   6
 16 2   4789.83589     2   0   0   1  2 e  1.188E-04  13
 16 2   4809.28915     0   8   0   0  2 e  9.865E-05   1
 16 2   4963.12726     3   2   0   0  2 e  1.471E-04   3
 16 2   4972.04053     0   8   2   0  2 e  1.995E-04   1
 16 2   4987.26142     0   1   1   2  2 e  1.236E-04   9
 16 2   5069.66264     0   5   1   1  2 e  1.884E-04   4
 16 2   5092.39857     2   4   0   0  2 e  1.159E-04   8
 16 2   5106.27423     3   2   2   0  2 e  1.995E-04   1
 16 2   5185.08233     4   0   0   0  2 e  1.117E-04   9
 16 2   5228.58330     1   3   1   1  2 e  1.884E-04   4
 16 2   5361.05022     2   1   1   1  2 e  1.288E-04   9
 16 2   5530.08227     3   3   1   0  2 e  1.134E-04   2
 16 2   5530.31655     0   2   0   2  2 e  1.107E-04   7
 16 2   5536.34606     0   2   2   2  2 e  1.175E-04   5
 16 2   5667.27415     1   0   0   2  2 e  1.952E-04   5
 16 2   5668.41807     4   1   1   0  2 e  1.134E-04   2
 16 2   5780.13693     2   5   1   0  2 e  8.250E-04   4
 16 2   5781.57160     1   4   0   1  2 e  1.288E-04   4
 16 2   5788.64898     1   4   2   1  2 e  1.678E-04   2
 16 2   5921.25002     1   4   0   1  2 e  2.646E-04   9
 16 2   5931.44452     2   2   2   1  2 e  2.078E-04   1
 16 2   6026.26335     3   0   0   1  2 e  1.369E-04   7
 16 2   6073.97017     0   3   1   2  2 e  1.135E-04   2
 16 2   6085.65772     0   3   3   2  2 e  2.078E-04   1
 16 2   6090.72125     3   4   0   0  2 e  9.885E-05   2
 16 2   6220.33088     1   1   1   2  2 e  1.022E-04   4
 16 2   6234.56356     4   2   0   0  2 e  1.208E-04   7
 16 2   6245.47893     4   2   2   0  2 e  1.678E-04   2
 16 2   6352.83810     2   6   0   0  2 e  1.146E-04   9
 16 2   6371.66788     3   4   2   0  2 e  1.678E-04   2
 16 2   6434.61597     5   0   0   0  2 e  9.037E-04   6
 16 2   6482.41694     1   5   1   1  2 e  1.135E-04   4
 16 2   6558.12101     0   0   0   3  2 e  9.895E-05   8
 16 2   6602.63645     3   1   1   1  2 e  1.105E-04   3
 16 2   6613.23875     0   4   0   2  2 e  9.895E-05   1
 16 2   6765.87461     1   2   0   2  2 e  1.188E-04   8
 16 2   6773.45102     1   2   2   2  2 e  2.078E-04   1
 16 2   6802.13717     2   7   1   0  2 e  1.136E-04   2
 16 2   6886.34985     2   0   0   2  2 e  1.123E-04   8
 16 2   6930.92342     5   1   1   0  2 e  1.136E-04   4
 16 2   7034.97602     4   3   1   0  2 e  1.155E-04   2
 16 2   7036.00230     3   2   0   1  2 e  9.905E-05   2
 16 2   7093.15234     0   1   1   3  2 e  1.073E-04   5
 16 2   7153.11322     0   5   1   2  2 e  1.136E-04   2
 16 2   7163.58639     1   6   0   1  2 e  9.642E-04   3
 16 2   7177.15193     3   2   2   1  2 e  1.678E-04   2
 16 2   7254.49935     4   0   0   1  2 e  1.252E-04   7
 16 2   7444.32168     2   1   1   2  2 e  1.285E-04   1
 16 2   7496.37978     5   2   0   0  2 e  9.919E-05   1
 16 2   7603.74383     6   0   0   0  2 e  4.204E-04   5
 16 2   7623.17346     0   2   0   3  2 e  1.235E-04   8
 16 2   7628.85737     0   2   2   3  2 e  1.678E-04   4
 16 2   7630.06283     4   4   2   0  2 e  1.995E-04   1
 16 2   7678.73293     5   2   0   0  2 e  1.008E-04   6
 16 2   7726.84947     4   1   1   1  2 e  1.138E-04   2
 16 2   7761.47250     1   0   0   3  2 e  1.084E-04   9
 16 2   7836.34007     4   1   1   1  2 e  1.138E-04   2
 16 2   7991.82071     2   2   0   2  2 e  5.371E-04   6
 16 2   8096.18917     3   0   0   2  2 e  9.931E-05   4
 16 2   8153.86594     0   3   1   3  2 e  6.005E-04   1
 16 2   8164.89211     0   3   3   3  2 e  1.295E-03   2
 16 2   8280.54978     4   2   0   1  2 e  9.936E-05   2
 16 2   8283.67980     5   3   1   0  2 e  2.824E-04   2
 16 2   8301.23214     1   1   1   3  2 e  1.158E-04   6
 16 2   8396.09300     2   6   0   1  2 e  9.940E-05   3
 16 2   8475.42931     5   0   0   1  2 e  9.940E-05   3
 16 2   8540.36576     1   5   1   2  2 e  1.158E-04   1
 16 2   8648.82772     0   0   0   4  2 e  1.004E-04   7
 16 2   8659.50797     3   1   1   2  2 e  1.287E-04   1
 16 2   8833.94960     1   2   0   3  2 e  1.276E-03   1
 16 2   8954.93435     2   0   0   3  2 e  9.954E-05   2
 16 2   9062.72482     4   3   1   1  2 e  1.159E-04   1
 16 2   9170.39049     0   1   1   4  2 e  1.141E-04   4
 16 2  12744.70495     0   0   0   6  2 e  1.009E-04   2
 16 2  13239.76652     0   1   1   6  2 e  1.153E-04   2
 17 1    128.19175     0   0   0   0  2 e  9.828E-05 226
 17 1    703.66406     0   1   1   0  2 e  1.150E-04 144
 17 1   1272.80258     0   2   0   0  2 e  1.577E-04  56
 17 1   1279.55283     0   2   2   0  2 e  1.506E-04  56
 17 1   1407.97855     1   0   0   0  2 e  1.032E-04  51
 17 1   1842.38894     0   3   1   0  2 e  2.670E-04   8
 17 1   1855.44751     0   3   3   0  2 e  1.064E-03   5
 17 1   1987.86021     1   1   1   0  2 e  1.530E-04  21
 17 1   2304.83034     0   0   0   1  2 e  9.927E-05  14
 17 1   2406.87564     0   4   0   0  2 e  2.307E-04   6
 17 1   2413.11723     0   4   2   0  2 e  3.427E-04   3
 17 1   2559.23262     1   2   0   0  2 e  1.240E-04  14
 17 1   2567.58412     1   2   2   0  2 e  1.296E-04  10
 17 1   2679.47306     2   0   0   0  2 e  9.882E-05  15
 17 1   2866.82348     0   1   1   1  2 e  1.097E-04  14
 17 1   2971.80941     0   5   1   0  2 e  1.019E-04   4
 17 1   3131.10468     1   3   1   0  2 e  1.198E-04  12
 17 1   3264.09457     2   1   1   0  2 e  1.194E-04  12
 17 1   3422.93614     0   2   0   1  2 e  9.880E-05   8
 17 1   3429.32683     0   2   2   1  2 e  1.253E-04  10
 17 1   3532.42976     0   6   0   0  2 e  1.842E-04   2
 17 1   3558.79701     1   0   0   1  2 e  9.847E-05  11
 17 1   3696.62800     2   2   0   0  2 e  5.175E-05   8
 17 1   3704.04545     1   4   2   0  2 e  2.223E-04   1
 17 1   3837.16407     1   4   0   0  2 e  1.125E-04  10
 17 1   3847.76711     2   2   2   0  2 e  1.626E-04   6
 17 1   3942.99814     3   0   0   0  2 e  1.780E-04   8
 17 1   3979.55102     0   3   1   1  2 e  1.100E-04  10
 17 1   3991.93722     0   3   3   1  2 e  6.613E-04   2
 17 1   4125.23638     1   1   1   1  2 e  1.210E-04  13
 17 1   4262.68385     2   3   1   0  2 e  2.024E-04   3
 17 1   4277.03060     1   5   3   0  2 e  1.765E-03   2
 17 1   4411.16329     1   5   1   0  2 e  1.321E-04   4
 17 1   4452.76978     0   0   0   2  2 e  1.121E-04  10
 17 1   4531.44011     0   4   0   1  2 e  2.057E-04   8
 17 1   4532.70846     3   1   1   0  2 e  1.490E-04   8
 17 1   4537.36166     0   4   2   1  2 e  2.171E-04   3
 17 1   4683.68176     1   2   0   1  2 e  1.421E-04  13
 17 1   4691.64505     1   2   2   1  2 e  1.430E-04   8
 17 1   4803.83871     2   0   0   1  2 e  1.247E-04  16
 17 1   4823.53286     0   8   0   0  2 e  9.862E-05   1
 17 1   4977.29279     3   2   0   0  2 e  1.525E-04   4
 17 1   4986.22238     0   8   2   0  2 e  2.222E-04   1
 17 1   5001.28381     0   1   1   2  2 e  1.733E-04   8
 17 1   5083.82665     0   5   1   1  2 e  2.778E-04   2
 17 1   5106.48310     2   4   0   0  2 e  1.222E-04   7
 17 1   5120.37877     3   2   2   0  2 e  2.267E-04   1
 17 1   5199.08240     4   0   0   0  2 e  1.154E-04   9
 17 1   5242.67160     1   3   1   1  2 e  2.024E-04   3
 17 1   5375.05962     2   1   1   1  2 e  1.235E-04   7
 17 1   5544.21819     3   3   1   0  2 e  1.134E-04   2
 17 1   5544.36702     0   2   0   2  2 e  1.091E-04   7
 17 1   5550.40389     0   2   2   2  2 e  1.267E-04   4
 17 1   5681.22625     1   0   0   2  2 e  1.762E-04   5
 17 1   5682.48489     4   1   1   0  2 e  1.134E-04   2
 17 1   5794.14394     2   5   1   0  2 e  1.135E-04   2
 17 1   5795.69471     1   4   0   1  2 e  1.253E-04   4
 17 1   5802.78603     1   4   2   1  2 e  1.743E-04   2
 17 1   5935.28741     1   4   0   1  2 e  2.558E-04   9
 17 1   5945.49888     2   2   2   1  2 e  2.222E-04   1
 17 1   6040.20594     3   0   0   1  2 e  1.197E-04   6
 17 1   6088.01379     0   3   1   2  2 e  1.135E-04   2
 17 1   6104.89856     3   4   0   0  2 e  9.888E-05   2
 17 1   6234.29133     1   1   1   2  2 e  1.023E-04   4
 17 1   6248.66450     4   2   0   0  2 e  1.201E-04   6
 17 1   6366.85753     2   6   0   0  2 e  1.177E-04  10
 17 1   6385.72038     3   4   2   0  2 e  1.743E-04   2
 17 1   6448.56675     5   0   0   0  2 e  8.211E-04   6
 17 1   6496.44466     1   5   1   1  2 e  1.168E-04   3
 17 1   6572.02314     0   0   0   3  2 e  9.893E-05   6
 17 1   6616.58785     3   1   1   1  2 e  1.115E-04   4
 17 1   6779.86348     1   2   0   2  2 e  1.253E-04   4
 17 1   6787.44988     1   2   2   2  2 e  1.743E-04   2
 17 1   6816.20374     2   7   1   0  2 e  1.136E-04   2
 17 1   6900.23940     2   0   0   2  2 e  1.217E-04   8
 17 1   6944.92469     5   1   1   0  2 e  1.136E-04   2
 17 1   7048.92850     4   3   1   0  2 e  1.130E-04   3
 17 1   7050.07116     3   2   0   1  2 e  9.908E-05   2
 17 1   7107.06245     0   1   1   3  2 e  1.073E-04   7
 17 1   7167.17234     0   5   1   2  2 e  1.137E-04   2
 17 1   7177.56077     2   4   0   1  2 e  7.506E-05   4
 17 1   7191.14753     3   2   2   1  2 e  1.743E-04   2
 17 1   7268.38504     4   0   0   1  2 e  1.331E-04   8
 17 1   7458.21810     2   1   1   2  2 e  1.285E-04   1
 17 1   7510.41239     5   2   0   0  2 e  9.970E-05   1
 17 1   7617.69381     6   0   0   0  2 e  6.350E-04   4
 17 1   7637.11283     0   2   0   3  2 e  1.234E-04   8
 17 1   7642.80360     0   2   2   3  2 e  1.743E-04   4
 17 1   7644.06638     4   4   2   0  2 e  2.222E-04   1
 17 1   7692.64560     5   2   0   0  2 e  1.039E-04   4
 17 1   7740.81150     4   1   1   1  2 e  1.285E-04   1
 17 1   7775.30999     1   0   0   3  2 e  1.218E-04   8
 17 1   7850.23619     4   1   1   1  2 e  1.138E-04   2
 17 1   8005.74775     2   2   0   2  2 e  5.112E-04   6
 17 1   8110.01686     3   0   0   2  2 e  9.934E-05   4
 17 1   8167.79771     0   3   1   3  2 e  5.590E-04   2
 17 1   8178.85733     0   3   3   3  2 e  1.441E-03   1
 17 1   8294.54339     4   2   0   1  2 e  9.993E-05   1
 17 1   8297.58456     5   3   1   0  2 e  4.657E-04   2
 17 1   8315.07949     1   1   1   3  2 e  1.240E-04   4
 17 1   8410.00356     2   6   0   1  2 e  9.997E-05   1
 17 1   8489.26904     5   0   0   1  2 e  9.931E-05   4
 17 1   8554.28270     1   5   1   2  2 e  1.287E-04   1
 17 1   8662.61557     0   0   0   4  2 e  9.949E-05   6
 17 1   8673.34840     3   1   1   2  2 e  1.287E-04   1
 17 1   8968.70926     2   0   0   3  2 e  9.958E-05   2
 17 1   9076.56785     4   3   1   1  2 e  1.159E-04   1
 17 1   9184.18841     0   1   1   4  2 e  1.141E-04   4
 17 1   9701.20522     0   2   0   4  2 e  2.885E-04   1
 17 1   9706.56985     0   2   2   4  2 e  2.223E-04   1
 17 1  12758.26471     0   0   0   6  2 e  1.009E-04   2
 17 1  13253.34849     0   1   1   6  2 e  1.153E-04   2
 17 2    703.91180     0   1   1   0  1 f  1.110E-04 128
 17 2   1279.54412     0   2   2   0  1 f  1.564E-04  44
 17 2   1842.86744     0   3   1   0  1 f  2.950E-04   7
 17 2   1855.44682     0   3   3   0  1 f  1.013E-03   3
 17 2   1988.13306     1   1   1   0  1 f  1.530E-04  18
 17 2   2567.57658     1   2   2   0  1 f  1.571E-04   8
 17 2   2867.06651     0   1   1   1  1 f  1.105E-04  13
 17 2   2972.51185     0   5   1   0  1 f  1.036E-04   3
 17 2   3131.61695     1   3   1   0  1 f  1.286E-04   8
 17 2   3146.79583     1   3   3   0  1 f  2.357E-04   1
 17 2   3264.40084     2   1   1   0  1 f  1.166E-04  11
 17 2   3429.31862     0   2   2   1  1 f  1.319E-04   9
 17 2   3538.27599     0   6   2   0  1 f  1.854E-04   2
 17 2   3704.02024     1   4   2   0  1 f  1.706E-04   2
 17 2   3847.75922     2   2   2   0  1 f  1.873E-04   6
 17 2   3980.01950     0   3   1   1  1 f  1.128E-04   9
 17 2   3991.93777     0   3   3   1  1 f  6.246E-04   2
 17 2   4125.50202     1   1   1   1  1 f  1.031E-04   7
 17 2   4263.42870     2   3   1   0  1 f  2.228E-04   4
 17 2   4411.71508     1   5   1   0  1 f  1.291E-04   6
 17 2   4533.05960     3   1   1   0  1 f  1.290E-04   8
 17 2   4537.33466     0   4   2   1  1 f  1.854E-04   2
 17 2   4691.63717     1   2   2   1  1 f  1.590E-04   8
 17 2   4986.19920     0   8   2   0  1 f  2.357E-04   1
 17 2   5001.52303     0   1   1   2  1 f  1.270E-04   9
 17 2   5084.51343     0   5   1   1  1 f  2.228E-04   4
 17 2   5120.37266     3   2   2   0  1 f  2.288E-04   1
 17 2   5243.17017     1   3   1   1  1 f  2.073E-04   4
 17 2   5375.35790     2   1   1   1  1 f  1.280E-04   6
 17 2   5545.00954     3   3   1   0  1 f  1.113E-04   2
 17 2   5550.39536     0   2   2   2  1 f  1.311E-04   4
 17 2   5683.08149     4   1   1   0  1 f  1.113E-04   2
 17 2   5794.55968     2   5   1   0  1 f  1.732E-05   3
 17 2   5802.76246     1   4   2   1  1 f  2.288E-04   1
 17 2   5945.48880     2   2   2   1  1 f  2.357E-04   1
 17 2   6088.47169     0   3   1   2  1 f  1.114E-04   2
 17 2   6234.55149     1   1   1   2  1 f  1.114E-04   2
 17 2   6259.57953     4   2   2   0  1 f  1.854E-04   2
 17 2   6496.98733     1   5   1   1  1 f  1.114E-04   3
 17 2   6616.92846     3   1   1   1  1 f  1.117E-04   1
 17 2   6817.04759     2   7   1   0  1 f  1.115E-04   2
 17 2   6945.57150     5   1   1   0  1 f  1.115E-04   3
 17 2   7049.43148     4   3   1   0  1 f  1.115E-04   2
 17 2   7107.29672     0   1   1   3  1 f  1.058E-04   7
 17 2   7167.84289     0   5   1   2  1 f  1.116E-04   2
 17 2   7458.50842     2   1   1   2  1 f  1.116E-04   1
 17 2   7644.06186     4   4   2   0  1 f  2.289E-04   1
 17 2   7741.38306     4   1   1   1  1 f  1.119E-04   1
 17 2   7850.63879     4   1   1   1  1 f  1.117E-04   2
 17 2   8178.85648     0   3   3   3  1 f  1.271E-03   1
 17 2   8298.19076     5   3   1   0  1 f  3.589E-04   1
 17 2   8315.33402     1   1   1   3  1 f  1.140E-04   4
 17 2   9077.05643     4   3   1   1  1 f  1.122E-04   1
 17 2   9184.41833     0   1   1   4  1 f  1.083E-04   3
 17 2  13253.59556     0   1   1   6  1 f  1.135E-04   1
 18 1    719.02466     0   1   1   0  1 f  1.110E-04 130
 18 1   1294.66130     0   2   2   0  1 f  1.582E-04  48
 18 1   1858.02158     0   3   1   0  1 f  2.898E-04   7
 18 1   2003.18276     1   1   1   0  1 f  1.669E-04  18
 18 1   2582.63026     1   2   2   0  1 f  1.972E-04  10
 18 1   2882.06062     0   1   1   1  1 f  1.099E-04  12
 18 1   2987.70300     0   5   1   0  1 f  1.037E-04   3
 18 1   3146.70830     1   3   1   0  1 f  1.126E-04   7
 18 1   3161.86801     1   3   3   0  1 f  1.838E-04   2
 18 1   3279.38973     2   1   1   0  1 f  1.214E-04  11
 18 1   3444.31834     0   2   2   1  1 f  1.339E-04   9
 18 1   3553.44114     0   6   2   0  1 f  1.838E-04   2
 18 1   3719.09845     1   4   2   0  1 f  1.629E-04   3
 18 1   3862.75120     2   2   2   0  1 f  1.930E-04   4
 18 1   3995.05865     0   3   1   1  1 f  1.188E-04   6
 18 1   4006.95775     0   3   3   1  1 f  1.903E-04   2
 18 1   4140.43288     1   1   1   1  1 f  1.219E-04   9
 18 1   4278.55395     2   3   1   0  1 f  3.194E-04   3
 18 1   4426.74295     1   5   1   0  1 f  1.616E-04   5
 18 1   4547.99110     3   1   1   0  1 f  1.047E-04   5
 18 1   4552.36276     0   4   2   1  1 f  1.838E-04   2
 18 1   4706.57381     1   2   2   1  1 f  1.501E-04   6
 18 1   5001.21033     0   8   2   0  1 f  1.838E-04   2
 18 1   5016.39707     0   1   1   2  1 f  1.032E-04   7
 18 1   5099.59137     0   5   1   1  1 f  2.822E-04   4
 18 1   5135.30472     3   2   2   0  1 f  2.365E-04   1
 18 1   5258.14496     1   3   1   1  1 f  3.008E-04   3
 18 1   5390.22748     2   1   1   1  1 f  1.496E-04   7
 18 1   5560.06911     3   3   1   0  1 f  1.113E-04   2
 18 1   5565.27797     0   2   2   2  1 f  1.218E-04   5
 18 1   5698.04541     4   1   1   0  1 f  1.113E-04   2
 18 1   5809.43769     2   5   1   0  1 f  3.060E-04   3
 18 1   5817.72548     1   4   2   1  1 f  1.838E-04   2
 18 1   5960.36618     2   2   2   1  1 f  1.838E-04   2
 18 1   6103.39521     0   3   1   2  1 f  1.114E-04   2
 18 1   6114.63668     0   3   3   2  1 f  2.222E-04   1
 18 1   6249.36220     1   1   1   2  1 f  1.041E-04   3
 18 1   6511.90114     1   5   1   1  1 f  1.114E-04   3
 18 1   6631.74014     3   1   1   1  1 f  1.115E-04   3
 18 1   6960.47156     5   1   1   0  1 f  1.115E-04   2
 18 1   7064.26457     4   3   1   0  1 f  1.115E-04   3
 18 1   7122.05206     0   1   1   3  1 f  1.116E-04   6
 18 1   7182.80562     0   5   1   2  1 f  1.116E-04   1
 18 1   7473.25876     2   1   1   2  1 f  1.116E-04   2
 18 1   7658.88474     4   4   2   0  1 f  2.503E-04   1
 18 1   7756.23106     4   1   1   1  1 f  1.117E-04   2
 18 1   7865.39751     4   1   1   1  1 f  1.117E-04   2
 18 1   8183.05565     0   3   1   3  1 f  9.078E-04   1
 18 1   8193.64722     0   3   3   3  1 f  1.058E-03   2
 18 1   8312.98424     5   3   1   0  1 f  5.355E-04   1
 18 1   8330.02588     1   1   1   3  1 f  1.159E-04   4
 18 1   8688.37076     3   1   1   2  1 f  1.119E-04   2
 18 1   9091.77159     4   3   1   1  1 f  1.120E-04   1
 18 1   9199.05512     0   1   1   4  1 f  1.120E-04   3
 18 1  13268.01242     0   1   1   6  1 f  1.132E-04   1
 18 2    143.27096     0   0   0   0  2 e  9.828E-05 223
 18 2    718.74778     0   1   1   0  2 e  1.150E-04 146
 18 2   1287.91325     0   2   0   0  2 e  1.048E-04  48
 18 2   1294.67138     0   2   2   0  2 e  1.620E-04  54
 18 2   1422.99096     1   0   0   0  2 e  1.510E-04  53
 18 2   1857.48738     0   3   1   0  2 e  2.921E-04  10
 18 2   1870.58084     0   3   3   0  2 e  2.243E-03   3
 18 2   2002.87778     1   1   1   0  2 e  1.908E-04  18
 18 2   2319.78978     0   0   0   1  2 e  9.995E-05  12
 18 2   2422.00886     0   4   0   0  2 e  1.809E-04   5
 18 2   2428.26717     0   4   2   0  2 e  9.840E-05   1
 18 2   2574.27760     1   2   0   0  2 e  9.958E-05  14
 18 2   2582.64022     1   2   2   0  2 e  1.562E-04  13
 18 2   2694.41979     2   0   0   0  2 e  9.911E-05  17
 18 2   2881.78913     0   1   1   1  2 e  1.131E-04  13
 18 2   2986.91883     0   5   1   0  2 e  1.025E-04   4
 18 2   3146.13552     1   3   1   0  2 e  1.140E-04  11
 18 2   3161.86816     1   3   3   0  2 e  1.996E-04   1
 18 2   3279.04694     2   1   1   0  2 e  1.110E-04  15
 18 2   3437.92980     0   2   0   1  2 e  9.852E-05   9
 18 2   3444.32883     0   2   2   1  2 e  1.520E-04  12
 18 2   3547.58059     0   6   0   0  2 e  2.380E-04   2
 18 2   3573.68941     1   0   0   1  2 e  9.848E-05  12
 18 2   3711.69449     2   2   0   0  2 e  4.150E-04   9
 18 2   3719.12839     1   4   2   0  2 e  1.776E-04   2
 18 2   3852.14296     1   4   0   0  2 e  1.134E-04  10
 18 2   3862.76190     2   2   2   0  2 e  1.436E-04   6
 18 2   3957.88023     3   0   0   0  2 e  1.178E-04   5
 18 2   3994.53473     0   3   1   1  2 e  1.125E-04  11
 18 2   4006.95756     0   3   3   1  2 e  1.776E-04   2
 18 2   4140.13580     1   1   1   1  2 e  1.056E-04  11
 18 2   4277.72227     2   3   1   0  2 e  2.011E-04   4
 18 2   4292.12797     1   5   3   0  2 e  1.087E-03   2
 18 2   4426.12523     1   5   1   0  2 e  1.800E-04   3
 18 2   4467.60940     0   0   0   2  2 e  1.291E-04   9
 18 2   4546.45894     0   4   0   1  2 e  2.537E-04   7
 18 2   4547.59826     3   1   1   0  2 e  1.335E-04   9
 18 2   4552.39658     0   4   2   1  2 e  2.122E-04   4
 18 2   4698.60968     1   2   0   1  2 e  1.098E-04  12
 18 2   4706.58454     1   2   2   1  2 e  1.349E-04   7
 18 2   4818.66517     2   0   0   1  2 e  1.201E-04  13
 18 2   4838.61338     0   8   0   0  2 e  9.865E-05   2
 18 2   4992.29107     3   2   0   0  2 e  1.422E-04   5
 18 2   5001.24029     0   8   2   0  2 e  1.654E-04   2
 18 2   5016.13111     0   1   1   2  2 e  1.038E-04   6
 18 2   5098.82521     0   5   1   1  2 e  2.499E-04   3
 18 2   5121.39504     2   4   0   0  2 e  1.241E-04   7
 18 2   5135.31444     3   2   2   0  2 e  1.654E-04   2
 18 2   5213.90624     4   0   0   0  2 e  1.261E-04   8
 18 2   5257.58759     1   3   1   1  2 e  1.760E-04   3
 18 2   5389.89515     2   1   1   1  2 e  1.249E-04   8
 18 2   5559.18429     3   3   1   0  2 e  1.153E-04   1
 18 2   5559.24373     0   2   0   2  2 e  1.180E-04   7
 18 2   5565.28860     0   2   2   2  2 e  1.180E-04   5
 18 2   5695.99854     1   0   0   2  2 e  2.043E-04   4
 18 2   5697.37862     4   1   1   0  2 e  1.153E-04   2
 18 2   5808.97332     2   5   1   0  2 e  5.774E-06   4
 18 2   5810.64721     1   4   0   1  2 e  1.461E-04   4
 18 2   5817.75624     1   4   2   1  2 e  1.654E-04   2
 18 2   5950.14978     1   4   0   1  2 e  1.411E-04   9
 18 2   5960.37684     2   2   2   1  2 e  1.654E-04   2
 18 2   6054.96807     3   0   0   1  2 e  1.768E-04   7
 18 2   6102.88149     0   3   1   2  2 e  1.154E-04   1
 18 2   6114.63697     0   3   3   2  2 e  1.705E-04   2
 18 2   6119.90928     3   4   0   0  2 e  9.886E-05   2
 18 2   6249.07278     1   1   1   2  2 e  1.030E-04   4
 18 2   6263.59368     4   2   0   0  2 e  1.374E-04   6
 18 2   6274.54804     4   2   2   0  2 e  1.654E-04   2
 18 2   6381.70060     2   6   0   0  2 e  1.240E-04   7
 18 2   6400.60029     3   4   2   0  2 e  1.654E-04   2
 18 2   6463.33831     5   0   0   0  2 e  1.095E-03   6
 18 2   6511.29709     1   5   1   1  2 e  1.121E-04   3
 18 2   6586.74166     0   0   0   3  2 e  9.895E-05   8
 18 2   6631.35952     3   1   1   1  2 e  1.154E-04   4
 18 2   6642.22041     0   4   0   2  2 e  9.897E-05   1
 18 2   6794.67444     1   2   0   2  2 e  1.374E-04   6
 18 2   6802.27254     1   2   2   2  2 e  1.654E-04   2
 18 2   6831.09657     2   7   1   0  2 e  1.155E-04   2
 18 2   6914.94595     2   0   0   2  2 e  1.128E-04   8
 18 2   6959.74853     5   1   1   0  2 e  1.155E-04   3
 18 2   7063.70109     4   3   1   0  2 e  1.155E-04   3
 18 2   7064.96648     3   2   0   1  2 e  9.905E-05   2
 18 2   7121.79085     0   1   1   3  2 e  1.075E-04   5
 18 2   7182.05802     0   5   1   2  2 e  1.155E-04   2
 18 2   7192.35632     2   4   0   1  2 e  3.349E-04   4
 18 2   7205.96643     3   2   2   1  2 e  1.995E-04   1
 18 2   7283.08858     4   0   0   1  2 e  1.226E-04   7
 18 2   7472.93587     2   1   1   2  2 e  1.156E-04   2
 18 2   7525.27094     5   2   0   0  2 e  9.917E-05   1
 18 2   7632.46421     6   0   0   0  2 e  2.943E-04   6
 18 2   7651.87068     0   2   0   3  2 e  1.320E-04   9
 18 2   7657.57072     0   2   2   3  2 e  1.655E-04   3
 18 2   7658.89183     4   4   2   0  2 e  1.995E-04   1
 18 2   7707.37623     5   2   0   0  2 e  9.920E-05   3
 18 2   7755.58952     4   1   1   1  2 e  1.156E-04   2
 18 2   7789.96158     1   0   0   3  2 e  1.144E-04   8
 18 2   7864.95007     4   1   1   1  2 e  1.157E-04   2
 18 2   8020.49273     2   2   0   2  2 e  5.774E-06   4
 18 2   8124.65873     3   0   0   2  2 e  9.930E-05   4
 18 2   8182.55045     0   3   1   3  2 e  6.840E-04   1
 18 2   8193.64790     0   3   3   3  2 e  1.087E-03   2
 18 2   8309.35636     4   2   0   1  2 e  9.935E-05   2
 18 2   8312.30700     5   3   1   0  2 e  4.941E-04   1
 18 2   8329.74289     1   1   1   3  2 e  1.186E-04   5
 18 2   8424.72648     2   6   0   1  2 e  9.938E-05   3
 18 2   8503.92016     5   0   0   1  2 e  9.940E-05   6
 18 2   8569.01536     1   5   1   2  2 e  1.158E-04   1
 18 2   8677.21390     0   0   0   4  2 e  1.052E-04   8
 18 2   8688.00235     3   1   1   2  2 e  1.158E-04   1
 18 2   8862.52862     1   2   0   3  2 e  4.912E-04   1
 18 2   8983.29353     2   0   0   3  2 e  9.953E-05   2
 18 2   9198.79994     0   1   1   4  2 e  1.159E-04   4
 18 2   9715.84746     0   2   0   4  2 e  3.616E-04   1
 18 2   9721.21266     0   2   2   4  2 e  1.656E-04   2
 18 2  12772.62373     0   0   0   6  2 e  1.008E-04   2
 18 2  13267.72777     0   1   1   6  2 e  1.171E-04   2
 19 1    159.18741     0   0   0   0  2 e  9.828E-05 231
 19 1    734.66899     0   1   1   0  2 e  1.150E-04 142
 19 1   1303.86260     0   2   0   0  2 e  1.506E-04  53
 19 1   1310.63035     0   2   2   0  2 e  1.580E-04  58
 19 1   1438.83700     1   0   0   0  2 e  1.004E-04  55
 19 1   1873.42445     0   3   1   0  2 e  2.988E-04   8
 19 1   1886.56028     0   3   3   0  2 e  1.052E-03   4
 19 1   2018.72900     1   1   1   0  2 e  1.707E-04  17
 19 1   2335.57978     0   0   0   1  2 e  1.000E-04  12
 19 1   2437.98139     0   4   0   0  2 e  2.847E-04   3
 19 1   2444.25828     0   4   2   0  2 e  2.072E-04   3
 19 1   2590.15752     1   2   0   0  2 e  1.724E-04  14
 19 1   2598.53233     1   2   2   0  2 e  1.612E-04  14
 19 1   2710.19634     2   0   0   0  2 e  9.913E-05  17
 19 1   2897.58552     0   1   1   1  2 e  1.142E-04  13
 19 1   3002.86619     0   5   1   0  2 e  1.025E-04   4
 19 1   3162.00051     1   3   1   0  2 e  1.131E-04   9
 19 1   3177.77831     1   3   3   0  2 e  2.223E-04   1
 19 1   3294.82993     2   1   1   0  2 e  1.176E-04  12
 19 1   3453.75547     0   2   0   1  2 e  1.274E-04  11
 19 1   3460.16439     0   2   2   1  2 e  1.628E-04  11
 19 1   3563.56816     0   6   0   0  2 e  1.964E-04   2
 19 1   3589.40879     1   0   0   1  2 e  9.847E-05  12
 19 1   3727.59578     2   2   0   0  2 e  9.833E-05   8
 19 1   3735.04910     1   4   2   0  2 e  1.776E-04   2
 19 1   3867.95374     1   4   0   0  2 e  1.394E-04   9
 19 1   3878.58946     2   2   2   0  2 e  1.862E-04   4
 19 1   3973.59013     3   0   0   0  2 e  1.876E-04   8
 19 1   4010.35103     0   3   1   1  2 e  1.127E-04  10
 19 1   4022.81102     0   3   3   1  2 e  6.859E-04   2
 19 1   4155.86275     1   1   1   1  2 e  1.025E-04  10
 19 1   4293.59565     2   3   1   0  2 e  2.217E-04   4
 19 1   4308.05897     1   5   3   0  2 e  2.576E-03   2
 19 1   4441.91913     1   5   1   0  2 e  1.213E-04   5
 19 1   4483.27231     0   0   0   2  2 e  1.190E-04  10
 19 1   4562.31063     0   4   0   1  2 e  2.142E-04   7
 19 1   4563.31476     3   1   1   0  2 e  1.037E-04   6
 19 1   4568.26619     0   4   2   1  2 e  4.200E-04   4
 19 1   4714.36624     1   2   0   1  2 e  1.088E-04  13
 19 1   4722.35271     1   2   2   1  2 e  1.208E-04   5
 19 1   4834.31482     2   0   0   1  2 e  1.278E-04  16
 19 1   4854.52786     0   8   0   0  2 e  9.907E-05   1
 19 1   5008.12136     3   2   0   0  2 e  1.391E-04   4
 19 1   5017.09068     0   8   2   0  2 e  1.775E-04   2
 19 1   5031.80258     0   1   1   2  2 e  1.210E-04   8
 19 1   5114.65455     0   5   1   1  2 e  2.217E-04   4
 19 1   5137.13550     2   4   0   0  2 e  1.327E-04   7
 19 1   5151.07873     3   2   2   0  2 e  1.775E-04   2
 19 1   5229.55277     4   0   0   0  2 e  1.223E-04   8
 19 1   5273.33253     1   3   1   1  2 e  2.603E-04   3
 19 1   5405.55368     2   1   1   1  2 e  1.574E-04   8
 19 1   5574.94439     0   2   0   2  2 e  1.158E-04   6
 19 1   5574.98269     3   3   1   0  2 e  1.153E-04   2
 19 1   5580.99985     0   2   2   2  2 e  1.209E-04   5
 19 1   5711.59088     1   0   0   2  2 e  2.209E-04   5
 19 1   5713.09914     4   1   1   0  2 e  1.153E-04   2
 19 1   5824.62608     2   5   1   0  2 e  2.425E-04   3
 19 1   5826.42905     1   4   0   1  2 e  1.298E-04   4
 19 1   5833.55663     1   4   2   1  2 e  1.775E-04   2
 19 1   5965.83714     1   4   0   1  2 e  2.176E-04   8
 19 1   5976.08173     2   2   2   1  2 e  1.775E-04   2
 19 1   6070.54949     3   0   0   1  2 e  1.232E-04   6
 19 1   6118.57524     0   3   1   2  2 e  1.154E-04   2
 19 1   6130.36984     0   3   3   2  2 e  2.502E-04   1
 19 1   6135.74694     3   4   0   0  2 e  9.886E-05   2
 19 1   6264.67434     1   1   1   2  2 e  1.030E-04   4
 19 1   6279.35021     4   2   0   0  2 e  9.888E-05   4
 19 1   6397.36794     2   6   0   0  2 e  1.316E-04   6
 19 1   6416.30498     3   4   2   0  2 e  2.222E-04   1
 19 1   6478.93005     5   0   0   0  2 e  1.028E-03   6
 19 1   6526.97186     1   5   1   1  2 e  1.131E-04   4
 19 1   6602.27766     0   0   0   3  2 e  9.895E-05   8
 19 1   6646.95200     3   1   1   1  2 e  6.351E-04   4
 19 1   6657.95202     0   4   0   2  2 e  9.891E-05   1
 19 1   6810.30661     1   2   0   2  2 e  1.196E-04   8
 19 1   6817.91613     1   2   2   2  2 e  1.775E-04   2
 19 1   6846.81548     2   7   1   0  2 e  1.155E-04   1
 19 1   6930.46869     2   0   0   2  2 e  1.255E-04   8
 19 1   6975.39536     5   1   1   0  2 e  1.155E-04   4
 19 1   7079.29477     4   3   1   0  2 e  1.155E-04   4
 19 1   7080.68589     3   2   0   1  2 e  9.905E-05   2
 19 1   7137.33668     0   1   1   3  2 e  1.031E-04   7
 19 1   7197.76869     0   5   1   2  2 e  1.155E-04   2
 19 1   7207.97281     2   4   0   1  2 e  2.483E-04   4
 19 1   7221.60918     3   2   2   1  2 e  1.776E-04   2
 19 1   7298.60757     4   0   0   1  2 e  1.256E-04   5
 19 1   7488.46939     2   1   1   2  2 e  1.156E-04   2
 19 1   7648.05421     6   0   0   0  2 e  1.007E-04   6
 19 1   7667.44917     0   2   0   3  2 e  1.419E-04   7
 19 1   7673.15740     0   2   2   3  2 e  1.776E-04   4
 19 1   7722.92499     5   2   0   0  2 e  1.063E-04   4
 19 1   7771.19188     4   1   1   1  2 e  1.157E-04   1
 19 1   7805.42729     1   0   0   3  2 e  1.238E-04   8
 19 1   7880.47896     4   1   1   1  2 e  1.157E-04   3
 19 1   8036.05558     1   4   0   2  2 e  6.466E-04   4
 19 1   8140.11301     3   0   0   2  2 e  9.931E-05   4
 19 1   8198.12238     0   3   1   3  2 e  3.993E-04   2
 19 1   8209.25400     0   3   3   3  2 e  2.576E-03   2
 19 1   8324.99490     4   2   0   1  2 e  9.994E-05   1
 19 1   8345.21875     1   1   1   3  2 e  1.175E-04   5
 19 1   8440.27274     2   6   0   1  2 e  9.938E-05   2
 19 1   8519.38672     5   0   0   1  2 e  9.941E-05   6
 19 1   8584.56710     1   5   1   2  2 e  1.158E-04   1
 19 1   8692.62279     0   0   0   4  2 e  9.945E-05   6
 19 1   8703.46889     3   1   1   2  2 e  1.159E-04   1
 19 1   8885.31522     1   2   2   3  2 e  4.333E-04   1
 19 1   8998.68874     2   0   0   3  2 e  9.954E-05   2
 19 1   9214.22076     0   1   1   4  2 e  1.159E-04   4
 19 1   9731.29792     0   2   0   4  2 e  3.530E-04   1
 19 1  12787.77809     0   0   0   6  2 e  1.008E-04   2
 19 1  13282.90829     0   1   1   6  2 e  1.171E-04   2
 19 2    734.97662     0   1   1   0  1 f  1.110E-04 128
 19 2   1310.61774     0   2   2   0  1 f  1.611E-04  45
 19 2   1874.01865     0   3   1   0  1 f  5.014E-04   4
 19 2   1886.55962     0   3   3   0  1 f  9.740E-04   2
 19 2   2019.06824     1   1   1   0  1 f  2.632E-04  16
 19 2   2598.51984     1   2   2   0  1 f  1.860E-04  12
 19 2   2897.88722     0   1   1   1  1 f  1.104E-04  13
 19 2   3003.73796     0   5   1   0  1 f  1.037E-04   3
 19 2   3162.63752     1   3   1   0  1 f  1.115E-04   7
 19 2   3177.77926     1   3   3   0  1 f  1.782E-04   2
 19 2   3295.21073     2   1   1   0  1 f  1.181E-04  12
 19 2   3460.15107     0   2   2   1  1 f  1.314E-04   9
 19 2   3569.44521     0   6   2   0  1 f  2.232E-04   1
 19 2   3735.01147     1   4   2   0  1 f  1.693E-04   2
 19 2   3878.57737     2   2   2   0  1 f  3.040E-04   4
 19 2   4010.93232     0   3   1   1  1 f  1.178E-04   8
 19 2   4022.81054     0   3   3   1  1 f  6.293E-04   2
 19 2   4156.19238     1   1   1   1  1 f  1.116E-04   8
 19 2   4294.51975     2   3   1   0  1 f  2.062E-04   4
 19 2   4442.60444     1   5   1   0  1 f  1.522E-04   6
 19 2   4563.75137     3   1   1   0  1 f  1.047E-04   5
 19 2   4568.22550     0   4   2   1  1 f  1.781E-04   2
 19 2   4722.34008     1   2   2   1  1 f  1.205E-04   5
 19 2   5017.05598     0   8   2   0  1 f  1.781E-04   2
 19 2   5032.09871     0   1   1   2  1 f  1.348E-04   8
 19 2   5115.50641     0   5   1   1  1 f  2.062E-04   4
 19 2   5151.06608     3   2   2   0  1 f  1.781E-04   2
 19 2   5273.95119     1   3   1   1  1 f  1.948E-04   5
 19 2   5405.92241     2   1   1   1  1 f  1.335E-04   7
 19 2   5575.96430     3   3   1   0  1 f  1.113E-04   1
 19 2   5580.98680     0   2   2   2  1 f  1.205E-04   5
 19 2   5713.83998     4   1   1   0  1 f  1.113E-04   2
 19 2   5825.14255     4   1   1   0  1 f  1.328E-04   4
 19 2   5833.51908     1   4   2   1  1 f  1.781E-04   2
 19 2   5976.06908     2   2   2   1  1 f  1.781E-04   2
 19 2   6119.14663     0   3   1   2  1 f  1.114E-04   2
 19 2   6130.36945     0   3   3   2  1 f  1.933E-04   1
 19 2   6264.99652     1   1   1   2  1 f  1.040E-04   3
 19 2   6290.29838     4   2   2   0  1 f  1.781E-04   2
 19 2   6527.64248     1   5   1   1  1 f  1.115E-04   3
 19 2   6647.37468     3   1   1   1  1 f  1.114E-04   4
 19 2   6847.86453     2   7   1   0  1 f  1.115E-04   2
 19 2   6976.19865     5   1   1   0  1 f  1.115E-04   4
 19 2   7079.91952     4   3   1   0  1 f  1.116E-04   3
 19 2   7137.62759     0   1   1   3  1 f  1.030E-04   4
 19 2   7198.60163     0   5   1   2  1 f  1.116E-04   2
 19 2   7488.82758     2   1   1   2  1 f  1.116E-04   2
 19 2   7674.53330     4   4   2   0  1 f  2.357E-04   1
 19 2   7771.90160     4   1   1   1  1 f  1.116E-04   1
 19 2   7880.97763     4   1   1   1  1 f  1.117E-04   3
 19 2   8198.68361     0   3   1   3  1 f  3.662E-04   2
 19 2   8345.53329     1   1   1   3  1 f  1.118E-04   4
 19 2   8585.21426     1   5   1   2  1 f  1.121E-04   1
 19 2   8703.87906     3   1   1   2  1 f  1.121E-04   1
 19 2   9107.30487     4   3   1   1  1 f  1.119E-04   1
 19 2   9214.50386     0   1   1   4  1 f  1.119E-04   3
 19 2   9736.66462     0   2   2   4  1 f  2.234E-04   1
 19 2  13283.22030     0   1   1   6  1 f  1.131E-04   1
 20 1    751.76760     0   1   1   0  1 f  1.110E-04 136
 20 1   1327.41305     0   2   2   0  1 f  1.627E-04  50
 20 1   1890.85663     0   3   1   0  1 f  2.719E-04   8
 20 1   2035.78916     1   1   1   0  1 f  1.809E-04  19
 20 1   2615.24583     1   2   2   0  1 f  2.202E-04   9
 20 1   2914.54621     0   1   1   1  1 f  1.104E-04  14
 20 1   3020.61557     0   5   1   0  1 f  1.111E-04   2
 20 1   3179.40390     1   3   1   0  1 f  1.172E-04   8
 20 1   3194.52746     1   3   3   0  1 f  1.897E-04   2
 20 1   3311.86371     2   1   1   0  1 f  1.313E-04  11
 20 1   3476.81645     0   2   2   1  1 f  1.351E-04   9
 20 1   3586.29197     0   6   2   0  1 f  2.451E-04   1
 20 1   3751.76212     1   4   2   0  1 f  1.649E-04   3
 20 1   3895.23400     2   2   2   0  1 f  1.678E-04   5
 20 1   4027.64051     0   3   1   1  1 f  1.178E-04   7
 20 1   4039.50030     0   3   3   1  1 f  1.649E-04   3
 20 1   4172.78145     1   1   1   1  1 f  1.096E-04   8
 20 1   4311.32375     2   3   1   0  1 f  2.304E-04   3
 20 1   4459.30040     1   5   1   0  1 f  1.046E-04   5
 20 1   4580.34016     3   1   1   0  1 f  1.580E-04   6
 20 1   4584.92286     0   4   2   1  1 f  1.897E-04   2
 20 1   4738.93581     1   2   2   1  1 f  1.621E-04   7
 20 1   5033.73223     0   8   2   0  1 f  1.897E-04   2
 20 1   5048.62566     0   1   1   2  1 f  1.548E-04   9
 20 1   5132.25735     0   5   1   1  1 f  3.234E-04   2
 20 1   5167.65944     3   2   2   0  1 f  2.502E-04   1
 20 1   5290.58913     1   3   1   1  1 f  2.059E-04   3
 20 1   5422.44380     2   1   1   1  1 f  1.524E-04   7
 20 1   5592.69547     3   3   1   0  1 f  1.113E-04   2
 20 1   5597.52148     0   2   2   2  1 f  1.233E-04   5
 20 1   5730.46507     4   1   1   0  1 f  1.113E-04   2
 20 1   5841.67312     2   5   1   0  1 f  1.114E-04   2
 20 1   5850.14358     1   4   2   1  1 f  1.897E-04   2
 20 1   5992.59673     2   2   2   1  1 f  1.897E-04   2
 20 1   6135.72582     0   3   1   2  1 f  1.114E-04   2
 20 1   6146.92708     0   3   3   2  1 f  2.129E-04   1
 20 1   6281.45345     1   1   1   2  1 f  1.040E-04   3
 20 1   6306.90423     4   2   2   0  1 f  1.897E-04   2
 20 1   6544.21162     1   5   1   1  1 f  1.115E-04   3
 20 1   6663.83134     3   1   1   1  1 f  3.175E-04   4
 20 1   6992.75396     5   1   1   0  1 f  1.115E-04   4
 20 1   7096.39913     4   3   1   0  1 f  1.116E-04   4
 20 1   7154.02132     0   1   1   3  1 f  1.050E-04   5
 20 1   7215.22751     0   5   1   2  1 f  1.116E-04   1
 20 1   7505.21642     2   1   1   2  1 f  1.116E-04   2
 20 1   7691.00683     4   4   2   0  1 f  1.898E-04   2
 20 1   7788.39907     4   1   1   1  1 f  1.117E-04   2
 20 1   7897.37603     4   1   1   1  1 f  1.117E-04   2
 20 1   8215.13306     0   3   1   3  1 f  6.193E-04   1
 20 1   8345.03424     5   3   1   0  1 f  5.355E-04   1
 20 1   8361.85696     1   1   1   3  1 f  1.154E-04   5
 20 1   8601.64872     1   5   1   2  1 f  1.119E-04   2
 20 1   8720.20460     3   1   1   2  1 f  1.119E-04   1
 20 1   9230.76868     0   1   1   4  1 f  1.120E-04   3
 20 1  13299.23131     0   1   1   6  1 f  1.132E-04   1
 20 2    175.94102     0   0   0   0  2 e  9.828E-05 219
 20 2    751.42760     0   1   1   0  2 e  1.150E-04 152
 20 2   1320.65036     0   2   0   0  2 e  1.623E-04  45
 20 2   1327.42828     0   2   2   0  2 e  1.605E-04  53
 20 2   1455.51640     1   0   0   0  2 e  1.044E-04  51
 20 2   1890.19938     0   3   1   0  2 e  3.461E-04   7
 20 2   1903.37516     0   3   3   0  2 e  2.838E-03   4
 20 2   2035.41496     1   1   1   0  2 e  1.766E-04  17
 20 2   2352.20029     0   0   0   1  2 e  9.874E-05  16
 20 2   2454.79348     0   4   0   0  2 e  1.746E-04   6
 20 2   2461.08845     0   4   2   0  2 e  7.499E-04   1
 20 2   2606.87235     1   2   0   0  2 e  9.881E-05  14
 20 2   2615.26060     1   2   2   0  2 e  1.632E-04  12
 20 2   2726.80274     2   0   0   0  2 e  9.887E-05  17
 20 2   2914.21281     0   1   1   1  2 e  1.106E-04  14
 20 2   3019.65214     0   5   1   0  2 e  1.025E-04   4
 20 2   3178.70046     1   3   1   0  2 e  1.099E-04  10
 20 2   3194.52628     1   3   3   0  2 e  1.933E-04   1
 20 2   3311.44299     2   1   1   0  2 e  1.169E-04  11
 20 2   3470.41322     0   2   0   1  2 e  1.205E-04  10
 20 2   3476.83201     0   2   2   1  2 e  1.637E-04  11
 20 2   3605.95488     1   0   0   1  2 e  9.847E-05  11
 20 2   3744.33329     2   2   0   0  2 e  1.176E-04   7
 20 2   3751.80846     1   4   2   0  2 e  1.583E-04   3
 20 2   3884.59520     1   4   0   0  2 e  1.573E-04   8
 20 2   3895.24786     2   2   2   0  2 e  2.203E-04   4
 20 2   3990.12641     3   0   0   0  2 e  1.596E-04   8
 20 2   4026.99809     0   3   1   1  2 e  1.110E-04  11
 20 2   4039.49854     0   3   3   1  2 e  1.583E-04   3
 20 2   4172.41652     1   1   1   1  2 e  1.112E-04  12
 20 2   4310.30190     2   3   1   0  2 e  2.102E-04   3
 20 2   4324.83288     1   5   3   0  2 e  1.302E-03   2
 20 2   4458.54305     1   5   1   0  2 e  1.516E-04   6
 20 2   4499.75941     0   0   0   2  2 e  1.193E-04  10
 20 2   4578.99549     0   4   0   1  2 e  2.410E-04   7
 20 2   4579.85755     3   1   1   0  2 e  1.169E-04   8
 20 2   4584.97398     0   4   2   1  2 e  2.554E-04   5
 20 2   4730.95098     1   2   0   1  2 e  1.446E-04  11
 20 2   4738.95074     1   2   2   1  2 e  1.484E-04   8
 20 2   4850.78719     2   0   0   1  2 e  1.287E-04  15
 20 2   4871.27840     0   8   0   0  2 e  9.864E-05   2
 20 2   5024.78351     3   2   0   0  2 e  1.343E-04   5
 20 2   5033.77685     0   8   2   0  2 e  1.693E-04   2
 20 2   5048.29784     0   1   1   2  2 e  1.378E-04   8
 20 2   5131.31696     0   5   1   1  2 e  2.087E-04   4
 20 2   5153.70324     2   4   0   0  2 e  1.212E-04   8
 20 2   5167.67340     3   2   2   0  2 e  1.693E-04   2
 20 2   5246.02317     4   0   0   0  2 e  1.212E-04   8
 20 2   5289.90535     1   3   1   1  2 e  1.863E-04   4
 20 2   5422.03543     2   1   1   1  2 e  1.286E-04  10
 20 2   5591.47201     0   2   0   2  2 e  1.137E-04   7
 20 2   5591.61023     3   3   1   0  2 e  1.153E-04   1
 20 2   5597.53775     0   2   2   2  2 e  1.189E-04   5
 20 2   5728.00322     1   0   0   2  2 e  1.452E-04   5
 20 2   5729.64646     4   1   1   0  2 e  1.153E-04   2
 20 2   5841.10206     2   5   1   0  2 e  1.155E-04   4
 20 2   5843.04004     1   4   0   1  2 e  1.361E-04   4
 20 2   5850.18940     1   4   2   1  2 e  1.693E-04   2
 20 2   5982.34899     1   4   0   1  2 e  8.332E-05   8
 20 2   5992.61225     2   2   2   1  2 e  1.693E-04   2
 20 2   6086.95152     3   0   0   1  2 e  1.456E-04   7
 20 2   6135.09426     0   3   1   2  2 e  1.154E-04   2
 20 2   6146.92665     0   3   3   2  2 e  2.232E-04   1
 20 2   6152.42145     3   4   0   0  2 e  9.885E-05   2
 20 2   6281.09651     1   1   1   2  2 e  1.030E-04   4
 20 2   6295.93581     4   2   0   0  2 e  1.291E-04   6
 20 2   6413.85837     2   6   0   0  2 e  1.212E-04   8
 20 2   6432.83665     3   4   2   0  2 e  1.934E-04   1
 20 2   6495.34206     5   0   0   0  2 e  1.131E-03   6
 20 2   6543.47154     1   5   1   1  2 e  1.131E-04   4
 20 2   6618.63068     0   0   0   3  2 e  9.895E-05   8
 20 2   6663.36357     3   1   1   1  2 e  1.121E-04   3
 20 2   6674.50970     0   4   0   2  2 e  9.896E-05   1
 20 2   6826.76126     1   2   0   2  2 e  1.238E-04   8
 20 2   6834.38435     1   2   2   2  2 e  1.693E-04   2
 20 2   6863.36179     2   7   1   0  2 e  1.155E-04   1
 20 2   6946.80843     2   0   0   2  2 e  1.291E-04   6
 20 2   6991.86548     5   1   1   0  2 e  1.155E-04   4
 20 2   7095.70825     4   3   1   0  2 e  1.155E-04   3
 20 2   7097.22915     3   2   0   1  2 e  9.905E-05   2
 20 2   7153.70029     0   1   1   3  2 e  1.155E-04   4
 20 2   7214.30476     0   5   1   2  2 e  1.155E-04   2
 20 2   7224.41074     2   4   0   1  2 e  5.658E-04   4
 20 2   7238.07420     3   2   2   1  2 e  1.693E-04   2
 20 2   7314.94282     4   0   0   1  2 e  1.323E-04   7
 20 2   7504.82051     2   1   1   2  2 e  1.156E-04   2
 20 2   7557.45832     5   2   0   0  2 e  9.916E-05   1
 20 2   7664.46365     6   0   0   0  2 e  9.919E-05   3
 20 2   7683.84554     0   2   0   3  2 e  1.292E-04   9
 20 2   7689.56450     0   2   2   3  2 e  1.694E-04   4
 20 2   7691.01136     4   4   2   0  2 e  2.167E-04   1
 20 2   7739.29044     5   2   0   0  2 e  1.031E-04   4
 20 2   7787.61231     4   1   1   1  2 e  1.156E-04   2
 20 2   7821.70532     1   0   0   3  2 e  1.147E-04   8
 20 2   7896.82508     4   1   1   1  2 e  1.157E-04   3
 20 2   8052.43756     2   2   0   2  2 e  6.928E-05   4
 20 2   8156.38013     3   0   0   2  2 e  9.931E-05   4
 20 2   8214.51343     0   3   1   3  2 e  3.719E-04   2
 20 2   8225.68875     0   3   3   3  2 e  1.661E-03   1
 20 2   8341.45364     4   2   0   1  2 e  9.936E-05   2
 20 2   8361.50873     1   1   1   3  2 e  1.179E-04   4
 20 2   8456.63411     2   6   0   1  2 e  9.939E-05   4
 20 2   8535.66651     5   0   0   1  2 e  9.192E-04   6
 20 2   8708.84208     0   0   0   4  2 e  9.945E-05   6
 20 2   8719.75022     3   1   1   2  2 e  1.158E-04   1
 20 2   8894.35652     1   2   0   3  2 e  7.962E-04   1
 20 2   9014.89226     2   0   0   3  2 e  1.439E-04   3
 20 2   9230.45156     0   1   1   4  2 e  1.160E-04   2
 20 2   9752.95523     0   2   2   4  2 e  2.168E-04   1
 20 2  12803.72990     0   0   0   6  2 e  1.009E-04   1
 20 2  13298.88461     0   1   1   6  2 e  1.171E-04   2
 21 1    193.53170     0   0   0   0  2 e  9.828E-05 220
 21 1    769.02353     0   1   1   0  2 e  1.150E-04 137
 21 1   1338.27664     0   2   0   0  2 e  1.049E-04  46
 21 1   1345.06636     0   2   2   0  2 e  1.551E-04  51
 21 1   1473.02924     1   0   0   0  2 e  1.043E-04  52
 21 1   1907.81340     0   3   1   0  2 e  2.503E-04  11
 21 1   1921.03575     0   3   3   0  2 e  1.505E-03   4
 21 1   2052.93341     1   1   1   0  2 e  1.484E-04  25
 21 1   2369.65125     0   0   0   1  2 e  9.930E-05  14
 21 1   2472.44412     0   4   0   0  2 e  2.437E-04   5
 21 1   2478.76528     0   4   2   0  2 e  2.908E-04   2
 21 1   2624.42215     1   2   0   0  2 e  9.950E-05  13
 21 1   2632.82468     1   2   2   0  2 e  1.634E-04  13
 21 1   2744.23878     2   0   0   0  2 e  9.955E-05  17
 21 1   2931.67085     0   1   1   1  2 e  1.140E-04  14
 21 1   3037.27700     0   5   1   0  2 e  1.150E-04   2
 21 1   3196.23492     1   3   1   0  2 e  1.089E-04  10
 21 1   3212.11048     1   3   3   0  2 e  1.812E-04   2
 21 1   3328.88620     2   1   1   0  2 e  1.146E-04  12
 21 1   3487.90311     0   2   0   1  2 e  1.002E-04   9
 21 1   3494.33461     0   2   2   1  2 e  1.586E-04  10
 21 1   3598.06276     0   6   0   0  2 e  2.065E-04   2
 21 1   3623.32778     1   0   0   1  2 e  9.855E-05  11
 21 1   3761.90609     2   2   0   0  2 e  3.012E-04   6
 21 1   3769.40610     1   4   2   0  2 e  1.640E-04   3
 21 1   3902.06847     1   4   0   0  2 e  1.227E-04   6
 21 1   3912.74152     2   2   2   0  2 e  1.963E-04   3
 21 1   4007.48757     3   0   0   0  2 e  1.371E-04   5
 21 1   4044.47685     0   3   1   1  2 e  1.086E-04   7
 21 1   4057.02129     0   3   3   1  2 e  1.640E-04   3
 21 1   4189.79759     1   1   1   1  2 e  1.170E-04  11
 21 1   4327.84652     2   3   1   0  2 e  2.380E-04   4
 21 1   4342.43992     1   5   3   0  2 e  3.066E-03   2
 21 1   4475.99735     1   5   1   0  2 e  1.271E-04   6
 21 1   4517.07062     0   0   0   2  2 e  1.266E-04  11
 21 1   4596.51291     0   4   0   1  2 e  1.879E-04   8
 21 1   4597.22739     3   1   1   0  2 e  1.027E-04   7
 21 1   4602.51447     0   4   2   1  2 e  2.813E-04   5
 21 1   4748.36439     1   2   0   1  2 e  1.149E-04  14
 21 1   4756.37899     1   2   2   1  2 e  1.420E-04   6
 21 1   4868.08284     2   0   0   1  2 e  1.323E-04  13
 21 1   4888.86494     0   8   0   0  2 e  9.866E-05   2
 21 1   5042.27781     3   2   0   0  2 e  1.281E-04   6
 21 1   5051.29680     0   8   2   0  2 e  2.297E-04   1
 21 1   5065.61769     0   1   1   2  2 e  1.411E-04   8
 21 1   5148.81077     0   5   1   1  2 e  2.380E-04   4
 21 1   5171.09844     2   4   0   0  2 e  1.288E-04   7
 21 1   5185.09518     3   2   2   0  2 e  2.129E-04   1
 21 1   5263.31510     4   0   0   0  2 e  1.288E-04   7
 21 1   5307.30549     1   3   1   1  2 e  2.274E-04   3
 21 1   5439.34158     2   1   1   1  2 e  1.478E-04   8
 21 1   5608.82491     0   2   0   2  2 e  1.128E-04   7
 21 1   5609.06794     3   3   1   0  2 e  1.153E-04   2
 21 1   5614.90330     0   2   2   2  2 e  1.074E-04   2
 21 1   5745.23542     1   0   0   2  2 e  1.732E-04   5
 21 1   5747.02029     4   1   1   0  2 e  1.153E-04   2
 21 1   5858.40144     4   1   1   0  2 e  1.212E-04   4
 21 1   5860.47982     1   4   0   1  2 e  1.337E-04   4
 21 1   5867.65379     1   4   2   1  2 e  1.812E-04   2
 21 1   5999.68590     1   4   0   1  2 e  2.910E-04   9
 21 1   6009.97020     2   2   2   1  2 e  2.297E-04   1
 21 1   6104.17244     3   0   0   1  2 e  7.071E-06   8
 21 1   6152.43899     0   3   1   2  2 e  1.154E-04   2
 21 1   6164.31415     0   3   3   2  2 e  1.818E-04   2
 21 1   6169.92272     3   4   0   0  2 e  9.883E-05   1
 21 1   6298.33907     1   1   1   2  2 e  1.030E-04   4
 21 1   6313.34915     4   2   0   0  2 e  1.271E-04   6
 21 1   6324.38759     4   2   2   0  2 e  1.812E-04   2
 21 1   6431.17322     2   6   0   0  2 e  1.328E-04   6
 21 1   6450.19360     3   4   2   0  2 e  2.297E-04   1
 21 1   6512.57394     5   0   0   0  2 e  6.971E-04   6
 21 1   6560.79527     1   5   1   1  2 e  1.131E-04   4
 21 1   6635.80152     0   0   0   3  2 e  9.895E-05   7
 21 1   6680.59619     3   1   1   1  2 e  1.155E-04   2
 21 1   6691.89336     0   4   0   2  2 e  9.963E-05   1
 21 1   6844.03705     1   2   0   2  2 e  1.337E-04   4
 21 1   6851.67278     1   2   2   2  2 e  2.129E-04   1
 21 1   6880.73474     2   7   1   0  2 e  1.155E-04   2
 21 1   6963.96549     2   0   0   2  2 e  1.370E-04   7
 21 1   7009.15733     5   1   1   0  2 e  1.155E-04   4
 21 1   7112.94190     4   3   1   0  2 e  1.155E-04   4
 21 1   7114.59684     3   2   0   1  2 e  9.909E-05   2
 21 1   7170.88165     0   1   1   3  2 e  1.085E-04   7
 21 1   7231.67114     0   5   1   2  2 e  1.156E-04   2
 21 1   7241.66860     1   6   0   1  2 e  3.291E-04   4
 21 1   7255.36119     3   2   2   1  2 e  1.812E-04   2
 21 1   7332.09545     4   0   0   1  2 e  1.195E-04   6
 21 1   7521.98699     2   1   1   2  2 e  1.156E-04   2
 21 1   7574.78874     5   2   0   0  2 e  9.907E-05   1
 21 1   7681.69367     6   0   0   0  2 e  9.980E-05   5
 21 1   7701.06032     0   2   0   3  2 e  1.402E-04   7
 21 1   7706.79036     0   2   2   3  2 e  1.938E-04   3
 21 1   7708.31040     4   4   2   0  2 e  2.297E-04   1
 21 1   7756.47452     5   2   0   0  2 e  1.031E-04   6
 21 1   7804.85428     4   1   1   1  2 e  1.157E-04   1
 21 1   7838.79766     1   0   0   3  2 e  1.246E-04   7
 21 1   7913.98848     4   1   1   1  2 e  1.157E-04   1
 21 1   8069.63772     2   2   0   2  2 e  8.435E-04   5
 21 1   8173.46061     3   0   0   2  2 e  9.952E-05   3
 21 1   8231.72238     0   3   1   3  2 e  6.312E-04   1
 21 1   8242.93760     0   3   3   3  2 e  3.066E-03   2
 21 1   8358.73395     4   2   0   1  2 e  9.923E-05   1
 21 1   8378.61386     1   1   1   3  2 e  1.170E-04   5
 21 1   8473.81419     2   6   0   1  2 e  9.943E-05   2
 21 1   8552.76010     5   0   0   1  2 e  1.096E-03   5
 21 1   8618.12684     1   5   1   2  2 e  1.158E-04   2
 21 1   8725.87182     0   0   0   4  2 e  1.006E-04   7
 21 1   8736.84417     3   1   1   2  2 e  1.158E-04   1
 21 1   8911.49335     1   2   0   3  2 e  4.166E-04   1
 21 1   8918.80760     1   2   2   3  2 e  5.869E-04   1
 21 1   9031.90659     2   0   0   3  2 e  9.959E-05   2
 21 1   9140.08375     4   3   1   1  2 e  1.159E-04   1
 21 1   9247.49342     0   1   1   4  2 e  1.160E-04   2
 21 1   9764.64262     0   2   0   4  2 e  2.205E-04   1
 21 1   9770.04517     0   2   2   4  2 e  2.298E-04   1
 21 1  12820.48016     0   0   0   6  2 e  1.019E-04   1
 21 1  13315.66164     0   1   1   6  2 e  1.172E-04   2
 21 2    769.39751     0   1   1   0  1 f  1.110E-04 140
 21 2   1345.04792     0   2   2   0  1 f  1.671E-04  48
 21 2   1908.53506     0   3   1   0  1 f  3.603E-04   6
 21 2   2053.34555     1   1   1   0  1 f  2.264E-04  16
 21 2   2632.80587     1   2   2   0  1 f  1.811E-04  10
 21 2   2932.03758     0   1   1   1  1 f  1.102E-04  13
 21 2   3038.33596     0   5   1   0  1 f  1.036E-04   3
 21 2   3197.00772     1   3   1   0  1 f  1.263E-04   9
 21 2   3212.11136     1   3   3   0  1 f  1.825E-04   2
 21 2   3329.34916     2   1   1   0  1 f  1.194E-04  12
 21 2   3494.31514     0   2   2   1  1 f  1.712E-04   8
 21 2   3769.34821     1   4   2   0  1 f  1.604E-04   3
 21 2   3912.72333     2   2   2   0  1 f  2.570E-04   4
 21 2   4045.18454     0   3   1   1  1 f  1.142E-04   7
 21 2   4057.02223     0   3   3   1  1 f  1.604E-04   3
 21 2   4190.19907     1   1   1   1  1 f  1.103E-04   8
 21 2   4328.96766     2   3   1   0  1 f  2.163E-04   4
 21 2   4476.83074     1   5   1   0  1 f  1.601E-04   6
 21 2   4597.75851     3   1   1   0  1 f  1.047E-04   5
 21 2   4602.45354     0   4   2   1  1 f  2.477E-04   1
 21 2   4756.35989     1   2   2   1  1 f  1.543E-04   6
 21 2   5051.24308     0   8   2   0  1 f  1.824E-04   2
 21 2   5065.97783     0   1   1   2  1 f  1.392E-04   8
 21 2   5149.84551     0   5   1   1  1 f  2.163E-04   4
 21 2   5185.07995     3   2   2   0  1 f  2.232E-04   1
 21 2   5308.05777     1   3   1   1  1 f  2.009E-04   5
 21 2   5439.78981     2   1   1   1  1 f  1.386E-04   8
 21 2   5610.26208     3   3   1   0  1 f  1.113E-04   2
 21 2   5614.88293     0   2   2   2  1 f  1.213E-04   5
 21 2   5747.92093     4   1   1   0  1 f  1.113E-04   2
 21 2   5859.02972     4   1   1   0  1 f  4.619E-05   4
 21 2   5867.59788     1   4   2   1  1 f  1.825E-04   2
 21 2   6153.13430     0   3   1   2  1 f  1.114E-04   1
 21 2   6164.31316     0   3   3   2  1 f  2.167E-04   1
 21 2   6298.73105     1   1   1   2  1 f  1.040E-04   3
 21 2   6324.33713     4   2   2   0  1 f  1.825E-04   2
 21 2   6561.60799     1   5   1   1  1 f  1.114E-04   3
 21 2   6681.11005     3   1   1   1  1 f  1.848E-04   4
 21 2   6882.00883     2   7   1   0  1 f  1.115E-04   2
 21 2   7010.13552     5   1   1   0  1 f  1.116E-04   3
 21 2   7113.70271     4   3   1   0  1 f  1.116E-04   4
 21 2   7171.23455     0   1   1   3  1 f  1.058E-04   7
 21 2   7232.68293     0   5   1   2  1 f  1.116E-04   2
 21 2   7522.42193     2   1   1   2  1 f  1.116E-04   2
 21 2   7708.30331     4   4   2   0  1 f  2.478E-04   1
 21 2   7805.71790     4   1   1   1  1 f  1.116E-04   1
 21 2   7914.59597     4   1   1   1  1 f  1.117E-04   4
 21 2   8232.40609     0   3   1   3  1 f  6.783E-04   1
 21 2   8362.29576     5   3   1   0  1 f  2.875E-04   2
 21 2   8378.99556     1   1   1   3  1 f  1.166E-04   5
 21 2   8737.34365     3   1   1   2  1 f  1.121E-04   1
 21 2   9140.82403     4   3   1   1  1 f  1.123E-04   1
 21 2   9247.83885     0   1   1   4  1 f  1.120E-04   4
 21 2  13316.04376     0   1   1   6  1 f  1.136E-04   1
 22 1    787.86626     0   1   1   0  1 f  1.110E-04 133
 22 1   1363.52131     0   2   2   0  1 f  1.632E-04  46
 22 1   1927.05509     0   3   1   0  1 f  3.086E-04   8
 22 1   2071.73736     1   1   1   0  1 f  1.889E-04  18
 22 1   2651.20316     1   2   2   0  1 f  2.004E-04  11
 22 1   2950.36117     0   1   1   1  1 f  1.136E-04  13
 22 1   3056.89911     0   5   1   0  1 f  1.054E-04   3
 22 1   3215.44964     1   3   1   0  1 f  1.276E-04   8
 22 1   3230.53336     1   3   3   0  1 f  1.961E-04   2
 22 1   3347.66641     2   1   1   0  1 f  1.241E-04  12
 22 1   3512.64471     0   2   2   1  1 f  1.455E-04   7
 22 1   3622.51001     0   6   2   0  1 f  2.626E-04   1
 22 1   3787.77340     1   4   2   0  1 f  1.961E-04   2
 22 1   3931.04604     2   2   2   0  1 f  2.021E-04   6
 22 1   4063.56177     0   3   1   1  1 f  1.096E-04   8
 22 1   4075.37845     0   3   3   1  1 f  1.699E-04   3
 22 1   4208.44547     1   1   1   1  1 f  1.168E-04   7
 22 1   4347.45070     2   3   1   0  1 f  2.271E-04   4
 22 1   4495.19433     1   5   1   0  1 f  1.145E-04   4
 22 1   4616.00585     3   1   1   0  1 f  1.250E-04   6
 22 1   4620.81871     0   4   2   1  1 f  1.961E-04   2
 22 1   4774.61357     1   2   2   1  1 f  1.804E-04   7
 22 1   5069.58723     0   8   2   0  1 f  1.961E-04   2
 22 1   5084.15606     0   1   1   2  1 f  1.549E-04   8
 22 1   5168.26917     0   5   1   1  1 f  2.271E-04   4
 22 1   5203.32962     3   2   2   0  1 f  2.451E-04   1
 22 1   5326.35717     1   3   1   1  1 f  2.088E-04   4
 22 1   5457.96147     2   1   1   1  1 f  1.581E-04   7
 22 1   5628.66387     3   3   1   0  1 f  1.145E-04   2
 22 1   5633.06946     0   2   2   2  1 f  1.258E-04   5
 22 1   5766.20692     4   1   1   0  1 f  1.145E-04   2
 22 1   5877.21256     2   5   1   0  1 f  2.483E-04   3
 22 1   5885.88348     1   4   2   1  1 f  1.961E-04   2
 22 1   6028.13192     2   2   2   1  1 f  2.451E-04   1
 22 1   6171.36941     0   3   1   2  1 f  1.114E-04   1
 22 1   6182.53000     0   3   3   2  1 f  2.297E-04   1
 22 1   6316.83203     1   1   1   2  1 f  1.057E-04   3
 22 1   6342.60068     4   2   2   0  1 f  1.961E-04   2
 22 1   6579.83142     1   5   1   1  1 f  1.146E-04   4
 22 1   6699.21177     3   1   1   1  1 f  1.848E-04   4
 22 1   6900.32772     2   7   1   0  1 f  1.146E-04   2
 22 1   7028.34396     5   1   1   0  1 f  1.146E-04   4
 22 1   7131.82943     4   3   1   0  1 f  1.133E-04   3
 22 1   7189.26723     0   1   1   3  1 f  1.077E-04   7
 22 1   7250.96862     0   5   1   2  1 f  1.147E-04   2
 22 1   7540.44927     2   1   1   2  1 f  1.147E-04   2
 22 1   7726.42258     4   4   2   0  1 f  1.961E-04   2
 22 1   7823.86142     4   1   1   1  1 f  1.147E-04   2
 22 1   7932.63356     4   1   1   1  1 f  1.115E-04   3
 22 1   8380.37332     5   3   1   0  1 f  3.790E-04   1
 22 1   8396.95085     1   1   1   3  1 f  1.194E-04   5
 22 1   8636.98603     1   5   1   2  1 f  1.356E-04   1
 22 1   8755.29902     3   1   1   2  1 f  1.357E-04   1
 22 1   9265.72594     0   1   1   4  1 f  1.149E-04   4
 22 1   9787.92439     0   2   2   4  1 f  2.452E-04   1
 22 1  13333.65623     0   1   1   6  1 f  1.362E-04   1
 22 2    211.95936     0   0   0   0  2 e  9.828E-05 219
 22 2    787.45668     0   1   1   0  2 e  1.150E-04 141
 22 2   1356.74135     0   2   0   0  2 e  1.027E-04  50
 22 2   1363.54440     0   2   2   0  2 e  1.680E-04  52
 22 2   1491.37529     1   0   0   0  2 e  1.607E-04  49
 22 2   1926.26426     0   3   1   0  2 e  3.124E-04   8
 22 2   1939.53204     0   3   3   0  2 e  3.258E-03   4
 22 2   2071.28593     1   1   1   0  2 e  1.671E-04  22
 22 2   2387.93249     0   0   0   1  2 e  1.013E-04  12
 22 2   2490.93367     0   4   0   0  2 e  1.720E-04   6
 22 2   2497.28114     0   4   2   0  2 e  3.568E-04   2
 22 2   2642.80664     1   2   0   0  2 e  1.049E-04  14
 22 2   2651.22531     1   2   2   0  2 e  1.690E-04  13
 22 2   2762.50446     2   0   0   0  2 e  1.002E-04  16
 22 2   2949.95960     0   1   1   1  2 e  1.283E-04  12
 22 2   3055.73994     0   5   1   0  2 e  1.071E-04   3
 22 2   3214.60352     1   3   1   0  2 e  1.201E-04  11
 22 2   3230.53170     1   3   3   0  2 e  1.804E-04   2
 22 2   3347.15901     2   1   1   0  2 e  1.119E-04  13
 22 2   3506.22457     0   2   0   1  2 e  1.502E-04   8
 22 2   3512.66865     0   2   2   1  2 e  1.205E-04  10
 22 2   3616.56773     0   6   0   0  2 e  1.839E-04   2
 22 2   3641.52701     1   0   0   1  2 e  1.044E-04  11
 22 2   3780.31363     2   2   0   0  2 e  8.764E-05   6
 22 2   3787.84102     1   4   2   0  2 e  1.624E-04   3
 22 2   3920.37222     1   4   0   0  2 e  1.525E-04   9
 22 2   3931.06559     2   2   2   0  2 e  1.566E-04   4
 22 2   4025.67565     3   0   0   0  2 e  1.653E-04   6
 22 2   4062.78674     0   3   1   1  2 e  1.153E-04   8
 22 2   4075.37821     0   3   3   1  2 e  1.624E-04   3
 22 2   4208.00573     1   1   1   1  2 e  1.112E-04  12
 22 2   4346.22175     2   3   1   0  2 e  1.798E-04   4
 22 2   4360.88905     1   5   3   0  2 e  1.482E-03   2
 22 2   4494.28248     1   5   1   0  2 e  1.479E-04   5
 22 2   4535.20469     0   0   0   2  2 e  1.191E-04  11
 22 2   4614.86266     0   4   0   1  2 e  1.952E-04   7
 22 2   4615.42422     3   1   1   0  2 e  1.228E-04   6
 22 2   4620.89114     0   4   2   1  2 e  2.652E-04   4
 22 2   4766.60608     1   2   0   1  2 e  1.249E-04  10
 22 2   4774.63621     1   2   2   1  2 e  1.881E-04   7
 22 2   4886.20145     2   0   0   1  2 e  1.194E-04  15
 22 2   4907.28606     0   8   0   0  2 e  9.998E-05   2
 22 2   5060.60006     3   2   0   0  2 e  1.711E-04   3
 22 2   5069.65148     0   8   2   0  2 e  2.273E-04   1
 22 2   5083.76171     0   1   1   2  2 e  1.173E-04   9
 22 2   5167.13720     0   5   1   1  2 e  1.798E-04   4
 22 2   5189.32110     2   4   0   0  2 e  1.209E-04   8
 22 2   5203.34806     3   2   2   0  2 e  2.167E-04   1
 22 2   5281.43051     4   0   0   0  2 e  1.243E-04   7
 22 2   5325.53374     1   3   1   1  2 e  2.098E-04   3
 22 2   5457.46979     2   1   1   1  2 e  1.240E-04   8
 22 2   5627.00256     0   2   0   2  2 e  1.094E-04   7
 22 2   5627.35600     3   3   1   0  2 e  1.176E-04   2
 22 2   5633.09458     0   2   2   2  2 e  1.096E-04   3
 22 2   5763.28785     1   0   0   2  2 e  1.521E-04   5
 22 2   5765.22080     4   1   1   0  2 e  1.176E-04   2
 22 2   5876.52411     4   1   1   0  2 e  2.944E-04   4
 22 2   5878.74889     1   4   0   1  2 e  1.255E-04   4
 22 2   5885.95012     1   4   2   1  2 e  1.804E-04   2
 22 2   6017.84722     1   4   0   1  2 e  4.831E-04   7
 22 2   6028.15036     2   2   2   1  2 e  2.167E-04   1
 22 2   6122.21330     3   0   0   1  2 e  5.669E-05   7
 22 2   6170.60970     0   3   1   2  2 e  1.176E-04   2
 22 2   6182.53031     0   3   3   2  2 e  2.477E-04   1
 22 2   6188.25836     3   4   0   0  2 e  1.001E-04   2
 22 2   6316.40238     1   1   1   2  2 e  1.042E-04   4
 22 2   6331.58907     4   2   0   0  2 e  1.255E-04   4
 22 2   6449.31092     5   0   0   0  2 e  1.451E-04   4
 22 2   6468.37692     3   4   2   0  2 e  1.804E-04   2
 22 2   6530.62684     2   6   0   0  2 e  1.263E-04   6
 22 2   6578.94299     1   5   1   1  2 e  1.140E-04   6
 22 2   6653.78751     0   0   0   3  2 e  1.002E-04   8
 22 2   6698.64787     3   1   1   1  2 e  1.223E-04   4
 22 2   6710.10293     0   4   0   2  2 e  1.047E-04   1
 22 2   6862.13564     1   2   0   2  2 e  1.247E-04   5
 22 2   6869.79022     1   2   2   2  2 e  1.804E-04   2
 22 2   6898.93300     2   7   1   0  2 e  1.177E-04   2
 22 2   6981.93959     2   0   0   2  2 e  1.217E-04   8
 22 2   7027.27385     5   1   1   0  2 e  1.198E-04   3
 22 2   7130.99620     4   3   1   0  2 e  1.177E-04   4
 22 2   7132.78941     3   2   0   1  2 e  1.003E-04   2
 22 2   7188.87997     0   1   1   3  2 e  1.119E-04   5
 22 2   7249.85930     0   5   1   2  2 e  1.177E-04   2
 22 2   7259.74918     1   6   0   1  2 e  1.253E-03   3
 22 2   7273.47487     3   2   2   1  2 e  1.804E-04   2
 22 2   7350.06377     4   0   0   1  2 e  1.317E-04   7
 22 2   7539.97130     2   1   1   2  2 e  1.178E-04   2
 22 2   7699.74297     6   0   0   0  2 e  1.013E-04   5
 22 2   7719.09517     0   2   0   3  2 e  1.108E-04   6
 22 2   7724.83977     0   2   2   3  2 e  1.804E-04   4
 22 2   7726.42836     4   4   2   0  2 e  2.167E-04   1
 22 2   7774.47745     5   2   0   0  2 e  1.025E-04   7
 22 2   7822.91375     4   1   1   1  2 e  1.178E-04   2
 22 2   7856.70252     1   0   0   3  2 e  1.167E-04   8
 22 2   7931.96735     4   1   1   1  2 e  1.137E-04   3
 22 2   8087.65592     1   4   0   2  2 e  7.967E-04   4
 22 2   8191.35301     3   0   0   2  2 e  1.004E-04   4
 22 2   8249.75138     0   3   1   3  2 e  3.065E-04   2
 22 2   8261.01175     0   3   3   3  2 e  1.661E-03   1
 22 2   8376.83430     4   2   0   1  2 e  1.005E-04   2
 22 2   8379.36806     5   3   1   0  2 e  2.395E-04   2
 22 2   8396.53176     1   1   1   3  2 e  1.211E-04   3
 22 2   8491.81006     2   6   0   1  2 e  1.005E-04   2
 22 2   8570.66775     5   0   0   1  2 e  1.945E-03   5
 22 2   8636.13286     1   5   1   2  2 e  1.463E-04   1
 22 2   8743.71201     0   0   0   4  2 e  1.006E-04   6
 22 2   8754.75235     3   1   1   2  2 e  1.463E-04   1
 22 2   9049.73046     2   0   0   3  2 e  1.006E-04   2
 22 2   9157.99743     4   3   1   1  2 e  1.463E-04   1
 22 2   9265.34140     0   1   1   4  2 e  1.159E-04   2
 22 2   9782.53266     0   2   0   4  2 e  2.502E-04   1
 22 2   9787.94855     0   2   2   4  2 e  2.275E-04   1
 22 2  12838.02501     0   0   0   6  2 e  1.017E-04   2
 22 2  13333.23635     0   1   1   6  2 e  1.189E-04   2
 23 1    231.22393     0   0   0   0  2 e  1.030E-04 223
 23 1    806.72706     0   1   1   0  2 e  1.204E-04 141
 23 1   1376.04430     0   2   0   0  2 e  1.049E-04  46
 23 1   1382.86138     0   2   2   0  2 e  1.611E-04  53
 23 1   1510.55471     1   0   0   0  2 e  1.034E-04  53
 23 1   1945.55336     0   3   1   0  2 e  2.225E-04  11
 23 1   1958.87061     0   3   3   0  2 e  1.439E-03   3
 23 1   2090.47171     1   1   1   0  2 e  1.628E-04  23
 23 1   2407.04408     0   0   0   1  2 e  1.001E-04  10
 23 1   2510.26202     0   4   0   0  2 e  1.989E-04   6
 23 1   2516.63947     0   4   2   0  2 e  2.998E-04   4
 23 1   2662.02564     1   2   0   0  2 e  1.050E-04  11
 23 1   2670.46143     1   2   2   0  2 e  2.165E-04  11
 23 1   2781.59983     2   0   0   0  2 e  1.002E-04  16
 23 1   2969.07877     0   1   1   1  2 e  1.098E-04  13
 23 1   3075.04067     0   5   1   0  2 e  1.305E-04   2
 23 1   3233.80564     1   3   1   0  2 e  1.124E-04   9
 23 1   3249.79032     1   3   3   0  2 e  1.887E-04   2
 23 1   3366.26166     2   1   1   0  2 e  1.241E-04  10
 23 1   3525.37771     0   2   0   1  2 e  1.107E-04  10
 23 1   3531.83636     0   2   2   1  2 e  1.252E-04   9
 23 1   3635.91041     0   6   0   0  2 e  2.205E-04   1
 23 1   3660.55291     1   0   0   1  2 e  1.003E-04  10
 23 1   3799.55643     2   2   0   0  2 e  2.847E-04   8
 23 1   3807.11501     1   4   2   0  2 e  1.706E-04   3
 23 1   3939.50743     1   4   0   0  2 e  1.244E-04  10
 23 1   3950.22330     2   2   2   0  2 e  1.694E-04   6
 23 1   4044.69006     3   0   0   0  2 e  1.582E-04   8
 23 1   4081.92984     0   3   1   1  2 e  1.172E-04   8
 23 1   4094.56737     0   3   3   1  2 e  1.887E-04   2
 23 1   4227.04057     1   1   1   1  2 e  1.208E-04  11
 23 1   4365.43216     2   3   1   0  2 e  1.305E-04   2
 23 1   4380.17171     1   5   3   0  2 e  3.340E-03   1
 23 1   4513.39719     1   5   1   0  2 e  1.345E-04   8
 23 1   4554.16277     0   0   0   2  2 e  1.164E-04  12
 23 1   4634.04384     0   4   0   1  2 e  1.903E-04   7
 23 1   4634.44831     3   1   1   0  2 e  1.357E-04   7
 23 1   4640.10464     0   4   2   1  2 e  2.538E-04   5
 23 1   4785.67522     1   2   0   1  2 e  1.286E-04  14
 23 1   4793.72212     1   2   2   1  2 e  1.500E-04   6
 23 1   4905.14259     2   0   0   1  2 e  1.263E-04  15
 23 1   4926.53956     0   8   0   0  2 e  9.921E-05   1
 23 1   5079.75739     3   2   0   0  2 e  1.244E-04   6
 23 1   5088.84039     0   8   2   0  2 e  1.887E-04   2
 23 1   5102.72976     0   1   1   2  2 e  1.273E-04   9
 23 1   5186.29564     0   5   1   1  2 e  2.322E-04   3
 23 1   5208.37063     2   4   0   0  2 e  1.283E-04   6
 23 1   5222.42969     3   2   2   0  2 e  1.887E-04   2
 23 1   5300.36878     4   0   0   0  2 e  1.261E-04   7
 23 1   5344.58953     1   3   1   1  2 e  2.172E-04   5
 23 1   5476.42174     2   1   1   1  2 e  1.286E-04  10
 23 1   5646.00600     0   2   0   2  2 e  1.082E-04   7
 23 1   5646.47578     3   3   1   0  2 e  1.153E-04   1
 23 1   5652.11089     0   2   2   2  2 e  1.236E-04   4
 23 1   5782.16017     1   0   0   2  2 e  1.428E-04   4
 23 1   5784.24756     4   1   1   0  2 e  1.305E-04   2
 23 1   5895.46988     2   5   1   0  2 e  9.064E-04   3
 23 1   5897.84611     1   4   0   1  2 e  1.160E-04   4
 23 1   5905.07799     1   4   2   1  2 e  1.887E-04   2
 23 1   6036.83322     1   4   0   1  2 e  2.381E-04   9
 23 1   6047.16199     2   2   2   1  2 e  1.887E-04   2
 23 1   6141.07313     3   0   0   1  2 e  1.715E-04   6
 23 1   6189.60451     0   3   1   2  2 e  1.305E-04   2
 23 1   6201.57025     0   3   3   2  2 e  2.626E-04   1
 23 1   6207.42106     3   4   0   0  2 e  9.950E-05   1
 23 1   6335.28575     1   1   1   2  2 e  1.080E-04   4
 23 1   6350.65769     4   2   0   0  2 e  1.128E-04   6
 23 1   6468.27244     5   0   0   0  2 e  1.166E-04   4
 23 1   6487.38849     3   4   2   0  2 e  1.887E-04   2
 23 1   6549.49868     2   6   0   0  2 e  1.387E-04   5
 23 1   6597.91412     1   5   1   1  2 e  1.399E-04   4
 23 1   6672.59316     0   0   0   3  2 e  1.005E-04   8
 23 1   6717.51982     3   1   1   1  2 e  1.358E-04   5
 23 1   6729.13931     0   4   0   2  2 e  1.075E-04   1
 23 1   6881.05506     1   2   0   2  2 e  1.105E-04   8
 23 1   6888.72847     1   2   2   2  2 e  2.478E-04   1
 23 1   6917.96101     2   7   1   0  2 e  1.305E-04   2
 23 1   7000.73717     2   0   0   2  2 e  1.289E-04   8
 23 1   7046.21111     5   1   1   0  2 e  1.305E-04   2
 23 1   7149.86963     4   3   1   0  2 e  1.305E-04   4
 23 1   7151.80514     3   2   0   1  2 e  1.005E-04   2
 23 1   7207.69715     0   1   1   3  2 e  1.185E-04   7
 23 1   7268.87301     0   5   1   2  2 e  1.305E-04   2
 23 1   7278.64986     1   6   0   1  2 e  1.155E-03   3
 23 1   7368.84725     4   0   0   1  2 e  1.766E-04   5
 23 1   7558.77366     2   1   1   2  2 e  1.305E-04   2
 23 1   7611.91924     5   2   0   0  2 e  1.074E-04   1
 23 1   7718.61132     6   0   0   0  2 e  1.016E-04   5
 23 1   7737.94695     0   2   0   3  2 e  1.120E-04   9
 23 1   7743.70688     0   2   2   3  2 e  1.882E-04   5
 23 1   7745.36997     4   4   2   0  2 e  2.479E-04   1
 23 1   7793.29870     5   2   0   0  2 e  1.036E-04   4
 23 1   7841.79393     4   1   1   1  2 e  1.843E-04   1
 23 1   7875.42115     1   0   0   3  2 e  1.143E-04   8
 23 1   7950.76588     4   1   1   1  2 e  1.157E-04   1
 23 1   8106.49239     1   4   0   2  2 e  1.006E-04   2
 23 1   8210.05796     3   0   0   2  2 e  1.006E-04   4
 23 1   8268.59981     0   3   1   3  2 e  4.391E-04   2
 23 1   8279.90404     0   3   3   3  2 e  3.340E-03   1
 23 1   8395.75654     4   2   0   1  2 e  1.074E-04   1
 23 1   8398.17682     5   3   1   0  2 e  5.071E-04   1
 23 1   8415.26356     1   1   1   3  2 e  1.457E-04   3
 23 1   8510.62358     2   6   0   1  2 e  1.023E-04   3
 23 1   8589.38886     5   0   0   1  2 e  1.709E-03   4
 23 1   8654.95438     1   5   1   2  2 e  1.158E-04   1
 23 1   8762.36201     0   0   0   4  2 e  1.041E-04   8
 23 1   8773.47052     3   1   1   2  2 e  1.843E-04   1
 23 1   9068.36294     2   0   0   3  2 e  1.008E-04   2
 23 1   9176.72630     4   3   1   1  2 e  1.843E-04   1
 23 1   9284.00942     0   1   1   4  2 e  1.457E-04   3
 23 1   9801.23497     0   2   0   4  2 e  2.712E-04   1
 23 1   9806.66187     0   2   2   4  2 e  2.298E-04   1
 23 1  12856.37034     0   0   0   6  2 e  1.016E-04   2
 23 1  13351.61281     0   1   1   6  2 e  1.313E-04   2
 23 2    807.17373     0   1   1   0  1 f  1.182E-04 127
 23 2   1382.83425     0   2   2   0  1 f  1.734E-04  44
 23 2   1946.41545     0   3   1   0  1 f  2.797E-04   7
 23 2   2090.96432     1   1   1   0  1 f  1.597E-04  20
 23 2   2670.43538     1   2   2   0  1 f  2.134E-04  10
 23 2   2969.51696     0   1   1   1  1 f  1.158E-04  12
 23 2   3076.30429     0   5   1   0  1 f  1.167E-04   2
 23 2   3234.72933     1   3   1   0  1 f  1.374E-04  11
 23 2   3249.79160     1   3   3   0  1 f  1.895E-04   2
 23 2   3366.81576     2   1   1   0  1 f  1.202E-04  12
 23 2   3531.80782     0   2   2   1  1 f  1.396E-04   7
 23 2   3641.88027     0   6   2   0  1 f  1.895E-04   2
 23 2   3807.03224     1   4   2   0  1 f  1.664E-04   3
 23 2   3950.20010     2   2   2   0  1 f  1.765E-04   5
 23 2   4082.77390     0   3   1   1  1 f  1.128E-04   9
 23 2   4094.56923     0   3   3   1  1 f  1.664E-04   3
 23 2   4227.52017     1   1   1   1  1 f  1.179E-04   6
 23 2   4366.77250     2   3   1   0  1 f  2.179E-04   4
 23 2   4514.39223     1   5   1   0  1 f  1.086E-04   5
 23 2   4635.08116     3   1   1   0  1 f  1.086E-04   5
 23 2   4640.01729     0   4   2   1  1 f  1.895E-04   2
 23 2   4793.69695     1   2   2   1  1 f  1.544E-04   6
 23 2   5088.76377     0   8   2   0  1 f  1.895E-04   2
 23 2   5103.15965     0   1   1   2  1 f  1.320E-04   9
 23 2   5187.53003     0   5   1   1  1 f  2.179E-04   4
 23 2   5222.40832     3   2   2   0  1 f  1.895E-04   2
 23 2   5345.48771     1   3   1   1  1 f  1.985E-04   5
 23 2   5476.95803     2   1   1   1  1 f  1.850E-04   6
 23 2   5647.90063     3   3   1   0  1 f  1.167E-04   2
 23 2   5652.08269     0   2   2   2  1 f  1.253E-04   5
 23 2   5785.32353     4   1   1   0  1 f  1.167E-04   2
 23 2   5896.22071     2   5   1   0  1 f  3.695E-04   4
 23 2   5904.99867     1   4   2   1  1 f  1.895E-04   2
 23 2   6047.13671     2   2   2   1  1 f  2.477E-04   1
 23 2   6190.43256     0   3   1   2  1 f  1.116E-04   1
 23 2   6201.57058     0   3   3   2  1 f  2.273E-04   1
 23 2   6335.75413     1   1   1   2  1 f  1.077E-04   3
 23 2   6361.69402     4   2   2   0  1 f  1.895E-04   2
 23 2   6598.88210     1   5   1   1  1 f  1.168E-04   4
 23 2   6718.13542     3   1   1   1  1 f  1.235E-04   3
 23 2   6919.47996     2   7   1   0  1 f  1.117E-04   1
 23 2   7047.37905     5   1   1   0  1 f  1.188E-04   3
 23 2   7150.77838     4   3   1   0  1 f  1.168E-04   4
 23 2   7208.11889     0   1   1   3  1 f  1.132E-04   6
 23 2   7270.08126     0   5   1   2  1 f  1.118E-04   1
 23 2   7559.29356     2   1   1   2  1 f  1.119E-04   1
 23 2   7745.36431     4   4   2   0  1 f  2.478E-04   1
 23 2   7842.82720     4   1   1   1  1 f  1.424E-04   1
 23 2   7951.49069     4   1   1   1  1 f  1.236E-04   3
 23 2   8269.40895     0   3   1   3  1 f  3.945E-04   2
 23 2   8399.27639     5   3   1   0  1 f  2.881E-04   2
 23 2   8415.72054     1   1   1   3  1 f  1.214E-04   4
 23 2   8655.88750     1   5   1   2  1 f  1.424E-04   1
 23 2   8774.07139     3   1   1   2  1 f  1.424E-04   1
 23 2   9177.61236     4   3   1   1  1 f  1.424E-04   1
 23 2   9284.42340     0   1   1   4  1 f  1.171E-04   4
 23 2   9806.63469     0   2   2   4  1 f  2.457E-04   1
 23 2  13352.07350     0   1   1   6  1 f  1.428E-04   1
 24 1    827.31990     0   1   1   0  1 f  1.197E-04 125
 24 1   1402.98592     0   2   2   0  1 f  1.666E-04  46
 24 1   1966.61680     0   3   1   0  1 f  3.052E-04   9
 24 1   1979.04566     0   3   3   0  1 f  6.161E-04   2
 24 1   2111.02643     1   1   1   0  1 f  1.954E-04  19
 24 1   2690.50262     1   2   2   0  1 f  1.478E-04   9
 24 1   2989.50470     0   1   1   1  1 f  1.256E-04  12
 24 1   3096.55221     0   5   1   0  1 f  1.182E-04   2
 24 1   3254.84556     1   3   1   0  1 f  1.433E-04  10
 24 1   3269.88644     1   3   3   0  1 f  1.981E-04   2
 24 1   3386.79655     2   1   1   0  1 f  1.203E-04  11
 24 1   3551.80339     0   2   2   1  1 f  1.464E-04   7
 24 1   3662.09207     0   6   2   0  1 f  1.981E-04   2
 24 1   3827.13128     1   4   2   0  1 f  1.981E-04   2
 24 1   3970.18592     2   2   2   0  1 f  3.501E-04   3
 24 1   4102.82024     0   3   1   1  1 f  1.229E-04   7
 24 1   4114.59272     0   3   3   1  1 f  2.863E-04   4
 24 1   4247.42352     1   1   1   1  1 f  1.228E-04   8
 24 1   4386.93190     2   3   1   0  1 f  2.778E-04   3
 24 1   4534.42367     1   5   1   0  1 f  1.373E-04   6
 24 1   4654.98565     3   1   1   0  1 f  1.153E-04   5
 24 1   4660.04999     0   4   2   1  1 f  1.981E-04   2
 24 1   4813.60771     1   2   2   1  1 f  1.586E-04   6
 24 1   5108.77337     0   8   2   0  1 f  2.598E-04   1
 24 1   5122.98870     0   1   1   2  1 f  1.255E-04   8
 24 1   5207.62609     0   5   1   1  1 f  2.264E-04   3
 24 1   5242.31581     3   2   2   0  1 f  1.981E-04   2
 24 1   5365.44900     1   3   1   1  1 f  1.866E-04   6
 24 1   5496.78025     2   1   1   1  1 f  1.303E-04   7
 24 1   5667.97369     3   3   1   0  1 f  1.269E-04   2
 24 1   5671.92150     0   2   2   2  1 f  1.422E-04   4
 24 1   5805.27019     4   1   1   0  1 f  1.269E-04   2
 24 1   5916.05563     4   1   1   0  1 f  2.194E-04   4
 24 1   5924.94401     1   4   2   1  1 f  1.982E-04   2
 24 1   6066.96745     2   2   2   1  1 f  2.626E-04   1
 24 1   6210.32365     0   3   1   2  1 f  1.542E-04   1
 24 1   6221.43967     0   3   3   2  1 f  2.478E-04   1
 24 1   6355.49876     1   1   1   2  1 f  1.138E-04   3
 24 1   6618.75841     1   5   1   1  1 f  1.269E-04   4
 24 1   6737.88073     3   1   1   1  1 f  1.304E-04   4
 24 1   6939.46095     2   7   1   0  1 f  1.543E-04   1
 24 1   7067.24185     5   1   1   0  1 f  1.270E-04   4
 24 1   7170.55171     4   3   1   0  1 f  1.543E-04   2
 24 1   7227.78820     0   1   1   3  1 f  1.189E-04   6
 24 1   7290.02673     0   5   1   2  1 f  1.356E-04   1
 24 1   7578.95659     2   1   1   2  1 f  1.270E-04   2
 24 1   7765.12821     4   4   2   0  1 f  1.983E-04   2
 24 1   7862.62035     4   1   1   1  1 f  1.544E-04   1
 24 1   7971.16844     4   1   1   1  1 f  1.271E-04   2
 24 1   8289.14556     0   3   1   3  1 f  3.907E-04   2
 24 1   8299.61546     0   3   3   3  1 f  1.136E-03   1
 24 1   8418.99632     5   3   1   0  1 f  3.790E-04   1
 24 1   8435.30619     1   1   1   3  1 f  1.272E-04   5
 24 1   8675.60823     1   5   1   2  1 f  1.356E-04   1
 24 1   9197.22942     4   3   1   1  1 f  1.546E-04   1
 24 1   9303.93341     0   1   1   4  1 f  1.273E-04   4
 24 1   9826.15854     0   2   2   4  1 f  2.600E-04   1
 24 1  13371.29425     0   1   1   6  1 f  1.555E-04   1
 24 2    251.32531     0   0   0   0  2 e  1.041E-04 223
 24 2    826.83433     0   1   1   0  2 e  1.298E-04 133
 24 2   1396.18500     0   2   0   0  2 e  1.076E-04  47
 24 2   1403.01797     0   2   2   0  2 e  1.747E-04  48
 24 2   1530.56711     1   0   0   0  2 e  1.051E-04  51
 24 2   1965.68036     0   3   1   0  2 e  2.911E-04   7
 24 2   1979.04696     0   3   3   0  2 e  6.516E-04   3
 24 2   2110.49082     1   1   1   0  2 e  1.787E-04  21
 24 2   2426.98570     0   0   0   1  2 e  1.036E-04  17
 24 2   2530.42826     0   4   0   0  2 e  1.560E-04   5
 24 2   2536.83990     0   4   2   0  2 e  2.647E-04   3
 24 2   2682.07904     1   2   0   0  2 e  1.049E-04  13
 24 2   2690.53374     1   2   2   0  2 e  1.462E-04  11
 24 2   2801.52460     2   0   0   0  2 e  1.032E-04  16
 24 2   2989.02863     0   1   1   1  2 e  1.254E-04  14
 24 2   3095.17953     0   5   1   0  2 e  1.137E-04   3
 24 2   3253.84190     1   3   1   0  2 e  1.294E-04  10
 24 2   3269.88452     1   3   3   0  2 e  1.907E-04   2
 24 2   3386.19438     2   1   1   0  2 e  1.297E-04  10
 24 2   3545.36249     0   2   0   1  2 e  1.588E-04   8
 24 2   3551.83695     0   2   2   1  2 e  1.384E-04  11
 24 2   3656.09235     0   6   0   0  2 e  1.886E-04   2
 24 2   3680.40528     1   0   0   1  2 e  1.050E-04  11
 24 2   3819.63362     2   2   0   0  2 e  2.566E-04   7
 24 2   3827.22474     1   4   2   0  2 e  1.705E-04   3
 24 2   3959.47312     1   4   0   0  2 e  1.321E-04   9
 24 2   3970.21297     2   2   2   0  2 e  3.124E-04   3
 24 2   4064.52985     3   0   0   0  2 e  1.287E-04   5
 24 2   4101.90284     0   3   1   1  2 e  1.211E-04   7
 24 2   4114.59132     0   3   3   1  2 e  3.202E-04   4
 24 2   4246.90216     1   1   1   1  2 e  1.175E-04  12
 24 2   4385.47656     2   3   1   0  2 e  2.134E-04   3
 24 2   4400.29349     1   5   3   0  2 e  1.321E-03   3
 24 2   4533.34165     1   5   1   0  2 e  1.530E-04   6
 24 2   4573.94403     0   0   0   2  2 e  1.132E-04  10
 24 2   4654.05567     0   4   0   1  2 e  2.463E-04   5
 24 2   4654.29919     3   1   1   0  2 e  1.323E-04   9
 24 2   4660.15175     0   4   2   1  2 e  2.338E-04   6
 24 2   4805.57278     1   2   0   1  2 e  1.292E-04  11
 24 2   4813.63902     1   2   2   1  2 e  1.350E-04   7
 24 2   4924.90714     2   0   0   1  2 e  1.264E-04  13
 24 2   5099.74489     3   2   0   0  2 e  1.228E-04   6
 24 2   5108.86354     0   8   2   0  2 e  1.906E-04   2
 24 2   5122.52114     0   1   1   2  2 e  1.337E-04   8
 24 2   5206.28492     0   5   1   1  2 e  2.067E-04   4
 24 2   5228.24791     2   4   0   0  2 e  1.200E-04   8
 24 2   5242.34129     3   2   2   0  2 e  1.906E-04   2
 24 2   5320.12988     4   0   0   0  2 e  1.200E-04   8
 24 2   5364.47313     1   3   1   1  2 e  2.067E-04   4
 24 2   5496.19745     2   1   1   1  2 e  1.276E-04  10
 24 2   5665.83397     0   2   0   2  2 e  1.137E-04   7
 24 2   5666.42496     3   3   1   0  2 e  1.462E-04   1
 24 2   5671.95598     0   2   2   2  2 e  1.194E-04   3
 24 2   5801.85211     1   0   0   2  2 e  1.316E-04   4
 24 2   5804.10082     4   1   1   0  2 e  1.271E-04   2
 24 2   5915.23812     2   5   1   0  2 e  5.774E-06   3
 24 2   5917.77199     1   4   0   1  2 e  1.287E-04   4
 24 2   5925.03739     1   4   2   1  2 e  1.907E-04   2
 24 2   6056.64326     1   4   0   1  2 e  2.879E-04   7
 24 2   6066.99539     2   2   2   1  2 e  1.907E-04   2
 24 2   6160.75198     3   0   0   1  2 e  1.478E-04   7
 24 2   6221.43912     0   3   3   2  2 e  2.455E-04   1
 24 2   6227.41719     3   4   0   0  2 e  1.033E-04   2
 24 2   6354.98980     1   1   1   2  2 e  1.089E-04   4
 24 2   6370.55204     4   2   0   0  2 e  1.318E-04   5
 24 2   6381.70050     4   2   2   0  2 e  2.499E-04   1
 24 2   6488.05786     5   0   0   0  2 e  1.236E-04   6
 24 2   6507.22568     3   4   2   0  2 e  2.273E-04   1
 24 2   6569.19111     2   6   0   0  2 e  1.260E-04   6
 24 2   6617.70851     1   5   1   1  2 e  1.245E-04   5
 24 2   6692.21372     0   0   0   3  2 e  1.034E-04   8
 24 2   6737.21137     3   1   1   1  2 e  1.263E-04   5
 24 2   6748.99936     0   4   0   2  2 e  1.053E-04   1
 24 2   6900.79633     1   2   0   2  2 e  1.205E-04   5
 24 2   6908.48810     1   2   2   2  2 e  2.499E-04   1
 24 2   6937.81262     2   7   1   0  2 e  1.272E-04   2
 24 2   7020.38239     2   0   0   2  2 e  1.220E-04   8
 24 2   7065.97097     5   1   1   0  2 e  1.555E-04   1
 24 2   7169.56395     4   3   1   0  2 e  1.272E-04   4
 24 2   7171.64604     3   2   0   1  2 e  1.034E-04   2
 24 2   7227.32966     0   1   1   3  2 e  1.142E-04   4
 24 2   7288.71306     0   5   1   2  2 e  1.462E-04   1
 24 2   7298.36962     1   6   0   1  2 e  2.021E-04   3
 24 2   7312.16278     3   2   2   1  2 e  2.273E-04   1
 24 2   7388.44724     4   0   0   1  2 e  1.392E-04   7
 24 2   7578.39082     2   1   1   2  2 e  1.272E-04   2
 24 2   7631.72015     5   2   0   0  2 e  1.048E-04   1
 24 2   7738.29958     6   0   0   0  2 e  1.051E-04   5
 24 2   7757.61889     0   2   0   3  2 e  1.391E-04   7
 24 2   7763.39236     0   2   2   3  2 e  2.076E-04   4
 24 2   7765.13638     4   4   2   0  2 e  2.273E-04   1
 24 2   7812.93815     5   2   0   0  2 e  1.104E-04   4
 24 2   7861.49672     4   1   1   1  2 e  1.273E-04   2
 24 2   7894.95266     1   0   0   3  2 e  1.234E-04   7
 24 2   7970.37562     4   1   1   1  2 e  1.273E-04   2
 24 2   8126.14573     2   2   0   2  2 e  5.474E-04   6
 24 2   8229.57600     3   0   0   2  2 e  1.036E-04   3
 24 2   8299.61586     0   3   3   3  2 e  1.180E-03   1
 24 2   8415.50128     4   2   0   1  2 e  1.035E-04   2
 24 2   8417.80171     5   3   1   0  2 e  3.597E-04   1
 24 2   8434.80900     1   1   1   3  2 e  1.285E-04   5
 24 2   8530.25532     2   6   0   1  2 e  1.036E-04   4
 24 2   8608.92247     5   0   0   1  2 e  1.038E-04   4
 24 2   8674.59547     1   5   1   2  2 e  1.274E-04   2
 24 2   8781.82164     0   0   0   4  2 e  1.036E-04   6
 24 2   8793.00876     3   1   1   2  2 e  1.557E-04   1
 24 2   9087.80555     2   0   0   3  2 e  1.129E-04   3
 24 2   9303.48304     0   1   1   4  2 e  1.321E-04   3
 24 2  12875.50994     0   0   0   6  2 e  1.045E-04   2
 24 2  13370.78537     0   1   1   6  2 e  1.283E-04   2
 25 1    272.26336     0   0   0   0  2 e  1.041E-04 220
 25 1    847.77867     0   1   1   0  2 e  1.249E-04 134
 25 1   1417.16369     0   2   0   0  2 e  1.527E-04  51
 25 1   1424.01380     0   2   2   0  2 e  1.775E-04  44
 25 1   1551.41246     1   0   0   0  2 e  1.068E-04  53
 25 1   1986.64483     0   3   1   0  2 e  2.820E-04   7
 25 1   2000.06386     0   3   3   0  2 e  9.183E-04   4
 25 1   2131.34343     1   1   1   0  2 e  1.748E-04  21
 25 1   2447.75743     0   0   0   1  2 e  1.045E-04  11
 25 1   2551.43289     0   4   0   0  2 e  1.758E-04   5
 25 1   2557.88209     0   4   2   0  2 e  2.663E-04   4
 25 1   2702.96669     1   2   0   0  2 e  1.048E-04  15
 25 1   2711.44166     1   2   2   0  2 e  1.428E-04   9
 25 1   2822.27866     2   0   0   0  2 e  1.050E-04  15
 25 1   3009.80892     0   1   1   1  2 e  1.449E-04  12
 25 1   3116.15602     0   5   1   0  2 e  1.216E-04   3
 25 1   3274.71197     1   3   1   0  2 e  1.433E-04   9
 25 1   3290.81729     1   3   3   0  2 e  1.956E-04   2
 25 1   3406.95710     2   1   1   0  2 e  1.294E-04  11
 25 1   3566.17849     0   2   0   1  2 e  1.096E-04   9
 25 1   3572.67080     0   2   2   1  2 e  1.302E-04   9
 25 1   3677.11079     0   6   0   0  2 e  1.565E-04   2
 25 1   3701.08404     1   0   0   1  2 e  1.132E-04   8
 25 1   3840.54529     2   2   0   0  2 e  4.490E-04   7
 25 1   3848.17678     1   4   2   0  2 e  1.955E-04   2
 25 1   3980.26948     1   4   0   0  2 e  1.231E-04   9
 25 1   3991.03629     2   2   2   0  2 e  1.691E-04   6
 25 1   4085.19483     3   0   0   0  2 e  2.036E-04   6
 25 1   4122.70717     0   3   1   1  2 e  1.190E-04   9
 25 1   4135.44849     0   3   3   1  2 e  3.292E-04   5
 25 1   4267.59109     1   1   1   1  2 e  1.205E-04  12
 25 1   4406.35663     2   3   1   0  2 e  2.757E-04   4
 25 1   4421.25628     1   5   3   0  2 e  7.025E-04   2
 25 1   4554.11728     1   5   1   0  2 e  1.437E-04   4
 25 1   4594.54928     0   0   0   2  2 e  1.260E-04  10
 25 1   4674.88915     0   4   0   1  2 e  1.298E-04   3
 25 1   4674.98601     3   1   1   0  2 e  1.160E-04   6
 25 1   4681.03507     0   4   2   1  2 e  8.234E-04   2
 25 1   4826.29796     1   2   0   1  2 e  1.153E-04  13
 25 1   4834.38476     1   2   2   1  2 e  1.331E-04   4
 25 1   4945.49368     2   0   0   1  2 e  1.287E-04  15
 25 1   4967.55081     0   8   0   0  2 e  1.077E-04   1
 25 1   5120.56230     3   2   0   0  2 e  1.303E-04   6
 25 1   5129.72131     0   8   2   0  2 e  1.955E-04   2
 25 1   5143.13665     0   1   1   2  2 e  1.339E-04   9
 25 1   5227.10633     0   5   1   1  2 e  2.757E-04   4
 25 1   5248.95187     2   4   0   0  2 e  1.335E-04   7
 25 1   5263.08287     3   2   2   0  2 e  2.478E-04   1
 25 1   5340.71420     4   0   0   0  2 e  1.284E-04   7
 25 1   5385.18390     1   3   1   1  2 e  2.430E-04   4
 25 1   5516.79606     2   1   1   1  2 e  1.373E-04   9
 25 1   5686.48747     0   2   0   2  2 e  1.155E-04   6
 25 1   5687.20326     3   3   1   0  2 e  1.408E-04   2
 25 1   5692.62606     0   2   2   2  2 e  1.408E-04   2
 25 1   5822.36369     1   0   0   2  2 e  1.630E-04   6
 25 1   5824.78011     4   1   1   0  2 e  1.408E-04   2
 25 1   5935.82965     4   1   1   0  2 e  1.097E-04   4
 25 1   5938.52549     1   4   0   1  2 e  1.222E-04   3
 25 1   5945.83001     1   4   2   1  2 e  1.955E-04   2
 25 1   6077.27744     1   4   0   1  2 e  2.083E-04   8
 25 1   6087.65435     2   2   2   1  2 e  2.525E-04   1
 25 1   6181.25048     3   0   0   1  2 e  1.668E-04   6
 25 1   6242.13647     0   3   3   2  2 e  2.598E-04   1
 25 1   6248.24085     3   4   0   0  2 e  1.050E-04   2
 25 1   6375.51386     1   1   1   2  2 e  1.137E-04   4
 25 1   6391.27444     4   2   0   0  2 e  1.159E-04   6
 25 1   6508.66469     5   0   0   0  2 e  1.189E-04   4
 25 1   6527.88637     3   4   2   0  2 e  2.478E-04   1
 25 1   6589.70313     2   6   0   0  2 e  1.409E-04   6
 25 1   6638.32607     1   5   1   1  2 e  1.376E-04   3
 25 1   6712.65111     0   0   0   3  2 e  1.050E-04   8
 25 1   6757.72310     3   1   1   1  2 e  1.378E-04   4
 25 1   6769.68699     0   4   0   2  2 e  1.048E-04   1
 25 1   6921.35801     1   2   0   2  2 e  1.149E-04   7
 25 1   6929.07495     1   2   2   2  2 e  2.525E-04   1
 25 1   6958.48886     2   7   1   0  2 e  1.408E-04   2
 25 1   7040.70053     2   0   0   2  2 e  1.283E-04   7
 25 1   7086.55458     5   1   1   0  2 e  1.843E-04   2
 25 1   7190.07679     4   3   1   0  2 e  1.408E-04   4
 25 1   7192.30945     3   2   0   1  2 e  1.050E-04   2
 25 1   7247.77919     0   1   1   3  2 e  1.231E-04   4
 25 1   7309.37833     0   5   1   2  2 e  1.843E-04   1
 25 1   7318.91242     2   4   0   1  2 e  1.345E-03   4
 25 1   7332.74497     3   2   2   1  2 e  2.478E-04   1
 25 1   7408.86408     4   0   0   1  2 e  1.492E-04   8
 25 1   7598.82461     2   1   1   2  2 e  1.408E-04   2
 25 1   7652.34372     5   2   0   0  2 e  1.050E-04   1
 25 1   7758.80604     6   0   0   0  2 e  1.056E-04   5
 25 1   7778.10820     0   2   0   3  2 e  1.167E-04   7
 25 1   7783.89889     0   2   2   3  2 e  2.479E-04   2
 25 1   7785.72697     4   4   2   0  2 e  2.479E-04   1
 25 1   7833.39449     5   2   0   0  2 e  1.075E-04   5
 25 1   7882.01871     4   1   1   1  2 e  1.408E-04   2
 25 1   7915.29676     1   0   0   3  2 e  1.158E-04   6
 25 1   7990.80686     4   1   1   1  2 e  1.376E-04   3
 25 1   8146.61798     1   4   0   2  2 e  1.865E-03   4
 25 1   8249.90664     3   0   0   2  2 e  1.056E-04   3
 25 1   8308.74820     0   3   1   3  2 e  7.384E-04   1
 25 1   8320.15176     0   3   3   3  2 e  7.025E-04   2
 25 1   8436.06552     4   2   0   1  2 e  1.052E-04   1
 25 1   8455.16857     1   1   1   3  2 e  1.409E-04   4
 25 1   8550.70586     2   6   0   1  2 e  1.051E-04   4
 25 1   8629.27104     5   0   0   1  2 e  1.052E-04   2
 25 1   8695.05206     1   5   1   2  2 e  1.409E-04   2
 25 1   8802.09238     0   0   0   4  2 e  1.082E-04   8
 25 1   9108.05690     2   0   0   3  2 e  1.052E-04   2
 25 1   9323.76976     0   1   1   4  2 e  1.409E-04   4
 25 1   9841.07314     0   2   0   4  2 e  2.175E-04   1
 25 1   9846.54102     0   2   2   4  2 e  2.527E-04   1
 25 1  12895.44710     0   0   0   6  2 e  1.060E-04   2
 25 1  13390.75626     0   1   1   6  2 e  1.414E-04   2
 25 2    848.30455     0   1   1   0  1 f  1.286E-04 126
 25 2   1423.97617     0   2   2   0  1 f  1.732E-04  41
 25 2   1987.65868     0   3   1   0  1 f  2.955E-04   8
 25 2   2000.06346     0   3   3   0  1 f  7.423E-04   3
 25 2   2131.92382     1   1   1   0  1 f  1.669E-04  19
 25 2   2711.40589     1   2   2   0  1 f  2.121E-04  10
 25 2   3010.32457     0   1   1   1  1 f  1.380E-04  12
 25 2   3117.64246     0   5   1   0  1 f  1.425E-04   1
 25 2   3275.79853     1   3   1   0  1 f  1.670E-04   8
 25 2   3290.81938     1   3   3   0  1 f  1.905E-04   2
 25 2   3407.60930     2   1   1   0  1 f  1.263E-04  11
 25 2   3572.63122     0   2   2   1  1 f  1.430E-04   7
 25 2   3683.14388     0   6   2   0  1 f  2.455E-04   1
 25 2   3848.06350     1   4   2   0  1 f  1.716E-04   3
 25 2   3991.00292     2   2   2   0  1 f  1.510E-04   5
 25 2   4123.70074     0   3   1   1  1 f  1.240E-04   5
 25 2   4135.44993     0   3   3   1  1 f  4.068E-04   4
 25 2   4268.15581     1   1   1   1  1 f  1.357E-04   8
 25 2   4407.93118     2   3   1   0  1 f  2.328E-04   3
 25 2   4555.28827     1   5   1   0  1 f  1.151E-04   4
 25 2   4675.71865     3   1   1   0  1 f  1.384E-04   7
 25 2   4680.91623     0   4   2   1  1 f  1.904E-04   2
 25 2   4834.34854     1   2   2   1  1 f  1.305E-04   4
 25 2   5129.61618     0   8   2   0  1 f  2.498E-04   1
 25 2   5143.64288     0   1   1   2  1 f  1.366E-04   8
 25 2   5228.55762     0   5   1   1  1 f  4.028E-04   2
 25 2   5263.05082     3   2   2   0  1 f  2.455E-04   1
 25 2   5386.24120     1   3   1   1  1 f  1.704E-04   4
 25 2   5517.42821     2   1   1   1  1 f  1.409E-04   6
 25 2   5688.88024     3   3   1   0  1 f  1.283E-04   2
 25 2   5692.58632     0   2   2   2  1 f  1.376E-04   4
 25 2   5826.04699     4   1   1   0  1 f  1.283E-04   2
 25 2   5936.71579     2   5   1   0  1 f  1.283E-04   2
 25 2   5945.72030     1   4   2   1  1 f  1.905E-04   2
 25 2   6087.62305     2   2   2   1  1 f  1.905E-04   2
 25 2   6231.04090     0   3   1   2  1 f  1.424E-04   1
 25 2   6242.13610     0   3   3   2  1 f  2.499E-04   1
 25 2   6376.06515     1   1   1   2  1 f  1.146E-04   3
 25 2   6402.36828     4   2   2   0  1 f  2.498E-04   1
 25 2   6639.46345     1   5   1   1  1 f  1.325E-04   3
 25 2   6758.44826     3   1   1   1  1 f  1.279E-04   3
 25 2   6960.27709     2   7   1   0  1 f  1.283E-04   2
 25 2   7087.92836     5   1   1   0  1 f  1.292E-04   3
 25 2   7191.14934     4   3   1   0  1 f  1.529E-04   2
 25 2   7248.27817     0   1   1   3  1 f  1.236E-04   4
 25 2   7310.80234     0   5   1   2  1 f  1.283E-04   2
 25 2   7599.43654     2   1   1   2  1 f  1.283E-04   2
 25 2   7785.71675     4   4   2   0  1 f  1.905E-04   2
 25 2   7883.23428     4   1   1   1  1 f  1.529E-04   1
 25 2   7991.66373     4   1   1   1  1 f  1.326E-04   3
 25 2   8309.70350     0   3   1   3  1 f  4.029E-04   2
 25 2   8320.15223     0   3   3   3  1 f  6.679E-04   2
 25 2   8439.54143     5   3   1   0  1 f  6.438E-04   1
 25 2   8455.70659     1   1   1   3  1 f  1.311E-04   5
 25 2   8696.15098     1   5   1   2  1 f  1.530E-04   1
 25 2   8814.05748     3   1   1   2  1 f  1.284E-04   2
 25 2   9217.66585     4   3   1   1  1 f  1.531E-04   1
 25 2   9324.25758     0   1   1   4  1 f  1.285E-04   4
 25 2  13391.30998     0   1   1   6  1 f  1.538E-04   1
 26 1    870.12778     0   1   1   0  1 f  1.355E-04 118
 26 1   1445.80558     0   2   2   0  1 f  1.756E-04  41
 26 1   2009.54119     0   3   1   0  1 f  3.126E-04  10
 26 1   2021.92379     0   3   3   0  1 f  4.700E-04   4
 26 1   2153.65584     1   1   1   0  1 f  1.706E-04  20
 26 1   2733.14326     1   2   2   0  1 f  1.535E-04   9
 26 1   3031.97615     0   1   1   1  1 f  1.343E-04  12
 26 1   3139.57432     0   5   1   0  1 f  1.358E-04   2
 26 1   3297.58959     1   3   1   0  1 f  1.349E-04  10
 26 1   3312.58631     1   3   3   0  1 f  1.982E-04   2
 26 1   3429.25427     2   1   1   0  1 f  1.285E-04  12
 26 1   3594.29104     0   2   2   1  1 f  1.481E-04   7
 26 1   3705.03685     0   6   2   0  1 f  2.538E-04   1
 26 1   3869.83385     1   4   2   0  1 f  1.982E-04   2
 26 1   4012.65254     2   2   2   0  1 f  2.038E-04   6
 26 1   4145.41567     0   3   1   1  1 f  1.283E-04   6
 26 1   4157.14096     0   3   3   1  1 f  1.768E-04   3
 26 1   4289.71597     1   1   1   1  1 f  1.295E-04   9
 26 1   4429.76908     2   3   1   0  1 f  2.251E-04   4
 26 1   4576.98674     1   5   1   0  1 f  1.195E-04   4
 26 1   4697.28025     3   1   1   0  1 f  1.439E-04   7
 26 1   4702.61572     0   4   2   1  1 f  2.538E-04   1
 26 1   4855.91768     1   2   2   1  1 f  1.725E-04   6
 26 1   5151.28998     0   8   2   0  1 f  1.982E-04   2
 26 1   5165.12270     0   1   1   2  1 f  1.439E-04   7
 26 1   5250.32598     0   5   1   1  1 f  2.406E-04   3
 26 1   5284.61583     3   2   2   0  1 f  1.982E-04   2
 26 1   5407.86328     1   3   1   1  1 f  2.040E-04   5
 26 1   5538.89964     2   1   1   1  1 f  1.470E-04   6
 26 1   5710.62196     3   3   1   0  1 f  1.358E-04   2
 26 1   5714.07653     0   2   2   2  1 f  1.442E-04   4
 26 1   5847.65311     4   1   1   0  1 f  1.358E-04   2
 26 1   5958.20208     2   5   1   0  1 f  9.007E-04   3
 26 1   5967.32489     1   4   2   1  1 f  2.538E-04   1
 26 1   6109.10418     2   2   2   1  1 f  1.982E-04   2
 26 1   6252.58807     0   3   1   2  1 f  1.647E-04   1
 26 1   6263.65965     0   3   3   2  1 f  2.525E-04   1
 26 1   6397.45376     1   1   1   2  1 f  1.359E-04   2
 26 1   6423.94869     4   2   2   0  1 f  2.538E-04   1
 26 1   6660.99574     1   5   1   1  1 f  1.359E-04   4
 26 1   6779.83759     3   1   1   1  1 f  1.387E-04   4
 26 1   6981.92181     2   7   1   0  1 f  1.359E-04   2
 26 1   7109.44376     5   1   1   0  1 f  1.359E-04   2
 26 1   7212.56927     4   3   1   0  1 f  1.356E-04   3
 26 1   7269.58408     0   1   1   3  1 f  1.288E-04   4
 26 1   7332.40355     0   5   1   2  1 f  1.543E-04   1
 26 1   7807.12679     4   4   2   0  1 f  2.538E-04   1
 26 1   7904.67235     4   1   1   1  1 f  1.544E-04   1
 26 1   8012.97857     4   1   1   1  1 f  1.368E-04   3
 26 1   8331.08139     0   3   1   3  1 f  3.986E-04   2
 26 1   8341.50734     0   3   3   3  1 f  1.071E-03   2
 26 1   8460.91099     5   3   1   0  1 f  3.957E-04   1
 26 1   8476.92208     1   1   1   3  1 f  1.339E-04   6
 26 1   8717.51306     1   5   1   2  1 f  1.361E-04   2
 26 1   8835.27396     3   1   1   2  1 f  1.647E-04   1
 26 1   9345.39347     0   1   1   4  1 f  1.409E-04   3
 26 2    294.03799     0   0   0   0  2 e  1.041E-04 213
 26 2    869.55989     0   1   1   0  2 e  1.370E-04 135
 26 2   1438.98007     0   2   0   0  2 e  1.077E-04  52
 26 2   1445.84965     0   2   2   0  2 e  1.754E-04  45
 26 2   1573.09061     1   0   0   0  2 e  1.669E-04  44
 26 2   2008.44620     0   3   1   0  2 e  4.026E-04   6
 26 2   2021.92155     0   3   3   0  2 e  5.594E-04   5
 26 2   2153.02937     1   1   1   0  2 e  1.742E-04  19
 26 2   2469.35904     0   0   0   1  2 e  1.048E-04  13
 26 2   2573.27543     0   4   0   0  2 e  2.250E-04   5
 26 2   2579.76453     0   4   2   0  2 e  1.140E-03   1
 26 2   2724.68830     1   2   0   0  2 e  1.068E-04  13
 26 2   2733.18621     1   2   2   0  2 e  1.698E-04  11
 26 2   2843.86200     2   0   0   0  2 e  1.049E-04  18
 26 2   3031.41917     0   1   1   1  2 e  1.282E-04  13
 26 2   3137.97011     0   5   1   0  2 e  1.157E-04   3
 26 2   3296.41524     1   3   1   0  2 e  1.281E-04   9
 26 2   3312.58390     1   3   3   0  2 e  1.932E-04   2
 26 2   3428.54910     2   1   1   0  2 e  1.301E-04  11
 26 2   3587.82572     0   2   0   1  2 e  1.183E-04   9
 26 2   3594.33656     0   2   2   1  2 e  1.344E-04   8
 26 2   3698.96740     0   6   0   0  2 e  1.837E-04   2
 26 2   3722.58889     1   0   0   1  2 e  1.087E-04  11
 26 2   3862.29078     2   2   0   0  2 e  5.345E-06   7
 26 2   3869.96431     1   4   2   0  2 e  1.713E-04   3
 26 2   4001.89634     1   4   0   0  2 e  1.157E-04  10
 26 2   4012.69097     2   2   2   0  2 e  1.423E-04   4
 26 2   4106.68753     3   0   0   0  2 e  1.252E-04   6
 26 2   4144.34277     0   3   1   1  2 e  1.231E-04   7
 26 2   4157.13846     0   3   3   1  2 e  2.563E-04   4
 26 2   4289.10562     1   1   1   1  2 e  1.279E-04  11
 26 2   4428.06740     2   3   1   0  2 e  1.296E-04   2
 26 2   4443.05232     1   5   3   0  2 e  1.084E-03   2
 26 2   4575.72162     1   5   1   0  2 e  1.307E-04   5
 26 2   4615.97709     0   0   0   2  2 e  1.160E-04  10
 26 2   4696.45764     3   1   1   0  2 e  1.174E-04   5
 26 2   4696.59511     0   4   0   1  2 e  2.407E-04   3
 26 2   4702.75459     0   4   2   1  2 e  3.974E-04   3
 26 2   4847.85055     1   2   0   1  2 e  1.254E-04  14
 26 2   4855.95936     1   2   2   1  2 e  1.821E-04   5
 26 2   4966.90321     2   0   0   1  2 e  1.212E-04  13
 26 2   4989.30696     0   8   0   0  2 e  1.052E-04   1
 26 2   5142.20967     3   2   0   0  2 e  1.239E-04   6
 26 2   5151.41232     0   8   2   0  2 e  1.931E-04   2
 26 2   5164.57584     0   1   1   2  2 e  1.583E-04   8
 26 2   5248.75914     0   5   1   1  2 e  2.017E-04   3
 26 2   5270.48254     2   4   0   0  2 e  1.238E-04   7
 26 2   5284.65132     3   2   2   0  2 e  1.931E-04   2
 26 2   5362.11989     4   0   0   0  2 e  1.211E-04   8
 26 2   5406.72223     1   3   1   1  2 e  2.349E-04   3
 26 2   5538.21807     2   1   1   1  2 e  1.409E-04   8
 26 2   5707.96451     0   2   0   2  2 e  1.160E-04   7
 26 2   5708.81223     3   3   1   0  2 e  1.594E-04   1
 26 2   5714.12336     0   2   2   2  2 e  1.350E-04   2
 26 2   5843.69514     1   0   0   2  2 e  1.354E-04   5
 26 2   5846.28535     4   1   1   0  2 e  1.296E-04   2
 26 2   5957.24334     2   5   1   0  2 e  5.312E-04   4
 26 2   5960.10757     1   4   0   1  2 e  1.285E-04   4
 26 2   5967.45292     1   4   2   1  2 e  1.931E-04   2
 26 2   6098.73568     1   4   0   1  2 e  5.732E-05   9
 26 2   6109.14212     2   2   2   1  2 e  1.931E-04   2
 26 2   6202.56736     3   0   0   1  2 e  1.259E-04   7
 26 2   6263.66208     0   3   3   2  2 e  2.498E-04   1
 26 2   6269.89578     3   4   0   0  2 e  1.047E-04   2
 26 2   6396.85725     1   1   1   2  2 e  1.158E-04   3
 26 2   6412.82252     4   2   0   0  2 e  1.237E-04   6
 26 2   6530.09609     5   0   0   0  2 e  1.259E-04   5
 26 2   6549.37322     3   4   2   0  2 e  1.931E-04   2
 26 2   6611.03533     2   6   0   0  2 e  1.302E-04   4
 26 2   6659.76815     1   5   1   1  2 e  1.297E-04   4
 26 2   6733.90542     0   0   0   3  2 e  1.048E-04   8
 26 2   6779.05421     3   1   1   1  2 e  1.338E-04   3
 26 2   6791.19811     0   4   0   2  2 e  1.067E-04   1
 26 2   6942.74189     1   2   0   2  2 e  1.239E-04   6
 26 2   6950.47734     1   2   2   2  2 e  2.596E-04   1
 26 2   6979.99140     2   7   1   0  2 e  1.297E-04   2
 26 2   7061.95620     2   0   0   2  2 e  1.215E-04   8
 26 2   7107.95889     5   1   1   0  2 e  1.555E-04   2
 26 2   7211.41088     4   3   1   0  2 e  1.297E-04   4
 26 2   7213.79956     3   2   0   1  2 e  1.053E-04   1
 26 2   7269.04664     0   1   1   3  2 e  1.268E-04   4
 26 2   7330.86967     0   5   1   2  2 e  1.555E-04   1
 26 2   7340.27275     1   6   0   1  2 e  1.559E-04   4
 26 2   7354.14650     3   2   2   1  2 e  2.499E-04   1
 26 2   7430.09652     4   0   0   1  2 e  1.358E-04   7
 26 2   7620.07415     2   1   1   2  2 e  1.298E-04   2
 26 2   7673.79138     5   2   0   0  2 e  1.054E-04   1
 26 2   7780.13167     6   0   0   0  2 e  1.061E-04   5
 26 2   7799.41590     0   2   0   3  2 e  1.285E-04   9
 26 2   7805.22071     0   2   2   3  2 e  2.499E-04   2
 26 2   7807.13592     4   4   2   0  2 e  1.932E-04   2
 26 2   7854.66814     5   2   0   0  2 e  1.100E-04   5
 26 2   7903.35997     4   1   1   1  2 e  1.556E-04   1
 26 2   7936.45338     1   0   0   3  2 e  1.166E-04   9
 26 2   8012.05237     4   1   1   1  2 e  1.298E-04   2
 26 2   8167.90812     1   4   0   2  2 e  4.677E-04   4
 26 2   8271.04868     3   0   0   2  2 e  1.051E-04   4
 26 2   8330.04791     0   3   1   3  2 e  3.839E-04   2
 26 2   8341.50608     0   3   3   3  2 e  8.585E-04   2
 26 2   8457.44680     4   2   0   1  2 e  1.055E-04   1
 26 2   8476.34180     1   1   1   3  2 e  1.378E-04   5
 26 2   8571.97096     2   6   0   1  2 e  1.052E-04   4
 26 2   8650.42976     5   0   0   1  2 e  1.051E-04   5
 26 2   8716.32957     1   5   1   2  2 e  1.557E-04   1
 26 2   8823.17264     0   0   0   4  2 e  1.058E-04   7
 26 2   8834.51602     3   1   1   2  2 e  1.594E-04   1
 26 2   9129.11763     2   0   0   3  2 e  1.054E-04   2
 26 2   9237.78830     4   3   1   1  2 e  1.595E-04   1
 26 2   9344.86482     0   1   1   4  2 e  1.300E-04   4
 26 2   9862.21247     0   2   0   4  2 e  2.488E-04   1
 26 2   9867.69551     0   2   2   4  2 e  2.598E-04   1
 26 2  12916.18128     0   0   0   6  2 e  1.066E-04   2
 26 2  13411.53000     0   1   1   6  2 e  1.307E-04   2
 27 1    316.64911     0   0   0   0  2 e  1.041E-04 206
 27 1    892.17753     0   1   1   0  2 e  1.254E-04 137
 27 1   1461.63411     0   2   0   0  2 e  1.100E-04  52
 27 1   1468.52404     0   2   2   0  2 e  1.736E-04  44
 27 1   1595.60179     1   0   0   0  2 e  1.222E-04  49
 27 1   2031.08498     0   3   1   0  2 e  2.488E-04   8
 27 1   2044.61830     0   3   3   0  2 e  9.756E-04   6
 27 1   2175.54774     1   1   1   0  2 e  1.830E-04  16
 27 1   2491.79057     0   0   0   1  2 e  1.161E-04  14
 27 1   2595.95518     0   4   0   0  2 e  1.085E-04   2
 27 1   2602.49121     0   4   2   0  2 e  3.085E-04   3
 27 1   2747.24409     1   2   0   0  2 e  1.598E-04  11
 27 1   2755.76552     1   2   2   0  2 e  1.793E-04  12
 27 1   2866.27447     2   0   0   0  2 e  1.205E-04  13
 27 1   3053.85982     0   1   1   1  2 e  1.400E-04  13
 27 1   3160.62193     0   5   1   0  2 e  1.463E-04   2
 27 1   3318.95281     1   3   1   0  2 e  1.364E-04  11
 27 1   3335.18833     1   3   3   0  2 e  3.641E-04   4
 27 1   3450.97029     2   1   1   0  2 e  1.290E-04  11
 27 1   3610.30393     0   2   0   1  2 e  1.193E-04  10
 27 1   3616.83630     0   2   2   1  2 e  1.402E-04   7
 27 1   3721.65953     0   6   0   0  2 e  1.620E-04   2
 27 1   3744.91996     1   0   0   1  2 e  1.205E-04   9
 27 1   3884.87059     2   2   0   0  2 e  3.312E-04   8
 27 1   3892.59020     1   4   2   0  2 e  1.790E-04   3
 27 1   4024.35342     1   4   0   0  2 e  1.610E-04  11
 27 1   4035.17869     2   2   2   0  2 e  1.674E-04   7
 27 1   4129.00487     3   0   0   0  2 e  1.497E-04   5
 27 1   4166.80945     0   3   1   1  2 e  1.247E-04   8
 27 1   4179.66313     0   3   3   1  2 e  2.631E-04   4
 27 1   4311.44732     1   1   1   1  2 e  1.256E-04  10
 27 1   4450.61317     2   3   1   0  2 e  1.462E-04   2
 27 1   4465.68795     1   5   3   0  2 e  6.601E-04   2
 27 1   4598.15691     1   5   1   0  2 e  1.642E-04   7
 27 1   4638.22874     0   0   0   2  2 e  1.298E-04  12
 27 1   4718.79087     3   1   1   0  2 e  1.642E-04   7
 27 1   4719.09773     0   4   0   1  2 e  3.096E-04   5
 27 1   4725.30940     0   4   2   1  2 e  3.645E-04   4
 27 1   4870.23112     1   2   0   1  2 e  1.271E-04  12
 27 1   4878.36351     1   2   2   1  2 e  1.590E-04   6
 27 1   4989.13526     2   0   0   1  2 e  1.425E-04  11
 27 1   5164.68878     3   2   0   0  2 e  1.347E-04   6
 27 1   5173.94020     0   8   2   0  2 e  2.004E-04   2
 27 1   5186.83879     0   1   1   2  2 e  1.357E-04   7
 27 1   5271.24364     0   5   1   1  2 e  2.351E-04   3
 27 1   5292.83985     2   4   0   0  2 e  1.309E-04   8
 27 1   5307.05080     3   2   2   0  2 e  2.004E-04   2
 27 1   5384.34858     4   0   0   0  2 e  1.341E-04   6
 27 1   5429.08736     1   3   1   1  2 e  2.207E-04   4
 27 1   5560.46114     2   1   1   1  2 e  1.589E-04   7
 27 1   5730.26723     0   2   0   2  2 e  1.183E-04   6
 27 1   5731.25007     3   3   1   0  2 e  1.462E-04   2
 27 1   5736.44489     0   2   2   2  2 e  1.371E-04   4
 27 1   5865.84560     1   0   0   2  2 e  1.894E-04   6
 27 1   5868.61667     4   1   1   0  2 e  1.462E-04   2
 27 1   5979.48115     2   5   1   0  2 e  3.175E-04   3
 27 1   5982.51703     1   4   0   1  2 e  1.223E-04   4
 27 1   5989.90880     1   4   2   1  2 e  2.004E-04   2
 27 1   6121.01753     1   4   0   1  2 e  4.233E-04   9
 27 1   6131.45525     2   2   2   1  2 e  2.004E-04   2
 27 1   6224.70392     3   0   0   1  2 e  1.705E-04   7
 27 1   6286.00699     0   3   3   2  2 e  2.538E-04   1
 27 1   6292.37849     3   4   0   0  2 e  1.047E-04   1
 27 1   6419.02217     1   1   1   2  2 e  1.462E-04   2
 27 1   6435.19789     4   2   0   0  2 e  1.204E-04   5
 27 1   6552.35001     5   0   0   0  2 e  1.079E-04   3
 27 1   6571.68854     3   4   2   0  2 e  1.843E-04   3
 27 1   6633.18700     2   6   0   0  2 e  1.454E-04   6
 27 1   6682.03300     1   5   1   1  2 e  1.394E-04   3
 27 1   6755.97693     0   0   0   3  2 e  1.088E-04   8
 27 1   6801.20482     3   1   1   1  2 e  1.462E-04   2
 27 1   6813.53766     0   4   0   2  2 e  1.212E-04   1
 27 1   6964.94738     1   2   0   2  2 e  1.170E-04   8
 27 1   6972.70486     1   2   2   2  2 e  2.549E-04   1
 27 1   7002.31842     2   7   1   0  2 e  1.462E-04   2
 27 1   7084.01254     2   0   0   2  2 e  1.390E-04   8
 27 1   7130.18557     5   1   1   0  2 e  1.462E-04   2
 27 1   7233.56418     4   3   1   0  2 e  1.462E-04   4
 27 1   7236.11073     3   2   0   1  2 e  1.089E-04   2
 27 1   7291.13230     0   1   1   3  2 e  1.386E-04   6
 27 1   7353.18489     0   5   1   2  2 e  1.512E-04   1
 27 1   7362.45493     1   6   0   1  2 e  1.089E-04   2
 27 1   7452.14398     4   0   0   1  2 e  1.347E-04   4
 27 1   7642.14397     2   1   1   2  2 e  1.462E-04   2
 27 1   7802.27751     6   0   0   0  2 e  1.091E-04   5
 27 1   7821.54157     0   2   0   3  2 e  1.232E-04   9
 27 1   7827.36755     0   2   2   3  2 e  2.526E-04   1
 27 1   7829.37316     4   4   2   0  2 e  2.550E-04   1
 27 1   7876.76163     5   2   0   0  2 e  1.115E-04   6
 27 1   7925.52007     4   1   1   1  2 e  1.462E-04   2
 27 1   7958.42330     1   0   0   3  2 e  1.321E-04   8
 27 1   8034.11312     4   1   1   1  2 e  1.463E-04   2
 27 1   8190.01419     2   2   0   2  2 e  9.530E-04   5
 27 1   8293.00438     3   0   0   2  2 e  1.091E-04   4
 27 1   8352.16738     0   3   1   3  2 e  4.801E-04   2
 27 1   8363.67970     0   3   3   3  2 e  8.059E-04   1
 27 1   8479.65153     4   2   0   1  2 e  1.052E-04   1
 27 1   8498.32686     1   1   1   3  2 e  1.537E-04   4
 27 1   8594.05662     2   6   0   1  2 e  1.124E-04   3
 27 1   8672.40424     5   0   0   1  2 e  1.061E-04   4
 27 1   8845.06253     0   0   0   4  2 e  1.140E-04   8
 27 1   9031.45730     1   2   0   3  2 e  8.541E-04   1
 27 1   9038.87621     1   2   2   3  2 e  4.857E-04   1
 27 1   9150.98763     2   0   0   3  2 e  1.093E-04   2
 27 1   9259.76962     4   3   1   1  2 e  1.946E-04   1
 27 1   9366.77041     0   1   1   4  2 e  1.411E-04   3
 27 1   9884.16065     0   2   0   4  2 e  2.687E-04   1
 27 1  12937.71248     0   0   0   6  2 e  1.103E-04   2
 27 1  13433.10322     0   1   1   6  2 e  1.469E-04   2
 27 2    892.78917     0   1   1   0  1 f  1.331E-04 117
 27 2   1468.47279     0   2   2   0  1 f  1.773E-04  47
 27 2   2032.26409     0   3   1   0  1 f  2.897E-04   8
 27 2   2044.62122     0   3   3   0  1 f  1.377E-03   3
 27 2   2176.22299     1   1   1   0  1 f  1.644E-04  18
 27 2   2755.71657     1   2   2   0  1 f  2.009E-04  10
 27 2   3054.45951     0   1   1   1  1 f  1.388E-04  12
 27 2   3162.34711     0   5   1   0  1 f  1.213E-04   3
 27 2   3320.21647     1   3   1   0  1 f  1.571E-04   9
 27 2   3335.19075     1   3   3   0  1 f  4.666E-04   3
 27 2   3451.72981     2   1   1   0  1 f  1.292E-04  11
 27 2   3616.78311     0   2   2   1  1 f  1.490E-04   6
 27 2   3727.77016     0   6   2   0  1 f  2.656E-04   1
 27 2   3892.44056     1   4   2   0  1 f  2.088E-04   2
 27 2   4035.13377     2   2   2   0  1 f  1.930E-04   6
 27 2   4167.96401     0   3   1   1  1 f  1.398E-04   6
 27 2   4179.66520     0   3   3   1  1 f  3.640E-04   3
 27 2   4312.10469     1   1   1   1  1 f  1.381E-04   7
 27 2   4452.44496     2   3   1   0  1 f  2.319E-04   4
 27 2   4599.51860     1   5   1   0  1 f  1.404E-04   4
 27 2   4719.67008     3   1   1   0  1 f  1.320E-04   8
 27 2   4725.14877     0   4   2   1  1 f  2.088E-04   2
 27 2   4878.31577     1   2   2   1  1 f  1.822E-04   5
 27 2   5173.79714     0   8   2   0  1 f  2.088E-04   2
 27 2   5187.42747     0   1   1   2  1 f  1.320E-04   8
 27 2   5272.92867     0   5   1   1  1 f  4.101E-04   2
 27 2   5307.00808     3   2   2   0  1 f  2.498E-04   1
 27 2   5430.31620     1   3   1   1  1 f  1.899E-04   6
 27 2   5561.19658     2   1   1   1  1 f  1.785E-04   6
 27 2   5733.19836     3   3   1   0  1 f  1.404E-04   2
 27 2   5736.39333     0   2   2   2  1 f  1.362E-04   4
 27 2   5870.08991     4   1   1   0  1 f  1.404E-04   2
 27 2   5980.51340     4   1   1   0  1 f  2.771E-04   4
 27 2   5989.76038     1   4   2   1  1 f  2.498E-04   1
 27 2   6131.41084     2   2   2   1  1 f  2.088E-04   2
 27 2   6286.01274     0   3   3   2  1 f  2.596E-04   1
 27 2   6419.66321     1   1   1   2  1 f  1.216E-04   3
 27 2   6683.35373     1   5   1   1  1 f  1.405E-04   4
 27 2   6802.04859     3   1   1   1  1 f  1.629E-04   2
 27 2   7004.39806     2   7   1   0  1 f  1.405E-04   2
 27 2   7131.78482     5   1   1   0  1 f  1.629E-04   2
 27 2   7234.81256     4   3   1   0  1 f  1.629E-04   2
 27 2   7291.71020     0   1   1   3  1 f  1.255E-04   6
 27 2   7354.83478     0   5   1   2  1 f  1.529E-04   1
 27 2   7829.35881     4   4   2   0  1 f  2.656E-04   1
 27 2   7926.93584     4   1   1   1  1 f  1.630E-04   1
 27 2   8035.11099     4   1   1   1  1 f  1.529E-04   2
 27 2   8353.28160     0   3   1   3  1 f  4.102E-04   2
 27 2   8363.68236     0   3   3   3  1 f  9.668E-04   1
 27 2   8483.09329     5   3   1   0  1 f  2.294E-04   2
 27 2   8498.95276     1   1   1   3  1 f  1.377E-04   5
 27 2   8739.69481     1   5   1   2  1 f  1.407E-04   2
 27 2   9367.33875     0   1   1   4  1 f  1.531E-04   1
 27 2   9889.60737     0   2   2   4  1 f  2.657E-04   1
 28 1    916.28884     0   1   1   0  1 f  1.385E-04 113
 28 1   1491.97881     0   2   2   0  1 f  1.847E-04  41
 28 1   2055.82700     0   3   1   0  1 f  3.087E-04   7
 28 1   2068.15836     0   3   3   0  1 f  6.389E-04   3
 28 1   2199.62475     1   1   1   0  1 f  1.685E-04  22
 28 1   2779.12419     1   2   2   0  1 f  2.073E-04  11
 28 1   3077.77454     0   1   1   1  1 f  1.648E-04  11
 28 1   3185.96323     0   5   1   0  1 f  1.281E-04   3
 28 1   3343.67989     1   3   1   0  1 f  1.604E-04   9
 28 1   3358.63163     1   3   3   0  1 f  1.225E-03   2
 28 1   3475.03691     2   1   1   0  1 f  1.297E-04  11
 28 1   3640.10701     0   2   2   1  1 f  1.515E-04   6
 28 1   3751.34525     0   6   2   0  1 f  2.082E-04   2
 28 1   3915.88016     1   4   2   0  1 f  2.082E-04   2
 28 1   4058.44670     2   2   2   0  1 f  2.021E-04   6
 28 1   4191.34609     0   3   1   1  1 f  1.386E-04   6
 28 1   4203.02343     0   3   3   1  1 f  3.269E-04   4
 28 1   4335.32106     1   1   1   1  1 f  1.324E-04   8
 28 1   4475.95761     2   3   1   0  1 f  2.740E-04   3
 28 1   4622.88337     1   5   1   0  1 f  1.647E-04   1
 28 1   4742.88819     3   1   1   0  1 f  1.467E-04   6
 28 1   4748.51501     0   4   2   1  1 f  2.715E-04   1
 28 1   4901.54114     1   2   2   1  1 f  1.434E-04   5
 28 1   5197.13714     0   8   2   0  1 f  2.082E-04   2
 28 1   5210.55737     0   1   1   2  1 f  1.448E-04   7
 28 1   5296.36776     0   5   1   1  1 f  2.740E-04   3
 28 1   5330.22879     3   2   2   0  1 f  2.538E-04   1
 28 1   5453.59976     1   3   1   1  1 f  1.824E-04   3
 28 1   5584.31849     2   1   1   1  1 f  1.438E-04   7
 28 1   5756.60865     3   3   1   0  1 f  1.456E-04   2
 28 1   5759.53356     0   2   2   2  1 f  1.470E-04   2
 28 1   5893.35587     4   1   1   0  1 f  1.647E-04   1
 28 1   6003.65042     2   5   1   0  1 f  3.811E-04   3
 28 1   6013.02504     1   4   2   1  1 f  2.082E-04   2
 28 1   6154.54228     2   2   2   1  1 f  2.715E-04   1
 28 1   6298.16315     0   3   1   2  1 f  1.456E-04   2
 28 1   6309.18986     0   3   3   2  1 f  2.549E-04   1
 28 1   6442.69462     1   1   1   2  1 f  1.281E-04   3
 28 1   6706.53910     1   5   1   1  1 f  1.456E-04   4
 28 1   6825.08194     3   1   1   1  1 f  1.499E-04   3
 28 1   7027.70460     2   7   1   0  1 f  1.456E-04   2
 28 1   7154.95321     5   1   1   0  1 f  1.730E-04   2
 28 1   7257.87953     4   3   1   0  1 f  1.456E-04   4
 28 1   7314.65385     0   1   1   3  1 f  1.330E-04   6
 28 1   7378.09595     0   5   1   2  1 f  1.456E-04   2
 28 1   7852.41404     4   4   2   0  1 f  2.083E-04   2
 28 1   7950.01912     4   1   1   1  1 f  1.731E-04   1
 28 1   8058.06437     4   1   1   1  1 f  1.647E-04   1
 28 1   8376.30028     0   3   1   3  1 f  4.924E-04   2
 28 1   8386.67822     0   3   3   3  1 f  1.603E-03   1
 28 1   8506.10399     5   3   1   0  1 f  3.957E-04   1
 28 1   8521.79874     1   1   1   3  1 f  1.457E-04   4
 28 1   8762.69857     1   5   1   2  1 f  1.647E-04   1
 28 1   9283.87329     4   3   1   1  1 f  1.732E-04   1
 28 1   9390.09918     0   1   1   4  1 f  1.501E-04   3
 28 2    340.09666     0   0   0   0  2 e  1.196E-04 215
 28 2    915.63195     0   1   1   0  2 e  1.343E-04 131
 28 2   1485.12548     0   2   0   0  2 e  1.094E-04  45
 28 2   1492.03816     0   2   2   0  2 e  1.685E-04  41
 28 2   1618.94548     1   0   0   0  2 e  1.096E-04  48
 28 2   2054.56155     0   3   1   0  2 e  2.742E-04  10
 28 2   2068.15570     0   3   3   0  2 e  6.292E-04   5
 28 2   2198.89982     1   1   1   0  2 e  1.793E-04  20
 28 2   2515.05175     0   0   0   1  2 e  1.074E-04  15
 28 2   2619.47246     0   4   0   0  2 e  2.258E-04   5
 28 2   2626.05856     0   4   2   0  2 e  4.819E-04   2
 28 2   2770.63349     1   2   0   0  2 e  1.133E-04  17
 28 2   2779.18099     1   2   2   0  2 e  1.805E-04  13
 28 2   2889.51606     2   0   0   0  2 e  1.130E-04  12
 28 2   3077.13023     0   1   1   1  2 e  1.370E-04  13
 28 2   3184.11081     0   5   1   0  2 e  1.184E-04   3
 28 2   3342.32331     1   3   1   0  2 e  1.409E-04  10
 28 2   3358.62851     1   3   3   0  2 e  6.069E-04   3
 28 2   3474.22115     2   1   1   0  2 e  1.234E-04  11
 28 2   3633.61326     0   2   0   1  2 e  1.119E-04  10
 28 2   3640.16760     0   2   2   1  2 e  1.312E-04   9
 28 2   3745.18917     0   6   0   0  2 e  2.490E-04   1
 28 2   3768.07685     1   0   0   1  2 e  1.069E-04   9
 28 2   3908.28365     2   2   0   0  2 e  9.833E-05   8
 28 2   3916.05429     1   4   2   0  2 e  2.515E-04   1
 28 2   4047.64106     1   4   0   0  2 e  1.679E-04   8
 28 2   4058.49821     2   2   2   0  2 e  2.031E-04   6
 28 2   4152.14771     3   0   0   0  2 e  1.331E-04   5
 28 2   4190.10636     0   3   1   1  2 e  1.249E-04   9
 28 2   4203.02038     0   3   3   1  2 e  3.469E-04   3
 28 2   4334.61530     1   1   1   1  2 e  1.277E-04   9
 28 2   4473.99211     2   3   1   0  2 e  2.078E-04   3
 28 2   4489.16256     1   5   3   0  2 e  8.812E-04   2
 28 2   4621.42086     1   5   1   0  2 e  1.249E-04   5
 28 2   4661.30348     0   0   0   2  2 e  1.214E-04  11
 28 2   4741.94577     3   1   1   0  2 e  1.205E-04   5
 28 2   4742.43518     0   4   0   1  2 e  1.635E-04   6
 28 2   4748.69873     0   4   2   1  2 e  3.055E-04   4
 28 2   4893.43865     1   2   0   1  2 e  1.232E-04  10
 28 2   4901.59687     1   2   2   1  2 e  1.566E-04   7
 28 2   5012.18916     2   0   0   1  2 e  1.256E-04  14
 28 2   5035.31781     0   8   0   0  2 e  1.062E-04   1
 28 2   5187.99680     3   2   0   0  2 e  1.317E-04   6
 28 2   5197.30078     0   8   2   0  2 e  1.977E-04   2
 28 2   5209.92498     0   1   1   2  2 e  1.541E-04   8
 28 2   5294.55957     0   5   1   1  2 e  2.011E-04   4
 28 2   5316.02404     2   4   0   0  2 e  1.298E-04   7
 28 2   5330.27843     3   2   2   0  2 e  1.977E-04   2
 28 2   5407.39954     4   0   0   0  2 e  1.282E-04   8
 28 2   5452.27934     1   3   1   1  2 e  1.857E-04   5
 28 2   5583.52859     2   1   1   1  2 e  1.618E-04   8
 28 2   5753.39374     0   2   0   2  2 e  1.178E-04   7
 28 2   5754.51720     3   3   1   0  2 e  1.345E-04   2
 28 2   5759.59584     0   2   2   2  2 e  1.393E-04   2
 28 2   5888.81513     1   0   0   2  2 e  1.456E-04   5
 28 2   5891.77360     4   1   1   0  2 e  1.345E-04   2
 28 2   6002.54050     2   5   1   0  2 e  1.345E-04   2
 28 2   6005.75331     1   4   0   1  2 e  1.283E-04   4
 28 2   6013.19488     1   4   2   1  2 e  1.977E-04   2
 28 2   6144.12341     1   4   0   1  2 e  3.150E-04   6
 28 2   6154.59372     2   2   2   1  2 e  2.515E-04   1
 28 2   6247.65899     3   0   0   1  2 e  1.326E-04   5
 28 2   6309.18741     0   3   3   2  2 e  2.656E-04   1
 28 2   6315.69131     3   4   0   0  2 e  1.065E-04   1
 28 2   6442.00560     1   1   1   2  2 e  1.213E-04   3
 28 2   6458.39932     4   2   0   0  2 e  1.185E-04   5
 28 2   6469.74552     4   2   2   0  2 e  2.515E-04   1
 28 2   6575.42682     5   0   0   0  2 e  1.070E-04   4
 28 2   6594.82873     3   4   2   0  2 e  1.977E-04   2
 28 2   6656.15898     2   6   0   0  2 e  1.326E-04   5
 28 2   6705.12077     1   5   1   1  2 e  1.499E-04   2
 28 2   6778.86349     0   0   0   3  2 e  1.070E-04   8
 28 2   6824.17436     3   1   1   1  2 e  1.352E-04   3
 28 2   6836.69639     0   4   0   2  2 e  1.157E-04   1
 28 2   6987.97130     1   2   0   2  2 e  1.199E-04   7
 28 2   7106.88192     2   0   0   2  2 e  1.261E-04   8
 28 2   7153.23413     5   1   1   0  2 e  1.355E-04   3
 28 2   7256.53643     4   3   1   0  2 e  2.598E-04   4
 28 2   7259.24619     3   2   0   1  2 e  1.157E-04   1
 28 2   7314.03321     0   1   1   3  2 e  1.197E-04   4
 28 2   7376.32665     0   5   1   2  2 e  1.346E-04   2
 28 2   7385.45748     1   6   0   1  2 e  1.351E-03   3
 28 2   7475.00698     4   0   0   1  2 e  1.376E-04   7
 28 2   7665.02553     2   1   1   2  2 e  1.594E-04   1
 28 2   7719.15033     5   2   0   0  2 e  1.070E-04   1
 28 2   7825.24065     6   0   0   0  2 e  1.076E-04   5
 28 2   7844.48555     0   2   0   3  2 e  1.229E-04  10
 28 2   7850.34027     0   2   2   3  2 e  2.067E-04   3
 28 2   7852.42898     4   4   2   0  2 e  1.978E-04   2
 28 2   7899.67077     5   2   0   0  2 e  1.142E-04   5
 28 2   7948.50207     4   1   1   1  2 e  1.500E-04   1
 28 2   7981.20611     1   0   0   3  2 e  1.235E-04   8
 28 2   8056.99254     4   1   1   1  2 e  1.346E-04   4
 28 2   8212.93857     2   2   0   2  2 e  1.764E-03   5
 28 2   8315.77167     3   0   0   2  2 e  1.072E-04   4
 28 2   8375.10698     0   3   1   3  2 e  4.950E-04   1
 28 2   8386.67530     0   3   3   3  2 e  1.084E-03   1
 28 2   8521.12623     1   1   1   3  2 e  1.376E-04   4
 28 2   8695.19057     5   0   0   1  2 e  1.083E-04   5
 28 2   8867.76220     0   0   0   4  2 e  1.088E-04   7
 28 2   9173.66630     2   0   0   3  2 e  1.074E-04   2
 28 2   9282.56504     4   3   1   1  2 e  1.502E-04   1
 28 2   9389.48642     0   1   1   4  2 e  1.348E-04   4
 28 2  12960.03875     0   0   0   6  2 e  1.083E-04   2
 28 2  13455.47395     0   1   1   6  2 e  1.354E-04   2
 29 1    364.38039     0   0   0   0  2 e  1.113E-04 198
 29 1    939.92277     0   1   1   0  2 e  1.331E-04 127
 29 1   1509.45402     0   2   0   0  2 e  1.199E-04  45
 29 1   1516.39092     0   2   2   0  2 e  1.736E-04  43
 29 1   1643.12186     1   0   0   0  2 e  1.238E-04  48
 29 1   2078.87405     0   3   1   0  2 e  2.172E-04   9
 29 1   2092.53278     0   3   3   0  2 e  6.903E-04   3
 29 1   2223.08436     1   1   1   0  2 e  1.659E-04  19
 29 1   2539.14257     0   0   0   1  2 e  1.200E-04  10
 29 1   2643.82687     0   4   0   0  2 e  1.876E-04   5
 29 1   2650.46773     0   4   2   0  2 e  3.565E-04   3
 29 1   2794.85647     1   2   0   0  2 e  1.229E-04  13
 29 1   2803.43210     1   2   2   0  2 e  1.882E-04  13
 29 1   2913.58648     2   0   0   0  2 e  1.199E-04  14
 29 1   3101.23084     0   1   1   1  2 e  1.507E-04  12
 29 1   3208.43669     0   5   1   0  2 e  1.296E-04   3
 29 1   3366.52752     1   3   1   0  2 e  1.464E-04   8
 29 1   3382.90541     1   3   3   0  2 e  4.123E-04   2
 29 1   3498.30104     2   1   1   0  2 e  1.335E-04   8
 29 1   3657.75312     0   2   0   1  2 e  1.184E-04  10
 29 1   3664.33219     0   2   2   1  2 e  1.352E-04   8
 29 1   3769.55493     0   6   0   0  2 e  1.793E-04   2
 29 1   3792.05991     1   0   0   1  2 e  1.208E-04   9
 29 1   3932.53073     2   2   0   0  2 e  3.261E-04   8
 29 1   3940.35704     1   4   2   0  2 e  2.018E-04   2
 29 1   4071.75827     1   4   0   0  2 e  1.648E-04  10
 29 1   4082.64937     2   2   2   0  2 e  1.772E-04   6
 29 1   4176.11613     3   0   0   0  2 e  1.308E-04   5
 29 1   4214.23410     0   3   1   1  2 e  1.339E-04   6
 29 1   4227.21134     0   3   3   1  2 e  3.054E-04   3
 29 1   4358.60957     1   1   1   1  2 e  1.348E-04   8
 29 1   4498.20424     2   3   1   0  2 e  1.464E-04   2
 29 1   4513.47237     1   5   3   0  2 e  8.059E-04   1
 29 1   4645.51463     1   5   1   0  2 e  1.315E-04   5
 29 1   4685.20048     0   0   0   2  2 e  1.425E-04  10
 29 1   4765.92537     3   1   1   0  2 e  1.315E-04   5
 29 1   4766.60529     0   4   0   1  2 e  2.069E-04   7
 29 1   4772.92390     0   4   2   1  2 e  2.973E-04   3
 29 1   4917.47345     1   2   0   1  2 e  1.412E-04  14
 29 1   4925.65959     1   2   2   1  2 e  1.737E-04   6
 29 1   5036.06594     2   0   0   1  2 e  1.264E-04  13
 29 1   5212.13460     3   2   0   0  2 e  1.433E-04   5
 29 1   5221.49612     0   8   2   0  2 e  2.018E-04   2
 29 1   5233.83441     0   1   1   2  2 e  1.448E-04   8
 29 1   5318.70434     0   5   1   1  2 e  2.402E-04   4
 29 1   5340.03382     2   4   0   0  2 e  1.344E-04   7
 29 1   5354.33497     3   2   2   0  2 e  2.018E-04   2
 29 1   5431.27272     4   0   0   0  2 e  1.304E-04   8
 29 1   5476.29885     1   3   1   1  2 e  2.355E-04   3
 29 1   5607.41857     2   1   1   1  2 e  1.464E-04   6
 29 1   5777.34418     0   2   0   2  2 e  1.244E-04   6
 29 1   5778.61389     3   3   1   0  2 e  1.463E-04   2
 29 1   5783.57082     0   2   2   2  2 e  1.574E-04   1
 29 1   5912.60444     1   0   0   2  2 e  1.707E-04   6
 29 1   5915.75639     4   1   1   0  2 e  1.463E-04   2
 29 1   6026.42290     2   5   1   0  2 e  1.057E-03   3
 29 1   6029.81708     1   4   0   1  2 e  1.320E-04   4
 29 1   6037.31338     1   4   2   1  2 e  2.608E-04   1
 29 1   6168.05231     1   4   0   1  2 e  2.999E-04   9
 29 1   6178.55812     2   2   2   1  2 e  2.018E-04   2
 29 1   6271.43259     3   0   0   1  2 e  1.257E-04   6
 29 1   6333.19078     0   3   3   2  2 e  2.715E-04   1
 29 1   6339.83296     3   4   0   0  2 e  1.212E-04   1
 29 1   6465.80799     1   1   1   2  2 e  1.238E-04   4
 29 1   6482.42668     4   2   0   0  2 e  1.286E-04   6
 29 1   6493.83508     4   2   2   0  2 e  2.608E-04   1
 29 1   6599.32610     5   0   0   0  2 e  1.315E-04   4
 29 1   6618.79411     3   4   2   0  2 e  1.865E-04   3
 29 1   6679.94994     2   6   0   0  2 e  1.307E-04   5
 29 1   6729.03203     1   5   1   1  2 e  1.429E-04   5
 29 1   6802.56765     0   0   0   3  2 e  1.201E-04   8
 29 1   6847.96359     3   1   1   1  2 e  1.464E-04   2
 29 1   6860.68322     0   4   0   2  2 e  1.234E-04   1
 29 1   7011.81833     1   2   0   2  2 e  1.293E-04   7
 29 1   7049.45095     2   7   1   0  2 e  1.946E-04   1
 29 1   7130.56711     2   0   0   2  2 e  1.265E-04   8
 29 1   7177.10483     5   1   1   0  2 e  1.443E-04   3
 29 1   7280.32786     4   3   1   0  2 e  1.575E-04   2
 29 1   7283.20484     3   2   0   1  2 e  1.201E-04   2
 29 1   7337.75112     0   1   1   3  2 e  1.332E-04   4
 29 1   7400.28895     0   5   1   2  2 e  1.946E-04   1
 29 1   7409.27869     1   6   0   1  2 e  1.201E-04   2
 29 1   7498.68665     4   0   0   1  2 e  1.334E-04   7
 29 1   7688.72399     2   1   1   2  2 e  1.464E-04   2
 29 1   7743.06844     5   2   0   0  2 e  1.235E-04   1
 29 1   7849.02355     6   0   0   0  2 e  1.202E-04   4
 29 1   7868.24624     0   2   0   3  2 e  1.292E-04   7
 29 1   7874.13098     0   2   2   3  2 e  2.608E-04   1
 29 1   7876.30916     4   4   2   0  2 e  2.550E-04   1
 29 1   7923.39961     5   2   0   0  2 e  1.189E-04   7
 29 1   7972.30035     4   1   1   1  2 e  1.946E-04   1
 29 1   8004.80078     1   0   0   3  2 e  1.207E-04   5
 29 1   8080.68523     4   1   1   1  2 e  1.464E-04   4
 29 1   8236.67946     2   2   0   2  2 e  9.421E-04   5
 29 1   8339.35024     3   0   0   2  2 e  1.202E-04   4
 29 1   8544.73779     1   1   1   3  2 e  1.428E-04   6
 29 1   8718.79141     5   0   0   1  2 e  1.214E-04   3
 29 1   8891.27147     0   0   0   4  2 e  1.229E-04   8
 29 1   8902.87581     3   1   1   2  2 e  1.577E-04   1
 29 1   9085.42599     1   2   2   3  2 e  6.028E-04   1
 29 1   9197.15433     2   0   0   3  2 e  1.468E-04   3
 29 1   9413.01293     0   1   1   4  2 e  1.465E-04   4
 29 1   9930.48974     0   2   0   4  2 e  2.325E-04   1
 29 1   9936.04645     0   2   2   4  2 e  2.609E-04   1
 29 1  12983.16314     0   0   0   6  2 e  1.210E-04   2
 29 1  13478.64104     0   1   1   6  2 e  1.469E-04   2
 29 2    940.62672     0   1   1   0  1 f  1.537E-04 114
 29 2   1516.32328     0   2   2   0  1 f  1.916E-04  38
 29 2   2080.23047     0   3   1   0  1 f  3.538E-04   6
 29 2   2092.53576     0   3   3   0  1 f  8.644E-04   2
 29 2   2223.86116     1   1   1   0  1 f  1.785E-04  16
 29 2   2803.36694     1   2   2   0  1 f  2.091E-04   9
 29 2   3101.92108     0   1   1   1  1 f  1.431E-04  12
 29 2   3210.41929     0   5   1   0  1 f  1.454E-04   2
 29 2   3367.98022     1   3   1   0  1 f  1.430E-04   8
 29 2   3382.90856     1   3   3   0  1 f  2.790E-04   3
 29 2   3499.17530     2   1   1   0  1 f  1.367E-04  11
 29 2   3664.26256     0   2   2   1  1 f  1.532E-04   6
 29 2   3775.75687     0   6   2   0  1 f  2.656E-04   1
 29 2   3940.15838     1   4   2   0  1 f  2.656E-04   1
 29 2   4082.58999     2   2   2   0  1 f  2.559E-04   3
 29 2   4215.56159     0   3   1   1  1 f  1.463E-04   5
 29 2   4227.21404     0   3   3   1  1 f  2.314E-04   4
 29 2   4359.36586     1   1   1   1  1 f  1.595E-04   6
 29 2   4500.30856     2   3   1   0  1 f  2.581E-04   3
 29 2   4647.08161     1   5   1   0  1 f  1.454E-04   4
 29 2   4766.93456     3   1   1   0  1 f  1.661E-04   7
 29 2   4772.71394     0   4   2   1  1 f  2.060E-04   2
 29 2   4925.59591     1   2   2   1  1 f  1.445E-04   5
 29 2   5221.30901     0   8   2   0  1 f  2.060E-04   2
 29 2   5234.51207     0   1   1   2  1 f  1.535E-04   8
 29 2   5320.64133     0   5   1   1  1 f  1.454E-04   2
 29 2   5354.27976     3   2   2   0  1 f  2.060E-04   2
 29 2   5477.71268     1   3   1   1  1 f  1.454E-04   2
 29 2   5608.26555     2   1   1   1  1 f  1.608E-04   7
 29 2   5780.85328     3   3   1   0  1 f  1.455E-04   2
 29 2   5783.49981     0   2   2   2  1 f  1.343E-04   3
 29 2   5917.45154     4   1   1   0  1 f  1.629E-04   1
 29 2   6027.61248     2   5   1   0  1 f  1.455E-04   2
 29 2   6037.11891     1   4   2   1  1 f  2.060E-04   2
 29 2   6178.49866     2   2   2   1  1 f  2.060E-04   2
 29 2   6322.19178     0   3   1   2  1 f  1.455E-04   2
 29 2   6333.19322     0   3   3   2  1 f  2.515E-04   1
 29 2   6466.54678     1   1   1   2  1 f  1.275E-04   3
 29 2   6730.55106     1   5   1   1  1 f  1.515E-04   3
 29 2   6848.93703     3   1   1   1  1 f  1.455E-04   2
 29 2   7051.84143     2   7   1   0  1 f  1.455E-04   2
 29 2   7178.94632     5   1   1   0  1 f  1.784E-04   1
 29 2   7281.76864     4   3   1   0  1 f  1.456E-04   4
 29 2   7338.41559     0   1   1   3  1 f  1.396E-04   4
 29 2   7402.18668     0   5   1   2  1 f  1.456E-04   2
 29 2   7876.29362     4   4   2   0  1 f  2.877E-04   1
 29 2   7973.93038     4   1   1   1  1 f  1.456E-04   2
 29 2   8081.83622     4   1   1   1  1 f  1.785E-04   1
 29 2   8400.14137     0   3   1   3  1 f  6.669E-04   1
 29 2   8529.93175     5   3   1   0  1 f  5.078E-04   1
 29 2   8545.45770     1   1   1   3  1 f  1.452E-04   6
 29 2   8903.82081     3   1   1   2  1 f  1.786E-04   1
 29 2   9413.66816     0   1   1   4  1 f  1.518E-04   3
 30 1    965.80252     0   1   1   0  1 f  1.444E-04 116
 30 1   1541.50562     0   2   2   0  1 f  1.889E-04  35
 30 1   2105.47337     0   3   1   0  1 f  3.850E-04   6
 30 1   2117.75261     0   3   3   0  1 f  3.687E-04   3
 30 1   2248.93181     1   1   1   0  1 f  1.814E-04  14
 30 1   2828.44442     1   2   2   0  1 f  1.656E-04   8
 30 1   3126.89889     0   1   1   1  1 f  1.729E-04  10
 30 1   3235.71726     0   5   1   0  1 f  1.560E-04   2
 30 1   3393.11670     1   3   1   0  1 f  1.910E-04   8
 30 1   3408.02125     1   3   3   0  1 f  5.224E-04   2
 30 1   3524.14515     2   1   1   0  1 f  1.356E-04  11
 30 1   3689.25000     0   2   2   1  1 f  1.706E-04   5
 30 1   3801.01233     0   6   2   0  1 f  2.158E-04   2
 30 1   3965.27215     1   4   2   0  1 f  2.715E-04   1
 30 1   4107.56637     2   2   2   0  1 f  2.337E-04   4
 30 1   4240.61139     0   3   1   1  1 f  1.499E-04   5
 30 1   4252.23801     0   3   3   1  1 f  2.082E-04   2
 30 1   4384.23864     1   1   1   1  1 f  1.468E-04   8
 30 1   4525.49736     2   3   1   0  1 f  2.163E-04   3
 30 1   4672.11235     1   5   1   0  1 f  1.560E-04   4
 30 1   4791.80902     3   1   1   0  1 f  2.068E-04   5
 30 1   4797.74615     0   4   2   1  1 f  2.158E-04   2
 30 1   4950.47820     1   2   2   1  1 f  1.555E-04   6
 30 1   5246.31367     0   8   2   0  1 f  2.158E-04   2
 30 1   5259.29189     0   1   1   2  1 f  1.499E-04   7
 30 1   5345.74898     0   5   1   1  1 f  2.163E-04   3
 30 1   5379.15932     3   2   2   0  1 f  2.158E-04   2
 30 1   5502.65528     1   3   1   1  1 f  2.023E-04   4
 30 1   5633.03620     2   1   1   1  1 f  1.629E-04   7
 30 1   5805.93208     3   3   1   0  1 f  1.800E-04   1
 30 1   5808.29201     0   2   2   2  1 f  1.419E-04   3
 30 1   5942.37645     4   1   1   0  1 f  1.560E-04   2
 30 1   6052.40053     4   1   1   0  1 f  2.078E-04   4
 30 1   6062.04282     1   4   2   1  1 f  2.158E-04   2
 30 1   6203.28052     2   2   2   1  1 f  2.158E-04   2
 30 1   6347.04575     0   3   1   2  1 f  1.560E-04   2
 30 1   6358.02168     0   3   3   2  1 f  2.608E-04   1
 30 1   6491.22074     1   1   1   2  1 f  1.354E-04   3
 30 1   6755.38800     1   5   1   1  1 f  1.560E-04   4
 30 1   6873.61191     3   1   1   1  1 f  1.559E-04   3
 30 1   7076.80882     2   7   1   0  1 f  1.730E-04   1
 30 1   7203.76516     5   1   1   0  1 f  1.568E-04   3
 30 1   7306.48195     4   3   1   0  1 f  5.196E-04   4
 30 1   7362.99817     0   1   1   3  1 f  1.395E-04   6
 30 1   7998.66112     4   1   1   1  1 f  1.731E-04   1
 30 1   8106.42618     4   1   1   1  1 f  1.801E-04   1
 30 1   8569.93244     1   1   1   3  1 f  1.562E-04   4
 30 1   8928.29277     3   1   1   2  1 f  1.802E-04   1
 30 1   9438.05097     0   1   1   4  1 f  1.600E-04   3
 30 2    389.50022     0   0   0   0  2 e  1.207E-04 195
 30 2    965.05002     0   1   1   0  2 e  1.399E-04 132
 30 2   1534.61957     0   2   0   0  2 e  1.146E-04  42
 30 2   1541.58298     0   2   2   0  2 e  1.860E-04  42
 30 2   1668.13047     1   0   0   0  2 e  1.166E-04  47
 30 2   2104.02427     0   3   1   0  2 e  3.141E-04   6
 30 2   2117.74932     0   3   3   0  2 e  4.748E-04   3
 30 2   2248.10143     1   1   1   0  2 e  1.488E-04  15
 30 2   2564.06286     0   0   0   1  2 e  1.146E-04  13
 30 2   2669.01801     0   4   0   0  2 e  2.150E-04   5
 30 2   2675.71897     0   4   2   0  2 e  3.008E-04   4
 30 2   2819.91334     1   2   0   0  2 e  2.053E-04  14
 30 2   2828.51836     1   2   2   0  2 e  1.849E-04  12
 30 2   2938.48585     2   0   0   0  2 e  1.135E-04  13
 30 2   3126.16108     0   1   1   1  2 e  1.563E-04  12
 30 2   3233.59978     0   5   1   0  2 e  1.413E-04   2
 30 2   3391.56427     1   3   1   0  2 e  1.533E-04   8
 30 2   3408.01728     1   3   3   0  2 e  3.547E-04   3
 30 2   3523.21028     2   1   1   0  2 e  1.551E-04   9
 30 2   3682.72383     0   2   0   1  2 e  1.223E-04   9
 30 2   3689.32928     0   2   2   1  2 e  1.356E-04   8
 30 2   3794.75619     0   6   0   0  2 e  1.820E-04   2
 30 2   3816.86845     1   0   0   1  2 e  1.134E-04  11
 30 2   3957.61048     2   2   0   0  2 e  1.171E-04   7
 30 2   3965.49677     1   4   2   0  2 e  2.016E-04   2
 30 2   4096.70549     1   4   0   0  2 e  1.458E-04  12
 30 2   4107.63378     2   2   2   0  2 e  2.105E-04   5
 30 2   4200.90984     3   0   0   0  2 e  1.453E-04   5
 30 2   4239.19248     0   3   1   1  2 e  1.291E-04   9
 30 2   4252.23389     0   3   3   1  2 e  2.016E-04   2
 30 2   4383.43011     1   1   1   1  2 e  1.235E-04  10
 30 2   4523.24972     2   3   1   0  2 e  1.413E-04   2
 30 2   4670.43773     1   5   1   0  2 e  1.498E-04   2
 30 2   4709.92051     0   0   0   2  2 e  1.300E-04  11
 30 2   4790.72983     3   1   1   0  2 e  1.498E-04   2
 30 2   4791.60551     0   4   0   1  2 e  2.237E-04   8
 30 2   4797.98466     0   4   2   1  2 e  2.366E-04   3
 30 2   4942.33516     1   2   0   1  2 e  1.434E-04  13
 30 2   4950.55118     1   2   2   1  2 e  1.661E-04   6
 30 2   5060.76456     2   0   0   1  2 e  1.340E-04  12
 30 2   5084.65779     0   8   0   0  2 e  1.159E-04   1
 30 2   5237.10176     3   2   0   0  2 e  1.351E-04   6
 30 2   5246.52567     0   8   2   0  2 e  2.597E-04   1
 30 2   5258.56713     0   1   1   2  2 e  1.666E-04   8
 30 2   5343.68280     0   5   1   1  2 e  2.227E-04   4
 30 2   5364.87023     2   4   0   0  2 e  1.387E-04   6
 30 2   5379.21850     3   2   2   0  2 e  2.016E-04   2
 30 2   5455.96826     4   0   0   0  2 e  1.381E-04   7
 30 2   5501.14504     1   3   1   1  2 e  2.168E-04   3
 30 2   5632.13087     2   1   1   1  2 e  1.737E-04   8
 30 2   5802.11901     0   2   0   2  2 e  1.239E-04   7
 30 2   5803.53952     3   3   1   0  2 e  1.413E-04   2
 30 2   5808.37349     0   2   2   2  2 e  1.376E-04   3
 30 2   5937.21280     1   0   0   2  2 e  1.572E-04   5
 30 2   5940.56452     4   1   1   0  2 e  1.413E-04   2
 30 2   6051.12757     2   5   1   0  2 e  1.674E-04   3
 30 2   6054.70779     1   4   0   1  2 e  1.384E-04   3
 30 2   6062.26430     1   4   2   1  2 e  2.016E-04   2
 30 2   6192.80534     1   4   0   1  2 e  2.616E-04   8
 30 2   6203.34825     2   2   2   1  2 e  2.016E-04   2
 30 2   6296.02501     3   0   0   1  2 e  1.355E-04   8
 30 2   6364.80231     3   4   0   0  2 e  1.135E-04   2
 30 2   6490.43106     1   1   1   2  2 e  1.202E-04   4
 30 2   6507.27910     4   2   0   0  2 e  1.288E-04   6
 30 2   6518.75347     4   2   2   0  2 e  2.597E-04   1
 30 2   6624.04751     5   0   0   0  2 e  1.244E-04   4
 30 2   6643.58460     3   4   2   0  2 e  2.016E-04   2
 30 2   6704.56069     2   6   0   0  2 e  1.484E-04   5
 30 2   6753.76599     1   5   1   1  2 e  1.414E-04   4
 30 2   6827.08632     0   0   0   3  2 e  1.136E-04   8
 30 2   6872.57090     3   1   1   1  2 e  1.457E-04   3
 30 2   6885.49312     0   4   0   2  2 e  1.210E-04   1
 30 2   7036.48384     1   2   0   2  2 e  1.136E-04   6
 30 2   7074.25572     2   7   1   0  2 e  1.414E-04   2
 30 2   7155.06500     2   0   0   2  2 e  1.422E-04   6
 30 2   7201.79719     5   1   1   0  2 e  1.425E-04   3
 30 2   7304.94022     4   3   1   0  2 e  1.436E-04   3
 30 2   7307.98389     3   2   0   1  2 e  1.157E-04   1
 30 2   7362.28722     0   1   1   3  2 e  1.314E-04   6
 30 2   7425.08222     0   5   1   2  2 e  1.414E-04   2
 30 2   7433.92037     2   4   0   1  2 e  1.328E-04   4
 30 2   7523.18167     4   0   0   1  2 e  1.444E-04   7
 30 2   7767.79892     5   2   0   0  2 e  1.156E-04   1
 30 2   7873.62295     6   0   0   0  2 e  1.135E-04   4
 30 2   7892.82417     0   2   0   3  2 e  1.245E-04   7
 30 2   7898.73400     0   2   2   3  2 e  2.016E-04   2
 30 2   7901.01507     4   4   2   0  2 e  2.598E-04   1
 30 2   7947.94627     5   2   0   0  2 e  1.178E-04   5
 30 2   8029.20838     1   0   0   3  2 e  1.278E-04   8
 30 2   8105.19842     4   1   1   1  2 e  1.415E-04   2
 30 2   8261.23968     1   4   0   2  2 e  8.372E-04   3
 30 2   8363.74150     3   0   0   2  2 e  1.137E-04   4
 30 2   8423.43255     0   3   1   3  2 e  5.292E-04   1
 30 2   8569.16333     1   1   1   3  2 e  1.639E-04   2
 30 2   8743.20556     5   0   0   1  2 e  1.153E-04   3
 30 2   8915.59081     0   0   0   4  2 e  1.185E-04   5
 30 2   8927.28595     3   1   1   2  2 e  1.639E-04   1
 30 2   9109.92810     1   2   2   3  2 e  6.157E-04   1
 30 2   9221.44952     2   0   0   3  2 e  1.215E-04   1
 30 2   9954.87431     0   2   0   4  2 e  2.668E-04   1
 30 2  13007.08351     0   0   0   6  2 e  1.145E-04   2
 30 2  13502.60917     0   1   1   6  2 e  1.424E-04   2
 31 1    415.45612     0   0   0   0  2 e  1.153E-04 201
 31 1    991.01366     0   1   1   0  2 e  1.456E-04 122
 31 1   1560.62214     0   2   0   0  2 e  1.253E-04  42
 31 1   1567.61407     0   2   2   0  2 e  1.840E-04  42
 31 1   1693.97140     1   0   0   0  2 e  1.543E-04  43
 31 1   2130.01155     0   3   1   0  2 e  2.909E-04   9
 31 1   2143.80431     0   3   3   0  2 e  5.325E-04   2
 31 1   2273.95133     1   1   1   0  2 e  1.868E-04  14
 31 1   2589.81242     0   0   0   1  2 e  1.210E-04  14
 31 1   2695.04568     0   4   0   0  2 e  2.173E-04   4
 31 1   2701.81112     0   4   2   0  2 e  1.207E-04   2
 31 1   2845.80277     1   2   0   0  2 e  1.710E-04  12
 31 1   2854.44040     1   2   2   0  2 e  1.794E-04  12
 31 1   2964.21366     2   0   0   0  2 e  1.206E-04  14
 31 1   3151.92113     0   1   1   1  2 e  1.576E-04  11
 31 1   3259.59940     0   5   1   0  2 e  1.290E-04   2
 31 1   3417.43421     1   3   1   0  2 e  1.431E-04   9
 31 1   3433.96605     1   3   3   0  2 e  3.335E-04   4
 31 1   3548.94836     2   1   1   0  2 e  1.376E-04  10
 31 1   3708.52452     0   2   0   1  2 e  1.249E-04   9
 31 1   3715.15843     0   2   2   1  2 e  1.474E-04   7
 31 1   3820.79253     0   6   0   0  2 e  2.324E-04   1
 31 1   3842.50291     1   0   0   1  2 e  1.206E-04  10
 31 1   3983.52299     2   2   0   0  2 e  4.811E-05   7
 31 1   3991.47436     1   4   2   0  2 e  2.191E-04   2
 31 1   4122.48221     1   4   0   0  2 e  1.653E-04  11
 31 1   4133.44951     2   2   2   0  2 e  1.862E-04   6
 31 1   4226.52858     3   0   0   0  2 e  1.475E-04   5
 31 1   4264.98075     0   3   1   1  2 e  1.409E-04   6
 31 1   4278.09026     0   3   3   1  2 e  3.276E-04   3
 31 1   4409.07627     1   1   1   1  2 e  1.300E-04   8
 31 1   4549.12789     2   3   1   0  2 e  1.446E-04   2
 31 1   4696.19018     1   5   1   0  2 e  1.257E-04   5
 31 1   4735.46296     0   0   0   2  2 e  1.420E-04  10
 31 1   4816.36027     3   1   1   0  2 e  1.315E-04   4
 31 1   4817.43616     0   4   0   1  2 e  2.102E-04   9
 31 1   4823.88132     0   4   2   1  2 e  2.900E-04   5
 31 1   4968.02320     1   2   0   1  2 e  1.448E-04  13
 31 1   4976.27107     1   2   2   1  2 e  1.519E-04   7
 31 1   5086.28516     2   0   0   1  2 e  1.423E-04  14
 31 1   5110.57571     0   8   0   0  2 e  1.206E-04   2
 31 1   5262.89757     3   2   0   0  2 e  1.394E-04   5
 31 1   5272.38824     0   8   2   0  2 e  2.191E-04   2
 31 1   5284.12300     0   1   1   2  2 e  1.456E-04   7
 31 1   5369.48887     0   5   1   1  2 e  3.174E-04   3
 31 1   5390.53264     2   4   0   0  2 e  1.390E-04   6
 31 1   5404.93134     3   2   2   0  2 e  2.191E-04   2
 31 1   5481.48611     4   0   0   0  2 e  1.344E-04   7
 31 1   5526.81736     1   3   1   1  2 e  2.502E-04   3
 31 1   5657.66553     2   1   1   1  2 e  1.612E-04   8
 31 1   5827.71775     0   2   0   2  2 e  1.250E-04   7
 31 1   5829.29339     3   3   1   0  2 e  1.446E-04   2
 31 1   5834.00047     0   2   2   2  2 e  1.502E-04   2
 31 1   5962.64013     1   0   0   2  2 e  1.736E-04   5
 31 1   5966.19799     4   1   1   0  2 e  1.446E-04   2
 31 1   6076.65435     2   5   1   0  2 e  3.695E-04   3
 31 1   6080.42527     1   4   0   1  2 e  1.298E-04   4
 31 1   6088.04624     1   4   2   1  2 e  2.191E-04   2
 31 1   6218.38083     1   4   0   1  2 e  1.273E-04   8
 31 1   6228.96619     2   2   2   1  2 e  3.056E-04   1
 31 1   6321.43627     3   0   0   1  2 e  1.474E-04   5
 31 1   6383.67856     0   3   3   2  2 e  2.789E-04   1
 31 1   6390.59702     3   4   0   0  2 e  1.234E-04   1
 31 1   6515.87398     1   1   1   2  2 e  1.251E-04   4
 31 1   6532.95813     4   2   0   0  2 e  1.274E-04   6
 31 1   6544.50079     4   2   2   0  2 e  3.056E-04   1
 31 1   6649.59102     5   0   0   0  2 e  1.345E-04   7
 31 1   6669.20208     3   4   2   0  2 e  2.608E-04   1
 31 1   6729.99071     2   6   0   0  2 e  1.534E-04   4
 31 1   6779.32199     1   5   1   1  2 e  1.446E-04   2
 31 1   6852.42231     0   0   0   3  2 e  1.207E-04   8
 31 1   6897.99804     3   1   1   1  2 e  1.446E-04   2
 31 1   6911.12481     0   4   0   2  2 e  1.240E-04   1
 31 1   7061.96911     1   2   0   2  2 e  1.208E-04   4
 31 1   7099.88582     2   7   1   0  2 e  1.575E-04   1
 31 1   7180.37861     2   0   0   2  2 e  1.397E-04   8
 31 1   7227.31236     5   1   1   0  2 e  1.453E-04   3
 31 1   7330.37129     4   3   1   0  2 e  1.447E-04   4
 31 1   7387.63820     0   1   1   3  2 e  1.505E-04   5
 31 1   7450.69609     0   5   1   2  2 e  1.447E-04   2
 31 1   7459.38112     1   6   0   1  2 e  1.559E-04   4
 31 1   7548.49180     4   0   0   1  2 e  1.208E-04   4
 31 1   7738.57372     2   1   1   2  2 e  1.576E-04   1
 31 1   7793.35594     5   2   0   0  2 e  1.241E-04   1
 31 1   7899.04202     6   0   0   0  2 e  1.211E-04   3
 31 1   7918.22039     0   2   0   3  2 e  1.380E-04   7
 31 1   7924.15994     0   2   2   3  2 e  2.192E-04   2
 31 1   7926.53844     4   4   2   0  2 e  2.192E-04   2
 31 1   7973.31065     5   2   0   0  2 e  1.271E-04   3
 31 1   8022.35904     4   1   1   1  2 e  1.447E-04   2
 31 1   8054.42806     1   0   0   3  2 e  1.208E-04   7
 31 1   8130.52308     4   1   1   1  2 e  1.447E-04   4
 31 1   8286.61437     1   4   0   2  2 e  3.984E-04   4
 31 1   8388.94271     3   0   0   2  2 e  1.209E-04   4
 31 1   8448.82561     0   3   1   3  2 e  4.533E-04   2
 31 1   8594.40121     1   1   1   3  2 e  1.455E-04   3
 31 1   8768.43109     5   0   0   1  2 e  1.210E-04   5
 31 1   8940.71787     0   0   0   4  2 e  1.285E-04   5
 31 1   8952.51194     3   1   1   2  2 e  1.639E-04   1
 31 1   9246.55742     2   0   0   3  2 e  2.138E-04   2
 31 1   9462.49577     0   1   1   4  2 e  1.640E-04   2
 31 1  13031.79991     0   0   0   6  2 e  1.217E-04   2
 31 1  13527.38319     0   1   1   6  2 e  1.456E-04   2
 31 2    991.81608     0   1   1   0  1 f  1.605E-04 109
 31 2   1567.52636     0   2   2   0  1 f  1.944E-04  34
 31 2   2131.55621     0   3   1   0  1 f  2.663E-04   8
 31 2   2143.80909     0   3   3   0  1 f  6.209E-04   2
 31 2   2274.83725     1   1   1   0  1 f  2.012E-04  15
 31 2   2854.35639     1   2   2   0  1 f  1.599E-04   9
 31 2   3152.70795     0   1   1   1  1 f  1.501E-04   9
 31 2   3261.85534     0   5   1   0  1 f  1.322E-04   3
 31 2   3419.08965     1   3   1   0  1 f  1.677E-04   9
 31 2   3433.97006     1   3   3   0  1 f  3.104E-04   4
 31 2   3549.94595     2   1   1   0  1 f  1.463E-04   8
 31 2   3715.06864     0   2   2   1  1 f  1.741E-04   5
 31 2   3827.10408     0   6   2   0  1 f  2.877E-04   1
 31 2   3991.21979     1   4   2   0  1 f  2.790E-04   1
 31 2   4133.37311     2   2   2   0  1 f  1.698E-04   6
 31 2   4266.49365     0   3   1   1  1 f  1.589E-04   4
 31 2   4278.09572     0   3   3   1  1 f  3.198E-04   3
 31 2   4409.93888     1   1   1   1  1 f  1.439E-04   9
 31 2   4551.52218     2   3   1   0  1 f  1.510E-04   2
 31 2   4697.97563     1   5   1   0  1 f  1.510E-04   2
 31 2   4817.51115     3   1   1   0  1 f  1.641E-04   7
 31 2   4823.61040     0   4   2   1  1 f  2.140E-04   2
 31 2   4976.18937     1   2   2   1  1 f  1.494E-04   5
 31 2   5272.14772     0   8   2   0  1 f  2.140E-04   2
 31 2   5284.89607     0   1   1   2  1 f  1.453E-04   7
 31 2   5371.69202     0   5   1   1  1 f  3.319E-04   3
 31 2   5404.86572     3   2   2   0  1 f  2.140E-04   2
 31 2   5528.42820     1   3   1   1  1 f  2.333E-04   3
 31 2   5658.63282     2   1   1   1  1 f  1.730E-04   7
 31 2   5831.84418     3   3   1   0  1 f  1.511E-04   2
 31 2   5833.90834     0   2   2   2  1 f  1.409E-04   3
 31 2   5968.13043     4   1   1   0  1 f  1.511E-04   2
 31 2   6078.01325     2   5   1   0  1 f  1.270E-04   3
 31 2   6087.79492     1   4   2   1  1 f  2.140E-04   2
 31 2   6228.88632     2   2   2   1  1 f  2.790E-04   1
 31 2   6372.72703     0   3   1   2  1 f  1.511E-04   2
 31 2   6383.67987     0   3   3   2  1 f  2.597E-04   1
 31 2   6516.71563     1   1   1   2  1 f  1.324E-04   3
 31 2   6781.05196     1   5   1   1  1 f  1.511E-04   4
 31 2   6899.10935     3   1   1   1  1 f  1.883E-04   1
 31 2   7102.60518     2   7   1   0  1 f  1.511E-04   2
 31 2   7229.41008     5   1   1   0  1 f  1.511E-04   2
 31 2   7332.01639     4   3   1   0  1 f  1.511E-04   4
 31 2   7388.39350     0   1   1   3  1 f  1.385E-04   6
 31 2   7452.85235     0   5   1   2  1 f  1.883E-04   1
 31 2   7926.51552     4   4   2   0  1 f  2.791E-04   1
 31 2   8131.83612     4   1   1   1  1 f  1.785E-04   1
 31 2   8450.27737     0   3   1   3  1 f  6.669E-04   1
 31 2   8595.22166     1   1   1   3  1 f  1.519E-04   4
 31 2   9357.43252     4   3   1   1  1 f  1.884E-04   1
 31 2   9463.24707     0   1   1   4  1 f  1.884E-04   2
 31 2   9985.58129     0   2   2   4  1 f  2.877E-04   1
 32 1   1018.66735     0   1   1   0  1 f  1.498E-04 105
 32 1   1594.38452     0   2   2   0  1 f  1.874E-04  34
 32 1   2158.47829     0   3   1   0  1 f  3.186E-04   6
 32 1   2170.70463     0   3   3   0  1 f  4.718E-04   3
 32 1   2301.57660     1   1   1   0  1 f  1.844E-04  16
 32 1   2881.10270     1   2   2   0  1 f  1.729E-04   9
 32 1   3179.34807     0   1   1   1  1 f  1.788E-04   8
 32 1   3288.83435     0   5   1   0  1 f  1.800E-04   1
 32 1   3445.89883     1   3   1   0  1 f  1.913E-04   8
 32 1   3460.75662     1   3   3   0  1 f  3.683E-04   4
 32 1   3576.57762     2   1   1   0  1 f  1.524E-04  10
 32 1   3741.71895     0   2   2   1  1 f  1.845E-04   7
 32 1   3854.03731     0   6   2   0  1 f  2.124E-04   2
 32 1   4018.00341     1   4   2   0  1 f  2.758E-04   1
 32 1   4160.01104     2   2   2   0  1 f  1.596E-04   4
 32 1   4293.20861     0   3   1   1  1 f  1.540E-04   5
 32 1   4304.78781     0   3   3   1  1 f  4.495E-04   2
 32 1   4436.46702     1   1   1   1  1 f  1.438E-04   8
 32 1   4578.38487     2   3   1   0  1 f  1.593E-04   2
 32 1   4724.67189     1   5   1   0  1 f  1.381E-04   3
 32 1   4844.04141     3   1   1   0  1 f  1.640E-04   5
 32 1   4850.30833     0   4   2   1  1 f  2.124E-04   2
 32 1   5002.72757     1   2   2   1  1 f  1.520E-04   4
 32 1   5298.81455     0   8   2   0  1 f  2.124E-04   2
 32 1   5311.32418     0   1   1   2  1 f  1.407E-04   5
 32 1   5398.46879     0   5   1   1  1 f  2.724E-04   4
 32 1   5431.39996     3   2   2   0  1 f  2.788E-04   1
 32 1   5555.03057     1   3   1   1  1 f  1.593E-04   2
 32 1   5685.05147     2   1   1   1  1 f  1.720E-04   6
 32 1   5858.58967     3   3   1   0  1 f  1.593E-04   2
 32 1   5860.34966     0   2   2   2  1 f  1.522E-04   2
 32 1   5994.71397     4   1   1   0  1 f  1.593E-04   2
 32 1   6104.45149     2   5   1   0  1 f  2.136E-04   3
 32 1   6114.37675     1   4   2   1  1 f  2.758E-04   1
 32 1   6399.23717     0   3   1   2  1 f  1.593E-04   2
 32 1   6543.03199     1   1   1   2  1 f  1.382E-04   3
 32 1   6807.54157     1   5   1   1  1 f  1.593E-04   4
 32 1   6925.42851     3   1   1   1  1 f  1.851E-04   2
 32 1   7255.87996     5   1   1   0  1 f  1.852E-04   1
 32 1   7358.37475     4   3   1   0  1 f  1.594E-04   4
 32 1   7414.61191     0   1   1   3  1 f  1.429E-04   7
 32 1   7479.42706     0   5   1   2  1 f  1.852E-04   1
 32 1   7952.85936     4   4   2   0  1 f  2.789E-04   1
 32 1   8158.06791     4   1   1   1  1 f  1.801E-04   1
 32 1   8476.58227     0   3   1   3  1 f  4.810E-04   2
 32 1   8621.32811     1   1   1   3  1 f  1.896E-04   3
 32 1   8979.69055     3   1   1   2  1 f  1.853E-04   1
 32 1   9489.24813     0   1   1   4  1 f  1.853E-04   2
 32 2    442.24781     0   0   0   0  2 e  1.211E-04 186
 32 2   1017.81315     0   1   1   0  2 e  1.478E-04 117
 32 2   1587.46098     0   2   0   0  2 e  1.246E-04  42
 32 2   1594.48389     0   2   2   0  2 e  1.940E-04  34
 32 2   1720.64460     1   0   0   0  2 e  1.201E-04  42
 32 2   2156.83396     0   3   1   0  2 e  3.107E-04   8
 32 2   2170.69947     0   3   3   0  2 e  4.759E-04   3
 32 2   2300.63368     1   1   1   0  2 e  1.861E-04  17
 32 2   2616.39132     0   0   0   1  2 e  1.186E-04  16
 32 2   2721.90967     0   4   0   0  2 e  1.950E-04   4
 32 2   2728.74568     0   4   2   0  2 e  2.452E-04   3
 32 2   2872.52545     1   2   0   0  2 e  1.256E-04  13
 32 2   2881.19774     1   2   2   0  2 e  1.510E-04  11
 32 2   2990.77014     2   0   0   0  2 e  1.181E-04  16
 32 2   3178.51076     0   1   1   1  2 e  1.582E-04  10
 32 2   3286.43597     0   5   1   0  2 e  1.306E-04   3
 32 2   3444.13689     1   3   1   0  2 e  1.539E-04   9
 32 2   3460.75102     1   3   3   0  2 e  3.548E-04   4
 32 2   3575.51571     2   1   1   0  2 e  1.492E-04  10
 32 2   3735.15520     0   2   0   1  2 e  1.199E-04   8
 32 2   3741.82078     0   2   2   1  2 e  1.497E-04  10
 32 2   3847.66690     0   6   0   0  2 e  2.669E-04   1
 32 2   3868.96285     1   0   0   1  2 e  1.217E-04   7
 32 2   4010.26810     2   2   0   0  2 e  4.601E-04   6
 32 2   4018.29146     1   4   2   0  2 e  2.071E-04   2
 32 2   4149.08821     1   4   0   0  2 e  1.646E-04  11
 32 2   4160.09762     2   2   2   0  2 e  1.579E-04   4
 32 2   4252.97272     3   0   0   0  2 e  1.585E-04   5
 32 2   4291.59977     0   3   1   1  2 e  1.461E-04   7
 32 2   4304.77972     0   3   3   1  2 e  2.981E-04   3
 32 2   4435.54861     1   1   1   1  2 e  1.308E-04   9
 32 2   4575.83844     2   3   1   0  2 e  1.468E-04   2
 32 2   4722.77144     1   5   1   0  2 e  1.637E-04   2
 32 2   4761.82879     0   0   0   2  2 e  1.362E-04  12
 32 2   4842.81620     3   1   1   0  2 e  1.922E-04   6
 32 2   4844.09719     0   4   0   1  2 e  2.722E-04   6
 32 2   4850.61240     0   4   2   1  2 e  3.819E-04   4
 32 2   4994.53827     1   2   0   1  2 e  1.562E-04  12
 32 2   5002.82172     1   2   2   1  2 e  2.245E-04   5
 32 2   5112.62762     2   0   0   1  2 e  1.370E-04  14
 32 2   5137.32607     0   8   0   0  2 e  1.191E-04   2
 32 2   5289.52363     3   2   0   0  2 e  1.471E-04   6
 32 2   5299.08730     0   8   2   0  2 e  2.581E-04   1
 32 2   5310.50207     0   1   1   2  2 e  1.271E-04   6
 32 2   5396.12621     0   5   1   1  2 e  3.825E-04   2
 32 2   5417.02094     2   4   0   0  2 e  1.513E-04   7
 32 2   5431.47487     3   2   2   0  2 e  2.597E-04   1
 32 2   5507.82548     4   0   0   0  2 e  1.430E-04   8
 32 2   5553.31684     1   3   1   1  2 e  1.468E-04   2
 32 2   5684.02340     2   1   1   1  2 e  1.767E-04   8
 32 2   5854.13954     0   2   0   2  2 e  1.383E-04   6
 32 2   5855.87711     3   3   1   0  2 e  1.646E-04   1
 32 2   5860.45423     0   2   2   2  2 e  1.512E-04   2
 32 2   5988.88624     1   0   0   2  2 e  1.512E-04   5
 32 2   5992.65699     4   1   1   0  2 e  1.468E-04   2
 32 2   6103.00324     2   5   1   0  2 e  1.468E-04   2
 32 2   6106.96935     1   4   0   1  2 e  1.547E-04   4
 32 2   6114.65840     1   4   2   1  2 e  2.581E-04   1
 32 2   6244.77940     1   4   0   1  2 e  1.247E-04   7
 32 2   6347.66575     3   0   0   1  2 e  1.420E-04   7
 32 2   6542.13586     1   1   1   2  2 e  1.324E-04   3
 32 2   6559.46106     4   2   0   0  2 e  1.563E-04   5
 32 2   6571.08450     4   2   2   0  2 e  2.581E-04   1
 32 2   6675.95778     5   0   0   0  2 e  1.564E-04   7
 32 2   6695.64503     3   4   2   0  2 e  1.915E-04   3
 32 2   6756.24097     2   6   0   0  2 e  1.444E-04   6
 32 2   6805.70211     1   5   1   1  2 e  1.469E-04   4
 32 2   6878.57365     0   0   0   3  2 e  1.196E-04   7
 32 2   6924.24523     3   1   1   1  2 e  1.470E-04   3
 32 2   6937.58232     0   4   0   2  2 e  1.260E-04   1
 32 2   7088.27572     1   2   0   2  2 e  1.201E-04   4
 32 2   7126.33686     2   7   1   0  2 e  1.638E-04   1
 32 2   7206.50762     2   0   0   2  2 e  1.397E-04   8
 32 2   7253.64774     5   1   1   0  2 e  1.469E-04   2
 32 2   7356.62090     4   3   1   0  2 e  1.469E-04   4
 32 2   7413.80642     0   1   1   3  2 e  1.469E-04   6
 32 2   7477.13466     0   5   1   2  2 e  1.638E-04   1
 32 2   7485.66146     1   6   0   1  2 e  6.178E-04   3
 32 2   7574.61772     4   0   0   1  2 e  1.474E-04   4
 32 2   7764.72134     2   1   1   2  2 e  1.469E-04   2
 32 2   7819.73445     5   2   0   0  2 e  1.212E-04   1
 32 2   7925.27885     6   0   0   0  2 e  1.208E-04   6
 32 2   7944.43339     0   2   0   3  2 e  1.364E-04   5
 32 2   7950.40534     0   2   2   3  2 e  2.071E-04   2
 32 2   7952.88334     4   4   2   0  2 e  2.071E-04   2
 32 2   7999.49114     5   2   0   0  2 e  1.207E-04   6
 32 2   8080.45975     1   0   0   3  2 e  1.198E-04   6
 32 2   8156.66434     4   1   1   1  2 e  1.470E-04   2
 32 2   8312.80762     1   4   0   2  2 e  1.213E-04   1
 32 2   8414.95825     3   0   0   2  2 e  1.209E-04   3
 32 2   8475.03309     0   3   1   3  2 e  3.826E-04   2
 32 2   8620.45112     1   1   1   3  2 e  1.489E-04   3
 32 2   8794.47117     5   0   0   1  2 e  1.195E-04   4
 32 2   8966.65542     0   0   0   4  2 e  1.231E-04   5
 32 2   9272.47092     2   0   0   3  2 e  1.263E-04   1
 32 2   9488.45228     0   1   1   4  2 e  1.648E-04   2
 32 2  13057.31402     0   0   0   6  2 e  1.209E-04   2
 33 1    469.87532     0   0   0   0  2 e  1.223E-04 185
 33 1   1045.44881     0   1   1   0  2 e  1.492E-04 110
 33 1   1615.13671     0   2   0   0  2 e  1.741E-04  36
 33 1   1622.19260     0   2   2   0  2 e  1.879E-04  37
 33 1   1748.14980     1   0   0   0  2 e  1.263E-04  42
 33 1   2184.49462     0   3   1   0  2 e  3.129E-04   8
 33 1   2198.43204     0   3   3   0  2 e  4.708E-04   4
 33 1   2328.14806     1   1   1   0  2 e  2.010E-04  13
 33 1   2643.79924     0   0   0   1  2 e  1.214E-04  14
 33 1   2749.60974     0   4   0   0  2 e  3.269E-04   3
 33 1   2756.52111     0   4   2   0  2 e  4.916E-04   2
 33 1   2900.08105     1   2   0   0  2 e  1.636E-04  11
 33 1   2908.79040     1   2   2   0  2 e  1.976E-04  11
 33 1   3018.15502     2   0   0   0  2 e  1.212E-04  14
 33 1   3205.92945     0   1   1   1  2 e  1.549E-04  11
 33 1   3314.10853     0   5   1   0  2 e  1.510E-04   2
 33 1   3471.67230     1   3   1   0  2 e  1.491E-04   9
 33 1   3488.37032     1   3   3   0  2 e  4.086E-04   3
 33 1   3602.91103     2   1   1   0  2 e  1.395E-04  10
 33 1   3762.61595     0   2   0   1  2 e  1.230E-04   8
 33 1   3769.31505     0   2   2   1  2 e  1.463E-04   9
 33 1   3875.37394     0   6   0   0  2 e  2.657E-04   1
 33 1   3896.24770     1   0   0   1  2 e  1.212E-04  10
 33 1   4037.84619     2   2   0   0  2 e  8.018E-05   7
 33 1   4045.94469     1   4   2   0  2 e  2.245E-04   2
 33 1   4176.52408     1   4   0   0  2 e  1.674E-04   9
 33 1   4187.57702     2   2   2   0  2 e  1.662E-04   5
 33 1   4280.24152     3   0   0   0  2 e  1.622E-04   5
 33 1   4319.04849     0   3   1   1  2 e  1.480E-04   6
 33 1   4332.30259     0   3   3   1  2 e  3.312E-04   3
 33 1   4462.84676     1   1   1   1  2 e  1.318E-04   9
 33 1   4603.38212     2   3   1   0  2 e  1.510E-04   2
 33 1   4750.18127     1   5   1   0  2 e  1.510E-04   2
 33 1   4789.01631     0   0   0   2  2 e  1.328E-04  10
 33 1   4870.09677     3   1   1   0  2 e  1.626E-04   5
 33 1   4871.58774     0   4   0   1  2 e  4.006E-04   4
 33 1   4878.17879     0   4   2   1  2 e  5.045E-04   2
 33 1   5021.87940     1   2   0   1  2 e  1.759E-04  11
 33 1   5030.19835     1   2   2   1  2 e  1.656E-04   6
 33 1   5139.79171     2   0   0   1  2 e  1.443E-04  15
 33 1   5164.90661     0   8   0   0  2 e  1.239E-04   1
 33 1   5316.97734     3   2   0   0  2 e  1.679E-04   4
 33 1   5326.61904     0   8   2   0  2 e  2.730E-04   1
 33 1   5337.70371     0   1   1   2  2 e  1.294E-04   5
 33 1   5423.59545     0   5   1   1  2 e  3.347E-04   2
 33 1   5444.33496     2   4   0   0  2 e  1.481E-04   7
 33 1   5458.84562     3   2   2   0  2 e  2.244E-04   2
 33 1   5534.98677     4   0   0   0  2 e  1.387E-04   7
 33 1   5580.64203     1   3   1   1  2 e  2.492E-04   3
 33 1   5711.20248     2   1   1   1  2 e  1.645E-04   8
 33 1   5881.38518     0   2   0   2  2 e  1.438E-04   6
 33 1   5883.28485     3   3   1   0  2 e  1.637E-04   1
 33 1   5887.73357     0   2   2   2  2 e  1.449E-04   3
 33 1   6015.95085     1   0   0   2  2 e  1.747E-04   3
 33 1   6019.94057     4   1   1   0  2 e  1.511E-04   2
 33 1   6130.17398     2   5   1   0  2 e  3.926E-04   4
 33 1   6134.33829     1   4   0   1  2 e  1.786E-04   3
 33 1   6142.10484     1   4   2   1  2 e  2.730E-04   1
 33 1   6272.00073     1   4   0   1  2 e  2.899E-04   8
 33 1   6374.71338     3   0   0   1  2 e  1.640E-04   7
 33 1   6437.46965     0   3   3   2  2 e  2.758E-04   1
 33 1   6569.21785     1   1   1   2  2 e  1.637E-04   1
 33 1   6586.78912     4   2   0   0  2 e  2.133E-04   3
 33 1   6598.49394     4   2   2   0  2 e  2.730E-04   1
 33 1   6703.14501     5   0   0   0  2 e  1.403E-04   6
 33 1   6722.91323     3   4   2   0  2 e  2.298E-04   2
 33 1   6783.30984     2   6   0   0  2 e  1.558E-04   5
 33 1   6832.90367     1   5   1   1  2 e  1.511E-04   2
 33 1   6905.54231     0   0   0   3  2 e  1.213E-04   7
 33 1   6951.30969     3   1   1   1  2 e  1.652E-04   1
 33 1   6964.86234     0   4   0   2  2 e  1.231E-04   1
 33 1   7115.40397     1   2   0   2  2 e  1.214E-04   2
 33 1   7153.61585     2   7   1   0  2 e  1.638E-04   1
 33 1   7233.45079     2   0   0   2  2 e  1.388E-04   8
 33 1   7280.80199     5   1   1   0  2 e  1.652E-04   1
 33 1   7383.69076     4   3   1   0  2 e  1.567E-04   3
 33 1   7440.79002     0   1   1   3  2 e  1.512E-04   6
 33 1   7504.39307     0   5   1   2  2 e  1.512E-04   2
 33 1   7512.76160     1   6   0   1  2 e  1.010E-03   3
 33 1   7601.55863     4   0   0   1  2 e  1.334E-04   6
 33 1   7846.93324     5   2   0   0  2 e  1.241E-04   1
 33 1   7952.33357     6   0   0   0  2 e  1.221E-04   5
 33 1   7971.46431     0   2   0   3  2 e  1.643E-04   7
 33 1   7977.47012     0   2   2   3  2 e  2.245E-04   2
 33 1   7980.05489     4   4   2   0  2 e  3.057E-04   1
 33 1   8026.48922     5   2   0   0  2 e  1.248E-04   4
 33 1   8107.30417     1   0   0   3  2 e  1.224E-04   6
 33 1   8339.82320     2   2   0   2  2 e  1.232E-04   2
 33 1   8441.78495     3   0   0   2  2 e  1.219E-04   3
 33 1   8502.06034     0   3   1   3  2 e  4.431E-04   2
 33 1   8647.31515     1   1   1   3  2 e  1.620E-04   4
 33 1   8821.32475     5   0   0   1  2 e  1.215E-04   4
 33 1   8993.40110     0   0   0   4  2 e  1.231E-04   7
 33 1   9180.71745     1   2   0   3  2 e  9.478E-04   1
 33 1   9299.19074     2   0   0   3  2 e  1.772E-04   2
 33 1   9515.21544     0   1   1   4  2 e  1.514E-04   2
 33 1  13083.62257     0   0   0   6  2 e  1.223E-04   2
 33 2   1046.35606     0   1   1   0  1 f  1.648E-04 106
 33 2   1622.08105     0   2   2   0  1 f  1.949E-04  33
 33 2   2186.23934     0   3   1   0  1 f  3.877E-04   5
 33 2   2198.43903     0   3   3   0  1 f  5.450E-04   4
 33 2   2329.15034     1   1   1   0  1 f  2.016E-04  12
 33 2   2908.68354     1   2   2   0  1 f  1.609E-04   8
 33 2   3206.81906     0   1   1   1  1 f  1.705E-04   8
 33 2   3316.65361     0   5   1   0  1 f  1.883E-04   1
 33 2   3473.54303     1   3   1   0  1 f  1.782E-04   8
 33 2   3488.37635     1   3   3   0  1 f  4.370E-04   3
 33 2   3604.03972     2   1   1   0  1 f  1.505E-04   9
 33 2   3769.20034     0   2   2   1  1 f  1.584E-04   7
 33 2   3881.80968     0   6   2   0  1 f  2.773E-04   1
 33 2   4045.62174     1   4   2   0  1 f  2.135E-04   2
 33 2   4187.47979     2   2   2   0  1 f  1.842E-04   4
 33 2   4320.75689     0   3   1   1  1 f  1.459E-04   4
 33 2   4332.30807     0   3   3   1  1 f  4.394E-04   2
 33 2   4463.82277     1   1   1   1  1 f  1.487E-04   9
 33 2   4606.08445     2   3   1   0  1 f  1.583E-04   2
 33 2   4752.20080     1   5   1   0  1 f  1.381E-04   3
 33 2   4871.39926     3   1   1   0  1 f  1.749E-04   5
 33 2   4877.83800     0   4   2   1  1 f  2.135E-04   2
 33 2   5030.09393     1   2   2   1  1 f  1.539E-04   6
 33 2   5326.31357     0   8   2   0  1 f  2.135E-04   2
 33 2   5338.57718     0   1   1   2  1 f  1.392E-04   4
 33 2   5458.76112     3   2   2   0  1 f  2.136E-04   2
 33 2   5582.46202     1   3   1   1  1 f  2.626E-04   4
 33 2   5712.29561     2   1   1   1  1 f  1.785E-04   7
 33 2   5886.16795     3   3   1   0  1 f  1.758E-04   1
 33 2   5887.61733     0   2   2   2  1 f  1.508E-04   2
 33 2   6022.12595     4   1   1   0  1 f  1.583E-04   2
 33 2   6131.71468     2   5   1   0  1 f  4.041E-05   3
 33 2   6141.78672     1   4   2   1  1 f  2.773E-04   1
 33 2   6426.56965     0   3   1   2  1 f  1.758E-04   1
 33 2   6437.47640     0   3   3   2  1 f  2.581E-04   1
 33 2   6570.16904     1   1   1   2  1 f  1.382E-04   3
 33 2   6834.85737     1   5   1   1  1 f  1.584E-04   4
 33 2   6952.56779     3   1   1   1  1 f  1.632E-04   2
 33 2   7156.68805     2   7   1   0  1 f  1.883E-04   1
 33 2   7283.17655     5   1   1   0  1 f  1.584E-04   2
 33 2   7385.55660     4   3   1   0  1 f  1.738E-04   3
 33 2   7441.64652     0   1   1   3  1 f  1.584E-04   6
 33 2   7506.82725     0   5   1   2  1 f  1.759E-04   1
 33 2   7980.02952     4   4   2   0  1 f  2.773E-04   1
 33 2   8503.70371     0   3   1   3  1 f  4.603E-04   2
 33 2   8648.24370     1   1   1   3  1 f  1.569E-04   5
 33 2   9006.61423     3   1   1   2  1 f  1.760E-04   1
 33 2   9516.06031     0   1   1   4  1 f  1.761E-04   1
 34 1   1074.88225     0   1   1   0  1 f  1.583E-04 105
 34 1   1650.61452     0   2   2   0  1 f  1.971E-04  33
 34 1   2214.84014     0   3   1   0  1 f  3.231E-04   5
 34 1   2227.01310     0   3   3   0  1 f  5.392E-04   3
 34 1   2357.55793     1   1   1   0  1 f  2.347E-04  14
 34 1   2937.09860     1   2   2   0  1 f  1.624E-04  10
 34 1   3235.12123     0   1   1   1  1 f  1.709E-04   9
 34 1   3345.31293     0   5   1   0  1 f  1.612E-04   2
 34 1   3502.02318     1   3   1   0  1 f  2.013E-04   7
 34 1   3516.83242     1   3   3   0  1 f  4.438E-04   2
 34 1   3632.33292     2   1   1   0  1 f  1.530E-04   7
 34 1   3797.51314     0   2   2   1  1 f  1.614E-04   7
 34 1   3910.42002     0   6   2   0  1 f  2.208E-04   2
 34 1   4074.07573     1   4   2   0  1 f  2.208E-04   2
 34 1   4215.77850     2   2   2   0  1 f  1.624E-04   4
 34 1   4349.13836     0   3   1   1  1 f  1.753E-04   4
 34 1   4360.66548     0   3   3   1  1 f  3.608E-04   3
 34 1   4492.00521     1   1   1   1  1 f  1.429E-04   8
 34 1   4634.62013     2   3   1   0  1 f  1.612E-04   2
 34 1   4780.56020     1   5   1   0  1 f  1.402E-04   3
 34 1   4899.58465     3   1   1   0  1 f  1.610E-04   3
 34 1   4906.20021     0   4   2   1  1 f  2.714E-04   1
 34 1   5058.28795     1   2   2   1  1 f  2.107E-04   4
 34 1   5354.64357     0   8   2   0  1 f  2.208E-04   2
 34 1   5366.65484     0   1   1   2  1 f  1.419E-04   4
 34 1   5486.95087     3   2   2   0  1 f  2.208E-04   2
 34 1   5610.72266     1   3   1   1  1 f  3.009E-04   3
 34 1   5740.36516     2   1   1   1  1 f  1.832E-04   4
 34 1   5914.58003     3   3   1   0  1 f  1.612E-04   2
 34 1   5915.70755     0   2   2   2  1 f  1.477E-04   3
 34 1   6050.36663     4   1   1   0  1 f  1.612E-04   2
 34 1   6159.80218     2   5   1   0  1 f  1.612E-04   2
 34 1   6170.02592     1   4   2   1  1 f  2.209E-04   2
 34 1   6454.73229     0   3   1   2  1 f  1.781E-04   1
 34 1   6465.61184     0   3   3   2  1 f  2.730E-04   1
 34 1   6598.12650     1   1   1   2  1 f  1.396E-04   2
 34 1   6862.99881     1   5   1   1  1 f  1.624E-04   3
 34 1   6980.52748     3   1   1   1  1 f  1.613E-04   2
 34 1   7311.29849     5   1   1   0  1 f  1.782E-04   1
 34 1   7413.56073     4   3   1   0  1 f  1.613E-04   4
 34 1   7469.49823     0   1   1   3  1 f  1.629E-04   4
 34 1   7535.05793     0   5   1   2  1 f  1.613E-04   2
 34 1   8008.01788     4   4   2   0  1 f  2.715E-04   1
 34 1   8212.97969     4   1   1   1  1 f  1.852E-04   1
 34 1   8531.64334     0   3   1   3  1 f  7.294E-04   1
 34 1   8541.88316     0   3   3   3  1 f  6.070E-04   2
 34 1   8675.97563     1   1   1   3  1 f  1.596E-04   5
 34 1   9034.34807     3   1   1   2  1 f  1.783E-04   1
 34 1   9543.69012     0   1   1   4  1 f  1.626E-04   3
 34 2    498.33834     0   0   0   0  2 e  1.224E-04 181
 34 2   1073.91999     0   1   1   0  2 e  1.478E-04 112
 34 2   1643.64863     0   2   0   0  2 e  1.869E-04  41
 34 2   1650.74034     0   2   2   0  2 e  1.979E-04  38
 34 2   1776.48690     1   0   0   0  2 e  1.251E-04  44
 34 2   2212.99071     0   3   1   0  2 e  3.383E-04   5
 34 2   2227.00685     0   3   3   0  2 e  4.789E-04   3
 34 2   2356.49439     1   1   1   0  2 e  1.687E-04  16
 34 2   2672.03610     0   0   0   1  2 e  1.226E-04  13
 34 2   2778.14562     0   4   0   0  2 e  4.525E-04   3
 34 2   2785.13851     0   4   2   0  2 e  4.961E-04   2
 34 2   2928.46941     1   2   0   0  2 e  1.232E-04  10
 34 2   2937.21807     1   2   2   0  2 e  1.724E-04  11
 34 2   3046.36819     2   0   0   0  2 e  1.231E-04  12
 34 2   3234.17777     0   1   1   1  2 e  1.517E-04  12
 34 2   3342.61781     0   5   1   0  2 e  1.543E-04   2
 34 2   3500.03992     1   3   1   0  2 e  1.625E-04  10
 34 2   3516.82537     1   3   3   0  2 e  4.137E-04   2
 34 2   3631.13560     2   1   1   0  2 e  1.360E-04  10
 34 2   3790.90677     0   2   0   1  2 e  1.396E-04   6
 34 2   3797.64150     0   2   2   1  2 e  1.442E-04   8
 34 2   3903.91772     0   6   0   0  2 e  2.633E-04   1
 34 2   3924.35830     1   0   0   1  2 e  1.228E-04   9
 34 2   4066.25546     2   2   0   0  2 e  6.713E-05   6
 34 2   4074.43636     1   4   2   0  2 e  2.102E-04   2
 34 2   4204.78852     1   4   0   0  2 e  1.819E-04  10
 34 2   4215.88883     2   2   2   0  2 e  1.608E-04   4
 34 2   4308.33520     3   0   0   0  2 e  1.459E-04   6
 34 2   4347.32742     0   3   1   1  2 e  1.446E-04   7
 34 2   4360.65669     0   3   3   1  2 e  3.681E-04   3
 34 2   4490.97012     1   1   1   1  2 e  1.415E-04   9
 34 2   4631.75765     2   3   1   0  2 e  1.543E-04   2
 34 2   4778.41936     1   5   1   0  2 e  1.368E-04   2
 34 2   4817.02697     0   0   0   2  2 e  1.437E-04  12
 34 2   4898.20245     3   1   1   0  2 e  2.117E-04   5
 34 2   4899.90760     0   4   0   1  2 e  2.429E-04   5
 34 2   4906.58019     0   4   2   1  2 e  3.334E-04   3
 34 2   5050.04688     1   2   0   1  2 e  1.646E-04  13
 34 2   5058.40661     1   2   2   1  2 e  1.496E-04   4
 34 2   5167.77775     2   0   0   1  2 e  1.704E-04  11
 34 2   5193.31792     0   8   0   0  2 e  1.259E-04   1
 34 2   5345.26102     3   2   0   0  2 e  1.443E-04   5
 34 2   5354.98569     0   8   2   0  2 e  2.102E-04   2
 34 2   5365.72810     0   1   1   2  2 e  1.322E-04   6
 34 2   5451.89307     0   5   1   1  2 e  3.373E-04   3
 34 2   5472.47375     2   4   0   0  2 e  1.412E-04   7
 34 2   5487.04494     3   2   2   0  2 e  2.102E-04   2
 34 2   5562.96975     4   0   0   0  2 e  1.398E-04   8
 34 2   5608.79368     1   3   1   1  2 e  2.695E-04   2
 34 2   5739.20399     2   1   1   1  2 e  2.056E-04   7
 34 2   5909.45365     0   2   0   2  2 e  1.369E-04   7
 34 2   5911.52865     3   3   1   0  2 e  1.543E-04   2
 34 2   5915.83812     0   2   2   2  2 e  1.464E-04   3
 34 2   6043.83410     1   0   0   2  2 e  1.953E-04   4
 34 2   6158.16698     2   5   1   0  2 e  6.466E-04   3
 34 2   6162.53448     1   4   0   1  2 e  1.536E-04   4
 34 2   6170.38060     1   4   2   1  2 e  2.581E-04   1
 34 2   6300.04507     1   4   0   1  2 e  3.416E-04   7
 34 2   6402.57933     3   0   0   1  2 e  1.485E-04   5
 34 2   6465.60522     0   3   3   2  2 e  2.773E-04   1
 34 2   6472.95362     3   4   0   0  2 e  1.260E-04   1
 34 2   6597.11637     1   1   1   2  2 e  1.371E-04   3
 34 2   6614.94215     4   2   0   0  2 e  1.504E-04   5
 34 2   6626.73297     4   2   2   0  2 e  2.758E-04   1
 34 2   6731.15422     5   0   0   0  2 e  1.605E-04   6
 34 2   6751.00830     3   4   2   0  2 e  2.581E-04   1
 34 2   6811.19758     2   6   0   0  2 e  1.877E-04   3
 34 2   6860.92728     1   5   1   1  2 e  1.526E-04   4
 34 2   6933.32355     0   0   0   3  2 e  1.230E-04   7
 34 2   6979.19360     3   1   1   1  2 e  1.727E-04   1
 34 2   6992.96682     0   4   0   2  2 e  1.265E-04   1
 34 2   7143.34852     1   2   0   2  2 e  1.231E-04   4
 34 2   7181.71771     2   7   1   0  2 e  1.646E-04   1
 34 2   7261.20911     2   0   0   2  2 e  1.416E-04   8
 34 2   7308.78045     5   1   1   0  2 e  1.544E-04   2
 34 2   7411.57868     4   3   1   0  2 e  1.551E-04   3
 34 2   7468.58944     0   1   1   3  2 e  1.544E-04   6
 34 2   7540.68029     1   6   0   1  2 e  6.152E-04   2
 34 2   7629.31444     4   0   0   1  2 e  1.359E-04   6
 34 2   7980.20653     6   0   0   0  2 e  1.237E-04   5
 34 2   7999.31086     0   2   0   3  2 e  1.408E-04   5
 34 2   8005.35174     0   2   2   3  2 e  2.103E-04   2
 34 2   8008.04687     4   4   2   0  2 e  2.759E-04   1
 34 2   8054.30596     5   2   0   0  2 e  1.295E-04   5
 34 2   8134.96036     1   0   0   3  2 e  1.245E-04   5
 34 2   8211.39595     4   1   1   1  2 e  1.545E-04   2
 34 2   8469.42245     3   0   0   2  2 e  1.235E-04   3
 34 2   8529.90008     0   3   1   3  2 e  4.804E-04   2
 34 2   8541.87525     0   3   3   3  2 e  6.194E-04   2
 34 2   8674.99178     1   1   1   3  2 e  1.637E-04   4
 34 2   8848.98758     5   0   0   1  2 e  1.234E-04   3
 34 2   9020.95600     0   0   0   4  2 e  1.260E-04   8
 34 2   9033.05689     3   1   1   2  2 e  1.728E-04   1
 34 2   9216.07940     1   2   2   3  2 e  6.385E-04   1
 34 2   9326.72122     2   0   0   3  2 e  1.266E-04   1
 34 2   9542.79214     0   1   1   4  2 e  1.577E-04   3
 34 2  13110.72902     0   0   0   6  2 e  1.238E-04   2
 35 1    527.63682     0   0   0   0  2 e  1.224E-04 185
 35 1   1103.22710     0   1   1   0  2 e  1.464E-04 112
 35 1   1672.99607     0   2   0   0  2 e  1.266E-04  42
 35 1   1680.12587     0   2   2   0  2 e  1.991E-04  31
 35 1   1805.65582     1   0   0   0  2 e  1.242E-04  49
 35 1   2242.32354     0   3   1   0  2 e  3.661E-04   5
 35 1   2256.41846     0   3   3   0  2 e  5.841E-04   3
 35 1   2385.67363     1   1   1   0  2 e  1.940E-04  18
 35 1   2701.10170     0   0   0   1  2 e  1.232E-04  11
 35 1   2807.51700     0   4   0   0  2 e  2.778E-04   3
 35 1   2814.59750     0   4   2   0  2 e  3.165E-04   3
 35 1   2957.69002     1   2   0   0  2 e  1.861E-04  10
 35 1   2966.48153     1   2   2   0  2 e  1.496E-04  11
 35 1   3075.40948     2   0   0   0  2 e  1.231E-04  11
 35 1   3263.25506     0   1   1   1  2 e  1.633E-04  10
 35 1   3371.96245     0   5   1   0  2 e  1.651E-04   1
 35 1   3529.23967     1   3   1   0  2 e  1.548E-04   9
 35 1   3546.11758     1   3   3   0  2 e  3.569E-04   4
 35 1   3660.18808     2   1   1   0  2 e  1.472E-04   9
 35 1   3820.02668     0   2   0   1  2 e  1.269E-04   7
 35 1   3826.80019     0   2   2   1  2 e  1.570E-04   7
 35 1   3933.29425     0   6   0   0  2 e  2.263E-04   2
 35 1   3953.29380     1   0   0   1  2 e  1.226E-04   9
 35 1   4095.49689     2   2   0   0  2 e  2.780E-04   7
 35 1   4103.76655     1   4   2   0  2 e  2.113E-04   2
 35 1   4233.88172     1   4   0   0  2 e  1.399E-04   8
 35 1   4245.03219     2   2   2   0  2 e  1.612E-04   4
 35 1   4337.25384     3   0   0   0  2 e  1.516E-04   5
 35 1   4376.43538     0   3   1   1  2 e  1.459E-04   7
 35 1   4389.84469     0   3   3   1  2 e  4.584E-04   2
 35 1   4519.91948     1   1   1   1  2 e  1.381E-04  10
 35 1   4660.96532     2   3   1   0  2 e  1.533E-04   2
 35 1   4807.48699     1   5   1   0  2 e  1.366E-04   3
 35 1   4845.85873     0   0   0   2  2 e  1.487E-04  11
 35 1   4927.13317     3   1   1   0  2 e  1.711E-04   5
 35 1   4929.05742     0   4   0   1  2 e  1.548E-04   4
 35 1   4935.81767     0   4   2   1  2 e  3.754E-04   2
 35 1   5079.04047     1   2   0   1  2 e  2.400E-04  12
 35 1   5087.43989     1   2   2   1  2 e  1.529E-04   5
 35 1   5196.58519     2   0   0   1  2 e  1.635E-04  11
 35 1   5222.55984     0   8   0   0  2 e  1.230E-04   1
 35 1   5374.36974     3   2   0   0  2 e  1.643E-04   5
 35 1   5384.18648     0   8   2   0  2 e  2.113E-04   2
 35 1   5394.57496     0   1   1   2  2 e  1.322E-04   6
 35 1   5481.02067     0   5   1   1  2 e  2.468E-04   3
 35 1   5501.43802     2   4   0   0  2 e  1.448E-04   7
 35 1   5516.07334     3   2   2   0  2 e  2.730E-04   1
 35 1   5591.77490     4   0   0   0  2 e  1.448E-04   7
 35 1   5637.77088     1   3   1   1  2 e  2.468E-04   3
 35 1   5768.02808     2   1   1   1  2 e  1.676E-04   7
 35 1   5938.34571     0   2   0   2  2 e  1.374E-04   7
 35 1   5940.59652     3   3   1   0  2 e  1.534E-04   2
 35 1   5944.76914     0   2   2   2  2 e  1.468E-04   3
 35 1   6072.53573     1   0   0   2  2 e  1.660E-04   5
 35 1   6076.98262     4   1   1   0  2 e  1.534E-04   2
 35 1   6186.98192     4   1   1   0  2 e  3.182E-04   2
 35 1   6191.55526     1   4   0   1  2 e  1.549E-04   4
 35 1   6199.48903     1   4   2   1  2 e  2.113E-04   2
 35 1   6328.91168     1   4   0   1  2 e  9.759E-05   7
 35 1   6431.26300     3   0   0   1  2 e  1.422E-04   6
 35 1   6625.83474     1   1   1   2  2 e  1.338E-04   2
 35 1   6643.91967     4   2   0   0  2 e  1.515E-04   5
 35 1   6655.80423     4   2   2   0  2 e  2.568E-04   1
 35 1   6759.98715     5   0   0   0  2 e  2.226E-04   4
 35 1   6779.92578     3   4   2   0  2 e  2.113E-04   2
 35 1   6839.90562     2   6   0   0  2 e  1.487E-04   6
 35 1   6889.77368     1   5   1   1  2 e  1.501E-04   5
 35 1   6961.92156     0   0   0   3  2 e  1.228E-04   7
 35 1   7007.89494     3   1   1   1  2 e  1.707E-04   1
 35 1   7021.89559     0   4   0   2  2 e  1.233E-04   1
 35 1   7172.11450     1   2   0   2  2 e  1.228E-04   4
 35 1   7289.78261     2   0   0   2  2 e  1.229E-04   6
 35 1   7337.57952     5   1   1   0  2 e  1.534E-04   2
 35 1   7440.28520     4   3   1   0  2 e  1.535E-04   4
 35 1   7497.20463     0   1   1   3  2 e  1.535E-04   6
 35 1   7569.41723     1   6   0   1  2 e  4.503E-04   4
 35 1   7657.88461     4   0   0   1  2 e  1.943E-04   6
 35 1   7903.79697     5   2   0   0  2 e  1.231E-04   1
 35 1   8008.89527     6   0   0   0  2 e  1.229E-04   2
 35 1   8027.97174     0   2   0   3  2 e  1.616E-04   6
 35 1   8034.05463     0   2   2   3  2 e  2.114E-04   2
 35 1   8036.86163     4   4   2   0  2 e  2.114E-04   2
 35 1   8082.94186     5   2   0   0  2 e  1.302E-04   3
 35 1   8163.42666     1   0   0   3  2 e  1.286E-04   4
 35 1   8396.24839     2   2   0   2  2 e  1.235E-04   1
 35 1   8497.87253     3   0   0   2  2 e  1.235E-04   2
 35 1   8558.55927     0   3   1   3  2 e  6.082E-04   1
 35 1   8703.47901     1   1   1   3  2 e  1.527E-04   5
 35 1   8877.46286     5   0   0   1  2 e  1.232E-04   2
 35 1   9049.32068     0   0   0   4  2 e  1.231E-04   5
 35 1   9061.53033     3   1   1   2  2 e  1.708E-04   1
 35 1   9244.66307     1   2   2   3  2 e  4.866E-04   1
 35 1   9355.06109     2   0   0   3  2 e  1.237E-04   1
 35 1   9571.17814     0   1   1   4  2 e  1.536E-04   4
 35 1  13138.63287     0   0   0   6  2 e  1.240E-04   2
 35 2   1104.24579     0   1   1   0  1 f  1.627E-04  99
 35 2   1679.98588     0   2   2   0  1 f  1.968E-04  35
 35 2   2244.27888     0   3   1   0  1 f  4.030E-04   5
 35 2   2256.42729     0   3   3   0  1 f  5.552E-04   3
 35 2   2386.79928     1   1   1   0  1 f  1.632E-04  10
 35 2   2966.34756     1   2   2   0  1 f  1.937E-04   8
 35 2   3264.25363     0   1   1   1  1 f  1.430E-04   7
 35 2   3374.81179     0   5   1   0  1 f  1.624E-04   2
 35 2   3531.33890     1   3   1   0  1 f  2.071E-04   6
 35 2   3546.12479     1   3   3   0  1 f  4.512E-04   3
 35 2   3661.45615     2   1   1   0  1 f  1.584E-04   8
 35 2   3826.65691     0   2   2   1  1 f  1.675E-04   6
 35 2   3939.86964     0   6   2   0  1 f  2.835E-04   1
 35 2   4103.36382     1   4   2   0  1 f  2.261E-04   2
 35 2   4244.90925     2   2   2   0  1 f  1.642E-04   5
 35 2   4378.35167     0   3   1   1  1 f  1.564E-04   6
 35 2   4389.85206     0   3   3   1  1 f  3.385E-04   3
 35 2   4521.01512     1   1   1   1  1 f  1.484E-04   8
 35 2   4663.99263     2   3   1   0  1 f  1.623E-04   2
 35 2   4809.75292     1   5   1   0  1 f  1.413E-04   3
 35 2   4928.59783     3   1   1   0  1 f  1.767E-04   4
 35 2   5087.30946     1   2   2   1  1 f  1.706E-04   6
 35 2   5383.80470     0   8   2   0  1 f  2.261E-04   2
 35 2   5395.55551     0   1   1   2  1 f  1.439E-04   5
 35 2   5483.79983     0   5   1   1  1 f  6.235E-04   1
 35 2   5515.96730     3   2   2   0  1 f  2.261E-04   2
 35 2   5639.81267     1   3   1   1  1 f  2.718E-04   4
 35 2   5769.25587     2   1   1   1  1 f  1.816E-04   5
 35 2   5944.62292     0   2   2   2  1 f  1.497E-04   3
 35 2   6079.43581     4   1   1   0  1 f  1.908E-04   1
 35 2   6188.71551     4   1   1   0  1 f  3.868E-04   4
 35 2   6199.09280     1   4   2   1  1 f  2.261E-04   2
 35 2   6483.71871     0   3   1   2  1 f  1.908E-04   1
 35 2   6626.90488     1   1   1   2  1 f  1.377E-04   2
 35 2   6891.96508     1   5   1   1  1 f  1.623E-04   4
 35 2   7009.30938     3   1   1   1  1 f  1.655E-04   4
 35 2   7340.24265     5   1   1   0  1 f  1.759E-04   1
 35 2   7442.38660     4   3   1   0  1 f  1.624E-04   4
 35 2   7498.16821     0   1   1   3  1 f  1.616E-04   4
 35 2   8036.82845     4   4   2   0  1 f  2.262E-04   2
 35 2   8704.52246     1   1   1   3  1 f  1.596E-04   5
 35 2   9572.12693     0   1   1   4  1 f  1.908E-04   2
 36 1   1134.44651     0   1   1   0  1 f  1.551E-04  92
 36 1   1710.19438     0   2   2   0  1 f  2.071E-04  31
 36 1   2274.55770     0   3   1   0  1 f  4.050E-04   5
 36 1   2286.67819     0   3   3   0  1 f  5.746E-04   4
 36 1   2416.87437     1   1   1   0  1 f  2.121E-04  16
 36 1   2996.43009     1   2   2   0  1 f  1.747E-04   8
 36 1   3294.21702     0   1   1   1  1 f  1.656E-04   9
 36 1   3405.15024     0   5   1   0  1 f  1.676E-04   2
 36 1   3561.49017     1   3   1   0  1 f  2.119E-04   7
 36 1   3576.25223     1   3   3   0  1 f  4.745E-04   3
 36 1   3691.41088     2   1   1   0  1 f  1.649E-04   7
 36 1   3856.63155     0   2   2   1  1 f  1.660E-04   6
 36 1   3970.15894     0   6   2   0  1 f  2.714E-04   1
 36 1   4133.48714     1   4   2   0  1 f  2.750E-04   1
 36 1   4274.87041     2   2   2   0  1 f  1.644E-04   3
 36 1   4408.39784     0   3   1   1  1 f  1.611E-04   6
 36 1   4419.87433     0   3   3   1  1 f  3.003E-04   4
 36 1   4550.85233     1   1   1   1  1 f  1.592E-04   8
 36 1   4694.20018     2   3   1   0  1 f  1.676E-04   2
 36 1   4839.77658     1   5   1   0  1 f  1.411E-04   2
 36 1   4958.43844     3   1   1   0  1 f  1.897E-04   5
 36 1   4965.42011     0   4   2   1  1 f  2.167E-04   2
 36 1   5117.15840     1   2   2   1  1 f  1.830E-04   5
 36 1   5413.79778     0   8   2   0  1 f  2.167E-04   2
 36 1   5425.28068     0   1   1   2  1 f  1.469E-04   5
 36 1   5513.91554     0   5   1   1  1 f  5.621E-04   2
 36 1   5545.81218     3   2   2   0  1 f  2.715E-04   1
 36 1   5669.73154     1   3   1   1  1 f  3.107E-04   4
 36 1   5798.97183     2   1   1   1  1 f  2.425E-04   5
 36 1   5973.90093     3   3   1   0  1 f  1.676E-04   2
 36 1   5974.36260     0   2   2   2  1 f  1.566E-04   2
 36 1   6109.33328     4   1   1   0  1 f  1.676E-04   2
 36 1   6218.45248     2   5   1   0  1 f  1.676E-04   2
 36 1   6228.98813     1   4   2   1  1 f  2.167E-04   2
 36 1   6524.36463     0   3   3   2  1 f  2.568E-04   1
 36 1   6656.50485     1   1   1   2  1 f  1.440E-04   3
 36 1   6921.75824     1   5   1   1  1 f  1.709E-04   3
 36 1   7038.91181     3   1   1   1  1 f  1.709E-04   3
 36 1   7370.01669     5   1   1   0  1 f  1.782E-04   1
 36 1   7472.03574     4   3   1   0  1 f  1.714E-04   3
 36 1   7527.65496     0   1   1   3  1 f  1.677E-04   6
 36 1   7593.99679     0   5   1   2  1 f  1.782E-04   1
 36 1   8733.88445     1   1   1   3  1 f  1.682E-04   4
 36 1   9092.26245     3   1   1   2  1 f  1.871E-04   1
 36 1   9601.37444     0   1   1   4  1 f  1.711E-04   3
 36 2    557.77059     0   0   0   0  2 e  1.224E-04 168
 36 2   1133.36964     0   1   1   0  2 e  1.526E-04 107
 36 2   1703.17986     0   2   0   0  2 e  1.265E-04  38
 36 2   1710.35093     0   2   2   0  2 e  1.882E-04  35
 36 2   1835.65628     1   0   0   0  2 e  1.259E-04  42
 36 2   2272.49027     0   3   1   0  2 e  3.429E-04   6
 36 2   2286.67016     0   3   3   0  2 e  6.438E-04   4
 36 2   2415.68394     1   1   1   0  2 e  2.090E-04  15
 36 2   2730.99607     0   0   0   1  2 e  1.238E-04  11
 36 2   2837.72358     0   4   0   0  2 e  2.177E-04   3
 36 2   2844.89774     0   4   2   0  2 e  2.987E-04   3
 36 2   2987.74290     1   2   0   0  2 e  1.948E-04  10
 36 2   2996.57871     1   2   2   0  2 e  1.625E-04   8
 36 2   3105.27884     2   0   0   0  2 e  1.242E-04  14
 36 2   3293.16111     0   1   1   1  2 e  1.318E-04   8
 36 2   3402.14319     0   5   1   0  2 e  1.535E-04   2
 36 2   3559.27170     1   3   1   0  2 e  1.861E-04   7
 36 2   3576.24311     1   3   3   0  2 e  5.020E-04   3
 36 2   3690.06901     2   1   1   0  2 e  1.431E-04  10
 36 2   3849.97636     0   2   0   1  2 e  1.296E-04   8
 36 2   3856.79107     0   2   2   1  2 e  1.494E-04   8
 36 2   3963.50433     0   6   0   0  2 e  2.633E-04   1
 36 2   3983.05429     1   0   0   1  2 e  1.291E-04   9
 36 2   4125.56967     2   2   0   0  2 e  9.621E-05   7
 36 2   4263.80426     1   4   0   0  2 e  1.347E-04  10
 36 2   4275.00766     2   2   2   0  2 e  1.669E-04   3
 36 2   4366.99690     3   0   0   0  2 e  1.483E-04   6
 36 2   4406.37331     0   3   1   1  2 e  1.419E-04   7
 36 2   4419.86206     0   3   3   1  2 e  4.065E-04   3
 36 2   4549.69358     1   1   1   1  2 e  1.368E-04   8
 36 2   4691.00493     2   3   1   0  2 e  1.535E-04   2
 36 2   4837.38336     1   5   1   0  2 e  1.371E-04   3
 36 2   4875.51297     0   0   0   2  2 e  1.399E-04  10
 36 2   4956.88891     3   1   1   0  2 e  1.647E-04   5
 36 2   4959.03512     0   4   0   1  2 e  2.948E-04   5
 36 2   4965.88849     0   4   2   1  2 e  3.676E-04   3
 36 2   5108.85955     1   2   0   1  2 e  1.347E-04   9
 36 2   5117.30610     1   2   2   1  2 e  1.742E-04   4
 36 2   5226.21355     2   0   0   1  2 e  1.523E-04   8
 36 2   5252.63122     0   8   0   0  2 e  1.265E-04   1
 36 2   5404.30730     3   2   0   0  2 e  1.439E-04   6
 36 2   5414.22031     0   8   2   0  2 e  2.301E-04   2
 36 2   5424.24456     0   1   1   2  2 e  1.324E-04   5
 36 2   5510.97907     0   5   1   1  2 e  3.274E-04   3
 36 2   5531.22759     2   4   0   0  2 e  1.439E-04   6
 36 2   5545.92887     3   2   2   0  2 e  2.758E-04   1
 36 2   5621.40074     4   0   0   0  2 e  1.410E-04   8
 36 2   5667.57399     1   3   1   1  2 e  2.459E-04   4
 36 2   5797.67258     2   1   1   1  2 e  1.633E-04   6
 36 2   5968.06125     0   2   0   2  2 e  1.428E-04   6
 36 2   5970.49258     3   3   1   0  2 e  1.535E-04   2
 36 2   5974.52515     0   2   2   2  2 e  1.487E-04   3
 36 2   6102.05502     1   0   0   2  2 e  1.556E-04   5
 36 2   6106.74073     4   1   1   0  2 e  1.535E-04   2
 36 2   6216.61900     2   5   1   0  2 e  1.726E-04   1
 36 2   6221.40108     1   4   0   1  2 e  1.581E-04   4
 36 2   6229.42756     1   4   2   1  2 e  2.302E-04   2
 36 2   6358.60082     1   4   0   1  2 e  5.660E-04   7
 36 2   6460.76488     3   0   0   1  2 e  1.638E-04   7
 36 2   6655.37298     1   1   1   2  2 e  1.384E-04   2
 36 2   6673.72114     4   2   0   0  2 e  1.426E-04   4
 36 2   6685.70566     4   2   2   0  2 e  2.861E-04   1
 36 2   6789.63712     5   0   0   0  2 e  1.460E-04   6
 36 2   6809.66818     3   4   2   0  2 e  2.323E-04   2
 36 2   6869.43149     2   6   0   0  2 e  1.510E-04   5
 36 2   6919.44083     1   5   1   1  2 e  1.535E-04   4
 36 2   6991.33539     0   0   0   3  2 e  1.254E-04   7
 36 2   7037.41475     3   1   1   1  2 e  1.852E-04   2
 36 2   7201.69936     1   2   0   2  2 e  1.257E-04   4
 36 2   7319.17086     2   0   0   2  2 e  1.483E-04   6
 36 2   7367.19623     5   1   1   0  2 e  1.535E-04   2
 36 2   7469.81096     4   3   1   0  2 e  1.535E-04   4
 36 2   7526.63633     0   1   1   3  2 e  1.535E-04   6
 36 2   7591.11910     0   5   1   2  2 e  1.727E-04   1
 36 2   7598.97293     1   6   0   1  2 e  8.776E-04   4
 36 2   7687.26914     4   0   0   1  2 e  1.466E-04   5
 36 2   7933.45556     5   2   0   0  2 e  1.253E-04   2
 36 2   8038.40547     6   0   0   0  2 e  1.251E-04   3
 36 2   8057.45268     0   2   0   3  2 e  1.537E-04   8
 36 2   8066.49487     4   4   2   0  2 e  2.759E-04   1
 36 2   8112.39169     5   2   0   0  2 e  1.307E-04   3
 36 2   8192.70682     1   0   0   3  2 e  1.318E-04   3
 36 2   8269.38740     4   1   1   1  2 e  1.728E-04   1
 36 2   8425.71166     2   2   0   2  2 e  1.296E-04   1
 36 2   8527.13130     3   0   0   2  2 e  1.296E-04   2
 36 2   8732.77777     1   1   1   3  2 e  1.852E-04   2
 36 2   8906.75292     5   0   0   1  2 e  1.296E-04   1
 36 2   9078.49189     0   0   0   4  2 e  1.279E-04   5
 36 2   9384.20506     2   0   0   3  2 e  1.297E-04   1
 36 2   9600.37104     0   1   1   4  2 e  1.590E-04   3
 36 2  13167.33374     0   0   0   6  2 e  1.260E-04   2
 37 1    588.73956     0   0   0   0  2 e  1.273E-04 171
 37 1   1164.34745     0   1   1   0  2 e  1.485E-04  99
 37 1   1734.19928     0   2   0   0  2 e  1.269E-04  28
 37 1   1741.41336     0   2   2   0  2 e  1.989E-04  29
 37 1   1866.48808     1   0   0   0  2 e  1.266E-04  36
 37 1   2303.49357     0   3   1   0  2 e  3.705E-04   4
 37 1   2317.75852     0   3   3   0  2 e  6.271E-04   2
 37 1   2446.52637     1   1   1   0  2 e  1.899E-04  15
 37 1   2761.71889     0   0   0   1  2 e  1.245E-04  10
 37 1   2868.76498     0   4   0   0  2 e  3.685E-04   3
 37 1   2876.03775     0   4   2   0  2 e  4.176E-04   2
 37 1   3018.62795     1   2   0   0  2 e  1.301E-04   9
 37 1   3027.51209     1   2   2   0  2 e  1.607E-04  11
 37 1   3135.97590     2   0   0   0  2 e  1.246E-04  13
 37 1   3323.89632     0   1   1   1  2 e  1.639E-04  10
 37 1   3433.15885     0   5   1   0  2 e  1.753E-04   1
 37 1   3590.13541     1   3   1   0  2 e  1.829E-04   6
 37 1   3607.20583     1   3   3   0  2 e  8.668E-04   2
 37 1   3720.77826     2   1   1   0  2 e  1.502E-04   7
 37 1   3880.75513     0   2   0   1  2 e  1.300E-04   8
 37 1   3887.61366     0   2   2   1  2 e  1.470E-04   8
 37 1   3994.55062     0   6   0   0  2 e  3.203E-04   1
 37 1   4013.63965     1   0   0   1  2 e  1.337E-04   9
 37 1   4156.47428     2   2   0   0  2 e  4.099E-04   4
 37 1   4164.94220     1   4   2   0  2 e  2.568E-04   1
 37 1   4294.55447     1   4   0   0  2 e  1.366E-04   9
 37 1   4305.81219     2   2   2   0  2 e  1.627E-04   3
 37 1   4397.56421     3   0   0   0  2 e  1.774E-04   5
 37 1   4437.13989     0   3   1   1  2 e  1.464E-04   8
 37 1   4450.71447     0   3   3   1  2 e  2.004E-04   3
 37 1   4580.29325     1   1   1   1  2 e  1.544E-04   9
 37 1   4721.87597     2   3   1   0  2 e  1.590E-04   2
 37 1   4868.10661     1   5   1   0  2 e  1.397E-04   3
 37 1   4905.98874     0   0   0   2  2 e  1.399E-04  11
 37 1   4987.47009     3   1   1   0  2 e  1.939E-04   3
 37 1   4989.84211     0   4   0   1  2 e  1.922E-04   6
 37 1   4996.79619     0   4   2   1  2 e  3.300E-04   3
 37 1   5139.50439     1   2   0   1  2 e  1.952E-04  12
 37 1   5147.99877     1   2   2   1  2 e  1.777E-04   5
 37 1   5256.66371     2   0   0   1  2 e  1.422E-04   8
 37 1   5283.53319     0   8   0   0  2 e  1.230E-04   1
 37 1   5435.07436     3   2   0   0  2 e  1.445E-04   6
 37 1   5445.08859     0   8   2   0  2 e  2.178E-04   2
 37 1   5454.73567     0   1   1   2  2 e  1.348E-04   5
 37 1   5541.76580     0   5   1   1  2 e  4.615E-04   1
 37 1   5561.84151     2   4   0   0  2 e  1.445E-04   6
 37 1   5576.61353     3   2   2   0  2 e  2.568E-04   1
 37 1   5651.84824     4   0   0   0  2 e  1.415E-04   8
 37 1   5698.20305     1   3   1   1  2 e  2.147E-04   3
 37 1   5828.13882     2   1   1   1  2 e  1.881E-04   4
 37 1   5998.59782     0   2   0   2  2 e  1.395E-04   6
 37 1   6001.21687     3   3   1   0  2 e  1.590E-04   2
 37 1   6005.10663     0   2   2   2  2 e  1.509E-04   3
 37 1   6132.39409     1   0   0   2  2 e  1.699E-04   5
 37 1   6137.32277     4   1   1   0  2 e  1.590E-04   2
 37 1   6247.07683     2   5   1   0  2 e  3.349E-04   3
 37 1   6252.07419     1   4   0   1  2 e  1.663E-04   3
 37 1   6260.19905     1   4   2   1  2 e  2.787E-04   1
 37 1   6389.11083     1   4   0   1  2 e  1.464E-04   7
 37 1   6491.08397     3   0   0   1  2 e  1.474E-04   6
 37 1   6685.73035     1   1   1   2  2 e  1.393E-04   2
 37 1   6704.34580     4   2   0   0  2 e  1.495E-04   4
 37 1   6716.44015     4   2   2   0  2 e  2.787E-04   1
 37 1   6820.10982     5   0   0   0  2 e  1.540E-04   4
 37 1   6899.77772     2   6   0   0  2 e  1.579E-04   5
 37 1   6949.93314     1   5   1   1  2 e  1.553E-04   5
 37 1   7021.56391     0   0   0   3  2 e  1.251E-04   6
 37 1   7067.75409     3   1   1   1  2 e  1.525E-04   3
 37 1   7232.10376     1   2   0   2  2 e  1.251E-04   6
 37 1   7349.37198     2   0   0   2  2 e  1.665E-04   7
 37 1   7397.63837     5   1   1   0  2 e  1.590E-04   2
 37 1   7500.15586     4   3   1   0  2 e  1.590E-04   4
 37 1   7556.88308     0   1   1   3  2 e  1.590E-04   6
 37 1   7629.34787     1   6   0   1  2 e  1.790E-04   3
 37 1   7717.47014     4   0   0   1  2 e  1.252E-04   4
 37 1   8068.72959     6   0   0   0  2 e  1.259E-04   5
 37 1   8087.74662     0   2   0   3  2 e  1.514E-04   6
 37 1   8093.91649     0   2   2   3  2 e  2.179E-04   2
 37 1   8096.95499     4   4   2   0  2 e  2.179E-04   2
 37 1   8142.66199     5   2   0   0  2 e  1.312E-04   5
 37 1   8222.79668     1   0   0   3  2 e  1.245E-04   5
 37 1   8299.60477     4   1   1   1  2 e  1.708E-04   1
 37 1   8455.98545     2   2   0   2  2 e  1.320E-04   1
 37 1   8557.20395     3   0   0   2  2 e  1.320E-04   1
 37 1   8618.32697     0   3   1   3  2 e  3.731E-04   2
 37 1   8630.54316     0   3   3   3  2 e  8.240E-04   1
 37 1   8762.89161     1   1   1   3  2 e  1.592E-04   4
 37 1   9108.47420     0   0   0   4  2 e  1.323E-04   4
 37 1   9120.90658     3   1   1   2  2 e  1.754E-04   1
 37 1   9414.16135     2   0   0   3  2 e  1.321E-04   1
 37 1   9630.37366     0   1   1   4  2 e  1.592E-04   4
 37 1  13196.83069     0   0   0   6  2 e  1.247E-04   1
 37 2   1165.48407     0   1   1   0  1 f  1.597E-04  97
 37 2   1741.24068     0   2   2   0  1 f  1.970E-04  29
 37 2   2305.67515     0   3   1   0  1 f  5.299E-04   4
 37 2   2317.76921     0   3   3   0  1 f  5.402E-04   2
 37 2   2447.78283     1   1   1   0  1 f  2.088E-04  13
 37 2   3027.34687     1   2   2   0  1 f  1.827E-04   9
 37 2   3325.01073     0   1   1   1  1 f  1.847E-04   7
 37 2   3436.32813     0   5   1   0  1 f  1.705E-04   2
 37 2   3592.47613     1   3   1   0  1 f  1.938E-04   5
 37 2   3607.21535     1   3   3   0  1 f  6.273E-04   3
 37 2   3722.19508     2   1   1   0  1 f  1.559E-04   5
 37 2   3887.43625     0   2   2   1  1 f  1.688E-04   7
 37 2   4001.28535     0   6   2   0  1 f  2.835E-04   1
 37 2   4164.44566     1   4   2   0  1 f  2.835E-04   1
 37 2   4305.66162     2   2   2   0  1 f  1.984E-04   2
 37 2   4439.27606     0   3   1   1  1 f  1.570E-04   6
 37 2   4450.72631     0   3   3   1  1 f  2.266E-04   2
 37 2   4581.51650     1   1   1   1  1 f  1.496E-04   8
 37 2   4725.24442     2   3   1   0  1 f  1.705E-04   2
 37 2   4870.63267     1   5   1   0  1 f  1.705E-04   2
 37 2   4989.10598     3   1   1   0  1 f  1.847E-04   3
 37 2   4996.27742     0   4   2   1  1 f  2.293E-04   2
 37 2   5147.83500     1   2   2   1  1 f  1.792E-04   6
 37 2   5444.61929     0   8   2   0  1 f  2.293E-04   2
 37 2   5455.82978     0   1   1   2  1 f  1.502E-04   3
 37 2   5544.85727     0   5   1   1  1 f  7.986E-04   1
 37 2   5576.48369     3   2   2   0  1 f  2.293E-04   2
 37 2   5700.47896     1   3   1   1  1 f  2.959E-04   4
 37 2   5829.51145     2   1   1   1  1 f  2.137E-04   3
 37 2   6004.81012     3   3   1   0  1 f  1.705E-04   2
 37 2   6004.92664     0   2   2   2  1 f  1.641E-04   2
 37 2   6140.05882     4   1   1   0  1 f  1.705E-04   2
 37 2   6249.01512     2   5   1   0  1 f  1.705E-04   2
 37 2   6259.71304     1   4   2   1  1 f  2.293E-04   2
 37 2   6686.92080     1   1   1   2  1 f  1.475E-04   3
 37 2   6952.37569     1   5   1   1  1 f  1.705E-04   4
 37 2   7069.33517     3   1   1   1  1 f  1.705E-04   2
 37 2   7400.61232     5   1   1   0  1 f  1.705E-04   2
 37 2   7502.50618     4   3   1   0  1 f  1.796E-04   3
 37 2   7557.95804     0   1   1   3  1 f  1.705E-04   6
 37 2   7624.70951     0   5   1   2  1 f  1.908E-04   1
 37 2   8301.47874     4   1   1   1  1 f  1.908E-04   1
 37 2   8630.55119     0   3   3   3  1 f  8.331E-04   1
 37 2   8750.12537     5   3   1   0  1 f  4.962E-04   1
 37 2   8764.05698     1   1   1   3  1 f  1.993E-04   2
 37 2   9122.43831     3   1   1   2  1 f  1.922E-04   1
 37 2   9631.43234     0   1   1   4  1 f  1.707E-04   4
 38 1   1197.35853     0   1   1   0  1 f  1.711E-04  92
 38 1   1773.12329     0   2   2   0  1 f  2.086E-04  27
 38 1   2337.63024     0   3   1   0  1 f  5.447E-04   4
 38 1   2349.69746     0   3   3   0  1 f  1.167E-03   3
 38 1   2479.52472     1   1   1   0  1 f  1.800E-04  10
 38 1   3059.09730     1   2   2   0  1 f  1.872E-04   8
 38 1   3356.63457     0   1   1   1  1 f  1.795E-04   7
 38 1   3468.34512     0   5   1   0  1 f  1.668E-04   2
 38 1   3624.29801     1   3   1   0  1 f  2.354E-04   4
 38 1   3639.01340     1   3   3   0  1 f  5.219E-04   2
 38 1   3753.80950     2   1   1   0  1 f  1.595E-04   6
 38 1   3919.07220     0   2   2   1  1 f  1.796E-04   6
 38 1   4033.24997     0   6   2   0  1 f  2.977E-04   1
 38 1   4196.23641     1   4   2   0  1 f  2.368E-04   2
 38 1   4337.28276     2   2   2   0  1 f  1.722E-04   3
 38 1   4470.98530     0   3   1   1  1 f  1.674E-04   5
 38 1   4482.41139     0   3   3   1  1 f  3.828E-04   3
 38 1   4613.00716     1   1   1   1  1 f  1.466E-04   8
 38 1   4757.12384     2   3   1   0  1 f  1.871E-04   1
 38 1   4902.31996     1   5   1   0  1 f  1.668E-04   2
 38 1   5020.60073     3   1   1   0  1 f  1.617E-04   4
 38 1   5027.96647     0   4   2   1  1 f  2.368E-04   2
 38 1   5179.33930     1   2   2   1  1 f  1.854E-04   5
 38 1   5476.27329     0   8   2   0  1 f  2.368E-04   2
 38 1   5487.20242     0   1   1   2  1 f  1.485E-04   5
 38 1   5576.63533     0   5   1   1  1 f  6.176E-04   2
 38 1   5607.98264     3   2   2   0  1 f  2.368E-04   2
 38 1   5732.05491     1   3   1   1  1 f  1.668E-04   2
 38 1   5860.87418     2   1   1   1  1 f  1.971E-04   4
 38 1   6036.31266     0   2   2   2  1 f  1.668E-04   2
 38 1   6036.55174     3   3   1   0  1 f  1.872E-04   1
 38 1   6171.61301     4   1   1   0  1 f  1.668E-04   2
 38 1   6280.40154     2   5   1   0  1 f  1.328E-04   3
 38 1   6291.26449     1   4   2   1  1 f  2.368E-04   2
 38 1   6586.41845     0   3   3   2  1 f  2.787E-04   1
 38 1   6718.16316     1   1   1   2  1 f  1.668E-04   2
 38 1   6983.81738     1   5   1   1  1 f  1.668E-04   4
 38 1   7100.58021     3   1   1   1  1 f  1.668E-04   2
 38 1   7432.03131     5   1   1   0  1 f  1.668E-04   2
 38 1   7533.80066     4   3   1   0  1 f  1.668E-04   4
 38 1   7589.08092     0   1   1   3  1 f  1.668E-04   6
 38 1   7656.24307     0   5   1   2  1 f  1.871E-04   1
 38 1   8128.19511     4   4   2   0  1 f  2.978E-04   1
 38 1   8332.61770     4   1   1   1  1 f  1.871E-04   1
 38 1   8795.04297     1   1   1   3  1 f  1.693E-04   3
 38 1   9153.43143     3   1   1   2  1 f  1.873E-04   1
 38 1   9662.30155     0   1   1   4  1 f  1.670E-04   4
 38 2    620.54345     0   0   0   0  2 e  1.276E-04 164
 38 2   1196.16059     0   1   1   0  2 e  1.554E-04 108
 38 2   1766.05391     0   2   0   0  2 e  1.308E-04  34
 38 2   1773.31505     0   2   2   0  2 e  1.979E-04  31
 38 2   1898.15126     1   0   0   0  2 e  1.330E-04  30
 38 2   2335.33268     0   3   1   0  2 e  3.170E-04   8
 38 2   2349.68733     0   3   3   0  2 e  9.123E-04   3
 38 2   2478.20002     1   1   1   0  2 e  1.703E-04  15
 38 2   2793.27000     0   0   0   1  2 e  1.299E-04  14
 38 2   2900.64149     0   4   0   0  2 e  1.512E-04   4
 38 2   2908.02088     0   4   2   0  2 e  3.108E-04   3
 38 2   3050.34465     1   2   0   0  2 e  1.893E-04   8
 38 2   3059.27947     1   2   2   0  2 e  1.684E-04  10
 38 2   3167.50069     2   0   0   0  2 e  1.338E-04   9
 38 2   3355.46001     0   1   1   1  2 e  1.700E-04   9
 38 2   3465.01122     0   5   1   0  2 e  1.853E-04   1
 38 2   3621.83114     1   3   1   0  2 e  2.459E-04   5
 38 2   3639.00176     1   3   3   0  2 e  3.028E-04   1
 38 2   3752.31555     2   1   1   0  2 e  1.524E-04   8
 38 2   3912.36208     0   2   0   1  2 e  1.325E-04   8
 38 2   3919.26786     0   2   2   1  2 e  1.625E-04   9
 38 2   4026.43067     0   6   0   0  2 e  2.728E-04   1
 38 2   4045.04945     1   0   0   1  2 e  1.295E-04   9
 38 2   4188.20889     1   4   0   0  2 e  6.178E-04   3
 38 2   4326.13280     1   4   0   0  2 e  1.459E-04   9
 38 2   4337.45091     2   2   2   0  2 e  1.869E-04   3
 38 2   4428.95591     3   0   0   0  2 e  1.562E-04   6
 38 2   4468.73654     0   3   1   1  2 e  1.526E-04   7
 38 2   4482.39713     0   3   3   1  2 e  2.706E-04   4
 38 2   4611.71777     1   1   1   1  2 e  1.451E-04   8
 38 2   4753.57832     2   3   1   0  2 e  1.813E-04   1
 38 2   4899.65884     1   5   1   0  2 e  1.444E-04   3
 38 2   4937.28682     0   0   0   2  2 e  1.549E-04   9
 38 2   5018.87387     3   1   1   0  2 e  1.697E-04   5
 38 2   5021.47761     0   4   0   1  2 e  3.645E-04   4
 38 2   5028.53758     0   4   2   1  2 e  4.041E-04   2
 38 2   5170.97449     1   2   0   1  2 e  1.389E-04  12
 38 2   5179.51953     1   2   2   1  2 e  1.553E-04   3
 38 2   5287.93423     2   0   0   1  2 e  1.590E-04   7
 38 2   5315.26496     0   8   0   0  2 e  1.294E-04   1
 38 2   5466.66606     3   2   0   0  2 e  1.484E-04   6
 38 2   5476.78986     0   8   2   0  2 e  2.860E-04   1
 38 2   5486.04961     0   1   1   2  2 e  1.400E-04   6
 38 2   5573.38062     0   5   1   1  2 e  6.472E-04   1
 38 2   5593.28072     2   4   0   0  2 e  1.484E-04   6
 38 2   5608.12619     3   2   2   0  2 e  2.265E-04   2
 38 2   5683.11747     4   0   0   0  2 e  1.469E-04   7
 38 2   5729.65614     1   3   1   1  2 e  3.561E-04   2
 38 2   5859.42728     2   1   1   1  2 e  2.207E-04   3
 38 2   6029.95697     0   2   0   2  2 e  1.638E-04   4
 38 2   6032.76739     3   3   1   0  2 e  1.633E-04   2
 38 2   6036.51400     0   2   2   2  2 e  1.553E-04   3
 38 2   6163.54985     1   0   0   2  2 e  1.746E-04   3
 38 2   6168.72929     4   1   1   0  2 e  1.633E-04   2
 38 2   6278.35518     2   5   1   0  2 e  7.044E-04   3
 38 2   6283.56965     1   4   0   1  2 e  1.638E-04   4
 38 2   6291.79974     1   4   2   1  2 e  2.265E-04   2
 38 2   6420.44344     1   4   0   1  2 e  6.550E-04   4
 38 2   6522.22125     3   0   0   1  2 e  1.593E-04   5
 38 2   6586.40679     0   3   3   2  2 e  2.861E-04   1
 38 2   6716.90344     1   1   1   2  2 e  1.457E-04   3
 38 2   6735.79319     4   2   0   0  2 e  1.625E-04   4
 38 2   6748.00163     4   2   2   0  2 e  3.028E-04   1
 38 2   6851.40247     5   0   0   0  2 e  1.294E-04   3
 38 2   6930.94132     2   6   0   0  2 e  1.563E-04   6
 38 2   6981.24259     1   5   1   1  2 e  1.633E-04   4
 38 2   7052.60746     0   0   0   3  2 e  1.297E-04   6
 38 2   7098.91099     3   1   1   1  2 e  1.633E-04   2
 38 2   7263.32618     1   2   0   2  2 e  1.302E-04   4
 38 2   7380.38812     2   0   0   2  2 e  1.688E-04   5
 38 2   7428.89722     5   1   1   0  2 e  1.814E-04   1
 38 2   7531.31909     4   3   1   0  2 e  1.633E-04   4
 38 2   7587.94572     0   1   1   3  2 e  1.633E-04   6
 38 2   7660.53985     1   6   0   1  2 e  1.297E-04   2
 38 2   7748.48639     4   0   0   1  2 e  1.297E-04   4
 38 2   7995.23658     5   2   0   0  2 e  1.295E-04   1
 38 2   8099.87004     6   0   0   0  2 e  1.301E-04   4
 38 2   8118.85815     0   2   0   3  2 e  1.408E-04   6
 38 2   8125.07414     0   2   2   3  2 e  2.266E-04   2
 38 2   8173.74762     5   2   0   0  2 e  1.332E-04   4
 38 2   8253.69842     1   0   0   3  2 e  1.310E-04   5
 38 2   8330.63765     4   1   1   1  2 e  1.852E-04   1
 38 2   8487.07374     2   2   0   2  2 e  1.343E-04   1
 38 2   8588.08508     3   0   0   2  2 e  1.292E-04   3
 38 2   8793.81530     1   1   1   3  2 e  1.763E-04   3
 38 2   9139.26198     0   0   0   4  2 e  1.299E-04   6
 38 2   9151.81790     3   1   1   2  2 e  1.816E-04   1
 38 2   9444.92264     2   0   0   3  2 e  1.344E-04   1
 38 2   9661.18468     0   1   1   4  2 e  1.634E-04   4
 39 1    653.18214     0   0   0   0  2 e  1.322E-04 154
 39 1   1228.80872     0   1   1   0  2 e  1.627E-04  99
 39 1   1798.74382     0   2   0   0  2 e  1.374E-04  33
 39 1   1806.05493     0   2   2   0  2 e  2.193E-04  28
 39 1   1930.64556     1   0   0   0  2 e  1.317E-04  34
 39 1   2368.00639     0   3   1   0  2 e  4.634E-04   5
 39 1   2382.45152     0   3   3   0  2 e  5.250E-04   3
 39 1   2510.70548     1   1   1   0  2 e  1.593E-04  15
 39 1   2825.64938     0   0   0   1  2 e  1.301E-04  11
 39 1   2933.35227     0   4   0   0  2 e  4.145E-04   3
 39 1   2940.84496     0   4   2   0  2 e  3.198E-04   3
 39 1   3082.89328     1   2   0   0  2 e  1.337E-04  11
 39 1   3091.88183     1   2   2   0  2 e  1.580E-04   9
 39 1   3199.85310     2   0   0   0  2 e  1.298E-04  13
 39 1   3387.85214     0   1   1   1  2 e  1.691E-04   8
 39 1   3497.69825     0   5   1   0  2 e  1.614E-04   2
 39 1   3654.35866     1   3   1   0  2 e  1.821E-04   4
 39 1   3671.63400     1   3   3   0  2 e  6.055E-04   2
 39 1   3784.68012     2   1   1   0  2 e  1.494E-04   8
 39 1   3944.79880     0   2   0   1  2 e  1.346E-04   8
 39 1   3951.75436     0   2   2   1  2 e  1.551E-04   9
 39 1   4077.28360     1   0   0   1  2 e  1.338E-04   7
 39 1   4220.77537     1   4   0   0  2 e  2.829E-04   3
 39 1   4358.53983     1   4   0   0  2 e  1.413E-04  10
 39 1   4369.92100     2   2   2   0  2 e  1.704E-04   3
 39 1   4461.17093     3   0   0   0  2 e  1.556E-04   5
 39 1   4501.16203     0   3   1   1  2 e  1.586E-04   6
 39 1   4514.91296     0   3   3   1  2 e  3.520E-04   4
 39 1   4643.96718     1   1   1   1  2 e  1.527E-04   8
 39 1   4786.11319     2   3   1   0  2 e  1.614E-04   2
 39 1   4932.03749     1   5   1   0  2 e  1.614E-04   2
 39 1   4969.40635     0   0   0   2  2 e  1.726E-04  10
 39 1   5051.10389     3   1   1   0  2 e  1.548E-04   4
 39 1   5053.94094     0   4   0   1  2 e  1.694E-04   4
 39 1   5061.11280     0   4   2   1  2 e  3.250E-04   3
 39 1   5203.26952     1   2   0   1  2 e  1.488E-04   8
 39 1   5211.86779     1   2   2   1  2 e  1.828E-04   4
 39 1   5320.02590     2   0   0   1  2 e  1.440E-04   8
 39 1   5347.82895     0   8   0   0  2 e  1.320E-04   1
 39 1   5499.08697     3   2   0   0  2 e  1.509E-04   6
 39 1   5509.32945     0   8   2   0  2 e  2.229E-04   2
 39 1   5518.18500     0   1   1   2  2 e  1.388E-04   5
 39 1   5605.82709     0   5   1   1  2 e  2.341E-04   4
 39 1   5625.54436     2   4   0   0  2 e  1.870E-04   3
 39 1   5640.46635     3   2   2   0  2 e  2.229E-04   2
 39 1   5715.20751     4   0   0   0  2 e  1.619E-04   6
 39 1   5761.93644     1   3   1   1  2 e  2.341E-04   4
 39 1   5891.53666     2   1   1   1  2 e  1.733E-04   3
 39 1   6062.13894     0   2   0   2  2 e  1.483E-04   6
 39 1   6065.14559     3   3   1   0  2 e  1.614E-04   2
 39 1   6068.74574     0   2   2   2  2 e  1.550E-04   3
 39 1   6195.52369     1   0   0   2  2 e  1.587E-04   4
 39 1   6200.95969     4   1   1   0  2 e  1.614E-04   2
 39 1   6310.45645     2   5   1   0  2 e  8.545E-04   3
 39 1   6315.89039     1   4   0   1  2 e  1.887E-04   2
 39 1   6324.23165     1   4   2   1  2 e  2.229E-04   2
 39 1   6452.59789     1   4   0   1  2 e  4.981E-04   6
 39 1   6554.17557     3   0   0   1  2 e  1.469E-04   6
 39 1   6748.89744     1   1   1   2  2 e  1.614E-04   2
 39 1   6768.06601     4   2   0   0  2 e  1.300E-04   3
 39 1   6883.51764     5   0   0   0  2 e  1.301E-04   4
 39 1   6903.85045     3   4   2   0  2 e  1.320E-04   1
 39 1   6962.92442     2   6   0   0  2 e  1.554E-04   5
 39 1   7013.37632     1   5   1   1  2 e  1.646E-04   3
 39 1   7084.46636     0   0   0   3  2 e  1.301E-04   6
 39 1   7130.88549     3   1   1   1  2 e  1.615E-04   2
 39 1   7295.36500     1   2   0   2  2 e  1.300E-04   4
 39 1   7412.22060     2   0   0   2  2 e  1.530E-04   6
 39 1   7460.97589     5   1   1   0  2 e  1.753E-04   1
 39 1   7563.30069     4   3   1   0  2 e  1.670E-04   3
 39 1   7619.82315     0   1   1   3  2 e  1.615E-04   4
 39 1   7692.55050     1   6   0   1  2 e  4.734E-04   4
 39 1   7780.31434     4   0   0   1  2 e  1.301E-04   3
 39 1   8131.82953     6   0   0   0  2 e  1.326E-04   3
 39 1   8150.78514     0   2   0   3  2 e  1.505E-04   5
 39 1   8157.05080     0   2   2   3  2 e  2.229E-04   2
 39 1   8160.33756     4   4   2   0  2 e  3.068E-04   1
 39 1   8205.65169     5   2   0   0  2 e  1.368E-04   3
 39 1   8285.41133     1   0   0   3  2 e  1.321E-04   5
 39 1   8362.48690     4   1   1   1  2 e  1.754E-04   2
 39 1   8518.97907     2   2   0   2  2 e  1.342E-04   1
 39 1   8619.77869     3   0   0   2  2 e  1.301E-04   3
 39 1   8681.35968     0   3   1   3  2 e  4.616E-04   1
 39 1   8693.74933     0   3   3   3  2 e  1.124E-03   1
 39 1   8825.55102     1   1   1   3  2 e  1.616E-04   4
 39 1   8999.49723     5   0   0   1  2 e  1.343E-04   1
 39 1   9170.85967     0   0   0   4  2 e  1.304E-04   4
 39 1   9183.53717     3   1   1   2  2 e  1.820E-04   1
 39 1   9476.48957     2   0   0   3  2 e  1.344E-04   1
 39 1   9692.80581     0   1   1   4  2 e  1.755E-04   2
 39 2   1230.06964     0   1   1   0  1 f  1.667E-04  93
 39 2   1805.84311     0   2   2   0  1 f  2.294E-04  31
 39 2   2370.42405     0   3   1   0  1 f  4.937E-04   4
 39 2   2382.46478     0   3   3   0  1 f  7.578E-04   4
 39 2   2512.09989     1   1   1   0  1 f  1.880E-04  12
 39 2   3091.68108     1   2   2   0  1 f  1.884E-04   8
 39 2   3389.08842     0   1   1   1  1 f  1.904E-04   6
 39 2   3501.20122     0   5   1   0  1 f  2.010E-04   1
 39 2   3656.95335     1   3   1   0  1 f  2.673E-04   5
 39 2   3671.64476     1   3   3   0  1 f  1.360E-03   1
 39 2   3786.25362     2   1   1   0  1 f  1.637E-04   6
 39 2   3951.53854     0   2   2   1  1 f  1.787E-04   6
 39 2   4066.05521     0   6   2   0  1 f  2.864E-04   1
 39 2   4228.86369     1   4   2   0  1 f  2.399E-04   2
 39 2   4369.73417     2   2   2   0  1 f  1.761E-04   3
 39 2   4503.52648     0   3   1   1  1 f  1.604E-04   7
 39 2   4514.92975     0   3   3   1  1 f  5.039E-04   3
 39 2   4645.32480     1   1   1   1  1 f  1.540E-04   8
 39 2   4789.83820     2   3   1   0  1 f  1.769E-04   2
 39 2   4934.83850     1   5   1   0  1 f  1.769E-04   2
 39 2   5052.92291     3   1   1   0  1 f  1.728E-04   5
 39 2   5060.48715     0   4   2   1  1 f  2.399E-04   2
 39 2   5211.66850     1   2   2   1  1 f  1.683E-04   4
 39 2   5508.75746     0   8   2   0  1 f  2.864E-04   1
 39 2   5519.39847     0   1   1   2  1 f  1.552E-04   4
 39 2   5609.24415     0   5   1   1  1 f  7.890E-04   1
 39 2   5640.30772     3   2   2   0  1 f  2.399E-04   2
 39 2   5764.45869     1   3   1   1  1 f  3.996E-04   3
 39 2   5893.06048     2   1   1   1  1 f  1.870E-04   3
 39 2   6068.52590     0   2   2   2  1 f  1.770E-04   2
 39 2   6069.12260     3   3   1   0  1 f  1.770E-04   2
 39 2   6203.99415     4   1   1   0  1 f  1.770E-04   2
 39 2   6312.61274     4   1   1   0  1 f  1.559E-04   4
 39 2   6323.64462     1   4   2   1  1 f  2.399E-04   2
 39 2   6750.22150     1   1   1   2  1 f  1.770E-04   2
 39 2   7016.08317     1   5   1   1  1 f  2.010E-04   1
 39 2   7132.64083     3   1   1   1  1 f  1.921E-04   2
 39 2   7464.27715     5   1   1   0  1 f  1.770E-04   2
 39 2   7565.91593     4   3   1   0  1 f  1.770E-04   4
 39 2   7621.01936     0   1   1   3  1 f  1.809E-04   3
 39 2   8160.29166     4   4   2   0  1 f  2.865E-04   1
 39 2   8364.57346     4   1   1   1  1 f  1.922E-04   1
 39 2   8693.75946     0   3   3   3  1 f  1.360E-03   1
 39 2   8826.84513     1   1   1   3  1 f  1.810E-04   3
 39 2   9693.98004     0   1   1   4  1 f  1.772E-04   4
 40 1   1263.61717     0   1   1   0  1 f  1.753E-04  83
 40 1   1839.39966     0   2   2   0  1 f  2.235E-04  30
 40 1   2404.05463     0   3   1   0  1 f  5.377E-04   4
 40 1   2416.07290     0   3   3   0  1 f  1.133E-03   3
 40 1   2545.50802     1   1   1   0  1 f  1.784E-04  12
 40 1   3125.09762     1   2   2   0  1 f  1.887E-04   7
 40 1   3422.37231     0   1   1   1  1 f  1.888E-04   6
 40 1   3534.89361     0   5   1   0  1 f  1.872E-04   1
 40 1   3690.44376     1   3   1   0  1 f  2.878E-04   3
 40 1   3705.11217     1   3   3   0  1 f  9.275E-04   1
 40 1   3819.52794     2   1   1   0  1 f  1.639E-04   6
 40 1   3984.83480     0   2   2   1  1 f  1.964E-04   5
 40 1   4262.32036     1   4   2   0  1 f  2.468E-04   2
 40 1   4403.01639     2   2   2   0  1 f  1.648E-04   2
 40 1   4536.90012     0   3   1   1  1 f  1.747E-04   5
 40 1   4548.28058     0   3   3   1  1 f  2.468E-04   2
 40 1   4678.46886     1   1   1   1  1 f  1.571E-04   8
 40 1   4823.38717     2   3   1   0  1 f  1.742E-04   2
 40 1   4968.18807     1   5   1   0  1 f  1.742E-04   2
 40 1   5086.07090     3   1   1   0  1 f  1.519E-04   3
 40 1   5093.83832     0   4   2   1  1 f  2.468E-04   2
 40 1   5244.82526     1   2   2   1  1 f  1.797E-04   4
 40 1   5542.07149     0   8   2   0  1 f  2.468E-04   2
 40 1   5552.41786     0   1   1   2  1 f  1.547E-04   5
 40 1   5642.68540     0   5   1   1  1 f  8.030E-04   1
 40 1   5673.46061     3   2   2   0  1 f  2.977E-04   1
 40 1   5797.69094     1   3   1   1  1 f  4.060E-04   2
 40 1   5926.06986     2   1   1   1  1 f  1.852E-04   4
 40 1   6101.56107     0   2   2   2  1 f  1.616E-04   3
 40 1   6102.52639     3   3   1   0  1 f  2.020E-04   1
 40 1   6237.20399     4   1   1   0  1 f  2.020E-04   1
 40 1   6345.64757     2   5   1   0  1 f  1.640E-03   3
 40 1   6356.85021     1   4   2   1  1 f  2.977E-04   1
 40 1   6651.78036     0   3   3   2  1 f  3.067E-04   1
 40 1   6783.10047     1   1   1   2  1 f  1.742E-04   2
 40 1   7049.17644     1   5   1   1  1 f  1.793E-04   3
 40 1   7165.52654     3   1   1   1  1 f  1.872E-04   1
 40 1   7598.85456     4   3   1   0  1 f  1.888E-04   3
 40 1   7653.77434     0   1   1   3  1 f  1.794E-04   3
 40 1   7721.79364     0   5   1   2  1 f  1.872E-04   1
 40 1   8193.21309     4   4   2   0  1 f  2.469E-04   2
 40 1   8726.59278     0   3   3   3  1 f  9.275E-04   1
 40 1   8859.45847     1   1   1   3  1 f  1.740E-04   3
 40 1   9726.47018     0   1   1   4  1 f  1.744E-04   4
 40 2    686.65557     0   0   0   0  2 e  1.322E-04 154
 40 2   1262.29159     0   1   1   0  2 e  1.620E-04  93
 40 2   1832.26873     0   2   0   0  2 e  1.352E-04  23
 40 2   1839.63256     0   2   2   0  2 e  2.138E-04  26
 40 2   1963.97086     1   0   0   0  2 e  1.375E-04  33
 40 2   2401.51754     0   3   1   0  2 e  2.942E-04   4
 40 2   2416.05611     0   3   3   0  2 e  9.105E-04   3
 40 2   2544.04166     1   1   1   0  2 e  1.698E-04  15
 40 2   2858.85669     0   0   0   1  2 e  1.351E-04  11
 40 2   2966.89687     0   4   0   0  2 e  2.150E-04   2
 40 2   2974.50850     0   4   2   0  2 e  3.540E-04   2
 40 2   3116.27317     1   2   0   0  2 e  1.923E-04   9
 40 2   3125.31868     1   2   2   0  2 e  1.748E-04  10
 40 2   3233.03277     2   0   0   0  2 e  1.338E-04  11
 40 2   3421.07267     0   1   1   1  2 e  1.663E-04  10
 40 2   3531.21994     0   5   1   0  2 e  1.712E-04   2
 40 2   3687.71768     1   3   1   0  2 e  2.513E-04   5
 40 2   3705.09905     1   3   3   0  2 e  4.341E-04   2
 40 2   3817.87270     2   1   1   0  2 e  1.571E-04   8
 40 2   3978.06362     0   2   0   1  2 e  1.387E-04   7
 40 2   3985.07216     0   2   2   1  2 e  1.692E-04   7
 40 2   4092.68948     0   6   0   0  2 e  2.728E-04   1
 40 2   4110.34221     1   0   0   1  2 e  1.395E-04   8
 40 2   4254.17205     2   2   0   0  2 e  3.291E-04   4
 40 2   4391.77488     1   4   0   0  2 e  1.501E-04   7
 40 2   4403.22031     2   2   2   0  2 e  1.766E-04   3
 40 2   4494.21136     3   0   0   0  2 e  1.625E-04   5
 40 2   4534.41583     0   3   1   1  2 e  1.543E-04   6
 40 2   4548.26041     0   3   3   1  2 e  3.673E-04   4
 40 2   4677.04137     1   1   1   1  2 e  1.505E-04   9
 40 2   4819.47873     2   3   1   0  2 e  1.712E-04   2
 40 2   4965.24428     1   5   1   0  2 e  1.458E-04   2
 40 2   5002.34669     0   0   0   2  2 e  1.594E-04   6
 40 2   5084.15743     3   1   1   0  2 e  1.636E-04   4
 40 2   5087.23290     0   4   0   1  2 e  2.563E-04   5
 40 2   5094.52396     0   4   2   1  2 e  3.289E-04   3
 40 2   5236.39005     1   2   0   1  2 e  1.452E-04   7
 40 2   5245.04479     1   2   2   1  2 e  2.497E-04   3
 40 2   5352.93819     2   0   0   1  2 e  1.524E-04   7
 40 2   5381.21914     0   8   0   0  2 e  1.340E-04   1
 40 2   5532.33356     3   2   0   0  2 e  1.534E-04   5
 40 2   5542.69713     0   8   2   0  2 e  3.028E-04   1
 40 2   5551.14244     0   1   1   2  2 e  1.448E-04   5
 40 2   5639.09995     0   5   1   1  2 e  3.741E-04   3
 40 2   5658.63138     2   4   0   0  2 e  1.601E-04   5
 40 2   5673.63550     3   2   2   0  2 e  2.426E-04   2
 40 2   5748.11806     4   0   0   0  2 e  1.517E-04   6
 40 2   5795.04108     1   3   1   1  2 e  1.712E-04   2
 40 2   5924.46744     2   1   1   1  2 e  1.849E-04   3
 40 2   6095.14322     0   2   0   2  2 e  1.470E-04   6
 40 2   6098.35153     3   3   1   0  2 e  1.712E-04   2
 40 2   6101.80462     0   2   2   2  2 e  1.814E-04   1
 40 2   6228.31504     1   0   0   2  2 e  1.658E-04   4
 40 2   6234.01413     4   1   1   0  2 e  1.712E-04   2
 40 2   6343.37770     2   5   1   0  2 e  3.175E-04   3
 40 2   6349.03492     1   4   0   1  2 e  1.715E-04   3
 40 2   6357.49565     1   4   2   1  2 e  2.426E-04   2
 40 2   6485.57296     1   4   0   1  2 e  6.558E-04   6
 40 2   6586.94797     3   0   0   1  2 e  2.797E-04   6
 40 2   6651.76056     0   3   3   2  2 e  2.864E-04   1
 40 2   6781.70878     1   1   1   2  2 e  1.712E-04   2
 40 2   6801.16054     4   2   0   0  2 e  1.341E-04   1
 40 2   6916.45290     5   0   0   0  2 e  1.768E-04   3
 40 2   6995.72506     2   6   0   0  2 e  1.341E-04   4
 40 2   7046.33140     1   5   1   1  2 e  1.651E-04   2
 40 2   7117.13929     0   0   0   3  2 e  1.397E-04   3
 40 2   7163.67753     3   1   1   1  2 e  1.712E-04   2
 40 2   7178.86339     0   4   0   2  2 e  1.397E-04   1
 40 2   7328.22636     1   2   0   2  2 e  1.341E-04   2
 40 2   7444.86678     2   0   0   2  2 e  1.694E-04   6
 40 2   7493.87683     5   1   1   0  2 e  1.712E-04   2
 40 2   7596.09877     4   3   1   0  2 e  1.712E-04   4
 40 2   7652.51709     0   1   1   3  2 e  1.708E-04   4
 40 2   7725.37876     1   6   0   1  2 e  1.341E-04   2
 40 2   7812.95579     4   0   0   1  2 e  1.354E-04   3
 40 2   8164.60375     6   0   0   0  2 e  1.398E-04   2
 40 2   8183.52723     0   2   0   3  2 e  1.546E-04   5
 40 2   8189.84693     0   2   2   3  2 e  3.028E-04   1
 40 2   8193.26393     4   4   2   0  2 e  3.028E-04   1
 40 2   8238.37353     5   2   0   0  2 e  2.165E-04   2
 40 2   8317.93443     1   0   0   3  2 e  1.344E-04   6
 40 2   8551.69359     2   2   0   2  2 e  1.399E-04   1
 40 2   8652.28256     3   0   0   2  2 e  1.343E-04   4
 40 2   8726.57952     0   3   3   3  2 e  7.525E-04   1
 40 2   8858.09765     1   1   1   3  2 e  1.909E-04   1
 40 2   9203.26414     0   0   0   4  2 e  1.343E-04   6
 40 2   9391.83928     1   2   0   3  2 e  2.710E-04   1
 40 2   9508.86689     2   0   0   3  2 e  1.400E-04   1
 40 2   9725.23500     0   1   1   4  2 e  1.714E-04   4
 40 2  10249.24933     0   2   2   4  2 e  2.866E-04   1
 41 1    720.96339     0   0   0   0  2 e  1.380E-04 155
 41 1   1296.60935     0   1   1   0  2 e  1.604E-04  86
 41 1   1866.62850     0   2   0   0  2 e  1.362E-04  23
 41 1   1874.04876     0   2   2   0  2 e  2.652E-04  25
 41 1   1998.12697     1   0   0   0  2 e  1.439E-04  31
 41 1   2435.86176     0   3   1   0  2 e  3.963E-04   4
 41 1   2450.49846     0   3   3   0  2 e  6.395E-04   1
 41 1   2578.20943     1   1   1   0  2 e  1.838E-04  12
 41 1   2892.89197     0   0   0   1  2 e  1.338E-04   9
 41 1   3001.27664     0   4   0   0  2 e  3.152E-04   3
 41 1   3009.01390     0   4   2   0  2 e  2.964E-04   3
 41 1   3150.48405     1   2   0   0  2 e  1.406E-04   9
 41 1   3159.59021     1   2   2   0  2 e  1.884E-04  11
 41 1   3267.03957     2   0   0   0  2 e  2.069E-04   7
 41 1   3455.12121     0   1   1   1  2 e  1.644E-04   9
 41 1   3565.57656     0   5   1   0  2 e  1.691E-04   2
 41 1   3721.90770     1   3   1   0  2 e  2.201E-04   5
 41 1   3739.40001     1   3   3   0  2 e  1.100E-03   1
 41 1   3851.89331     2   1   1   0  2 e  1.530E-04   8
 41 1   4012.15701     0   2   0   1  2 e  1.480E-04   7
 41 1   4019.22168     0   2   2   1  2 e  1.618E-04   8
 41 1   4144.22527     1   0   0   1  2 e  1.415E-04   8
 41 1   4288.39907     2   2   0   0  2 e  2.771E-04   4
 41 1   4425.83661     1   4   0   0  2 e  1.588E-04   9
 41 1   4437.35154     2   2   2   0  2 e  1.981E-04   3
 41 1   4528.07513     3   0   0   0  2 e  1.921E-04   5
 41 1   4568.49947     0   3   1   1  2 e  1.547E-04   7
 41 1   4582.43867     0   3   3   1  2 e  8.027E-04   2
 41 1   4710.93979     1   1   1   1  2 e  1.518E-04   9
 41 1   4853.67310     2   3   1   0  2 e  1.691E-04   2
 41 1   4999.27930     1   5   1   0  2 e  1.691E-04   2
 41 1   5036.10856     0   0   0   2  2 e  1.679E-04   7
 41 1   5118.03489     3   1   1   0  2 e  1.494E-04   3
 41 1   5121.35271     0   4   0   1  2 e  4.095E-04   4
 41 1   5128.76902     0   4   2   1  2 e  4.334E-04   2
 41 1   5270.33458     1   2   0   1  2 e  2.145E-04  11
 41 1   5279.05042     1   2   2   1  2 e  1.983E-04   4
 41 1   5386.67105     2   0   0   1  2 e  1.638E-04   7
 41 1   5415.43997     0   8   0   0  2 e  1.340E-04   1
 41 1   5566.40694     3   2   0   0  2 e  1.597E-04   5
 41 1   5576.90152     0   8   2   0  2 e  2.343E-04   2
 41 1   5584.92112     0   1   1   2  2 e  1.446E-04   5
 41 1   5673.20242     0   5   1   1  2 e  2.256E-04   3
 41 1   5692.54274     2   4   0   0  2 e  1.597E-04   5
 41 1   5707.63237     3   2   2   0  2 e  2.343E-04   2
 41 1   5781.84939     4   0   0   0  2 e  1.716E-04   4
 41 1   5828.97000     1   3   1   1  2 e  1.691E-04   2
 41 1   5958.21892     2   1   1   1  2 e  1.771E-04   4
 41 1   6128.96912     0   2   0   2  2 e  1.480E-04   7
 41 1   6132.38445     3   3   1   0  2 e  1.691E-04   2
 41 1   6135.68411     0   2   2   2  2 e  1.919E-04   1
 41 1   6261.92412     1   0   0   2  2 e  1.862E-04   5
 41 1   6267.89191     4   1   1   0  2 e  1.919E-04   1
 41 1   6377.12130     2   5   1   0  2 e  1.691E-04   2
 41 1   6383.00421     1   4   0   1  2 e  1.949E-04   2
 41 1   6391.58827     1   4   2   1  2 e  2.343E-04   2
 41 1   6519.36960     1   4   0   1  2 e  3.842E-04   8
 41 1   6620.53624     3   0   0   1  2 e  1.701E-04   6
 41 1   6815.33825     1   1   1   2  2 e  1.691E-04   2
 41 1   6835.07743     4   2   0   0  2 e  1.348E-04   2
 41 1   6950.20853     5   0   0   0  2 e  1.757E-04   5
 41 1   7029.34539     2   6   0   0  2 e  1.348E-04   4
 41 1   7080.10433     1   5   1   1  2 e  1.730E-04   3
 41 1   7150.62514     0   0   0   3  2 e  1.375E-04   5
 41 1   7197.28763     3   1   1   1  2 e  1.730E-04   3
 41 1   7361.90567     1   2   0   2  2 e  1.341E-04   1
 41 1   7478.32322     2   0   0   2  2 e  1.417E-04   3
 41 1   7527.59610     5   1   1   0  2 e  1.691E-04   2
 41 1   7629.71551     4   3   1   0  2 e  1.691E-04   4
 41 1   7686.02380     0   1   1   3  2 e  1.730E-04   3
 41 1   7759.02436     1   6   0   1  2 e  9.007E-04   3
 41 1   7846.41551     4   0   0   1  2 e  1.418E-04   2
 41 1   8198.19587     6   0   0   0  2 e  1.349E-04   4
 41 1   8217.08358     0   2   0   3  2 e  1.544E-04   6
 41 1   8223.46209     0   2   2   3  2 e  2.873E-04   1
 41 1   8227.00356     4   4   2   0  2 e  3.068E-04   1
 41 1   8351.26921     1   0   0   3  2 e  1.361E-04   6
 41 1   8428.62969     4   1   1   1  2 e  1.819E-04   1
 41 1   8685.59565     3   0   0   2  2 e  1.349E-04   4
 41 1   8760.22911     0   3   3   3  2 e  1.100E-03   1
 41 1   8891.46090     1   1   1   3  2 e  1.820E-04   2
 41 1   9065.38965     5   0   0   1  2 e  1.419E-04   1
 41 1   9236.47764     0   0   0   4  2 e  1.350E-04   6
 41 1   9249.40879     3   1   1   2  2 e  1.920E-04   1
 41 1   9425.24317     1   2   0   3  2 e  1.012E-03   1
 41 1   9758.47397     0   1   1   4  2 e  1.731E-04   3
 41 2   1298.00119     0   1   1   0  1 f  1.766E-04  85
 41 2   1873.79207     0   2   2   0  1 f  2.200E-04  23
 41 2   2438.52438     0   3   1   0  1 f  6.012E-04   3
 41 2   2579.74886     1   1   1   0  1 f  1.911E-04  11
 41 2   3159.34738     1   2   2   0  1 f  1.850E-04   8
 41 2   3456.48565     0   1   1   1  1 f  1.909E-04   6
 41 2   3569.42533     0   5   1   0  1 f  2.010E-04   1
 41 2   3724.76786     1   3   1   0  1 f  2.483E-04   4
 41 2   3739.41680     1   3   3   0  1 f  1.340E-03   1
 41 2   3853.63202     2   1   1   0  1 f  1.670E-04   7
 41 2   4018.96179     0   2   2   1  1 f  1.895E-04   6
 41 2   4296.61573     1   4   2   0  1 f  2.864E-04   1
 41 2   4437.12756     2   2   2   0  1 f  1.792E-04   3
 41 2   4571.10424     0   3   1   1  1 f  1.694E-04   6
 41 2   4582.46081     0   3   3   1  1 f  3.795E-04   4
 41 2   4712.43869     1   1   1   1  1 f  1.553E-04   9
 41 2   4857.77124     2   3   1   0  1 f  1.819E-04   2
 41 2   5002.36834     1   5   1   0  1 f  1.819E-04   2
 41 2   5120.04539     3   1   1   0  1 f  1.876E-04   3
 41 2   5128.02068     0   4   2   1  1 f  2.806E-04   1
 41 2   5278.80859     1   2   2   1  1 f  1.775E-04   6
 41 2   5576.21490     0   8   2   0  1 f  2.385E-04   2
 41 2   5586.26003     0   1   1   2  1 f  1.609E-04   5
 41 2   5707.43955     3   2   2   0  1 f  2.385E-04   2
 41 2   5831.75092     1   3   1   1  1 f  2.562E-04   3
 41 2   5959.90254     2   1   1   1  1 f  1.819E-04   2
 41 2   6135.42013     0   2   2   2  1 f  1.728E-04   2
 41 2   6136.76161     3   3   1   0  1 f  2.056E-04   1
 41 2   6271.24004     4   1   1   0  1 f  1.819E-04   2
 41 2   6379.50684     4   1   1   0  1 f  1.876E-04   3
 41 2   6390.88550     1   4   2   1  1 f  2.385E-04   2
 41 2   6816.79734     1   1   1   2  1 f  1.819E-04   2
 41 2   7083.09284     1   5   1   1  1 f  1.819E-04   2
 41 2   7199.23030     3   1   1   1  1 f  1.853E-04   3
 41 2   7531.23804     5   1   1   0  1 f  1.819E-04   2
 41 2   7632.61617     4   3   1   0  1 f  2.011E-04   1
 41 2   7687.34320     0   1   1   3  1 f  1.853E-04   3
 41 2   8226.95366     4   4   2   0  1 f  2.865E-04   1
 41 2   8760.24590     0   3   3   3  1 f  1.340E-03   1
 41 2   8892.88534     1   1   1   3  1 f  1.820E-04   2
 41 2   9759.76878     0   1   1   4  1 f  2.058E-04   2
 41 2  10282.31292     0   2   2   4  1 f  2.807E-04   1
 42 1   1333.22101     0   1   1   0  1 f  1.773E-04  78
 42 1   1909.02125     0   2   2   0  1 f  2.175E-04  24
 42 1   2473.83076     0   3   1   0  1 f  3.720E-04   3
 42 1   2485.80017     0   3   3   0  1 f  9.775E-04   2
 42 1   2614.82253     1   1   1   0  1 f  1.769E-04  10
 42 1   3194.43011     1   2   2   0  1 f  2.011E-04   8
 42 1   3491.42881     0   1   1   1  1 f  1.879E-04   7
 42 1   3604.79445     0   5   1   0  1 f  2.020E-04   1
 42 1   3759.92621     1   3   1   0  1 f  2.819E-04   5
 42 1   3888.56472     2   1   1   0  1 f  1.713E-04   6
 42 1   4053.91693     0   2   2   1  1 f  1.954E-04   6
 42 1   4331.73953     1   4   2   0  1 f  3.322E-04   1
 42 1   4472.06887     2   2   2   0  1 f  2.207E-04   3
 42 1   4606.13974     0   3   1   1  1 f  1.719E-04   7
 42 1   4617.47491     0   3   3   1  1 f  6.546E-04   2
 42 1   4747.23534     1   1   1   1  1 f  1.617E-04   8
 42 1   4892.98900     2   3   1   0  1 f  1.868E-04   2
 42 1   5037.37890     1   5   1   0  1 f  1.868E-04   2
 42 1   5154.84753     3   1   1   0  1 f  1.613E-04   3
 42 1   5163.03319     0   4   2   1  1 f  2.698E-04   2
 42 1   5313.61993     1   2   2   1  1 f  1.860E-04   6
 42 1   5611.18756     0   8   2   0  1 f  3.322E-04   1
 42 1   5620.92568     0   1   1   2  1 f  1.634E-04   4
 42 1   5742.24497     3   2   2   0  1 f  2.698E-04   2
 42 1   5866.63888     1   3   1   1  1 f  3.370E-04   4
 42 1   5994.55800     2   1   1   1  1 f  1.868E-04   2
 42 1   6170.10115     0   2   2   2  1 f  1.732E-04   2
 42 1   6171.82525     3   3   1   0  1 f  1.868E-04   2
 42 1   6306.10340     4   1   1   0  1 f  1.868E-04   2
 42 1   6414.19075     4   1   1   0  1 f  1.868E-04   2
 42 1   6425.74637     1   4   2   1  1 f  2.698E-04   2
 42 1   6720.43799     0   3   3   2  1 f  2.873E-04   1
 42 1   6851.31645     1   1   1   2  1 f  1.868E-04   2
 42 1   7117.83320     1   5   1   1  1 f  1.903E-04   3
 42 1   7233.75530     3   1   1   1  1 f  1.868E-04   2
 42 1   7565.95530     5   1   1   0  1 f  1.868E-04   2
 42 1   7667.19910     4   3   1   0  1 f  1.868E-04   2
 42 1   7721.72968     0   1   1   3  1 f  1.868E-04   4
 42 1   8261.51506     4   4   2   0  1 f  3.323E-04   1
 42 1   8927.12181     1   1   1   3  1 f  2.021E-04   1
 42 1   9285.53719     3   1   1   2  1 f  2.093E-04   1
 42 1   9793.87689     0   1   1   4  1 f  1.870E-04   4
 42 2    756.10569     0   0   0   0  2 e  1.405E-04 151
 42 2   1331.76151     0   1   1   0  2 e  1.618E-04  95
 42 2   1901.82275     0   2   0   0  2 e  1.403E-04  28
 42 2   1909.30209     0   2   2   0  2 e  2.205E-04  25
 42 2   2033.11364     1   0   0   0  2 e  1.412E-04  26
 42 2   2471.04075     0   3   1   0  2 e  3.487E-04   3
 42 2   2485.77803     0   3   3   0  2 e  1.313E-03   2
 42 2   2613.20757     1   1   1   0  2 e  1.692E-04  12
 42 2   2927.75484     0   0   0   1  2 e  1.395E-04   8
 42 2   3036.48966     0   4   0   0  2 e  5.627E-04   2
 42 2   3044.35968     0   4   2   0  2 e  3.417E-04   3
 42 2   3185.52605     1   2   0   0  2 e  2.014E-04  10
 42 2   3194.69605     1   2   2   0  2 e  1.904E-04   9
 42 2   3301.87364     2   0   0   0  2 e  1.391E-04   9
 42 2   3489.99789     0   1   1   1  2 e  1.716E-04   8
 42 2   3600.76760     0   5   1   0  2 e  1.696E-04   2
 42 2   3756.92862     1   3   1   0  2 e  2.531E-04   3
 42 2   3886.74115     2   1   1   0  2 e  1.538E-04   9
 42 2   4047.07789     0   2   0   1  2 e  1.433E-04   8
 42 2   4054.20112     0   2   2   1  2 e  2.706E-04   9
 42 2   4162.28396     0   6   0   0  2 e  3.289E-04   1
 42 2   4178.93215     1   0   0   1  2 e  1.391E-04   9
 42 2   4323.45558     2   2   0   0  2 e  1.905E-04   4
 42 2   4460.72615     1   4   0   0  2 e  1.597E-04   7
 42 2   4472.31294     2   2   2   0  2 e  2.864E-04   1
 42 2   4562.76252     3   0   0   0  2 e  1.651E-04   6
 42 2   4603.40937     0   3   1   1  2 e  1.712E-04   5
 42 2   4617.44947     0   3   3   1  2 e  3.307E-04   4
 42 2   4745.66286     1   1   1   1  2 e  1.533E-04   8
 42 2   4888.69974     2   3   1   0  2 e  1.696E-04   2
 42 2   5034.14109     1   5   1   0  2 e  1.696E-04   2
 42 2   5070.69101     0   0   0   2  2 e  1.564E-04   7
 42 2   5152.73641     3   1   1   0  2 e  1.775E-04   3
 42 2   5156.30015     0   4   0   1  2 e  2.366E-04   5
 42 2   5163.84919     0   4   2   1  2 e  6.811E-04   1
 42 2   5305.10402     1   2   0   1  2 e  1.984E-04   9
 42 2   5313.88270     1   2   2   1  2 e  1.975E-04   4
 42 2   5421.22422     2   0   0   1  2 e  1.573E-04   6
 42 2   5450.48979     0   8   0   0  2 e  1.396E-04   1
 42 2   5601.30552     3   2   0   0  2 e  1.785E-04   4
 42 2   5611.93703     0   8   2   0  2 e  2.534E-04   2
 42 2   5619.52170     0   1   1   2  2 e  1.472E-04   5
 42 2   5708.13302     0   5   1   1  2 e  3.315E-04   2
 42 2   5727.27809     2   4   0   0  2 e  1.702E-04   5
 42 2   5742.45613     3   2   2   0  2 e  2.534E-04   2
 42 2   5816.40243     4   0   0   0  2 e  1.702E-04   5
 42 2   5863.72375     1   3   1   1  2 e  3.028E-04   3
 42 2   5992.79060     2   1   1   1  2 e  1.775E-04   3
 42 2   6163.61581     0   2   0   2  2 e  1.642E-04   5
 42 2   6170.39089     0   2   2   2  2 e  1.696E-04   2
 42 2   6296.35057     1   0   0   2  2 e  1.714E-04   4
 42 2   6302.59334     4   1   1   0  2 e  1.696E-04   2
 42 2   6411.68429     2   5   1   0  2 e  1.696E-04   2
 42 2   6417.79723     1   4   0   1  2 e  2.226E-04   2
 42 2   6426.51470     1   4   2   1  2 e  3.220E-04   1
 42 2   6553.98577     1   4   0   1  2 e  9.311E-05   5
 42 2   6654.94219     3   0   0   1  2 e  1.588E-04   6
 42 2   6849.78673     1   1   1   2  2 e  1.918E-04   1
 42 2   6869.81760     4   2   0   0  2 e  1.391E-04   3
 42 2   6984.78260     5   0   0   0  2 e  1.391E-04   3
 42 2   7005.45239     3   4   2   0  2 e  1.397E-04   1
 42 2   7063.78411     2   6   0   0  2 e  1.679E-04   5
 42 2   7114.70135     1   5   1   1  2 e  1.908E-04   2
 42 2   7184.92891     0   0   0   3  2 e  1.391E-04   5
 42 2   7231.71283     3   1   1   1  2 e  1.918E-04   1
 42 2   7396.40159     1   2   0   2  2 e  1.397E-04   1
 42 2   7512.59419     2   0   0   2  2 e  1.394E-04   4
 42 2   7562.13885     5   1   1   0  2 e  1.908E-04   1
 42 2   7664.15064     4   3   1   0  2 e  1.696E-04   4
 42 2   7720.34883     0   1   1   3  2 e  1.919E-04   1
 42 2   7793.48797     1   6   0   1  2 e  1.293E-03   3
 42 2   7880.68843     4   0   0   1  2 e  1.393E-04   4
 42 2   8232.60309     6   0   0   0  2 e  1.416E-04   4
 42 2   8251.45752     0   2   0   3  2 e  2.037E-04   4
 42 2   8257.89410     0   2   2   3  2 e  3.220E-04   1
 42 2   8261.57176     4   4   2   0  2 e  2.864E-04   1
 42 2   8306.26897     5   2   0   0  2 e  3.345E-04   1
 42 2   8385.41409     1   0   0   3  2 e  1.404E-04   5
 42 2   8619.57405     2   2   0   2  2 e  1.414E-04   1
 42 2   8719.71874     3   0   0   2  2 e  1.392E-04   3
 42 2   9099.55391     5   0   0   1  2 e  1.399E-04   2
 42 2   9270.49873     0   0   0   4  2 e  1.394E-04   6
 42 2   9792.51800     0   1   1   4  2 e  1.920E-04   2
 43 1    792.08205     0   0   0   0  2 e  1.406E-04 145
 43 1   1367.74813     0   1   1   0  2 e  1.639E-04  74
 43 1   1937.85137     0   2   0   0  2 e  2.292E-04  27
 43 1   1945.39310     0   2   2   0  2 e  2.294E-04  19
 43 1   2068.93085     1   0   0   0  2 e  1.433E-04  26
 43 1   2507.05553     0   3   1   0  2 e  5.752E-04   3
 43 1   2521.89704     0   3   3   0  2 e  7.167E-04   2
 43 1   2649.03658     1   1   1   0  2 e  1.683E-04  14
 43 1   2963.44527     0   0   0   1  2 e  1.411E-04  10
 43 1   3072.53582     0   4   0   0  2 e  2.198E-04   4
 43 1   3080.54544     0   4   2   0  2 e  4.097E-04   3
 43 1   3221.39850     1   2   0   0  2 e  1.675E-04   9
 43 1   3230.63659     1   2   2   0  2 e  1.878E-04   8
 43 1   3337.53440     2   0   0   0  2 e  1.414E-04   5
 43 1   3525.70229     0   1   1   1  2 e  1.733E-04   8
 43 1   3636.79314     0   5   1   0  2 e  1.754E-04   2
 43 1   3792.78061     1   3   1   0  2 e  2.172E-04   4
 43 1   3810.50432     1   3   3   0  2 e  1.503E-03   1
 43 1   3922.41549     2   1   1   0  2 e  1.591E-04   9
 43 1   4082.82678     0   2   0   1  2 e  1.567E-04   7
 43 1   4090.01402     0   2   2   1  2 e  1.947E-04   9
 43 1   4214.46272     1   0   0   1  2 e  1.417E-04   7
 43 1   4359.34219     1   4   0   0  2 e  6.178E-04   3
 43 1   4496.44277     1   4   0   0  2 e  1.705E-04   7
 43 1   4508.10610     2   2   2   0  2 e  2.149E-04   2
 43 1   4598.27341     3   0   0   0  2 e  1.682E-04   6
 43 1   4639.14940     0   3   1   1  2 e  1.701E-04   7
 43 1   4653.28978     0   3   3   1  2 e  6.517E-04   2
 43 1   4781.20993     1   1   1   1  2 e  1.597E-04   7
 43 1   4924.55638     2   3   1   0  2 e  1.754E-04   2
 43 1   5069.82983     1   5   1   0  2 e  1.754E-04   2
 43 1   5106.09546     0   0   0   2  2 e  1.602E-04   7
 43 1   5188.26179     3   1   1   0  2 e  1.560E-04   3
 43 1   5192.07364     0   4   0   1  2 e  2.983E-04   5
 43 1   5199.76169     0   4   2   1  2 e  2.685E-04   3
 43 1   5340.69828     1   2   0   1  2 e  2.238E-04   9
 43 1   5349.54149     1   2   2   1  2 e  1.674E-04   3
 43 1   5456.59750     2   0   0   1  2 e  1.682E-04   6
 43 1   5486.36599     0   8   0   0  2 e  1.416E-04   1
 43 1   5637.03092     3   2   0   0  2 e  1.762E-04   5
 43 1   5647.80679     0   8   2   0  2 e  2.464E-04   2
 43 1   5654.94297     0   1   1   2  2 e  1.503E-04   5
 43 1   5743.88946     0   5   1   1  2 e  5.737E-04   1
 43 1   5762.83722     2   4   0   0  2 e  1.762E-04   5
 43 1   5778.10814     3   2   2   0  2 e  2.464E-04   2
 43 1   5851.77512     4   0   0   0  2 e  1.616E-04   6
 43 1   5899.30235     1   3   1   1  2 e  2.629E-04   3
 43 1   6028.18396     2   1   1   1  2 e  1.932E-04   3
 43 1   6199.08449     0   2   0   2  2 e  1.567E-04   7
 43 1   6202.92753     3   3   1   0  2 e  1.754E-04   2
 43 1   6205.92306     0   2   2   2  2 e  1.998E-04   1
 43 1   6331.59431     1   0   0   2  2 e  2.450E-04   5
 43 1   6338.11733     4   1   1   0  2 e  1.754E-04   2
 43 1   6447.06818     2   5   1   0  2 e  1.754E-04   2
 43 1   6453.41283     1   4   0   1  2 e  3.434E-04   1
 43 1   6462.26969     1   4   2   1  2 e  2.464E-04   2
 43 1   6589.42488     1   4   0   1  2 e  2.737E-04   6
 43 1   6690.16469     3   0   0   1  2 e  1.798E-04   5
 43 1   6885.05018     1   1   1   2  2 e  1.754E-04   2
 43 1   6905.37869     4   2   0   0  2 e  1.417E-04   1
 43 1   7020.17713     5   0   0   0  2 e  1.411E-04   3
 43 1   7040.96769     3   4   2   0  2 e  1.417E-04   1
 43 1   7099.04120     2   6   0   0  2 e  1.411E-04   4
 43 1   7150.11761     1   5   1   1  2 e  1.919E-04   2
 43 1   7220.04510     0   0   0   3  2 e  1.411E-04   6
 43 1   7266.95973     3   1   1   1  2 e  1.754E-04   2
 43 1   7282.90437     0   4   0   2  2 e  1.418E-04   1
 43 1   7547.68038     2   0   0   2  2 e  1.412E-04   2
 43 1   7699.40768     4   3   1   0  2 e  1.754E-04   2
 43 1   7755.48768     0   1   1   3  2 e  1.792E-04   3
 43 1   7828.76733     1   6   0   1  2 e  1.412E-04   2
 43 1   7915.77416     4   0   0   1  2 e  1.412E-04   3
 43 1   8267.82449     6   0   0   0  2 e  1.418E-04   1
 43 1   8286.64583     0   2   0   3  2 e  3.434E-04   1
 43 1   8293.14530     0   2   2   3  2 e  3.214E-04   1
 43 1   8296.95930     4   4   2   0  2 e  3.214E-04   1
 43 1   8341.44264     5   2   0   0  2 e  4.987E-04   1
 43 1   8420.37049     1   0   0   3  2 e  1.413E-04   3
 43 1   8654.73577     2   2   0   2  2 e  1.419E-04   1
 43 1   8754.65309     3   0   0   2  2 e  1.418E-04   2
 43 1   8960.60826     1   1   1   3  2 e  1.755E-04   2
 43 1   9305.32534     0   0   0   4  2 e  1.413E-04   6
 43 1   9827.37068     0   1   1   4  2 e  1.794E-04   3
 43 2   1369.27701     0   1   1   0  1 f  1.819E-04  74
 43 2   1945.08606     0   2   2   0  1 f  3.126E-04  28
 43 2   2509.97305     0   3   1   0  1 f  3.532E-04   3
 43 2   2521.92142     0   3   3   0  1 f  9.893E-04   2
 43 2   2650.72888     1   1   1   0  1 f  1.743E-04   9
 43 2   3230.34583     1   2   2   0  1 f  1.883E-04   7
 43 2   3527.20117     0   1   1   1  1 f  1.930E-04   6
 43 2   3641.00051     0   5   1   0  1 f  1.881E-04   2
 43 2   3795.91890     1   3   1   0  1 f  2.533E-04   5
 43 2   3810.52646     1   3   3   0  1 f  1.220E-03   1
 43 2   3924.32721     2   1   1   0  1 f  1.718E-04   5
 43 2   4089.70261     0   2   2   1  1 f  1.888E-04   6
 43 2   4367.69888     1   4   2   0  1 f  3.288E-04   1
 43 2   4507.83845     2   2   2   0  1 f  1.890E-04   4
 43 2   4642.00585     0   3   1   1  1 f  1.761E-04   6
 43 2   4653.31891     0   3   3   1  1 f  3.567E-04   4
 43 2   4782.85749     1   1   1   1  1 f  1.625E-04   8
 43 2   5073.22005     1   5   1   0  1 f  1.880E-04   2
 43 2   5190.47457     3   1   1   0  1 f  1.691E-04   4
 43 2   5198.87716     0   4   2   1  1 f  2.589E-04   2
 43 2   5349.25494     1   2   2   1  1 f  1.712E-04   3
 43 2   5646.99252     0   8   2   0  1 f  3.288E-04   1
 43 2   5656.41415     0   1   1   2  1 f  1.413E-04   1
 43 2   5777.87624     3   2   2   0  1 f  2.589E-04   2
 43 2   5902.35352     1   3   1   1  1 f  2.991E-04   4
 43 2   6030.03556     2   1   1   1  1 f  1.954E-04   3
 43 2   6205.60801     0   2   2   2  1 f  1.712E-04   3
 43 2   6207.72130     3   3   1   0  1 f  2.142E-04   1
 43 2   6341.79380     4   1   1   0  1 f  1.880E-04   2
 43 2   6449.69675     4   1   1   0  1 f  1.954E-04   3
 43 2   6461.43452     1   4   2   1  1 f  3.288E-04   1
 43 2   6886.65340     1   1   1   2  1 f  1.881E-04   2
 43 2   7153.39875     1   5   1   1  1 f  2.142E-04   2
 43 2   7269.09855     3   1   1   1  1 f  1.881E-04   2
 43 2   7601.49575     5   1   1   0  1 f  1.881E-04   2
 43 2   7702.60380     4   3   1   0  1 f  2.143E-04   1
 43 2   7756.93187     0   1   1   3  1 f  1.922E-04   3
 43 2   8296.89625     4   4   2   0  1 f  2.806E-04   1
 43 2   8962.17631     1   1   1   3  1 f  2.143E-04   2
 43 2   9828.79505     0   1   1   4  1 f  1.882E-04   4
 44 1   1406.16880     0   1   1   0  1 f  1.839E-04  72
 44 1   1981.98772     0   2   2   0  1 f  2.569E-04  23
 44 1   2546.95455     0   3   1   0  1 f  3.333E-04   4
 44 1   2558.87927     0   3   3   0  1 f  5.787E-04   1
 44 1   2687.46784     1   1   1   0  1 f  1.855E-04  10
 44 1   3267.09297     1   2   2   0  1 f  2.090E-04   6
 44 1   3563.80279     0   1   1   1  1 f  1.916E-04   6
 44 1   3678.04415     0   5   1   0  1 f  1.948E-04   2
 44 1   3832.74399     1   3   1   0  1 f  2.743E-04   5
 44 1   3847.33327     1   3   3   0  1 f  1.065E-03   2
 44 1   3960.91930     2   1   1   0  1 f  1.864E-04   7
 44 1   4126.31847     0   2   2   1  1 f  3.201E-04   8
 44 1   4404.49176     1   4   2   0  1 f  3.005E-04   1
 44 1   4544.43804     2   2   2   0  1 f  2.333E-04   2
 44 1   4678.70283     0   3   1   1  1 f  1.905E-04   4
 44 1   4689.99574     0   3   3   1  1 f  4.497E-04   3
 44 1   4819.30491     1   1   1   1  1 f  1.765E-04   8
 44 1   4965.92564     2   3   1   0  1 f  1.948E-04   2
 44 1   5109.89179     1   5   1   0  1 f  1.948E-04   2
 44 1   5226.92954     3   1   1   0  1 f  1.851E-04   4
 44 1   5235.54806     0   4   2   1  1 f  2.841E-04   2
 44 1   5385.71603     1   2   2   1  1 f  3.696E-04   2
 44 1   5683.62598     0   8   2   0  1 f  2.841E-04   2
 44 1   5692.72415     0   1   1   2  1 f  1.663E-04   3
 44 1   5814.33538     3   2   2   0  1 f  2.841E-04   2
 44 1   5938.89478     1   3   1   1  1 f  3.052E-04   3
 44 1   6066.33642     2   1   1   1  1 f  2.140E-04   3
 44 1   6241.93531     0   2   2   2  1 f  1.802E-04   2
 44 1   6244.44599     3   3   1   0  1 f  1.948E-04   2
 44 1   6378.31219     4   1   1   0  1 f  1.948E-04   2
 44 1   6486.02774     4   1   1   0  1 f  1.948E-04   2
 44 1   6497.95039     1   4   2   1  1 f  3.005E-04   1
 44 1   6922.80879     1   1   1   2  1 f  1.948E-04   2
 44 1   7305.26261     3   1   1   1  1 f  2.092E-04   1
 44 1   7738.83004     4   3   1   0  1 f  1.949E-04   2
 44 1   7792.95217     0   1   1   3  1 f  2.149E-04   1
 44 1   7862.79301     0   5   1   2  1 f  2.093E-04   1
 44 1   8333.09938     4   4   2   0  1 f  2.841E-04   2
 44 1   8998.04204     1   1   1   3  1 f  1.949E-04   2
 44 1   9864.52298     0   1   1   4  1 f  2.094E-04   1
 44 2    828.89237     0   0   0   0  2 e  1.406E-04 137
 44 2   1404.56886     0   1   1   0  2 e  1.867E-04  79
 44 2   1974.71383     0   2   0   0  2 e  1.464E-04  24
 44 2   1982.32230     0   2   2   0  2 e  2.351E-04  18
 44 2   2105.57834     1   0   0   0  2 e  1.437E-04  22
 44 2   2543.90163     0   3   1   0  2 e  4.554E-04   3
 44 2   2558.85013     0   3   3   0  2 e  8.795E-04   1
 44 2   2685.69637     1   1   1   0  2 e  1.802E-04   9
 44 2   2999.96297     0   0   0   1  2 e  1.413E-04  10
 44 2   3109.41584     0   4   0   0  2 e  3.691E-04   3
 44 2   3117.57128     0   4   2   0  2 e  2.374E-04   2
 44 2   3258.10163     1   2   0   0  2 e  2.036E-04   8
 44 2   3267.41021     1   2   2   0  2 e  1.749E-04   6
 44 2   3374.02212     2   0   0   0  2 e  1.412E-04   8
 44 2   3562.23428     0   1   1   1  2 e  1.493E-04   7
 44 2   3673.65279     0   5   1   0  2 e  2.081E-04   1
 44 2   3829.46295     1   3   1   0  2 e  2.429E-04   4
 44 2   3847.30995     1   3   3   0  2 e  8.835E-04   2
 44 2   3958.91706     2   1   1   0  2 e  1.586E-04   8
 44 2   4119.40345     0   2   0   1  2 e  1.451E-04   8
 44 2   4126.65744     0   2   2   1  2 e  1.708E-04   8
 44 2   4235.21693     0   6   0   0  2 e  3.754E-04   1
 44 2   4250.81699     1   0   0   1  2 e  1.420E-04   7
 44 2   4396.05819     1   4   0   0  2 e  2.194E-04   3
 44 2   4532.98620     1   4   0   0  2 e  1.611E-04   8
 44 2   4544.72905     2   2   2   0  2 e  2.165E-04   3
 44 2   4634.60637     3   0   0   0  2 e  1.789E-04   5
 44 2   4675.71642     0   3   1   1  2 e  1.768E-04   4
 44 2   4689.96244     0   3   3   1  2 e  4.181E-04   3
 44 2   4817.58098     1   1   1   1  2 e  1.586E-04   8
 44 2   4961.24263     2   3   1   0  2 e  1.757E-04   2
 44 2   5106.34543     1   5   1   0  2 e  2.080E-04   1
 44 2   5142.31939     0   0   0   2  2 e  1.604E-04   8
 44 2   5224.61072     3   1   1   0  2 e  1.631E-04   4
 44 2   5228.67576     0   4   0   1  2 e  2.046E-04   6
 44 2   5236.50777     0   4   2   1  2 e  4.466E-04   2
 44 2   5377.11568     1   2   0   1  2 e  1.590E-04   6
 44 2   5386.03191     1   2   2   1  2 e  2.416E-04   3
 44 2   5492.79113     2   0   0   1  2 e  1.690E-04   6
 44 2   5523.07185     0   8   0   0  2 e  1.413E-04   1
 44 2   5673.58294     3   2   0   0  2 e  1.760E-04   4
 44 2   5684.51002     0   8   2   0  2 e  2.655E-04   2
 44 2   5691.18569     0   1   1   2  2 e  1.496E-04   4
 44 2   5780.48166     0   5   1   1  2 e  7.788E-04   1
 44 2   5799.21925     2   4   0   0  2 e  1.743E-04   5
 44 2   5887.96715     4   0   0   0  2 e  1.732E-04   6
 44 2   5935.70571     1   3   1   1  2 e  2.357E-04   3
 44 2   6064.39725     2   1   1   1  2 e  1.812E-04   4
 44 2   6235.37325     0   2   0   2  2 e  1.593E-04   6
 44 2   6367.65445     1   0   0   2  2 e  2.372E-04   4
 44 2   6374.46523     4   1   1   0  2 e  2.080E-04   1
 44 2   6483.27273     2   5   1   0  2 e  1.757E-04   2
 44 2   6489.85287     1   4   0   1  2 e  2.548E-04   2
 44 2   6625.68358     1   4   0   1  2 e  3.550E-04   4
 44 2   6726.20461     3   0   0   1  2 e  1.762E-04   5
 44 2   6921.13443     1   1   1   2  2 e  2.080E-04   1
 44 2   6941.76117     4   2   0   0  2 e  1.422E-04   1
 44 2   7056.39349     5   0   0   0  2 e  1.686E-04   4
 44 2   7077.30605     3   4   2   0  2 e  1.413E-04   1
 44 2   7135.11643     2   6   0   0  2 e  1.413E-04   3
 44 2   7186.35530     1   5   1   1  2 e  1.646E-04   3
 44 2   7255.97578     0   0   0   3  2 e  1.413E-04   3
 44 2   7303.02013     3   1   1   1  2 e  2.080E-04   2
 44 2   7319.22347     0   4   0   2  2 e  1.422E-04   1
 44 2   7583.57930     2   0   0   2  2 e  1.413E-04   4
 44 2   7735.48113     4   3   1   0  2 e  1.919E-04   1
 44 2   7791.43863     0   1   1   3  2 e  2.080E-04   1
 44 2   7864.86534     1   6   0   1  2 e  3.118E-04   3
 44 2   7951.67397     4   0   0   1  2 e  1.414E-04   4
 44 2   8322.64777     0   2   0   3  2 e  3.753E-04   1
 44 2   8329.21444     0   2   2   3  2 e  3.533E-04   1
 44 2   8456.13575     1   0   0   3  2 e  1.437E-04   5
 44 2   8790.39550     3   0   0   2  2 e  1.415E-04   2
 44 2   9340.96104     0   0   0   4  2 e  1.415E-04   6
 44 2   9863.03430     0   1   1   4  2 e  2.081E-04   2
 45 1    866.53647     0   0   0   0  2 e  1.406E-04 131
 45 1   1442.22373     0   1   1   0  2 e  1.768E-04  71
 45 1   2012.41027     0   2   0   0  2 e  1.444E-04  21
 45 1   2020.08844     0   2   2   0  2 e  2.578E-04  13
 45 1   2143.05588     1   0   0   0  2 e  1.435E-04  24
 45 1   2581.58414     0   3   1   0  2 e  3.208E-04   2
 45 1   2596.64208     0   3   3   0  2 e  7.755E-04   2
 45 1   2723.18618     1   1   1   0  2 e  1.660E-04   9
 45 1   3037.30782     0   0   0   1  2 e  1.408E-04   7
 45 1   3147.12922     0   4   0   0  2 e  2.598E-04   3
 45 1   3155.43703     0   4   2   0  2 e  3.970E-04   2
 45 1   3295.63500     1   2   0   0  2 e  1.411E-04   7
 45 1   3305.01876     1   2   2   0  2 e  1.965E-04   6
 45 1   3411.33626     2   0   0   0  2 e  1.412E-04   8
 45 1   3599.59407     0   1   1   1  2 e  1.939E-04   8
 45 1   3711.34605     0   5   1   0  2 e  1.844E-04   2
 45 1   3866.97518     1   3   1   0  2 e  2.177E-04   4
 45 1   3996.24544     2   1   1   0  2 e  1.789E-04   7
 45 1   4156.80730     0   2   0   1  2 e  1.455E-04   7
 45 1   4164.13098     0   2   2   1  2 e  1.820E-04   8
 45 1   4287.99471     1   0   0   1  2 e  1.409E-04   9
 45 1   4433.60221     1   4   0   0  2 e  1.651E-03   3
 45 1   4570.35672     1   4   0   0  2 e  1.967E-04   6
 45 1   4582.18373     2   2   2   0  2 e  2.191E-04   2
 45 1   4671.76438     3   0   0   0  2 e  1.779E-04   5
 45 1   4713.11112     0   3   1   1  2 e  1.771E-04   3
 45 1   4727.46859     0   3   3   1  2 e  5.000E-04   3
 45 1   4854.77586     1   1   1   1  2 e  1.628E-04   7
 45 1   4998.75949     2   3   1   0  2 e  1.843E-04   2
 45 1   5143.68734     1   5   1   0  2 e  1.843E-04   2
 45 1   5179.36413     0   0   0   2  2 e  1.743E-04   8
 45 1   5261.78431     3   1   1   0  2 e  1.613E-04   3
 45 1   5266.10345     0   4   0   1  2 e  4.588E-04   4
 45 1   5274.08777     0   4   2   1  2 e  7.439E-04   2
 45 1   5414.35710     1   2   0   1  2 e  2.182E-04   6
 45 1   5423.34581     1   2   2   1  2 e  1.802E-04   2
 45 1   5529.80439     2   0   0   1  2 e  1.752E-04   7
 45 1   5560.60797     0   8   0   0  2 e  1.417E-04   1
 45 1   5710.95885     3   2   0   0  2 e  1.814E-04   5
 45 1   5722.04525     0   8   2   0  2 e  5.350E-04   1
 45 1   5728.24891     0   1   1   2  2 e  1.492E-04   3
 45 1   5836.42309     2   4   0   0  2 e  1.821E-04   5
 45 1   5851.89237     3   2   2   0  2 e  3.463E-04   2
 45 1   5924.98075     4   0   0   0  2 e  1.755E-04   4
 45 1   5972.93182     1   3   1   1  2 e  3.380E-04   2
 45 1   6101.43089     2   1   1   1  2 e  2.156E-04   4
 45 1   6272.48353     0   2   0   2  2 e  2.008E-04   3
 45 1   6276.77681     3   3   1   0  2 e  2.063E-04   1
 45 1   6404.53151     1   0   0   2  2 e  2.009E-04   5
 45 1   6411.63549     4   1   1   0  2 e  1.843E-04   2
 45 1   6520.29644     2   5   1   0  2 e  1.843E-04   2
 45 1   6527.11566     1   4   0   1  2 e  2.699E-04   1
 45 1   6536.27135     1   4   2   1  2 e  5.350E-04   1
 45 1   6662.76254     1   4   0   1  2 e  3.944E-04   5
 45 1   6763.06109     3   0   0   1  2 e  1.668E-04   5
 45 1   6978.96876     4   2   0   0  2 e  1.410E-04   2
 45 1   7093.42601     5   0   0   0  2 e  1.410E-04   2
 45 1   7172.01003     2   6   0   0  2 e  1.410E-04   3
 45 1   7223.42115     1   5   1   1  2 e  1.414E-04   1
 45 1   7292.71868     0   0   0   3  2 e  1.411E-04   5
 45 1   7339.89869     3   1   1   1  2 e  1.844E-04   2
 45 1   7356.36815     0   4   0   2  2 e  1.414E-04   1
 45 1   7620.29031     2   0   0   2  2 e  1.410E-04   2
 45 1   7828.20549     0   1   1   3  2 e  1.844E-04   4
 45 1   7901.77955     2   4   0   1  2 e  3.291E-04   3
 45 1   7988.38767     4   0   0   1  2 e  1.412E-04   3
 45 1   8340.71797     6   0   0   0  2 e  1.419E-04   1
 45 1   8359.46204     0   2   0   3  2 e  2.530E-04   2
 45 1   8366.10305     0   2   2   3  2 e  5.350E-04   1
 45 1   8370.19467     4   4   2   0  2 e  3.463E-04   2
 45 1   8492.71224     1   0   0   3  2 e  1.423E-04   6
 45 1   8727.50165     2   2   0   2  2 e  1.415E-04   1
 45 1   8826.95327     3   0   0   2  2 e  1.419E-04   1
 45 1   9377.40480     0   0   0   4  2 e  1.413E-04   5
 45 1   9899.50203     0   1   1   4  2 e  2.000E-04   2
 45 2   1443.89607     0   1   1   0  1 f  1.878E-04  69
 45 2   2019.72469     0   2   2   0  1 f  2.613E-04  21
 45 2   2584.77212     0   3   1   0  1 f  4.276E-04   3
 45 2   2596.67644     0   3   3   0  1 f  8.622E-04   2
 45 2   2725.03865     1   1   1   0  1 f  1.990E-04  11
 45 2   3304.67415     1   2   2   0  1 f  2.644E-04   6
 45 2   3601.23329     0   1   1   1  1 f  1.919E-04   6
 45 2   3715.92403     0   5   1   0  1 f  1.962E-04   2
 45 2   3870.40318     1   3   1   0  1 f  2.231E-04   5
 45 2   3998.33975     2   1   1   0  1 f  1.781E-04   6
 45 2   4163.76224     0   2   2   1  1 f  2.068E-04   6
 45 2   4581.86734     2   2   2   0  1 f  2.339E-04   3
 45 2   4716.22961     0   3   1   1  1 f  1.791E-04   5
 45 2   4727.50321     0   3   3   1  1 f  2.876E-04   2
 45 2   4856.57911     1   1   1   1  1 f  1.822E-04   6
 45 2   5003.64405     2   3   1   0  1 f  2.276E-04   1
 45 2   5147.39438     1   5   1   0  1 f  1.962E-04   2
 45 2   5264.20975     3   1   1   0  1 f  1.854E-04   4
 45 2   5273.05405     0   4   2   1  1 f  2.876E-04   2
 45 2   5423.00500     1   2   2   1  1 f  3.605E-04   3
 45 2   5729.85537     0   1   1   2  1 f  1.673E-04   3
 45 2   5851.61922     3   2   2   0  1 f  3.288E-04   1
 45 2   5976.26385     1   3   1   1  1 f  2.469E-04   3
 45 2   6103.45906     2   1   1   1  1 f  2.000E-04   4
 45 2   6279.08623     0   2   2   2  1 f  2.080E-04   1
 45 2   6282.00243     3   3   1   0  1 f  1.962E-04   2
 45 2   6415.65505     4   1   1   0  1 f  2.276E-04   1
 45 2   6523.18208     4   1   1   0  1 f  1.962E-04   2
 45 2   6535.29062     1   4   2   1  1 f  2.876E-04   2
 45 2   7226.99430     1   5   1   1  1 f  2.142E-04   1
 45 2   7342.24477     3   1   1   1  1 f  2.016E-04   3
 45 2   7775.87965     4   3   1   0  1 f  2.276E-04   1
 45 2   7829.78703     0   1   1   3  1 f  1.962E-04   4
 45 2   8370.12772     4   4   2   0  1 f  3.289E-04   1
 45 2   9034.71897     1   1   1   3  1 f  2.277E-04   2
 45 2   9901.05982     0   1   1   4  1 f  1.964E-04   4
 46 1   1482.45865     0   1   1   0  1 f  1.933E-04  66
 46 1   2058.29743     0   2   2   0  1 f  2.768E-04  17
 46 1   2623.42570     0   3   1   0  1 f  2.950E-04   3
 46 1   2763.44129     1   1   1   0  1 f  1.999E-04  10
 46 1   3343.08622     1   2   2   0  1 f  2.849E-04   7
 46 1   3639.49277     0   1   1   1  1 f  1.796E-04   4
 46 1   3754.64023     0   5   1   0  1 f  2.149E-04   1
 46 1   3908.89530     1   3   1   0  1 f  2.516E-04   4
 46 1   4036.58839     2   1   1   0  1 f  1.847E-04   7
 46 1   4202.03574     0   2   2   1  1 f  2.394E-04   5
 46 1   4480.57452     1   4   2   0  1 f  4.028E-04   1
 46 1   4620.12453     2   2   2   0  1 f  2.545E-04   3
 46 1   4754.58626     0   3   1   1  1 f  1.898E-04   3
 46 1   4765.84164     0   3   3   1  1 f  9.534E-04   2
 46 1   4894.67850     1   1   1   1  1 f  1.742E-04   8
 46 1   5042.19464     2   3   1   0  1 f  2.073E-04   2
 46 1   5185.72304     1   5   1   0  1 f  2.073E-04   2
 46 1   5302.31590     3   1   1   0  1 f  2.028E-04   4
 46 1   5311.38750     0   4   2   1  1 f  3.199E-04   2
 46 1   5461.11856     1   2   2   1  1 f  1.848E-04   3
 46 1   5759.38409     0   8   2   0  1 f  3.005E-04   1
 46 1   5767.81148     0   1   1   2  1 f  1.732E-04   3
 46 1   5889.72982     3   2   2   0  1 f  3.199E-04   2
 46 1   6014.45954     1   3   1   1  1 f  3.871E-04   3
 46 1   6141.40458     2   1   1   1  1 f  2.088E-04   4
 46 1   6320.38567     3   3   1   0  1 f  2.149E-04   1
 46 1   6453.82599     4   1   1   0  1 f  2.073E-04   2
 46 1   6561.15929     4   1   1   0  1 f  2.073E-04   2
 46 1   6573.45837     1   4   2   1  1 f  3.199E-04   2
 46 1   7380.04824     3   1   1   1  1 f  2.073E-04   2
 46 1   7813.74624     4   3   1   0  1 f  2.073E-04   2
 46 1   7867.43754     0   1   1   3  1 f  2.093E-04   5
 46 1   8407.97116     4   4   2   0  1 f  4.029E-04   1
 46 1   9072.21094     1   1   1   3  1 f  2.137E-04   3
 46 1   9938.40326     0   1   1   4  1 f  2.074E-04   4
 46 2    905.01415     0   0   0   0  2 e  1.407E-04 123
 46 2   1480.71211     0   1   1   0  2 e  1.668E-04  67
 46 2   2050.94026     0   2   0   0  2 e  1.539E-04  21
 46 2   2058.69205     0   2   2   0  2 e  4.376E-04  12
 46 2   2181.36345     1   0   0   0  2 e  1.538E-04  22
 46 2   2620.10073     0   3   1   0  2 e  4.291E-04   1
 46 2   2635.27504     0   3   3   0  2 e  1.034E-03   2
 46 2   2761.50645     1   1   1   0  2 e  1.828E-04  11
 46 2   3075.47972     0   0   0   1  2 e  1.526E-04   8
 46 2   3185.67505     0   4   0   0  2 e  5.229E-04   3
 46 2   3194.14173     0   4   2   0  2 e  8.942E-04   1
 46 2   3333.99788     1   2   0   0  2 e  1.695E-04   8
 46 2   3343.45940     1   2   2   0  2 e  1.657E-04   5
 46 2   3449.47660     2   0   0   0  2 e  1.438E-04   8
 46 2   3637.78076     0   1   1   1  2 e  1.556E-04   7
 46 2   3749.87689     0   5   1   0  2 e  2.081E-04   1
 46 2   3905.31769     1   3   1   0  2 e  2.269E-04   3
 46 2   4034.39981     2   1   1   0  2 e  1.716E-04   7
 46 2   4195.03844     0   2   0   1  2 e  1.612E-04   6
 46 2   4202.43569     0   2   2   1  2 e  2.305E-04   6
 46 2   4325.99550     1   0   0   1  2 e  1.636E-04   7
 46 2   4471.97843     1   4   0   0  2 e  8.949E-04   3
 46 2   4608.55298     1   4   0   0  2 e  1.743E-04   4
 46 2   4620.46725     2   2   2   0  2 e  2.081E-04   1
 46 2   4709.74444     3   0   0   0  2 e  1.761E-04   6
 46 2   4751.33362     0   3   1   1  2 e  1.951E-04   3
 46 2   4765.80083     0   3   3   1  2 e  3.532E-04   1
 46 2   4892.79427     1   1   1   1  2 e  1.660E-04   8
 46 2   5037.10586     2   3   1   0  2 e  1.927E-04   2
 46 2   5181.85496     1   5   1   0  2 e  1.927E-04   2
 46 2   5217.22914     0   0   0   2  2 e  1.760E-04   6
 46 2   5299.77828     3   1   1   0  2 e  1.880E-04   4
 46 2   5304.35811     0   4   0   1  2 e  4.188E-04   5
 46 2   5312.50113     0   4   2   1  2 e  4.365E-04   2
 46 2   5452.42282     1   2   0   1  2 e  2.707E-04   6
 46 2   5461.48982     1   2   2   1  2 e  2.294E-04   3
 46 2   5567.63717     2   0   0   1  2 e  1.686E-04   6
 46 2   5598.97137     0   8   0   0  2 e  1.421E-04   1
 46 2   5749.16109     3   2   0   0  2 e  1.841E-04   4
 46 2   5766.13361     0   1   1   2  2 e  1.569E-04   4
 46 2   5874.45163     2   4   0   0  2 e  1.717E-04   5
 46 2   5890.02440     3   2   2   0  2 e  3.987E-04   2
[truncated: 89,776 more chars]
