# Supplementary material for: A 0.002 cm−1-Accurate PES for 14N216O
Source: Molecules. 2026 May 23;31(11):1793. doi: 10.3390/molecules31111793 (PMC13257640; doi:10.3390/molecules31111793)
Supplement: Supplementary file 1 [file molecules-31-01793-s001.zip › Supp.files/reference.and.statistics/get_rms_statistics/minor.isotopologues/546/fort.1903.s11.546.D2n.HITRAN2020]

  J  isym   E_HITRAN #root    E_D2n                   CI-coe diff(D2n-HITRAN)  E_next  diff/E_next(%)  v1v2l2v3-HITRAN 
  1  1      0.80970    1      0.80971   0   0   0   0 .000000      0.00001   -585.31525      -0.000    0  0  0  0  2    0  0  0  0  0
  2  2      2.42910    1      2.42914   0   0   0   0 .000000      0.00004   -585.31597      -0.000    0  0  0  0  2    0  0  0  0  0
  3  1      4.85830    1      4.85826   0   0   0   0 .000000     -0.00004   -585.31705       0.000    0  0  0  0  2    0  0  0  0  0
  4  2      8.09710    1      8.09708   0   0   0   0 .000000     -0.00002   -585.31849       0.000    0  0  0  0  2    0  0  0  0  0
  5  1     12.14560    1     12.14557   0   0   0   0 .000000     -0.00003   -585.32029       0.000    0  0  0  0  2    0  0  0  0  0
  6  2     17.00370    1     17.00372   0   0   0   0 .000000      0.00002   -585.32244      -0.000    0  0  0  0  2    0  0  0  0  0
  7  1     22.67150    1     22.67149   0   0   0   0 .000000     -0.00001   -585.32496       0.000    0  0  0  0  2    0  0  0  0  0
  8  2     29.14890    1     29.14888   0   0   0   0 .000000     -0.00002   -585.32783       0.000    0  0  0  0  2    0  0  0  0  0
  9  1     36.43590    1     36.43583   0   0   0   0 .000000     -0.00007   -585.33106       0.000    0  0  0  0  2    0  0  0  0  0
 10  2     44.53240    1     44.53232   0   0   0   0 .000000     -0.00008   -585.33465       0.000    0  0  0  0  2    0  0  0  0  0
 11  1     53.43840    1     53.43831   0   0   0   0 .000000     -0.00009   -585.33860       0.000    0  0  0  0  2    0  0  0  0  0
 12  2     63.15380    1     63.15375   0   0   0   0 .000000     -0.00005   -585.34290       0.000    0  0  0  0  2    0  0  0  0  0
 13  1     73.67870    1     73.67861   0   0   0   0 .000000     -0.00009   -585.34756       0.000    0  0  0  0  2    0  0  0  0  0
 14  2     85.01290    1     85.01281   0   0   0   0 .000000     -0.00009   -585.35257       0.000    0  0  0  0  2    0  0  0  0  0
 15  1     97.15650    1     97.15633   0   0   0   0 .000000     -0.00017   -585.35794       0.000    0  0  0  0  2    0  0  0  0  0
 16  2    110.10920    1    110.10908   0   0   0   0 .000000     -0.00012   -585.36366       0.000    0  0  0  0  2    0  0  0  0  0
 17  1    123.87120    1    123.87101   0   0   0   0 .000000     -0.00019   -585.36974       0.000    0  0  0  0  2    0  0  0  0  0
 18  2    138.44220    1    138.44206   0   0   0   0 .000000     -0.00014   -585.37616       0.000    0  0  0  0  2    0  0  0  0  0
 19  1    153.82230    1    153.82215   0   0   0   0 .000000     -0.00015   -585.38294       0.000    0  0  0  0  2    0  0  0  0  0
 20  2    170.01140    1    170.01120   0   0   0   0 .000000     -0.00020   -585.39007       0.000    0  0  0  0  2    0  0  0  0  0
 21  1    187.00930    1    187.00915   0   0   0   0 .000000     -0.00015   -585.39755       0.000    0  0  0  0  2    0  0  0  0  0
 22  2    204.81610    1    204.81590   0   0   0   0 .000000     -0.00020   -585.40537       0.000    0  0  0  0  2    0  0  0  0  0
 23  1    223.43160    1    223.43138   0   0   0   0 .000000     -0.00022   -585.41355       0.000    0  0  0  0  2    0  0  0  0  0
 24  2    242.85570    1    242.85548   0   0   0   0 .000000     -0.00022   -585.42207       0.000    0  0  0  0  2    0  0  0  0  0
 25  1    263.08830    1    263.08812   0   0   0   0 .000000     -0.00018   -585.43093       0.000    0  0  0  0  2    0  0  0  0  0
 26  2    284.12940    1    284.12920   0   0   0   0 .000000     -0.00020   -585.44014       0.000    0  0  0  0  2    0  0  0  0  0
 27  1    305.97880    1    305.97862   0   0   0   0 .000000     -0.00018   -585.44969       0.000    0  0  0  0  2    0  0  0  0  0
 28  2    328.63640    1    328.63626   0   0   0   0 .000000     -0.00014   -585.45958       0.000    0  0  0  0  2    0  0  0  0  0
 29  1    352.10220    1    352.10202   0   0   0   0 .000000     -0.00018   -585.46981       0.000    0  0  0  0  2    0  0  0  0  0
 30  2    376.37600    1    376.37580   0   0   0   0 .000000     -0.00020   -585.48037       0.000    0  0  0  0  2    0  0  0  0  0
 31  1    401.45760    1    401.45745   0   0   0   0 .000000     -0.00015   -585.49128       0.000    0  0  0  0  2    0  0  0  0  0
 32  2    427.34700    1    427.34688   0   0   0   0 .000000     -0.00012   -585.50252       0.000    0  0  0  0  2    0  0  0  0  0
 33  1    454.04410    1    454.04394   0   0   0   0 .000000     -0.00016   -585.51409       0.000    0  0  0  0  2    0  0  0  0  0
 34  2    481.54860    1    481.54852   0   0   0   0 .000000     -0.00008   -585.52599       0.000    0  0  0  0  2    0  0  0  0  0
 35  1    509.86060    1    509.86048   0   0   0   0 .000000     -0.00012   -585.53823       0.000    0  0  0  0  2    0  0  0  0  0
 36  2    538.97980    1    538.97967   0   0   0   0 .000000     -0.00013   -585.55079       0.000    0  0  0  0  2    0  0  0  0  0
 37  1    568.90600    1    568.90597   0   0   0   0 .000000     -0.00003   -585.56368       0.000    0  0  0  0  2    0  0  0  0  0
 38  2    599.63930    1    599.63921   0   0   0   0 .000000     -0.00009   -585.57690       0.000    0  0  0  0  2    0  0  0  0  0
 39  1    631.17930    1    631.17927   0   0   0   0 .000000     -0.00003   -585.59043       0.000    0  0  0  0  2    0  0  0  0  0
 40  2    663.52600    1    663.52597   0   1   1   0 .000000     -0.00003   -585.60429       0.000    0  0  0  0  2    0  1  1  0  2
 41  1    696.67920    1    696.67917   0   1   1   0 .000000     -0.00003   -585.61847       0.000    0  0  0  0  2    0  1  1  0  2
 42  2    730.63870    1    730.63870   0   1   1   0 .000000     -0.00000   -585.63296       0.000    0  0  0  0  2    0  1  1  0  2
 43  1    765.40440    1    765.40439   0   1   1   0 .000000     -0.00001   -585.64777       0.000    0  0  0  0  2    0  1  1  0  2
 44  2    800.97610    1    800.97609   0   1   1   0 .000000     -0.00001   -585.66289       0.000    0  0  0  0  2    0  1  1  0  2
 45  1    837.35370    1    837.35361   0   1   1   0 .000000     -0.00009   -585.67832       0.000    0  0  0  0  2    0  1  1  0  2
 46  2    874.53690    1    874.53679   0   1   1   0 .000000     -0.00011   -585.69406       0.000    0  0  0  0  2    0  1  1  0  2
 47  1    912.52550    1    912.52543   0   1   1   0 .000000     -0.00007   -585.71010       0.000    0  0  0  0  2    0  1  1  0  2
 48  2    951.31950    1    951.31935   0   1   1   0 .000000     -0.00015   -585.72645       0.000    0  0  0  0  2    0  1  1  0  2
 49  1    990.91860    1    990.91837   0   1   1   0 .000000     -0.00023   -585.74310       0.000    0  0  0  0  2    0  1  1  0  2
 50  2   1031.32260    1   1031.32229   0   1   1   0 .000000     -0.00031   -585.76005       0.000    0  0  0  0  2    0  1  1  0  2
 51  1   1072.53130    1   1072.53092   0   1   1   0 .000000     -0.00038   -585.77729       0.000    0  0  0  0  2    0  1  1  0  2
 52  2   1114.54460    1   1114.54404   0   1   1   0 .000000     -0.00056   -585.79486       0.000    0  0  0  0  2    0  1  1  0  2
 53  1   1157.36210    1   1157.36150   0   1   1   0 .000000     -0.00060   -585.81266       0.000    0  0  0  0  2    0  1  1  0  2
 54  2   1200.98380    1   1200.98303   0   1   1   0 .000000     -0.00077   -585.83077       0.000    0  0  0  0  2    0  1  1  0  2
 55  1   1245.40940    1   1245.40844   0   1   1   0 .000000     -0.00096   -585.84918       0.000    0  0  0  0  2    0  1  1  0  2
 56  2   1290.63870    1   1290.63751   0   1   1   0 .000000     -0.00119   -585.86786       0.000    0  0  0  0  2    0  1  1  0  2
 57  1   1336.67150    1   1336.67003   0   1   1   0 .000000     -0.00147   -585.88683       0.000    0  0  0  0  2    0  1  1  0  2
 58  2   1383.50750    1   1383.50577   0   1   1   0 .000000     -0.00173   -585.90607       0.000    0  0  0  0  2    0  1  1  0  2
 59  1   1431.14660    1   1431.14451   0   1   1   0 .000000     -0.00209   -585.92558       0.000    0  0  0  0  2    0  1  1  0  2
 60  2   1479.58850    1   1479.58600   0   1   1   0 .000000     -0.00250   -585.94537       0.000    0  0  0  0  2    0  1  1  0  2
 61  1   1528.83290    1   1528.83002   0   1   1   0 .000000     -0.00288   -585.96543       0.000    0  0  0  0  2    0  1  1  0  2
 62  2   1578.87970    1   1578.87632   0   3   1   0 .000000     -0.00338   -585.98575       0.001    0  0  0  0  2    0  3  1  0  4
 63  1   1629.72860    1   1629.72467   0   3   1   0 .000000     -0.00393   -586.00633       0.001    0  0  0  0  2    0  3  1  0  4
 64  2   1681.37940    1   1681.37481   0   3   1   0 .000000     -0.00459   -586.02718       0.001    0  0  0  0  2    0  3  1  0  4
 65  1   1733.83170    1   1733.82649   0   3   1   0 .000000     -0.00521   -586.04827       0.001    0  0  0  0  2    0  3  1  0  4
 66  2   1787.08550    1   1787.07946   0   3   1   0 .000000     -0.00604   -586.06962       0.001    0  0  0  0  2    0  3  1  0  4
 67  1   1841.14030    1   1841.13345   0   3   1   0 .000000     -0.00685   -586.09122       0.001    0  0  0  0  2    0  3  1  0  4
 68  2   1895.99600    1   1895.98820   0   3   1   0 .000000     -0.00780   -586.11307       0.001    0  0  0  0  2    0  3  1  0  4
 69  1   1951.65220    1   1951.64346   0   3   1   0 .000000     -0.00874   -586.13516       0.001    0  0  0  0  2    0  3  1  0  4
 70  2   2008.10880    1   2008.09893   0   3   1   0 .000000     -0.00987   -586.15749       0.002    0  0  0  0  2    0  3  1  0  4
 71  1   2065.36540    1   2065.35435   0   3   1   0 .000000     -0.01105   -586.18005       0.002    0  0  0  0  2    0  3  1  0  4
 72  2   2123.42190    1   2123.40945   0   3   1   0 .000000     -0.01245   -586.20284       0.002    0  0  0  0  2    0  3  1  0  4
 73  1   2182.27780    1   2182.26393   0   3   1   0 .000000     -0.01387   -586.22586       0.002    0  0  0  0  2    0  3  1  0  4
 74  2   2241.93300    1   2241.91750   0   3   1   0 .000000     -0.01550   -586.24911       0.003    0  0  0  0  2    0  3  1  0  4
 75  1   2302.38710    1   2302.36989   0   3   1   0 .000000     -0.01721   -586.27258       0.003    0  0  0  0  2    0  3  1  0  4
 76  2   2363.63980    1   2363.62079   0   3   1   0 .000000     -0.01901   -586.29626       0.003    0  0  0  0  2    0  3  1  0  4
 77  1   2425.69100    1   2425.66990   0   3   1   0 .000000     -0.02110   -586.32016       0.004    0  0  0  0  2    0  3  1  0  4
  0  2   2201.60530    4   2201.60614   1   0   0   0 .000000      0.00084   -103.56976      -0.001    0  0  0  1  2    1  0  0 -1  2
  1  1   2202.40820    7   2202.40913   1   0   0   0 .000000      0.00093   -103.57949      -0.001    0  0  0  1  2    1  0  0 -1  2
  2  2   2204.01430    8   2204.01511   1   0   0   0 .000000      0.00081   -103.59894      -0.001    0  0  0  1  2    1  0  0 -1  2
  3  1   2206.42320    9   2206.42407   1   0   0   0 .000000      0.00087   -103.62810      -0.001    0  0  0  1  2    1  0  0 -1  2
  4  2   2209.63520    9   2209.63600   1   0   0   0 .000000      0.00080   -103.66697      -0.001    0  0  0  1  2    1  0  0 -1  2
  5  1   2213.65010    9   2213.65089   1   0   0   0 .000000      0.00079   -103.71552      -0.001    0  0  0  1  2    1  0  0 -1  2
  6  2   2218.46780    9   2218.46871   1   0   0   0 .000000      0.00091   -103.77373      -0.001    0  0  0  1  2    1  0  0 -1  2
  7  1   2224.08860    9   2224.08943   1   0   0   0 .000000      0.00083   -103.84159      -0.001    0  0  0  1  2    1  0  0 -1  2
  8  2   2230.51220    9   2230.51305   1   0   0   0 .000000      0.00085   -103.91907      -0.001    0  0  0  1  2    1  0  0 -1  2
  9  1   2237.73870    9   2237.73951   1   0   0   0 .000000      0.00081   -104.00611      -0.001    0  0  0  1  2    1  0  0 -1  2
 10  2   2245.76800    9   2245.76879   1   0   0   0 .000000      0.00079   -104.10272      -0.001    0  0  0  1  2    1  0  0 -1  2
 11  1   2254.60010    9   2254.60085   1   0   0   0 .000000      0.00075   -104.20882      -0.001    0  0  0  1  2    1  0  0 -1  2
 12  2   2264.23480    9   2264.23564   1   0   0   0 .000000      0.00084   -104.32439      -0.001    0  0  0  1  2    1  0  0 -1  2
 13  1   2274.67230    9   2274.67312   1   0   0   0 .000000      0.00082   -104.44937      -0.001    0  0  0  1  2    1  0  0 -1  2
 14  2   2285.91250    9   2285.91323   1   0   0   0 .000000      0.00073   -104.58371      -0.001    0  0  0  1  2    1  0  0 -1  2
 15  1   2297.95510    9   2297.95593   1   0   0   0 .000000      0.00083   -104.72737      -0.001    0  0  0  1  2    1  0  0 -1  2
 16  2   2310.80040    9   2310.80115   1   0   0   0 .000000      0.00075   -104.88027      -0.001    0  0  0  1  2    1  0  0 -1  2
 17  1   2324.44810    9   2324.44883   1   0   0   0 .000000      0.00073   -105.04236      -0.001    0  0  0  1  2    1  0  0 -1  2
 18  2   2338.89810    9   2338.89890   1   0   0   0 .000000      0.00080   -105.21357      -0.001    0  0  0  1  2    1  0  0 -1  2
 19  1   2354.15060    9   2354.15130   1   0   0   0 .000000      0.00070   -105.39384      -0.001    0  0  0  1  2    1  0  0 -1  2
 20  2   2370.20520    9   2370.20594   1   0   0   0 .000000      0.00074   -105.58309      -0.001    0  0  0  1  2    1  0  0 -1  2
 21  1   2387.06200    9   2387.06276   1   0   0   0 .000000      0.00076   -105.78127      -0.001    0  0  0  1  2    1  0  0 -1  2
 22  2   2404.72090    9   2404.72167   1   0   0   0 .000000      0.00077   -105.98822      -0.001    0  0  0  1  2    1  0  0 -1  2
 23  1   2423.18180    9   2423.18257   1   0   0   0 .000000      0.00077   -106.20414      -0.001    0  0  0  1  2    1  0  0 -1  2
 24  2   2442.44460    9   2442.44539   1   0   0   0 .000000      0.00079   -106.42822      -0.001    0  0  0  1  2    1  0  0 -1  2
 25  1   2462.50920    9   2462.51003   1   0   0   0 .000000      0.00083   -106.66136      -0.001    0  0  0  1  2    1  0  0 -1  2
 26  2   2483.37550    9   2483.37639   1   0   0   0 .000000      0.00089   -106.90283      -0.001    0  0  0  1  2    1  0  0 -1  2
 27  1   2505.04350    9   2505.04436   1   0   0   0 .000000      0.00086   -107.15271      -0.001    0  0  0  1  2    1  0  0 -1  2
 28  2   2527.51300    9   2527.51385   1   0   0   0 .000000      0.00085   -107.41089      -0.001    0  0  0  1  2    1  0  0 -1  2
 29  1   2550.78380    9   2550.78474   1   0   0   0 .000000      0.00094   -107.67730      -0.001    0  0  0  1  2    1  0  0 -1  2
 30  2   2574.85600    9   2574.85693   1   0   0   0 .000000      0.00093   -107.95182      -0.001    0  0  0  1  2    1  0  0 -1  2
 31  1   2599.72930    9   2599.73028   1   0   0   0 .000000      0.00098   -108.23438      -0.001    0  0  0  1  2    1  0  0 -1  2
 32  2   2625.40370    9   2625.40469   1   0   0   0 .000000      0.00099   -108.52487      -0.001    0  0  0  1  2    1  0  0 -1  2
 33  1   2651.87890    9   2651.88002   1   0   0   0 .000000      0.00112   -108.82319      -0.001    0  0  0  1  2    1  0  0 -1  2
 34  2   2679.15510    9   2679.15614   1   0   0   0 .000000      0.00104   -109.12925      -0.001    0  0  0  1  2    1  0  0 -1  2
 35  1   2707.23170    9   2707.23294   1   0   0   0 .000000      0.00124   -109.44296      -0.001    0  0  0  1  2    1  0  0 -1  2
 36  2   2736.10910    9   2736.11025   1   0   0   0 .000000      0.00115   -109.76421      -0.001    0  0  0  1  2    1  0  0 -1  2
 37  1   2765.78670    9   2765.78795   1   0   0   0 .000000      0.00125   -110.09291      -0.001    0  0  0  1  2    1  0  0 -1  2
 38  2   2796.26450    9   2796.26590   1   0   0   0 .000000      0.00140   -110.42897      -0.001    0  0  0  1  2    1  0  0 -1  2
 39  1   2827.54260    9   2827.54393   1   0   0   0 .000000      0.00133   -110.77229      -0.001    0  0  0  1  2    1  0  0 -1  2
 40  2   2859.62050    9   2859.62190   1   1   1   0 .000000      0.00140   -111.12278      -0.001    0  0  0  1  2    1  1  1 -1  4
 41  1   2892.49820    9   2892.49966   1   1   1   0 .000000      0.00146   -111.48035      -0.001    0  0  0  1  2    1  1  1 -1  4
 42  2   2926.17550    9   2926.17704   1   1   1   0 .000000      0.00154   -111.84492      -0.001    0  0  0  1  2    1  1  1 -1  4
 43  1   2960.65230    9   2960.65387   1   1   1   0 .000000      0.00157   -112.21639      -0.001    0  0  0  1  2    1  1  1 -1  4
 44  2   2995.92840    9   2995.92999   1   1   1   0 .000000      0.00159   -112.59468      -0.001    0  0  0  1  2    1  1  1 -1  4
 45  1   3032.00370    9   3032.00523   1   1   1   0 .000000      0.00153   -112.97972      -0.001    0  0  0  1  2    1  1  1 -1  4
 46  2   3068.87780    9   3068.87941   1   1   1   0 .000000      0.00161   -113.37142      -0.001    0  0  0  1  2    1  1  1 -1  4
 47  1   3106.55070    9   3106.55235   1   1   1   0 .000000      0.00165   -113.76970      -0.001    0  0  0  1  2    1  1  1 -1  4
 48  2   3145.02220    9   3145.02387   1   1   1   0 .000000      0.00167   -114.17450      -0.001    0  0  0  1  2    1  1  1 -1  4
 49  1   3184.29220    9   3184.29377   1   1   1   0 .000000      0.00157   -114.58575      -0.001    0  0  0  1  2    1  1  1 -1  4
 50  2   3224.36030    9   3224.36187   1   1   1   0 .000000      0.00157   -115.00337      -0.001    0  0  0  1  2    1  1  1 -1  4
 51  1   3265.22650    9   3265.22797   1   1   1   0 .000000      0.00147   -115.42731      -0.001    0  0  0  1  2    1  1  1 -1  4
 52  2   3306.89040    9   3306.89185   1   1   1   0 .000000      0.00145   -115.85751      -0.001    0  0  0  1  2    1  1  1 -1  4
 53  1   3349.35200    9   3349.35336   1   1   1   0 .000000      0.00136   -116.29388      -0.001    0  0  0  1  2    1  1  1 -1  4
 54  2   3392.61110    9   3392.61225   1   1   1   0 .000000      0.00115   -116.73640      -0.001    0  0  0  1  2    1  1  1 -1  4
 55  1   3436.66730    9   3436.66831   1   1   1   0 .000000      0.00101   -117.18501      -0.001    0  0  0  1  2    1  1  1 -1  4
 56  2   3481.52050    9   3481.52134   1   1   1   0 .000000      0.00084   -117.63966      -0.001    0  0  0  1  2    1  1  1 -1  4
 57  1   3527.17050    9   3527.17110   1   1   1   0 .000000      0.00060   -118.10030      -0.001    0  0  0  1  2    1  1  1 -1  4
 58  2   3573.61710    9   3573.61739   1   1   1   0 .000000      0.00029   -118.56690      -0.000    0  0  0  1  2    1  1  1 -1  4
 59  1   3620.86010    9   3620.85997   1   1   1   0 .000000     -0.00013   -119.03939       0.000    0  0  0  1  2    1  1  1 -1  4
 60  2   3668.89900    9   3668.89860   1   1   1   0 .000000     -0.00040   -119.51776       0.000    0  0  0  1  2    1  1  1 -1  4
 61  1   3717.73390    9   3717.73307   1   1   1   0 .000000     -0.00083   -120.00195       0.001    0  0  0  1  2    1  1  1 -1  4
 62  2   3767.36450    9   3767.36312   1   3   1   0 .000000     -0.00138   -120.49195       0.001    0  0  0  1  2    1  3  1 -1  6
 63  1   3817.79050    9   3817.78851   1   3   1   0 .000000     -0.00199   -120.98770       0.002    0  0  0  1  2    1  3  1 -1  6
 64  2   3869.01160    9   3869.00900   1   3   1   0 .000000     -0.00260   -121.48920       0.002    0  0  0  1  2    1  3  1 -1  6
 65  1   3921.02780    9   3921.02434   1   3   1   0 .000000     -0.00346   -121.99639       0.003    0  0  0  1  2    1  3  1 -1  6
 66  2   3973.83850    9   3973.83427   1   3   1   0 .000000     -0.00423   -122.50926       0.003    0  0  0  1  2    1  3  1 -1  6
 67  1   4027.44370    9   4027.43853   1   3   1   0 .000000     -0.00517   -123.02777       0.004    0  0  0  1  2    1  3  1 -1  6
 68  2   4081.84300    9   4081.83685   1   3   1   0 .000000     -0.00615   -123.55191       0.005    0  0  0  1  2    1  3  1 -1  6
 69  1   4137.03630    9   4137.02899   1   3   1   0 .000000     -0.00731   -124.08165       0.006    0  0  0  1  2    1  3  1 -1  6
 70  2   4193.02310    9   4193.01465   1   3   1   0 .000000     -0.00845   -124.61697       0.007    0  0  0  1  2    1  3  1 -1  6
 71  1   4249.80340    9   4249.79357   1   3   1   0 .000000     -0.00983   -125.15783       0.008    0  0  0  1  2    1  3  1 -1  6
 72  2   4307.37690    9   4307.36547   1   3   1   0 .000000     -0.01143   -125.70423       0.009    0  0  0  1  2    1  3  1 -1  6
 73  1   4365.74320    9   4365.73007   1   3   1   0 .000000     -0.01313   -126.25613       0.010    0  0  0  1  2    1  3  1 -1  6
 74  2   4424.90190    9   4424.88708   1   3   1   0 .000000     -0.01482   -126.81352       0.012    0  0  0  1  2    1  3  1 -1  6
 75  1   4484.85300    9   4484.83621   1   3   1   0 .000000     -0.01679   -127.37638       0.013    0  0  0  1  2    1  3  1 -1  6
 76  2   4545.59610    9   4545.57717   1   3   1   0 .000000     -0.01893   -127.94468       0.015    0  0  0  1  2    1  3  1 -1  6
 77  1   4607.13090    9   4607.10965   1   3   1   0 .000000     -0.02125   -128.51840       0.017    0  0  0  1  2    1  3  1 -1  6
 78  2   4669.45720    9   4669.43337   1   3   1   0 .000000     -0.02383   -129.09753       0.018    0  0  0  1  2    1  3  1 -1  6
  0  2   4373.60610   14   4373.60506   2   0   0   0 .000000     -0.00104    -78.51873       0.001    0  0  0  2  2    2  0  0 -2  4
  1  1   4374.40240   26   4374.40132   2   0   0   0 .000000     -0.00108    -31.24495       0.003    0  0  0  2  2    2  0  0 -2  4
  2  2   4375.99490   33   4375.99384   2   0   0   0 .000000     -0.00106    -31.25561       0.003    0  0  0  2  2    2  0  0 -2  4
  3  1   4378.38360   40   4378.38260   2   0   0   0 .000000     -0.00100    -31.27159       0.003    0  0  0  2  2    2  0  0 -2  4
  4  2   4381.56860   43   4381.56760   2   0   0   0 .000000     -0.00100    -31.29290       0.003    0  0  0  2  2    2  0  0 -2  4
  5  1   4385.54980   46   4385.54882   2   0   0   0 .000000     -0.00098    -31.31955       0.003    0  0  0  2  2    2  0  0 -2  4
  6  2   4390.32730   47   4390.32624   2   0   0   0 .000000     -0.00106    -31.35153       0.003    0  0  0  2  2    2  0  0 -2  4
  7  1   4395.90080   48   4395.89984   2   0   0   0 .000000     -0.00096    -31.38884       0.003    0  0  0  2  2    2  0  0 -2  4
  8  2   4402.27060   48   4402.26959   2   0   0   0 .000000     -0.00101    -31.43150       0.003    0  0  0  2  2    2  0  0 -2  4
  9  1   4409.43650   48   4409.43546   2   0   0   0 .000000     -0.00104    -31.47951       0.003    0  0  0  2  2    2  0  0 -2  4
 10  2   4417.39850   48   4417.39741   2   0   0   0 .000000     -0.00109    -31.53286       0.003    0  0  0  2  2    2  0  0 -2  4
 11  1   4426.15650   48   4426.15541   2   0   0   0 .000000     -0.00109    -31.59157       0.003    0  0  0  2  2    2  0  0 -2  4
 12  2   4435.71040   48   4435.70941   2   0   0   0 .000000     -0.00099    -31.65565       0.003    0  0  0  2  2    2  0  0 -2  4
 13  1   4446.06030   48   4446.05936   2   0   0   0 .000000     -0.00094    -31.72509       0.003    0  0  0  2  2    2  0  0 -2  4
 14  2   4457.20630   48   4457.20522   2   0   0   0 .000000     -0.00108    -31.79991       0.003    0  0  0  2  2    2  0  0 -2  4
 15  1   4469.14790   48   4469.14693   2   0   0   0 .000000     -0.00097    -31.88011       0.003    0  0  0  2  2    2  0  0 -2  4
 16  2   4481.88550   48   4481.88443   2   0   0   0 .000000     -0.00107    -31.96570       0.003    0  0  0  2  2    2  0  0 -2  4
 17  1   4495.41870   48   4495.41766   2   0   0   0 .000000     -0.00104    -32.05669       0.003    0  0  0  2  2    2  0  0 -2  4
 18  2   4509.74760   48   4509.74655   2   0   0   0 .000000     -0.00105    -32.15309       0.003    0  0  0  2  2    2  0  0 -2  4
 19  1   4524.87200   48   4524.87103   2   0   0   0 .000000     -0.00097    -32.25491       0.003    0  0  0  2  2    2  0  0 -2  4
 20  2   4540.79200   48   4540.79103   2   0   0   0 .000000     -0.00097    -32.36216       0.003    0  0  0  2  2    2  0  0 -2  4
 21  1   4557.50750   48   4557.50647   2   0   0   0 .000000     -0.00103    -32.47485       0.003    0  0  0  2  2    2  0  0 -2  4
 22  2   4575.01830   48   4575.01727   2   0   0   0 .000000     -0.00103    -32.59299       0.003    0  0  0  2  2    2  0  0 -2  4
 23  1   4593.32430   48   4593.32334   2   0   0   0 .000000     -0.00096    -32.71660       0.003    0  0  0  2  2    2  0  0 -2  4
 24  2   4612.42550   48   4612.42459   2   0   0   0 .000000     -0.00091    -32.84569       0.003    0  0  0  2  2    2  0  0 -2  4
 25  1   4632.32190   48   4632.32093   2   0   0   0 .000000     -0.00097    -32.98026       0.003    0  0  0  2  2    2  0  0 -2  4
 26  2   4653.01320   48   4653.01226   2   0   0   0 .000000     -0.00094    -33.12035       0.003    0  0  0  2  2    2  0  0 -2  4
 27  1   4674.49940   48   4674.49848   2   0   0   0 .000000     -0.00092    -33.26595       0.003    0  0  0  2  2    2  0  0 -2  4
 28  2   4696.78030   48   4696.77948   2   0   0   0 .000000     -0.00082    -33.41710       0.002    0  0  0  2  2    2  0  0 -2  4
 29  1   4719.85600   48   4719.85516   2   0   0   0 .000000     -0.00084    -33.57379       0.002    0  0  0  2  2    2  0  0 -2  4
 30  2   4743.72620   48   4743.72540   2   0   0   0 .000000     -0.00080    -33.73606       0.002    0  0  0  2  2    2  0  0 -2  4
 31  1   4768.39080   48   4768.39008   2   0   0   0 .000000     -0.00072    -33.90391       0.002    0  0  0  2  2    2  0  0 -2  4
 32  2   4793.84980   48   4793.84909   2   0   0   0 .000000     -0.00071    -34.07738       0.002    0  0  0  2  2    2  0  0 -2  4
 33  1   4820.10290   48   4820.10229   2   0   0   0 .000000     -0.00061    -34.25647       0.002    0  0  0  2  2    2  0  0 -2  4
 34  2   4847.15020   48   4847.14957   2   0   0   0 .000000     -0.00063    -34.44120       0.002    0  0  0  2  2    2  0  0 -2  4
 35  1   4874.99140   48   4874.99078   2   0   0   0 .000000     -0.00062    -34.63161       0.002    0  0  0  2  2    2  0  0 -2  4
 36  2   4903.62630   48   4903.62579   2   0   0   0 .000000     -0.00051    -34.82769       0.001    0  0  0  2  2    2  0  0 -2  4
 37  1   4933.05490   48   4933.05446   2   0   0   0 .000000     -0.00044    -35.02951       0.001    0  0  0  2  2    2  0  0 -2  4
 38  2   4963.27700   48   4963.27664   2   0   0   0 .000000     -0.00036     34.98453      -0.001    0  0  0  2  2    2  0  0 -2  4
 39  1   4994.29250   48   4994.29219   2   0   0   0 .000000     -0.00031     34.53718      -0.001    0  0  0  2  2    2  0  0 -2  4
 40  2   5026.10120   48   5026.10095   2   1   1   0 .000000     -0.00025     34.07818      -0.001    0  0  0  2  2    2  1  1 -2  6
 41  1   5058.70290   48   5058.70277   2   1   1   0 .000000     -0.00013     33.60751      -0.000    0  0  0  2  2    2  1  1 -2  6
 42  2   5092.09750   48   5092.09749   2   1   1   0 .000000     -0.00001     33.12516      -0.000    0  0  0  2  2    2  1  1 -2  6
 43  1   5126.28480   48   5126.28494   2   1   1   0 .000000      0.00014     32.63111       0.000    0  0  0  2  2    2  1  1 -2  6
 44  2   5161.26480   48   5161.26496   2   1   1   0 .000000      0.00016     32.12535       0.001    0  0  0  2  2    2  1  1 -2  6
 45  1   5197.03700   48   5197.03737   2   1   1   0 .000000      0.00037     31.60788       0.001    0  0  0  2  2    2  1  1 -2  6
 46  2   5233.60160   48   5233.60200   2   1   1   0 .000000      0.00040     31.07867       0.001    0  0  0  2  2    2  1  1 -2  6
  1  2    586.12370    1    586.12646   0   1   1   0 .000000      0.00276  -1151.34420      -0.000    0  1  1  0  1    0  0  0  0  0
  2  1    587.74680    1    587.74958   0   1   1   0 .000000      0.00278   -585.53420      -0.000    0  1  1  0  1    0  0  0  0  0
  3  2    590.18150    1    590.18425   0   1   1   0 .000000      0.00275   -585.53522      -0.000    0  1  1  0  1    0  0  0  0  0
  4  1    593.42770    1    593.43045   0   1   1   0 .000000      0.00275   -585.53658      -0.000    0  1  1  0  1    0  0  0  0  0
  5  2    597.48540    1    597.48817   0   1   1   0 .000000      0.00277   -585.53828      -0.000    0  1  1  0  1    0  0  0  0  0
  6  1    602.35460    1    602.35740   0   1   1   0 .000000      0.00280   -585.54032      -0.000    0  1  1  0  1    0  0  0  0  0
  7  2    608.03530    1    608.03810   0   1   1   0 .000000      0.00280   -585.54269      -0.000    0  1  1  0  1    0  0  0  0  0
  8  1    614.52750    1    614.53025   0   1   1   0 .000000      0.00275   -585.54541      -0.000    0  1  1  0  1    0  0  0  0  0
  9  2    621.83110    1    621.83381   0   1   1   0 .000000      0.00271   -585.54846      -0.000    0  1  1  0  1    0  0  0  0  0
 10  1    629.94600    1    629.94876   0   1   1   0 .000000      0.00276   -585.55185      -0.000    0  1  1  0  1    0  0  0  0  0
 11  2    638.87230    1    638.87505   0   1   1   0 .000000      0.00275   -585.55557      -0.000    0  1  1  0  1    0  0  0  0  0
 12  1    648.60990    1    648.61263   0   1   1   0 .000000      0.00273   -585.55964      -0.000    0  1  1  0  1    0  0  0  0  0
 13  2    659.15880    1    659.16146   0   1   1   0 .000000      0.00266   -585.56404      -0.000    0  1  1  0  1    0  0  0  0  0
 14  1    670.51880    1    670.52149   0   1   1   0 .000000      0.00269   -585.56877      -0.000    0  1  1  0  1    0  0  0  0  0
 15  2    682.69000    1    682.69266   0   1   1   0 .000000      0.00266   -585.57384      -0.000    0  1  1  0  1    0  0  0  0  0
 16  1    695.67230    1    695.67492   0   1   1   0 .000000      0.00262   -585.57924      -0.000    0  1  1  0  1    0  0  0  0  0
 17  2    709.46550    1    709.46818   0   1   1   0 .000000      0.00268   -585.58498      -0.000    0  1  1  0  1    0  0  0  0  0
 18  1    724.06980    1    724.07240   0   1   1   0 .000000      0.00260   -585.59104      -0.000    0  1  1  0  1    0  0  0  0  0
 19  2    739.48490    1    739.48750   0   1   1   0 .000000      0.00260   -585.59744      -0.000    0  1  1  0  1    0  0  0  0  0
 20  1    755.71080    1    755.71339   0   1   1   0 .000000      0.00259   -585.60417      -0.000    0  1  1  0  1    0  0  0  0  0
 21  2    772.74740    1    772.75001   0   1   1   0 .000000      0.00261   -585.61123      -0.000    0  1  1  0  1    0  0  0  0  0
 22  1    790.59470    1    790.59726   0   1   1   0 .000000      0.00256   -585.61862      -0.000    0  1  1  0  1    0  0  0  0  0
 23  2    809.25250    1    809.25507   0   1   1   0 .000000      0.00257   -585.62633      -0.000    0  1  1  0  1    0  0  0  0  0
 24  1    828.72080    1    828.72333   0   1   1   0 .000000      0.00253   -585.63437      -0.000    0  1  1  0  1    0  0  0  0  0
 25  2    848.99940    1    849.00195   0   1   1   0 .000000      0.00255   -585.64273      -0.000    0  1  1  0  1    0  0  0  0  0
 26  1    870.08830    1    870.09083   0   1   1   0 .000000      0.00253   -585.65142      -0.000    0  1  1  0  1    0  0  0  0  0
 27  2    891.98730    1    891.98987   0   1   1   0 .000000      0.00257   -585.66043      -0.000    0  1  1  0  1    0  0  0  0  0
 28  1    914.69640    1    914.69896   0   1   1   0 .000000      0.00256   -585.66977      -0.000    0  1  1  0  1    0  0  0  0  0
 29  2    938.21550    1    938.21799   0   1   1   0 .000000      0.00249   -585.67942      -0.000    0  1  1  0  1    0  0  0  0  0
 30  1    962.54430    1    962.54683   0   1   1   0 .000000      0.00253   -585.68939      -0.000    0  1  1  0  1    0  0  0  0  0
 31  2    987.68290    1    987.68538   0   1   1   0 .000000      0.00248   -585.69967      -0.000    0  1  1  0  1    0  0  0  0  0
 32  1   1013.63100    1   1013.63351   0   1   1   0 .000000      0.00251   -585.71027      -0.000    0  1  1  0  1    0  0  0  0  0
 33  2   1040.38860    1   1040.39109   0   1   1   0 .000000      0.00249   -585.72119      -0.000    0  1  1  0  1    0  0  0  0  0
 34  1   1067.95550    1   1067.95798   0   1   1   0 .000000      0.00248   -585.73241      -0.000    0  1  1  0  1    0  0  0  0  0
 35  2   1096.33160    1   1096.33406   0   1   1   0 .000000      0.00246   -585.74395      -0.000    0  1  1  0  1    0  0  0  0  0
 36  1   1125.51670    1   1125.51918   0   1   1   0 .000000      0.00248   -585.75579      -0.000    0  1  1  0  1    0  0  0  0  0
 37  2   1155.51070    1   1155.51319   0   1   1   0 .000000      0.00249   -585.76794      -0.000    0  1  1  0  1    0  0  0  0  0
 38  1   1186.31350    1   1186.31596   0   2   2   0 .000000      0.00246   -585.78040      -0.000    0  1  1  0  1    0  1  1  0  2
 39  2   1217.92490    1   1217.92732   0   2   2   0 .000000      0.00242   -585.79315      -0.000    0  1  1  0  1    0  1  1  0  2
 40  1   1250.34470    1   1250.34713   0   2   2   0 .000000      0.00243   -585.80621      -0.000    0  1  1  0  1    0  1  1  0  2
 41  2   1283.57280    1   1283.57521   0   2   2   0 .000000      0.00241   -585.81957      -0.000    0  1  1  0  1    0  1  1  0  2
 42  1   1317.60900    1   1317.61142   0   2   2   0 .000000      0.00242   -585.83322      -0.000    0  1  1  0  1    0  1  1  0  2
 43  2   1352.45310    1   1352.45557   0   2   2   0 .000000      0.00247   -585.84717      -0.000    0  1  1  0  1    0  1  1  0  2
 44  1   1388.10500    1   1388.10750   0   2   2   0 .000000      0.00250   -585.86141      -0.000    0  1  1  0  1    0  1  1  0  2
 45  2   1424.56450    1   1424.56704   0   2   2   0 .000000      0.00254   -585.87595      -0.000    0  1  1  0  1    0  1  1  0  2
 46  1   1461.83150    1   1461.83399   0   2   2   0 .000000      0.00249   -585.89076      -0.000    0  1  1  0  1    0  1  1  0  2
 47  2   1499.90570    1   1499.90819   0   2   2   0 .000000      0.00249   -585.90587      -0.000    0  1  1  0  1    0  1  1  0  2
 48  1   1538.78690    1   1538.78943   0   2   2   0 .000000      0.00253   -585.92126      -0.000    0  1  1  0  1    0  1  1  0  2
 49  2   1578.47500    1   1578.47753   0   2   2   0 .000000      0.00253   -585.93693      -0.000    0  1  1  0  1    0  1  1  0  2
 50  1   1618.96970    1   1618.97230   0   2   2   0 .000000      0.00260   -585.95288      -0.000    0  1  1  0  1    0  1  1  0  2
 51  2   1660.27090    1   1660.27352   0   2   2   0 .000000      0.00262   -585.96910      -0.000    0  1  1  0  1    0  1  1  0  2
 52  1   1702.37840    1   1702.38101   0   2   2   0 .000000      0.00261   -585.98560      -0.000    0  1  1  0  1    0  1  1  0  2
 53  2   1745.29190    1   1745.29454   0   2   2   0 .000000      0.00264   -586.00237      -0.000    0  1  1  0  1    0  1  1  0  2
 54  1   1789.01120    1   1789.01391   0   2   2   0 .000000      0.00271   -586.01940      -0.000    0  1  1  0  1    0  1  1  0  2
 55  2   1833.53620    1   1833.53890   0   2   2   0 .000000      0.00270   -586.03670      -0.000    0  1  1  0  1    0  1  1  0  2
 56  1   1878.86650    1   1878.86930   0   2   2   0 .000000      0.00280   -586.05427      -0.000    0  1  1  0  1    0  1  1  0  2
 57  2   1925.00200    1   1925.00487   0   2   2   0 .000000      0.00287   -586.07209      -0.000    0  1  1  0  1    0  1  1  0  2
 58  1   1971.94250    1   1971.94539   0   2   2   0 .000000      0.00289   -586.09017      -0.000    0  1  1  0  1    0  1  1  0  2
 59  2   2019.68770    1   2019.69063   0   2   2   0 .000000      0.00293   -586.10851      -0.000    0  1  1  0  1    0  1  1  0  2
 60  1   2068.23740    1   2068.24035   0   2   2   0 .000000      0.00295   -586.12709      -0.001    0  1  1  0  1    0  1  1  0  2
 61  2   2117.59130    1   2117.59431   0   2   2   0 .000000      0.00301   -586.14593      -0.001    0  1  1  0  1    0  1  1  0  2
 62  1   2167.74920    1   2167.75227   0   2   2   0 .000000      0.00307   -586.16501      -0.001    0  1  1  0  1    0  1  1  0  2
 63  2   2218.71080    1   2218.71397   0   2   2   0 .000000      0.00317   -586.18433      -0.001    0  1  1  0  1    0  1  1  0  2
 64  1   2270.47600    1   2270.47918   0   2   2   0 .000000      0.00318   -586.20389      -0.001    0  1  1  0  1    0  1  1  0  2
 65  2   2323.04430    1   2323.04762   0   3   3   0 .000000      0.00332   -586.22369      -0.001    0  1  1  0  1    0  2  2  0  4
 66  1   2376.41570    1   2376.41905   0   3   3   0 .000000      0.00335   -586.24371      -0.001    0  1  1  0  1    0  2  2  0  4
  1  1    586.12220    2    586.12497   0   1   1   0 .000000      0.00277   -574.66415      -0.000    0  1  1  0  2    0  0  0  0  0
  2  2    587.74230    2    587.74511   0   1   1   0 .000000      0.00281   -574.66685      -0.000    0  1  1  0  2    0  0  0  0  0
  3  1    590.17250    2    590.17531   0   1   1   0 .000000      0.00281   -574.67088      -0.000    0  1  1  0  2    0  0  0  0  0
  4  2    593.41280    2    593.41557   0   1   1   0 .000000      0.00277   -574.67626      -0.000    0  1  1  0  2    0  0  0  0  0
  5  1    597.46310    2    597.46586   0   1   1   0 .000000      0.00276   -574.68297      -0.000    0  1  1  0  2    0  0  0  0  0
  6  2    602.32340    2    602.32616   0   1   1   0 .000000      0.00276   -574.69101      -0.000    0  1  1  0  2    0  0  0  0  0
  7  1    607.99370    2    607.99645   0   1   1   0 .000000      0.00275   -574.70036      -0.000    0  1  1  0  2    0  0  0  0  0
  8  2    614.47390    2    614.47671   0   1   1   0 .000000      0.00281   -574.71103      -0.000    0  1  1  0  2    0  0  0  0  0
  9  1    621.76410    2    621.76689   0   1   1   0 .000000      0.00279   -574.72300      -0.000    0  1  1  0  2    0  0  0  0  0
 10  2    629.86420    2    629.86697   0   1   1   0 .000000      0.00277   -574.73625      -0.000    0  1  1  0  2    0  0  0  0  0
 11  1    638.77420    2    638.77691   0   1   1   0 .000000      0.00271   -574.75078      -0.000    0  1  1  0  2    0  0  0  0  0
 12  2    648.49390    2    648.49666   0   1   1   0 .000000      0.00276   -574.76657      -0.000    0  1  1  0  2    0  0  0  0  0
 13  1    659.02340    2    659.02617   0   1   1   0 .000000      0.00277   -574.78361      -0.000    0  1  1  0  2    0  0  0  0  0
 14  2    670.36260    2    670.36539   0   1   1   0 .000000      0.00279   -574.80187      -0.000    0  1  1  0  2    0  0  0  0  0
 15  1    682.51150    2    682.51427   0   1   1   0 .000000      0.00277   -574.82135      -0.000    0  1  1  0  2    0  0  0  0  0
 16  2    695.47000    2    695.47274   0   1   1   0 .000000      0.00274   -574.84201      -0.000    0  1  1  0  2    0  0  0  0  0
 17  1    709.23800    2    709.24075   0   1   1   0 .000000      0.00275   -574.86385      -0.000    0  1  1  0  2    0  0  0  0  0
 18  2    723.81550    2    723.81822   0   1   1   0 .000000      0.00272   -574.88683      -0.000    0  1  1  0  2    0  0  0  0  0
 19  1    739.20240    2    739.20509   0   1   1   0 .000000      0.00269   -574.91094      -0.000    0  1  1  0  2    0  0  0  0  0
 20  2    755.39860    2    755.40127   0   1   1   0 .000000      0.00267   -574.93615      -0.000    0  1  1  0  2    0  0  0  0  0
 21  1    772.40400    2    772.40670   0   0   0   0 .000000      0.00270   -574.96244      -0.000    0  1  1  0  2    0 -1 -1  0  2
 22  2    790.21860    2    790.22128   0   0   0   0 .000000      0.00268   -574.98978      -0.000    0  1  1  0  2    0 -1 -1  0  2
 23  1    808.84220    2    808.84492   0   0   0   0 .000000      0.00272   -575.01814      -0.000    0  1  1  0  2    0 -1 -1  0  2
 24  2    828.27480    2    828.27755   0   0   0   0 .000000      0.00275   -575.04750      -0.000    0  1  1  0  2    0 -1 -1  0  2
 25  1    848.51630    2    848.51905   0   0   0   0 .000000      0.00275   -575.07783      -0.000    0  1  1  0  2    0 -1 -1  0  2
 26  2    869.56660    2    869.56934   0   0   0   0 .000000      0.00274   -575.10908      -0.000    0  1  1  0  2    0 -1 -1  0  2
 27  1    891.42560    2    891.42830   0   0   0   0 .000000      0.00270   -575.14125      -0.000    0  1  1  0  2    0 -1 -1  0  2
 28  2    914.09310    2    914.09584   0   0   0   0 .000000      0.00274   -575.17429      -0.000    0  1  1  0  2    0 -1 -1  0  2
 29  1    937.56910    2    937.57183   0   0   0   0 .000000      0.00273   -575.20817      -0.000    0  1  1  0  2    0 -1 -1  0  2
 30  2    961.85350    2    961.85617   0   0   0   0 .000000      0.00267   -575.24285      -0.000    0  1  1  0  2    0 -1 -1  0  2
 31  1    986.94610    2    986.94873   0   0   0   0 .000000      0.00263   -575.27831      -0.000    0  1  1  0  2    0 -1 -1  0  2
 32  2   1012.84670    2   1012.84940   0   0   0   0 .000000      0.00270   -575.31450      -0.000    0  1  1  0  2    0 -1 -1  0  2
 33  1   1039.55540    2   1039.55804   0   0   0   0 .000000      0.00264   -575.35140      -0.000    0  1  1  0  2    0 -1 -1  0  2
 34  2   1067.07190    2   1067.07452   0   0   0   0 .000000      0.00262   -575.38896      -0.000    0  1  1  0  2    0 -1 -1  0  2
 35  1   1095.39600    2   1095.39871   0   0   0   0 .000000      0.00271   -575.42715      -0.000    0  1  1  0  2    0 -1 -1  0  2
 36  2   1124.52780    2   1124.53046   0   0   0   0 .000000      0.00266   -575.46593      -0.000    0  1  1  0  2    0 -1 -1  0  2
 37  1   1154.46700    2   1154.46965   0   0   0   0 .000000      0.00265   -575.50526      -0.000    0  1  1  0  2    0 -1 -1  0  2
 38  2   1185.21350    2   1185.21611   0   0   0   0 .000000      0.00261   -575.54511      -0.000    0  1  1  0  2    0 -1 -1  0  2
 39  1   1216.76710    2   1216.76970   0   0   0   0 .000000      0.00260   -575.58544      -0.000    0  1  1  0  2    0 -1 -1  0  2
 40  2   1249.12760    2   1249.13026   0   0   0   0 .000000      0.00266   -575.62620      -0.000    0  1  1  0  2    0 -1 -1  0  2
 41  1   1282.29500    2   1282.29763   0   0   0   0 .000000      0.00263   -575.66736      -0.000    0  1  1  0  2    0 -1 -1  0  2
 42  2   1316.26900    2   1316.27166   0   0   0   0 .000000      0.00266   -575.70889      -0.000    0  1  1  0  2    0 -1 -1  0  2
 43  1   1351.04960    2   1351.05216   0   0   0   0 .000000      0.00256   -575.75074      -0.000    0  1  1  0  2    0 -1 -1  0  2
 44  2   1386.63640    2   1386.63898   0   0   0   0 .000000      0.00258   -575.79286      -0.000    0  1  1  0  2    0 -1 -1  0  2
 45  1   1423.02930    2   1423.03193   0   0   0   0 .000000      0.00263   -575.83524      -0.000    0  1  1  0  2    0 -1 -1  0  2
 46  2   1460.22830    2   1460.23084   0   0   0   0 .000000      0.00254   -575.87782      -0.000    0  1  1  0  2    0 -1 -1  0  2
 47  1   1498.23300    2   1498.23553   0   0   0   0 .000000      0.00253   -575.92056      -0.000    0  1  1  0  2    0 -1 -1  0  2
 48  2   1537.04320    2   1537.04580   0   0   0   0 .000000      0.00260   -575.96343      -0.000    0  1  1  0  2    0 -1 -1  0  2
 49  1   1576.65890    2   1576.66147   0   0   0   0 .000000      0.00257   -576.00640      -0.000    0  1  1  0  2    0 -1 -1  0  2
 50  2   1617.07980    2   1617.08234   0   0   0   0 .000000      0.00254   -576.04941      -0.000    0  1  1  0  2    0 -1 -1  0  2
 51  1   1658.30570    2   1658.30821   0   0   0   0 .000000      0.00251   -576.09245      -0.000    0  1  1  0  2    0 -1 -1  0  2
 52  2   1700.33640    2   1700.33890   0   0   0   0 .000000      0.00250   -576.13544      -0.000    0  1  1  0  2    0 -1 -1  0  2
 53  1   1743.17170    2   1743.17415   0   0   0   0 .000000      0.00245   -576.17841      -0.000    0  1  1  0  2    0 -1 -1  0  2
 54  2   1786.81140    2   1786.81380   0   0   0   0 .000000      0.00240   -576.22127      -0.000    0  1  1  0  2    0 -1 -1  0  2
 55  1   1831.25520    2   1831.25761   0   1   1   0 .000000      0.00241   -576.26401      -0.000    0  1  1  0  2    0  0  0  0  0
 56  2   1876.50300    2   1876.50537   0   1   1   0 .000000      0.00237   -576.30658      -0.000    0  1  1  0  2    0  0  0  0  0
 57  1   1922.55450    2   1922.55686   0   1   1   0 .000000      0.00236   -576.34896      -0.000    0  1  1  0  2    0  0  0  0  0
 58  2   1969.40950    2   1969.41184   0   1   1   0 .000000      0.00234   -576.39111      -0.000    0  1  1  0  2    0  0  0  0  0
 59  1   2017.06780    2   2017.07009   0   1   1   0 .000000      0.00229   -576.43300      -0.000    0  1  1  0  2    0  0  0  0  0
 60  2   2065.52910    2   2065.53137   0   1   1   0 .000000      0.00227   -576.47460      -0.000    0  1  1  0  2    0  0  0  0  0
 61  1   2114.79330    2   2114.79545   0   1   1   0 .000000      0.00215   -576.51587      -0.000    0  1  1  0  2    0  0  0  0  0
 62  2   2164.85990    2   2164.86207   0   1   1   0 .000000      0.00217   -576.55680      -0.000    0  1  1  0  2    0  0  0  0  0
 63  1   2215.72890    2   2215.73100   0   1   1   0 .000000      0.00210   -576.59734      -0.000    0  1  1  0  2    0  0  0  0  0
 64  2   2267.40000    2   2267.40198   0   1   1   0 .000000      0.00198   -576.63748      -0.000    0  1  1  0  2    0  0  0  0  0
 65  1   2319.87280    2   2319.87476   0   1   1   0 .000000      0.00196   -576.67718      -0.000    0  1  1  0  2    0  0  0  0  0
 66  2   2373.14720    2   2373.14908   0   1   1   0 .000000      0.00188   -576.71642      -0.000    0  1  1  0  2    0  0  0  0  0
  1  2   2773.50760    4   2773.50986   1   1   1   0 .000000      0.00226   -103.09421      -0.002    0  1  1  1  1    1  0  0 -1  2
  2  1   2775.11730    7   2775.11964   1   1   1   0 .000000      0.00234   -103.11516      -0.002    0  1  1  1  1    1  0  0 -1  2
  3  2   2777.53210    8   2777.53431   1   1   1   0 .000000      0.00221   -103.14658      -0.002    0  1  1  1  1    1  0  0 -1  2
  4  1   2780.75160    9   2780.75385   1   1   1   0 .000000      0.00225   -103.18846      -0.002    0  1  1  1  1    1  0  0 -1  2
  5  2   2784.77600    9   2784.77825   1   1   1   0 .000000      0.00225   -103.24080      -0.002    0  1  1  1  1    1  0  0 -1  2
  6  1   2789.60520    9   2789.60748   1   1   1   0 .000000      0.00228   -103.30358      -0.002    0  1  1  1  1    1  0  0 -1  2
  7  2   2795.23930    9   2795.24152   1   1   1   0 .000000      0.00222   -103.37680      -0.002    0  1  1  1  1    1  0  0 -1  2
  8  1   2801.67810    9   2801.68034   1   1   1   0 .000000      0.00224   -103.46044      -0.002    0  1  1  1  1    1  0  0 -1  2
  9  2   2808.92170    9   2808.92392   1   1   1   0 .000000      0.00222   -103.55449      -0.002    0  1  1  1  1    1  0  0 -1  2
 10  1   2816.96990    9   2816.97221   1   1   1   0 .000000      0.00231   -103.65892      -0.002    0  1  1  1  1    1  0  0 -1  2
 11  2   2825.82290    9   2825.82518   1   1   1   0 .000000      0.00228   -103.77373      -0.002    0  1  1  1  1    1  0  0 -1  2
 12  1   2835.48050    9   2835.48278   1   1   1   0 .000000      0.00228   -103.89889      -0.002    0  1  1  1  1    1  0  0 -1  2
 13  2   2845.94270    9   2845.94497   1   1   1   0 .000000      0.00227   -104.03437      -0.002    0  1  1  1  1    1  0  0 -1  2
 14  1   2857.20940    9   2857.21168   1   1   1   0 .000000      0.00228   -104.18015      -0.002    0  1  1  1  1    1  0  0 -1  2
 15  2   2869.28060    9   2869.28287   1   1   1   0 .000000      0.00227   -104.33621      -0.002    0  1  1  1  1    1  0  0 -1  2
 16  1   2882.15620    9   2882.15848   1   1   1   0 .000000      0.00228   -104.50251      -0.002    0  1  1  1  1    1  0  0 -1  2
 17  2   2895.83620    9   2895.83844   1   1   1   0 .000000      0.00224   -104.67902      -0.002    0  1  1  1  1    1  0  0 -1  2
 18  1   2910.32040    9   2910.32269   1   1   1   0 .000000      0.00229   -104.86571      -0.002    0  1  1  1  1    1  0  0 -1  2
 19  2   2925.60890    9   2925.61115   1   1   1   0 .000000      0.00225   -105.06255      -0.002    0  1  1  1  1    1  0  0 -1  2
 20  1   2941.70150    9   2941.70375   1   1   1   0 .000000      0.00225   -105.26949      -0.002    0  1  1  1  1    1  0  0 -1  2
 21  2   2958.59810    9   2958.60040   1   1   1   0 .000000      0.00230   -105.48651      -0.002    0  1  1  1  1    1  0  0 -1  2
 22  1   2976.29870    9   2976.30103   1   1   1   0 .000000      0.00233   -105.71355      -0.002    0  1  1  1  1    1  0  0 -1  2
 23  2   2994.80330    9   2994.80555   1   1   1   0 .000000      0.00225   -105.95057      -0.002    0  1  1  1  1    1  0  0 -1  2
 24  1   3014.11160    9   3014.11386   1   1   1   0 .000000      0.00226   -106.19753      -0.002    0  1  1  1  1    1  0  0 -1  2
 25  2   3034.22350    9   3034.22586   1   1   1   0 .000000      0.00236   -106.45437      -0.002    0  1  1  1  1    1  0  0 -1  2
 26  1   3055.13910    9   3055.14147   1   1   1   0 .000000      0.00237   -106.72106      -0.002    0  1  1  1  1    1  0  0 -1  2
 27  2   3076.85820    9   3076.86057   1   1   1   0 .000000      0.00237   -106.99753      -0.002    0  1  1  1  1    1  0  0 -1  2
 28  1   3099.38070    9   3099.38306   1   1   1   0 .000000      0.00236   -107.28373      -0.002    0  1  1  1  1    1  0  0 -1  2
 29  2   3122.70640    9   3122.70883   1   1   1   0 .000000      0.00243   -107.57960      -0.002    0  1  1  1  1    1  0  0 -1  2
 30  1   3146.83540    9   3146.83775   1   1   1   0 .000000      0.00235   -107.88510      -0.002    0  1  1  1  1    1  0  0 -1  2
 31  2   3171.76730    9   3171.76972   1   1   1   0 .000000      0.00242   -108.20014      -0.002    0  1  1  1  1    1  0  0 -1  2
 32  1   3197.50220    9   3197.50460   1   1   1   0 .000000      0.00240   -108.52467      -0.002    0  1  1  1  1    1  0  0 -1  2
 33  2   3224.03980    9   3224.04228   1   1   1   0 .000000      0.00248   -108.85863      -0.002    0  1  1  1  1    1  0  0 -1  2
 34  1   3251.38010    9   3251.38261   1   1   1   0 .000000      0.00251   -109.20194      -0.002    0  1  1  1  1    1  0  0 -1  2
 35  2   3279.52290    9   3279.52546   1   1   1   0 .000000      0.00256   -109.55454      -0.002    0  1  1  1  1    1  0  0 -1  2
 36  1   3308.46820    9   3308.47070   1   1   1   0 .000000      0.00250   -109.91635      -0.002    0  1  1  1  1    1  0  0 -1  2
 37  2   3338.21560    9   3338.21817   1   1   1   0 .000000      0.00257   -110.28729      -0.002    0  1  1  1  1    1  0  0 -1  2
 38  1   3368.76520    9   3368.76774   1   2   2   0 .000000      0.00254   -110.66730      -0.002    0  1  1  1  1    1  1  1 -1  4
 39  2   3400.11660    9   3400.11924   1   2   2   0 .000000      0.00264   -111.05628      -0.002    0  1  1  1  1    1  1  1 -1  4
 40  1   3432.26990    9   3432.27253   1   2   2   0 .000000      0.00263   -111.45416      -0.002    0  1  1  1  1    1  1  1 -1  4
 41  2   3465.22480    9   3465.22745   1   2   2   0 .000000      0.00265   -111.86085      -0.002    0  1  1  1  1    1  1  1 -1  4
 42  1   3498.98110    9   3498.98383   1   2   2   0 .000000      0.00273   -112.27627      -0.002    0  1  1  1  1    1  1  1 -1  4
 43  2   3533.53870    9   3533.54149   1   2   2   0 .000000      0.00279   -112.70033      -0.002    0  1  1  1  1    1  1  1 -1  4
 44  1   3568.89740    9   3568.90029   1   2   2   0 .000000      0.00289   -113.13293      -0.003    0  1  1  1  1    1  1  1 -1  4
 45  2   3605.05710    9   3605.06003   1   2   2   0 .000000      0.00293   -113.57398      -0.003    0  1  1  1  1    1  1  1 -1  4
 46  1   3642.01760    9   3642.02053   1   2   2   0 .000000      0.00293   -114.02339      -0.003    0  1  1  1  1    1  1  1 -1  4
 47  2   3679.77860    9   3679.78162   1   2   2   0 .000000      0.00302   -114.48106      -0.003    0  1  1  1  1    1  1  1 -1  4
 48  1   3718.34000    9   3718.34311   1   2   2   0 .000000      0.00311   -114.94690      -0.003    0  1  1  1  1    1  1  1 -1  4
 49  2   3757.70160    9   3757.70480   1   2   2   0 .000000      0.00320   -115.42079      -0.003    0  1  1  1  1    1  1  1 -1  4
 50  1   3797.86320    9   3797.86650   1   2   2   0 .000000      0.00330   -115.90264      -0.003    0  1  1  1  1    1  1  1 -1  4
 51  2   3838.82470    9   3838.82801   1   2   2   0 .000000      0.00331   -116.39235      -0.003    0  1  1  1  1    1  1  1 -1  4
 52  1   3880.58580    9   3880.58913   1   2   2   0 .000000      0.00333   -116.88980      -0.003    0  1  1  1  1    1  1  1 -1  4
 53  2   3923.14620    9   3923.14964   1   2   2   0 .000000      0.00344   -117.39489      -0.003    0  1  1  1  1    1  1  1 -1  4
 54  1   3966.50580    9   3966.50935   1   2   2   0 .000000      0.00355   -117.90751      -0.003    0  1  1  1  1    1  1  1 -1  4
 55  2   4010.66430    9   4010.66802   1   2   2   0 .000000      0.00372   -118.42754      -0.003    0  1  1  1  1    1  1  1 -1  4
 56  1   4055.62170    9   4055.62545   1   2   2   0 .000000      0.00375   -118.95489      -0.003    0  1  1  1  1    1  1  1 -1  4
 57  2   4101.37750    9   4101.38141   1   2   2   0 .000000      0.00391   -119.48943      -0.003    0  1  1  1  1    1  1  1 -1  4
 58  1   4147.93170    9   4147.93567   1   2   2   0 .000000      0.00397   -120.03105      -0.003    0  1  1  1  1    1  1  1 -1  4
 59  2   4195.28390    9   4195.28800   1   2   2   0 .000000      0.00410   -120.57964      -0.003    0  1  1  1  1    1  1  1 -1  4
 60  1   4243.43400    9   4243.43816   1   2   2   0 .000000      0.00416   -121.13508      -0.003    0  1  1  1  1    1  1  1 -1  4
 61  2   4292.38160    9   4292.38592   1   2   2   0 .000000      0.00432   -121.69725      -0.004    0  1  1  1  1    1  1  1 -1  4
 62  1   4342.12650    9   4342.13104   1   2   2   0 .000000      0.00454   -122.26602      -0.004    0  1  1  1  1    1  1  1 -1  4
 63  2   4392.66860    9   4392.67326   1   2   2   0 .000000      0.00466   -122.84135      -0.004    0  1  1  1  1    1  1  1 -1  4
 64  1   4444.00750    9   4444.01233   1   2   2   0 .000000      0.00483   -123.42305      -0.004    0  1  1  1  1    1  1  1 -1  4
 65  2   4496.14310    9   4496.14800   1   3   3   0 .000000      0.00490   -124.01101      -0.004    0  1  1  1  1    1  2  2 -1  6
 66  1   4549.07490    9   4549.08001   1   3   3   0 .000000      0.00511   -124.60514      -0.004    0  1  1  1  1    1  2  2 -1  6
 67  2   4602.80290    9   4602.80809   1   3   3   0 .000000      0.00519   -125.20532      -0.004    0  1  1  1  1    1  2  2 -1  6
  1  1   2773.50610   11   2773.50842   1   1   1   0 .000000      0.00232   -103.09163      -0.002    0  1  1  1  2    1  0  0 -1  2
  2  2   2775.11300   14   2775.11528   1   1   1   0 .000000      0.00228   -103.10745      -0.002    0  1  1  1  2    1  0  0 -1  2
  3  1   2777.52330   15   2777.52558   1   1   1   0 .000000      0.00228   -103.13116      -0.002    0  1  1  1  2    1  0  0 -1  2
  4  2   2780.73700   16   2780.73929   1   1   1   0 .000000      0.00229   -103.16277      -0.002    0  1  1  1  2    1  0  0 -1  2
  5  1   2784.75410   16   2784.75639   1   1   1   0 .000000      0.00229   -103.20228      -0.002    0  1  1  1  2    1  0  0 -1  2
  6  2   2789.57460   16   2789.57687   1   1   1   0 .000000      0.00227   -103.24967      -0.002    0  1  1  1  2    1  0  0 -1  2
  7  1   2795.19840   16   2795.20070   1   1   1   0 .000000      0.00230   -103.30493      -0.002    0  1  1  1  2    1  0  0 -1  2
  8  2   2801.62560   16   2801.62786   1   1   1   0 .000000      0.00226   -103.36804      -0.002    0  1  1  1  2    1  0  0 -1  2
  9  1   2808.85600   16   2808.85832   1   1   1   0 .000000      0.00232   -103.43901      -0.002    0  1  1  1  2    1  0  0 -1  2
 10  2   2816.88970   16   2816.89203   1   1   1   0 .000000      0.00233   -103.51781      -0.002    0  1  1  1  2    1  0  0 -1  2
 11  1   2825.72660   16   2825.72896   1   1   1   0 .000000      0.00236   -103.60443      -0.002    0  1  1  1  2    1  0  0 -1  2
 12  2   2835.36670   16   2835.36907   1   1   1   0 .000000      0.00237   -103.69884      -0.002    0  1  1  1  2    1  0  0 -1  2
 13  1   2845.81000   16   2845.81230   1   1   1   0 .000000      0.00230   -103.80104      -0.002    0  1  1  1  2    1  0  0 -1  2
 14  2   2857.05630   16   2857.05861   1   1   1   0 .000000      0.00231   -103.91099      -0.002    0  1  1  1  2    1  0  0 -1  2
 15  1   2869.10560   16   2869.10794   1   1   1   0 .000000      0.00234   -104.02868      -0.002    0  1  1  1  2    1  0  0 -1  2
 16  2   2881.95790   16   2881.96023   1   1   1   0 .000000      0.00233   -104.15408      -0.002    0  1  1  1  2    1  0  0 -1  2
 17  1   2895.61300   16   2895.61542   1   1   1   0 .000000      0.00242   -104.28717      -0.002    0  1  1  1  2    1  0  0 -1  2
 18  2   2910.07110   16   2910.07344   1   1   1   0 .000000      0.00234   -104.42792      -0.002    0  1  1  1  2    1  0  0 -1  2
 19  1   2925.33190   16   2925.33422   1   1   1   0 .000000      0.00232   -104.57630      -0.002    0  1  1  1  2    1  0  0 -1  2
 20  2   2941.39530   16   2941.39768   1   1   1   0 .000000      0.00238   -104.73229      -0.002    0  1  1  1  2    1  0  0 -1  2
 21  1   2958.26140   16   2958.26375   1   0   0   0 .000000      0.00235   -104.89585      -0.002    0  1  1  1  2    1 -1 -1 -1  4
 22  2   2975.93000   16   2975.93234   1   0   0   0 .000000      0.00234   -105.06696      -0.002    0  1  1  1  2    1 -1 -1 -1  4
 23  1   2994.40100   16   2994.40337   1   0   0   0 .000000      0.00237   -105.24557      -0.002    0  1  1  1  2    1 -1 -1 -1  4
 24  2   3013.67430   16   3013.67673   1   0   0   0 .000000      0.00243   -105.43167      -0.002    0  1  1  1  2    1 -1 -1 -1  4
 25  1   3033.74990   16   3033.75235   1   0   0   0 .000000      0.00245   -105.62520      -0.002    0  1  1  1  2    1 -1 -1 -1  4
 26  2   3054.62760   16   3054.63011   1   0   0   0 .000000      0.00251   -105.82615      -0.002    0  1  1  1  2    1 -1 -1 -1  4
 27  1   3076.30740   16   3076.30993   1   0   0   0 .000000      0.00253   -106.03447      -0.002    0  1  1  1  2    1 -1 -1 -1  4
 28  2   3098.78920   16   3098.79168   1   0   0   0 .000000      0.00248   -106.25012      -0.002    0  1  1  1  2    1 -1 -1 -1  4
 29  1   3122.07280   16   3122.07525   1   0   0   0 .000000      0.00245   -106.47307      -0.002    0  1  1  1  2    1 -1 -1 -1  4
 30  2   3146.15800   16   3146.16055   1   0   0   0 .000000      0.00255   -106.70328      -0.002    0  1  1  1  2    1 -1 -1 -1  4
 31  1   3171.04490   16   3171.04743   1   0   0   0 .000000      0.00253   -106.94071      -0.002    0  1  1  1  2    1 -1 -1 -1  4
 32  2   3196.73330   16   3196.73579   1   0   0   0 .000000      0.00249   -107.18532      -0.002    0  1  1  1  2    1 -1 -1 -1  4
 33  1   3223.22290   16   3223.22550   1   0   0   0 .000000      0.00260   -107.43707      -0.002    0  1  1  1  2    1 -1 -1 -1  4
 34  2   3250.51380   16   3250.51641   1   0   0   0 .000000      0.00261   -107.69589      -0.002    0  1  1  1  2    1 -1 -1 -1  4
 35  1   3278.60580   16   3278.60841   1   0   0   0 .000000      0.00261   -107.96182      -0.002    0  1  1  1  2    1 -1 -1 -1  4
 36  2   3307.49860   16   3307.50135   1   0   0   0 .000000      0.00275   -108.23468      -0.003    0  1  1  1  2    1 -1 -1 -1  4
 37  1   3337.19240   16   3337.19508   1   0   0   0 .000000      0.00268   -108.51459      -0.002    0  1  1  1  2    1 -1 -1 -1  4
 38  2   3367.68670   16   3367.68947   1   0   0   0 .000000      0.00277   -108.80146      -0.003    0  1  1  1  2    1 -1 -1 -1  4
 39  1   3398.98160   16   3398.98436   1   0   0   0 .000000      0.00276   -109.09518      -0.003    0  1  1  1  2    1 -1 -1 -1  4
 40  2   3431.07680   16   3431.07960   1   0   0   0 .000000      0.00280   -109.39574      -0.003    0  1  1  1  2    1 -1 -1 -1  4
 41  1   3463.97220   16   3463.97502   1   0   0   0 .000000      0.00282   -109.70311      -0.003    0  1  1  1  2    1 -1 -1 -1  4
 42  2   3497.66760   16   3497.67047   1   0   0   0 .000000      0.00287   -110.01723      -0.003    0  1  1  1  2    1 -1 -1 -1  4
 43  1   3532.16290   16   3532.16578   1   0   0   0 .000000      0.00288   -110.33807      -0.003    0  1  1  1  2    1 -1 -1 -1  4
 44  2   3567.45780   16   3567.46077   1   0   0   0 .000000      0.00297   -110.66559      -0.003    0  1  1  1  2    1 -1 -1 -1  4
 45  1   3603.55240   16   3603.55528   1   0   0   0 .000000      0.00288   -110.99973      -0.003    0  1  1  1  2    1 -1 -1 -1  4
 46  2   3640.44620   16   3640.44913   1   0   0   0 .000000      0.00293   -111.34045      -0.003    0  1  1  1  2    1 -1 -1 -1  4
 47  1   3678.13920   16   3678.14213   1   0   0   0 .000000      0.00293   -111.68772      -0.003    0  1  1  1  2    1 -1 -1 -1  4
 48  2   3716.63100   16   3716.63410   1   0   0   0 .000000      0.00310   -112.04149      -0.003    0  1  1  1  2    1 -1 -1 -1  4
 49  1   3755.92170   16   3755.92484   1   0   0   0 .000000      0.00314   -112.40171      -0.003    0  1  1  1  2    1 -1 -1 -1  4
 50  2   3796.01110   16   3796.01417   1   0   0   0 .000000      0.00307   -112.76834      -0.003    0  1  1  1  2    1 -1 -1 -1  4
 51  1   3836.89870   16   3836.90188   1   0   0   0 .000000      0.00318   -113.14134      -0.003    0  1  1  1  2    1 -1 -1 -1  4
 52  2   3878.58460   16   3878.58779   1   0   0   0 .000000      0.00319   -113.52065      -0.003    0  1  1  1  2    1 -1 -1 -1  4
 53  1   3921.06840   16   3921.07165   1   0   0   0 .000000      0.00325   -113.90627      -0.003    0  1  1  1  2    1 -1 -1 -1  4
 54  2   3964.35000   16   3964.35329   1   0   0   0 .000000      0.00329   -114.29811      -0.003    0  1  1  1  2    1 -1 -1 -1  4
 55  1   4008.42920   16   4008.43247   1   1   1   0 .000000      0.00327   -114.69615      -0.003    0  1  1  1  2    1  0  0 -1  2
 56  2   4053.30570   16   4053.30900   1   1   1   0 .000000      0.00330   -115.10034      -0.003    0  1  1  1  2    1  0  0 -1  2
 57  1   4098.97930   16   4098.98263   1   1   1   0 .000000      0.00333   -115.51064      -0.003    0  1  1  1  2    1  0  0 -1  2
 58  2   4145.44970   16   4145.45316   1   1   1   0 .000000      0.00346   -115.92701      -0.003    0  1  1  1  2    1  0  0 -1  2
 59  1   4192.71690   16   4192.72033   1   1   1   0 .000000      0.00343   -116.34940      -0.003    0  1  1  1  2    1  0  0 -1  2
 60  2   4240.78050   16   4240.78393   1   1   1   0 .000000      0.00343   -116.77778      -0.003    0  1  1  1  2    1  0  0 -1  2
 61  1   4289.64020   16   4289.64372   1   1   1   0 .000000      0.00352   -117.21209      -0.003    0  1  1  1  2    1  0  0 -1  2
 62  2   4339.29590   16   4339.29944   1   1   1   0 .000000      0.00354   -117.65231      -0.003    0  1  1  1  2    1  0  0 -1  2
 63  1   4389.74730   16   4389.75087   1   1   1   0 .000000      0.00357   -118.09838      -0.003    0  1  1  1  2    1  0  0 -1  2
 64  2   4440.99410   16   4440.99774   1   1   1   0 .000000      0.00364   -118.55028      -0.003    0  1  1  1  2    1  0  0 -1  2
 65  1   4493.03620   16   4493.03980   1   1   1   0 .000000      0.00360   -119.00794      -0.003    0  1  1  1  2    1  0  0 -1  2
 66  2   4545.87310   16   4545.87680   1   1   1   0 .000000      0.00370   -119.47134      -0.003    0  1  1  1  2    1  0  0 -1  2
 67  1   4599.50480   16   4599.50847   1   1   1   0 .000000      0.00367   -119.94043      -0.003    0  1  1  1  2    1  0  0 -1  2
  0  2   1159.97170    2   1159.97770   0   2   0   0 .000000      0.00600   -109.91301      -0.005    0  2  0  0  2    0  0  0  0  0
  1  1   1160.78310    3   1160.78912   0   2   0   0 .000000      0.00602   -109.90811      -0.005    0  2  0  0  2    0  0  0  0  0
  2  2   1162.40600    3   1162.41196   0   2   0   0 .000000      0.00596    -10.87181      -0.055    0  2  0  0  2    0  0  0  0  0
  3  1   1164.84020    3   1164.84620   0   2   0   0 .000000      0.00600    -10.87326      -0.055    0  2  0  0  2    0  0  0  0  0
  4  2   1168.08590    3   1168.09183   0   2   0   0 .000000      0.00593    -10.87520      -0.055    0  2  0  0  2    0  0  0  0  0
  5  1   1172.14290    3   1172.14883   0   2   0   0 .000000      0.00593    -10.87765      -0.054    0  2  0  0  2    0  0  0  0  0
  6  2   1177.01130    3   1177.01717   0   2   0   0 .000000      0.00587    -10.88061      -0.054    0  2  0  0  2    0  0  0  0  0
  7  1   1182.69090    3   1182.69682   0   2   0   0 .000000      0.00592    -10.88410      -0.054    0  2  0  0  2    0  0  0  0  0
  8  2   1189.18190    3   1189.18774   0   2   0   0 .000000      0.00584    -10.88813      -0.054    0  2  0  0  2    0  0  0  0  0
  9  1   1196.48410    3   1196.48989   0   2   0   0 .000000      0.00579    -10.89273      -0.053    0  2  0  0  2    0  0  0  0  0
 10  2   1204.59740    3   1204.60323   0   2   0   0 .000000      0.00583    -10.89791      -0.053    0  2  0  0  2    0  0  0  0  0
 11  1   1213.52190    3   1213.52769   0   2   0   0 .000000      0.00579    -10.90370      -0.053    0  2  0  0  2    0  0  0  0  0
 12  2   1223.25750    3   1223.26323   0   2   0   0 .000000      0.00573    -10.91012      -0.053    0  2  0  0  2    0  0  0  0  0
 13  1   1233.80410    3   1233.80978   0   2   0   0 .000000      0.00568    -10.91721      -0.052    0  2  0  0  2    0  0  0  0  0
 14  2   1245.16160    3   1245.16726   0   2   0   0 .000000      0.00566    -10.92498      -0.052    0  2  0  0  2    0  0  0  0  0
 15  1   1257.33000    3   1257.33561   0   2   0   0 .000000      0.00561    -10.93348      -0.051    0  2  0  0  2    0  0  0  0  0
 16  2   1270.30910    3   1270.31475   0   2   0   0 .000000      0.00565    -10.94274      -0.052    0  2  0  0  2    0  0  0  0  0
 17  1   1284.09900    3   1284.10460   0   2   0   0 .000000      0.00560    -10.95278      -0.051    0  2  0  0  2    0  0  0  0  0
 18  2   1298.69950    3   1298.70505   0   2   0   0 .000000      0.00555    -10.96366      -0.051    0  2  0  0  2    0  0  0  0  0
 19  1   1314.11050    3   1314.11603   0   2   0   0 .000000      0.00553    -10.97542      -0.050    0  2  0  0  2    0  0  0  0  0
 20  2   1330.33190    3   1330.33743   0   2   0   0 .000000      0.00553    -10.98808      -0.050    0  2  0  0  2    0  0  0  0  0
 21  1   1347.36370    3   1347.36914   0   2   0   0 .000000      0.00544    -11.00170      -0.049    0  2  0  0  2    0  0  0  0  0
 22  2   1365.20560    3   1365.21106   0   2   0   0 .000000      0.00546    -11.01633      -0.050    0  2  0  0  2    0  0  0  0  0
 23  1   1383.85770    3   1383.86307   0   3   1   0 .000000      0.00537    -11.03201      -0.049    0  2  0  0  2    0  1  1  0  2
 24  2   1403.31970    3   1403.32505   0   3   1   0 .000000      0.00535    -11.04879      -0.048    0  2  0  0  2    0  1  1  0  2
 25  1   1423.59150    3   1423.59688   0   3   1   0 .000000      0.00538    -11.06672      -0.049    0  2  0  0  2    0  1  1  0  2
 26  2   1444.67310    3   1444.67842   0   3   1   0 .000000      0.00532    -11.08586      -0.048    0  2  0  0  2    0  1  1  0  2
 27  1   1466.56420    3   1466.56955   0   3   1   0 .000000      0.00535    -11.10626      -0.048    0  2  0  0  2    0  1  1  0  2
 28  2   1489.26480    3   1489.27013   0   3   1   0 .000000      0.00533    -11.12797      -0.048    0  2  0  0  2    0  1  1  0  2
 29  1   1512.77470    3   1512.78000   0   3   1   0 .000000      0.00530    -11.15106      -0.048    0  2  0  0  2    0  1  1  0  2
 30  2   1537.09370    3   1537.09902   0   1   1   0 .000000      0.00532    -11.17557      -0.048    0  2  0  0  2    0 -1  1  0  2
 31  1   1562.22170    3   1562.22704   0   1   1   0 .000000      0.00534    -11.20158      -0.048    0  2  0  0  2    0 -1  1  0  2
 32  2   1588.15860    3   1588.16390   0   1   1   0 .000000      0.00530    -11.22913      -0.047    0  2  0  0  2    0 -1  1  0  2
 33  1   1614.90410    3   1614.90943   0   1   1   0 .000000      0.00533    -11.25830      -0.047    0  2  0  0  2    0 -1  1  0  2
 34  2   1642.45820    3   1642.46348   0   1   1   0 .000000      0.00528    -11.28914      -0.047    0  2  0  0  2    0 -1  1  0  2
 35  1   1670.82060    3   1670.82585   0   2   2   0 .000000      0.00525    -11.32172      -0.046    0  2  0  0  2    0  0  2  0  2
 36  2   1699.99110    3   1699.99639   0   2   2   0 .000000      0.00529    -11.35609      -0.047    0  2  0  0  2    0  0  2  0  2
 37  1   1729.96960    3   1729.97491   0   2   2   0 .000000      0.00531    -11.39233      -0.047    0  2  0  0  2    0  0  2  0  2
 38  2   1760.75600    3   1760.76122   0   2   2   0 .000000      0.00522    -11.43050      -0.046    0  2  0  0  2    0  0  2  0  2
 39  1   1792.34990    3   1792.35513   0   2   2   0 .000000      0.00523    -11.47067      -0.046    0  2  0  0  2    0  0  2  0  2
 40  2   1824.75120    3   1824.75646   0   2   2   0 .000000      0.00526    -11.51288      -0.046    0  2  0  0  2    0  0  2  0  2
 41  1   1857.95980    3   1857.96500   0   2   2   0 .000000      0.00520    -11.55723      -0.045    0  2  0  0  2    0  0  2  0  2
 42  2   1891.97540    3   1891.98054   0   2   2   0 .000000      0.00514    -11.60376      -0.044    0  2  0  0  2    0  0  2  0  2
 43  1   1926.79780    3   1926.80290   0   3   3   0 .000000      0.00510    -11.65253      -0.044    0  2  0  0  2    0  1  3  0  4
 44  2   1962.42680    3   1962.43184   0   3   3   0 .000000      0.00504    -11.70363      -0.043    0  2  0  0  2    0  1  3  0  4
 45  1   1998.86220    3   1998.86717   0   3   3   0 .000000      0.00497    -11.75710      -0.042    0  2  0  0  2    0  1  3  0  4
 46  2   2036.10380    3   2036.10866   0   3   3   0 .000000      0.00486    -11.81301      -0.041    0  2  0  0  2    0  1  3  0  4
 47  1   2074.15130    3   2074.15609   0   3   3   0 .000000      0.00479    -11.87143      -0.040    0  2  0  0  2    0  1  3  0  4
 48  2   2113.00460    3   2113.00924   0   3   3   0 .000000      0.00464    -11.93240      -0.039    0  2  0  0  2    0  1  3  0  4
 49  1   2152.66330    3   2152.66787   0   3   3   0 .000000      0.00457    -11.99600      -0.038    0  2  0  0  2    0  1  3  0  4
 50  2   2193.12740    3   2193.13176   0   3   3   0 .000000      0.00436    -12.06228      -0.036    0  2  0  0  2    0  1  3  0  4
 51  1   2234.39650    3   2234.40066   0   3   3   0 .000000      0.00416    -12.13129      -0.034    0  2  0  0  2    0  1  3  0  4
 52  2   2276.47030    3   2276.47434   0   3   3   0 .000000      0.00404    -12.20310      -0.033    0  2  0  0  2    0  1  3  0  4
 53  1   2319.34880    3   2319.35257   0   3   3   0 .000000      0.00377    -12.27775      -0.031    0  2  0  0  2    0  1  3  0  4
 54  2   2363.03150    3   2363.03507   0   3   3   0 .000000      0.00357    -12.35530      -0.029    0  2  0  0  2    0  1  3  0  4
 55  1   2407.51830    3   2407.52162   0   3   3   0 .000000      0.00332    -12.43581      -0.027    0  2  0  0  2    0  1  3  0  4
 56  2   2452.80900    3   2452.81196   0   3   3   0 .000000      0.00296    -12.51931      -0.024    0  2  0  0  2    0  1  3  0  4
 57  1   2498.90320    3   2498.90582   0   4   4   0 .000000      0.00262    -12.60585      -0.021    0  2  0  0  2    0  2  4  0  6
 58  2   2545.80070    3   2545.80295   0   4   4   0 .000000      0.00225    -12.69549      -0.018    0  2  0  0  2    0  2  4  0  6
 59  1   2593.50130    3   2593.50309   0   4   4   0 .000000      0.00179    -12.78826      -0.014    0  2  0  0  2    0  2  4  0  6
  0  2   3333.73930    8   3333.74320   1   2   0   0 .000000      0.00390   -105.64689      -0.004    0  2  0  1  2    1  0  0 -1  2
  1  1   3334.54410   15   3334.54805   1   2   0   0 .000000      0.00395   -105.65583      -0.004    0  2  0  1  2    1  0  0 -1  2
  2  2   3336.15380   18   3336.15773   1   2   0   0 .000000      0.00393    -10.38062      -0.038    0  2  0  1  2    1  0  0 -1  2
  3  1   3338.56840   21   3338.57225   1   2   0   0 .000000      0.00385    -10.38206      -0.037    0  2  0  1  2    1  0  0 -1  2
  4  2   3341.78770   22   3341.79157   1   2   0   0 .000000      0.00387    -10.38400      -0.037    0  2  0  1  2    1  0  0 -1  2
  5  1   3345.81180   23   3345.81569   1   2   0   0 .000000      0.00389    -10.38643      -0.037    0  2  0  1  2    1  0  0 -1  2
  6  2   3350.64070   23   3350.64458   1   2   0   0 .000000      0.00388    -10.38938      -0.037    0  2  0  1  2    1  0  0 -1  2
  7  1   3356.27440   23   3356.27820   1   2   0   0 .000000      0.00380    -10.39285      -0.037    0  2  0  1  2    1  0  0 -1  2
  8  2   3362.71260   23   3362.71651   1   2   0   0 .000000      0.00391    -10.39686      -0.038    0  2  0  1  2    1  0  0 -1  2
  9  1   3369.95560   23   3369.95948   1   2   0   0 .000000      0.00388    -10.40143      -0.037    0  2  0  1  2    1  0  0 -1  2
 10  2   3378.00320   23   3378.00706   1   2   0   0 .000000      0.00386    -10.40659      -0.037    0  2  0  1  2    1  0  0 -1  2
 11  1   3386.85540   23   3386.85919   1   2   0   0 .000000      0.00379    -10.41236      -0.036    0  2  0  1  2    1  0  0 -1  2
 12  2   3396.51200   23   3396.51582   1   2   0   0 .000000      0.00382    -10.41876      -0.037    0  2  0  1  2    1  0  0 -1  2
 13  1   3406.97310   23   3406.97688   1   2   0   0 .000000      0.00378    -10.42582      -0.036    0  2  0  1  2    1  0  0 -1  2
 14  2   3418.23860   23   3418.24230   1   2   0   0 .000000      0.00370    -10.43357      -0.035    0  2  0  1  2    1  0  0 -1  2
 15  1   3430.30820   23   3430.31202   1   2   0   0 .000000      0.00382    -10.44204      -0.037    0  2  0  1  2    1  0  0 -1  2
 16  2   3443.18220   23   3443.18595   1   2   0   0 .000000      0.00375    -10.45127      -0.036    0  2  0  1  2    1  0  0 -1  2
 17  1   3456.86020   23   3456.86400   1   2   0   0 .000000      0.00380    -10.46129      -0.036    0  2  0  1  2    1  0  0 -1  2
 18  2   3471.34230   23   3471.34609   1   2   0   0 .000000      0.00379    -10.47215      -0.036    0  2  0  1  2    1  0  0 -1  2
 19  1   3486.62830   23   3486.63213   1   2   0   0 .000000      0.00383    -10.48388      -0.037    0  2  0  1  2    1  0  0 -1  2
 20  2   3502.71820   23   3502.72201   1   2   0   0 .000000      0.00381    -10.49652      -0.036    0  2  0  1  2    1  0  0 -1  2
 21  1   3519.61190   23   3519.61563   1   2   0   0 .000000      0.00373    -10.51012      -0.035    0  2  0  1  2    1  0  0 -1  2
 22  2   3537.30910   23   3537.31288   1   2   0   0 .000000      0.00378    -10.52473      -0.036    0  2  0  1  2    1  0  0 -1  2
 23  1   3555.80990   23   3555.81365   1   3   1   0 .000000      0.00375    -10.54040      -0.036    0  2  0  1  2    1  1  1 -1  4
 24  2   3575.11400   23   3575.11781   1   3   1   0 .000000      0.00381    -10.55717      -0.036    0  2  0  1  2    1  1  1 -1  4
 25  1   3595.22150   23   3595.22525   1   3   1   0 .000000      0.00375    -10.57509      -0.035    0  2  0  1  2    1  1  1 -1  4
 26  2   3616.13200   23   3616.13583   1   3   1   0 .000000      0.00383    -10.59422      -0.036    0  2  0  1  2    1  1  1 -1  4
 27  1   3637.84560   23   3637.84941   1   3   1   0 .000000      0.00381    -10.61462      -0.036    0  2  0  1  2    1  1  1 -1  4
 28  2   3660.36200   23   3660.36587   1   3   1   0 .000000      0.00387    -10.63633      -0.036    0  2  0  1  2    1  1  1 -1  4
 29  1   3683.68110   23   3683.68505   1   3   1   0 .000000      0.00395    -10.65942      -0.037    0  2  0  1  2    1  1  1 -1  4
 30  2   3707.80290   23   3707.80681   1   1   1   0 .000000      0.00391    -10.68395      -0.037    0  2  0  1  2    1 -1  1 -1  4
 31  1   3732.72700   23   3732.73099   1   1   1   0 .000000      0.00399    -10.70997      -0.037    0  2  0  1  2    1 -1  1 -1  4
 32  2   3758.45340   23   3758.45743   1   1   1   0 .000000      0.00403    -10.73754      -0.038    0  2  0  1  2    1 -1  1 -1  4
 33  1   3784.98200   23   3784.98598   1   1   1   0 .000000      0.00398    -10.76673      -0.037    0  2  0  1  2    1 -1  1 -1  4
 34  2   3812.31240   23   3812.31646   1   1   1   0 .000000      0.00406    -10.79760      -0.038    0  2  0  1  2    1 -1  1 -1  4
 35  1   3840.44460   23   3840.44871   1   2   2   0 .000000      0.00411    -10.83021      -0.038    0  2  0  1  2    1  0  2 -1  4
 36  2   3869.37840   23   3869.38254   1   2   2   0 .000000      0.00414    -10.86462      -0.038    0  2  0  1  2    1  0  2 -1  4
 37  1   3899.11360   23   3899.11778   1   2   2   0 .000000      0.00418    -10.90090      -0.038    0  2  0  1  2    1  0  2 -1  4
 38  2   3929.65000   23   3929.65425   1   2   2   0 .000000      0.00425    -10.93912      -0.039    0  2  0  1  2    1  0  2 -1  4
 39  1   3960.98750   23   3960.99175   1   2   2   0 .000000      0.00425    -10.97933      -0.039    0  2  0  1  2    1  0  2 -1  4
 40  2   3993.12580   23   3993.13009   1   2   2   0 .000000      0.00429    -11.02160      -0.039    0  2  0  1  2    1  0  2 -1  4
 41  1   4026.06480   23   4026.06907   1   2   2   0 .000000      0.00427    -11.06600      -0.039    0  2  0  1  2    1  0  2 -1  4
 42  2   4059.80420   23   4059.80849   1   2   2   0 .000000      0.00429    -11.11258      -0.039    0  2  0  1  2    1  0  2 -1  4
 43  1   4094.34390   23   4094.34816   1   3   3   0 .000000      0.00426    -11.16142      -0.038    0  2  0  1  2    1  1  3 -1  6
 44  2   4129.68360   23   4129.68785   1   3   3   0 .000000      0.00425    -11.21257      -0.038    0  2  0  1  2    1  1  3 -1  6
 45  1   4165.82310   23   4165.82735   1   3   3   0 .000000      0.00425    -11.26610      -0.038    0  2  0  1  2    1  1  3 -1  6
 46  2   4202.76220   23   4202.76646   1   3   3   0 .000000      0.00426    -11.32207      -0.038    0  2  0  1  2    1  1  3 -1  6
 47  1   4240.50080   23   4240.50494   1   3   3   0 .000000      0.00414    -11.38054      -0.036    0  2  0  1  2    1  1  3 -1  6
 48  2   4279.03850   23   4279.04258   1   3   3   0 .000000      0.00408    -11.44156      -0.036    0  2  0  1  2    1  1  3 -1  6
 49  1   4318.37510   23   4318.37914   1   3   3   0 .000000      0.00404    -11.50521      -0.035    0  2  0  1  2    1  1  3 -1  6
 50  2   4358.51040   23   4358.51439   1   3   3   0 .000000      0.00399    -11.57153      -0.035    0  2  0  1  2    1  1  3 -1  6
 51  1   4399.44420   23   4399.44811   1   3   3   0 .000000      0.00391    -11.64057      -0.034    0  2  0  1  2    1  1  3 -1  6
 52  2   4441.17630   23   4441.18005   1   3   3   0 .000000      0.00375    -11.71241      -0.032    0  2  0  1  2    1  1  3 -1  6
 53  1   4483.70630   23   4483.70997   1   3   3   0 .000000      0.00367    -11.78707      -0.031    0  2  0  1  2    1  1  3 -1  6
 54  2   4527.03420   23   4527.03762   1   3   3   0 .000000      0.00342    -11.86462      -0.029    0  2  0  1  2    1  1  3 -1  6
  2  1   1173.27870    2   1173.28378   0   2   2   0 .000000      0.00508   -565.81407      -0.001    0  2  2  0  1    0  0  0  0  0
  3  2   1175.71440    2   1175.71947   0   2   2   0 .000000      0.00507   -565.81915      -0.001    0  2  2  0  1    0  0  0  0  0
  4  1   1178.96190    2   1178.96703   0   2   2   0 .000000      0.00513   -565.82593      -0.001    0  2  2  0  1    0  0  0  0  0
  5  2   1183.02140    2   1183.02645   0   2   2   0 .000000      0.00505   -565.83440      -0.001    0  2  2  0  1    0  0  0  0  0
  6  1   1187.89260    2   1187.89771   0   2   2   0 .000000      0.00511   -565.84455      -0.001    0  2  2  0  1    0  0  0  0  0
  7  2   1193.57570    2   1193.58079   0   2   2   0 .000000      0.00509   -565.85639      -0.001    0  2  2  0  1    0  0  0  0  0
  8  1   1200.07060    2   1200.07565   0   2   2   0 .000000      0.00505   -565.86990      -0.001    0  2  2  0  1    0  0  0  0  0
  9  2   1207.37720    2   1207.38227   0   2   2   0 .000000      0.00507   -565.88508      -0.001    0  2  2  0  1    0  0  0  0  0
 10  1   1215.49550    2   1215.50061   0   2   2   0 .000000      0.00511   -565.90192      -0.001    0  2  2  0  1    0  0  0  0  0
 11  2   1224.42550    2   1224.43062   0   2   2   0 .000000      0.00512   -565.92042      -0.001    0  2  2  0  1    0  0  0  0  0
 12  1   1234.16720    2   1234.17227   0   2   2   0 .000000      0.00507   -565.94056      -0.001    0  2  2  0  1    0  0  0  0  0
 13  2   1244.72040    2   1244.72550   0   2   2   0 .000000      0.00510   -565.96235      -0.001    0  2  2  0  1    0  0  0  0  0
 14  1   1256.08510    2   1256.09026   0   2   2   0 .000000      0.00516   -565.98576      -0.001    0  2  2  0  1    0  0  0  0  0
 15  2   1268.26140    2   1268.26650   0   2   2   0 .000000      0.00510   -566.01079      -0.001    0  2  2  0  1    0  0  0  0  0
 16  1   1281.24900    2   1281.25416   0   2   2   0 .000000      0.00516   -566.03743      -0.001    0  2  2  0  1    0  0  0  0  0
 17  2   1295.04800    2   1295.05316   0   2   2   0 .000000      0.00516   -566.06567      -0.001    0  2  2  0  1    0  0  0  0  0
 18  1   1309.65830    2   1309.66345   0   2   2   0 .000000      0.00515   -566.09548      -0.001    0  2  2  0  1    0  0  0  0  0
 19  2   1325.07970    2   1325.08494   0   2   2   0 .000000      0.00524   -566.12687      -0.001    0  2  2  0  1    0  0  0  0  0
 20  1   1341.31230    2   1341.31757   0   2   2   0 .000000      0.00527   -566.15981      -0.001    0  2  2  0  1    0  0  0  0  0
 21  2   1358.35600    2   1358.36124   0   2   2   0 .000000      0.00524   -566.19428      -0.001    0  2  2  0  1    0  0  0  0  0
 22  1   1376.21060    2   1376.21588   0   1   1   0 .000000      0.00528   -566.23029      -0.001    0  2  2  0  1    0 -1 -1  0  2
 23  2   1394.87610    2   1394.88140   0   1   1   0 .000000      0.00530   -566.26780      -0.001    0  2  2  0  1    0 -1 -1  0  2
 24  1   1414.35240    2   1414.35770   0   1   1   0 .000000      0.00530   -566.30679      -0.001    0  2  2  0  1    0 -1 -1  0  2
 25  2   1434.63930    2   1434.64468   0   1   1   0 .000000      0.00538   -566.34727      -0.001    0  2  2  0  1    0 -1 -1  0  2
 26  1   1455.73690    2   1455.74225   0   1   1   0 .000000      0.00535   -566.38919      -0.001    0  2  2  0  1    0 -1 -1  0  2
 27  2   1477.64490    2   1477.65031   0   1   1   0 .000000      0.00541   -566.43254      -0.001    0  2  2  0  1    0 -1 -1  0  2
 28  1   1500.36320    2   1500.36873   0   1   1   0 .000000      0.00553   -566.47731      -0.001    0  2  2  0  1    0 -1 -1  0  2
 29  2   1523.89190    2   1523.89740   0   1   1   0 .000000      0.00550   -566.52347      -0.001    0  2  2  0  1    0 -1 -1  0  2
 30  1   1548.23060    2   1548.23622   0   1   1   0 .000000      0.00562   -566.57099      -0.001    0  2  2  0  1    0 -1 -1  0  2
 31  2   1573.37940    2   1573.38506   0   1   1   0 .000000      0.00566   -566.61987      -0.001    0  2  2  0  1    0 -1 -1  0  2
 32  1   1599.33810    2   1599.34378   0   1   1   0 .000000      0.00568   -566.67006      -0.001    0  2  2  0  1    0 -1 -1  0  2
 33  2   1626.10650    2   1626.11227   0   1   1   0 .000000      0.00577   -566.72155      -0.001    0  2  2  0  1    0 -1 -1  0  2
 34  1   1653.68450    2   1653.69039   0   1   1   0 .000000      0.00589   -566.77432      -0.001    0  2  2  0  1    0 -1 -1  0  2
 35  2   1682.07200    2   1682.07801   0   1   1   0 .000000      0.00601   -566.82833      -0.001    0  2  2  0  1    0 -1 -1  0  2
 36  1   1711.26890    2   1711.27497   0   1   1   0 .000000      0.00607   -566.88356      -0.001    0  2  2  0  1    0 -1 -1  0  2
 37  2   1741.27500    2   1741.28113   0   1   1   0 .000000      0.00613   -566.93998      -0.001    0  2  2  0  1    0 -1 -1  0  2
 38  1   1772.09010    2   1772.09635   0   1   1   0 .000000      0.00625   -566.99756      -0.001    0  2  2  0  1    0 -1 -1  0  2
 39  2   1803.71410    2   1803.72048   0   1   1   0 .000000      0.00638   -567.05628      -0.001    0  2  2  0  1    0 -1 -1  0  2
 40  1   1836.14680    2   1836.15334   0   1   1   0 .000000      0.00654   -567.11610      -0.001    0  2  2  0  1    0 -1 -1  0  2
 41  2   1869.38820    2   1869.39478   0   1   1   0 .000000      0.00658   -567.17699      -0.001    0  2  2  0  1    0 -1 -1  0  2
 42  1   1903.43790    2   1903.44464   0   1   1   0 .000000      0.00674   -567.23893      -0.001    0  2  2  0  1    0 -1 -1  0  2
 43  2   1938.29580    2   1938.30274   0   1   1   0 .000000      0.00694   -567.30187      -0.001    0  2  2  0  1    0 -1 -1  0  2
 44  1   1973.96190    2   1973.96892   0   1   1   0 .000000      0.00702   -567.36579      -0.001    0  2  2  0  1    0 -1 -1  0  2
 45  2   2010.43580    2   2010.44298   0   1   1   0 .000000      0.00718   -567.43065      -0.001    0  2  2  0  1    0 -1 -1  0  2
 46  1   2047.71740    2   2047.72476   0   1   1   0 .000000      0.00736   -567.49642      -0.001    0  2  2  0  1    0 -1 -1  0  2
 47  2   2085.80650    2   2085.81406   0   1   1   0 .000000      0.00756   -567.56306      -0.001    0  2  2  0  1    0 -1 -1  0  2
 48  1   2124.70290    2   2124.71069   0   1   1   0 .000000      0.00779   -567.63053      -0.001    0  2  2  0  1    0 -1 -1  0  2
 49  2   2164.40650    2   2164.41446   0   1   1   0 .000000      0.00796   -567.69881      -0.001    0  2  2  0  1    0 -1 -1  0  2
 50  1   2204.91700    2   2204.92517   0   1   1   0 .000000      0.00817   -567.76784      -0.001    0  2  2  0  1    0 -1 -1  0  2
 51  2   2246.23420    2   2246.24262   0   1   1   0 .000000      0.00842   -567.83760      -0.001    0  2  2  0  1    0 -1 -1  0  2
 52  1   2288.35790    2   2288.36660   0   1   1   0 .000000      0.00870   -567.90804      -0.002    0  2  2  0  1    0 -1 -1  0  2
 53  2   2331.28790    2   2331.29690   0   1   1   0 .000000      0.00900   -567.97912      -0.002    0  2  2  0  1    0 -1 -1  0  2
  2  2   1173.27870    4   1173.28377   0   2   2   0 .000000      0.00507     10.87181       0.047    0  2  2  0  2    0  0  0  0  0
  3  1   1175.71440    4   1175.71946   0   2   2   0 .000000      0.00506     10.87326       0.047    0  2  2  0  2    0  0  0  0  0
  4  2   1178.96200    4   1178.96703   0   2   2   0 .000000      0.00503     10.87520       0.046    0  2  2  0  2    0  0  0  0  0
  5  1   1183.02140    4   1183.02648   0   2   2   0 .000000      0.00508     10.87765       0.047    0  2  2  0  2    0  0  0  0  0
  6  2   1187.89270    4   1187.89778   0   2   2   0 .000000      0.00508     10.88061       0.047    0  2  2  0  2    0  0  0  0  0
  7  1   1193.57590    4   1193.58091   0   2   2   0 .000000      0.00501     10.88410       0.046    0  2  2  0  2    0  0  0  0  0
  8  2   1200.07090    4   1200.07587   0   2   2   0 .000000      0.00497     10.88813       0.046    0  2  2  0  2    0  0  0  0  0
  9  1   1207.37760    4   1207.38262   0   2   2   0 .000000      0.00502     10.89273       0.046    0  2  2  0  2    0  0  0  0  0
 10  2   1215.49620    4   1215.50114   0   2   2   0 .000000      0.00494     10.89791       0.045    0  2  2  0  2    0  0  0  0  0
 11  1   1224.42640    4   1224.43139   0   2   2   0 .000000      0.00499     10.90370       0.046    0  2  2  0  2    0  0  0  0  0
 12  2   1234.16840    4   1234.17335   0   2   2   0 .000000      0.00495     10.91012       0.045    0  2  2  0  2    0  0  0  0  0
 13  1   1244.72210    4   1244.72698   0   2   2   0 .000000      0.00488     10.91721       0.045    0  2  2  0  2    0  0  0  0  0
 14  2   1256.08740    4   1256.09224   0   2   2   0 .000000      0.00484     10.92498       0.044    0  2  2  0  2    0  0  0  0  0
 15  1   1268.26430    4   1268.26909   0   2   2   0 .000000      0.00479     10.93348       0.044    0  2  2  0  2    0  0  0  0  0
 16  2   1281.25270    4   1281.25749   0   2   2   0 .000000      0.00479     10.94274       0.044    0  2  2  0  2    0  0  0  0  0
 17  1   1295.05270    4   1295.05738   0   2   2   0 .000000      0.00468     10.95278       0.043    0  2  2  0  2    0  0  0  0  0
 18  2   1309.66410    4   1309.66872   0   2   2   0 .000000      0.00462     10.96366       0.042    0  2  2  0  2    0  0  0  0  0
 19  1   1325.08690    4   1325.09144   0   2   2   0 .000000      0.00454     10.97542       0.041    0  2  2  0  2    0  0  0  0  0
 20  2   1341.32100    4   1341.32551   0   2   2   0 .000000      0.00451     10.98808       0.041    0  2  2  0  2    0  0  0  0  0
 21  1   1358.36650    4   1358.37084   0   2   2   0 .000000      0.00434     11.00170       0.039    0  2  2  0  2    0  0  0  0  0
 22  2   1376.22310    4   1376.22739   0   2   2   0 .000000      0.00429     11.01633       0.039    0  2  2  0  2    0  0  0  0  0
 23  1   1394.89100    4   1394.89508   0   2   2   0 .000000      0.00408     11.03201       0.037    0  2  2  0  2    0  0  0  0  0
 24  2   1414.36990    4   1414.37384   0   1   1   0 .000000      0.00394     11.04879       0.036    0  2  2  0  2    0 -1 -1  0  2
 25  1   1434.65980    4   1434.66360   0   1   1   0 .000000      0.00380     11.06672       0.034    0  2  2  0  2    0 -1 -1  0  2
 26  2   1455.76070    4   1455.76429   0   1   1   0 .000000      0.00359     11.08586       0.032    0  2  2  0  2    0 -1 -1  0  2
 27  1   1477.67250    4   1477.67581   0   1   1   0 .000000      0.00331     11.10626       0.030    0  2  2  0  2    0 -1 -1  0  2
 28  2   1500.39510    4   1500.39810   0   1   1   0 .000000      0.00300     11.12797       0.027    0  2  2  0  2    0 -1 -1  0  2
 29  1   1523.92840    4   1523.93106   0   1   1   0 .000000      0.00266     11.15106       0.024    0  2  2  0  2    0 -1 -1  0  2
 30  2   1548.27230    4   1548.27459   0   1   1   0 .000000      0.00229     11.17557       0.021    0  2  2  0  2    0 -1 -1  0  2
 31  1   1573.42670    4   1573.42862   0   1   1   0 .000000      0.00192     11.20158       0.017    0  2  2  0  2    0 -1 -1  0  2
 32  2   1599.39160    4   1599.39303   0   0   0   0 .000000      0.00143     11.22913       0.013    0  2  2  0  2    0 -2 -2  0  4
 33  1   1626.16690    4   1626.16773   0   0   0   0 .000000      0.00083     11.25830       0.007    0  2  2  0  2    0 -2 -2  0  4
 34  2   1653.75250    4   1653.75261   0   0   0   0 .000000      0.00011     11.28914       0.001    0  2  2  0  2    0 -2 -2  0  4
 35  1   1682.14810    4   1682.14757   0   0   0   0 .000000     -0.00053     11.32172      -0.005    0  2  2  0  2    0 -2 -2  0  4
 36  2   1711.35390    4   1711.35248   0   2   0   0 .000000     -0.00142     11.35609      -0.012    0  2  2  0  2    0  0 -2  0  2
 37  1   1741.36960    4   1741.36724   0   2   0   0 .000000     -0.00236     11.39233      -0.021    0  2  2  0  2    0  0 -2  0  2
 38  2   1772.19520    4   1772.19172   0   2   0   0 .000000     -0.00348     11.43050      -0.030    0  2  2  0  2    0  0 -2  0  2
 39  1   1803.83050    4   1803.82580   0   2   0   0 .000000     -0.00470     11.47067      -0.041    0  2  2  0  2    0  0 -2  0  2
 40  2   1836.27540    4   1836.26934   0   0   0   0 .000000     -0.00606     11.51288      -0.053    0  2  2  0  2    0 -2 -2  0  4
 41  1   1869.52980    4   1869.52222   0   0   0   0 .000000     -0.00758     11.55723      -0.066    0  2  2  0  2    0 -2 -2  0  4
 42  2   1903.59360    4   1903.58430   0   0   0   0 .000000     -0.00930     11.60376      -0.080    0  2  2  0  2    0 -2 -2  0  4
 43  1   1938.46670    4   1938.45543   0   0   0   0 .000000     -0.01127     11.65253      -0.097    0  2  2  0  2    0 -2 -2  0  4
 44  2   1974.14890    4   1974.13547   0   0   0   0 .000000     -0.01343     11.70363      -0.115    0  2  2  0  2    0 -2 -2  0  4
 45  1   2010.64010    4   2010.62427   0   0   0   0 .000000     -0.01583     11.75710      -0.135    0  2  2  0  2    0 -2 -2  0  4
 46  2   2047.94020    4   2047.92167   0   0   0   0 .000000     -0.01853     11.81301      -0.157    0  2  2  0  2    0 -2 -2  0  4
 47  1   2086.04900    4   2086.02751   0   0   0   0 .000000     -0.02149     11.87143      -0.181    0  2  2  0  2    0 -2 -2  0  4
 48  2   2124.96640    4   2124.94164   0   0   0   0 .000000     -0.02476     11.93240      -0.208    0  2  2  0  2    0 -2 -2  0  4
 49  1   2164.69230    4   2164.66387   0   0   0   0 .000000     -0.02843     11.99600      -0.237    0  2  2  0  2    0 -2 -2  0  4
 50  2   2205.22660    4   2205.19403   0   0   0   0 .000000     -0.03257     12.06228      -0.270    0  2  2  0  2    0 -2 -2  0  4
 51  1   2246.56900    4   2246.53195   0   0   0   0 .000000     -0.03705     12.13129      -0.305    0  2  2  0  2    0 -2 -2  0  4
 52  2   2288.71940    4   2288.67745   0   0   0   0 .000000     -0.04195     12.20310      -0.344    0  2  2  0  2    0 -2 -2  0  4
 53  1   2331.67770    4   2331.63032   0   0   0   0 .000000     -0.04738     12.27775      -0.386    0  2  2  0  2    0 -2 -2  0  4
  2  1   3346.53540   11   3346.53833   1   2   2   0 .000000      0.00293   -103.95225      -0.003    0  2  2  1  1    1  0  0 -1  2
  3  2   3348.95140   14   3348.95428   1   2   2   0 .000000      0.00288   -103.97849      -0.003    0  2  2  1  1    1  0  0 -1  2
  4  1   3352.17260   15   3352.17553   1   2   2   0 .000000      0.00293   -104.01347      -0.003    0  2  2  1  1    1  0  0 -1  2
  5  2   3356.19910   16   3356.20206   1   2   2   0 .000000      0.00296   -104.05719      -0.003    0  2  2  1  1    1  0  0 -1  2
  6  1   3361.03090   16   3361.03385   1   2   2   0 .000000      0.00295   -104.10963      -0.003    0  2  2  1  1    1  0  0 -1  2
  7  2   3366.66800   16   3366.67088   1   2   2   0 .000000      0.00288   -104.17079      -0.003    0  2  2  1  1    1  0  0 -1  2
  8  1   3373.11020   16   3373.11312   1   2   2   0 .000000      0.00292   -104.24065      -0.003    0  2  2  1  1    1  0  0 -1  2
  9  2   3380.35760   16   3380.36053   1   2   2   0 .000000      0.00293   -104.31920      -0.003    0  2  2  1  1    1  0  0 -1  2
 10  1   3388.41020   16   3388.41308   1   2   2   0 .000000      0.00288   -104.40642      -0.003    0  2  2  1  1    1  0  0 -1  2
 11  2   3397.26780   16   3397.27074   1   2   2   0 .000000      0.00294   -104.50231      -0.003    0  2  2  1  1    1  0  0 -1  2
 12  1   3406.93050   16   3406.93345   1   2   2   0 .000000      0.00295   -104.60684      -0.003    0  2  2  1  1    1  0  0 -1  2
 13  2   3417.39830   16   3417.40117   1   2   2   0 .000000      0.00287   -104.71999      -0.003    0  2  2  1  1    1  0  0 -1  2
 14  1   3428.67100   16   3428.67384   1   2   2   0 .000000      0.00284   -104.84174      -0.003    0  2  2  1  1    1  0  0 -1  2
 15  2   3440.74850   16   3440.75141   1   2   2   0 .000000      0.00291   -104.97207      -0.003    0  2  2  1  1    1  0  0 -1  2
 16  1   3453.63090   16   3453.63382   1   2   2   0 .000000      0.00292   -105.11096      -0.003    0  2  2  1  1    1  0  0 -1  2
 17  2   3467.31810   16   3467.32100   1   2   2   0 .000000      0.00290   -105.25837      -0.003    0  2  2  1  1    1  0  0 -1  2
 18  1   3481.81000   16   3481.81289   1   2   2   0 .000000      0.00289   -105.41429      -0.003    0  2  2  1  1    1  0  0 -1  2
 19  2   3497.10660   16   3497.10941   1   2   2   0 .000000      0.00281   -105.57867      -0.003    0  2  2  1  1    1  0  0 -1  2
 20  1   3513.20760   16   3513.21048   1   2   2   0 .000000      0.00288   -105.75150      -0.003    0  2  2  1  1    1  0  0 -1  2
 21  2   3530.11310   16   3530.11603   1   2   2   0 .000000      0.00293   -105.93274      -0.003    0  2  2  1  1    1  0  0 -1  2
 22  1   3547.82310   16   3547.82597   1   1   1   0 .000000      0.00287   -106.12236      -0.003    0  2  2  1  1    1 -1 -1 -1  4
 23  2   3566.33730   16   3566.34021   1   1   1   0 .000000      0.00291   -106.32031      -0.003    0  2  2  1  1    1 -1 -1 -1  4
 24  1   3585.65580   16   3585.65866   1   1   1   0 .000000      0.00286   -106.52657      -0.003    0  2  2  1  1    1 -1 -1 -1  4
 25  2   3605.77840   16   3605.78122   1   1   1   0 .000000      0.00282   -106.74111      -0.003    0  2  2  1  1    1 -1 -1 -1  4
 26  1   3626.70500   16   3626.70779   1   1   1   0 .000000      0.00279   -106.96386      -0.003    0  2  2  1  1    1 -1 -1 -1  4
 27  2   3648.43540   16   3648.43827   1   1   1   0 .000000      0.00287   -107.19481      -0.003    0  2  2  1  1    1 -1 -1 -1  4
 28  1   3670.96980   16   3670.97255   1   1   1   0 .000000      0.00275   -107.43390      -0.003    0  2  2  1  1    1 -1 -1 -1  4
 29  2   3694.30760   16   3694.31051   1   1   1   0 .000000      0.00291   -107.68110      -0.003    0  2  2  1  1    1 -1 -1 -1  4
 30  1   3718.44930   16   3718.45204   1   1   1   0 .000000      0.00274   -107.93635      -0.003    0  2  2  1  1    1 -1 -1 -1  4
 31  2   3743.39420   16   3743.39701   1   1   1   0 .000000      0.00281   -108.19962      -0.003    0  2  2  1  1    1 -1 -1 -1  4
 32  1   3769.14250   16   3769.14530   1   1   1   0 .000000      0.00280   -108.47085      -0.003    0  2  2  1  1    1 -1 -1 -1  4
 33  2   3795.69410   16   3795.69679   1   1   1   0 .000000      0.00269   -108.75000      -0.002    0  2  2  1  1    1 -1 -1 -1  4
 34  1   3823.04850   16   3823.05133   1   1   1   0 .000000      0.00283   -109.03701      -0.003    0  2  2  1  1    1 -1 -1 -1  4
 35  2   3851.20600   16   3851.20880   1   1   1   0 .000000      0.00280   -109.33183      -0.003    0  2  2  1  1    1 -1 -1 -1  4
 36  1   3880.16630   16   3880.16905   1   1   1   0 .000000      0.00275   -109.63444      -0.003    0  2  2  1  1    1 -1 -1 -1  4
 37  2   3909.92920   16   3909.93193   1   1   1   0 .000000      0.00273   -109.94477      -0.002    0  2  2  1  1    1 -1 -1 -1  4
 38  1   3940.49460   16   3940.49730   1   1   1   0 .000000      0.00270   -110.26319      -0.002    0  2  2  1  1    1 -1 -1 -1  4
 39  2   3971.86230   16   3971.86500   1   1   1   0 .000000      0.00270   -110.58827      -0.002    0  2  2  1  1    1 -1 -1 -1  4
 40  1   4004.03220   16   4004.03487   1   1   1   0 .000000      0.00267   -110.92140      -0.002    0  2  2  1  1    1 -1 -1 -1  4
 41  2   4037.00410   16   4037.00676   1   1   1   0 .000000      0.00266   -111.26200      -0.002    0  2  2  1  1    1 -1 -1 -1  4
 42  1   4070.77780   16   4070.78050   1   1   1   0 .000000      0.00270   -111.61004      -0.002    0  2  2  1  1    1 -1 -1 -1  4
 43  2   4105.35330   16   4105.35592   1   1   1   0 .000000      0.00262   -111.96545      -0.002    0  2  2  1  1    1 -1 -1 -1  4
 44  1   4140.73030   16   4140.73284   1   1   1   0 .000000      0.00254   -112.32816      -0.002    0  2  2  1  1    1 -1 -1 -1  4
 45  2   4176.90860   16   4176.91109   1   1   1   0 .000000      0.00249   -112.69813      -0.002    0  2  2  1  1    1 -1 -1 -1  4
 46  1   4213.88800   16   4213.89049   1   1   1   0 .000000      0.00249   -113.07530      -0.002    0  2  2  1  1    1 -1 -1 -1  4
 47  2   4251.66830   16   4251.67085   1   1   1   0 .000000      0.00255   -113.45958      -0.002    0  2  2  1  1    1 -1 -1 -1  4
 48  1   4290.24950   16   4290.25198   1   1   1   0 .000000      0.00248   -113.85094      -0.002    0  2  2  1  1    1 -1 -1 -1  4
 49  2   4329.63130   16   4329.63368   1   1   1   0 .000000      0.00238   -114.24930      -0.002    0  2  2  1  1    1 -1 -1 -1  4
 50  1   4369.81340   16   4369.81577   1   1   1   0 .000000      0.00237   -114.65459      -0.002    0  2  2  1  1    1 -1 -1 -1  4
 51  2   4410.79570   16   4410.79803   1   1   1   0 .000000      0.00233   -115.06676      -0.002    0  2  2  1  1    1 -1 -1 -1  4
 52  1   4452.57790   16   4452.58027   1   1   1   0 .000000      0.00237   -115.48573      -0.002    0  2  2  1  1    1 -1 -1 -1  4
 53  2   4495.16000   16   4495.16227   1   1   1   0 .000000      0.00227   -115.91144      -0.002    0  2  2  1  1    1 -1 -1 -1  4
 54  1   4538.54150   16   4538.54382   1   1   1   0 .000000      0.00232   -116.34383      -0.002    0  2  2  1  1    1 -1 -1 -1  4
  2  2   3346.53540   19   3346.53836   1   2   2   0 .000000      0.00296     10.38062       0.028    0  2  2  1  2    1  0  0 -1  2
  3  1   3348.95140   22   3348.95431   1   2   2   0 .000000      0.00291     10.38206       0.028    0  2  2  1  2    1  0  0 -1  2
  4  2   3352.17260   23   3352.17557   1   2   2   0 .000000      0.00297     10.38400       0.029    0  2  2  1  2    1  0  0 -1  2
  5  1   3356.19920   24   3356.20212   1   2   2   0 .000000      0.00292     10.38643       0.028    0  2  2  1  2    1  0  0 -1  2
  6  2   3361.03100   24   3361.03395   1   2   2   0 .000000      0.00295     10.38938       0.028    0  2  2  1  2    1  0  0 -1  2
  7  1   3366.66820   24   3366.67104   1   2   2   0 .000000      0.00284     10.39285       0.027    0  2  2  1  2    1  0  0 -1  2
  8  2   3373.11050   24   3373.11337   1   2   2   0 .000000      0.00287     10.39686       0.028    0  2  2  1  2    1  0  0 -1  2
  9  1   3380.35810   24   3380.36092   1   2   2   0 .000000      0.00282     10.40143       0.027    0  2  2  1  2    1  0  0 -1  2
 10  2   3388.41080   24   3388.41366   1   2   2   0 .000000      0.00286     10.40659       0.027    0  2  2  1  2    1  0  0 -1  2
 11  1   3397.26870   24   3397.27155   1   2   2   0 .000000      0.00285     10.41236       0.027    0  2  2  1  2    1  0  0 -1  2
 12  2   3406.93180   24   3406.93458   1   2   2   0 .000000      0.00278     10.41876       0.027    0  2  2  1  2    1  0  0 -1  2
 13  1   3417.40000   24   3417.40270   1   2   2   0 .000000      0.00270     10.42582       0.026    0  2  2  1  2    1  0  0 -1  2
 14  2   3428.67320   24   3428.67587   1   2   2   0 .000000      0.00267     10.43357       0.026    0  2  2  1  2    1  0  0 -1  2
 15  1   3440.75140   24   3440.75406   1   2   2   0 .000000      0.00266     10.44204       0.025    0  2  2  1  2    1  0  0 -1  2
 16  2   3453.63460   24   3453.63722   1   2   2   0 .000000      0.00262     10.45127       0.025    0  2  2  1  2    1  0  0 -1  2
 17  1   3467.32270   24   3467.32529   1   2   2   0 .000000      0.00259     10.46129       0.025    0  2  2  1  2    1  0  0 -1  2
 18  2   3481.81580   24   3481.81824   1   2   2   0 .000000      0.00244     10.47215       0.023    0  2  2  1  2    1  0  0 -1  2
 19  1   3497.11360   24   3497.11601   1   2   2   0 .000000      0.00241     10.48388       0.023    0  2  2  1  2    1  0  0 -1  2
 20  2   3513.21620   24   3513.21853   1   2   2   0 .000000      0.00233     10.49652       0.022    0  2  2  1  2    1  0  0 -1  2
 21  1   3530.12350   24   3530.12575   1   2   2   0 .000000      0.00225     10.51012       0.021    0  2  2  1  2    1  0  0 -1  2
 22  2   3547.83550   24   3547.83762   1   2   2   0 .000000      0.00212     10.52473       0.020    0  2  2  1  2    1  0  0 -1  2
 23  1   3566.35200   24   3566.35405   1   2   2   0 .000000      0.00205     10.54040       0.019    0  2  2  1  2    1  0  0 -1  2
 24  2   3585.67320   24   3585.67498   1   1   1   0 .000000      0.00178     10.55717       0.017    0  2  2  1  2    1 -1 -1 -1  4
 25  1   3605.79860   24   3605.80034   1   1   1   0 .000000      0.00174     10.57509       0.016    0  2  2  1  2    1 -1 -1 -1  4
 26  2   3626.72850   24   3626.73005   1   1   1   0 .000000      0.00155     10.59422       0.015    0  2  2  1  2    1 -1 -1 -1  4
 27  1   3648.46270   24   3648.46403   1   1   1   0 .000000      0.00133     10.61462       0.013    0  2  2  1  2    1 -1 -1 -1  4
 28  2   3671.00120   24   3671.00220   1   1   1   0 .000000      0.00100     10.63633       0.009    0  2  2  1  2    1 -1 -1 -1  4
 29  1   3694.34380   24   3694.34447   1   1   1   0 .000000      0.00067     10.65942       0.006    0  2  2  1  2    1 -1 -1 -1  4
 30  2   3718.49040   24   3718.49075   1   1   1   0 .000000      0.00035     10.68395       0.003    0  2  2  1  2    1 -1 -1 -1  4
 31  1   3743.44100   24   3743.44095   1   1   1   0 .000000     -0.00005     10.70997      -0.000    0  2  2  1  2    1 -1 -1 -1  4
 32  2   3769.19550   24   3769.19497   1   0   0   0 .000000     -0.00053     10.73754      -0.005    0  2  2  1  2    1 -2 -2 -1  6
 33  1   3795.75370   24   3795.75271   1   0   0   0 .000000     -0.00099     10.76673      -0.009    0  2  2  1  2    1 -2 -2 -1  6
 34  2   3823.11560   24   3823.11406   1   0   0   0 .000000     -0.00154     10.79760      -0.014    0  2  2  1  2    1 -2 -2 -1  6
 35  1   3851.28120   24   3851.27892   1   0   0   0 .000000     -0.00228     10.83021      -0.021    0  2  2  1  2    1 -2 -2 -1  6
 36  2   3880.25030   24   3880.24716   1   2   0   0 .000000     -0.00314     10.86462      -0.029    0  2  2  1  2    1  0 -2 -1  4
 37  1   3910.02280   24   3910.01869   1   2   0   0 .000000     -0.00411     10.90090      -0.038    0  2  2  1  2    1  0 -2 -1  4
 38  2   3940.59840   24   3940.59337   1   2   0   0 .000000     -0.00503     10.93912      -0.046    0  2  2  1  2    1  0 -2 -1  4
 39  1   3971.97730   24   3971.97108   1   2   0   0 .000000     -0.00622     10.97933      -0.057    0  2  2  1  2    1  0 -2 -1  4
 40  2   4004.15920   24   4004.15169   1   0   0   0 .000000     -0.00751     11.02160      -0.068    0  2  2  1  2    1 -2 -2 -1  6
 41  1   4037.14410   24   4037.13507   1   0   0   0 .000000     -0.00903     11.06600      -0.082    0  2  2  1  2    1 -2 -2 -1  6
 42  2   4070.93170   24   4070.92108   1   0   0   0 .000000     -0.01062     11.11258      -0.096    0  2  2  1  2    1 -2 -2 -1  6
 43  1   4105.52210   24   4105.50958   1   0   0   0 .000000     -0.01252     11.16142      -0.112    0  2  2  1  2    1 -2 -2 -1  6
 44  2   4140.91510   24   4140.90042   1   0   0   0 .000000     -0.01468     11.21257      -0.131    0  2  2  1  2    1 -2 -2 -1  6
 45  1   4177.11050   24   4177.09346   1   0   0   0 .000000     -0.01704     11.26610      -0.151    0  2  2  1  2    1 -2 -2 -1  6
 46  2   4214.10820   24   4214.08853   1   0   0   0 .000000     -0.01967     11.32207      -0.174    0  2  2  1  2    1 -2 -2 -1  6
 47  1   4251.90800   24   4251.88548   1   0   0   0 .000000     -0.02252     11.38054      -0.198    0  2  2  1  2    1 -2 -2 -1  6
 48  2   4290.50990   24   4290.48414   1   0   0   0 .000000     -0.02576     11.44156      -0.225    0  2  2  1  2    1 -2 -2 -1  6
 49  1   4329.91370   24   4329.88435   1   0   0   0 .000000     -0.02935     11.50521      -0.255    0  2  2  1  2    1 -2 -2 -1  6
 50  2   4370.11930   24   4370.08592   1   0   0   0 .000000     -0.03338     11.57153      -0.288    0  2  2  1  2    1 -2 -2 -1  6
 51  1   4411.12650   24   4411.08868   1   0   0   0 .000000     -0.03782     11.64057      -0.325    0  2  2  1  2    1 -2 -2 -1  6
 52  2   4452.93520   24   4452.89246   1   0   0   0 .000000     -0.04274     11.71241      -0.365    0  2  2  1  2    1 -2 -2 -1  6
 53  1   4495.54510   24   4495.49704   1   0   0   0 .000000     -0.04806     11.78707      -0.408    0  2  2  1  2    1 -2 -2 -1  6
 54  2   4538.95620   24   4538.90224   1   0   0   0 .000000     -0.05396     11.86462      -0.455    0  2  2  1  2    1 -2 -2 -1  6
  1  2   1737.46150    2   1737.47066   0   3   1   0 .000000      0.00916   -126.10661      -0.007    0  3  1  0  1    0  0  0  0  0
  2  1   1739.08870    3   1739.09785   0   3   1   0 .000000      0.00915   -126.09685      -0.007    0  3  1  0  1    0  0  0  0  0
  3  2   1741.52950    3   1741.53862   0   3   1   0 .000000      0.00912    -19.92250      -0.046    0  3  1  0  1    0  0  0  0  0
  4  1   1744.78380    3   1744.79296   0   3   1   0 .000000      0.00916    -19.91998      -0.046    0  3  1  0  1    0  0  0  0  0
  5  2   1748.85170    3   1748.86085   0   3   1   0 .000000      0.00915    -19.91683      -0.046    0  3  1  0  1    0  0  0  0  0
  6  1   1753.73310    3   1753.74227   0   3   1   0 .000000      0.00917    -19.91307      -0.046    0  3  1  0  1    0  0  0  0  0
  7  2   1759.42800    3   1759.43718   0   3   1   0 .000000      0.00918    -19.90869      -0.046    0  3  1  0  1    0  0  0  0  0
  8  1   1765.93640    3   1765.94555   0   3   1   0 .000000      0.00915    -19.90371      -0.046    0  3  1  0  1    0  0  0  0  0
  9  2   1773.25820    3   1773.26735   0   3   1   0 .000000      0.00915    -19.89814      -0.046    0  3  1  0  1    0  0  0  0  0
 10  1   1781.39340    3   1781.40253   0   3   1   0 .000000      0.00913    -19.89199      -0.046    0  3  1  0  1    0  0  0  0  0
 11  2   1790.34190    3   1790.35104   0   3   1   0 .000000      0.00914    -19.88526      -0.046    0  3  1  0  1    0  0  0  0  0
 12  1   1800.10370    3   1800.11283   0   3   1   0 .000000      0.00913    -19.87797      -0.046    0  3  1  0  1    0  0  0  0  0
 13  2   1810.67870    3   1810.68785   0   3   1   0 .000000      0.00915    -19.87013      -0.046    0  3  1  0  1    0  0  0  0  0
 14  1   1822.06690    3   1822.07603   0   3   1   0 .000000      0.00913    -19.86176      -0.046    0  3  1  0  1    0  0  0  0  0
 15  2   1834.26820    3   1834.27730   0   3   1   0 .000000      0.00910    -19.85288      -0.046    0  3  1  0  1    0  0  0  0  0
 16  1   1847.28250    3   1847.29159   0   3   1   0 .000000      0.00909    -19.84349      -0.046    0  3  1  0  1    0  0  0  0  0
 17  2   1861.10980    3   1861.11883   0   3   1   0 .000000      0.00903    -19.83361      -0.046    0  3  1  0  1    0  0  0  0  0
 18  1   1875.74980    3   1875.75893   0   3   1   0 .000000      0.00913    -19.82327      -0.046    0  3  1  0  1    0  0  0  0  0
 19  2   1891.20270    3   1891.21181   0   3   1   0 .000000      0.00911    -19.81249      -0.046    0  3  1  0  1    0  0  0  0  0
 20  1   1907.46830    3   1907.47737   0   3   1   0 .000000      0.00907    -19.80128      -0.046    0  3  1  0  1    0  0  0  0  0
 21  2   1924.54650    3   1924.55553   0   3   1   0 .000000      0.00903    -19.78968      -0.046    0  3  1  0  1    0  0  0  0  0
 22  1   1942.43710    3   1942.44617   0   3   1   0 .000000      0.00907    -19.77769      -0.046    0  3  1  0  1    0  0  0  0  0
 23  2   1961.14020    3   1961.14919   0   3   1   0 .000000      0.00899    -19.76535      -0.046    0  3  1  0  1    0  0  0  0  0
 24  1   1980.65550    3   1980.66449   0   3   1   0 .000000      0.00899    -19.75268      -0.046    0  3  1  0  1    0  0  0  0  0
 25  2   2000.98300    3   2000.99195   0   3   1   0 .000000      0.00895    -19.73971      -0.045    0  3  1  0  1    0  0  0  0  0
 26  1   2022.12240    3   2022.13144   0   3   1   0 .000000      0.00904    -19.72647      -0.046    0  3  1  0  1    0  0  0  0  0
 27  2   2044.07390    3   2044.08285   0   3   1   0 .000000      0.00895    -19.71299      -0.045    0  3  1  0  1    0  0  0  0  0
 28  1   2066.83710    3   2066.84604   0   3   1   0 .000000      0.00894    -19.69929      -0.045    0  3  1  0  1    0  0  0  0  0
 29  2   2090.41190    3   2090.42087   0   3   1   0 .000000      0.00897    -19.68541      -0.046    0  3  1  0  1    0  0  0  0  0
 30  1   2114.79840    3   2114.80722   0   3   1   0 .000000      0.00882    -19.67137      -0.045    0  3  1  0  1    0  0  0  0  0
 31  2   2139.99610    3   2140.00492   0   3   1   0 .000000      0.00882    -19.65722      -0.045    0  3  1  0  1    0  0  0  0  0
 32  1   2166.00510    3   2166.01385   0   3   1   0 .000000      0.00875    -19.64299      -0.045    0  3  1  0  1    0  0  0  0  0
 33  2   2192.82510    3   2192.83383   0   3   1   0 .000000      0.00873    -19.62872      -0.044    0  3  1  0  1    0  0  0  0  0
 34  1   2220.45610    3   2220.46471   0   3   1   0 .000000      0.00861    -19.61443      -0.044    0  3  1  0  1    0  0  0  0  0
 35  2   2248.89780    3   2248.90633   0   4   2   0 .000000      0.00853    -19.60018      -0.044    0  3  1  0  1    0  1  1  0  2
 36  1   2278.15010    3   2278.15852   0   4   2   0 .000000      0.00842    -19.58599      -0.043    0  3  1  0  1    0  1  1  0  2
 37  2   2308.21280    3   2308.22111   0   4   2   0 .000000      0.00831    -19.57191      -0.042    0  3  1  0  1    0  1  1  0  2
 38  1   2339.08580    3   2339.09391   0   4   2   0 .000000      0.00811    -19.55798      -0.041    0  3  1  0  1    0  1  1  0  2
 39  2   2370.76870    3   2370.77675   0   4   2   0 .000000      0.00805    -19.54425      -0.041    0  3  1  0  1    0  1  1  0  2
 40  1   2403.26160    3   2403.26944   0   4   2   0 .000000      0.00784    -19.53075      -0.040    0  3  1  0  1    0  1  1  0  2
 41  2   2436.56400    3   2436.57177   0   4   2   0 .000000      0.00777    -19.51754      -0.040    0  3  1  0  1    0  1  1  0  2
 42  1   2470.67600    3   2470.68357   0   2   2   0 .000000      0.00757    -19.50464      -0.039    0  3  1  0  1    0 -1  1  0  2
 43  2   2505.59730    3   2505.60462   0   2   2   0 .000000      0.00732    -19.49213      -0.038    0  3  1  0  1    0 -1  1  0  2
 44  1   2541.32750    3   2541.33471   0   2   2   0 .000000      0.00721    -19.48003      -0.037    0  3  1  0  1    0 -1  1  0  2
  1  1   1737.45860    5   1737.46788   0   3   1   0 .000000      0.00928   -126.10767      -0.007    0  3  1  0  2    0  0  0  0  0
  2  2   1739.08020    6   1739.08952   0   3   1   0 .000000      0.00932   -126.09998      -0.007    0  3  1  0  2    0  0  0  0  0
  3  1   1741.51270    6   1741.52197   0   3   1   0 .000000      0.00927    -19.93914      -0.046    0  3  1  0  2    0  0  0  0  0
  4  2   1744.75600    6   1744.76521   0   3   1   0 .000000      0.00921    -19.94771      -0.046    0  3  1  0  2    0  0  0  0  0
  5  1   1748.80990    6   1748.81923   0   3   1   0 .000000      0.00933    -19.95843      -0.047    0  3  1  0  2    0  0  0  0  0
  6  2   1753.67470    6   1753.68401   0   3   1   0 .000000      0.00931    -19.97131      -0.047    0  3  1  0  2    0  0  0  0  0
  7  1   1759.35020    6   1759.35951   0   3   1   0 .000000      0.00931    -19.98635      -0.047    0  3  1  0  2    0  0  0  0  0
  8  2   1765.83640    6   1765.84569   0   3   1   0 .000000      0.00929    -20.00356      -0.046    0  3  1  0  2    0  0  0  0  0
  9  1   1773.13320    6   1773.14254   0   3   1   0 .000000      0.00934    -20.02293      -0.047    0  3  1  0  2    0  0  0  0  0
 10  2   1781.24070    6   1781.25000   0   3   1   0 .000000      0.00930    -20.04450      -0.046    0  3  1  0  2    0  0  0  0  0
 11  1   1790.15870    6   1790.16803   0   3   1   0 .000000      0.00933    -20.06826      -0.046    0  3  1  0  2    0  0  0  0  0
 12  2   1799.88720    6   1799.89657   0   3   1   0 .000000      0.00937    -20.09422      -0.047    0  3  1  0  2    0  0  0  0  0
 13  1   1810.42620    6   1810.43557   0   3   1   0 .000000      0.00937    -20.12238      -0.047    0  3  1  0  2    0  0  0  0  0
 14  2   1821.77560    6   1821.78497   0   3   1   0 .000000      0.00937    -20.15279      -0.047    0  3  1  0  2    0  0  0  0  0
 15  1   1833.93540    6   1833.94472   0   2   0   0 .000000      0.00932    -20.18543      -0.046    0  3  1  0  2    0 -1 -1  0  2
 16  2   1846.90530    6   1846.91472   0   2   0   0 .000000      0.00942    -20.22032      -0.047    0  3  1  0  2    0 -1 -1  0  2
 17  1   1860.68560    6   1860.69492   0   2   0   0 .000000      0.00932    -20.25747      -0.046    0  3  1  0  2    0 -1 -1  0  2
 18  2   1875.27590    6   1875.28523   0   2   0   0 .000000      0.00933    -20.29691      -0.046    0  3  1  0  2    0 -1 -1  0  2
 19  1   1890.67630    6   1890.68558   0   2   0   0 .000000      0.00928    -20.33864      -0.046    0  3  1  0  2    0 -1 -1  0  2
 20  2   1906.88660    6   1906.89586   0   2   0   0 .000000      0.00926    -20.38269      -0.045    0  3  1  0  2    0 -1 -1  0  2
 21  1   1923.90680    6   1923.91600   0   2   0   0 .000000      0.00920    -20.42907      -0.045    0  3  1  0  2    0 -1 -1  0  2
 22  2   1941.73660    6   1941.74589   0   2   0   0 .000000      0.00929    -20.47780      -0.045    0  3  1  0  2    0 -1 -1  0  2
 23  1   1960.37620    6   1960.38544   0   2   0   0 .000000      0.00924    -20.52889      -0.045    0  3  1  0  2    0 -1 -1  0  2
 24  2   1979.82530    6   1979.83454   0   2   0   0 .000000      0.00924    -20.58237      -0.045    0  3  1  0  2    0 -1 -1  0  2
 25  1   2000.08390    6   2000.09307   0   2   0   0 .000000      0.00917    -20.63825      -0.044    0  3  1  0  2    0 -1 -1  0  2
 26  2   2021.15180    6   2021.16093   0   2   0   0 .000000      0.00913    -20.69656      -0.044    0  3  1  0  2    0 -1 -1  0  2
 27  1   2043.02890    6   2043.03800   0   2   0   0 .000000      0.00910    -20.75732      -0.044    0  3  1  0  2    0 -1 -1  0  2
 28  2   2065.71510    6   2065.72414   0   2   0   0 .000000      0.00904    -20.82055      -0.043    0  3  1  0  2    0 -1 -1  0  2
 29  1   2089.21030    6   2089.21924   0   2   0   0 .000000      0.00894    -20.88626      -0.043    0  3  1  0  2    0 -1 -1  0  2
 30  2   2113.51430    6   2113.52317   0   2   0   0 .000000      0.00887    -20.95448      -0.042    0  3  1  0  2    0 -1 -1  0  2
 31  1   2138.62690    6   2138.63577   0   3   1   0 .000000      0.00887    -21.02524      -0.042    0  3  1  0  2    0  0  0  0  0
 32  2   2164.54810    6   2164.55693   0   3   1   0 .000000      0.00883    -21.09855      -0.042    0  3  1  0  2    0  0  0  0  0
 33  1   2191.27770    6   2191.28648   0   3   1   0 .000000      0.00878    -21.17444      -0.041    0  3  1  0  2    0  0  0  0  0
 34  2   2218.81560    6   2218.82428   0   3   1   0 .000000      0.00868    -21.25294      -0.041    0  3  1  0  2    0  0  0  0  0
 35  1   2247.16150    6   2247.17018   0   3   1   0 .000000      0.00868    -21.33406      -0.041    0  3  1  0  2    0  0  0  0  0
 36  2   2276.31530    6   2276.32402   0   1   1   0 .000000      0.00872    -21.41782      -0.041    0  3  1  0  2    0 -2  0  0  2
 37  1   2306.27690    6   2306.28563   0   1   1   0 .000000      0.00873    -21.50426      -0.041    0  3  1  0  2    0 -2  0  0  2
 38  2   2337.04610    6   2337.05485   0   1   1   0 .000000      0.00875    -21.59340      -0.041    0  3  1  0  2    0 -2  0  0  2
 39  1   2368.62270    6   2368.63151   0   1   1   0 .000000      0.00881    -21.68525      -0.041    0  3  1  0  2    0 -2  0  0  2
 40  2   2401.00660    6   2401.01544   0   1   1   0 .000000      0.00884    -21.77985      -0.041    0  3  1  0  2    0 -2  0  0  2
 41  1   2434.19740    6   2434.20644   0   1   1   0 .000000      0.00904    -21.87723      -0.041    0  3  1  0  2    0 -2  0  0  2
 42  2   2468.19520    6   2468.20435   0   1   1   0 .000000      0.00915    -21.97739      -0.042    0  3  1  0  2    0 -2  0  0  2
 43  1   2502.99960    6   2503.00897   0   1   1   0 .000000      0.00937    -22.08037      -0.042    0  3  1  0  2    0 -2  0  0  2
 44  2   2538.61060    6   2538.62011   0   1   1   0 .000000      0.00951    -22.18619      -0.043    0  3  1  0  2    0 -2  0  0  2
  3  2   3901.61900   18   3901.62352   1   3   1   0 .000000      0.00452    -19.05774      -0.024    0  3  1  1  1    1  0  0 -1  2
  4  1   3904.84720   21   3904.85173   1   3   1   0 .000000      0.00453    -19.05534      -0.024    0  3  1  1  1    1  0  0 -1  2
  5  2   3908.88230   22   3908.88696   1   3   1   0 .000000      0.00466    -19.05234      -0.024    0  3  1  1  1    1  0  0 -1  2
  6  1   3913.72450   23   3913.72918   1   3   1   0 .000000      0.00468    -19.04875      -0.025    0  3  1  1  1    1  0  0 -1  2
  7  2   3919.37360   23   3919.37837   1   3   1   0 .000000      0.00477    -19.04459      -0.025    0  3  1  1  1    1  0  0 -1  2
  8  1   3925.82970   23   3925.83449   1   3   1   0 .000000      0.00479    -19.03985      -0.025    0  3  1  1  1    1  0  0 -1  2
  9  2   3933.09270   23   3933.09750   1   3   1   0 .000000      0.00480    -19.03455      -0.025    0  3  1  1  1    1  0  0 -1  2
 10  1   3941.16240   23   3941.16736   1   3   1   0 .000000      0.00496    -19.02870      -0.026    0  3  1  1  1    1  0  0 -1  2
 11  2   3950.03900   23   3950.04402   1   3   1   0 .000000      0.00502    -19.02230      -0.026    0  3  1  1  1    1  0  0 -1  2
 12  1   3959.72240   23   3959.72744   1   3   1   0 .000000      0.00504    -19.01537      -0.026    0  3  1  1  1    1  0  0 -1  2
 13  2   3970.21240   23   3970.21754   1   3   1   0 .000000      0.00514    -19.00793      -0.027    0  3  1  1  1    1  0  0 -1  2
 14  1   3981.50910   23   3981.51427   1   3   1   0 .000000      0.00517    -18.99998      -0.027    0  3  1  1  1    1  0  0 -1  2
 15  2   3993.61230   23   3993.61756   1   3   1   0 .000000      0.00526    -18.99155      -0.028    0  3  1  1  1    1  0  0 -1  2
 16  1   4006.52210   23   4006.52735   1   3   1   0 .000000      0.00525    -18.98265      -0.028    0  3  1  1  1    1  0  0 -1  2
 17  2   4020.23830   23   4020.24354   1   3   1   0 .000000      0.00524    -18.97330      -0.028    0  3  1  1  1    1  0  0 -1  2
 18  1   4034.76070   23   4034.76607   1   3   1   0 .000000      0.00537    -18.96351      -0.028    0  3  1  1  1    1  0  0 -1  2
 19  2   4050.08950   23   4050.09485   1   3   1   0 .000000      0.00535    -18.95332      -0.028    0  3  1  1  1    1  0  0 -1  2
 20  1   4066.22430   23   4066.22977   1   3   1   0 .000000      0.00547    -18.94273      -0.029    0  3  1  1  1    1  0  0 -1  2
 21  2   4083.16540   23   4083.17076   1   3   1   0 .000000      0.00536    -18.93178      -0.028    0  3  1  1  1    1  0  0 -1  2
 22  1   4100.91230   23   4100.91770   1   3   1   0 .000000      0.00540    -18.92047      -0.029    0  3  1  1  1    1  0  0 -1  2
 23  2   4119.46510   23   4119.47050   1   3   1   0 .000000      0.00540    -18.90886      -0.029    0  3  1  1  1    1  0  0 -1  2
 24  1   4138.82370   23   4138.82903   1   3   1   0 .000000      0.00533    -18.89695      -0.028    0  3  1  1  1    1  0  0 -1  2
 25  2   4158.98780   23   4158.99319   1   3   1   0 .000000      0.00539    -18.88477      -0.029    0  3  1  1  1    1  0  0 -1  2
 26  1   4179.95750   23   4179.96286   1   3   1   0 .000000      0.00536    -18.87236      -0.028    0  3  1  1  1    1  0  0 -1  2
 27  2   4201.73260   23   4201.73791   1   3   1   0 .000000      0.00531    -18.85974      -0.028    0  3  1  1  1    1  0  0 -1  2
 28  1   4224.31290   23   4224.31820   1   3   1   0 .000000      0.00530    -18.84694      -0.028    0  3  1  1  1    1  0  0 -1  2
 29  2   4247.69840   23   4247.70362   1   3   1   0 .000000      0.00522    -18.83400      -0.028    0  3  1  1  1    1  0  0 -1  2
 30  1   4271.88890   23   4271.89401   1   3   1   0 .000000      0.00511    -18.82094      -0.027    0  3  1  1  1    1  0  0 -1  2
 31  2   4296.88410   23   4296.88923   1   3   1   0 .000000      0.00513    -18.80780      -0.027    0  3  1  1  1    1  0  0 -1  2
 32  1   4322.68400   23   4322.68913   1   3   1   0 .000000      0.00513    -18.79463      -0.027    0  3  1  1  1    1  0  0 -1  2
 33  2   4349.28840   23   4349.29357   1   3   1   0 .000000      0.00517    -18.78144      -0.028    0  3  1  1  1    1  0  0 -1  2
 34  1   4376.69710   23   4376.70237   1   3   1   0 .000000      0.00527    -18.76829      -0.028    0  3  1  1  1    1  0  0 -1  2
 35  2   4404.91000   23   4404.91538   1   4   2   0 .000000      0.00538    -18.75521      -0.029    0  3  1  1  1    1  1  1 -1  4
 36  1   4433.92690   23   4433.93243   1   4   2   0 .000000      0.00553    -18.74223      -0.030    0  3  1  1  1    1  1  1 -1  4
 37  2   4463.74760   23   4463.75334   1   4   2   0 .000000      0.00574    -18.72941      -0.031    0  3  1  1  1    1  1  1 -1  4
  3  1   3901.60200   31   3901.60720   1   3   1   0 .000000      0.00520    -19.07408      -0.027    0  3  1  1  2    1  0  0 -1  2
  4  2   3904.81930   34   3904.82454   1   3   1   0 .000000      0.00524    -19.08255      -0.027    0  3  1  1  2    1  0  0 -1  2
  5  1   3908.84090   35   3908.84617   1   3   1   0 .000000      0.00527    -19.09315      -0.028    0  3  1  1  2    1  0  0 -1  2
  6  2   3913.66690   36   3913.67208   1   3   1   0 .000000      0.00518    -19.10588      -0.027    0  3  1  1  2    1  0  0 -1  2
  7  1   3919.29700   36   3919.30223   1   3   1   0 .000000      0.00523    -19.12075      -0.027    0  3  1  1  2    1  0  0 -1  2
  8  2   3925.73140   36   3925.73660   1   3   1   0 .000000      0.00520    -19.13776      -0.027    0  3  1  1  2    1  0  0 -1  2
  9  1   3932.96990   36   3932.97515   1   3   1   0 .000000      0.00525    -19.15692      -0.027    0  3  1  1  2    1  0  0 -1  2
 10  2   3941.01270   36   3941.01784   1   3   1   0 .000000      0.00514    -19.17824      -0.027    0  3  1  1  2    1  0  0 -1  2
 11  1   3949.85940   36   3949.86462   1   3   1   0 .000000      0.00522    -19.20173      -0.027    0  3  1  1  2    1  0  0 -1  2
 12  2   3959.51030   36   3959.51543   1   3   1   0 .000000      0.00513    -19.22739      -0.027    0  3  1  1  2    1  0  0 -1  2
 13  1   3969.96500   36   3969.97023   1   3   1   0 .000000      0.00523    -19.25525      -0.027    0  3  1  1  2    1  0  0 -1  2
 14  2   3981.22380   36   3981.22895   1   3   1   0 .000000      0.00515    -19.28531      -0.027    0  3  1  1  2    1  0  0 -1  2
 15  1   3993.28640   36   3993.29154   1   2   0   0 .000000      0.00514    -19.31759      -0.027    0  3  1  1  2    1 -1 -1 -1  4
 16  2   4006.15280   36   4006.15791   1   2   0   0 .000000      0.00511    -19.35209      -0.026    0  3  1  1  2    1 -1 -1 -1  4
 17  1   4019.82290   36   4019.82800   1   2   0   0 .000000      0.00510    -19.38883      -0.026    0  3  1  1  2    1 -1 -1 -1  4
 18  2   4034.29660   36   4034.30172   1   2   0   0 .000000      0.00512    -19.42784      -0.026    0  3  1  1  2    1 -1 -1 -1  4
 19  1   4049.57380   36   4049.57901   1   2   0   0 .000000      0.00521    -19.46912      -0.027    0  3  1  1  2    1 -1 -1 -1  4
 20  2   4065.65460   36   4065.65975   1   2   0   0 .000000      0.00515    -19.51268      -0.026    0  3  1  1  2    1 -1 -1 -1  4
 21  1   4082.53870   36   4082.54388   1   2   0   0 .000000      0.00518    -19.55856      -0.026    0  3  1  1  2    1 -1 -1 -1  4
 22  2   4100.22600   36   4100.23129   1   2   0   0 .000000      0.00529    -19.60676      -0.027    0  3  1  1  2    1 -1 -1 -1  4
 23  1   4118.71660   36   4118.72187   1   2   0   0 .000000      0.00527    -19.65731      -0.027    0  3  1  1  2    1 -1 -1 -1  4
 24  2   4138.01010   36   4138.01553   1   2   0   0 .000000      0.00543    -19.71022      -0.028    0  3  1  1  2    1 -1 -1 -1  4
 25  1   4158.10660   36   4158.11215   1   2   0   0 .000000      0.00555    -19.76551      -0.028    0  3  1  1  2    1 -1 -1 -1  4
 26  2   4179.00600   36   4179.01162   1   2   0   0 .000000      0.00562    -19.82321      -0.028    0  3  1  1  2    1 -1 -1 -1  4
 27  1   4200.70820   36   4200.71383   1   2   0   0 .000000      0.00563    -19.88333      -0.028    0  3  1  1  2    1 -1 -1 -1  4
 28  2   4223.21290   36   4223.21864   1   2   0   0 .000000      0.00574    -19.94589      -0.029    0  3  1  1  2    1 -1 -1 -1  4
 29  1   4246.52020   36   4246.52593   1   2   0   0 .000000      0.00573    -20.01093      -0.029    0  3  1  1  2    1 -1 -1 -1  4
 30  2   4270.62970   36   4270.63557   1   2   0   0 .000000      0.00587    -20.07845      -0.029    0  3  1  1  2    1 -1 -1 -1  4
 31  1   4295.54140   36   4295.54743   1   3   1   0 .000000      0.00603    -20.14848      -0.030    0  3  1  1  2    1  0  0 -1  2
 32  2   4321.25530   36   4321.26135   1   3   1   0 .000000      0.00605    -20.22105      -0.030    0  3  1  1  2    1  0  0 -1  2
 33  1   4347.77100   36   4347.77721   1   3   1   0 .000000      0.00621    -20.29617      -0.031    0  3  1  1  2    1  0  0 -1  2
 34  2   4375.08860   36   4375.09484   1   3   1   0 .000000      0.00624    -20.37388      -0.031    0  3  1  1  2    1  0  0 -1  2
 35  1   4403.20780   36   4403.21410   1   3   1   0 .000000      0.00630    -20.45419      -0.031    0  3  1  1  2    1  0  0 -1  2
 36  2   4432.12830   36   4432.13483   1   1   1   0 .000000      0.00653    -20.53713      -0.032    0  3  1  1  2    1 -2  0 -1  4
  0  2   2305.16260    5   2305.17590   0   4   0   0 .000000      0.01330    103.56976       0.013    0  4  0  0  2    0  0  0  0  0
  1  1   2305.97520    8   2305.98862   0   4   0   0 .000000      0.01342    103.57949       0.013    0  4  0  0  2    0  0  0  0  0
  2  2   2307.60080    9   2307.61405   0   4   0   0 .000000      0.01325     -9.51572      -0.139    0  4  0  0  2    0  0  0  0  0
  3  1   2310.03880   10   2310.05217   0   4   0   0 .000000      0.01337     -9.51680      -0.141    0  4  0  0  2    0  0  0  0  0
  4  2   2313.28970   10   2313.30297   0   4   0   0 .000000      0.01327     -9.51828      -0.139    0  4  0  0  2    0  0  0  0  0
  5  1   2317.35310   10   2317.36640   0   4   0   0 .000000      0.01330     -9.52018      -0.140    0  4  0  0  2    0  0  0  0  0
  6  2   2322.22930   10   2322.24244   0   4   0   0 .000000      0.01314     -9.52253      -0.138    0  4  0  0  2    0  0  0  0  0
  7  1   2327.91790   10   2327.93102   0   4   0   0 .000000      0.01312     -9.52537      -0.138    0  4  0  0  2    0  0  0  0  0
  8  2   2334.41900   10   2334.43211   0   4   0   0 .000000      0.01311     -9.52875      -0.138    0  4  0  0  2    0  0  0  0  0
  9  1   2341.73260   10   2341.74562   0   4   0   0 .000000      0.01302     -9.53273      -0.137    0  4  0  0  2    0  0  0  0  0
 10  2   2349.85850   10   2349.87151   0   4   0   0 .000000      0.01301     -9.53735      -0.136    0  4  0  0  2    0  0  0  0  0
 11  1   2358.79670   10   2358.80966   0   4   0   0 .000000      0.01296     -9.54269      -0.136    0  4  0  0  2    0  0  0  0  0
 12  2   2368.54710   10   2368.56002   0   4   0   0 .000000      0.01292     -9.54882      -0.135    0  4  0  0  2    0  0  0  0  0
 13  1   2379.10960   10   2379.12248   0   4   0   0 .000000      0.01288     -9.55582      -0.135    0  4  0  0  2    0  0  0  0  0
 14  2   2390.48420   10   2390.49694   0   4   0   0 .000000      0.01274     -9.56377      -0.133    0  4  0  0  2    0  0  0  0  0
 15  1   2402.67060   10   2402.68330   0   4   0   0 .000000      0.01270     -9.57276      -0.133    0  4  0  0  2    0  0  0  0  0
 16  2   2415.66880   10   2415.68142   0   4   0   0 .000000      0.01262     -9.58289      -0.132    0  4  0  0  2    0  0  0  0  0
 17  1   2429.47850   10   2429.49119   0   4   0   0 .000000      0.01269     -9.59426      -0.132    0  4  0  0  2    0  0  0  0  0
 18  2   2444.09990   10   2444.11248   0   5   1   0 .000000      0.01258     -9.60699      -0.131    0  4  0  0  2    0  1  1  0  2
 19  1   2459.53260   10   2459.54514   0   5   1   0 .000000      0.01254     -9.62115      -0.130    0  4  0  0  2    0  1  1  0  2
 20  2   2475.77650   10   2475.78904   0   5   1   0 .000000      0.01254     -9.63690      -0.130    0  4  0  0  2    0  1  1  0  2
 21  1   2492.83150   10   2492.84403   0   5   1   0 .000000      0.01253     -9.65431      -0.130    0  4  0  0  2    0  1  1  0  2
 22  2   2510.69740   10   2510.70989   0   3   1   0 .000000      0.01249     -9.67366      -0.129    0  4  0  0  2    0 -1  1  0  2
 23  1   2529.37410   10   2529.38671   0   3   1   0 .000000      0.01261     -9.69451      -0.130    0  4  0  0  2    0 -1  1  0  2
 24  2   2548.86130   10   2548.87361   0   3   1   0 .000000      0.01231     -9.71850      -0.127    0  4  0  0  2    0 -1  1  0  2
 25  1   2569.15900   10   2569.17139   0   3   1   0 .000000      0.01239     -9.74373      -0.127    0  4  0  0  2    0 -1  1  0  2
 26  2   2590.26680   10   2590.27922   0   4   2   0 .000000      0.01242     -9.77165      -0.127    0  4  0  0  2    0  0  2  0  2
 27  1   2612.18460   10   2612.19707   0   4   2   0 .000000      0.01247     -9.80207      -0.127    0  4  0  0  2    0  0  2  0  2
 28  2   2634.91230   10   2634.92474   0   4   2   0 .000000      0.01244     -9.83516      -0.127    0  4  0  0  2    0  0  2  0  2
 29  1   2658.44970   10   2658.46204   0   4   2   0 .000000      0.01234     -9.87106      -0.125    0  4  0  0  2    0  0  2  0  2
 30  2   2682.79640   10   2682.80875   0   4   2   0 .000000      0.01235     -9.90991      -0.125    0  4  0  0  2    0  0  2  0  2
 31  1   2707.95240   10   2707.96466   0   4   2   0 .000000      0.01226     -9.95186      -0.123    0  4  0  0  2    0  0  2  0  2
 32  2   2733.91730   10   2733.92955   0   4   2   0 .000000      0.01225     -9.99707      -0.123    0  4  0  0  2    0  0  2  0  2
 33  1   2760.69100   10   2760.70321   0   4   2   0 .000000      0.01221    -10.04567      -0.122    0  4  0  0  2    0  0  2  0  2
 34  2   2788.27330   10   2788.28540   0   4   2   0 .000000      0.01210    -10.09783      -0.120    0  4  0  0  2    0  0  2  0  2
 35  1   2816.66380   10   2816.67589   0   5   3   0 .000000      0.01209    -10.15368      -0.119    0  4  0  0  2    0  1  3  0  4
 36  2   2845.86250   10   2845.87446   0   5   3   0 .000000      0.01196    -10.21337      -0.117    0  4  0  0  2    0  1  3  0  4
 37  1   2875.86900   10   2875.88086   0   5   3   0 .000000      0.01186    -10.27704      -0.115    0  4  0  0  2    0  1  3  0  4
 38  2   2906.68300   10   2906.69486   0   5   3   0 .000000      0.01186    -10.34483      -0.115    0  4  0  0  2    0  1  3  0  4
 39  1   2938.30450   10   2938.31622   0   5   3   0 .000000      0.01172    -10.41686      -0.113    0  4  0  0  2    0  1  3  0  4
 40  2   2970.73300   10   2970.74468   0   5   3   0 .000000      0.01168    -10.49329      -0.111    0  4  0  0  2    0  1  3  0  4
 41  1   3003.96840   10   3003.98001   0   5   3   0 .000000      0.01161    -10.57422      -0.110    0  4  0  0  2    0  1  3  0  4
 42  2   3038.01040   10   3038.02195   0   5   3   0 .000000      0.01155    -10.65977      -0.108    0  4  0  0  2    0  1  3  0  4
 43  1   3072.85880   10   3072.87026   0   5   3   0 .000000      0.01146    -10.75007      -0.107    0  4  0  0  2    0  1  3  0  4
 44  2   3108.51330   10   3108.52467   0   5   3   0 .000000      0.01137    -10.84521      -0.105    0  4  0  0  2    0  1  3  0  4
 45  1   3144.97370   10   3144.98495   0   5   3   0 .000000      0.01125    -10.94531      -0.103    0  4  0  0  2    0  1  3  0  4
 22  2   3645.12780   25   3645.14790   0   6   2   0 .000000      0.02010     -0.80421      -2.499    0  6  0  0  2    0  0  2  0  2
 23  1   3663.81960   25   3663.83894   0   6   2   0 .000000      0.01934     -0.50232      -3.851    0  6  0  0  2    0  0  2  0  2
 24  2   3683.31710   25   3683.33275   0   6   2   0 .000000      0.01565     -0.20392      -7.674    0  6  0  0  2    0  0  2  0  2
 25  1   3703.66130   26   3703.67983   0   6   2   0 .000000      0.01853      0.19176       9.665    0  6  0  0  2    0  0  2  0  2
 26  2   3724.77320   26   3724.79299   0   6   2   0 .000000      0.01979      0.51105       3.873    0  6  0  0  2    0  0  2  0  2
 27  1   3746.70700   26   3746.72470   0   6   2   0 .000000      0.01770      0.85917       2.060    0  6  0  0  2    0  0  2  0  2
  0  2   1269.89200    3   1269.89071   0   0   0   1 .000000     -0.00129    109.91301      -0.001    1  0  0  0  2   -1  0  0  1  2
  1  1   1270.69850    4   1270.69723   0   0   0   1 .000000     -0.00127    109.90811      -0.001    1  0  0  0  2   -1  0  0  1  2
  2  2   1272.31160    5   1272.31028   0   0   0   1 .000000     -0.00132     99.02651      -0.001    1  0  0  0  2   -1  0  0  1  2
  3  1   1274.73110    5   1274.72984   0   0   0   1 .000000     -0.00126     99.01038      -0.001    1  0  0  0  2   -1  0  0  1  2
  4  2   1277.95720    5   1277.95590   0   0   0   1 .000000     -0.00130     98.98887      -0.001    1  0  0  0  2   -1  0  0  1  2
  5  1   1281.98970    5   1281.98845   0   0   0   1 .000000     -0.00125     98.96198      -0.001    1  0  0  0  2   -1  0  0  1  2
  6  2   1286.82880    5   1286.82747   0   0   0   1 .000000     -0.00133     98.92970      -0.001    1  0  0  0  2   -1  0  0  1  2
  7  1   1292.47420    5   1292.47294   0   0   0   1 .000000     -0.00126     98.89202      -0.001    1  0  0  0  2   -1  0  0  1  2
  8  2   1298.92610    5   1298.92482   0   0   0   1 .000000     -0.00128     98.84895      -0.001    1  0  0  0  2   -1  0  0  1  2
  9  1   1306.18440    5   1306.18309   0   0   0   1 .000000     -0.00131     98.80047      -0.001    1  0  0  0  2   -1  0  0  1  2
 10  2   1314.24900    5   1314.24771   0   0   0   1 .000000     -0.00129     98.74658      -0.001    1  0  0  0  2   -1  0  0  1  2
 11  1   1323.12000    5   1323.11865   0   0   0   1 .000000     -0.00135     98.68726      -0.001    1  0  0  0  2   -1  0  0  1  2
 12  2   1332.79720    5   1332.79587   0   0   0   1 .000000     -0.00133     98.62251      -0.001    1  0  0  0  2   -1  0  0  1  2
 13  1   1343.28070    5   1343.27931   0   0   0   1 .000000     -0.00139     98.55233      -0.001    1  0  0  0  2   -1  0  0  1  2
 14  2   1354.57030    5   1354.56893   0   0   0   1 .000000     -0.00137     98.47668      -0.001    1  0  0  0  2   -1  0  0  1  2
 15  1   1366.66610    5   1366.66467   0   0   0   1 .000000     -0.00143     98.39558      -0.001    1  0  0  0  2   -1  0  0  1  2
 16  2   1379.56790    5   1379.56648   0   0   0   1 .000000     -0.00142     98.30900      -0.001    1  0  0  0  2   -1  0  0  1  2
 17  1   1393.27570    5   1393.27430   0   0   0   1 .000000     -0.00140     98.21692      -0.001    1  0  0  0  2   -1  0  0  1  2
 18  2   1407.78950    5   1407.78806   0   0   0   1 .000000     -0.00144     98.11935      -0.001    1  0  0  0  2   -1  0  0  1  2
 19  1   1423.10910    5   1423.10770   0   0   0   1 .000000     -0.00140     98.01625      -0.001    1  0  0  0  2   -1  0  0  1  2
 20  2   1439.23450    5   1439.23313   0   0   0   1 .000000     -0.00137     97.90763      -0.001    1  0  0  0  2   -1  0  0  1  2
 21  1   1456.16570    5   1456.16429   0   0   0   1 .000000     -0.00141     97.79345      -0.001    1  0  0  0  2   -1  0  0  1  2
 22  2   1473.90250    5   1473.90110   0   0   0   1 .000000     -0.00140     97.67371      -0.001    1  0  0  0  2   -1  0  0  1  2
 23  1   1492.44490    5   1492.44347   0   0   0   1 .000000     -0.00143     97.54839      -0.001    1  0  0  0  2   -1  0  0  1  2
 24  2   1511.79270    5   1511.79131   0   0   0   1 .000000     -0.00139     97.41747      -0.001    1  0  0  0  2   -1  0  0  1  2
 25  1   1531.94590    5   1531.94453   0   0   0   1 .000000     -0.00137     97.28093      -0.001    1  0  0  0  2   -1  0  0  1  2
 26  2   1552.90440    5   1552.90304   0   0   0   1 .000000     -0.00136     97.13875      -0.001    1  0  0  0  2   -1  0  0  1  2
 27  1   1574.66810    5   1574.66674   0   0   0   1 .000000     -0.00136     96.99092      -0.001    1  0  0  0  2   -1  0  0  1  2
 28  2   1597.23690    5   1597.23552   0   0   0   1 .000000     -0.00138     96.83742      -0.001    1  0  0  0  2   -1  0  0  1  2
 29  1   1620.61060    5   1620.60929   0   0   0   1 .000000     -0.00131     96.67823      -0.001    1  0  0  0  2   -1  0  0  1  2
 30  2   1644.78920    5   1644.78792   0   0   0   1 .000000     -0.00128     96.51332      -0.001    1  0  0  0  2   -1  0  0  1  2
 31  1   1669.77260    5   1669.77131   0   0   0   1 .000000     -0.00129     96.34269      -0.001    1  0  0  0  2   -1  0  0  1  2
 32  2   1695.56060    5   1695.55933   0   0   0   1 .000000     -0.00127     96.16630      -0.001    1  0  0  0  2   -1  0  0  1  2
 33  1   1722.15310    5   1722.15187   0   0   0   1 .000000     -0.00123     95.98414      -0.001    1  0  0  0  2   -1  0  0  1  2
 34  2   1749.55000    5   1749.54880   0   0   0   1 .000000     -0.00120     95.79619      -0.001    1  0  0  0  2   -1  0  0  1  2
 35  1   1777.75120    5   1777.74999   0   0   0   1 .000000     -0.00121     95.60242      -0.001    1  0  0  0  2   -1  0  0  1  2
 36  2   1806.75650    5   1806.75532   0   0   0   1 .000000     -0.00118     95.40283      -0.001    1  0  0  0  2   -1  0  0  1  2
 37  1   1836.56580    5   1836.56463   0   0   0   1 .000000     -0.00117     95.19739      -0.001    1  0  0  0  2   -1  0  0  1  2
 38  2   1867.17890    5   1867.17780   0   0   0   1 .000000     -0.00110     94.98607      -0.001    1  0  0  0  2   -1  0  0  1  2
 39  1   1898.59580    5   1898.59467   0   0   0   1 .000000     -0.00113     94.76887      -0.001    1  0  0  0  2   -1  0  0  1  2
 40  2   1930.81620    5   1930.81511   0   1   1   1 .000000     -0.00109     94.54576      -0.001    1  0  0  0  2   -1  1  1  1  4
 41  1   1963.84000    5   1963.83895   0   1   1   1 .000000     -0.00105     94.31673      -0.001    1  0  0  0  2   -1  1  1  1  4
 42  2   1997.66710    5   1997.66605   0   1   1   1 .000000     -0.00105     94.08175      -0.001    1  0  0  0  2   -1  1  1  1  4
 43  1   2032.29730    5   2032.29624   0   1   1   1 .000000     -0.00106     93.84081      -0.001    1  0  0  0  2   -1  1  1  1  4
 44  2   2067.73040    5   2067.72937   0   1   1   1 .000000     -0.00103     93.59389      -0.001    1  0  0  0  2   -1  1  1  1  4
 45  1   2103.96630    5   2103.96526   0   1   1   1 .000000     -0.00104     93.34099      -0.001    1  0  0  0  2   -1  1  1  1  4
 46  2   2141.00480    5   2141.00375   0   1   1   1 .000000     -0.00105     93.08207      -0.001    1  0  0  0  2   -1  1  1  1  4
 47  1   2178.84570    5   2178.84466   0   1   1   1 .000000     -0.00104     92.81714      -0.001    1  0  0  0  2   -1  1  1  1  4
 48  2   2217.48890    5   2217.48781   0   1   1   1 .000000     -0.00109     92.54618      -0.001    1  0  0  0  2   -1  1  1  1  4
 49  1   2256.93410    5   2256.93303   0   1   1   1 .000000     -0.00107     92.26917      -0.001    1  0  0  0  2   -1  1  1  1  4
 50  2   2297.18130    5   2297.18013   0   1   1   1 .000000     -0.00117     91.98610      -0.001    1  0  0  0  2   -1  1  1  1  4
 51  1   2338.23020    5   2338.22893   0   1   1   1 .000000     -0.00127     91.69698      -0.001    1  0  0  0  2   -1  1  1  1  4
 52  2   2380.08050    5   2380.07920   0   1   1   1 .000000     -0.00130     91.40176      -0.001    1  0  0  0  2   -1  1  1  1  4
 53  1   2422.73230    5   2422.73082   0   1   1   1 .000000     -0.00148     91.10050      -0.002    1  0  0  0  2   -1  1  1  1  4
 54  2   2466.18510    5   2466.18352   0   1   1   1 .000000     -0.00158     90.79314      -0.002    1  0  0  0  2   -1  1  1  1  4
 55  1   2510.43880    5   2510.43712   0   1   1   1 .000000     -0.00168     90.47969      -0.002    1  0  0  0  2   -1  1  1  1  4
 56  2   2555.49330    5   2555.49142   0   1   1   1 .000000     -0.00188     90.16016      -0.002    1  0  0  0  2   -1  1  1  1  4
 57  1   2601.34830    5   2601.34621   0   1   1   1 .000000     -0.00209     89.83454      -0.002    1  0  0  0  2   -1  1  1  1  4
 58  2   2648.00370    5   2648.00127   0   1   1   1 .000000     -0.00243     89.50283      -0.003    1  0  0  0  2   -1  1  1  1  4
 59  1   2695.45900    5   2695.45638   0   1   1   1 .000000     -0.00262     89.16503      -0.003    1  0  0  0  2   -1  1  1  1  4
 60  2   2743.71430    5   2743.71133   0   1   1   1 .000000     -0.00297     88.82116      -0.003    1  0  0  0  2   -1  1  1  1  4
 61  1   2792.76930    5   2792.76589   0   1   1   1 .000000     -0.00341     88.47122      -0.004    1  0  0  0  2   -1  1  1  1  4
 62  2   2842.62360    5   2842.61983   0   3   1   1 .000000     -0.00377     88.11521      -0.004    1  0  0  0  2   -1  3  1  1  6
 63  1   2893.27730    5   2893.27293   0   3   1   1 .000000     -0.00437     87.75315      -0.005    1  0  0  0  2   -1  3  1  1  6
 64  2   2944.72980    5   2944.72494   0   3   1   1 .000000     -0.00486     87.38505      -0.006    1  0  0  0  2   -1  3  1  1  6
 65  1   2996.98110    5   2996.97563   0   3   1   1 .000000     -0.00547     87.01093      -0.006    1  0  0  0  2   -1  3  1  1  6
 66  2   3050.03090    5   3050.02476   0   3   1   1 .000000     -0.00614     86.63080      -0.007    1  0  0  0  2   -1  3  1  1  6
 67  1   3103.87900    5   3103.87208   0   3   1   1 .000000     -0.00692     86.24468      -0.008    1  0  0  0  2   -1  3  1  1  6
 68  2   3158.52500    5   3158.51735   0   3   1   1 .000000     -0.00765     85.85259      -0.009    1  0  0  0  2   -1  3  1  1  6
 69  1   3213.96890    5   3213.96030   0   3   1   1 .000000     -0.00860     85.45456      -0.010    1  0  0  0  2   -1  3  1  1  6
 70  2   3270.21020    5   3270.20070   0   3   1   1 .000000     -0.00950     85.05060      -0.011    1  0  0  0  2   -1  3  1  1  6
 71  1   3327.24880    5   3327.23827   0   3   1   1 .000000     -0.01053     84.64076      -0.012    1  0  0  0  2   -1  3  1  1  6
  0  2   3443.65000   10   3443.64931   2   0   0   0 .000000     -0.00069      4.25921      -0.016    1  0  0  1  2    1  0  0 -1  2
  1  1   3444.44980   17   3444.44907   2   0   0   0 .000000     -0.00073      4.24520      -0.017    1  0  0  1  2    1  0  0 -1  2
  2  2   3446.04930   21   3446.04860   2   0   0   0 .000000     -0.00070      4.21718      -0.017    1  0  0  1  2    1  0  0 -1  2
  3  1   3448.44850   24   3448.44788   2   0   0   0 .000000     -0.00062      4.17517      -0.015    1  0  0  1  2    1  0  0 -1  2
  4  2   3451.64750   25   3451.64691   2   0   0   0 .000000     -0.00059      4.11919      -0.014    1  0  0  1  2    1  0  0 -1  2
  5  1   3455.64620   26   3455.64566   2   0   0   0 .000000     -0.00054      4.04928      -0.013    1  0  0  1  2    1  0  0 -1  2
  6  2   3460.44460   26   3460.44412   2   0   0   0 .000000     -0.00048      3.96548      -0.012    1  0  0  1  2    1  0  0 -1  2
  7  1   3466.04270   26   3466.04227   2   0   0   0 .000000     -0.00043      3.86785      -0.011    1  0  0  1  2    1  0  0 -1  2
  8  2   3472.44050   26   3472.44009   2   0   0   0 .000000     -0.00041      3.75642      -0.011    1  0  0  1  2    1  0  0 -1  2
  9  1   3479.63790   26   3479.63753   2   0   0   0 .000000     -0.00037      3.63129      -0.010    1  0  0  1  2    1  0  0 -1  2
 10  2   3487.63490   26   3487.63457   2   0   0   0 .000000     -0.00033      3.49251      -0.010    1  0  0  1  2    1  0  0 -1  2
 11  1   3496.43130   26   3496.43117   2   0   0   0 .000000     -0.00013      3.34018      -0.004    1  0  0  1  2    1  0  0 -1  2
 12  2   3506.02740   26   3506.02729   2   0   0   0 .000000     -0.00011      3.17428      -0.003    1  0  0  1  2    1  0  0 -1  2
 13  1   3516.42330   26   3516.42289   2   0   0   0 .000000     -0.00041      2.99521      -0.014    1  0  0  1  2    1  0  0 -1  2
 14  2   3527.61830   26   3527.61791   2   0   0   0 .000000     -0.00039      2.80279      -0.014    1  0  0  1  2    1  0  0 -1  2
 15  1   3539.61280   26   3539.61232   2   0   0   0 .000000     -0.00048      2.59723      -0.018    1  0  0  1  2    1  0  0 -1  2
 16  2   3552.40660   26   3552.40606   2   0   0   0 .000000     -0.00054      2.37866      -0.023    1  0  0  1  2    1  0  0 -1  2
 17  1   3565.99950   26   3565.99907   2   0   0   0 .000000     -0.00043      2.14722      -0.020    1  0  0  1  2    1  0  0 -1  2
 18  2   3580.39190   26   3580.39131   2   0   0   0 .000000     -0.00059      1.90307      -0.031    1  0  0  1  2    1  0  0 -1  2
 19  1   3595.58320   26   3595.58273   2   0   0   0 .000000     -0.00047      1.64640      -0.028    1  0  0  1  2    1  0  0 -1  2
 20  2   3611.57370   26   3611.57331   2   0   0   0 .000000     -0.00039      1.37742      -0.029    1  0  0  1  2    1  0  0 -1  2
 21  1   3628.36320   26   3628.36305   2   0   0   0 .000000     -0.00015      1.09646      -0.014    1  0  0  1  2    1  0  0 -1  2
 22  2   3645.95210   26   3645.95211   2   0   0   0 .000000      0.00001      0.80421       0.002    1  0  0  1  2    1  0  0 -1  2
 23  1   3664.34070   26   3664.34126   2   0   0   0 .000000      0.00056      0.50232       0.112    1  0  0  1  2    1  0  0 -1  2
 24  2   3683.53390   26   3683.53666   2   0   0   0 .000000      0.00276      0.20392       1.356    1  0  0  1  2    1  0  0 -1  2
 25  1   3703.48940   25   3703.48808   2   0   0   0 .000000     -0.00132     -0.19176       0.691    1  0  0  1  2    1  0  0 -1  2
 26  2   3724.28320   25   3724.28195   2   0   0   0 .000000     -0.00125     -0.51105       0.245    1  0  0  1  2    1  0  0 -1  2
 27  1   3745.86670   25   3745.86553   2   0   0   0 .000000     -0.00117     -0.85917       0.136    1  0  0  1  2    1  0  0 -1  2
 28  2   3768.24700   25   3768.24608   2   0   0   0 .000000     -0.00092     -1.22128       0.075    1  0  0  1  2    1  0  0 -1  2
 29  1   3791.42480   25   3791.42438   2   0   0   0 .000000     -0.00042     -1.59538       0.026    1  0  0  1  2    1  0  0 -1  2
 30  2   3815.40130   25   3815.40060   2   0   0   0 .000000     -0.00070     -1.98080       0.036    1  0  0  1  2    1  0  0 -1  2
 31  1   3840.17530   25   3840.17469   2   0   0   0 .000000     -0.00061     -2.37719       0.025    1  0  0  1  2    1  0  0 -1  2
 32  2   3865.74740   25   3865.74661   2   0   0   0 .000000     -0.00079     -2.78429       0.028    1  0  0  1  2    1  0  0 -1  2
 33  1   3892.11710   25   3892.11624   2   0   0   0 .000000     -0.00086     -3.20188       0.027    1  0  0  1  2    1  0  0 -1  2
 34  2   3919.28420   25   3919.28348   2   0   0   0 .000000     -0.00072     -3.62980       0.020    1  0  0  1  2    1  0  0 -1  2
 35  1   3947.24880   25   3947.24821   2   0   0   0 .000000     -0.00059     -4.06786       0.014    1  0  0  1  2    1  0  0 -1  2
 36  2   3976.01090   25   3976.01031   2   0   0   0 .000000     -0.00059     -4.51591       0.013    1  0  0  1  2    1  0  0 -1  2
 37  1   4005.57010   25   4005.56963   2   0   0   0 .000000     -0.00047     -4.97379       0.009    1  0  0  1  2    1  0  0 -1  2
 38  2   4035.92650   25   4035.92604   2   0   0   0 .000000     -0.00046     -5.44137       0.008    1  0  0  1  2    1  0  0 -1  2
 39  1   4067.07980   25   4067.07941   2   0   0   0 .000000     -0.00039     -5.91851       0.007    1  0  0  1  2    1  0  0 -1  2
 40  2   4099.03000   25   4099.02958   2   1   1   0 .000000     -0.00042     -6.40508       0.007    1  0  0  1  2    1  1  1 -1  4
 41  1   4131.77670   25   4131.77641   2   1   1   0 .000000     -0.00029     -6.90096       0.004    1  0  0  1  2    1  1  1 -1  4
 42  2   4165.32010   25   4165.31974   2   1   1   0 .000000     -0.00036     -7.40603       0.005    1  0  0  1  2    1  1  1 -1  4
 43  1   4199.65980   25   4199.65942   2   1   1   0 .000000     -0.00038     -7.92019       0.005    1  0  0  1  2    1  1  1 -1  4
 44  2   4234.79570   25   4234.79528   2   1   1   0 .000000     -0.00042     -8.44334       0.005    1  0  0  1  2    1  1  1 -1  4
 45  1   4270.72760   25   4270.72716   2   1   1   0 .000000     -0.00044     -8.97539       0.005    1  0  0  1  2    1  1  1 -1  4
 46  2   4307.45540   25   4307.45489   2   1   1   0 .000000     -0.00051     -9.51625       0.005    1  0  0  1  2    1  1  1 -1  4
 47  1   4344.97880   25   4344.97829   2   1   1   0 .000000     -0.00051    -10.06582       0.005    1  0  0  1  2    1  1  1 -1  4
 48  2   4383.29770   25   4383.29720   2   1   1   0 .000000     -0.00050    -10.62406       0.005    1  0  0  1  2    1  1  1 -1  4
 49  1   4422.41210   25   4422.41144   2   1   1   0 .000000     -0.00066    -11.19075       0.006    1  0  0  1  2    1  1  1 -1  4
 50  2   4462.32150   25   4462.32081   2   1   1   0 .000000     -0.00069    -11.76620       0.006    1  0  0  1  2    1  1  1 -1  4
 51  1   4503.02600   25   4503.02513   2   1   1   0 .000000     -0.00087    -12.34991       0.007    1  0  0  1  2    1  1  1 -1  4
 52  2   4544.52510   25   4544.52420   2   1   1   0 .000000     -0.00090    -12.94219       0.007    1  0  0  1  2    1  1  1 -1  4
 53  1   4586.81900   25   4586.81786   2   1   1   0 .000000     -0.00114    -13.54307       0.008    1  0  0  1  2    1  1  1 -1  4
 54  2   4629.90700   25   4629.90588   2   1   1   0 .000000     -0.00112    -14.15155       0.008    1  0  0  1  2    1  1  1 -1  4
 55  1   4673.78940   25   4673.78806   2   1   1   0 .000000     -0.00134    -14.76852       0.009    1  0  0  1  2    1  1  1 -1  4
 56  2   4718.46570   25   4718.46421   2   1   1   0 .000000     -0.00149    -15.39395       0.010    1  0  0  1  2    1  1  1 -1  4
 57  1   4763.93570   25   4763.93411   2   1   1   0 .000000     -0.00159    -16.02742       0.010    1  0  0  1  2    1  1  1 -1  4
 58  2   4810.19930   25   4810.19755   2   1   1   0 .000000     -0.00175    -16.66904       0.011    1  0  0  1  2    1  1  1 -1  4
 59  1   4857.25630   25   4857.25431   2   1   1   0 .000000     -0.00199    -17.31893       0.011    1  0  0  1  2    1  1  1 -1  4
 60  2   4905.10630   25   4905.10419   2   1   1   0 .000000     -0.00211    -17.97651       0.012    1  0  0  1  2    1  1  1 -1  4
 61  1   4953.74930   25   4953.74694   2   1   1   0 .000000     -0.00236    -18.64230       0.013    1  0  0  1  2    1  1  1 -1  4
 62  2   5003.18480   25   5003.18235   2   3   1   0 .000000     -0.00245    -19.31608       0.013    1  0  0  1  2    1  3  1 -1  6
 63  1   5053.41290   25   5053.41019   2   3   1   0 .000000     -0.00271    -19.99788       0.014    1  0  0  1  2    1  3  1 -1  6
 64  2   5104.43310   25   5104.43022   2   3   1   0 .000000     -0.00288    -20.68748       0.014    1  0  0  1  2    1  3  1 -1  6
 65  1   5156.24540   25   5156.24220   2   3   1   0 .000000     -0.00320    -21.38495       0.015    1  0  0  1  2    1  3  1 -1  6
  1  2   1863.57580    3   1863.57727   0   1   1   1 .000000      0.00147    126.10661       0.001    1  1  1  0  1   -1  0  0  1  2
  2  1   1865.19320    4   1865.19471   0   1   1   1 .000000      0.00151    126.09685       0.001    1  1  1  0  1   -1  0  0  1  2
  3  2   1867.61940    5   1867.62084   0   1   1   1 .000000      0.00144    106.15972       0.001    1  1  1  0  1   -1  0  0  1  2
  4  1   1870.85420    5   1870.85567   0   1   1   1 .000000      0.00147    106.14273       0.001    1  1  1  0  1   -1  0  0  1  2
  5  2   1874.89770    5   1874.89919   0   1   1   1 .000000      0.00149    106.12150       0.001    1  1  1  0  1   -1  0  0  1  2
  6  1   1879.74980    5   1879.75136   0   1   1   1 .000000      0.00156    106.09602       0.001    1  1  1  0  1   -1  0  0  1  2
  7  2   1885.41060    5   1885.41217   0   1   1   1 .000000      0.00157    106.06630       0.001    1  1  1  0  1   -1  0  0  1  2
  8  1   1891.88010    5   1891.88159   0   1   1   1 .000000      0.00149    106.03232       0.001    1  1  1  0  1   -1  0  0  1  2
  9  2   1899.15810    5   1899.15959   0   1   1   1 .000000      0.00149    105.99410       0.001    1  1  1  0  1   -1  0  0  1  2
 10  1   1907.24460    5   1907.24614   0   1   1   1 .000000      0.00154    105.95162       0.001    1  1  1  0  1   -1  0  0  1  2
 11  2   1916.13970    5   1916.14119   0   1   1   1 .000000      0.00149    105.90489       0.001    1  1  1  0  1   -1  0  0  1  2
 12  1   1925.84320    5   1925.84472   0   1   1   1 .000000      0.00152    105.85391       0.001    1  1  1  0  1   -1  0  0  1  2
 13  2   1936.35510    5   1936.35666   0   1   1   1 .000000      0.00156    105.79868       0.001    1  1  1  0  1   -1  0  0  1  2
 14  1   1947.67550    5   1947.67698   0   1   1   1 .000000      0.00148    105.73919       0.001    1  1  1  0  1   -1  0  0  1  2
 15  2   1959.80410    5   1959.80562   0   1   1   1 .000000      0.00152    105.67545       0.001    1  1  1  0  1   -1  0  0  1  2
 16  1   1972.74100    5   1972.74252   0   1   1   1 .000000      0.00152    105.60744       0.001    1  1  1  0  1   -1  0  0  1  2
 17  2   1986.48610    5   1986.48762   0   1   1   1 .000000      0.00152    105.53518       0.001    1  1  1  0  1   -1  0  0  1  2
 18  1   2001.03930    5   2001.04086   0   1   1   1 .000000      0.00156    105.45866       0.001    1  1  1  0  1   -1  0  0  1  2
 19  2   2016.40070    5   2016.40217   0   1   1   1 .000000      0.00147    105.37787       0.001    1  1  1  0  1   -1  0  0  1  2
 20  1   2032.57000    5   2032.57147   0   1   1   1 .000000      0.00147    105.29282       0.001    1  1  1  0  1   -1  0  0  1  2
 21  2   2049.54720    5   2049.54870   0   1   1   1 .000000      0.00150    105.20350       0.001    1  1  1  0  1   -1  0  0  1  2
 22  1   2067.33220    5   2067.33377   0   1   1   1 .000000      0.00157    105.10991       0.001    1  1  1  0  1   -1  0  0  1  2
 23  2   2085.92510    5   2085.92659   0   1   1   1 .000000      0.00149    105.01205       0.001    1  1  1  0  1   -1  0  0  1  2
 24  1   2105.32560    5   2105.32709   0   1   1   1 .000000      0.00149    104.90992       0.001    1  1  1  0  1   -1  0  0  1  2
 25  2   2125.53370    5   2125.53517   0   1   1   1 .000000      0.00147    104.80351       0.001    1  1  1  0  1   -1  0  0  1  2
 26  1   2146.54920    5   2146.55074   0   1   1   1 .000000      0.00154    104.69282       0.001    1  1  1  0  1   -1  0  0  1  2
 27  2   2168.37220    5   2168.37369   0   1   1   1 .000000      0.00149    104.57786       0.001    1  1  1  0  1   -1  0  0  1  2
 28  1   2191.00240    5   2191.00393   0   1   1   1 .000000      0.00153    104.45861       0.001    1  1  1  0  1   -1  0  0  1  2
 29  2   2214.43980    5   2214.44136   0   1   1   1 .000000      0.00156    104.33508       0.001    1  1  1  0  1   -1  0  0  1  2
 30  1   2238.68440    5   2238.68585   0   1   1   1 .000000      0.00145    104.20726       0.001    1  1  1  0  1   -1  0  0  1  2
 31  2   2263.73580    5   2263.73730   0   1   1   1 .000000      0.00150    104.07515       0.001    1  1  1  0  1   -1  0  0  1  2
 32  1   2289.59410    5   2289.59559   0   1   1   1 .000000      0.00149    103.93875       0.001    1  1  1  0  1   -1  0  0  1  2
 33  2   2316.25910    5   2316.26060   0   1   1   1 .000000      0.00150    103.79806       0.001    1  1  1  0  1   -1  0  0  1  2
 34  1   2343.73080    5   2343.73221   0   1   1   1 .000000      0.00141    103.65306       0.001    1  1  1  0  1   -1  0  0  1  2
 35  2   2372.00890    5   2372.01028   0   1   1   1 .000000      0.00138    103.50377       0.001    1  1  1  0  1   -1  0  0  1  2
 36  1   2401.09330    5   2401.09470   0   1   1   1 .000000      0.00140    103.35018       0.001    1  1  1  0  1   -1  0  0  1  2
 37  2   2430.98390    5   2430.98531   0   1   1   1 .000000      0.00141    103.19229       0.001    1  1  1  0  1   -1  0  0  1  2
 38  1   2461.68060    5   2461.68198   0   2   2   1 .000000      0.00138    103.03008       0.001    1  1  1  0  1   -1  1  1  1  4
 39  2   2493.18320    5   2493.18457   0   2   2   1 .000000      0.00137    102.86357       0.001    1  1  1  0  1   -1  1  1  1  4
 40  1   2525.49160    5   2525.49294   0   2   2   1 .000000      0.00134    102.69275       0.001    1  1  1  0  1   -1  1  1  1  4
 41  2   2558.60560    5   2558.60692   0   2   2   1 .000000      0.00132    102.51761       0.001    1  1  1  0  1   -1  1  1  1  4
 42  1   2592.52500    5   2592.52638   0   2   2   1 .000000      0.00138    102.33817       0.001    1  1  1  0  1   -1  1  1  1  4
 43  2   2627.24970    5   2627.25114   0   2   2   1 .000000      0.00144    102.15440       0.001    1  1  1  0  1   -1  1  1  1  4
 44  1   2662.77960    5   2662.78105   0   2   2   1 .000000      0.00145    101.96631       0.001    1  1  1  0  1   -1  1  1  1  4
 45  2   2699.11450    5   2699.11595   0   2   2   1 .000000      0.00145    101.77391       0.001    1  1  1  0  1   -1  1  1  1  4
 46  1   2736.25410    5   2736.25566   0   2   2   1 .000000      0.00156    101.57719       0.002    1  1  1  0  1   -1  1  1  1  4
 47  2   2774.19840    5   2774.20002   0   2   2   1 .000000      0.00162    101.37614       0.002    1  1  1  0  1   -1  1  1  1  4
 48  1   2812.94720    5   2812.94884   0   2   2   1 .000000      0.00164    101.17077       0.002    1  1  1  0  1   -1  1  1  1  4
 49  2   2852.50020    5   2852.50196   0   2   2   1 .000000      0.00176    100.96108       0.002    1  1  1  0  1   -1  1  1  1  4
 50  1   2892.85730    5   2892.85918   0   2   2   1 .000000      0.00188    100.74707       0.002    1  1  1  0  1   -1  1  1  1  4
 51  2   2934.01830    5   2934.02032   0   2   2   1 .000000      0.00202    100.52874       0.002    1  1  1  0  1   -1  1  1  1  4
 52  1   2975.98300    5   2975.98519   0   2   2   1 .000000      0.00219    100.30608       0.002    1  1  1  0  1   -1  1  1  1  4
 53  2   3018.75120    5   3018.75359   0   2   2   1 .000000      0.00239    100.07911       0.002    1  1  1  0  1   -1  1  1  1  4
 54  1   3062.32280    5   3062.32533   0   2   2   1 .000000      0.00253     99.84781       0.003    1  1  1  0  1   -1  1  1  1  4
 55  2   3106.69730    5   3106.70021   0   2   2   1 .000000      0.00291     99.61220       0.003    1  1  1  0  1   -1  1  1  1  4
 56  1   3151.87490    5   3151.87803   0   2   2   1 .000000      0.00313     99.37227       0.003    1  1  1  0  1   -1  1  1  1  4
 57  2   3197.85500    5   3197.85857   0   2   2   1 .000000      0.00357     99.12804       0.004    1  1  1  0  1   -1  1  1  1  4
 58  1   3244.63770    5   3244.64162   0   2   2   1 .000000      0.00392     98.87950       0.004    1  1  1  0  1   -1  1  1  1  4
 59  2   3292.22260    5   3292.22697   0   2   2   1 .000000      0.00437     98.62666       0.004    1  1  1  0  1   -1  1  1  1  4
  1  1   1863.57410    6   1863.57555   0   1   1   1 .000000      0.00145    126.10767       0.001    1  1  1  0  2   -1  0  0  1  2
  2  2   1865.18800    7   1865.18950   0   1   1   1 .000000      0.00150    126.09998       0.001    1  1  1  0  2   -1  0  0  1  2
  3  1   1867.60890    8   1867.61043   0   1   1   1 .000000      0.00153    106.14932       0.001    1  1  1  0  2   -1  0  0  1  2
  4  2   1870.83680    8   1870.83831   0   1   1   1 .000000      0.00151    106.12538       0.001    1  1  1  0  2   -1  0  0  1  2
  5  1   1874.87160    8   1874.87313   0   1   1   1 .000000      0.00153    106.09546       0.001    1  1  1  0  2   -1  0  0  1  2
  6  2   1879.71340    8   1879.71487   0   1   1   1 .000000      0.00147    106.05955       0.001    1  1  1  0  2   -1  0  0  1  2
  7  1   1885.36200    8   1885.36351   0   1   1   1 .000000      0.00151    106.01766       0.001    1  1  1  0  2   -1  0  0  1  2
  8  2   1891.81750    8   1891.81902   0   1   1   1 .000000      0.00152    105.96977       0.001    1  1  1  0  2   -1  0  0  1  2
  9  1   1899.07980    8   1899.08137   0   1   1   1 .000000      0.00157    105.91590       0.001    1  1  1  0  2   -1  0  0  1  2
 10  2   1907.14900    8   1907.15053   0   1   1   1 .000000      0.00153    105.85603       0.001    1  1  1  0  2   -1  0  0  1  2
 11  1   1916.02490    8   1916.02645   0   1   1   1 .000000      0.00155    105.79017       0.001    1  1  1  0  2   -1  0  0  1  2
 12  2   1925.70750    8   1925.70910   0   1   1   1 .000000      0.00160    105.71832       0.002    1  1  1  0  2   -1  0  0  1  2
 13  1   1936.19680    8   1936.19843   0   1   1   1 .000000      0.00163    105.64047       0.002    1  1  1  0  2   -1  0  0  1  2
 14  2   1947.49280    8   1947.49438   0   1   1   1 .000000      0.00158    105.55662       0.001    1  1  1  0  2   -1  0  0  1  2
 15  1   1959.59530    8   1959.59691   0   1   1   1 .000000      0.00161    105.46677       0.002    1  1  1  0  2   -1  0  0  1  2
 16  2   1972.50440    8   1972.50595   0   1   1   1 .000000      0.00155    105.37091       0.001    1  1  1  0  2   -1  0  0  1  2
 17  1   1986.21980    8   1986.22144   0   1   1   1 .000000      0.00164    105.26905       0.002    1  1  1  0  2   -1  0  0  1  2
 18  2   2000.74170    8   2000.74332   0   1   1   1 .000000      0.00162    105.16118       0.002    1  1  1  0  2   -1  0  0  1  2
 19  1   2016.06990    8   2016.07152   0   1   1   1 .000000      0.00162    105.04730       0.002    1  1  1  0  2   -1  0  0  1  2
 20  2   2032.20430    8   2032.20597   0   1   1   1 .000000      0.00167    104.92741       0.002    1  1  1  0  2   -1  0  0  1  2
 21  1   2049.14500    8   2049.14658   0   0   0   1 .000000      0.00158    104.80151       0.002    1  1  1  0  2   -1 -1 -1  1  4
 22  2   2066.89170    8   2066.89327   0   0   0   1 .000000      0.00157    104.66958       0.002    1  1  1  0  2   -1 -1 -1  1  4
 23  1   2085.44430    8   2085.44597   0   0   0   1 .000000      0.00167    104.53164       0.002    1  1  1  0  2   -1 -1 -1  1  4
 24  2   2104.80290    8   2104.80458   0   0   0   1 .000000      0.00168    104.38767       0.002    1  1  1  0  2   -1 -1 -1  1  4
 25  1   2124.96730    8   2124.96901   0   0   0   1 .000000      0.00171    104.23768       0.002    1  1  1  0  2   -1 -1 -1  1  4
 26  2   2145.93750    8   2145.93916   0   0   0   1 .000000      0.00166    104.08166       0.002    1  1  1  0  2   -1 -1 -1  1  4
 27  1   2167.71320    8   2167.71493   0   0   0   1 .000000      0.00173    103.91961       0.002    1  1  1  0  2   -1 -1 -1  1  4
 28  2   2190.29450    8   2190.29622   0   0   0   1 .000000      0.00172    103.75153       0.002    1  1  1  0  2   -1 -1 -1  1  4
 29  1   2213.68130    8   2213.68292   0   0   0   1 .000000      0.00162    103.57742       0.002    1  1  1  0  2   -1 -1 -1  1  4
 30  2   2237.87320    8   2237.87492   0   0   0   1 .000000      0.00172    103.39727       0.002    1  1  1  0  2   -1 -1 -1  1  4
 31  1   2262.87040    8   2262.87209   0   0   0   1 .000000      0.00169    103.21108       0.002    1  1  1  0  2   -1 -1 -1  1  4
 32  2   2288.67270    8   2288.67433   0   0   0   1 .000000      0.00163    103.01886       0.002    1  1  1  0  2   -1 -1 -1  1  4
 33  1   2315.27980    8   2315.28151   0   0   0   1 .000000      0.00171    102.82059       0.002    1  1  1  0  2   -1 -1 -1  1  4
 34  2   2342.69180    8   2342.69350   0   0   0   1 .000000      0.00170    102.61628       0.002    1  1  1  0  2   -1 -1 -1  1  4
 35  1   2370.90850    8   2370.91017   0   0   0   1 .000000      0.00167    102.40593       0.002    1  1  1  0  2   -1 -1 -1  1  4
 36  2   2399.92970    8   2399.93138   0   0   0   1 .000000      0.00168    102.18955       0.002    1  1  1  0  2   -1 -1 -1  1  4
 37  1   2429.75540    8   2429.75700   0   0   0   1 .000000      0.00160    101.96711       0.002    1  1  1  0  2   -1 -1 -1  1  4
 38  2   2460.38520    8   2460.38689   0   0   0   1 .000000      0.00169    101.73864       0.002    1  1  1  0  2   -1 -1 -1  1  4
 39  1   2491.81920    8   2491.82089   0   0   0   1 .000000      0.00169    101.50412       0.002    1  1  1  0  2   -1 -1 -1  1  4
 40  2   2524.05720    8   2524.05885   0   0   0   1 .000000      0.00165    101.26356       0.002    1  1  1  0  2   -1 -1 -1  1  4
 41  1   2557.09890    8   2557.10063   0   0   0   1 .000000      0.00173    101.01696       0.002    1  1  1  0  2   -1 -1 -1  1  4
 42  2   2590.94440    8   2590.94606   0   0   0   1 .000000      0.00166    100.76432       0.002    1  1  1  0  2   -1 -1 -1  1  4
 43  1   2625.59320    8   2625.59499   0   0   0   1 .000000      0.00179    100.50565       0.002    1  1  1  0  2   -1 -1 -1  1  4
 44  2   2661.04550    8   2661.04724   0   0   0   1 .000000      0.00174    100.24094       0.002    1  1  1  0  2   -1 -1 -1  1  4
 45  1   2697.30090    8   2697.30265   0   0   0   1 .000000      0.00175     99.97020       0.002    1  1  1  0  2   -1 -1 -1  1  4
 46  2   2734.35930    8   2734.36105   0   0   0   1 .000000      0.00175     99.69343       0.002    1  1  1  0  2   -1 -1 -1  1  4
 47  1   2772.22040    8   2772.22225   0   0   0   1 .000000      0.00185     99.41064       0.002    1  1  1  0  2   -1 -1 -1  1  4
 48  2   2810.88430    8   2810.88608   0   0   0   1 .000000      0.00178     99.12183       0.002    1  1  1  0  2   -1 -1 -1  1  4
 49  1   2850.35050    8   2850.35235   0   0   0   1 .000000      0.00185     98.82701       0.002    1  1  1  0  2   -1 -1 -1  1  4
 50  2   2890.61900    8   2890.62088   0   0   0   1 .000000      0.00188     98.52617       0.002    1  1  1  0  2   -1 -1 -1  1  4
 51  1   2931.68950    8   2931.69147   0   0   0   1 .000000      0.00197     98.21933       0.002    1  1  1  0  2   -1 -1 -1  1  4
 52  2   2973.56190    8   2973.56394   0   0   0   1 .000000      0.00204     97.90652       0.002    1  1  1  0  2   -1 -1 -1  1  4
 53  1   3016.23600    8   3016.23805   0   0   0   1 .000000      0.00205     97.58768       0.002    1  1  1  0  2   -1 -1 -1  1  4
 54  2   3059.71150    8   3059.71364   0   0   0   1 .000000      0.00214     97.26288       0.002    1  1  1  0  2   -1 -1 -1  1  4
 55  1   3103.98820    8   3103.99048   0   1   1   1 .000000      0.00228     96.93211       0.002    1  1  1  0  2   -1  0  0  1  2
 56  2   3149.06600    8   3149.06837   0   1   1   1 .000000      0.00237     96.59537       0.002    1  1  1  0  2   -1  0  0  1  2
 57  1   3194.94460    8   3194.94709   0   1   1   1 .000000      0.00249     96.25269       0.003    1  1  1  0  2   -1  0  0  1  2
 58  2   3241.62370    8   3241.62643   0   1   1   1 .000000      0.00273     95.90406       0.003    1  1  1  0  2   -1  0  0  1  2
 59  1   3289.10320    8   3289.10615   0   1   1   1 .000000      0.00295     95.54950       0.003    1  1  1  0  2   -1  0  0  1  2
  1  2   4023.09190   10   4023.09123   0   1   1   2 .000000     -0.00067     17.19596      -0.004    1  1  1  1  1   -1  0  0  1  2
  2  1   4024.69590   17   4024.69526   0   1   1   2 .000000     -0.00064     17.16611      -0.004    1  1  1  1  1   -1  0  0  1  2
  3  2   4027.10190   22   4027.10129   0   1   1   2 .000000     -0.00061      0.57407      -0.106    1  1  1  1  1   -1  0  0  1  2
  4  1   4030.30990   25   4030.30931   0   1   1   2 .000000     -0.00059      0.52281      -0.112    1  1  1  1  1   -1  0  0  1  2
  5  2   4034.31990   26   4034.31932   0   1   1   2 .000000     -0.00058      0.45874      -0.127    1  1  1  1  1   -1  0  0  1  2
  6  1   4039.13180   27   4039.13128   0   1   1   2 .000000     -0.00052      0.38184      -0.136    1  1  1  1  1   -1  0  0  1  2
  7  2   4044.74580   27   4044.74518   0   1   1   2 .000000     -0.00062      0.29212      -0.212    1  1  1  1  1   -1  0  0  1  2
  8  1   4051.16150   27   4051.16099   0   1   1   2 .000000     -0.00051      0.18958      -0.268    1  1  1  1  1   -1  0  0  1  2
  9  2   4058.37920   27   4058.37869   0   1   1   2 .000000     -0.00051      0.07422      -0.690    1  1  1  1  1   -1  0  0  1  2
 10  1   4066.39870   26   4066.39819   0   1   1   2 .000000     -0.00051     -0.05405       0.935    1  1  1  1  1   -1  0  0  1  2
 11  2   4075.22000   26   4075.21955   0   1   1   2 .000000     -0.00045     -0.19507       0.231    1  1  1  1  1   -1  0  0  1  2
 12  1   4084.84310   26   4084.84266   0   1   1   2 .000000     -0.00044     -0.34896       0.125    1  1  1  1  1   -1  0  0  1  2
 13  2   4095.26790   26   4095.26750   0   1   1   2 .000000     -0.00040     -0.51570       0.079    1  1  1  1  1   -1  0  0  1  2
 14  1   4106.49440   26   4106.49400   0   1   1   2 .000000     -0.00040     -0.69530       0.057    1  1  1  1  1   -1  0  0  1  2
 15  2   4118.52250   26   4118.52213   0   1   1   2 .000000     -0.00037     -0.88776       0.042    1  1  1  1  1   -1  0  0  1  2
 16  1   4131.35210   26   4131.35181   0   1   1   2 .000000     -0.00029     -1.09311       0.026    1  1  1  1  1   -1  0  0  1  2
 17  2   4144.98330   26   4144.98301   0   1   1   2 .000000     -0.00029     -1.31133       0.022    1  1  1  1  1   -1  0  0  1  2
 18  1   4159.41590   26   4159.41564   0   1   1   2 .000000     -0.00026     -1.54245       0.017    1  1  1  1  1   -1  0  0  1  2
 19  2   4174.64990   26   4174.64964   0   1   1   2 .000000     -0.00026     -1.78646       0.015    1  1  1  1  1   -1  0  0  1  2
 20  1   4190.68520   26   4190.68494   0   1   1   2 .000000     -0.00026     -2.04341       0.013    1  1  1  1  1   -1  0  0  1  2
 21  2   4207.52170   26   4207.52147   0   1   1   2 .000000     -0.00023     -2.31329       0.010    1  1  1  1  1   -1  0  0  1  2
 22  1   4225.15930   26   4225.15914   0   1   1   2 .000000     -0.00016     -2.59610       0.006    1  1  1  1  1   -1  0  0  1  2
 23  2   4243.59810   26   4243.59788   0   1   1   2 .000000     -0.00022     -2.89188       0.008    1  1  1  1  1   -1  0  0  1  2
 24  1   4262.83780   26   4262.83760   0   1   1   2 .000000     -0.00020     -3.20064       0.006    1  1  1  1  1   -1  0  0  1  2
 25  2   4282.87840   26   4282.87820   0   1   1   2 .000000     -0.00020     -3.52240       0.006    1  1  1  1  1   -1  0  0  1  2
 26  1   4303.71980   26   4303.71960   0   1   1   2 .000000     -0.00020     -3.85718       0.005    1  1  1  1  1   -1  0  0  1  2
 27  2   4325.36190   26   4325.36169   0   1   1   2 .000000     -0.00021     -4.20500       0.005    1  1  1  1  1   -1  0  0  1  2
 28  1   4347.80460   26   4347.80438   0   1   1   2 .000000     -0.00022     -4.56588       0.005    1  1  1  1  1   -1  0  0  1  2
 29  2   4371.04770   26   4371.04756   0   1   1   2 .000000     -0.00014     -4.93984       0.003    1  1  1  1  1   -1  0  0  1  2
 30  1   4395.09140   26   4395.09112   0   1   1   2 .000000     -0.00028     -5.32692       0.005    1  1  1  1  1   -1  0  0  1  2
 31  2   4419.93510   26   4419.93495   0   1   1   2 .000000     -0.00015     -5.72715       0.003    1  1  1  1  1   -1  0  0  1  2
 32  1   4445.57910   26   4445.57894   0   1   1   2 .000000     -0.00016     -6.14054       0.003    1  1  1  1  1   -1  0  0  1  2
 33  2   4472.02310   26   4472.02297   0   1   1   2 .000000     -0.00013     -6.56713       0.002    1  1  1  1  1   -1  0  0  1  2
 34  1   4499.26710   26   4499.26691   0   1   1   2 .000000     -0.00019     -7.00696       0.003    1  1  1  1  1   -1  0  0  1  2
 35  2   4527.31080   26   4527.31064   0   1   1   2 .000000     -0.00016     -7.46006       0.002    1  1  1  1  1   -1  0  0  1  2
 36  1   4556.15410   26   4556.15404   0   1   1   2 .000000     -0.00006      7.54833      -0.001    1  1  1  1  1   -1  0  0  1  2
 37  2   4585.79690   26   4585.79697   0   1   1   2 .000000      0.00007      7.02862       0.001    1  1  1  1  1   -1  0  0  1  2
 38  1   4616.23910   26   4616.23930   2   2   2   0 .000000      0.00020      6.49683       0.003    1  1  1  1  1    1  1  1 -1  4
 39  2   4647.48060   26   4647.48090   2   2   2   0 .000000      0.00030      5.95314       0.005    1  1  1  1  1    1  1  1 -1  4
 40  1   4679.52110   26   4679.52162   2   2   2   0 .000000      0.00052      5.39775       0.010    1  1  1  1  1    1  1  1 -1  4
 41  2   4712.36050   26   4712.36135   2   2   2   0 .000000      0.00085      4.83087       0.018    1  1  1  1  1    1  1  1 -1  4
 42  1   4745.99860   26   4745.99996   2   2   2   0 .000000      0.00136      4.25271       0.032    1  1  1  1  1    1  1  1 -1  4
 43  2   4780.43600   26   4780.43733   2   2   2   0 .000000      0.00133      3.66357       0.036    1  1  1  1  1    1  1  1 -1  4
 44  1   4815.67280   26   4815.67340   2   2   2   0 .000000      0.00060      3.06380       0.020    1  1  1  1  1    1  1  1 -1  4
 45  2   4851.70720   26   4851.70818   2   2   2   0 .000000      0.00098      2.45394       0.040    1  1  1  1  1    1  1  1 -1  4
 46  1   4888.54100   26   4888.54193   2   2   2   0 .000000      0.00093      1.83505       0.051    1  1  1  1  1    1  1  1 -1  4
 47  2   4926.17200   26   4926.17580   2   2   2   0 .000000      0.00380      1.20997       0.314    1  1  1  1  1    1  1  1 -1  4
 48  1   4964.60420   26   4964.61677   2   2   2   0 .000000      0.01257      0.59321       2.119    1  1  1  1  1    1  1  1 -1  4
 49  2   5003.83680   25   5003.73921   2   2   2   0 .000000     -0.09759     -0.26595      36.695    1  1  1  1  1    1  1  1 -1  4
 51  2   5084.64810   25   5084.64854   2   2   2   0 .000000      0.00044     -1.46907      -0.030    1  1  1  1  1    1  1  1 -1  4
  1  1   4023.09030   23   4023.08952   0   1   1   2 .000000     -0.00078     17.19948      -0.005    1  1  1  1  2   -1  0  0  1  2
  2  2   4024.69100   30   4024.69016   0   1   1   2 .000000     -0.00084     17.17677      -0.005    1  1  1  1  2   -1  0  0  1  2
  3  1   4027.09190   35   4027.09113   0   1   1   2 .000000     -0.00077      0.56389      -0.137    1  1  1  1  2   -1  0  0  1  2
  4  2   4030.29320   38   4030.29239   0   1   1   2 .000000     -0.00081      0.50587      -0.160    1  1  1  1  2   -1  0  0  1  2
  5  1   4034.29470   39   4034.29394   0   1   1   2 .000000     -0.00076      0.43334      -0.175    1  1  1  1  2   -1  0  0  1  2
  6  2   4039.09650   40   4039.09576   0   1   1   2 .000000     -0.00074      0.34630      -0.213    1  1  1  1  2   -1  0  0  1  2
  7  1   4044.69850   40   4044.69783   0   1   1   2 .000000     -0.00067      0.24475      -0.274    1  1  1  1  2   -1  0  0  1  2
  8  2   4051.10080   40   4051.10012   0   1   1   2 .000000     -0.00068      0.12869      -0.532    1  1  1  1  2   -1  0  0  1  2
  9  1   4058.30310   39   4058.30228   0   1   1   2 .000000     -0.00082     -0.00251      32.620    1  1  1  1  2   -1  0  0  1  2
 10  2   4066.30570   39   4066.30520   0   1   1   2 .000000     -0.00050     -0.14703       0.340    1  1  1  1  2   -1  0  0  1  2
 11  1   4075.10840   39   4075.10794   0   1   1   2 .000000     -0.00046     -0.30667       0.150    1  1  1  1  2   -1  0  0  1  2
 12  2   4084.71130   39   4084.71075   0   1   1   2 .000000     -0.00055     -0.48083       0.114    1  1  1  1  2   -1  0  0  1  2
 13  1   4095.11390   39   4095.11359   0   1   1   2 .000000     -0.00031     -0.66954       0.047    1  1  1  1  2   -1  0  0  1  2
 14  2   4106.31670   39   4106.31640   0   1   1   2 .000000     -0.00030     -0.87278       0.034    1  1  1  1  2   -1  0  0  1  2
 15  1   4118.31940   39   4118.31914   0   1   1   2 .000000     -0.00026     -1.09058       0.024    1  1  1  1  2   -1  0  0  1  2
 16  2   4131.12200   39   4131.12173   0   1   1   2 .000000     -0.00027     -1.32291       0.020    1  1  1  1  2   -1  0  0  1  2
 17  1   4144.72440   39   4144.72414   0   1   1   2 .000000     -0.00026     -1.56980       0.017    1  1  1  1  2   -1  0  0  1  2
 18  2   4159.12640   39   4159.12628   0   1   1   2 .000000     -0.00012     -1.83124       0.007    1  1  1  1  2   -1  0  0  1  2
 19  1   4174.32830   39   4174.32809   0   1   1   2 .000000     -0.00021     -2.10723       0.010    1  1  1  1  2   -1  0  0  1  2
 20  2   4190.32960   39   4190.32949   0   1   1   2 .000000     -0.00011     -2.39779       0.004    1  1  1  1  2   -1  0  0  1  2
 21  1   4207.13050   39   4207.13042   0   0   0   2 .000000     -0.00008     -2.70290       0.003    1  1  1  1  2   -1 -1 -1  1  4
 22  2   4224.73080   39   4224.73078   0   0   0   2 .000000     -0.00002     -3.02258       0.001    1  1  1  1  2   -1 -1 -1  1  4
 23  1   4243.13050   39   4243.13050   0   0   0   2 .000000     -0.00000     -3.35681       0.000    1  1  1  1  2   -1 -1 -1  1  4
 24  2   4262.32940   39   4262.32948   0   0   0   2 .000000      0.00008     -3.70561      -0.002    1  1  1  1  2   -1 -1 -1  1  4
 25  1   4282.32760   39   4282.32764   0   0   0   2 .000000      0.00004     -4.06898      -0.001    1  1  1  1  2   -1 -1 -1  1  4
 26  2   4303.12490   39   4303.12488   0   0   0   2 .000000     -0.00002     -4.44686       0.001    1  1  1  1  2   -1 -1 -1  1  4
 27  1   4324.72110   39   4324.72109   0   0   0   2 .000000     -0.00001     -4.83932       0.000    1  1  1  1  2   -1 -1 -1  1  4
 28  2   4347.11620   39   4347.11618   0   0   0   2 .000000     -0.00002     -5.24629       0.000    1  1  1  1  2   -1 -1 -1  1  4
 29  1   4370.31010   39   4370.31004   0   0   0   2 .000000     -0.00006     -5.66782       0.001    1  1  1  1  2   -1 -1 -1  1  4
 30  2   4394.30260   39   4394.30256   0   0   0   2 .000000     -0.00004     -6.10386       0.001    1  1  1  1  2   -1 -1 -1  1  4
 31  1   4419.09370   39   4419.09361   0   0   0   2 .000000     -0.00009     -6.55441       0.001    1  1  1  1  2   -1 -1 -1  1  4
 32  2   4444.68330   39   4444.68310   0   0   0   2 .000000     -0.00020     -7.01951       0.003    1  1  1  1  2   -1 -1 -1  1  4
 33  1   4471.07110   39   4471.07088   0   0   0   2 .000000     -0.00022     -7.49901       0.003    1  1  1  1  2   -1 -1 -1  1  4
 34  2   4498.25700   39   4498.25684   0   0   0   2 .000000     -0.00016     -7.99304       0.002    1  1  1  1  2   -1 -1 -1  1  4
 35  1   4526.24110   39   4526.24084   0   0   0   2 .000000     -0.00026     -8.50148       0.003    1  1  1  1  2   -1 -1 -1  1  4
 36  2   4555.02300   39   4555.02276   0   0   0   2 .000000     -0.00024     -9.02440       0.003    1  1  1  1  2   -1 -1 -1  1  4
 37  1   4584.60270   39   4584.60245   0   0   0   2 .000000     -0.00025      9.46288      -0.003    1  1  1  1  2   -1 -1 -1  1  4
 38  2   4614.98000   39   4614.97978   0   0   0   2 .000000     -0.00022      9.05614      -0.002    1  1  1  1  2   -1 -1 -1  1  4
 39  1   4646.15470   39   4646.15460   0   0   0   2 .000000     -0.00010      8.63989      -0.001    1  1  1  1  2   -1 -1 -1  1  4
 40  2   4678.12690   39   4678.12676   0   0   0   2 .000000     -0.00014      8.21417      -0.002    1  1  1  1  2   -1 -1 -1  1  4
 41  1   4710.89610   39   4710.89611   0   0   0   2 .000000      0.00001      7.77906       0.000    1  1  1  1  2   -1 -1 -1  1  4
 42  2   4744.46230   39   4744.46251   0   0   0   2 .000000      0.00021      7.33463       0.003    1  1  1  1  2   -1 -1 -1  1  4
 43  1   4778.82550   39   4778.82578   0   0   0   2 .000000      0.00028      6.88095       0.004    1  1  1  1  2   -1 -1 -1  1  4
 44  2   4813.98520   39   4813.98577   0   0   0   2 .000000      0.00057      6.41812       0.009    1  1  1  1  2   -1 -1 -1  1  4
 45  1   4849.94140   39   4849.94232   0   0   0   2 .000000      0.00092      5.94620       0.016    1  1  1  1  2   -1 -1 -1  1  4
 46  2   4886.69400   39   4886.69527   0   0   0   2 .000000      0.00127      5.46528       0.023    1  1  1  1  2   -1 -1 -1  1  4
 47  1   4924.24250   39   4924.24445   0   0   0   2 .000000      0.00195      4.97546       0.039    1  1  1  1  2   -1 -1 -1  1  4
 48  2   4962.58710   39   4962.58969   0   0   0   2 .000000      0.00259      4.47684       0.058    1  1  1  1  2   -1 -1 -1  1  4
 49  1   5001.72750   39   5001.73084   0   0   0   2 .000000      0.00334      3.96954       0.084    1  1  1  1  2   -1 -1 -1  1  4
 50  2   5041.66330   39   5041.66777   0   0   0   2 .000000      0.00447      3.45371       0.129    1  1  1  1  2   -1 -1 -1  1  4
 51  1   5082.39450   39   5082.40034   0   0   0   2 .000000      0.00584      2.92958       0.199    1  1  1  1  2   -1 -1 -1  1  4
  0  2   2439.62460    6   2439.63061   0   2   0   1 .000000      0.00601    -94.90062      -0.006    1  2  0  0  2   -1  0  0  1  2
  1  1   2440.43270    9   2440.43873   0   2   0   1 .000000      0.00603    -94.89614      -0.006    1  2  0  0  2   -1  0  0  1  2
  2  2   2442.04900   11   2442.05496   0   2   0   1 .000000      0.00596    -14.98323      -0.040    1  2  0  0  2   -1  0  0  1  2
  3  1   2444.47340   12   2444.47930   0   2   0   1 .000000      0.00590    -14.98605      -0.039    1  2  0  0  2   -1  0  0  1  2
  4  2   2447.70580   13   2447.71172   0   2   0   1 .000000      0.00592    -14.98983      -0.039    1  2  0  0  2   -1  0  0  1  2
  5  1   2451.74630   13   2451.75220   0   2   0   1 .000000      0.00590    -14.99456      -0.039    1  2  0  0  2   -1  0  0  1  2
  6  2   2456.59480   13   2456.60073   0   2   0   1 .000000      0.00593    -15.00026      -0.040    1  2  0  0  2   -1  0  0  1  2
  7  1   2462.25140   13   2462.25727   0   2   0   1 .000000      0.00587    -15.00695      -0.039    1  2  0  0  2   -1  0  0  1  2
  8  2   2468.71590   13   2468.72178   0   2   0   1 .000000      0.00588    -15.01463      -0.039    1  2  0  0  2   -1  0  0  1  2
  9  1   2475.98830   13   2475.99422   0   2   0   1 .000000      0.00592    -15.02334      -0.039    1  2  0  0  2   -1  0  0  1  2
 10  2   2484.06870   13   2484.07454   0   2   0   1 .000000      0.00584    -15.03308      -0.039    1  2  0  0  2   -1  0  0  1  2
 11  1   2492.95680   13   2492.96270   0   2   0   1 .000000      0.00590    -15.04389      -0.039    1  2  0  0  2   -1  0  0  1  2
 12  2   2502.65280   13   2502.65863   0   2   0   1 .000000      0.00583    -15.05578      -0.039    1  2  0  0  2   -1  0  0  1  2
 13  1   2513.15640   13   2513.16228   0   2   0   1 .000000      0.00588    -15.06878      -0.039    1  2  0  0  2   -1  0  0  1  2
 14  2   2524.46780   13   2524.47358   0   2   0   1 .000000      0.00578    -15.08292      -0.038    1  2  0  0  2   -1  0  0  1  2
 15  1   2536.58660   13   2536.59245   0   2   0   1 .000000      0.00585    -15.09822      -0.039    1  2  0  0  2   -1  0  0  1  2
 16  2   2549.51310   13   2549.51881   0   2   0   1 .000000      0.00571    -15.11474      -0.038    1  2  0  0  2   -1  0  0  1  2
 17  1   2563.24680   13   2563.25259   0   2   0   1 .000000      0.00579    -15.13249      -0.038    1  2  0  0  2   -1  0  0  1  2
 18  2   2577.78790   13   2577.79370   0   2   0   1 .000000      0.00580    -15.15151      -0.038    1  2  0  0  2   -1  0  0  1  2
 19  1   2593.13630   13   2593.14204   0   2   0   1 .000000      0.00574    -15.17184      -0.038    1  2  0  0  2   -1  0  0  1  2
 20  2   2609.29180   13   2609.29752   0   2   0   1 .000000      0.00572    -15.19353      -0.038    1  2  0  0  2   -1  0  0  1  2
 21  1   2626.25430   13   2626.26004   0   2   0   1 .000000      0.00574    -15.21659      -0.038    1  2  0  0  2   -1  0  0  1  2
 22  2   2644.02380   13   2644.02947   0   2   0   1 .000000      0.00567    -15.24114      -0.037    1  2  0  0  2   -1  0  0  1  2
 23  1   2662.60000   13   2662.60578   0   3   1   1 .000000      0.00578    -15.26703      -0.038    1  2  0  0  2   -1  1  1  1  4
 24  2   2681.98300   13   2681.98863   0   3   1   1 .000000      0.00563    -15.29476      -0.037    1  2  0  0  2   -1  1  1  1  4
 25  1   2702.17250   13   2702.17820   0   3   1   1 .000000      0.00570    -15.32377      -0.037    1  2  0  0  2   -1  1  1  1  4
 26  2   2723.16850   13   2723.17418   0   3   1   1 .000000      0.00568    -15.35452      -0.037    1  2  0  0  2   -1  1  1  1  4
 27  1   2744.97070   13   2744.97647   0   3   1   1 .000000      0.00577    -15.38694      -0.037    1  2  0  0  2   -1  1  1  1  4
 28  2   2767.57920   13   2767.58493   0   3   1   1 .000000      0.00573    -15.42110      -0.037    1  2  0  0  2   -1  1  1  1  4
 29  1   2790.99370   13   2790.99944   0   3   1   1 .000000      0.00574    -15.45704      -0.037    1  2  0  0  2   -1  1  1  1  4
 30  2   2815.21410   13   2815.21984   0   1   1   1 .000000      0.00574    -15.49484      -0.037    1  2  0  0  2   -1 -1  1  1  4
 31  1   2840.24020   13   2840.24597   0   1   1   1 .000000      0.00577    -15.53453      -0.037    1  2  0  0  2   -1 -1  1  1  4
 32  2   2866.07190   13   2866.07769   0   1   1   1 .000000      0.00579    -15.57619      -0.037    1  2  0  0  2   -1 -1  1  1  4
 33  1   2892.70900   13   2892.71484   0   1   1   1 .000000      0.00584    -15.61986      -0.037    1  2  0  0  2   -1 -1  1  1  4
 34  2   2920.15150   13   2920.15724   0   1   1   1 .000000      0.00574    -15.66561      -0.037    1  2  0  0  2   -1 -1  1  1  4
 35  1   2948.39890   13   2948.40473   0   2   2   1 .000000      0.00583    -15.71350      -0.037    1  2  0  0  2   -1  0  2  1  4
 36  2   2977.45130   13   2977.45714   0   2   2   1 .000000      0.00584    -15.76359      -0.037    1  2  0  0  2   -1  0  2  1  4
 37  1   3007.30850   13   3007.31429   0   2   2   1 .000000      0.00579    -15.81594      -0.037    1  2  0  0  2   -1  0  2  1  4
 38  2   3037.97010   13   3037.97599   0   2   2   1 .000000      0.00589    -15.87061      -0.037    1  2  0  0  2   -1  0  2  1  4
 39  1   3069.43620   13   3069.44206   0   2   2   1 .000000      0.00586    -15.92768      -0.037    1  2  0  0  2   -1  0  2  1  4
 40  2   3101.70640   13   3101.71231   0   2   2   1 .000000      0.00591    -15.98719      -0.037    1  2  0  0  2   -1  0  2  1  4
 41  1   3134.78060   13   3134.78654   0   2   2   1 .000000      0.00594    -16.04921      -0.037    1  2  0  0  2   -1  0  2  1  4
 42  2   3168.65870   13   3168.66455   0   2   2   1 .000000      0.00585    -16.11381      -0.036    1  2  0  0  2   -1  0  2  1  4
 43  1   3203.34020   13   3203.34614   0   3   3   1 .000000      0.00594    -16.18105      -0.037    1  2  0  0  2   -1  1  3  1  6
 44  2   3238.82520   13   3238.83110   0   3   3   1 .000000      0.00590    -16.25100      -0.036    1  2  0  0  2   -1  1  3  1  6
 45  1   3275.11340   13   3275.11922   0   3   3   1 .000000      0.00582    -16.32370      -0.036    1  2  0  0  2   -1  1  3  1  6
 46  2   3312.20450   13   3312.21028   0   3   3   1 .000000      0.00578    -16.39924      -0.035    1  2  0  0  2   -1  1  3  1  6
 47  1   3350.09830   13   3350.10406   0   3   3   1 .000000      0.00576    -16.47766      -0.035    1  2  0  0  2   -1  1  3  1  6
 48  2   3388.79460   13   3388.80033   0   3   3   1 .000000      0.00573    -16.55904      -0.035    1  2  0  0  2   -1  1  3  1  6
 49  1   3428.29320   13   3428.29888   0   3   3   1 .000000      0.00568    -16.64342      -0.034    1  2  0  0  2   -1  1  3  1  6
 50  2   3468.59390   13   3468.59946   0   3   3   1 .000000      0.00556    -16.73088      -0.033    1  2  0  0  2   -1  1  3  1  6
 51  1   3509.69640   13   3509.70185   0   3   3   1 .000000      0.00545    -16.82146      -0.032    1  2  0  0  2   -1  1  3  1  6
 52  2   3551.60040   13   3551.60580   0   3   3   1 .000000      0.00540    -16.91525      -0.032    1  2  0  0  2   -1  1  3  1  6
 53  1   3594.30580   13   3594.31108   0   3   3   1 .000000      0.00528    -17.01226      -0.031    1  2  0  0  2   -1  1  3  1  6
 54  2   3637.81230   13   3637.81742   0   3   3   1 .000000      0.00512    -17.11257      -0.030    1  2  0  0  2   -1  1  3  1  6
 55  1   3682.11970   13   3682.12459   0   3   3   1 .000000      0.00489    -17.21624      -0.028    1  2  0  0  2   -1  1  3  1  6
 56  2   3727.22770   13   3727.23233   0   3   3   1 .000000      0.00463    -17.32331      -0.027    1  2  0  0  2   -1  1  3  1  6
 57  1   3773.13600   13   3773.14039   0   4   4   1 .000000      0.00439    -17.43384      -0.025    1  2  0  0  2   -1  2  4  1  8
 58  2   3819.84440   13   3819.84849   0   4   4   1 .000000      0.00409    -17.54787      -0.023    1  2  0  0  2   -1  2  4  1  8
  4  2   4593.68520   50   4593.68805   0   2   0   2 .000000      0.00285    -10.79545      -0.026    1  2  0  1  2   -1  0  0  1  2
  5  1   4597.69270   53   4597.69554   0   2   0   2 .000000      0.00284    -10.86593      -0.026    1  2  0  1  2   -1  0  0  1  2
  6  2   4602.50170   54   4602.50448   0   2   0   2 .000000      0.00278    -10.95052      -0.025    1  2  0  1  2   -1  0  0  1  2
  7  1   4608.11200   55   4608.11483   0   2   0   2 .000000      0.00283    -11.04923      -0.026    1  2  0  1  2   -1  0  0  1  2
  8  2   4614.52380   55   4614.52656   0   2   0   2 .000000      0.00276    -11.16207      -0.025    1  2  0  1  2   -1  0  0  1  2
  9  1   4621.73690   55   4621.73962   0   2   0   2 .000000      0.00272    -11.28905      -0.024    1  2  0  1  2   -1  0  0  1  2
 10  2   4629.75130   55   4629.75397   0   2   0   2 .000000      0.00267    -11.43018      -0.023    1  2  0  1  2   -1  0  0  1  2
 11  1   4638.56700   55   4638.56956   0   2   0   2 .000000      0.00256    -11.58547      -0.022    1  2  0  1  2   -1  0  0  1  2
 12  2   4648.18370   55   4648.18632   0   2   0   2 .000000      0.00262    -11.75495      -0.022    1  2  0  1  2   -1  0  0  1  2
 13  1   4658.60160   55   4658.60420   0   2   0   2 .000000      0.00260     11.92521       0.022    1  2  0  1  2   -1  0  0  1  2
 14  2   4669.82060   55   4669.82313   0   2   0   2 .000000      0.00253     11.73281       0.022    1  2  0  1  2   -1  0  0  1  2
 15  1   4681.84050   55   4681.84305   0   2   0   2 .000000      0.00255     11.52586       0.022    1  2  0  1  2   -1  0  0  1  2
 16  2   4694.66140   55   4694.66386   0   2   0   2 .000000      0.00246     11.30438       0.022    1  2  0  1  2   -1  0  0  1  2
 17  1   4708.28300   55   4708.28549   0   2   0   2 .000000      0.00249     11.06797       0.023    1  2  0  1  2   -1  0  0  1  2
 18  2   4722.70540   55   4722.70786   0   2   0   2 .000000      0.00246     10.81654       0.023    1  2  0  1  2   -1  0  0  1  2
 19  1   4737.92830   55   4737.93087   0   2   0   2 .000000      0.00257     10.54999       0.024    1  2  0  1  2   -1  0  0  1  2
 20  2   4753.95180   55   4753.95443   0   2   0   2 .000000      0.00263     10.26811       0.026    1  2  0  1  2   -1  0  0  1  2
 21  1   4770.77580   55   4770.77843   0   2   0   2 .000000      0.00263      9.97078       0.026    1  2  0  1  2   -1  0  0  1  2
 22  2   4788.40010   55   4788.40275   0   2   0   2 .000000      0.00265      9.65746       0.027    1  2  0  1  2   -1  0  0  1  2
 23  1   4806.82460   55   4806.82736   0   3   1   2 .000000      0.00276      9.32888       0.030    1  2  0  1  2   -1  1  1  1  4
 24  2   4826.04920   55   4826.05192   0   3   1   2 .000000      0.00272      8.98374       0.030    1  2  0  1  2   -1  1  1  1  4
 25  1   4846.07370   55   4846.07662   0   3   1   2 .000000      0.00292      8.62266       0.034    1  2  0  1  2   -1  1  1  1  4
 26  2   4866.89810   55   4866.90113   0   3   1   2 .000000      0.00303      8.24510       0.037    1  2  0  1  2   -1  1  1  1  4
 27  1   4888.52220   55   4888.52537   0   3   1   2 .000000      0.00317      7.85099       0.040    1  2  0  1  2   -1  1  1  1  4
 28  2   4910.94600   55   4910.94920   0   3   1   2 .000000      0.00320      7.44018       0.043    1  2  0  1  2   -1  1  1  1  4
 29  1   4934.16920   55   4934.17249   0   3   1   2 .000000      0.00329      7.01251       0.047    1  2  0  1  2   -1  1  1  1  4
 30  2   4958.19170   55   4958.19508   0   1   1   2 .000000      0.00338      6.56786       0.052    1  2  0  1  2   -1 -1  1  1  4
 31  1   4983.01350   55   4983.01685   0   1   1   2 .000000      0.00335      6.10610       0.055    1  2  0  1  2   -1 -1  1  1  4
 32  2   5008.63420   55   5008.63762   0   1   1   2 .000000      0.00342      5.62713       0.061    1  2  0  1  2   -1 -1  1  1  4
 33  1   5035.05380   55   5035.05725   0   1   1   2 .000000      0.00345      5.13085       0.067    1  2  0  1  2   -1 -1  1  1  4
 34  2   5062.27210   55   5062.27558   0   1   1   2 .000000      0.00348      4.61718       0.075    1  2  0  1  2   -1 -1  1  1  4
  2  1   2457.03330    6   2457.03818   0   2   2   1 .000000      0.00488    139.90842       0.003    1  2  2  0  1   -1  0  0  1  2
  3  2   2459.46040    7   2459.46533   0   2   2   1 .000000      0.00493    139.89637       0.004    1  2  2  0  1   -1  0  0  1  2
  4  1   2462.69660    8   2462.70152   0   2   2   1 .000000      0.00492    112.05811       0.004    1  2  2  0  1   -1  0  0  1  2
  5  2   2466.74180    8   2466.74672   0   2   2   1 .000000      0.00492    112.03336       0.004    1  2  2  0  1   -1  0  0  1  2
  6  1   2471.59610    8   2471.60091   0   2   2   1 .000000      0.00481    112.00366       0.004    1  2  2  0  1   -1  0  0  1  2
  7  2   2477.25920    8   2477.26408   0   2   2   1 .000000      0.00488    111.96900       0.004    1  2  2  0  1   -1  0  0  1  2
  8  1   2483.73140    8   2483.73620   0   2   2   1 .000000      0.00480    111.92940       0.004    1  2  2  0  1   -1  0  0  1  2
  9  2   2491.01240    8   2491.01724   0   2   2   1 .000000      0.00484    111.88484       0.004    1  2  2  0  1   -1  0  0  1  2
 10  1   2499.10230    8   2499.10715   0   2   2   1 .000000      0.00485    111.83532       0.004    1  2  2  0  1   -1  0  0  1  2
 11  2   2508.00100    8   2508.00591   0   2   2   1 .000000      0.00491    111.78085       0.004    1  2  2  0  1   -1  0  0  1  2
 12  1   2517.70870    8   2517.71347   0   2   2   1 .000000      0.00477    111.72143       0.004    1  2  2  0  1   -1  0  0  1  2
 13  2   2528.22490    8   2528.22978   0   2   2   1 .000000      0.00488    111.65705       0.004    1  2  2  0  1   -1  0  0  1  2
 14  1   2539.55000    8   2539.55479   0   2   2   1 .000000      0.00479    111.58771       0.004    1  2  2  0  1   -1  0  0  1  2
 15  2   2551.68360    8   2551.68846   0   2   2   1 .000000      0.00486    111.51342       0.004    1  2  2  0  1   -1  0  0  1  2
 16  1   2564.62600    8   2564.63071   0   2   2   1 .000000      0.00471    111.43416       0.004    1  2  2  0  1   -1  0  0  1  2
 17  2   2578.37670    8   2578.38149   0   2   2   1 .000000      0.00479    111.34995       0.004    1  2  2  0  1   -1  0  0  1  2
 18  1   2592.93600    8   2592.94073   0   2   2   1 .000000      0.00473    111.26078       0.004    1  2  2  0  1   -1  0  0  1  2
 19  2   2608.30360    8   2608.30837   0   2   2   1 .000000      0.00477    111.16664       0.004    1  2  2  0  1   -1  0  0  1  2
 20  1   2624.47960    8   2624.48432   0   2   2   1 .000000      0.00472    111.06754       0.004    1  2  2  0  1   -1  0  0  1  2
 21  2   2641.46380    8   2641.46852   0   2   2   1 .000000      0.00472    110.96347       0.004    1  2  2  0  1   -1  0  0  1  2
 22  1   2659.25620    8   2659.26088   0   1   1   1 .000000      0.00468    110.85444       0.004    1  2  2  0  1   -1 -1 -1  1  4
 23  2   2677.85670    8   2677.86131   0   1   1   1 .000000      0.00461    110.74045       0.004    1  2  2  0  1   -1 -1 -1  1  4
 24  1   2697.26510    8   2697.26973   0   1   1   1 .000000      0.00463    110.62148       0.004    1  2  2  0  1   -1 -1 -1  1  4
 25  2   2717.48150    8   2717.48604   0   1   1   1 .000000      0.00454    110.49755       0.004    1  2  2  0  1   -1 -1 -1  1  4
 26  1   2738.50570    8   2738.51015   0   1   1   1 .000000      0.00445    110.36865       0.004    1  2  2  0  1   -1 -1 -1  1  4
 27  2   2760.33740    8   2760.34195   0   1   1   1 .000000      0.00455    110.23478       0.004    1  2  2  0  1   -1 -1 -1  1  4
 28  1   2782.97700    8   2782.98135   0   1   1   1 .000000      0.00435    110.09594       0.004    1  2  2  0  1   -1 -1 -1  1  4
 29  2   2806.42380    8   2806.42823   0   1   1   1 .000000      0.00443    109.95212       0.004    1  2  2  0  1   -1 -1 -1  1  4
 30  1   2830.67810    8   2830.68248   0   1   1   1 .000000      0.00438    109.80334       0.004    1  2  2  0  1   -1 -1 -1  1  4
 31  2   2855.73960    8   2855.74399   0   1   1   1 .000000      0.00439    109.64958       0.004    1  2  2  0  1   -1 -1 -1  1  4
 32  1   2881.60840    8   2881.61263   0   1   1   1 .000000      0.00423    109.49085       0.004    1  2  2  0  1   -1 -1 -1  1  4
 33  2   2908.28410    8   2908.28828   0   1   1   1 .000000      0.00418    109.32715       0.004    1  2  2  0  1   -1 -1 -1  1  4
 34  1   2935.76670    8   2935.77082   0   1   1   1 .000000      0.00412    109.15847       0.004    1  2  2  0  1   -1 -1 -1  1  4
 35  2   2964.05590    8   2964.06011   0   1   1   1 .000000      0.00421    108.98483       0.004    1  2  2  0  1   -1 -1 -1  1  4
 36  1   2993.15190    8   2993.15602   0   1   1   1 .000000      0.00412    108.80621       0.004    1  2  2  0  1   -1 -1 -1  1  4
 37  2   3023.05430    8   3023.05841   0   1   1   1 .000000      0.00411    108.62262       0.004    1  2  2  0  1   -1 -1 -1  1  4
 38  1   3053.76310    8   3053.76714   0   1   1   1 .000000      0.00404    108.43406       0.004    1  2  2  0  1   -1 -1 -1  1  4
 39  2   3085.27800    8   3085.28206   0   1   1   1 .000000      0.00406    108.24053       0.004    1  2  2  0  1   -1 -1 -1  1  4
 40  1   3117.59910    8   3117.60302   0   1   1   1 .000000      0.00392    108.04203       0.004    1  2  2  0  1   -1 -1 -1  1  4
 41  2   3150.72600    8   3150.72986   0   1   1   1 .000000      0.00386    107.83857       0.004    1  2  2  0  1   -1 -1 -1  1  4
 42  1   3184.65860    8   3184.66243   0   1   1   1 .000000      0.00383    107.63014       0.004    1  2  2  0  1   -1 -1 -1  1  4
 43  2   3219.39670    8   3219.40058   0   1   1   1 .000000      0.00388    107.41676       0.004    1  2  2  0  1   -1 -1 -1  1  4
 44  1   3254.94020    8   3254.94412   0   1   1   1 .000000      0.00392    107.19841       0.004    1  2  2  0  1   -1 -1 -1  1  4
  2  2   2457.03300   12   2457.03819   0   2   2   1 .000000      0.00519     14.98323       0.035    1  2  2  0  2   -1  0  0  1  2
  3  1   2459.46010   13   2459.46535   0   2   2   1 .000000      0.00525     14.98605       0.035    1  2  2  0  2   -1  0  0  1  2
  4  2   2462.69630   14   2462.70154   0   2   2   1 .000000      0.00524     14.98983       0.035    1  2  2  0  2   -1  0  0  1  2
  5  1   2466.74150   14   2466.74676   0   2   2   1 .000000      0.00526     14.99456       0.035    1  2  2  0  2   -1  0  0  1  2
  6  2   2471.59580   14   2471.60099   0   2   2   1 .000000      0.00519     15.00026       0.035    1  2  2  0  2   -1  0  0  1  2
  7  1   2477.25910   14   2477.26422   0   2   2   1 .000000      0.00512     15.00695       0.034    1  2  2  0  2   -1  0  0  1  2
  8  2   2483.73120   14   2483.73641   0   2   2   1 .000000      0.00521     15.01463       0.035    1  2  2  0  2   -1  0  0  1  2
  9  1   2491.01250   14   2491.01756   0   2   2   1 .000000      0.00506     15.02334       0.034    1  2  2  0  2   -1  0  0  1  2
 10  2   2499.10250   14   2499.10763   0   2   2   1 .000000      0.00513     15.03308       0.034    1  2  2  0  2   -1  0  0  1  2
 11  1   2508.00150   14   2508.00659   0   2   2   1 .000000      0.00509     15.04389       0.034    1  2  2  0  2   -1  0  0  1  2
 12  2   2517.70940   14   2517.71441   0   2   2   1 .000000      0.00501     15.05578       0.033    1  2  2  0  2   -1  0  0  1  2
 13  1   2528.22610   14   2528.23106   0   2   2   1 .000000      0.00496     15.06878       0.033    1  2  2  0  2   -1  0  0  1  2
 14  2   2539.55160   14   2539.55649   0   2   2   1 .000000      0.00489     15.08292       0.032    1  2  2  0  2   -1  0  0  1  2
 15  1   2551.68580   14   2551.69067   0   2   2   1 .000000      0.00487     15.09822       0.032    1  2  2  0  2   -1  0  0  1  2
 16  2   2564.62870   14   2564.63355   0   2   2   1 .000000      0.00485     15.11474       0.032    1  2  2  0  2   -1  0  0  1  2
 17  1   2578.38030   14   2578.38508   0   2   2   1 .000000      0.00478     15.13249       0.032    1  2  2  0  2   -1  0  0  1  2
 18  2   2592.94050   14   2592.94521   0   2   2   1 .000000      0.00471     15.15151       0.031    1  2  2  0  2   -1  0  0  1  2
 19  1   2608.30920   14   2608.31388   0   2   2   1 .000000      0.00468     15.17184       0.031    1  2  2  0  2   -1  0  0  1  2
 20  2   2624.48640   14   2624.49105   0   2   2   1 .000000      0.00465     15.19353       0.031    1  2  2  0  2   -1  0  0  1  2
 21  1   2641.47200   14   2641.47663   0   2   2   1 .000000      0.00463     15.21659       0.030    1  2  2  0  2   -1  0  0  1  2
 22  2   2659.26610   14   2659.27060   0   2   2   1 .000000      0.00450     15.24114       0.030    1  2  2  0  2   -1  0  0  1  2
 23  1   2677.86840   14   2677.87281   0   2   2   1 .000000      0.00441     15.26703       0.029    1  2  2  0  2   -1  0  0  1  2
 24  2   2697.27890   14   2697.28338   0   1   1   1 .000000      0.00448     15.29476       0.029    1  2  2  0  2   -1 -1 -1  1  4
 25  1   2717.49770   14   2717.50198   0   1   1   1 .000000      0.00428     15.32377       0.028    1  2  2  0  2   -1 -1 -1  1  4
 26  2   2738.52440   14   2738.52869   0   1   1   1 .000000      0.00429     15.35452       0.028    1  2  2  0  2   -1 -1 -1  1  4
 27  1   2760.35920   14   2760.36341   0   1   1   1 .000000      0.00421     15.38694       0.027    1  2  2  0  2   -1 -1 -1  1  4
 28  2   2783.00200   14   2783.00603   0   1   1   1 .000000      0.00403     15.42110       0.026    1  2  2  0  2   -1 -1 -1  1  4
 29  1   2806.45250   14   2806.45648   0   1   1   1 .000000      0.00398     15.45704       0.026    1  2  2  0  2   -1 -1 -1  1  4
 30  2   2830.71080   14   2830.71467   0   1   1   1 .000000      0.00387     15.49484       0.025    1  2  2  0  2   -1 -1 -1  1  4
 31  1   2855.77660   14   2855.78050   0   1   1   1 .000000      0.00390     15.53453       0.025    1  2  2  0  2   -1 -1 -1  1  4
 32  2   2881.65010   14   2881.65388   0   0   0   1 .000000      0.00378     15.57619       0.024    1  2  2  0  2   -1 -2 -2  1  6
 33  1   2908.33100   14   2908.33469   0   0   0   1 .000000      0.00369     15.61986       0.024    1  2  2  0  2   -1 -2 -2  1  6
 34  2   2935.81920   14   2935.82285   0   0   0   1 .000000      0.00365     15.66561       0.023    1  2  2  0  2   -1 -2 -2  1  6
 35  1   2964.11470   14   2964.11823   0   0   0   1 .000000      0.00353     15.71350       0.022    1  2  2  0  2   -1 -2 -2  1  6
 36  2   2993.21720   14   2993.22073   0   2   0   1 .000000      0.00353     15.76359       0.022    1  2  2  0  2   -1  0 -2  1  4
 37  1   3023.12680   14   3023.13023   0   2   0   1 .000000      0.00343     15.81594       0.022    1  2  2  0  2   -1  0 -2  1  4
 38  2   3053.84320   14   3053.84661   0   2   0   1 .000000      0.00341     15.87061       0.021    1  2  2  0  2   -1  0 -2  1  4
 39  1   3085.36640   14   3085.36974   0   2   0   1 .000000      0.00334     15.92768       0.021    1  2  2  0  2   -1  0 -2  1  4
 40  2   3117.69620   14   3117.69950   0   0   0   1 .000000      0.00330     15.98719       0.021    1  2  2  0  2   -1 -2 -2  1  6
 41  1   3150.83250   14   3150.83575   0   0   0   1 .000000      0.00325     16.04921       0.020    1  2  2  0  2   -1 -2 -2  1  6
 42  2   3184.77510   14   3184.77837   0   0   0   1 .000000      0.00327     16.11381       0.020    1  2  2  0  2   -1 -2 -2  1  6
 43  1   3219.52390   14   3219.52720   0   0   0   1 .000000      0.00330     16.18105       0.020    1  2  2  0  2   -1 -2 -2  1  6
 44  2   3255.07890   14   3255.08210   0   0   0   1 .000000      0.00320     16.25100       0.020    1  2  2  0  2   -1 -2 -2  1  6
  1  2   3020.90840    6   3020.91759   0   5   1   0 .000000      0.00919   -115.47316      -0.008    1  3  1  0  1   -1  2  0  0  3
  2  1   3022.52940    9   3022.53850   0   5   1   0 .000000      0.00910   -115.46470      -0.008    1  3  1  0  1   -1  2  0  0  3
  3  2   3024.96070   11   3024.96985   0   5   1   0 .000000      0.00915    -25.61783      -0.036    1  3  1  0  1   -1  2  0  0  3
  4  1   3028.20250   12   3028.21164   0   5   1   0 .000000      0.00914    -25.61676      -0.036    1  3  1  0  1   -1  2  0  0  3
  5  2   3032.25470   13   3032.26383   0   5   1   0 .000000      0.00913    -25.61543      -0.036    1  3  1  0  1   -1  2  0  0  3
  6  1   3037.11730   13   3037.12641   0   5   1   0 .000000      0.00911    -25.61385      -0.036    1  3  1  0  1   -1  2  0  0  3
  7  2   3042.79020   13   3042.79936   0   5   1   0 .000000      0.00916    -25.61202      -0.036    1  3  1  0  1   -1  2  0  0  3
  8  1   3049.27340   13   3049.28262   0   5   1   0 .000000      0.00922    -25.60996      -0.036    1  3  1  0  1   -1  2  0  0  3
  9  2   3056.56700   13   3056.57618   0   5   1   0 .000000      0.00918    -25.60766      -0.036    1  3  1  0  1   -1  2  0  0  3
 10  1   3064.67080   13   3064.67997   0   5   1   0 .000000      0.00917    -25.60515      -0.036    1  3  1  0  1   -1  2  0  0  3
 11  2   3073.58480   13   3073.59397   0   5   1   0 .000000      0.00917    -25.60242      -0.036    1  3  1  0  1   -1  2  0  0  3
 12  1   3083.30900   13   3083.31812   0   5   1   0 .000000      0.00912    -25.59951      -0.036    1  3  1  0  1   -1  2  0  0  3
 13  2   3093.84320   13   3093.85235   0   5   1   0 .000000      0.00915    -25.59641      -0.036    1  3  1  0  1   -1  2  0  0  3
 14  1   3105.18750   13   3105.19661   0   5   1   0 .000000      0.00911    -25.59314      -0.036    1  3  1  0  1   -1  2  0  0  3
 15  2   3117.34180   13   3117.35084   0   5   1   0 .000000      0.00904    -25.58972      -0.035    1  3  1  0  1   -1  2  0  0  3
 16  1   3130.30580   13   3130.31495   0   5   1   0 .000000      0.00915    -25.58617      -0.036    1  3  1  0  1   -1  2  0  0  3
 17  2   3144.07990   13   3144.08888   0   5   1   0 .000000      0.00898    -25.58250      -0.035    1  3  1  0  1   -1  2  0  0  3
 18  1   3158.66350   13   3158.67255   0   5   1   0 .000000      0.00905    -25.57873      -0.035    1  3  1  0  1   -1  2  0  0  3
 19  2   3174.05690   13   3174.06587   0   5   1   0 .000000      0.00897    -25.57489      -0.035    1  3  1  0  1   -1  2  0  0  3
 20  1   3190.25980   13   3190.26875   0   5   1   0 .000000      0.00895    -25.57100      -0.035    1  3  1  0  1   -1  2  0  0  3
 21  2   3207.27210   13   3207.28109   0   5   1   0 .000000      0.00899    -25.56707      -0.035    1  3  1  0  1   -1  2  0  0  3
 22  1   3225.09390   13   3225.10280   0   5   1   0 .000000      0.00890    -25.56313      -0.035    1  3  1  0  1   -1  2  0  0  3
 23  2   3243.72490   13   3243.73377   0   5   1   0 .000000      0.00887    -25.55921      -0.035    1  3  1  0  1   -1  2  0  0  3
 24  1   3263.16500   13   3263.17390   0   5   1   0 .000000      0.00890    -25.55533      -0.035    1  3  1  0  1   -1  2  0  0  3
 25  2   3283.41420   13   3283.42307   0   5   1   0 .000000      0.00887    -25.55152      -0.035    1  3  1  0  1   -1  2  0  0  3
 26  1   3304.47240   13   3304.48117   0   5   1   0 .000000      0.00877    -25.54781      -0.034    1  3  1  0  1   -1  2  0  0  3
 27  2   3326.33930   13   3326.34806   0   5   1   0 .000000      0.00876    -25.54422      -0.034    1  3  1  0  1   -1  2  0  0  3
 28  1   3349.01490   13   3349.02363   0   5   1   0 .000000      0.00873    -25.54079      -0.034    1  3  1  0  1   -1  2  0  0  3
 29  2   3372.49900   13   3372.50774   0   5   1   0 .000000      0.00874    -25.53755      -0.034    1  3  1  0  1   -1  2  0  0  3
 30  1   3396.79170   13   3396.80025   0   3   1   0 .000000      0.00855    -25.53453      -0.033    1  3  1  0  1   -1  0  0  0  1
 31  2   3421.89250   13   3421.90102   0   3   1   0 .000000      0.00852    -25.53177      -0.033    1  3  1  0  1   -1  0  0  0  1
 32  1   3447.80140   13   3447.80991   0   3   1   0 .000000      0.00851    -25.52929      -0.033    1  3  1  0  1   -1  0  0  0  1
 33  2   3474.51840   13   3474.52677   0   3   1   0 .000000      0.00837    -25.52714      -0.033    1  3  1  0  1   -1  0  0  0  1
 34  1   3502.04310   13   3502.05143   0   3   1   0 .000000      0.00833    -25.52535      -0.033    1  3  1  0  1   -1  0  0  0  1
 35  2   3530.37550   13   3530.38374   0   3   1   0 .000000      0.00824    -25.52396      -0.032    1  3  1  0  1   -1  0  0  0  1
 36  1   3559.51540   13   3559.52354   0   3   1   0 .000000      0.00814    -25.52300      -0.032    1  3  1  0  1   -1  0  0  0  1
 37  2   3589.46260   13   3589.47065   0   3   1   0 .000000      0.00805    -25.52252      -0.032    1  3  1  0  1   -1  0  0  0  1
 38  1   3620.21680   13   3620.22490   0   3   1   0 .000000      0.00810    -25.52257      -0.032    1  3  1  0  1   -1  0  0  0  1
 39  2   3651.77820   13   3651.78611   0   3   1   0 .000000      0.00791    -25.52317      -0.031    1  3  1  0  1   -1  0  0  0  1
 40  1   3684.14630   13   3684.15409   0   3   1   0 .000000      0.00779    -25.52437      -0.031    1  3  1  0  1   -1  0  0  0  1
 41  2   3717.32090   13   3717.32866   0   6   4   0 .000000      0.00776    -25.52622      -0.030    1  3  1  0  1   -1  3  3  0  7
 42  1   3751.30200   13   3751.30964   0   6   4   0 .000000      0.00764    -25.52874      -0.030    1  3  1  0  1   -1  3  3  0  7
 43  2   3786.08920   13   3786.09680   0   6   4   0 .000000      0.00760    -25.53202      -0.030    1  3  1  0  1   -1  3  3  0  7
  1  1   3020.90450   13   3020.91458   0   5   1   0 .000000      0.01008   -115.47409      -0.009    1  3  1  0  2   -1  2  0  0  3
  2  2   3022.51950   16   3022.52947   0   5   1   0 .000000      0.00997   -115.46744      -0.009    1  3  1  0  2   -1  2  0  0  3
  3  1   3024.94180   18   3024.95178   0   5   1   0 .000000      0.00998    -25.63592      -0.039    1  3  1  0  2   -1  2  0  0  3
  4  2   3028.17160   19   3028.18152   0   5   1   0 .000000      0.00992    -25.64690      -0.039    1  3  1  0  2   -1  2  0  0  3
  5  1   3032.20880   20   3032.21865   0   5   1   0 .000000      0.00985    -25.66063      -0.038    1  3  1  0  2   -1  2  0  0  3
  6  2   3037.05330   20   3037.06316   0   5   1   0 .000000      0.00986    -25.67712      -0.038    1  3  1  0  2   -1  2  0  0  3
  7  1   3042.70520   20   3042.71501   0   5   1   0 .000000      0.00981    -25.69638      -0.038    1  3  1  0  2   -1  2  0  0  3
  8  2   3049.16450   20   3049.17418   0   5   1   0 .000000      0.00968    -25.71841      -0.038    1  3  1  0  2   -1  2  0  0  3
  9  1   3056.43090   20   3056.44064   0   5   1   0 .000000      0.00974    -25.74321      -0.038    1  3  1  0  2   -1  2  0  0  3
 10  2   3064.50480   20   3064.51432   0   5   1   0 .000000      0.00952    -25.77081      -0.037    1  3  1  0  2   -1  2  0  0  3
 11  1   3073.38560   20   3073.39521   0   5   1   0 .000000      0.00961    -25.80120      -0.037    1  3  1  0  2   -1  2  0  0  3
 12  2   3083.07380   20   3083.08323   0   4   0   0 .000000      0.00943    -25.83440      -0.036    1  3  1  0  2   -1  1 -1  0  3
 13  1   3093.56890   20   3093.57834   0   4   0   0 .000000      0.00944    -25.87042      -0.036    1  3  1  0  2   -1  1 -1  0  3
 14  2   3104.87110   20   3104.88047   0   4   0   0 .000000      0.00937    -25.90928      -0.036    1  3  1  0  2   -1  1 -1  0  3
 15  1   3116.98030   20   3116.98958   0   4   0   0 .000000      0.00928    -25.95098      -0.036    1  3  1  0  2   -1  1 -1  0  3
 16  2   3129.89630   20   3129.90557   0   4   0   0 .000000      0.00927    -25.99555      -0.036    1  3  1  0  2   -1  1 -1  0  3
 17  1   3143.61920   20   3143.62838   0   4   0   0 .000000      0.00918    -26.04299      -0.035    1  3  1  0  2   -1  1 -1  0  3
 18  2   3158.14890   20   3158.15794   0   4   0   0 .000000      0.00904    -26.09332      -0.035    1  3  1  0  2   -1  1 -1  0  3
 19  1   3173.48510   20   3173.49416   0   4   0   0 .000000      0.00906    -26.14657      -0.035    1  3  1  0  2   -1  1 -1  0  3
 20  2   3189.62800   20   3189.63695   0   4   0   0 .000000      0.00895    -26.20274      -0.034    1  3  1  0  2   -1  1 -1  0  3
 21  1   3206.57730   20   3206.58623   0   4   0   0 .000000      0.00893    -26.26186      -0.034    1  3  1  0  2   -1  1 -1  0  3
 22  2   3224.33290   20   3224.34189   0   4   0   0 .000000      0.00899    -26.32394      -0.034    1  3  1  0  2   -1  1 -1  0  3
 23  1   3242.89490   20   3242.90384   0   4   0   0 .000000      0.00894    -26.38901      -0.034    1  3  1  0  2   -1  1 -1  0  3
 24  2   3262.26310   20   3262.27197   0   5   1   0 .000000      0.00887    -26.45709      -0.034    1  3  1  0  2   -1  2  0  0  3
 25  1   3282.43730   20   3282.44618   0   7   1   0 .000000      0.00888    -26.52820      -0.033    1  3  1  0  2   -1  4  0  0  5
 26  2   3303.41740   20   3303.42635   0   7   1   0 .000000      0.00895    -26.60235      -0.034    1  3  1  0  2   -1  4  0  0  5
 27  1   3325.20350   20   3325.21235   0   7   1   0 .000000      0.00885    -26.67958      -0.033    1  3  1  0  2   -1  4  0  0  5
 28  2   3347.79530   20   3347.80408   0   3   1   0 .000000      0.00878    -26.75990      -0.033    1  3  1  0  2   -1  0  0  0  1
 29  1   3371.19260   20   3371.20141   0   3   1   0 .000000      0.00881    -26.84335      -0.033    1  3  1  0  2   -1  0  0  0  1
 30  2   3395.39540   20   3395.40419   0   3   1   0 .000000      0.00879    -26.92993      -0.033    1  3  1  0  2   -1  0  0  0  1
 31  1   3420.40350   20   3420.41230   0   3   1   0 .000000      0.00880    -27.01969      -0.033    1  3  1  0  2   -1  0  0  0  1
 32  2   3446.21690   20   3446.22560   0   3   1   0 .000000      0.00870    -27.11266      -0.032    1  3  1  0  2   -1  0  0  0  1
 33  1   3472.83530   20   3472.84395   0   3   1   0 .000000      0.00865    -27.20881      -0.032    1  3  1  0  2   -1  0  0  0  1
 34  2   3500.25860   20   3500.26717   0   3   1   0 .000000      0.00857    -27.30825      -0.031    1  3  1  0  2   -1  0  0  0  1
 35  1   3528.48660   20   3528.49516   0   3   1   0 .000000      0.00856    -27.41093      -0.031    1  3  1  0  2   -1  0  0  0  1
 36  2   3557.51940   20   3557.52770   0   3   1   0 .000000      0.00830    -27.51697      -0.030    1  3  1  0  2   -1  0  0  0  1
 37  1   3587.35650   20   3587.36469   0   3   1   0 .000000      0.00819    -27.62628      -0.030    1  3  1  0  2   -1  0  0  0  1
 38  2   3617.99800   20   3618.00596   0   3   1   0 .000000      0.00796    -27.73891      -0.029    1  3  1  0  2   -1  0  0  0  1
 39  1   3649.44350   20   3649.45130   0   3   1   0 .000000      0.00780    -27.85497      -0.028    1  3  1  0  2   -1  0  0  0  1
 40  2   3681.69320   20   3681.70055   0   3   1   0 .000000      0.00735    -27.97443      -0.026    1  3  1  0  2   -1  0  0  0  1
 41  1   3714.74650   20   3714.75354   0   3   1   0 .000000      0.00704    -28.09734      -0.025    1  3  1  0  2   -1  0  0  0  1
 42  2   3748.60360   20   3748.61008   0   4   2   0 .000000      0.00648    -28.22371      -0.023    1  3  1  0  2   -1  1  1  0  3
 43  1   3783.26400   20   3783.26999   0   4   2   0 .000000      0.00599    -28.35358      -0.021    1  3  1  0  2   -1  1  1  0  3
  5  1   3602.06740   29   3602.07951   0   6   0   0 .000000      0.01211    -12.11578      -0.100    1  4  0  0  2   -1  2  0  0  3
  6  2   3606.92290   30   3606.93499   0   6   0   0 .000000      0.01209    -12.11956      -0.100    1  4  0  0  2   -1  2  0  0  3
  7  1   3612.58750   30   3612.59961   0   6   0   0 .000000      0.01211    -12.12407      -0.100    1  4  0  0  2   -1  2  0  0  3
  8  2   3619.06110   30   3619.07330   0   6   0   0 .000000      0.01220    -12.12933      -0.101    1  4  0  0  2   -1  2  0  0  3
  9  1   3626.34390   30   3626.35601   0   6   0   0 .000000      0.01211    -12.13542      -0.100    1  4  0  0  2   -1  2  0  0  3
 10  2   3634.43550   30   3634.44768   0   6   0   0 .000000      0.01218    -12.14237      -0.100    1  4  0  0  2   -1  2  0  0  3
 11  1   3643.33600   30   3643.34821   0   6   0   0 .000000      0.01221    -12.15024      -0.101    1  4  0  0  2   -1  2  0  0  3
 12  2   3653.04530   30   3653.05759   0   6   0   0 .000000      0.01229    -12.15900      -0.101    1  4  0  0  2   -1  2  0  0  3
 13  1   3663.56330   30   3663.57556   0   6   0   0 .000000      0.01226    -12.16905      -0.101    1  4  0  0  2   -1  2  0  0  3
 14  2   3674.88990   30   3674.90218   0   6   0   0 .000000      0.01228    -12.18013      -0.101    1  4  0  0  2   -1  2  0  0  3
 15  1   3687.02500   30   3687.03730   0   7   1   0 .000000      0.01230    -12.19243      -0.101    1  4  0  0  2   -1  3  1  0  5
 16  2   3699.96860   30   3699.98080   0   7   1   0 .000000      0.01220    -12.20604      -0.100    1  4  0  0  2   -1  3  1  0  5
 17  1   3713.72020   30   3713.73257   0   7   1   0 .000000      0.01237    -12.22105      -0.101    1  4  0  0  2   -1  3  1  0  5
 18  2   3728.28020   30   3728.29247   0   5   1   0 .000000      0.01227    -12.23757      -0.100    1  4  0  0  2   -1  1  1  0  3
 19  1   3743.64800   30   3743.66037   0   5   1   0 .000000      0.01237    -12.25570      -0.101    1  4  0  0  2   -1  1  1  0  3
 20  2   3759.82380   30   3759.83613   0   5   1   0 .000000      0.01233    -12.27554      -0.100    1  4  0  0  2   -1  1  1  0  3
 21  1   3776.80720   30   3776.81961   0   5   1   0 .000000      0.01241    -12.29716      -0.101    1  4  0  0  2   -1  1  1  0  3
 22  2   3794.59830   30   3794.61063   0   6   2   0 .000000      0.01233    -12.32077      -0.100    1  4  0  0  2   -1  2  2  0  5
 23  1   3813.19670   30   3813.20910   0   6   2   0 .000000      0.01240    -12.34632      -0.100    1  4  0  0  2   -1  2  2  0  5
 24  2   3832.60240   30   3832.61469   0   6   2   0 .000000      0.01229    -12.37432      -0.099    1  4  0  0  2   -1  2  2  0  5
 25  1   3852.81510   30   3852.82745   0   6   2   0 .000000      0.01235    -12.40437      -0.100    1  4  0  0  2   -1  2  2  0  5
 26  2   3873.83470   30   3873.84704   0   6   2   0 .000000      0.01234    -12.43695      -0.099    1  4  0  0  2   -1  2  2  0  5
 27  1   3895.66090   30   3895.67332   0   6   2   0 .000000      0.01242    -12.47209      -0.100    1  4  0  0  2   -1  2  2  0  5
 28  2   3918.29380   30   3918.30611   0   6   2   0 .000000      0.01231    -12.50994      -0.098    1  4  0  0  2   -1  2  2  0  5
 29  1   3941.73290   30   3941.74519   0   6   2   0 .000000      0.01229    -12.55063      -0.098    1  4  0  0  2   -1  2  2  0  5
  0  2   2534.53200    7   2534.53124   0   0   0   2 .000000     -0.00076     94.90062      -0.001    2  0  0  0  2   -2  0  0  2  4
  1  1   2535.33570   10   2535.33487   0   0   0   2 .000000     -0.00083     94.89614      -0.001    2  0  0  0  2   -2  0  0  2  4
  2  2   2536.94290   13   2536.94212   0   0   0   2 .000000     -0.00078     79.90393      -0.001    2  0  0  0  2   -2  0  0  2  4
  3  1   2539.35380   14   2539.35300   0   0   0   2 .000000     -0.00080     79.88765      -0.001    2  0  0  0  2   -2  0  0  2  4
  4  2   2542.56830   15   2542.56748   0   0   0   2 .000000     -0.00082     79.86594      -0.001    2  0  0  0  2   -2  0  0  2  4
  5  1   2546.58640   15   2546.58556   0   0   0   2 .000000     -0.00084     79.83880      -0.001    2  0  0  0  2   -2  0  0  2  4
  6  2   2551.40800   15   2551.40722   0   0   0   2 .000000     -0.00078     79.80622      -0.001    2  0  0  0  2   -2  0  0  2  4
  7  1   2557.03320   15   2557.03243   0   0   0   2 .000000     -0.00077     79.76821      -0.001    2  0  0  0  2   -2  0  0  2  4
  8  2   2563.46200   15   2563.46117   0   0   0   2 .000000     -0.00083     79.72476      -0.001    2  0  0  0  2   -2  0  0  2  4
  9  1   2570.69420   15   2570.69341   0   0   0   2 .000000     -0.00079     79.67585      -0.001    2  0  0  0  2   -2  0  0  2  4
 10  2   2578.73000   15   2578.72913   0   0   0   2 .000000     -0.00087     79.62150      -0.001    2  0  0  0  2   -2  0  0  2  4
 11  1   2587.56910   15   2587.56828   0   0   0   2 .000000     -0.00082     79.56169      -0.001    2  0  0  0  2   -2  0  0  2  4
 12  2   2597.21170   15   2597.21083   0   0   0   2 .000000     -0.00087     79.49642      -0.001    2  0  0  0  2   -2  0  0  2  4
 13  1   2607.65760   15   2607.65673   0   0   0   2 .000000     -0.00087     79.42567      -0.001    2  0  0  0  2   -2  0  0  2  4
 14  2   2618.90690   15   2618.90594   0   0   0   2 .000000     -0.00096     79.34945      -0.001    2  0  0  0  2   -2  0  0  2  4
 15  1   2630.95930   15   2630.95841   0   0   0   2 .000000     -0.00089     79.26774      -0.001    2  0  0  0  2   -2  0  0  2  4
 16  2   2643.81500   15   2643.81409   0   0   0   2 .000000     -0.00091     79.18054      -0.001    2  0  0  0  2   -2  0  0  2  4
 17  1   2657.47380   15   2657.47292   0   0   0   2 .000000     -0.00088     79.08784      -0.001    2  0  0  0  2   -2  0  0  2  4
 18  2   2671.93570   15   2671.93483   0   0   0   2 .000000     -0.00087     78.98963      -0.001    2  0  0  0  2   -2  0  0  2  4
 19  1   2687.20060   15   2687.19978   0   0   0   2 .000000     -0.00082     78.88590      -0.001    2  0  0  0  2   -2  0  0  2  4
 20  2   2703.26850   15   2703.26769   0   0   0   2 .000000     -0.00081     78.77664      -0.001    2  0  0  0  2   -2  0  0  2  4
 21  1   2720.13930   15   2720.13848   0   0   0   2 .000000     -0.00082     78.66185      -0.001    2  0  0  0  2   -2  0  0  2  4
 22  2   2737.81300   15   2737.81209   0   0   0   2 .000000     -0.00091     78.54149      -0.001    2  0  0  0  2   -2  0  0  2  4
 23  1   2756.28930   15   2756.28845   0   0   0   2 .000000     -0.00085     78.41565      -0.001    2  0  0  0  2   -2  0  0  2  4
 24  2   2775.56830   15   2775.56746   0   0   0   2 .000000     -0.00084     78.28407      -0.001    2  0  0  0  2   -2  0  0  2  4
 25  1   2795.64990   15   2795.64905   0   0   0   2 .000000     -0.00085     78.14707      -0.001    2  0  0  0  2   -2  0  0  2  4
 26  2   2816.53390   15   2816.53312   0   0   0   2 .000000     -0.00078     78.00443      -0.001    2  0  0  0  2   -2  0  0  2  4
 27  1   2838.22040   15   2838.21960   0   0   0   2 .000000     -0.00080     77.85619      -0.001    2  0  0  0  2   -2  0  0  2  4
 28  2   2860.70920   15   2860.70838   0   0   0   2 .000000     -0.00082     77.70234      -0.001    2  0  0  0  2   -2  0  0  2  4
 29  1   2884.00020   15   2883.99936   0   0   0   2 .000000     -0.00084     77.54288      -0.001    2  0  0  0  2   -2  0  0  2  4
 30  2   2908.09320   15   2908.09245   0   0   0   2 .000000     -0.00075     77.37778      -0.001    2  0  0  0  2   -2  0  0  2  4
 31  1   2932.98830   15   2932.98754   0   0   0   2 .000000     -0.00076     77.20703      -0.001    2  0  0  0  2   -2  0  0  2  4
 32  2   2958.68520   15   2958.68452   0   0   0   2 .000000     -0.00068     77.03064      -0.001    2  0  0  0  2   -2  0  0  2  4
 33  1   2985.18400   15   2985.18329   0   0   0   2 .000000     -0.00071     76.84859      -0.001    2  0  0  0  2   -2  0  0  2  4
 34  2   3012.48440   15   3012.48372   0   0   0   2 .000000     -0.00068     76.66088      -0.001    2  0  0  0  2   -2  0  0  2  4
 35  1   3040.58640   15   3040.58571   0   0   0   2 .000000     -0.00069     76.46748      -0.001    2  0  0  0  2   -2  0  0  2  4
 36  2   3069.48980   15   3069.48913   0   0   0   2 .000000     -0.00067     76.26840      -0.001    2  0  0  0  2   -2  0  0  2  4
 37  1   3099.19450   15   3099.19386   0   0   0   2 .000000     -0.00064     76.06363      -0.001    2  0  0  0  2   -2  0  0  2  4
 38  2   3129.70040   15   3129.69976   0   0   0   2 .000000     -0.00064     75.85315      -0.001    2  0  0  0  2   -2  0  0  2  4
 39  1   3161.00730   15   3161.00672   0   0   0   2 .000000     -0.00058     75.63698      -0.001    2  0  0  0  2   -2  0  0  2  4
 40  2   3193.11510   15   3193.11459   0   1   1   2 .000000     -0.00051     75.41509      -0.001    2  0  0  0  2   -2  1  1  2  6
 41  1   3226.02380   15   3226.02324   0   1   1   2 .000000     -0.00056     75.18749      -0.001    2  0  0  0  2   -2  1  1  2  6
 42  2   3259.73300   15   3259.73254   0   1   1   2 .000000     -0.00046     74.95417      -0.001    2  0  0  0  2   -2  1  1  2  6
 43  1   3294.24280   15   3294.24233   0   1   1   2 .000000     -0.00047     74.71513      -0.001    2  0  0  0  2   -2  1  1  2  6
 44  2   3329.55300   15   3329.55247   0   1   1   2 .000000     -0.00053     74.47037      -0.001    2  0  0  0  2   -2  1  1  2  6
 45  1   3365.66330   15   3365.66282   0   1   1   2 .000000     -0.00048     74.21990      -0.001    2  0  0  0  2   -2  1  1  2  6
 46  2   3402.57380   15   3402.57322   0   1   1   2 .000000     -0.00058     73.96370      -0.001    2  0  0  0  2   -2  1  1  2  6
 47  1   3440.28410   15   3440.28351   0   1   1   2 .000000     -0.00059     73.70179      -0.001    2  0  0  0  2   -2  1  1  2  6
 48  2   3478.79410   15   3478.79354   0   1   1   2 .000000     -0.00056     73.43417      -0.001    2  0  0  0  2   -2  1  1  2  6
 49  1   3518.10380   15   3518.10316   0   1   1   2 .000000     -0.00064     73.16085      -0.001    2  0  0  0  2   -2  1  1  2  6
 50  2   3558.21280   15   3558.21218   0   1   1   2 .000000     -0.00062     72.88184      -0.001    2  0  0  0  2   -2  1  1  2  6
 51  1   3599.12120   15   3599.12046   0   1   1   2 .000000     -0.00074     72.59714      -0.001    2  0  0  0  2   -2  1  1  2  6
 52  2   3640.82860   15   3640.82780   0   1   1   2 .000000     -0.00080     72.30675      -0.001    2  0  0  0  2   -2  1  1  2  6
 53  1   3683.33490   15   3683.33407   0   1   1   2 .000000     -0.00083     72.01074      -0.001    2  0  0  0  2   -2  1  1  2  6
 54  2   3726.63990   15   3726.63906   0   1   1   2 .000000     -0.00084     71.70907      -0.001    2  0  0  0  2   -2  1  1  2  6
 55  1   3770.74360   15   3770.74261   0   1   1   2 .000000     -0.00099     71.40178      -0.001    2  0  0  0  2   -2  1  1  2  6
 56  2   3815.64560   15   3815.64453   0   1   1   2 .000000     -0.00107     71.08889      -0.002    2  0  0  0  2   -2  1  1  2  6
 57  1   3861.34590   15   3861.34464   0   1   1   2 .000000     -0.00126     70.77042      -0.002    2  0  0  0  2   -2  1  1  2  6
 58  2   3907.84420   15   3907.84277   0   1   1   2 .000000     -0.00143     70.44640      -0.002    2  0  0  0  2   -2  1  1  2  6
 59  1   3955.14030   15   3955.13871   0   1   1   2 .000000     -0.00159     70.11687      -0.002    2  0  0  0  2   -2  1  1  2  6
 60  2   4003.23400   15   4003.23228   0   1   1   2 .000000     -0.00172     69.78184      -0.002    2  0  0  0  2   -2  1  1  2  6
 61  1   4052.12530   15   4052.12329   0   1   1   2 .000000     -0.00201     69.44136      -0.003    2  0  0  0  2   -2  1  1  2  6
 62  2   4101.81370   15   4101.81154   0   3   1   2 .000000     -0.00216     69.09547      -0.003    2  0  0  0  2   -2  3  1  2  8
 63  1   4152.29920   15   4152.29684   0   3   1   2 .000000     -0.00236     68.74420      -0.003    2  0  0  0  2   -2  3  1  2  8
  0  2   4679.91820   18   4679.91935   0   0   0   3 .000000      0.00115    -46.94805      -0.002    2  0  0  1  2   -2  0  0  2  4
  1  1   4680.71500   31   4680.71618   0   0   0   3 .000000      0.00118    -46.96142      -0.003    2  0  0  1  2   -2  0  0  2  4
  2  2   4682.30870   41   4682.30985   0   0   0   3 .000000      0.00115    -46.98816      -0.002    2  0  0  1  2   -2  0  0  2  4
  3  1   4684.69920   48   4684.70034   0   0   0   3 .000000      0.00114    -47.02824      -0.002    2  0  0  1  2   -2  0  0  2  4
  4  2   4687.88650   53   4687.88764   0   0   0   3 .000000      0.00114    -47.08165      -0.002    2  0  0  1  2   -2  0  0  2  4
  5  1   4691.87060   56   4691.87174   0   0   0   3 .000000      0.00114    -47.14836      -0.002    2  0  0  1  2   -2  0  0  2  4
  6  2   4696.65140   58   4696.65262   0   0   0   3 .000000      0.00122     44.42814       0.003    2  0  0  1  2   -2  0  0  2  4
  7  1   4702.22910   59   4702.23026   0   0   0   3 .000000      0.00116     44.28936       0.003    2  0  0  1  2   -2  0  0  2  4
  8  2   4708.60350   59   4708.60464   0   0   0   3 .000000      0.00114     -8.50656      -0.013    2  0  0  1  2   -2  0  0  2  4
  9  1   4715.77460   59   4715.77572   0   0   0   3 .000000      0.00112     -8.69666      -0.013    2  0  0  1  2   -2  0  0  2  4
 10  2   4723.74240   59   4723.74349   0   0   0   3 .000000      0.00109     -8.90786      -0.012    2  0  0  1  2   -2  0  0  2  4
 11  1   4732.50670   59   4732.50789   0   0   0   3 .000000      0.00119     -9.14016      -0.013    2  0  0  1  2   -2  0  0  2  4
 12  2   4742.06780   59   4742.06890   0   0   0   3 .000000      0.00110     -9.39355      -0.012    2  0  0  1  2   -2  0  0  2  4
 13  1   4752.42530   59   4752.42647   0   0   0   3 .000000      0.00117     -9.66803      -0.012    2  0  0  1  2   -2  0  0  2  4
 14  2   4763.57950   59   4763.58055   0   0   0   3 .000000      0.00105     -9.96358      -0.011    2  0  0  1  2   -2  0  0  2  4
 15  1   4775.53000   59   4775.53111   0   0   0   3 .000000      0.00111    -10.28020      -0.011    2  0  0  1  2   -2  0  0  2  4
 16  2   4788.27700   59   4788.27807   0   0   0   3 .000000      0.00107    -10.61788      -0.010    2  0  0  1  2   -2  0  0  2  4
 17  1   4801.82030   59   4801.82140   0   0   0   3 .000000      0.00110    -10.97660      -0.010    2  0  0  1  2   -2  0  0  2  4
 18  2   4816.16000   59   4816.16103   0   0   0   3 .000000      0.00103    -11.35636      -0.009    2  0  0  1  2   -2  0  0  2  4
 19  1   4831.29590   59   4831.29690   0   0   0   3 .000000      0.00100    -11.75715      -0.008    2  0  0  1  2   -2  0  0  2  4
 20  2   4847.22790   59   4847.22893   0   0   0   3 .000000      0.00103    -12.17895      -0.008    2  0  0  1  2   -2  0  0  2  4
 21  1   4863.95610   59   4863.95707   0   0   0   3 .000000      0.00097    -12.62176      -0.008    2  0  0  1  2   -2  0  0  2  4
 22  2   4881.48030   59   4881.48124   0   0   0   3 .000000      0.00094    -13.08556      -0.007    2  0  0  1  2   -2  0  0  2  4
 23  1   4899.80040   59   4899.80137   0   0   0   3 .000000      0.00097    -13.57032      -0.007    2  0  0  1  2   -2  0  0  2  4
 24  2   4918.91640   59   4918.91736   0   0   0   3 .000000      0.00096    -14.07606      -0.007    2  0  0  1  2   -2  0  0  2  4
 25  1   4938.82820   59   4938.82915   0   0   0   3 .000000      0.00095    -14.60272      -0.006    2  0  0  1  2   -2  0  0  2  4
 26  2   4959.53570   59   4959.53664   0   0   0   3 .000000      0.00094    -15.15032      -0.006    2  0  0  1  2   -2  0  0  2  4
 27  1   4981.03880   59   4981.03974   0   0   0   3 .000000      0.00094    -15.71883      -0.006    2  0  0  1  2   -2  0  0  2  4
 28  2   5003.33750   59   5003.33837   0   0   0   3 .000000      0.00087    -16.30823      -0.005    2  0  0  1  2   -2  0  0  2  4
 29  1   5026.43160   59   5026.43242   0   0   0   3 .000000      0.00082    -16.91850      -0.005    2  0  0  1  2   -2  0  0  2  4
 30  2   5050.32100   59   5050.32180   0   0   0   3 .000000      0.00080    -17.54963      -0.005    2  0  0  1  2   -2  0  0  2  4
 31  1   5075.00560   59   5075.00640   0   0   0   3 .000000      0.00080    -18.20158      -0.004    2  0  0  1  2   -2  0  0  2  4
 32  2   5100.48540   59   5100.48612   0   0   0   3 .000000      0.00072    -18.87434      -0.004    2  0  0  1  2   -2  0  0  2  4
 33  1   5126.76010   59   5126.76085   0   0   0   3 .000000      0.00075    -19.56788      -0.004    2  0  0  1  2   -2  0  0  2  4
 34  2   5153.82980   59   5153.83046   0   0   0   3 .000000      0.00066    -20.28220      -0.003    2  0  0  1  2   -2  0  0  2  4
 35  1   5181.69430   59   5181.69486   0   0   0   3 .000000      0.00056    -21.01724      -0.003    2  0  0  1  2   -2  0  0  2  4
 36  2   5210.35340   59   5210.35392   0   0   0   3 .000000      0.00052    -21.77299      -0.002    2  0  0  1  2   -2  0  0  2  4
 37  1   5239.80710   59   5239.80751   0   0   0   3 .000000      0.00041    -22.54944      -0.002    2  0  0  1  2   -2  0  0  2  4
 38  2   5270.05520   59   5270.05552   0   0   0   3 .000000      0.00032    -23.34653      -0.001    2  0  0  1  2   -2  0  0  2  4
 39  1   5301.09760   59   5301.09781   0   0   0   3 .000000      0.00021    -24.16425      -0.001    2  0  0  1  2   -2  0  0  2  4
 40  2   5332.93420   59   5332.93425   0   1   1   3 .000000      0.00005    -25.00255      -0.000    2  0  0  1  2   -2  1  1  2  6
 41  1   5365.56470   59   5365.56471   0   1   1   3 .000000      0.00001    -25.86143      -0.000    2  0  0  1  2   -2  1  1  2  6
 42  2   5398.98930   59   5398.98905   0   1   1   3 .000000     -0.00025    -26.74083       0.001    2  0  0  1  2   -2  1  1  2  6
 43  1   5433.20750   59   5433.20712   0   1   1   3 .000000     -0.00038     26.18598      -0.001    2  0  0  1  2   -2  1  1  2  6
 44  2   5468.21940   59   5468.21879   0   1   1   3 .000000     -0.00061     25.32350      -0.002    2  0  0  1  2   -2  1  1  2  6
 45  1   5504.02470   59   5504.02391   0   1   1   3 .000000     -0.00079     24.44214      -0.003    2  0  0  1  2   -2  1  1  2  6
  1  2   3136.38840    7   3136.39075   0   1   1   2 .000000      0.00235    115.47316       0.002    2  1  1  0  1   -2  0  0  2  4
  2  1   3138.00090   10   3138.00319   0   1   1   2 .000000      0.00229    115.46470       0.002    2  1  1  0  1   -2  0  0  2  4
  3  2   3140.41960   13   3140.42185   0   1   1   2 .000000      0.00225     89.83417       0.003    2  1  1  0  1   -2  0  0  2  4
  4  1   3143.64440   14   3143.64671   0   1   1   2 .000000      0.00231     89.81831       0.003    2  1  1  0  1   -2  0  0  2  4
  5  2   3147.67540   15   3147.67776   0   1   1   2 .000000      0.00236     89.79849       0.003    2  1  1  0  1   -2  0  0  2  4
  6  1   3152.51260   15   3152.51498   0   1   1   2 .000000      0.00238     89.77472       0.003    2  1  1  0  1   -2  0  0  2  4
  7  2   3158.15600   15   3158.15835   0   1   1   2 .000000      0.00235     89.74698       0.003    2  1  1  0  1   -2  0  0  2  4
  8  1   3164.60550   15   3164.60785   0   1   1   2 .000000      0.00235     89.71528       0.003    2  1  1  0  1   -2  0  0  2  4
  9  2   3171.86100   15   3171.86345   0   1   1   2 .000000      0.00245     89.67962       0.003    2  1  1  0  1   -2  0  0  2  4
 10  1   3179.92270   15   3179.92512   0   1   1   2 .000000      0.00242     89.64000       0.003    2  1  1  0  1   -2  0  0  2  4
 11  2   3188.79040   15   3188.79283   0   1   1   2 .000000      0.00243     89.59643       0.003    2  1  1  0  1   -2  0  0  2  4
 12  1   3198.46410   15   3198.46653   0   1   1   2 .000000      0.00243     89.54890       0.003    2  1  1  0  1   -2  0  0  2  4
 13  2   3208.94370   15   3208.94618   0   1   1   2 .000000      0.00248     89.49743       0.003    2  1  1  0  1   -2  0  0  2  4
 14  1   3220.22930   15   3220.23175   0   1   1   2 .000000      0.00245     89.44200       0.003    2  1  1  0  1   -2  0  0  2  4
 15  2   3232.32070   15   3232.32318   0   1   1   2 .000000      0.00248     89.38263       0.003    2  1  1  0  1   -2  0  0  2  4
 16  1   3245.21790   15   3245.22043   0   1   1   2 .000000      0.00253     89.31931       0.003    2  1  1  0  1   -2  0  0  2  4
 17  2   3258.92090   15   3258.92343   0   1   1   2 .000000      0.00253     89.25204       0.003    2  1  1  0  1   -2  0  0  2  4
 18  1   3273.42960   15   3273.43213   0   1   1   2 .000000      0.00253     89.18084       0.003    2  1  1  0  1   -2  0  0  2  4
 19  2   3288.74400   15   3288.74647   0   1   1   2 .000000      0.00247     89.10571       0.003    2  1  1  0  1   -2  0  0  2  4
 20  1   3304.86380   15   3304.86638   0   1   1   2 .000000      0.00258     89.02664       0.003    2  1  1  0  1   -2  0  0  2  4
 21  2   3321.78920   15   3321.79179   0   1   1   2 .000000      0.00259     88.94364       0.003    2  1  1  0  1   -2  0  0  2  4
 22  1   3339.52010   15   3339.52264   0   1   1   2 .000000      0.00254     88.85671       0.003    2  1  1  0  1   -2  0  0  2  4
 23  2   3358.05630   15   3358.05885   0   1   1   2 .000000      0.00255     88.76586       0.003    2  1  1  0  1   -2  0  0  2  4
 24  1   3377.39780   15   3377.40034   0   1   1   2 .000000      0.00254     88.67110       0.003    2  1  1  0  1   -2  0  0  2  4
 25  2   3397.54450   15   3397.54702   0   1   1   2 .000000      0.00252     88.57243       0.003    2  1  1  0  1   -2  0  0  2  4
 26  1   3418.49620   15   3418.49882   0   1   1   2 .000000      0.00262     88.46985       0.003    2  1  1  0  1   -2  0  0  2  4
 27  2   3440.25310   15   3440.25565   0   1   1   2 .000000      0.00255     88.36336       0.003    2  1  1  0  1   -2  0  0  2  4
 28  1   3462.81480   15   3462.81741   0   1   1   2 .000000      0.00261     88.25298       0.003    2  1  1  0  1   -2  0  0  2  4
 29  2   3486.18140   15   3486.18400   0   1   1   2 .000000      0.00260     88.13872       0.003    2  1  1  0  1   -2  0  0  2  4
 30  1   3510.35280   15   3510.35534   0   1   1   2 .000000      0.00254     88.02056       0.003    2  1  1  0  1   -2  0  0  2  4
 31  2   3535.32870   15   3535.33132   0   1   1   2 .000000      0.00262     87.89853       0.003    2  1  1  0  1   -2  0  0  2  4
 32  1   3561.10920   15   3561.11184   0   1   1   2 .000000      0.00264     87.77264       0.003    2  1  1  0  1   -2  0  0  2  4
 33  2   3587.69410   15   3587.69678   0   1   1   2 .000000      0.00268     87.64288       0.003    2  1  1  0  1   -2  0  0  2  4
 34  1   3615.08340   15   3615.08604   0   1   1   2 .000000      0.00264     87.50927       0.003    2  1  1  0  1   -2  0  0  2  4
 35  2   3643.27680   15   3643.27951   0   1   1   2 .000000      0.00271     87.37181       0.003    2  1  1  0  1   -2  0  0  2  4
 36  1   3672.27430   15   3672.27705   0   1   1   2 .000000      0.00275     87.23051       0.003    2  1  1  0  1   -2  0  0  2  4
 37  2   3702.07580   15   3702.07857   0   1   1   2 .000000      0.00277     87.08540       0.003    2  1  1  0  1   -2  0  0  2  4
 38  1   3732.68110   15   3732.68392   0   2   2   2 .000000      0.00282     86.93646       0.003    2  1  1  0  1   -2  1  1  2  6
 39  2   3764.09000   15   3764.09299   0   2   2   2 .000000      0.00299     86.78372       0.003    2  1  1  0  1   -2  1  1  2  6
 40  1   3796.30260   15   3796.30565   0   2   2   2 .000000      0.00305     86.62719       0.004    2  1  1  0  1   -2  1  1  2  6
 41  2   3829.31850   15   3829.32175   0   2   2   2 .000000      0.00325     86.46687       0.004    2  1  1  0  1   -2  1  1  2  6
 42  1   3863.13780   15   3863.14118   0   2   2   2 .000000      0.00338     86.30280       0.004    2  1  1  0  1   -2  1  1  2  6
 43  2   3897.76020   15   3897.76378   0   2   2   2 .000000      0.00358     86.13496       0.004    2  1  1  0  1   -2  1  1  2  6
 44  1   3933.18550   15   3933.18941   0   2   2   2 .000000      0.00391     85.96338       0.005    2  1  1  0  1   -2  1  1  2  6
 45  2   3969.41370   15   3969.41793   0   2   2   2 .000000      0.00423     85.78807       0.005    2  1  1  0  1   -2  1  1  2  6
 46  1   4006.44460   15   4006.44920   0   2   2   2 .000000      0.00460     85.60906       0.005    2  1  1  0  1   -2  1  1  2  6
 47  2   4044.27810   15   4044.28305   0   2   2   2 .000000      0.00495     85.42636       0.006    2  1  1  0  1   -2  1  1  2  6
 48  1   4082.91390   15   4082.91935   0   2   2   2 .000000      0.00545     85.23998       0.006    2  1  1  0  1   -2  1  1  2  6
  1  1   3136.38630   14   3136.38867   0   1   1   2 .000000      0.00237    115.47409       0.002    2  1  1  0  2   -2  0  0  2  4
  2  2   3137.99460   17   3137.99691   0   1   1   2 .000000      0.00231    115.46744       0.002    2  1  1  0  2   -2  0  0  2  4
  3  1   3140.40690   20   3140.40926   0   1   1   2 .000000      0.00236     89.82156       0.003    2  1  1  0  2   -2  0  0  2  4
  4  2   3143.62330   21   3143.62572   0   1   1   2 .000000      0.00242     89.79730       0.003    2  1  1  0  2   -2  0  0  2  4
  5  1   3147.64390   22   3147.64625   0   1   1   2 .000000      0.00235     89.76698       0.003    2  1  1  0  2   -2  0  0  2  4
  6  2   3152.46850   22   3152.47086   0   1   1   2 .000000      0.00236     89.73058       0.003    2  1  1  0  2   -2  0  0  2  4
  7  1   3158.09720   22   3158.09951   0   1   1   2 .000000      0.00231     89.68812       0.003    2  1  1  0  2   -2  0  0  2  4
  8  2   3164.52980   22   3164.53218   0   1   1   2 .000000      0.00238     89.63959       0.003    2  1  1  0  2   -2  0  0  2  4
  9  1   3171.76650   22   3171.76884   0   1   1   2 .000000      0.00234     89.58499       0.003    2  1  1  0  2   -2  0  0  2  4
 10  2   3179.80710   22   3179.80946   0   1   1   2 .000000      0.00236     89.52433       0.003    2  1  1  0  2   -2  0  0  2  4
 11  1   3188.65160   22   3188.65400   0   1   1   2 .000000      0.00240     89.45759       0.003    2  1  1  0  2   -2  0  0  2  4
 12  2   3198.30000   22   3198.30242   0   1   1   2 .000000      0.00242     89.38478       0.003    2  1  1  0  2   -2  0  0  2  4
 13  1   3208.75230   22   3208.75467   0   1   1   2 .000000      0.00237     89.30591       0.003    2  1  1  0  2   -2  0  0  2  4
 14  2   3220.00830   22   3220.01071   0   1   1   2 .000000      0.00241     89.22095       0.003    2  1  1  0  2   -2  0  0  2  4
 15  1   3232.06800   22   3232.07049   0   1   1   2 .000000      0.00249     89.12993       0.003    2  1  1  0  2   -2  0  0  2  4
 16  2   3244.93150   22   3244.93395   0   1   1   2 .000000      0.00245     89.03283       0.003    2  1  1  0  2   -2  0  0  2  4
 17  1   3258.59860   22   3258.60103   0   1   1   2 .000000      0.00243     88.92966       0.003    2  1  1  0  2   -2  0  0  2  4
 18  2   3273.06930   22   3273.07167   0   1   1   2 .000000      0.00237     88.82041       0.003    2  1  1  0  2   -2  0  0  2  4
 19  1   3288.34340   22   3288.34581   0   1   1   2 .000000      0.00241     88.70508       0.003    2  1  1  0  2   -2  0  0  2  4
 20  2   3304.42090   22   3304.42337   0   1   1   2 .000000      0.00247     88.58368       0.003    2  1  1  0  2   -2  0  0  2  4
 21  1   3321.30180   22   3321.30428   0   0   0   2 .000000      0.00248     88.45620       0.003    2  1  1  0  2   -2 -1 -1  2  6
 22  2   3338.98600   22   3338.98847   0   0   0   2 .000000      0.00247     88.32264       0.003    2  1  1  0  2   -2 -1 -1  2  6
 23  1   3357.47340   22   3357.47585   0   0   0   2 .000000      0.00245     88.18300       0.003    2  1  1  0  2   -2 -1 -1  2  6
 24  2   3376.76380   22   3376.76634   0   0   0   2 .000000      0.00254     88.03728       0.003    2  1  1  0  2   -2 -1 -1  2  6
 25  1   3396.85730   22   3396.85985   0   0   0   2 .000000      0.00255     87.88548       0.003    2  1  1  0  2   -2 -1 -1  2  6
 26  2   3417.75370   22   3417.75630   0   0   0   2 .000000      0.00260     87.72760       0.003    2  1  1  0  2   -2 -1 -1  2  6
 27  1   3439.45290   22   3439.45557   0   0   0   2 .000000      0.00267     87.56364       0.003    2  1  1  0  2   -2 -1 -1  2  6
 28  2   3461.95490   22   3461.95759   0   0   0   2 .000000      0.00269     87.39360       0.003    2  1  1  0  2   -2 -1 -1  2  6
 29  1   3485.25950   22   3485.26224   0   0   0   2 .000000      0.00274     87.21748       0.003    2  1  1  0  2   -2 -1 -1  2  6
 30  2   3509.36680   22   3509.36941   0   0   0   2 .000000      0.00261     87.03529       0.003    2  1  1  0  2   -2 -1 -1  2  6
 31  1   3534.27630   22   3534.27901   0   0   0   2 .000000      0.00271     86.84702       0.003    2  1  1  0  2   -2 -1 -1  2  6
 32  2   3559.98820   22   3559.99091   0   0   0   2 .000000      0.00271     86.65265       0.003    2  1  1  0  2   -2 -1 -1  2  6
 33  1   3586.50230   22   3586.50500   0   0   0   2 .000000      0.00270     86.45225       0.003    2  1  1  0  2   -2 -1 -1  2  6
 34  2   3613.81840   22   3613.82116   0   0   0   2 .000000      0.00276     86.24574       0.003    2  1  1  0  2   -2 -1 -1  2  6
 35  1   3641.93650   22   3641.93927   0   0   0   2 .000000      0.00277     86.03319       0.003    2  1  1  0  2   -2 -1 -1  2  6
 36  2   3670.85620   22   3670.85920   0   0   0   2 .000000      0.00300     85.81453       0.003    2  1  1  0  2   -2 -1 -1  2  6
 37  1   3700.57790   22   3700.58081   0   0   0   2 .000000      0.00291     85.58984       0.003    2  1  1  0  2   -2 -1 -1  2  6
 38  2   3731.10100   22   3731.10399   0   0   0   2 .000000      0.00299     85.35911       0.003    2  1  1  0  2   -2 -1 -1  2  6
 39  1   3762.42550   22   3762.42857   0   0   0   2 .000000      0.00307     85.12230       0.004    2  1  1  0  2   -2 -1 -1  2  6
 40  2   3794.55130   22   3794.55443   0   0   0   2 .000000      0.00313     84.87945       0.004    2  1  1  0  2   -2 -1 -1  2  6
 41  1   3827.47820   22   3827.48142   0   0   0   2 .000000      0.00322     84.63054       0.004    2  1  1  0  2   -2 -1 -1  2  6
 42  2   3861.20620   22   3861.20940   0   0   0   2 .000000      0.00320     84.37560       0.004    2  1  1  0  2   -2 -1 -1  2  6
 43  1   3895.73490   22   3895.73820   0   0   0   2 .000000      0.00330     84.11463       0.004    2  1  1  0  2   -2 -1 -1  2  6
 44  2   3931.06430   22   3931.06768   0   0   0   2 .000000      0.00338     83.84762       0.004    2  1  1  0  2   -2 -1 -1  2  6
 45  1   3967.19420   22   3967.19767   0   0   0   2 .000000      0.00347     83.57460       0.004    2  1  1  0  2   -2 -1 -1  2  6
 46  2   4004.12450   22   4004.12803   0   0   0   2 .000000      0.00353     83.29558       0.004    2  1  1  0  2   -2 -1 -1  2  6
 47  1   4041.85490   22   4041.85857   0   0   0   2 .000000      0.00367     83.01056       0.004    2  1  1  0  2   -2 -1 -1  2  6
 48  2   4080.38540   22   4080.38913   0   0   0   2 .000000      0.00373     82.71953       0.005    2  1  1  0  2   -2 -1 -1  2  6
 49  1   4119.71560   22   4119.71954   0   0   0   2 .000000      0.00394     82.42252       0.005    2  1  1  0  2   -2 -1 -1  2  6
  0  2   3712.12850   12   3712.13639   0   4   0   1 .000000      0.00789    -83.31660      -0.009    2  2  0  0  2   -2  2  0  1  5
  1  1   3712.93320   19   3712.94106   0   4   0   1 .000000      0.00786    -83.31322      -0.009    2  2  0  0  2   -2  2  0  1  5
  2  2   3714.54260   25   3714.55038   0   4   0   1 .000000      0.00778    -21.68149      -0.036    2  2  0  0  2   -2  2  0  1  5
  3  1   3716.95650   28   3716.96436   0   4   0   1 .000000      0.00786    -21.68691      -0.036    2  2  0  0  2   -2  2  0  1  5
  4  2   3720.17520   31   3720.18297   0   4   0   1 .000000      0.00777    -21.69414      -0.036    2  2  0  0  2   -2  2  0  1  5
  5  1   3724.19840   32   3724.20619   0   4   0   1 .000000      0.00779    -21.70319      -0.036    2  2  0  0  2   -2  2  0  1  5
  6  2   3729.02610   33   3729.03400   0   4   0   1 .000000      0.00790    -21.71407      -0.036    2  2  0  0  2   -2  2  0  1  5
  7  1   3734.65850   33   3734.66636   0   4   0   1 .000000      0.00786    -21.72681      -0.036    2  2  0  0  2   -2  2  0  1  5
  8  2   3741.09540   33   3741.10325   0   4   0   1 .000000      0.00785    -21.74140      -0.036    2  2  0  0  2   -2  2  0  1  5
  9  1   3748.33680   33   3748.34462   0   4   0   1 .000000      0.00782    -21.75788      -0.036    2  2  0  0  2   -2  2  0  1  5
 10  2   3756.38260   33   3756.39042   0   4   0   1 .000000      0.00782    -21.77624      -0.036    2  2  0  0  2   -2  2  0  1  5
 11  1   3765.23280   33   3765.24061   0   4   0   1 .000000      0.00781    -21.79654      -0.036    2  2  0  0  2   -2  2  0  1  5
 12  2   3774.88730   33   3774.89513   0   4   0   1 .000000      0.00783    -21.81875      -0.036    2  2  0  0  2   -2  2  0  1  5
 13  1   3785.34610   33   3785.35389   0   4   0   1 .000000      0.00779    -21.84298      -0.036    2  2  0  0  2   -2  2  0  1  5
 14  2   3796.60910   33   3796.61686   0   4   0   1 .000000      0.00776    -21.86918      -0.036    2  2  0  0  2   -2  2  0  1  5
 15  1   3808.67620   33   3808.68397   0   4   0   1 .000000      0.00777    -21.89741      -0.035    2  2  0  0  2   -2  2  0  1  5
 16  2   3821.54740   33   3821.55512   0   4   0   1 .000000      0.00772    -21.92769      -0.035    2  2  0  0  2   -2  2  0  1  5
 17  1   3835.22240   33   3835.23024   0   4   0   1 .000000      0.00784    -21.96007      -0.036    2  2  0  0  2   -2  2  0  1  5
 18  2   3849.70150   33   3849.70924   0   5   1   1 .000000      0.00774    -21.99457      -0.035    2  2  0  0  2   -2  3  1  1  7
 19  1   3864.98420   33   3864.99203   0   5   1   1 .000000      0.00783    -22.03123      -0.036    2  2  0  0  2   -2  3  1  1  7
 20  2   3881.07070   33   3881.07852   0   5   1   1 .000000      0.00782    -22.07009      -0.035    2  2  0  0  2   -2  3  1  1  7
 21  1   3897.96080   33   3897.96861   0   5   1   1 .000000      0.00781    -22.11118      -0.035    2  2  0  0  2   -2  3  1  1  7
 22  2   3915.65440   33   3915.66216   0   3   1   1 .000000      0.00776    -22.15459      -0.035    2  2  0  0  2   -2  1  1  1  5
 23  1   3934.15140   33   3934.15918   0   3   1   1 .000000      0.00778    -22.20015      -0.035    2  2  0  0  2   -2  1  1  1  5
 24  2   3953.45150   33   3953.45925   0   3   1   1 .000000      0.00775    -22.24850      -0.035    2  2  0  0  2   -2  1  1  1  5
 25  1   3973.55490   33   3973.56266   0   3   1   1 .000000      0.00776    -22.29887      -0.035    2  2  0  0  2   -2  1  1  1  5
 26  2   3994.46120   33   3994.46901   0   4   2   1 .000000      0.00781    -22.35184      -0.035    2  2  0  0  2   -2  2  2  1  7
 27  1   4016.17050   33   4016.17824   0   4   2   1 .000000      0.00774    -22.40731      -0.035    2  2  0  0  2   -2  2  2  1  7
 28  2   4038.68250   33   4038.69022   0   4   2   1 .000000      0.00772    -22.46536      -0.034    2  2  0  0  2   -2  2  2  1  7
 29  1   4061.99700   33   4062.00481   0   4   2   1 .000000      0.00781    -22.52601      -0.035    2  2  0  0  2   -2  2  2  1  7
 30  2   4086.11410   33   4086.12186   0   4   2   1 .000000      0.00776    -22.58934      -0.034    2  2  0  0  2   -2  2  2  1  7
 31  1   4111.03340   33   4111.04122   0   4   2   1 .000000      0.00782    -22.65539      -0.035    2  2  0  0  2   -2  2  2  1  7
 32  2   4136.75500   33   4136.76275   0   4   2   1 .000000      0.00775    -22.72421      -0.034    2  2  0  0  2   -2  2  2  1  7
 33  1   4163.27850   33   4163.28627   0   4   2   1 .000000      0.00777    -22.79587      -0.034    2  2  0  0  2   -2  2  2  1  7
 34  2   4190.60390   33   4190.61163   0   4   2   1 .000000      0.00773    -22.87041      -0.034    2  2  0  0  2   -2  2  2  1  7
 35  1   4218.73090   33   4218.73865   0   5   3   1 .000000      0.00775    -22.94790      -0.034    2  2  0  0  2   -2  3  3  1  9
 36  2   4247.65940   33   4247.66718   0   5   3   1 .000000      0.00778    -23.02838      -0.034    2  2  0  0  2   -2  3  3  1  9
 37  1   4277.38940   33   4277.39702   0   5   3   1 .000000      0.00762    -23.11193      -0.033    2  2  0  0  2   -2  3  3  1  9
 38  2   4307.92040   33   4307.92801   0   5   3   1 .000000      0.00761    -23.19859      -0.033    2  2  0  0  2   -2  3  3  1  9
 39  1   4339.25240   33   4339.25995   0   5   3   1 .000000      0.00755    -23.28843      -0.032    2  2  0  0  2   -2  3  3  1  9
 40  2   4371.38510   33   4371.39266   0   5   3   1 .000000      0.00756    -23.38149      -0.032    2  2  0  0  2   -2  3  3  1  9
 41  1   4404.31840   33   4404.32593   0   5   3   1 .000000      0.00753    -23.47785      -0.032    2  2  0  0  2   -2  3  3  1  9
 42  2   4438.05210   33   4438.05958   0   5   3   1 .000000      0.00748    -23.57756      -0.032    2  2  0  0  2   -2  3  3  1  9
 43  1   4472.58600   33   4472.59340   0   5   3   1 .000000      0.00740    -23.68068      -0.031    2  2  0  0  2   -2  3  3  1  9
 44  2   4507.91990   33   4507.92718   0   5   3   1 .000000      0.00728    -23.78726      -0.031    2  2  0  0  2   -2  3  3  1  9
 45  1   4544.05350   33   4544.06071   0   5   3   1 .000000      0.00721    -23.89736      -0.030    2  2  0  0  2   -2  3  3  1  9
 46  2   4580.98680   33   4580.99379   0   5   3   1 .000000      0.00699    -24.01103      -0.029    2  2  0  0  2   -2  3  3  1  9
 47  1   4618.71930   33   4618.72618   0   6   4   1 .000000      0.00688    -24.12834      -0.029    2  2  0  0  2   -2  4  4  1 11
  0  2   3795.45090   13   3795.45300   1   0   0   2 .000000      0.00210     83.31660       0.003    3  0  0  0  2   -2  0  0  2  4
  1  1   3796.25220   20   3796.25428   1   0   0   2 .000000      0.00208     83.31322       0.002    3  0  0  0  2   -2  0  0  2  4
  2  2   3797.85470   27   3797.85683   1   0   0   2 .000000      0.00213     61.62496       0.003    3  0  0  0  2   -2  0  0  2  4
  3  1   3800.25860   30   3800.26067   1   0   0   2 .000000      0.00207     61.60940       0.003    3  0  0  0  2   -2  0  0  2  4
  4  2   3803.46370   33   3803.46576   1   0   0   2 .000000      0.00206     61.58866       0.003    3  0  0  0  2   -2  0  0  2  4
  5  1   3807.47000   34   3807.47211   1   0   0   2 .000000      0.00211     61.56273       0.003    3  0  0  0  2   -2  0  0  2  4
  6  2   3812.27750   35   3812.27969   1   0   0   2 .000000      0.00219     61.53162       0.004    3  0  0  0  2   -2  0  0  2  4
  7  1   3817.88630   35   3817.88849   1   0   0   2 .000000      0.00219     61.49532       0.004    3  0  0  0  2   -2  0  0  2  4
  8  2   3824.29640   35   3824.29849   1   0   0   2 .000000      0.00209     61.45384       0.003    3  0  0  0  2   -2  0  0  2  4
  9  1   3831.50760   35   3831.50967   1   0   0   2 .000000      0.00207     61.40717       0.003    3  0  0  0  2   -2  0  0  2  4
 10  2   3839.51990   35   3839.52199   1   0   0   2 .000000      0.00209     61.35533       0.003    3  0  0  0  2   -2  0  0  2  4
 11  1   3848.33330   35   3848.33544   1   0   0   2 .000000      0.00214     61.29830       0.003    3  0  0  0  2   -2  0  0  2  4
 12  2   3857.94790   35   3857.94998   1   0   0   2 .000000      0.00208     61.23610       0.003    3  0  0  0  2   -2  0  0  2  4
 13  1   3868.36340   35   3868.36556   1   0   0   2 .000000      0.00216     61.16869       0.004    3  0  0  0  2   -2  0  0  2  4
 14  2   3879.58010   35   3879.58216   1   0   0   2 .000000      0.00206     61.09612       0.003    3  0  0  0  2   -2  0  0  2  4
 15  1   3891.59760   35   3891.59974   1   0   0   2 .000000      0.00214     61.01837       0.004    3  0  0  0  2   -2  0  0  2  4
 16  2   3904.41620   35   3904.41825   1   0   0   2 .000000      0.00205     60.93544       0.003    3  0  0  0  2   -2  0  0  2  4
 17  1   3918.03550   35   3918.03764   1   0   0   2 .000000      0.00214     60.84734       0.004    3  0  0  0  2   -2  0  0  2  4
 18  2   3932.45580   35   3932.45787   1   0   0   2 .000000      0.00207     60.75406       0.003    3  0  0  0  2   -2  0  0  2  4
 19  1   3947.67680   35   3947.67889   1   0   0   2 .000000      0.00209     60.65562       0.003    3  0  0  0  2   -2  0  0  2  4
 20  2   3963.69850   35   3963.70063   1   0   0   2 .000000      0.00213     60.55201       0.004    3  0  0  0  2   -2  0  0  2  4
 21  1   3980.52090   35   3980.52305   1   0   0   2 .000000      0.00215     60.44326       0.004    3  0  0  0  2   -2  0  0  2  4
 22  2   3998.14390   35   3998.14607   1   0   0   2 .000000      0.00217     60.32931       0.004    3  0  0  0  2   -2  0  0  2  4
 23  1   4016.56750   35   4016.56967   1   0   0   2 .000000      0.00217     60.21034       0.004    3  0  0  0  2   -2  0  0  2  4
 24  2   4035.79150   35   4035.79370   1   0   0   2 .000000      0.00220     60.08594       0.004    3  0  0  0  2   -2  0  0  2  4
 25  1   4055.81600   35   4055.81819   1   0   0   2 .000000      0.00219     59.95667       0.004    3  0  0  0  2   -2  0  0  2  4
 26  2   4076.64080   35   4076.64302   1   0   0   2 .000000      0.00222     59.82218       0.004    3  0  0  0  2   -2  0  0  2  4
 27  1   4098.26580   35   4098.26812   1   0   0   2 .000000      0.00232     59.68256       0.004    3  0  0  0  2   -2  0  0  2  4
 28  2   4120.69110   35   4120.69342   1   0   0   2 .000000      0.00232     59.53784       0.004    3  0  0  0  2   -2  0  0  2  4
 29  1   4143.91650   35   4143.91883   1   0   0   2 .000000      0.00233     59.38801       0.004    3  0  0  0  2   -2  0  0  2  4
 30  2   4167.94200   35   4167.94429   1   0   0   2 .000000      0.00229     59.23309       0.004    3  0  0  0  2   -2  0  0  2  4
 31  1   4192.76740   35   4192.76970   1   0   0   2 .000000      0.00230     59.07309       0.004    3  0  0  0  2   -2  0  0  2  4
 32  2   4218.39260   35   4218.39499   1   0   0   2 .000000      0.00239     58.90803       0.004    3  0  0  0  2   -2  0  0  2  4
 33  1   4244.81760   35   4244.82005   1   0   0   2 .000000      0.00245     58.73792       0.004    3  0  0  0  2   -2  0  0  2  4
 34  2   4272.04240   35   4272.04481   1   0   0   2 .000000      0.00241     58.56278       0.004    3  0  0  0  2   -2  0  0  2  4
 35  1   4300.06670   35   4300.06918   1   0   0   2 .000000      0.00248     58.38263       0.004    3  0  0  0  2   -2  0  0  2  4
 36  2   4328.89060   35   4328.89305   1   0   0   2 .000000      0.00245     58.19749       0.004    3  0  0  0  2   -2  0  0  2  4
 37  1   4358.51390   35   4358.51633   1   0   0   2 .000000      0.00243     58.00738       0.004    3  0  0  0  2   -2  0  0  2  4
 38  2   4388.93640   35   4388.93892   1   0   0   2 .000000      0.00252     57.81232       0.004    3  0  0  0  2   -2  0  0  2  4
 39  1   4420.15830   35   4420.16072   1   0   0   2 .000000      0.00242     57.61235       0.004    3  0  0  0  2   -2  0  0  2  4
 40  2   4452.17910   35   4452.18164   1   1   1   2 .000000      0.00254     57.40750       0.004    3  0  0  0  2   -2  1  1  2  6
 41  1   4484.99900   35   4485.00156   1   1   1   2 .000000      0.00256     57.19778       0.004    3  0  0  0  2   -2  1  1  2  6
 42  2   4518.61780   35   4518.62038   1   1   1   2 .000000      0.00258     56.98324       0.005    3  0  0  0  2   -2  1  1  2  6
 43  1   4553.03540   35   4553.03799   1   1   1   2 .000000      0.00259     56.76392       0.005    3  0  0  0  2   -2  1  1  2  6
 44  2   4588.25170   35   4588.25429   1   1   1   2 .000000      0.00259     56.53985       0.005    3  0  0  0  2   -2  1  1  2  6
 45  1   4624.26660   35   4624.26915   1   1   1   2 .000000      0.00255     56.31108       0.005    3  0  0  0  2   -2  1  1  2  6
 46  2   4661.07990   35   4661.08247   1   1   1   2 .000000      0.00257     56.07765       0.005    3  0  0  0  2   -2  1  1  2  6
 47  1   4698.69150   35   4698.69413   1   1   1   2 .000000      0.00263     55.83961       0.005    3  0  0  0  2   -2  1  1  2  6
 48  2   4737.10130   35   4737.10403   1   1   1   2 .000000      0.00273     55.59702       0.005    3  0  0  0  2   -2  1  1  2  6
 49  1   4776.30930   35   4776.31203   1   1   1   2 .000000      0.00273     55.34989       0.005    3  0  0  0  2   -2  1  1  2  6
