# Supplementary material for: A 0.002 cm−1-Accurate PES for 14N216O
Source: Molecules. 2026 May 23;31(11):1793. doi: 10.3390/molecules31111793 (PMC13257640; doi:10.3390/molecules31111793)
Supplement: Supplementary file 1 [file molecules-31-01793-s001.zip › Supp.files/reference.and.statistics/get_rms_statistics/minor.isotopologues/546/fort.1903.s11.546.D2n.RITZ_full]

  J  isym   E_RITZ   #root     E_D2n                           diff(D2n-RITZ)  E_next  diff/E_next(%) v1v2l2v3-RITZ ief                           S(296K)
  1  1      0.80971    1      0.80971   0   0   0   0 .000000      0.00000   -585.31525      -0.000    0  0  0  0  2    0  0  0  0  0      0.01  2.41E-28
  2  2      2.42914    1      2.42914   0   0   0   0 .000000     -0.00000   -585.31597       0.000    0  0  0  0  2    0  0  0  0  0      0.03  1.92E-27
  3  1      4.85821    1      4.85826   0   0   0   0 .000000      0.00005   -585.31705      -0.000    0  0  0  0  2    0  0  0  0  0      0.06  6.41E-27
  4  2      8.09704    1      8.09708   0   0   0   0 .000000      0.00004   -585.31849      -0.000    0  0  0  0  2    0  0  0  0  0      0.10  1.50E-26
  5  1     12.14557    1     12.14557   0   0   0   0 .000000      0.00000   -585.32029      -0.000    0  0  0  0  2    0  0  0  0  0      0.15  2.88E-26
  6  2     17.00372    1     17.00372   0   0   0   0 .000000     -0.00000   -585.32244       0.000    0  0  0  0  2    0  0  0  0  0      0.20  4.87E-26
  7  1     22.67157    1     22.67149   0   0   0   0 .000000     -0.00008   -585.32496       0.000    0  0  0  0  2    0  0  0  0  0      0.27  7.54E-26
  8  2     29.14888    1     29.14888   0   0   0   0 .000000     -0.00000   -585.32783       0.000    0  0  0  0  2    0  0  0  0  0      0.35  1.09E-25
  9  1     36.43594    1     36.43583   0   0   0   0 .000000     -0.00011   -585.33106       0.000    0  0  0  0  2    0  0  0  0  0      0.44  1.51E-25
 10  2     44.53237    1     44.53232   0   0   0   0 .000000     -0.00005   -585.33465       0.000    0  0  0  0  2    0  0  0  0  0      0.53  1.99E-25
 11  1     53.43848    1     53.43831   0   0   0   0 .000000     -0.00017   -585.33860       0.000    0  0  0  0  2    0  0  0  0  0      0.64  2.54E-25
 12  2     63.15385    1     63.15375   0   0   0   0 .000000     -0.00010   -585.34290       0.000    0  0  0  0  2    0  0  0  0  0      0.75  3.16E-25
 13  1     73.67874    1     73.67861   0   0   0   0 .000000     -0.00013   -585.34756       0.000    0  0  0  0  2    0  0  0  0  0      0.88  3.83E-25
 14  2     85.01294    1     85.01281   0   0   0   0 .000000     -0.00013   -585.35257       0.000    0  0  0  0  2    0  0  0  0  0      1.01  4.54E-25
 15  1     97.15647    1     97.15633   0   0   0   0 .000000     -0.00014   -585.35794       0.000    0  0  0  0  2    0  0  0  0  0      1.16  5.27E-25
 16  2    110.10922    1    110.10908   0   0   0   0 .000000     -0.00014   -585.36366       0.000    0  0  0  0  2    0  0  0  0  0      1.31  6.03E-25
 17  1    123.87115    1    123.87101   0   0   0   0 .000000     -0.00014   -585.36974       0.000    0  0  0  0  2    0  0  0  0  0      1.47  6.78E-25
 18  2    138.44220    1    138.44206   0   0   0   0 .000000     -0.00014   -585.37616       0.000    0  0  0  0  2    0  0  0  0  0      1.64  7.52E-25
 19  1    153.82229    1    153.82215   0   0   0   0 .000000     -0.00014   -585.38294       0.000    0  0  0  0  2    0  0  0  0  0      1.82  8.23E-25
 20  2    170.01134    1    170.01120   0   0   0   0 .000000     -0.00014   -585.39007       0.000    0  0  0  0  2    0  0  0  0  0      2.01  8.90E-25
 21  1    187.00929    1    187.00915   0   0   0   0 .000000     -0.00014   -585.39755       0.000    0  0  0  0  2    0  0  0  0  0      2.21  9.52E-25
 22  2    204.81604    1    204.81590   0   0   0   0 .000000     -0.00014   -585.40537       0.000    0  0  0  0  2    0  0  0  0  0      2.42  1.01E-24
 23  1    223.43152    1    223.43138   0   0   0   0 .000000     -0.00014   -585.41355       0.000    0  0  0  0  2    0  0  0  0  0      2.63  1.05E-24
 24  2    242.85565    1    242.85548   0   0   0   0 .000000     -0.00017   -585.42207       0.000    0  0  0  0  2    0  0  0  0  0      2.86  1.09E-24
 25  1    263.08830    1    263.08812   0   0   0   0 .000000     -0.00018   -585.43093       0.000    0  0  0  0  2    0  0  0  0  0      3.09  1.12E-24
 26  2    284.12938    1    284.12920   0   0   0   0 .000000     -0.00018   -585.44014       0.000    0  0  0  0  2    0  0  0  0  0      3.33  1.15E-24
 27  1    305.97879    1    305.97862   0   0   0   0 .000000     -0.00017   -585.44969       0.000    0  0  0  0  2    0  0  0  0  0      3.58  1.16E-24
 28  2    328.63644    1    328.63626   0   0   0   0 .000000     -0.00018   -585.45958       0.000    0  0  0  0  2    0  0  0  0  0      3.84  1.16E-24
 29  1    352.10225    1    352.10202   0   0   0   0 .000000     -0.00023   -585.46981       0.000    0  0  0  0  2    0  0  0  0  0      4.10  1.15E-24
 30  2    376.37599    1    376.37580   0   0   0   0 .000000     -0.00019   -585.48037       0.000    0  0  0  0  2    0  0  0  0  0      4.38  1.14E-24
 31  1    401.45764    1    401.45745   0   0   0   0 .000000     -0.00019   -585.49128       0.000    0  0  0  0  2    0  0  0  0  0      4.66  1.12E-24
 32  2    427.34700    1    427.34688   0   0   0   0 .000000     -0.00012   -585.50252       0.000    0  0  0  0  2    0  0  0  0  0      4.95  1.09E-24
 33  1    454.04418    1    454.04394   0   0   0   0 .000000     -0.00024   -585.51409       0.000    0  0  0  0  2    0  0  0  0  0      5.24  1.05E-24
 34  2    481.54874    1    481.54852   0   0   0   0 .000000     -0.00022   -585.52599       0.000    0  0  0  0  2    0  0  0  0  0      5.55  1.01E-24
 35  1    509.86076    1    509.86048   0   0   0   0 .000000     -0.00028   -585.53823       0.000    0  0  0  0  2    0  0  0  0  0      5.86  9.64E-25
 36  2    538.97992    1    538.97967   0   0   0   0 .000000     -0.00025   -585.55079       0.000    0  0  0  0  2    0  0  0  0  0      6.18  9.14E-25
 37  1    568.90622    1    568.90597   0   0   0   0 .000000     -0.00025   -585.56368       0.000    0  0  0  0  2    0  0  0  0  0      6.51  8.62E-25
 38  2    599.63946    1    599.63921   0   0   0   0 .000000     -0.00025   -585.57690       0.000    0  0  0  0  2    0  0  0  0  0      6.84  8.07E-25
 39  1    631.17955    1    631.17927   0   0   0   0 .000000     -0.00028   -585.59043       0.000    0  0  0  0  2    0  0  0  0  0      7.18  7.52E-25
 40  2    663.52629    1    663.52597   0   0   0   0 .000000     -0.00032   -585.60429       0.000    0  0  0  0  2    0  0  0  0  0      7.53  6.96E-25
 41  1    696.67950    1    696.67917   0   0   0   0 .000000     -0.00033   -585.61847       0.000    0  0  0  0  2    0  0  0  0  0      7.88  6.41E-25
 42  2    730.63906    1    730.63870   0   0   0   0 .000000     -0.00036   -585.63296       0.000    0  0  0  0  2    0  0  0  0  0      8.24  5.86E-25
 43  1    765.40478    1    765.40439   0   0   0   0 .000000     -0.00039   -585.64777       0.000    0  0  0  0  2    0  0  0  0  0      8.60  5.34E-25
 44  2    800.97648    1    800.97609   0   0   0   0 .000000     -0.00039   -585.66289       0.000    0  0  0  0  2    0  0  0  0  0      8.98  4.83E-25
 45  1    837.35400    1    837.35361   0   0   0   0 .000000     -0.00039   -585.67832       0.000    0  0  0  0  2    0  0  0  0  0      9.35  4.35E-25
 46  2    874.53718    1    874.53679   0   0   0   0 .000000     -0.00039   -585.69406       0.000    0  0  0  0  2    0  0  0  0  0      9.74  3.90E-25
 47  1    912.52582    1    912.52543   0   0   0   0 .000000     -0.00039   -585.71010       0.000    0  0  0  0  2    0  0  0  0  0     10.13  3.47E-25
 48  2    951.31981    1    951.31935   0   0   0   0 .000000     -0.00046   -585.72645       0.000    0  0  0  0  2    0  0  0  0  0     10.52  3.08E-25
 49  1    990.91879    1    990.91837   0   0   0   0 .000000     -0.00042   -585.74310       0.000    0  0  0  0  2    0  0  0  0  0     10.92  2.71E-25
 50  2   1031.32287    1   1031.32229   0   0   0   0 .000000     -0.00058   -585.76005       0.000    0  0  0  0  2    0  0  0  0  0     11.32  2.38E-25
 51  1   1072.53156    1   1072.53092   0   0   0   0 .000000     -0.00064   -585.77729       0.000    0  0  0  0  2    0  0  0  0  0     11.73  2.08E-25
 52  2   1114.54485    1   1114.54404   0   0   0   0 .000000     -0.00081   -585.79486       0.000    0  0  0  0  2    0  0  0  0  0     12.14  1.80E-25
 53  1   1157.36249    1   1157.36150   0   0   0   0 .000000     -0.00099   -585.81266       0.000    0  0  0  0  2    0  0  0  0  0     12.56  1.56E-25
 54  2   1200.98394    1   1200.98303   0   0   0   0 .000000     -0.00091   -585.83077       0.000    0  0  0  0  2    0  0  0  0  0     12.98  1.34E-25
 55  1   1245.40961    1   1245.40844   0   0   0   0 .000000     -0.00117   -585.84918       0.000    0  0  0  0  2    0  0  0  0  0     13.41  1.15E-25
 56  2   1290.63863    1   1290.63751   0   0   0   0 .000000     -0.00112   -585.86786       0.000    0  0  0  0  2    0  0  0  0  0     13.84  9.75E-26
 57  1   1336.67141    1   1336.67003   0   0   0   0 .000000     -0.00138   -585.88683       0.000    0  0  0  0  2    0  0  0  0  0     14.27  8.27E-26
 58  2   1383.50742    1   1383.50577   0   0   0   0 .000000     -0.00165   -585.90607       0.000    0  0  0  0  2    0  0  0  0  0     14.71  6.97E-26
 59  1   1431.14608    1   1431.14451   0   0   0   0 .000000     -0.00157   -585.92558       0.000    0  0  0  0  2    0  0  0  0  0     15.15  5.85E-26
 60  2   1479.58775    1   1479.58600   0   0   0   0 .000000     -0.00175   -585.94537       0.000    0  0  0  0  2    0  0  0  0  0     15.59  4.89E-26
 61  1   1528.83191    1   1528.83002   0   0   0   0 .000000     -0.00189   -585.96543       0.000    0  0  0  0  2    0  0  0  0  0     16.03  4.06E-26
 62  2   1578.87830    1   1578.87632   0   0   0   0 .000000     -0.00198   -585.98575       0.000    0  0  0  0  2    0  0  0  0  0     16.48  3.36E-26
 63  1   1629.72687    1   1629.72467   0   0   0   0 .000000     -0.00220   -586.00633       0.000    0  0  0  0  2    0  0  0  0  0     16.93  2.77E-26
 64  2   1681.37641    1   1681.37481   0   0   0   0 .000000     -0.00160   -586.02718       0.000    0  0  0  0  2    0  0  0  0  0     17.38  2.27E-26
 65  1   1733.82863    1   1733.82649   0   0   0   0 .000000     -0.00214   -586.04827       0.000    0  0  0  0  2    0  0  0  0  0     17.83  1.85E-26
 66  2   1787.08136    1   1787.07946   0   0   0   0 .000000     -0.00190   -586.06962       0.000    0  0  0  0  2    0  0  0  0  0     18.28  1.51E-26
 67  1   1841.13537    1   1841.13345   0   0   0   0 .000000     -0.00192   -586.09122       0.000    0  0  0  0  2    0  0  0  0  0     18.74  1.22E-26
 68  2   1895.99051    1   1895.98820   0   0   0   0 .000000     -0.00231   -586.11307       0.000    0  0  0  0  2    0  0  0  0  0     19.19  9.82E-27
 69  1   1951.64582    1   1951.64346   0   0   0   0 .000000     -0.00236   -586.13516       0.000    0  0  0  0  2    0  0  0  0  0     19.65  7.87E-27
 70  2   2008.10212    1   2008.09893   0   0   0   0 .000000     -0.00319   -586.15749       0.001    0  0  0  0  2    0  0  0  0  0     20.10  6.28E-27
 71  1   2065.35713    1   2065.35435   0   0   0   0 .000000     -0.00278   -586.18005       0.000    0  0  0  0  2    0  0  0  0  0     20.56  4.99E-27
 72  2   2123.41323    1   2123.40945   0   0   0   0 .000000     -0.00378   -586.20284       0.001    0  0  0  0  2    0  0  0  0  0     21.01  3.95E-27
 73  1   2182.26644    1   2182.26393   0   0   0   0 .000000     -0.00251   -586.22586       0.000    0  0  0  0  2    0  0  0  0  0     21.47  3.11E-27
 74  2   2241.92143    1   2241.91750   0   0   0   0 .000000     -0.00393   -586.24911       0.001    0  0  0  0  2    0  0  0  0  0     21.92  2.44E-27
 75  1   2302.37296    1   2302.36989   0   0   0   0 .000000     -0.00307   -586.27258       0.001    0  0  0  0  2    0  0  0  0  0     22.37  1.90E-27
 76  2   2363.62517    1   2363.62079   0   0   0   0 .000000     -0.00438   -586.29626       0.001    0  0  0  0  2    0  0  0  0  0     22.83  1.48E-27
 77  1   2425.67515    1   2425.66990   0   0   0   0 .000000     -0.00525   -586.32016       0.001    0  0  0  0  2    0  0  0  0  0     23.28  1.14E-27
 78  2   2488.52148    1   2488.51692   0   0   0   0 .000000     -0.00456   -586.34427       0.001    0  0  0  0  2    0  0  0  0  0     23.72  8.82E-28
 79  1   2552.17076    1   2552.16154   0   0   0   0 .000000     -0.00922   -586.36858       0.002    0  0  0  0  2    0  0  0  0  0     24.17  6.76E-28
 80  2   2616.61063    1   2616.60346   0   0   0   0 .000000     -0.00717   -586.39310       0.001    0  0  0  0  2    0  0  0  0  0     24.61  5.17E-28
 81  1   2681.85656    1   2681.84236   0   0   0   0 .000000     -0.01420   -586.41781       0.002    0  0  0  0  2    0  0  0  0  0     25.06  3.93E-28
  0  2   2201.60524    4   2201.60614   0   0   0   0 .000000      0.00090   -103.56976      -0.001    0  0  0  1  2    0  0  0 -1  1   2201.61  3.69E-22
  1  1   2202.40830    7   2202.40913   0   0   0   0 .000000      0.00083   -103.57949      -0.001    0  0  0  1  2    0  0  0 -1  1   2201.61  7.32E-22
  2  2   2204.01423    8   2204.01511   0   0   0   0 .000000      0.00088   -103.59894      -0.001    0  0  0  1  2    0  0  0 -1  1   2201.61  1.08E-21
  3  1   2206.42323    9   2206.42407   0   0   0   0 .000000      0.00084   -103.62810      -0.001    0  0  0  1  2    0  0  0 -1  1   2201.62  1.42E-21
  4  2   2209.63515    9   2209.63600   0   0   0   0 .000000      0.00085   -103.66697      -0.001    0  0  0  1  2    0  0  0 -1  1   2201.64  1.74E-21
  5  1   2213.65003    9   2213.65089   0   0   0   0 .000000      0.00086   -103.71552      -0.001    0  0  0  1  2    0  0  0 -1  1   2201.65  2.04E-21
  6  2   2218.46790    9   2218.46871   0   0   0   0 .000000      0.00081   -103.77373      -0.001    0  0  0  1  2    0  0  0 -1  1   2201.67  2.32E-21
  7  1   2224.08858    9   2224.08943   0   0   0   0 .000000      0.00085   -103.84159      -0.001    0  0  0  1  2    0  0  0 -1  1   2201.69  2.57E-21
  8  2   2230.51231    9   2230.51305   0   0   0   0 .000000      0.00074   -103.91907      -0.001    0  0  0  1  2    0  0  0 -1  1   2201.71  2.79E-21
  9  1   2237.73870    9   2237.73951   0   0   0   0 .000000      0.00081   -104.00611      -0.001    0  0  0  1  2    0  0  0 -1  1   2201.74  2.98E-21
 10  2   2245.76807    9   2245.76879   0   0   0   0 .000000      0.00072   -104.10272      -0.001    0  0  0  1  2    0  0  0 -1  1   2201.77  3.13E-21
 11  1   2254.60008    9   2254.60085   0   0   0   0 .000000      0.00077   -104.20882      -0.001    0  0  0  1  2    0  0  0 -1  1   2201.80  3.29E-21
 12  2   2264.23493    9   2264.23564   0   0   0   0 .000000      0.00071   -104.32439      -0.001    0  0  0  1  2    0  0  0 -1  1   2201.83  3.43E-21
 13  1   2274.67235    9   2274.67312   0   0   0   0 .000000      0.00077   -104.44937      -0.001    0  0  0  1  2    0  0  0 -1  1   2201.87  3.55E-21
 14  2   2285.91249    9   2285.91323   0   0   0   0 .000000      0.00074   -104.58371      -0.001    0  0  0  1  2    0  0  0 -1  1   2201.91  3.63E-21
 15  1   2297.95517    9   2297.95593   0   0   0   0 .000000      0.00076   -104.72737      -0.001    0  0  0  1  2    0  0  0 -1  1   2201.96  3.68E-21
 16  2   2310.80039    9   2310.80115   0   0   0   0 .000000      0.00076   -104.88027      -0.001    0  0  0  1  2    0  0  0 -1  1   2202.00  3.70E-21
 17  1   2324.44810    9   2324.44883   0   0   0   0 .000000      0.00073   -105.04236      -0.001    0  0  0  1  2    0  0  0 -1  1   2202.05  3.70E-21
 18  2   2338.89813    9   2338.89890   0   0   0   0 .000000      0.00077   -105.21357      -0.001    0  0  0  1  2    0  0  0 -1  1   2202.10  3.66E-21
 19  1   2354.15051    9   2354.15130   0   0   0   0 .000000      0.00079   -105.39384      -0.001    0  0  0  1  2    0  0  0 -1  1   2202.15  3.60E-21
 20  2   2370.20511    9   2370.20594   0   0   0   0 .000000      0.00083   -105.58309      -0.001    0  0  0  1  2    0  0  0 -1  1   2202.21  3.52E-21
 21  1   2387.06194    9   2387.06276   0   0   0   0 .000000      0.00082   -105.78127      -0.001    0  0  0  1  2    0  0  0 -1  1   2202.26  3.41E-21
 22  2   2404.72084    9   2404.72167   0   0   0   0 .000000      0.00083   -105.98822      -0.001    0  0  0  1  2    0  0  0 -1  1   2202.32  3.29E-21
 23  1   2423.18175    9   2423.18257   0   0   0   0 .000000      0.00082   -106.20414      -0.001    0  0  0  1  2    0  0  0 -1  1   2202.38  3.16E-21
 24  2   2442.44456    9   2442.44539   0   0   0   0 .000000      0.00083   -106.42822      -0.001    0  0  0  1  2    0  0  0 -1  1   2202.44  3.01E-21
 25  1   2462.50918    9   2462.51003   0   0   0   0 .000000      0.00085   -106.66136      -0.001    0  0  0  1  2    0  0  0 -1  1   2202.51  2.85E-21
 26  2   2483.37553    9   2483.37639   0   0   0   0 .000000      0.00086   -106.90283      -0.001    0  0  0  1  2    0  0  0 -1  1   2202.58  2.69E-21
 27  1   2505.04349    9   2505.04436   0   0   0   0 .000000      0.00087   -107.15271      -0.001    0  0  0  1  2    0  0  0 -1  1   2202.64  2.52E-21
 28  2   2527.51295    9   2527.51385   0   0   0   0 .000000      0.00090   -107.41089      -0.001    0  0  0  1  2    0  0  0 -1  1   2202.71  2.35E-21
 29  1   2550.78383    9   2550.78474   0   0   0   0 .000000      0.00091   -107.67730      -0.001    0  0  0  1  2    0  0  0 -1  1   2202.78  2.18E-21
 30  2   2574.85596    9   2574.85693   0   0   0   0 .000000      0.00097   -107.95182      -0.001    0  0  0  1  2    0  0  0 -1  1   2202.86  2.01E-21
 31  1   2599.72926    9   2599.73028   0   0   0   0 .000000      0.00102   -108.23438      -0.001    0  0  0  1  2    0  0  0 -1  1   2202.93  1.85E-21
 32  2   2625.40373    9   2625.40469   0   0   0   0 .000000      0.00096   -108.52487      -0.001    0  0  0  1  2    0  0  0 -1  1   2203.00  1.69E-21
 33  1   2651.87893    9   2651.88002   0   0   0   0 .000000      0.00109   -108.82319      -0.001    0  0  0  1  2    0  0  0 -1  1   2203.08  1.54E-21
 34  2   2679.15513    9   2679.15614   0   0   0   0 .000000      0.00101   -109.12925      -0.001    0  0  0  1  2    0  0  0 -1  1   2203.16  1.39E-21
 35  1   2707.23190    9   2707.23294   0   0   0   0 .000000      0.00104   -109.44296      -0.001    0  0  0  1  2    0  0  0 -1  1   2203.23  1.25E-21
 36  2   2736.10922    9   2736.11025   0   0   0   0 .000000      0.00103   -109.76421      -0.001    0  0  0  1  2    0  0  0 -1  1   2203.31  1.12E-21
 37  1   2765.78687    9   2765.78795   0   0   0   0 .000000      0.00108   -110.09291      -0.001    0  0  0  1  2    0  0  0 -1  1   2203.39  1.00E-21
 38  2   2796.26481    9   2796.26590   0   0   0   0 .000000      0.00109   -110.42897      -0.001    0  0  0  1  2    0  0  0 -1  1   2203.46  8.89E-22
 39  1   2827.54285    9   2827.54393   0   0   0   0 .000000      0.00108   -110.77229      -0.001    0  0  0  1  2    0  0  0 -1  1   2203.54  7.86E-22
 40  2   2859.62084    9   2859.62190   0   0   0   0 .000000      0.00106   -111.12278      -0.001    0  0  0  1  2    0  0  0 -1  1   2203.62  6.91E-22
 41  1   2892.49857    9   2892.49966   0   0   0   0 .000000      0.00109   -111.48035      -0.001    0  0  0  1  2    0  0  0 -1  1   2203.70  6.05E-22
 42  2   2926.17589    9   2926.17704   0   0   0   0 .000000      0.00115   -111.84492      -0.001    0  0  0  1  2    0  0  0 -1  1   2203.78  5.28E-22
 43  1   2960.65277    9   2960.65387   0   0   0   0 .000000      0.00110   -112.21639      -0.001    0  0  0  1  2    0  0  0 -1  1   2203.85  4.58E-22
 44  2   2995.92884    9   2995.92999   0   0   0   0 .000000      0.00115   -112.59468      -0.001    0  0  0  1  2    0  0  0 -1  1   2203.93  3.96E-22
 45  1   3032.00406    9   3032.00523   0   0   0   0 .000000      0.00117   -112.97972      -0.001    0  0  0  1  2    0  0  0 -1  1   2204.00  3.41E-22
 46  2   3068.87813    9   3068.87941   0   0   0   0 .000000      0.00128   -113.37142      -0.001    0  0  0  1  2    0  0  0 -1  1   2204.08  2.92E-22
 47  1   3106.55099    9   3106.55235   0   0   0   0 .000000      0.00136   -113.76970      -0.001    0  0  0  1  2    0  0  0 -1  1   2204.15  2.49E-22
 48  2   3145.02258    9   3145.02387   0   0   0   0 .000000      0.00129   -114.17450      -0.001    0  0  0  1  2    0  0  0 -1  1   2204.22  2.11E-22
 49  1   3184.29251    9   3184.29377   0   0   0   0 .000000      0.00126   -114.58575      -0.001    0  0  0  1  2    0  0  0 -1  1   2204.29  1.79E-22
 50  2   3224.36046    9   3224.36187   0   0   0   0 .000000      0.00141   -115.00337      -0.001    0  0  0  1  2    0  0  0 -1  1   2204.36  1.50E-22
 51  1   3265.22670    9   3265.22797   0   0   0   0 .000000      0.00127   -115.42731      -0.001    0  0  0  1  2    0  0  0 -1  1   2204.43  1.26E-22
 52  2   3306.89074    9   3306.89185   0   0   0   0 .000000      0.00111   -115.85751      -0.001    0  0  0  1  2    0  0  0 -1  1   2204.49  1.05E-22
 53  1   3349.35287    9   3349.35336   0   0   0   0 .000000      0.00049   -116.29388      -0.000    0  0  0  1  2    0  0  0 -1  1   2204.55  8.73E-23
 54  2   3392.61139    9   3392.61225   0   0   0   0 .000000      0.00086   -116.73640      -0.001    0  0  0  1  2    0  0  0 -1  1   2204.61  7.22E-23
 55  1   3436.66724    9   3436.66831   0   0   0   0 .000000      0.00107   -117.18501      -0.001    0  0  0  1  2    0  0  0 -1  1   2204.67  5.95E-23
 56  2   3481.52036    9   3481.52134   0   0   0   0 .000000      0.00098   -117.63966      -0.001    0  0  0  1  2    0  0  0 -1  1   2204.72  4.88E-23
 57  1   3527.17032    9   3527.17110   0   0   0   0 .000000      0.00078   -118.10030      -0.001    0  0  0  1  2    0  0  0 -1  1   2204.77  3.99E-23
 58  2   3573.61665    9   3573.61739   0   0   0   0 .000000      0.00074   -118.56690      -0.001    0  0  0  1  2    0  0  0 -1  1   2204.82  3.24E-23
 59  1   3620.85939    9   3620.85997   0   0   0   0 .000000      0.00058   -119.03939      -0.000    0  0  0  1  2    0  0  0 -1  1   2204.86  2.63E-23
 60  2   3668.89815    9   3668.89860   0   0   0   0 .000000      0.00045   -119.51776      -0.000    0  0  0  1  2    0  0  0 -1  1   2204.90  2.12E-23
 61  1   3717.73261    9   3717.73307   0   0   0   0 .000000      0.00046   -120.00195      -0.000    0  0  0  1  2    0  0  0 -1  1   2204.93  1.70E-23
 62  2   3767.36296    9   3767.36312   0   0   0   0 .000000      0.00016   -120.49195      -0.000    0  0  0  1  2    0  0  0 -1  1   2204.96  1.36E-23
 63  1   3817.78783    9   3817.78851   0   0   0   0 .000000      0.00068   -120.98770      -0.001    0  0  0  1  2    0  0  0 -1  1   2204.99  1.08E-23
 64  2   3869.00880    9   3869.00900   0   0   0   0 .000000      0.00020   -121.48920      -0.000    0  0  0  1  2    0  0  0 -1  1   2205.01  8.60E-24
 65  1   3921.02372    9   3921.02434   0   0   0   0 .000000      0.00062   -121.99639      -0.001    0  0  0  1  2    0  0  0 -1  1   2205.02  6.79E-24
 66  2   3973.83354    9   3973.83427   0   0   0   0 .000000      0.00073   -122.50926      -0.001    0  0  0  1  2    0  0  0 -1  1   2205.03  5.34E-24
 67  1   4027.43829    9   4027.43853   0   0   0   0 .000000      0.00024   -123.02777      -0.000    0  0  0  1  2    0  0  0 -1  1   2205.04  4.19E-24
 68  2   4081.83670    9   4081.83685   0   0   0   0 .000000      0.00015   -123.55191      -0.000    0  0  0  1  2    0  0  0 -1  1   2205.04  3.27E-24
 69  1   4137.02932    9   4137.02899   0   0   0   0 .000000     -0.00033   -124.08165       0.000    0  0  0  1  2    0  0  0 -1  1   2205.03  2.54E-24
 70  2   4193.01483    9   4193.01465   0   0   0   0 .000000     -0.00018   -124.61697       0.000    0  0  0  1  2    0  0  0 -1  1   2205.01  1.96E-24
 71  1   4249.79453    9   4249.79357   0   0   0   0 .000000     -0.00096   -125.15783       0.001    0  0  0  1  2    0  0  0 -1  1   2204.99  1.51E-24
 72  2   4307.36564    9   4307.36547   0   0   0   0 .000000     -0.00017   -125.70423       0.000    0  0  0  1  2    0  0  0 -1  1   2204.97  1.16E-24
 73  1   4365.73143    9   4365.73007   0   0   0   0 .000000     -0.00136   -126.25613       0.001    0  0  0  1  2    0  0  0 -1  1   2204.93  8.88E-25
 74  2   4424.88730    9   4424.88708   0   0   0   0 .000000     -0.00022   -126.81352       0.000    0  0  0  1  2    0  0  0 -1  1   2204.89  6.76E-25
  0  2   4373.60631   14   4373.60506   0   0   0   0 .000000     -0.00125    -78.51873       0.002    0  0  0  2  2    0  0  0 -2  2   4373.61  2.43E-25
  1  1   4374.40253   26   4374.40132   0   0   0   0 .000000     -0.00121    -31.24495       0.004    0  0  0  2  2    0  0  0 -2  2   4373.60  4.83E-25
  2  2   4375.99510   33   4375.99384   0   0   0   0 .000000     -0.00126    -31.25561       0.004    0  0  0  2  2    0  0  0 -2  2   4373.60  7.16E-25
  3  1   4378.38389   40   4378.38260   0   0   0   0 .000000     -0.00129    -31.27159       0.004    0  0  0  2  2    0  0  0 -2  2   4373.58  9.41E-25
  4  2   4381.56877   43   4381.56760   0   0   0   0 .000000     -0.00117    -31.29290       0.004    0  0  0  2  2    0  0  0 -2  2   4373.57  1.16E-24
  5  1   4385.54983   46   4385.54882   0   0   0   0 .000000     -0.00101    -31.31955       0.003    0  0  0  2  2    0  0  0 -2  2   4373.55  1.36E-24
  6  2   4390.32766   47   4390.32624   0   0   0   0 .000000     -0.00142    -31.35153       0.005    0  0  0  2  2    0  0  0 -2  2   4373.53  1.54E-24
  7  1   4395.90089   48   4395.89984   0   0   0   0 .000000     -0.00105    -31.38884       0.003    0  0  0  2  2    0  0  0 -2  2   4373.50  1.71E-24
  8  2   4402.27056   48   4402.26959   0   0   0   0 .000000     -0.00097    -31.43150       0.003    0  0  0  2  2    0  0  0 -2  2   4373.47  1.86E-24
  9  1   4409.43644   48   4409.43546   0   0   0   0 .000000     -0.00098    -31.47951       0.003    0  0  0  2  2    0  0  0 -2  2   4373.44  1.99E-24
 10  2   4417.39838   48   4417.39741   0   0   0   0 .000000     -0.00097    -31.53286       0.003    0  0  0  2  2    0  0  0 -2  2   4373.40  2.09E-24
 11  1   4426.15631   48   4426.15541   0   0   0   0 .000000     -0.00090    -31.59157       0.003    0  0  0  2  2    0  0  0 -2  2   4373.36  2.18E-24
 12  2   4435.71052   48   4435.70941   0   0   0   0 .000000     -0.00111    -31.65565       0.004    0  0  0  2  2    0  0  0 -2  2   4373.31  2.25E-24
 13  1   4446.06028   48   4446.05936   0   0   0   0 .000000     -0.00092    -31.72509       0.003    0  0  0  2  2    0  0  0 -2  2   4373.26  2.31E-24
 14  2   4457.20616   48   4457.20522   0   0   0   0 .000000     -0.00094    -31.79991       0.003    0  0  0  2  2    0  0  0 -2  2   4373.21  2.36E-24
 15  1   4469.14787   48   4469.14693   0   0   0   0 .000000     -0.00094    -31.88011       0.003    0  0  0  2  2    0  0  0 -2  2   4373.15  2.39E-24
 16  2   4481.88549   48   4481.88443   0   0   0   0 .000000     -0.00106    -31.96570       0.003    0  0  0  2  2    0  0  0 -2  2   4373.09  2.40E-24
 17  1   4495.41858   48   4495.41766   0   0   0   0 .000000     -0.00092    -32.05669       0.003    0  0  0  2  2    0  0  0 -2  2   4373.02  2.40E-24
 18  2   4509.74750   48   4509.74655   0   0   0   0 .000000     -0.00095    -32.15309       0.003    0  0  0  2  2    0  0  0 -2  2   4372.95  2.37E-24
 19  1   4524.87193   48   4524.87103   0   0   0   0 .000000     -0.00090    -32.25491       0.003    0  0  0  2  2    0  0  0 -2  2   4372.87  2.33E-24
 20  2   4540.79254   48   4540.79103   0   0   0   0 .000000     -0.00151    -32.36216       0.005    0  0  0  2  2    0  0  0 -2  2   4372.79  2.28E-24
 21  1   4557.50739   48   4557.50647   0   0   0   0 .000000     -0.00092    -32.47485       0.003    0  0  0  2  2    0  0  0 -2  2   4372.71  2.21E-24
 22  2   4575.01810   48   4575.01727   0   0   0   0 .000000     -0.00083    -32.59299       0.003    0  0  0  2  2    0  0  0 -2  2   4372.62  2.13E-24
 23  1   4593.32422   48   4593.32334   0   0   0   0 .000000     -0.00088    -32.71660       0.003    0  0  0  2  2    0  0  0 -2  2   4372.52  2.04E-24
 24  2   4612.42562   48   4612.42459   0   0   0   0 .000000     -0.00103    -32.84569       0.003    0  0  0  2  2    0  0  0 -2  2   4372.43  1.95E-24
 25  1   4632.32185   48   4632.32093   0   0   0   0 .000000     -0.00092    -32.98026       0.003    0  0  0  2  2    0  0  0 -2  2   4372.32  1.85E-24
 26  2   4653.01323   48   4653.01226   0   0   0   0 .000000     -0.00097    -33.12035       0.003    0  0  0  2  2    0  0  0 -2  2   4372.21  1.74E-24
 27  1   4674.49948   48   4674.49848   0   0   0   0 .000000     -0.00100    -33.26595       0.003    0  0  0  2  2    0  0  0 -2  2   4372.10  1.63E-24
 28  2   4696.78047   48   4696.77948   0   0   0   0 .000000     -0.00099    -33.41710       0.003    0  0  0  2  2    0  0  0 -2  2   4371.98  1.52E-24
 29  1   4719.85587   48   4719.85516   0   0   0   0 .000000     -0.00071    -33.57379       0.002    0  0  0  2  2    0  0  0 -2  2   4371.86  1.41E-24
 30  2   4743.72628   48   4743.72540   0   0   0   0 .000000     -0.00088    -33.73606       0.003    0  0  0  2  2    0  0  0 -2  2   4371.73  1.30E-24
 31  1   4768.39116   48   4768.39008   0   0   0   0 .000000     -0.00108    -33.90391       0.003    0  0  0  2  2    0  0  0 -2  2   4371.59  1.20E-24
 32  2   4793.85010   48   4793.84909   0   0   0   0 .000000     -0.00101    -34.07738       0.003    0  0  0  2  2    0  0  0 -2  2   4371.45  1.09E-24
 33  1   4820.10344   48   4820.10229   0   0   0   0 .000000     -0.00115    -34.25647       0.003    0  0  0  2  2    0  0  0 -2  2   4371.30  9.94E-25
 34  2   4847.15069   48   4847.14957   0   0   0   0 .000000     -0.00112    -34.44120       0.003    0  0  0  2  2    0  0  0 -2  2   4371.15  8.99E-25
 35  1   4874.99172   48   4874.99078   0   0   0   0 .000000     -0.00094    -34.63161       0.003    0  0  0  2  2    0  0  0 -2  2   4370.99  8.10E-25
 36  2   4903.62687   48   4903.62579   0   0   0   0 .000000     -0.00108    -34.82769       0.003    0  0  0  2  2    0  0  0 -2  2   4370.83  7.26E-25
 37  1   4933.05564   48   4933.05446   0   0   0   0 .000000     -0.00118    -35.02951       0.003    0  0  0  2  2    0  0  0 -2  2   4370.66  6.48E-25
 38  2   4963.27754   48   4963.27664   0   0   0   0 .000000     -0.00090     34.98453      -0.003    0  0  0  2  2    0  0  0 -2  2   4370.48  5.76E-25
 39  1   4994.29372   48   4994.29219   0   0   0   0 .000000     -0.00153     34.53718      -0.004    0  0  0  2  2    0  0  0 -2  2   4370.29  5.09E-25
 40  2   5026.10181   48   5026.10095   0   0   0   0 .000000     -0.00086     34.07818      -0.003    0  0  0  2  2    0  0  0 -2  2   4370.10  4.48E-25
 41  1   5058.70364   48   5058.70277   0   0   0   0 .000000     -0.00087     33.60751      -0.003    0  0  0  2  2    0  0  0 -2  2   4369.90  3.93E-25
 42  2   5092.09818   48   5092.09749   0   0   0   0 .000000     -0.00069     33.12516      -0.002    0  0  0  2  2    0  0  0 -2  2   4369.70  3.42E-25
 43  1   5126.28602   48   5126.28494   0   0   0   0 .000000     -0.00108     32.63111      -0.003    0  0  0  2  2    0  0  0 -2  2   4369.49  2.97E-25
 44  2   5161.26597   48   5161.26496   0   0   0   0 .000000     -0.00101     32.12535      -0.003    0  0  0  2  2    0  0  0 -2  2   4369.27  2.57E-25
 45  1   5197.03807   48   5197.03737   0   0   0   0 .000000     -0.00070     31.60788      -0.002    0  0  0  2  2    0  0  0 -2  2   4369.04  2.21E-25
 46  2   5233.60425   48   5233.60200   0   0   0   0 .000000     -0.00225     31.07867      -0.007    0  0  0  2  2    0  0  0 -2  2   4368.80  1.90E-25
 47  1   5270.95958   48   5270.95867   0   0   0   0 .000000     -0.00091     30.53774      -0.003    0  0  0  2  2    0  0  0 -2  2   4368.56  1.62E-25
 48  2   5309.10756   48   5309.10720   0   0   0   0 .000000     -0.00036     29.98502      -0.001    0  0  0  2  2    0  0  0 -2  2   4368.31  1.38E-25
 49  1   5348.04825   48   5348.04739   0   0   0   0 .000000     -0.00086     29.42056      -0.003    0  0  0  2  2    0  0  0 -2  2   4368.05  1.16E-25
 50  2   5387.77971   48   5387.77905   0   0   0   0 .000000     -0.00066     28.84432      -0.002    0  0  0  2  2    0  0  0 -2  2   4367.78  9.80E-26
 51  1   5428.30284   48   5428.30200   0   0   0   0 .000000     -0.00084     28.25629      -0.003    0  0  0  2  2    0  0  0 -2  2   4367.50  8.22E-26
 52  2   5469.61682   48   5469.61602   0   0   0   0 .000000     -0.00080     27.65646      -0.003    0  0  0  2  2    0  0  0 -2  2   4367.22  6.86E-26
 53  1   5511.72162   48   5511.72094   0   0   0   0 .000000     -0.00068     27.04485      -0.003    0  0  0  2  2    0  0  0 -2  2   4366.92  5.71E-26
 54  2   5554.61779   48   5554.61652   0   0   0   0 .000000     -0.00127     26.42140      -0.005    0  0  0  2  2    0  0  0 -2  2   4366.62  4.73E-26
 55  1   5598.30318   48   5598.30256   0   0   0   0 .000000     -0.00062     25.78613      -0.002    0  0  0  2  2    0  0  0 -2  2   4366.30  3.90E-26
 56  2   5642.77978   48   5642.77884   0   0   0   0 .000000     -0.00094     25.13903      -0.004    0  0  0  2  2    0  0  0 -2  2   4365.98  3.20E-26
 57  1   5688.04725   48   5688.04515   0   0   0   0 .000000     -0.00210     24.48009      -0.009    0  0  0  2  2    0  0  0 -2  2   4365.65  2.62E-26
 58  2   5734.10179   48   5734.10127   0   0   0   0 .000000     -0.00052     23.80929      -0.002    0  0  0  2  2    0  0  0 -2  2   4365.30  2.13E-26
 59  1   5780.94780   48   5780.94696   0   0   0   0 .000000     -0.00084     23.12663      -0.004    0  0  0  2  2    0  0  0 -2  2   4364.95  1.73E-26
 60  2   5828.58287   48   5828.58201   0   0   0   0 .000000     -0.00086     22.43211      -0.004    0  0  0  2  2    0  0  0 -2  2   4364.58  1.40E-26
 61  1   5877.00726   48   5877.00616   0   0   0   0 .000000     -0.00110     21.72572      -0.005    0  0  0  2  2    0  0  0 -2  2   4364.21  1.12E-26
 62  2   5926.22090   48   5926.21919   0   0   0   0 .000000     -0.00171     21.00745      -0.008    0  0  0  2  2    0  0  0 -2  2   4363.82  8.99E-27
 63  1   5976.22166   48   5976.22085   0   0   0   0 .000000     -0.00081     20.27729      -0.004    0  0  0  2  2    0  0  0 -2  2   4363.42  7.17E-27
 64  2   6027.01216   48   6027.01089   0   0   0   0 .000000     -0.00127     19.53525      -0.006    0  0  0  2  2    0  0  0 -2  2   4363.01  5.70E-27
 65  1   6078.58979   48   6078.58908   0   0   0   0 .000000     -0.00071     18.78131      -0.004    0  0  0  2  2    0  0  0 -2  2   4362.59  4.51E-27
 66  2   6130.95609   48   6130.95514   0   0   0   0 .000000     -0.00095     18.01548      -0.005    0  0  0  2  2    0  0  0 -2  2   4362.16  3.55E-27
 67  1   6184.10882   48   6184.10883   0   0   0   0 .000000      0.00001     17.23776       0.000    0  0  0  2  2    0  0  0 -2  2   4361.71  2.79E-27
 68  2   6238.05115   48   6238.04988   0   0   0   0 .000000     -0.00127     16.44814      -0.008    0  0  0  2  2    0  0  0 -2  2   4361.25  2.18E-27
 69  1   6292.77947   48   6292.77803   0   0   0   0 .000000     -0.00144     15.64663      -0.009    0  0  0  2  2    0  0  0 -2  2   4360.78  1.70E-27
 70  2   6348.29308   48   6348.29300   0   0   0   0 .000000     -0.00008     14.83321      -0.001    0  0  0  2  2    0  0  0 -2  2   4360.29  1.31E-27
 71  1   6404.59718   48   6404.59453   0   0   0   0 .000000     -0.00265     14.00791      -0.019    0  0  0  2  2    0  0  0 -2  2   4359.80  1.01E-27
 72  2   6461.68309   48   6461.68233   0   0   0   0 .000000     -0.00076     13.17072      -0.006    0  0  0  2  2    0  0  0 -2  2   4359.28  7.80E-28
 73  1   6519.55823   48   6519.55613   0   0   0   0 .000000     -0.00210     12.32164      -0.017    0  0  0  2  2    0  0  0 -2  2   4358.76  5.97E-28
 74  2   6578.21645   48   6578.21563   0   0   0   0 .000000     -0.00082     11.46069      -0.007    0  0  0  2  2    0  0  0 -2  2   4358.22  4.55E-28
 77  1   6758.90812   48   6758.90550   0   0   0   0 .000000     -0.00262      8.80666      -0.030    0  0  0  2  2    0  0  0 -2  2   4356.51  1.97E-28
  0  2   6515.98680   35   6515.97873   0   0   0   0 .000000     -0.00807    -53.56574       0.015    0  0  0  3  2    0  0  0 -3  3   6515.99  6.55E-27
  1  1   6516.77635   65   6516.76825   0   0   0   0 .000000     -0.00810      8.85957      -0.091    0  0  0  3  2    0  0  0 -3  3   6515.98  1.30E-26
  2  2   6518.35534   87   6518.34729   0   0   0   0 .000000     -0.00805      8.84863      -0.091    0  0  0  3  2    0  0  0 -3  3   6515.96  1.93E-26
  3  1   6520.72388  106   6520.71584   0   0   0   0 .000000     -0.00804      8.83221      -0.091    0  0  0  3  2    0  0  0 -3  3   6515.92  2.53E-26
  4  2   6523.88164  119   6523.87389   0   0   0   0 .000000     -0.00775      8.81032      -0.088    0  0  0  3  2    0  0  0 -3  3   6515.88  3.11E-26
  5  1   6527.82981  130   6527.82143   0   0   0   0 .000000     -0.00838      8.78295      -0.095    0  0  0  3  2    0  0  0 -3  3   6515.83  3.64E-26
  6  2   6532.56604  137   6532.55843   0   0   0   0 .000000     -0.00761      8.75011      -0.087    0  0  0  3  2    0  0  0 -3  3   6515.77  4.14E-26
  7  1   6538.09271  142   6538.08486   0   0   0   0 .000000     -0.00785     -3.57083       0.220    0  0  0  3  2    0  0  0 -3  3   6515.69  4.59E-26
  8  2   6544.40827  145   6544.40071   0   0   0   0 .000000     -0.00756     -3.77022       0.200    0  0  0  3  2    0  0  0 -3  3   6515.61  4.98E-26
  9  1   6551.51367  147   6551.50595   0   0   0   0 .000000     -0.00772     -3.99453       0.193    0  0  0  3  2    0  0  0 -3  3   6515.51  5.33E-26
 10  2   6559.40830  148   6559.40053   0   0   0   0 .000000     -0.00777     -4.24376       0.183    0  0  0  3  2    0  0  0 -3  3   6515.41  5.61E-26
 11  1   6568.09194  149   6568.08441   0   0   0   0 .000000     -0.00753     -4.51789       0.167    0  0  0  3  2    0  0  0 -3  3   6515.29  5.85E-26
 12  2   6577.56525  149   6577.55756   0   0   0   0 .000000     -0.00769     -4.81694       0.160    0  0  0  3  2    0  0  0 -3  3   6515.17  6.04E-26
 13  1   6587.82743  149   6587.81993   0   0   0   0 .000000     -0.00750     -5.14090       0.146    0  0  0  3  2    0  0  0 -3  3   6515.03  6.24E-26
 14  2   6598.87914  149   6598.87147   0   0   0   0 .000000     -0.00767     -5.48976       0.140    0  0  0  3  2    0  0  0 -3  3   6514.88  6.38E-26
 15  1   6610.71965  149   6610.71212   0   0   0   0 .000000     -0.00753     -5.86352       0.128    0  0  0  3  2    0  0  0 -3  3   6514.72  6.46E-26
 16  2   6623.34935  149   6623.34182   0   0   0   0 .000000     -0.00753     -6.26218       0.120    0  0  0  3  2    0  0  0 -3  3   6514.55  6.49E-26
 17  1   6636.76806  149   6636.76052   0   0   0   0 .000000     -0.00754     -6.68573       0.113    0  0  0  3  2    0  0  0 -3  3   6514.37  6.48E-26
 18  2   6650.97566  149   6650.96814   0   0   0   0 .000000     -0.00752     -7.13416       0.105    0  0  0  3  2    0  0  0 -3  3   6514.18  6.41E-26
 19  1   6665.97238  149   6665.96462   0   0   0   0 .000000     -0.00776     -7.60748       0.102    0  0  0  3  2    0  0  0 -3  3   6513.97  6.30E-26
 20  2   6681.75766  149   6681.74987   0   0   0   0 .000000     -0.00779      7.71133      -0.101    0  0  0  3  2    0  0  0 -3  3   6513.76  6.15E-26
 21  1   6698.33142  149   6698.32383   0   0   0   0 .000000     -0.00759      7.59542      -0.100    0  0  0  3  2    0  0  0 -3  3   6513.53  5.97E-26
 22  2   6715.69396  149   6715.68641   0   0   0   0 .000000     -0.00755      7.47390      -0.101    0  0  0  3  2    0  0  0 -3  3   6513.29  5.75E-26
 23  1   6733.84508  149   6733.83753   0   0   0   0 .000000     -0.00755      7.34675      -0.103    0  0  0  3  2    0  0  0 -3  3   6513.05  5.51E-26
 24  2   6752.78478  149   6752.77709   0   0   0   0 .000000     -0.00769      7.21395      -0.107    0  0  0  3  2    0  0  0 -3  3   6512.78  5.25E-26
 25  1   6772.51244  149   6772.50501   0   0   0   0 .000000     -0.00743      7.07550      -0.105    0  0  0  3  2    0  0  0 -3  3   6512.51  4.97E-26
 26  2   6793.02853  149   6793.02118   0   0   0   0 .000000     -0.00735      6.93136      -0.106    0  0  0  3  2    0  0  0 -3  3   6512.23  4.69E-26
 27  1   6814.33280  149   6814.32550   0   0   0   0 .000000     -0.00730      6.78149      -0.108    0  0  0  3  2    0  0  0 -3  3   6511.93  4.39E-26
 28  2   6836.42496  149   6836.41787   0   0   0   0 .000000     -0.00709      6.62589      -0.107    0  0  0  3  2    0  0  0 -3  3   6511.62  4.09E-26
 29  1   6859.30552  149   6859.29818   0   0   0   0 .000000     -0.00734      6.46460      -0.114    0  0  0  3  2    0  0  0 -3  3   6511.31  3.79E-26
 30  2   6882.97355  149   6882.96632   0   0   0   0 .000000     -0.00723      6.29752      -0.115    0  0  0  3  2    0  0  0 -3  3   6510.97  3.50E-26
 31  1   6907.42937  149   6907.42217   0   0   0   0 .000000     -0.00720      6.12469      -0.118    0  0  0  3  2    0  0  0 -3  3   6510.63  3.21E-26
 32  2   6932.67261  149   6932.66560   0   0   0   0 .000000     -0.00701      5.94602      -0.118    0  0  0  3  2    0  0  0 -3  3   6510.27  2.93E-26
 33  1   6958.70334  149   6958.69650   0   0   0   0 .000000     -0.00684      5.76156      -0.119    0  0  0  3  2    0  0  0 -3  3   6509.90  2.67E-26
 34  2   6985.52123  149   6985.51474   0   0   0   0 .000000     -0.00649      5.57127      -0.117    0  0  0  3  2    0  0  0 -3  3   6509.52  2.41E-26
 35  1   7013.12655  149   7013.12018   0   0   0   0 .000000     -0.00637      5.37506      -0.119    0  0  0  3  2    0  0  0 -3  3   6509.13  2.17E-26
 36  2   7041.51906  149   7041.51268   0   0   0   0 .000000     -0.00638      5.17300      -0.123    0  0  0  3  2    0  0  0 -3  3   6508.72  1.95E-26
 37  1   7070.69870  149   7070.69212   0   0   0   0 .000000     -0.00658      4.96501      -0.133    0  0  0  3  2    0  0  0 -3  3   6508.30  1.73E-26
 38  2   7100.66579  149   7100.65834   0   0   0   0 .000000     -0.00745      4.75106      -0.157    0  0  0  3  2    0  0  0 -3  3   6507.87  1.54E-26
 39  1   7131.41717  149   7131.41120   0   0   0   0 .000000     -0.00597      4.53114      -0.132    0  0  0  3  2    0  0  0 -3  3   6507.42  1.36E-26
 40  2   7162.95687  149   7162.95054   0   0   0   0 .000000     -0.00633      4.30519      -0.147    0  0  0  3  2    0  0  0 -3  3   6506.96  1.20E-26
 41  1   7195.28475  149   7195.27622   0   0   0   0 .000000     -0.00853      4.07324      -0.209    0  0  0  3  2    0  0  0 -3  3   6506.48  1.05E-26
 42  2   7228.39651  149   7228.38807   0   0   0   0 .000000     -0.00844      3.83523      -0.220    0  0  0  3  2    0  0  0 -3  3   6506.00  9.12E-27
 43  1   7262.29613  149   7262.28593   0   0   0   0 .000000     -0.01020      3.59113      -0.284    0  0  0  3  2    0  0  0 -3  3   6505.50  7.92E-27
 44  2   7296.97940  149   7296.96964   0   0   0   0 .000000     -0.00976      3.34091      -0.292    0  0  0  3  2    0  0  0 -3  3   6504.98  6.84E-27
 45  1   7332.44954  149   7332.43904   0   0   0   0 .000000     -0.01050      3.08455      -0.341    0  0  0  3  2    0  0  0 -3  3   6504.45  5.88E-27
 46  2   7368.70261  149   7368.69394   0   0   0   0 .000000     -0.00867      2.82202      -0.307    0  0  0  3  2    0  0  0 -3  3   6503.90  5.03E-27
 47  1   7405.74381  149   7405.73420   0   0   0   0 .000000     -0.00961      2.55331      -0.377    0  0  0  3  2    0  0  0 -3  3   6503.34  4.29E-27
 48  2   7443.56687  149   7443.55962   0   0   0   0 .000000     -0.00725      2.27837      -0.318    0  0  0  3  2    0  0  0 -3  3   6502.77  3.64E-27
 49  1   7482.17704  149   7482.17006   0   0   0   0 .000000     -0.00698      1.99727      -0.349    0  0  0  3  2    0  0  0 -3  3   6502.18  3.08E-27
 50  2   7521.57230  149   7521.56537   0   0   0   0 .000000     -0.00693      1.71002      -0.405    0  0  0  3  2    0  0  0 -3  3   6501.57  2.59E-27
 51  1   7561.75504  149   7561.74542   0   0   0   0 .000000     -0.00962      1.41674      -0.679    0  0  0  3  2    0  0  0 -3  3   6500.96  2.17E-27
 52  2   7602.71900  149   7602.71018   0   0   0   0 .000000     -0.00882      1.11767      -0.789    0  0  0  3  2    0  0  0 -3  3   6500.32  1.80E-27
 53  1   7644.46679  149   7644.45991   0   0   0   0 .000000     -0.00688      0.81373      -0.845    0  0  0  3  2    0  0  0 -3  3   6499.67  1.49E-27
 54  2   7687.00361  149   7686.99587   0   0   0   0 .000000     -0.00774      0.50780      -1.524    0  0  0  3  2    0  0  0 -3  3   6499.00  1.22E-27
 57  1   7819.28042  148   7819.27174   0   0   0   0 .000000     -0.00868     -0.51703       1.679    0  0  0  3  2    0  0  0 -3  3   6496.88  6.70E-28
 58  2   7864.95008  148   7864.94141   0   0   0   0 .000000     -0.00867     -0.84961       1.021    0  0  0  3  2    0  0  0 -3  3   6496.15  5.53E-28
 59  1   7911.40275  148   7911.39157   0   0   0   0 .000000     -0.01118     -1.19376       0.937    0  0  0  3  2    0  0  0 -3  3   6495.40  4.49E-28
 60  2   7958.63291  148   7958.62354   0   0   0   0 .000000     -0.00937     -1.54644       0.606    0  0  0  3  2    0  0  0 -3  3   6494.63  3.63E-28
 61  1   8006.64730  148   8006.63752   0   0   0   0 .000000     -0.00978     -1.90682       0.513    0  0  0  3  2    0  0  0 -3  3   6493.85  2.92E-28
 62  2   8055.44287  148   8055.43346   0   0   0   0 .000000     -0.00941      2.07324      -0.454    0  0  0  3  2    0  0  0 -3  3   6493.04  2.33E-28
 63  1   8105.01941  148   8105.01118   0   0   0   0 .000000     -0.00823      0.60523      -1.360    0  0  0  3  2    0  0  0 -3  3   6492.22  1.86E-28
 64  2   8155.38063  147   8155.37048   0   0   0   0 .000000     -0.01015     -0.88549       1.146    0  0  0  3  2    0  0  0 -3  3   6491.38  1.48E-28
 65  1   8206.51936  147   8206.51115   0   0   0   0 .000000     -0.00821      1.84375      -0.445    0  0  0  3  2    0  0  0 -3  3   6490.52  1.17E-28
 66  2   8258.44437  146   8258.43293   0   0   0   0 .000000     -0.01144     -0.19248       5.941    0  0  0  3  2    0  0  0 -3  3   6489.64  9.17E-29
 67  1   8311.14551  146   8311.13560   0   0   0   0 .000000     -0.00991     -2.25880       0.439    0  0  0  3  2    0  0  0 -3  3   6488.75  7.18E-29
 68  2   8364.62782  146   8364.61888   0   0   0   0 .000000     -0.00894     -4.35516       0.205    0  0  0  3  2    0  0  0 -3  3   6487.83  5.60E-29
 69  1   8418.89312  146   8418.88252   0   0   0   0 .000000     -0.01060     -5.05602       0.210    0  0  0  3  2    0  0  0 -3  3   6486.89  4.35E-29
 70  2   8473.93513  146   8473.92625   0   0   0   0 .000000     -0.00888     -5.48348       0.162    0  0  0  3  2    0  0  0 -3  3   6485.94  3.37E-29
 71  1   8529.76023  146   8529.74982   0   0   0   0 .000000     -0.01041     -5.91868       0.176    0  0  0  3  2    0  0  0 -3  3   6484.96  2.60E-29
 72  2   8586.36944  146   8586.35292   0   0   0   0 .000000     -0.01652     -6.36172       0.260    0  0  0  3  2    0  0  0 -3  3   6483.97  1.99E-29
 74  2   8701.90696  146   8701.89667   0   0   0   0 .000000     -0.01029     -7.27170       0.141    0  0  0  3  2    0  0  0 -3  3   6481.91  1.16E-29
 75  1   8760.84617  146   8760.83674   0   0   0   0 .000000     -0.00943     -7.73883       0.122    0  0  0  3  2    0  0  0 -3  3   6480.85  8.79E-30
 76  2   8820.56715  146   8820.55522   0   0   0   0 .000000     -0.01193     -8.21419       0.145    0  0  0  3  2    0  0  0 -3  3   6479.77  6.64E-30
  2  2   8631.03302  176   8631.00629   0   0   0   0 .000000     -0.02673     -2.82209       0.947    0  0  0  4  2    0  0  0 -4  4   8628.63  9.98E-28
  3  1   8633.38161  217   8633.35473   0   0   0   0 .000000     -0.02688      2.87736      -0.934    0  0  0  4  2    0  0  0 -4  4   8628.58  1.31E-27
  4  2   8636.51303  250   8636.48598   0   0   0   0 .000000     -0.02705      2.81515      -0.961    0  0  0  4  2    0  0  0 -4  4   8628.51  1.60E-27
  5  1   8640.42705  277   8640.40000   0   0   0   0 .000000     -0.02705      2.73743      -0.988    0  0  0  4  2    0  0  0 -4  4   8628.43  1.88E-27
  6  2   8645.12479  298   8645.09679   0   0   0   0 .000000     -0.02800      2.64421      -1.059    0  0  0  4  2    0  0  0 -4  4   8628.32  2.13E-27
  7  1   8650.60322  315   8650.57631   0   0   0   0 .000000     -0.02691      2.53551      -1.061    0  0  0  4  2    0  0  0 -4  4   8628.20  2.36E-27
  8  2   8656.86585  328   8656.83854   0   0   0   0 .000000     -0.02731      2.41132      -1.132    0  0  0  4  2    0  0  0 -4  4   8628.07  2.56E-27
  9  1   8663.91013  337   8663.88345   0   0   0   0 .000000     -0.02668      2.27177      -1.174    0  0  0  4  2    0  0  0 -4  4   8627.91  2.74E-27
 10  2   8671.73732  344   8671.71100   0   0   0   0 .000000     -0.02632      2.11685      -1.243    0  0  0  4  2    0  0  0 -4  4   8627.74  2.88E-27
 11  1   8680.34820  348   8680.32115   0   0   0   0 .000000     -0.02705      1.94647      -1.390    0  0  0  4  2    0  0  0 -4  4   8627.55  3.03E-27
 12  2   8689.74060  351   8689.71386   0   0   0   0 .000000     -0.02674      1.76094      -1.519    0  0  0  4  2    0  0  0 -4  4   8627.34  3.17E-27
 13  1   8699.91611  352   8699.88907   0   0   0   0 .000000     -0.02704      1.56005      -1.733    0  0  0  4  2    0  0  0 -4  4   8627.12  3.28E-27
 14  2   8710.87314  353   8710.84674   0   0   0   0 .000000     -0.02640      1.34425      -1.964    0  0  0  4  2    0  0  0 -4  4   8626.87  3.36E-27
 15  1   8722.61334  353   8722.58681   0   0   0   0 .000000     -0.02653      1.11293      -2.383    0  0  0  4  2    0  0  0 -4  4   8626.61  3.40E-27
 16  2   8735.13542  353   8735.10923   0   0   0   0 .000000     -0.02619      0.86729      -3.020    0  0  0  4  2    0  0  0 -4  4   8626.34  3.43E-27
 17  1   8748.44062  353   8748.41392   0   0   0   0 .000000     -0.02670      0.60643      -4.403    0  0  0  4  2    0  0  0 -4  4   8626.04  3.42E-27
 18  2   8762.52735  353   8762.50085   0   0   0   0 .000000     -0.02650      0.33018      -8.026    0  0  0  4  2    0  0  0 -4  4   8625.73  3.39E-27
 19  1   8777.39650  353   8777.37040   0   0   0   0 .000000     -0.02610      0.04102     -63.638    0  0  0  4  2    0  0  0 -4  4   8625.40  3.32E-27
 20  2   8793.04709  352   8793.02080   0   0   0   0 .000000     -0.02629     -0.26507       9.919    0  0  0  4  2    0  0  0 -4  4   8625.05  3.26E-27
 21  1   8809.48058  352   8809.45391   0   0   0   0 .000000     -0.02667     -0.58473       4.561    0  0  0  4  2    0  0  0 -4  4   8624.68  3.16E-27
 22  2   8826.69553  352   8826.66890   0   0   0   0 .000000     -0.02663     -0.91931       2.897    0  0  0  4  2    0  0  0 -4  4   8624.30  3.05E-27
 23  1   8844.69265  352   8844.66568   0   0   0   0 .000000     -0.02697     -1.26830       2.126    0  0  0  4  2    0  0  0 -4  4   8623.89  2.93E-27
 24  2   8863.47155  352   8863.44418   0   0   0   0 .000000     -0.02737     -1.63133       1.678    0  0  0  4  2    0  0  0 -4  4   8623.47  2.79E-27
 25  1   8883.03113  352   8883.00429   0   0   0   0 .000000     -0.02684     -2.00830       1.336    0  0  0  4  2    0  0  0 -4  4   8623.03  2.65E-27
 26  2   8903.37317  352   8903.34593   0   0   0   0 .000000     -0.02724     -2.39869       1.136    0  0  0  4  2    0  0  0 -4  4   8622.57  2.50E-27
 27  1   8924.49555  352   8924.46899   0   0   0   0 .000000     -0.02656     -2.80440       0.947    0  0  0  4  2    0  0  0 -4  4   8622.10  2.34E-27
 28  2   8946.39910  352   8946.37336   0   0   0   0 .000000     -0.02574     -3.22324       0.799    0  0  0  4  2    0  0  0 -4  4   8621.60  2.19E-27
 29  1   8969.08499  352   8969.05893   0   0   0   0 .000000     -0.02606     -3.65700       0.713    0  0  0  4  2    0  0  0 -4  4   8621.08  2.03E-27
 30  2   8992.55138  352   8992.52559   0   0   0   0 .000000     -0.02579     -4.10509       0.628    0  0  0  4  2    0  0  0 -4  4   8620.55  1.87E-27
 31  1   9016.79975  352   9016.77324   0   0   0   0 .000000     -0.02651     -4.56524       0.581    0  0  0  4  2    0  0  0 -4  4   8620.00  1.72E-27
 32  2   9041.82766  352   9041.80172   0   0   0   0 .000000     -0.02594     -5.04157       0.514    0  0  0  4  2    0  0  0 -4  4   8619.43  1.58E-27
 33  1   9067.63697  352   9067.61093   0   0   0   0 .000000     -0.02604     -5.52931       0.471    0  0  0  4  2    0  0  0 -4  4   8618.84  1.43E-27
 34  2   9094.22629  352   9094.20073   0   0   0   0 .000000     -0.02556      4.91503      -0.520    0  0  0  4  2    0  0  0 -4  4   8618.23  1.30E-27
 35  1   9121.59754  352   9121.57098   0   0   0   0 .000000     -0.02656      4.20440      -0.632    0  0  0  4  2    0  0  0 -4  4   8617.60  1.17E-27
 36  2   9149.74674  352   9149.72155   0   0   0   0 .000000     -0.02519      3.47379      -0.725    0  0  0  4  2    0  0  0 -4  4   8616.95  1.05E-27
 37  1   9178.67612  352   9178.65231   0   0   0   0 .000000     -0.02381      2.72275      -0.875    0  0  0  4  2    0  0  0 -4  4   8616.28  9.36E-28
 38  2   9208.38893  352   9208.36309   0   0   0   0 .000000     -0.02584      1.95122      -1.324    0  0  0  4  2    0  0  0 -4  4   8615.59  8.32E-28
 39  1   9238.87945  352   9238.85376   0   0   0   0 .000000     -0.02569      1.15942      -2.216    0  0  0  4  2    0  0  0 -4  4   8614.88  7.36E-28
 40  2   9270.15077  352   9270.12417   0   0   0   0 .000000     -0.02660      0.34691      -7.669    0  0  0  4  2    0  0  0 -4  4   8614.15  6.48E-28
 41  1   9302.19988  351   9302.17415   0   0   0   0 .000000     -0.02573     -0.48571       5.298    0  0  0  4  2    0  0  0 -4  4   8613.40  5.68E-28
 42  2   9335.02929  351   9335.00354   0   0   0   0 .000000     -0.02575     -1.33866       1.924    0  0  0  4  2    0  0  0 -4  4   8612.63  4.95E-28
 43  1   9368.63851  351   9368.61218   0   0   0   0 .000000     -0.02633     -2.21201       1.190    0  0  0  4  2    0  0  0 -4  4   8611.84  4.30E-28
 44  2   9403.02421  351   9402.99991   0   0   0   0 .000000     -0.02430     -3.10584       0.782    0  0  0  4  2    0  0  0 -4  4   8611.02  3.72E-28
 45  1   9438.19094  351   9438.16655   0   0   0   0 .000000     -0.02439     -4.01998       0.607    0  0  0  4  2    0  0  0 -4  4   8610.19  3.20E-28
 47  1   9510.86045  351   9510.83585   0   0   0   0 .000000     -0.02460     -5.90935       0.416    0  0  0  4  2    0  0  0 -4  4   8608.46  2.34E-28
 48  2   9548.36165  351   9548.33815   0   0   0   0 .000000     -0.02350     -6.88460       0.341    0  0  0  4  2    0  0  0 -4  4   8607.56  1.99E-28
 49  1   9586.64383  351   9586.61863   0   0   0   0 .000000     -0.02520      6.98506      -0.361    0  0  0  4  2    0  0  0 -4  4   8606.64  1.68E-28
 50  2   9625.70084  351   9625.67711   0   0   0   0 .000000     -0.02373      5.64218      -0.421    0  0  0  4  2    0  0  0 -4  4   8605.70  1.42E-28
 52  2   9706.15513  351   9706.12725   0   0   0   0 .000000     -0.02788      2.14240      -1.301    0  0  0  4  2    0  0  0 -4  4   8603.76  9.93E-29
 53  1   9747.54264  351   9747.51854   0   0   0   0 .000000     -0.02410      0.20898     -11.532    0  0  0  4  2    0  0  0 -4  4   8602.74  0.00E+00
 54  2   9789.71112  350   9789.68701   0   0   0   0 .000000     -0.02411      0.00624    -386.361    0  0  0  4  2    0  0  0 -4  4   8601.71  0.00E+00
 55  1   9832.65499  349   9832.63245   0   0   0   0 .000000     -0.02254     -1.47003       1.533    0  0  0  4  2    0  0  0 -4  4   8600.65  5.64E-29
 56  2   9876.37897  349   9876.35467   0   0   0   0 .000000     -0.02430     -2.97307       0.817    0  0  0  4  2    0  0  0 -4  4   8599.58  4.63E-29
 57  1   9920.87507  349   9920.85343   0   0   0   0 .000000     -0.02164     -4.50295       0.481    0  0  0  4  2    0  0  0 -4  4   8598.48  3.78E-29
 60  2  10059.03161  349  10059.00677   0   0   0   0 .000000     -0.02484     -9.25268       0.268    0  0  0  4  2    0  0  0 -4  4   8595.03  2.02E-29
 61  1  10106.62922  349  10106.60947   0   0   0   0 .000000     -0.01975      8.71224      -0.227    0  0  0  4  2    0  0  0 -4  4   8593.83  1.62E-29
 62  2  10155.01341  349  10154.98757   0   0   0   0 .000000     -0.02584      7.12545      -0.363    0  0  0  4  2    0  0  0 -4  4   8592.61  1.30E-29
 63  1  10204.16317  349  10204.14083   0   0   0   0 .000000     -0.02234      5.51358      -0.405    0  0  0  4  2    0  0  0 -4  4   8591.36  1.03E-29
 64  2  10254.09237  349  10254.06901   0   0   0   0 .000000     -0.02336      3.87664      -0.603    0  0  0  4  2    0  0  0 -4  4   8590.09  8.21E-30
 66  2  10356.27216  349  10356.24912   0   0   0   0 .000000     -0.02304      0.52770      -4.367    0  0  0  4  2    0  0  0 -4  4   8587.47  5.11E-30
  0  2  12766.19611  190  12765.99398   0   0   0   0 .000000     -0.20213     -7.88702       2.563    0  0  0  6  2    0  0  0 -6  6  12766.20  1.31E-30
  1  1  12766.96607  359  12766.76386   0   0   0   0 .000000     -0.20221     -3.88305       5.208    0  0  0  6  2    0  0  0 -6  6  12766.17  2.59E-30
  2  2  12768.50396  508  12768.30361   0   0   0   0 .000000     -0.20035     -3.95406       5.067    0  0  0  6  2    0  0  0 -6  6  12766.10  3.84E-30
  3  1  12770.81424  640  12770.61321   0   0   0   0 .000000     -0.20103     -4.06320       4.948    0  0  0  6  2    0  0  0 -6  6  12766.01  5.04E-30
  4  2  12773.89489  754  12773.69266   0   0   0   0 .000000     -0.20223     -4.21428       4.799    0  0  0  6  2    0  0  0 -6  6  12765.89  6.18E-30
  5  1  12777.74358  854  12777.54191   0   0   0   0 .000000     -0.20167     -4.41226       4.571    0  0  0  6  2    0  0  0 -6  6  12765.74  7.24E-30
  6  2  12782.36577  940  12782.16094   0   0   0   0 .000000     -0.20483     -4.66322       4.393    0  0  0  6  2    0  0  0 -6  6  12765.57  8.22E-30
  7  1  12787.75190 1014  12787.54970   0   0   0   0 .000000     -0.20220     -3.35117       6.034    0  0  0  6  2    0  0  0 -6  6  12765.35  9.11E-30
  8  2  12793.90996 1077  12793.70817   0   0   0   0 .000000     -0.20179     -3.54318       5.695    0  0  0  6  2    0  0  0 -6  6  12765.11  9.89E-30
  9  1  12800.83823 1130  12800.63628   0   0   0   0 .000000     -0.20195      1.98405     -10.179    0  0  0  6  2    0  0  0 -6  6  12764.84  1.06E-29
 10  2  12808.53731 1173  12808.33401   0   0   0   0 .000000     -0.20330      1.62406     -12.518    0  0  0  6  2    0  0  0 -6  6  12764.54  1.11E-29
 11  1  12817.00536 1208  12816.80127   0   0   0   0 .000000     -0.20409      1.22994     -16.594    0  0  0  6  2    0  0  0 -6  6  12764.21  1.17E-29
 12  2  12826.24301 1237  12826.03800   0   0   0   0 .000000     -0.20501      0.79511     -25.784    0  0  0  6  2    0  0  0 -6  6  12763.84  1.22E-29
 13  1  12836.24744 1259  12836.04422   0   0   0   0 .000000     -0.20322      0.32961     -61.656    0  0  0  6  2    0  0  0 -6  6  12763.45  1.26E-29
 14  2  12847.02630 1277  12847.00029   0   0   0   0 .000000     -0.02601      0.18055     -14.404    0  0  0  6  2    0  0  0 -6  6  12763.03  0.00E+00
 15  1  12858.56988 1289  12858.36466   0   0   0   0 .000000     -0.20522     -0.71915      28.537    0  0  0  6  2    0  0  0 -6  6  12762.57  1.31E-29
 16  2  12870.88391 1299  12870.67876   0   0   0   0 .000000     -0.20515     -1.29718      15.815    0  0  0  6  2    0  0  0 -6  6  12762.08  1.31E-29
 17  1  12883.96891 1306  12883.76203   0   0   0   0 .000000     -0.20688     -1.91779      10.788    0  0  0  6  2    0  0  0 -6  6  12761.57  1.31E-29
 18  2  12897.82127 1311  12897.61461   0   0   0   0 .000000     -0.20666     -2.56305       8.063    0  0  0  6  2    0  0  0 -6  6  12761.02  1.30E-29
 19  1  12912.44542 1314  12912.23610   0   0   0   0 .000000     -0.20932     -3.24331       6.454    0  0  0  6  2    0  0  0 -6  6  12760.45  1.28E-29
 21  1  12943.99164 1316  12943.78610   0   0   0   0 .000000     -0.20554     -4.73625       4.340    0  0  0  6  2    0  0  0 -6  6  12759.19  1.21E-29
 22  2  12960.91975 1316  12960.71469   0   0   0   0 .000000     -0.20506     -5.52914       3.709    0  0  0  6  2    0  0  0 -6  6  12758.52  1.17E-29
 23  1  12978.61750 1316  12978.41210   0   0   0   0 .000000     -0.20540     -6.35002       3.235    0  0  0  6  2    0  0  0 -6  6  12757.82  1.12E-29
 24  2  12997.08406 1316  12996.87823   0   0   0   0 .000000     -0.20583     -7.20734       2.856    0  0  0  6  2    0  0  0 -6  6  12757.08  1.07E-29
 25  1  13016.31892 1316  13016.11319   0   0   0   0 .000000     -0.20573     -8.10039       2.540    0  0  0  6  2    0  0  0 -6  6  12756.32  0.00E+00
 26  2  13036.32250 1316  13036.11688   0   0   0   0 .000000     -0.20562      8.17256      -2.516    0  0  0  6  2    0  0  0 -6  6  12755.52  0.00E+00
 27  1  13057.09471 1316  13056.88931   0   0   0   0 .000000     -0.20540      6.83934      -3.003    0  0  0  6  2    0  0  0 -6  6  12754.69  0.00E+00
 28  2  13078.63642 1316  13078.43037   0   0   0   0 .000000     -0.20605      5.46000      -3.774    0  0  0  6  2    0  0  0 -6  6  12753.84  0.00E+00
 29  1  13100.94569 1316  13100.74012   0   0   0   0 .000000     -0.20557      4.03420      -5.096    0  0  0  6  2    0  0  0 -6  6  12752.95  0.00E+00
 30  2  13124.02429 1316  13123.81859   0   0   0   0 .000000     -0.20570      2.55430      -8.053    0  0  0  6  2    0  0  0 -6  6  12752.02  0.00E+00
 31  1  13147.87220 1316  13147.66623   0   0   0   0 .000000     -0.20597      1.02946     -20.008    0  0  0  6  2    0  0  0 -6  6  12751.07  0.00E+00
 32  2  13172.48766 1315  13172.28227   0   0   0   0 .000000     -0.20539     -0.53139      38.651    0  0  0  6  2    0  0  0 -6  6  12750.09  0.00E+00
 33  1  13197.87187 1315  13197.66714   0   0   0   0 .000000     -0.20473     -2.15852       9.485    0  0  0  6  2    0  0  0 -6  6  12749.07  0.00E+00
 34  2  13224.02467 1315  13223.82077   0   0   0   0 .000000     -0.20390      3.29897      -6.181    0  0  0  6  2    0  0  0 -6  6  12748.02  0.00E+00
 35  1  13250.94834 1315  13250.74344   0   0   0   0 .000000     -0.20490      2.47189      -8.289    0  0  0  6  2    0  0  0 -6  6  12746.95  0.00E+00
 36  2  13278.63944 1315  13278.43537   0   0   0   0 .000000     -0.20407      1.61463     -12.639    0  0  0  6  2    0  0  0 -6  6  12745.84  0.00E+00
 37  1  13307.10012 1315  13306.89675   0   0   0   0 .000000     -0.20337      0.75146     -27.064    0  0  0  6  2    0  0  0 -6  6  12744.70  0.00E+00
 38  2  13336.33023 1315  13336.26507   0   0   0   0 .000000     -0.06516      0.13721     -47.488    0  0  0  6  2    0  0  0 -6  6  12743.53  0.00E+00
 39  1  13366.33178 1314  13366.12943   0   0   0   0 .000000     -0.20235      0.63119     -32.059    0  0  0  6  2    0  0  0 -6  6  12742.33  0.00E+00
 40  2  13397.10273 1313  13396.90225   0   0   0   0 .000000     -0.20048     -0.83122      24.118    0  0  0  6  2    0  0  0 -6  6  12741.10  0.00E+00
  1  2    586.12373    1    586.12646   0   0   0   0 .000000      0.00273  -1151.34420      -0.000    0  1  1  0  1    0 -1 -1  0  2    586.12  1.12E-23
  2  1    587.74630    1    587.74958   0   0   0   0 .000000      0.00328   -585.53420      -0.001    0  1  1  0  1    0 -1 -1  0  2    586.15  1.85E-23
  3  2    590.18115    1    590.18425   0   0   0   0 .000000      0.00310   -585.53522      -0.001    0  1  1  0  1    0 -1 -1  0  2    586.18  2.56E-23
  4  1    593.42753    1    593.43045   0   0   0   0 .000000      0.00292   -585.53658      -0.000    0  1  1  0  1    0 -1 -1  0  2    586.23  3.24E-23
  5  2    597.48528    1    597.48817   0   0   0   0 .000000      0.00289   -585.53828      -0.000    0  1  1  0  1    0 -1 -1  0  2    586.29  3.88E-23
  6  1    602.35458    1    602.35740   0   0   0   0 .000000      0.00282   -585.54032      -0.000    0  1  1  0  1    0 -1 -1  0  2    586.35  4.48E-23
  7  2    608.03515    1    608.03810   0   0   0   0 .000000      0.00295   -585.54269      -0.001    0  1  1  0  1    0 -1 -1  0  2    586.44  5.02E-23
  8  1    614.52731    1    614.53025   0   0   0   0 .000000      0.00294   -585.54541      -0.001    0  1  1  0  1    0 -1 -1  0  2    586.53  5.52E-23
  9  2    621.83096    1    621.83381   0   0   0   0 .000000      0.00285   -585.54846      -0.000    0  1  1  0  1    0 -1 -1  0  2    586.63  5.95E-23
 10  1    629.94582    1    629.94876   0   0   0   0 .000000      0.00294   -585.55185      -0.001    0  1  1  0  1    0 -1 -1  0  2    586.75  6.32E-23
 11  2    638.87221    1    638.87505   0   0   0   0 .000000      0.00284   -585.55557      -0.000    0  1  1  0  1    0 -1 -1  0  2    586.87  6.63E-23
 12  1    648.60972    1    648.61263   0   0   0   0 .000000      0.00291   -585.55964      -0.000    0  1  1  0  1    0 -1 -1  0  2    587.01  6.87E-23
 13  2    659.15864    1    659.16146   0   0   0   0 .000000      0.00282   -585.56404      -0.000    0  1  1  0  1    0 -1 -1  0  2    587.16  7.05E-23
 14  1    670.51888    1    670.52149   0   0   0   0 .000000      0.00261   -585.56877      -0.000    0  1  1  0  1    0 -1 -1  0  2    587.32  7.17E-23
 15  2    682.68985    1    682.69266   0   0   0   0 .000000      0.00281   -585.57384      -0.000    0  1  1  0  1    0 -1 -1  0  2    587.49  7.22E-23
 16  1    695.67217    1    695.67492   0   0   0   0 .000000      0.00275   -585.57924      -0.000    0  1  1  0  1    0 -1 -1  0  2    587.67  7.22E-23
 17  2    709.46544    1    709.46818   0   0   0   0 .000000      0.00274   -585.58498      -0.000    0  1  1  0  1    0 -1 -1  0  2    587.87  7.16E-23
 18  1    724.06967    1    724.07240   0   0   0   0 .000000      0.00273   -585.59104      -0.000    0  1  1  0  1    0 -1 -1  0  2    588.07  7.05E-23
 19  2    739.48477    1    739.48750   0   0   0   0 .000000      0.00273   -585.59744      -0.000    0  1  1  0  1    0 -1 -1  0  2    588.28  6.89E-23
 20  1    755.71068    1    755.71339   0   0   0   0 .000000      0.00271   -585.60417      -0.000    0  1  1  0  1    0 -1 -1  0  2    588.51  6.70E-23
 21  2    772.74730    1    772.75001   0   0   0   0 .000000      0.00271   -585.61123      -0.000    0  1  1  0  1    0 -1 -1  0  2    588.75  6.47E-23
 22  1    790.59457    1    790.59726   0   0   0   0 .000000      0.00269   -585.61862      -0.000    0  1  1  0  1    0 -1 -1  0  2    588.99  6.20E-23
 23  2    809.25238    1    809.25507   0   0   0   0 .000000      0.00269   -585.62633      -0.000    0  1  1  0  1    0 -1 -1  0  2    589.25  5.92E-23
 24  1    828.72067    1    828.72333   0   0   0   0 .000000      0.00266   -585.63437      -0.000    0  1  1  0  1    0 -1 -1  0  2    589.52  5.61E-23
 25  2    848.99929    1    849.00195   0   0   0   0 .000000      0.00266   -585.64273      -0.000    0  1  1  0  1    0 -1 -1  0  2    589.80  5.29E-23
 26  1    870.08821    1    870.09083   0   0   0   0 .000000      0.00262   -585.65142      -0.000    0  1  1  0  1    0 -1 -1  0  2    590.09  4.97E-23
 27  2    891.98738    1    891.98987   0   0   0   0 .000000      0.00249   -585.66043      -0.000    0  1  1  0  1    0 -1 -1  0  2    590.39  4.63E-23
 28  1    914.69643    1    914.69896   0   0   0   0 .000000      0.00253   -585.66977      -0.000    0  1  1  0  1    0 -1 -1  0  2    590.70  4.30E-23
 29  2    938.21562    1    938.21799   0   0   0   0 .000000      0.00237   -585.67942      -0.000    0  1  1  0  1    0 -1 -1  0  2    591.02  3.97E-23
 30  1    962.54433    1    962.54683   0   0   0   0 .000000      0.00250   -585.68939      -0.000    0  1  1  0  1    0 -1 -1  0  2    591.34  3.65E-23
 31  2    987.68287    1    987.68538   0   0   0   0 .000000      0.00251   -585.69967      -0.000    0  1  1  0  1    0 -1 -1  0  2    591.68  3.33E-23
 32  1   1013.63093    1   1013.63351   0   0   0   0 .000000      0.00258   -585.71027      -0.000    0  1  1  0  1    0 -1 -1  0  2    592.03  3.03E-23
 33  2   1040.38870    1   1040.39109   0   0   0   0 .000000      0.00239   -585.72119      -0.000    0  1  1  0  1    0 -1 -1  0  2    592.39  2.74E-23
 34  1   1067.95554    1   1067.95798   0   0   0   0 .000000      0.00244   -585.73241      -0.000    0  1  1  0  1    0 -1 -1  0  2    592.76  2.47E-23
 35  2   1096.33170    1   1096.33406   0   0   0   0 .000000      0.00236   -585.74395      -0.000    0  1  1  0  1    0 -1 -1  0  2    593.13  2.22E-23
 36  1   1125.51681    1   1125.51918   0   0   0   0 .000000      0.00237   -585.75579      -0.000    0  1  1  0  1    0 -1 -1  0  2    593.52  1.98E-23
 37  2   1155.51088    1   1155.51319   0   0   0   0 .000000      0.00231   -585.76794      -0.000    0  1  1  0  1    0 -1 -1  0  2    593.91  1.75E-23
 38  1   1186.31372    1   1186.31596   0   0   0   0 .000000      0.00224   -585.78040      -0.000    0  1  1  0  1    0 -1 -1  0  2    594.31  1.55E-23
 39  2   1217.92533    1   1217.92732   0   0   0   0 .000000      0.00199   -585.79315      -0.000    0  1  1  0  1    0 -1 -1  0  2    594.73  1.36E-23
 40  1   1250.34499    1   1250.34713   0   0   0   0 .000000      0.00214   -585.80621      -0.000    0  1  1  0  1    0 -1 -1  0  2    595.14  1.20E-23
 41  2   1283.57303    1   1283.57521   0   0   0   0 .000000      0.00218   -585.81957      -0.000    0  1  1  0  1    0 -1 -1  0  2    595.57  1.04E-23
 42  1   1317.60944    1   1317.61142   0   0   0   0 .000000      0.00198   -585.83322      -0.000    0  1  1  0  1    0 -1 -1  0  2    596.01  9.05E-24
 43  2   1352.45359    1   1352.45557   0   0   0   0 .000000      0.00198   -585.84717      -0.000    0  1  1  0  1    0 -1 -1  0  2    596.45  7.82E-24
 44  1   1388.10549    1   1388.10750   0   0   0   0 .000000      0.00201   -585.86141      -0.000    0  1  1  0  1    0 -1 -1  0  2    596.91  6.72E-24
 45  2   1424.56490    1   1424.56704   0   0   0   0 .000000      0.00214   -585.87595      -0.000    0  1  1  0  1    0 -1 -1  0  2    597.36  5.76E-24
 46  1   1461.83191    1   1461.83399   0   0   0   0 .000000      0.00208   -585.89076      -0.000    0  1  1  0  1    0 -1 -1  0  2    597.83  4.91E-24
 47  2   1499.90635    1   1499.90819   0   0   0   0 .000000      0.00184   -585.90587      -0.000    0  1  1  0  1    0 -1 -1  0  2    598.31  4.17E-24
 48  1   1538.78737    1   1538.78943   0   0   0   0 .000000      0.00206   -585.92126      -0.000    0  1  1  0  1    0 -1 -1  0  2    598.79  3.52E-24
 49  2   1578.47554    1   1578.47753   0   0   0   0 .000000      0.00199   -585.93693      -0.000    0  1  1  0  1    0 -1 -1  0  2    599.28  2.96E-24
 50  1   1618.97045    1   1618.97230   0   0   0   0 .000000      0.00185   -585.95288      -0.000    0  1  1  0  1    0 -1 -1  0  2    599.77  2.48E-24
 51  2   1660.27171    1   1660.27352   0   0   0   0 .000000      0.00181   -585.96910      -0.000    0  1  1  0  1    0 -1 -1  0  2    600.27  2.07E-24
 52  1   1702.37949    1   1702.38101   0   0   0   0 .000000      0.00152   -585.98560      -0.000    0  1  1  0  1    0 -1 -1  0  2    600.78  1.72E-24
 53  2   1745.29300    1   1745.29454   0   0   0   0 .000000      0.00154   -586.00237      -0.000    0  1  1  0  1    0 -1 -1  0  2    601.29  1.42E-24
 54  1   1789.01228    1   1789.01391   0   0   0   0 .000000      0.00163   -586.01940      -0.000    0  1  1  0  1    0 -1 -1  0  2    601.81  1.17E-24
 55  2   1833.53752    1   1833.53890   0   0   0   0 .000000      0.00138   -586.03670      -0.000    0  1  1  0  1    0 -1 -1  0  2    602.34  9.62E-25
 56  1   1878.86788    1   1878.86930   0   0   0   0 .000000      0.00142   -586.05427      -0.000    0  1  1  0  1    0 -1 -1  0  2    602.87  7.86E-25
 57  2   1925.00370    1   1925.00487   0   0   0   0 .000000      0.00117   -586.07209      -0.000    0  1  1  0  1    0 -1 -1  0  2    603.40  6.39E-25
 58  1   1971.94436    1   1971.94539   0   0   0   0 .000000      0.00103   -586.09017      -0.000    0  1  1  0  1    0 -1 -1  0  2    603.94  5.17E-25
 59  2   2019.68950    1   2019.69063   0   0   0   0 .000000      0.00113   -586.10851      -0.000    0  1  1  0  1    0 -1 -1  0  2    604.49  4.17E-25
 60  1   2068.23925    1   2068.24035   0   0   0   0 .000000      0.00110   -586.12709      -0.000    0  1  1  0  1    0 -1 -1  0  2    605.04  3.35E-25
 61  2   2117.59363    1   2117.59431   0   0   0   0 .000000      0.00068   -586.14593      -0.000    0  1  1  0  1    0 -1 -1  0  2    605.59  2.68E-25
 62  1   2167.75177    1   2167.75227   0   0   0   0 .000000      0.00050   -586.16501      -0.000    0  1  1  0  1    0 -1 -1  0  2    606.15  2.13E-25
 63  2   2218.71429    1   2218.71397   0   0   0   0 .000000     -0.00032   -586.18433       0.000    0  1  1  0  1    0 -1 -1  0  2    606.71  1.69E-25
 64  1   2270.47839    1   2270.47918   0   0   0   0 .000000      0.00079   -586.20389      -0.000    0  1  1  0  1    0 -1 -1  0  2    607.28  1.34E-25
 65  2   2323.04813    1   2323.04762   0   0   0   0 .000000     -0.00051   -586.22369       0.000    0  1  1  0  1    0 -1 -1  0  2    607.85  1.05E-25
 66  1   2376.41879    1   2376.41905   0   0   0   0 .000000      0.00026   -586.24371      -0.000    0  1  1  0  1    0 -1 -1  0  2    608.42  8.24E-26
 67  2   2430.59429    1   2430.59319   0   0   0   0 .000000     -0.00110   -586.26397       0.000    0  1  1  0  1    0 -1 -1  0  2    608.99  6.42E-26
 68  1   2485.56986    1   2485.56978   0   0   0   0 .000000     -0.00008   -586.28445       0.000    0  1  1  0  1    0 -1 -1  0  2    609.57  4.99E-26
 69  2   2541.34939    1   2541.34854   0   0   0   0 .000000     -0.00085   -586.30516       0.000    0  1  1  0  1    0 -1 -1  0  2    610.15  3.86E-26
 70  1   2597.93044    1   2597.92921   0   0   0   0 .000000     -0.00123   -586.32608       0.000    0  1  1  0  1    0 -1 -1  0  2    610.73  2.97E-26
 71  2   2655.31200    1   2655.31149   0   0   0   0 .000000     -0.00051   -586.34722       0.000    0  1  1  0  1    0 -1 -1  0  2    611.31  2.28E-26
 72  1   2713.49881    1   2713.49511   0   0   0   0 .000000     -0.00370   -586.36857       0.001    0  1  1  0  1    0 -1 -1  0  2    611.90  1.74E-26
 73  2   2772.48061    1   2772.47978   0   0   0   0 .000000     -0.00083   -586.39013       0.000    0  1  1  0  1    0 -1 -1  0  2    612.48  1.33E-26
 74  1   2832.27002    1   2832.26520   0   0   0   0 .000000     -0.00482   -586.41189       0.001    0  1  1  0  1    0 -1 -1  0  2    613.07  1.01E-26
 75  2   2892.85182    1   2892.85107   0   0   0   0 .000000     -0.00075   -586.43385       0.000    0  1  1  0  1    0 -1 -1  0  2    613.65  7.60E-27
 77  2   3016.42373    1   3016.42300   0   0   0   0 .000000     -0.00073   -586.47836       0.000    0  1  1  0  1    0 -1 -1  0  2    614.82  4.28E-27
 79  2   3143.19313    1   3143.19311   0   0   0   0 .000000     -0.00002   -586.52363       0.000    0  1  1  0  1    0 -1 -1  0  2    615.99  2.37E-27
 81  2   3273.15894    1   3273.15887   0   0   0   0 .000000     -0.00007   -586.56962       0.000    0  1  1  0  1    0 -1 -1  0  2    617.16  1.29E-27
  1  1    586.12226    2    586.12497   0   0   0   0 .000000      0.00271   -574.66415      -0.000    0  1  1  0  2    0 -1 -1  0  2    586.12  7.53E-24
  2  2    587.74248    2    587.74511   0   0   0   0 .000000      0.00263   -574.66685      -0.000    0  1  1  0  2    0 -1 -1  0  2    586.14  1.13E-23
  3  1    590.17246    2    590.17531   0   0   0   0 .000000      0.00285   -574.67088      -0.000    0  1  1  0  2    0 -1 -1  0  2    586.17  1.51E-23
  4  2    593.41257    2    593.41557   0   0   0   0 .000000      0.00300   -574.67626      -0.001    0  1  1  0  2    0 -1 -1  0  2    586.21  1.88E-23
  5  1    597.46288    2    597.46586   0   0   0   0 .000000      0.00298   -574.68297      -0.001    0  1  1  0  2    0 -1 -1  0  2    586.26  2.23E-23
  6  2    602.32313    2    602.32616   0   0   0   0 .000000      0.00303   -574.69101      -0.001    0  1  1  0  2    0 -1 -1  0  2    586.32  2.57E-23
  7  1    607.99350    2    607.99645   0   0   0   0 .000000      0.00295   -574.70036      -0.001    0  1  1  0  2    0 -1 -1  0  2    586.39  2.89E-23
  8  2    614.47387    2    614.47671   0   0   0   0 .000000      0.00284   -574.71103      -0.000    0  1  1  0  2    0 -1 -1  0  2    586.47  3.18E-23
  9  1    621.76402    2    621.76689   0   0   0   0 .000000      0.00287   -574.72300      -0.000    0  1  1  0  2    0 -1 -1  0  2    586.56  3.44E-23
 10  2    629.86421    2    629.86697   0   0   0   0 .000000      0.00276   -574.73625      -0.000    0  1  1  0  2    0 -1 -1  0  2    586.66  3.68E-23
 11  1    638.77410    2    638.77691   0   0   0   0 .000000      0.00281   -574.75078      -0.000    0  1  1  0  2    0 -1 -1  0  2    586.77  3.89E-23
 12  2    648.49380    2    648.49666   0   0   0   0 .000000      0.00286   -574.76657      -0.000    0  1  1  0  2    0 -1 -1  0  2    586.89  4.06E-23
 13  1    659.02339    2    659.02617   0   0   0   0 .000000      0.00278   -574.78361      -0.000    0  1  1  0  2    0 -1 -1  0  2    587.02  4.19E-23
 14  2    670.36264    2    670.36539   0   0   0   0 .000000      0.00275   -574.80187      -0.000    0  1  1  0  2    0 -1 -1  0  2    587.16  4.30E-23
 15  1    682.51150    2    682.51427   0   0   0   0 .000000      0.00277   -574.82135      -0.000    0  1  1  0  2    0 -1 -1  0  2    587.31  4.37E-23
 16  2    695.46997    2    695.47274   0   0   0   0 .000000      0.00277   -574.84201      -0.000    0  1  1  0  2    0 -1 -1  0  2    587.47  4.40E-23
 17  1    709.23798    2    709.24075   0   0   0   0 .000000      0.00277   -574.86385      -0.000    0  1  1  0  2    0 -1 -1  0  2    587.64  4.40E-23
 18  2    723.81546    2    723.81822   0   0   0   0 .000000      0.00276   -574.88683      -0.000    0  1  1  0  2    0 -1 -1  0  2    587.82  4.37E-23
 19  1    739.20233    2    739.20509   0   0   0   0 .000000      0.00276   -574.91094      -0.000    0  1  1  0  2    0 -1 -1  0  2    588.00  4.32E-23
 20  2    755.39853    2    755.40127   0   0   0   0 .000000      0.00274   -574.93615      -0.000    0  1  1  0  2    0 -1 -1  0  2    588.20  4.23E-23
 21  1    772.40396    2    772.40670   0   0   0   0 .000000      0.00274   -574.96244      -0.000    0  1  1  0  2    0 -1 -1  0  2    588.40  4.12E-23
 22  2    790.21854    2    790.22128   0   0   0   0 .000000      0.00274   -574.98978      -0.000    0  1  1  0  2    0 -1 -1  0  2    588.62  3.99E-23
 23  1    808.84220    2    808.84492   0   0   0   0 .000000      0.00272   -575.01814      -0.000    0  1  1  0  2    0 -1 -1  0  2    588.84  3.85E-23
 24  2    828.27479    2    828.27755   0   0   0   0 .000000      0.00276   -575.04750      -0.000    0  1  1  0  2    0 -1 -1  0  2    589.07  3.68E-23
 25  1    848.51640    2    848.51905   0   0   0   0 .000000      0.00265   -575.07783      -0.000    0  1  1  0  2    0 -1 -1  0  2    589.32  3.51E-23
 26  2    869.56670    2    869.56934   0   0   0   0 .000000      0.00264   -575.10908      -0.000    0  1  1  0  2    0 -1 -1  0  2    589.57  3.32E-23
 27  1    891.42562    2    891.42830   0   0   0   0 .000000      0.00268   -575.14125      -0.000    0  1  1  0  2    0 -1 -1  0  2    589.83  3.13E-23
 28  2    914.09319    2    914.09584   0   0   0   0 .000000      0.00265   -575.17429      -0.000    0  1  1  0  2    0 -1 -1  0  2    590.09  2.93E-23
 29  1    937.56917    2    937.57183   0   0   0   0 .000000      0.00266   -575.20817      -0.000    0  1  1  0  2    0 -1 -1  0  2    590.37  2.73E-23
 30  2    961.85361    2    961.85617   0   0   0   0 .000000      0.00256   -575.24285      -0.000    0  1  1  0  2    0 -1 -1  0  2    590.65  2.53E-23
 31  1    986.94606    2    986.94873   0   0   0   0 .000000      0.00267   -575.27831      -0.000    0  1  1  0  2    0 -1 -1  0  2    590.95  2.34E-23
 32  2   1012.84675    2   1012.84940   0   0   0   0 .000000      0.00265   -575.31450      -0.000    0  1  1  0  2    0 -1 -1  0  2    591.25  2.15E-23
 33  1   1039.55558    2   1039.55804   0   0   0   0 .000000      0.00246   -575.35140      -0.000    0  1  1  0  2    0 -1 -1  0  2    591.56  1.96E-23
 34  2   1067.07198    2   1067.07452   0   0   0   0 .000000      0.00254   -575.38896      -0.000    0  1  1  0  2    0 -1 -1  0  2    591.87  1.79E-23
 35  1   1095.39621    2   1095.39871   0   0   0   0 .000000      0.00250   -575.42715      -0.000    0  1  1  0  2    0 -1 -1  0  2    592.20  1.62E-23
 36  2   1124.52798    2   1124.53046   0   0   0   0 .000000      0.00248   -575.46593      -0.000    0  1  1  0  2    0 -1 -1  0  2    592.53  1.46E-23
 37  1   1154.46703    2   1154.46965   0   0   0   0 .000000      0.00262   -575.50526      -0.000    0  1  1  0  2    0 -1 -1  0  2    592.87  1.31E-23
 38  2   1185.21371    2   1185.21611   0   0   0   0 .000000      0.00240   -575.54511      -0.000    0  1  1  0  2    0 -1 -1  0  2    593.21  1.17E-23
 39  1   1216.76732    2   1216.76970   0   0   0   0 .000000      0.00238   -575.58544      -0.000    0  1  1  0  2    0 -1 -1  0  2    593.57  1.04E-23
 40  2   1249.12791    2   1249.13026   0   0   0   0 .000000      0.00235   -575.62620      -0.000    0  1  1  0  2    0 -1 -1  0  2    593.93  9.16E-24
 41  1   1282.29529    2   1282.29763   0   0   0   0 .000000      0.00234   -575.66736      -0.000    0  1  1  0  2    0 -1 -1  0  2    594.30  8.06E-24
 42  2   1316.26936    2   1316.27166   0   0   0   0 .000000      0.00230   -575.70889      -0.000    0  1  1  0  2    0 -1 -1  0  2    594.67  7.07E-24
 43  1   1351.04990    2   1351.05216   0   0   0   0 .000000      0.00226   -575.75074      -0.000    0  1  1  0  2    0 -1 -1  0  2    595.05  6.17E-24
 44  2   1386.63682    2   1386.63898   0   0   0   0 .000000      0.00216   -575.79286      -0.000    0  1  1  0  2    0 -1 -1  0  2    595.44  5.36E-24
 45  1   1423.02970    2   1423.03193   0   0   0   0 .000000      0.00223   -575.83524      -0.000    0  1  1  0  2    0 -1 -1  0  2    595.83  4.63E-24
 46  2   1460.22861    2   1460.23084   0   0   0   0 .000000      0.00223   -575.87782      -0.000    0  1  1  0  2    0 -1 -1  0  2    596.23  3.99E-24
 47  1   1498.23349    2   1498.23553   0   0   0   0 .000000      0.00204   -575.92056      -0.000    0  1  1  0  2    0 -1 -1  0  2    596.63  3.42E-24
 48  2   1537.04388    2   1537.04580   0   0   0   0 .000000      0.00192   -575.96343      -0.000    0  1  1  0  2    0 -1 -1  0  2    597.04  2.92E-24
 49  1   1576.65958    2   1576.66147   0   0   0   0 .000000      0.00189   -576.00640      -0.000    0  1  1  0  2    0 -1 -1  0  2    597.46  2.48E-24
 50  2   1617.08050    2   1617.08234   0   0   0   0 .000000      0.00184   -576.04941      -0.000    0  1  1  0  2    0 -1 -1  0  2    597.88  2.10E-24
 51  1   1658.30646    2   1658.30821   0   0   0   0 .000000      0.00175   -576.09245      -0.000    0  1  1  0  2    0 -1 -1  0  2    598.31  1.77E-24
 52  2   1700.33746    2   1700.33890   0   0   0   0 .000000      0.00144   -576.13544      -0.000    0  1  1  0  2    0 -1 -1  0  2    598.74  1.48E-24
 53  1   1743.17288    2   1743.17415   0   0   0   0 .000000      0.00127   -576.17841      -0.000    0  1  1  0  2    0 -1 -1  0  2    599.17  1.24E-24
 54  2   1786.81185    2   1786.81380   0   0   0   0 .000000      0.00195   -576.22127      -0.000    0  1  1  0  2    0 -1 -1  0  2    599.61  1.03E-24
 55  1   1831.25626    2   1831.25761   0   0   0   0 .000000      0.00135   -576.26401      -0.000    0  1  1  0  2    0 -1 -1  0  2    600.06  8.54E-25
 56  2   1876.50375    2   1876.50537   0   0   0   0 .000000      0.00162   -576.30658      -0.000    0  1  1  0  2    0 -1 -1  0  2    600.50  7.05E-25
 57  1   1922.55582    2   1922.55686   0   0   0   0 .000000      0.00104   -576.34896      -0.000    0  1  1  0  2    0 -1 -1  0  2    600.96  5.79E-25
 58  2   1969.41072    2   1969.41184   0   0   0   0 .000000      0.00112   -576.39111      -0.000    0  1  1  0  2    0 -1 -1  0  2    601.41  4.73E-25
 59  1   2017.06909    2   2017.07009   0   0   0   0 .000000      0.00100   -576.43300      -0.000    0  1  1  0  2    0 -1 -1  0  2    601.87  3.85E-25
 60  2   2065.53090    2   2065.53137   0   0   0   0 .000000      0.00047   -576.47460      -0.000    0  1  1  0  2    0 -1 -1  0  2    602.33  3.12E-25
 61  1   2114.79482    2   2114.79545   0   0   0   0 .000000      0.00063   -576.51587      -0.000    0  1  1  0  2    0 -1 -1  0  2    602.79  2.52E-25
 62  2   2164.86186    2   2164.86207   0   0   0   0 .000000      0.00021   -576.55680      -0.000    0  1  1  0  2    0 -1 -1  0  2    603.26  2.03E-25
 63  1   2215.73115    2   2215.73100   0   0   0   0 .000000     -0.00015   -576.59734       0.000    0  1  1  0  2    0 -1 -1  0  2    603.73  1.63E-25
 64  2   2267.40195    2   2267.40198   0   0   0   0 .000000      0.00003   -576.63748      -0.000    0  1  1  0  2    0 -1 -1  0  2    604.20  1.30E-25
 65  1   2319.87424    2   2319.87476   0   0   0   0 .000000      0.00052   -576.67718      -0.000    0  1  1  0  2    0 -1 -1  0  2    604.67  1.03E-25
 66  2   2373.14941    2   2373.14908   0   0   0   0 .000000     -0.00033   -576.71642       0.000    0  1  1  0  2    0 -1 -1  0  2    605.15  8.14E-26
 67  1   2427.22457    2   2427.22467   0   0   0   0 .000000      0.00010   -576.75518      -0.000    0  1  1  0  2    0 -1 -1  0  2    605.62  6.42E-26
 68  2   2482.10193    2   2482.10127   0   0   0   0 .000000     -0.00066   -576.79342       0.000    0  1  1  0  2    0 -1 -1  0  2    606.10  5.03E-26
 69  1   2537.77854    2   2537.77861   0   0   0   0 .000000      0.00007   -576.83113      -0.000    0  1  1  0  2    0 -1 -1  0  2    606.58  3.93E-26
 70  2   2594.25713    2   2594.25641   0   0   0   0 .000000     -0.00072   -576.86828       0.000    0  1  1  0  2    0 -1 -1  0  2    607.06  3.06E-26
 71  1   2651.53473    2   2651.53440   0   0   0   0 .000000     -0.00033   -576.90485       0.000    0  1  1  0  2    0 -1 -1  0  2    607.53  2.37E-26
 72  2   2709.61336    2   2709.61229   0   0   0   0 .000000     -0.00107   -576.94082       0.000    0  1  1  0  2    0 -1 -1  0  2    608.01  1.83E-26
 73  1   2768.49064    2   2768.48979   0   0   0   0 .000000     -0.00085   -576.97617       0.000    0  1  1  0  2    0 -1 -1  0  2    608.49  1.41E-26
 74  2   2828.16820    2   2828.16661   0   0   0   0 .000000     -0.00159   -577.01087       0.000    0  1  1  0  2    0 -1 -1  0  2    608.97  1.08E-26
 75  1   2888.64379    2   2888.64247   0   0   0   0 .000000     -0.00132   -577.04492       0.000    0  1  1  0  2    0 -1 -1  0  2    609.44  8.20E-27
 76  2   2949.91927    2   2949.91705   0   0   0   0 .000000     -0.00222   -577.07828       0.000    0  1  1  0  2    0 -1 -1  0  2    609.92  6.23E-27
 77  1   3011.99145    2   3011.99006   0   0   0   0 .000000     -0.00139   -577.11095       0.000    0  1  1  0  2    0 -1 -1  0  2    610.39  4.71E-27
 78  2   3074.86292    2   3074.86119   0   0   0   0 .000000     -0.00173   -577.14291       0.000    0  1  1  0  2    0 -1 -1  0  2    610.86  3.55E-27
 79  1   3138.53213    2   3138.53013   0   0   0   0 .000000     -0.00200   -577.17413       0.000    0  1  1  0  2    0 -1 -1  0  2    611.33  2.66E-27
 81  1   3268.26184    2   3268.26016   0   0   0   0 .000000     -0.00168   -577.23432       0.000    0  1  1  0  2    0 -1 -1  0  2    612.26  1.48E-27
  1  2   2773.50757    4   2773.50986   0   0   0   0 .000000      0.00229   -103.09421      -0.002    0  1  1  1  1    0 -1 -1 -1  3   2773.51  3.17E-23
  2  1   2775.11719    7   2775.11964   0   0   0   0 .000000      0.00245   -103.11516      -0.002    0  1  1  1  1    0 -1 -1 -1  3   2773.52  5.52E-23
  3  2   2777.53199    8   2777.53431   0   0   0   0 .000000      0.00232   -103.14658      -0.002    0  1  1  1  1    0 -1 -1 -1  3   2773.53  7.64E-23
  4  1   2780.75149    9   2780.75385   0   0   0   0 .000000      0.00236   -103.18846      -0.002    0  1  1  1  1    0 -1 -1 -1  3   2773.55  9.58E-23
  5  2   2784.77606    9   2784.77825   0   0   0   0 .000000      0.00219   -103.24080      -0.002    0  1  1  1  1    0 -1 -1 -1  3   2773.58  1.14E-22
  6  1   2789.60509    9   2789.60748   0   0   0   0 .000000      0.00239   -103.30358      -0.002    0  1  1  1  1    0 -1 -1 -1  3   2773.61  1.30E-22
  7  2   2795.23932    9   2795.24152   0   0   0   0 .000000      0.00220   -103.37680      -0.002    0  1  1  1  1    0 -1 -1 -1  3   2773.64  1.45E-22
  8  1   2801.67814    9   2801.68034   0   0   0   0 .000000      0.00220   -103.46044      -0.002    0  1  1  1  1    0 -1 -1 -1  3   2773.68  1.58E-22
  9  2   2808.92157    9   2808.92392   0   0   0   0 .000000      0.00235   -103.55449      -0.002    0  1  1  1  1    0 -1 -1 -1  3   2773.72  1.69E-22
 10  1   2816.96995    9   2816.97221   0   0   0   0 .000000      0.00226   -103.65892      -0.002    0  1  1  1  1    0 -1 -1 -1  3   2773.77  1.78E-22
 11  2   2825.82280    9   2825.82518   0   0   0   0 .000000      0.00238   -103.77373      -0.002    0  1  1  1  1    0 -1 -1 -1  3   2773.82  1.87E-22
 12  1   2835.48048    9   2835.48278   0   0   0   0 .000000      0.00230   -103.89889      -0.002    0  1  1  1  1    0 -1 -1 -1  3   2773.88  1.95E-22
 13  2   2845.94255    9   2845.94497   0   0   0   0 .000000      0.00242   -104.03437      -0.002    0  1  1  1  1    0 -1 -1 -1  3   2773.94  2.02E-22
 14  1   2857.20932    9   2857.21168   0   0   0   0 .000000      0.00236   -104.18015      -0.002    0  1  1  1  1    0 -1 -1 -1  3   2774.01  2.07E-22
 15  2   2869.28064    9   2869.28287   0   0   0   0 .000000      0.00223   -104.33621      -0.002    0  1  1  1  1    0 -1 -1 -1  3   2774.08  2.10E-22
 16  1   2882.15620    9   2882.15848   0   0   0   0 .000000      0.00228   -104.50251      -0.002    0  1  1  1  1    0 -1 -1 -1  3   2774.16  2.11E-22
 17  2   2895.83611    9   2895.83844   0   0   0   0 .000000      0.00233   -104.67902      -0.002    0  1  1  1  1    0 -1 -1 -1  3   2774.24  2.11E-22
 18  1   2910.32107    9   2910.32269   0   0   0   0 .000000      0.00162   -104.86571      -0.002    0  1  1  1  1    0 -1 -1 -1  3   2774.32  2.09E-22
 19  2   2925.60884    9   2925.61115   0   0   0   0 .000000      0.00231   -105.06255      -0.002    0  1  1  1  1    0 -1 -1 -1  3   2774.41  2.05E-22
 20  1   2941.70148    9   2941.70375   0   0   0   0 .000000      0.00227   -105.26949      -0.002    0  1  1  1  1    0 -1 -1 -1  3   2774.50  2.01E-22
 21  2   2958.59805    9   2958.60040   0   0   0   0 .000000      0.00235   -105.48651      -0.002    0  1  1  1  1    0 -1 -1 -1  3   2774.60  1.95E-22
 22  1   2976.29870    9   2976.30103   0   0   0   0 .000000      0.00233   -105.71355      -0.002    0  1  1  1  1    0 -1 -1 -1  3   2774.70  1.88E-22
 23  2   2994.80341    9   2994.80555   0   0   0   0 .000000      0.00214   -105.95057      -0.002    0  1  1  1  1    0 -1 -1 -1  3   2774.80  1.80E-22
 24  1   3014.11149    9   3014.11386   0   0   0   0 .000000      0.00237   -106.19753      -0.002    0  1  1  1  1    0 -1 -1 -1  3   2774.91  1.72E-22
 25  2   3034.22297    9   3034.22586   0   0   0   0 .000000      0.00289   -106.45437      -0.003    0  1  1  1  1    0 -1 -1 -1  3   2775.02  1.63E-22
 26  1   3055.13921    9   3055.14147   0   0   0   0 .000000      0.00226   -106.72106      -0.002    0  1  1  1  1    0 -1 -1 -1  3   2775.14  1.53E-22
 27  2   3076.85821    9   3076.86057   0   0   0   0 .000000      0.00236   -106.99753      -0.002    0  1  1  1  1    0 -1 -1 -1  3   2775.26  1.44E-22
 28  1   3099.38069    9   3099.38306   0   0   0   0 .000000      0.00237   -107.28373      -0.002    0  1  1  1  1    0 -1 -1 -1  3   2775.38  1.34E-22
 29  2   3122.70649    9   3122.70883   0   0   0   0 .000000      0.00234   -107.57960      -0.002    0  1  1  1  1    0 -1 -1 -1  3   2775.51  1.24E-22
 30  1   3146.83537    9   3146.83775   0   0   0   0 .000000      0.00238   -107.88510      -0.002    0  1  1  1  1    0 -1 -1 -1  3   2775.64  1.15E-22
 31  2   3171.76681    9   3171.76972   0   0   0   0 .000000      0.00291   -108.20014      -0.003    0  1  1  1  1    0 -1 -1 -1  3   2775.77  1.05E-22
 32  1   3197.50235    9   3197.50460   0   0   0   0 .000000      0.00225   -108.52467      -0.002    0  1  1  1  1    0 -1 -1 -1  3   2775.90  9.62E-23
 33  2   3224.04008    9   3224.04228   0   0   0   0 .000000      0.00220   -108.85863      -0.002    0  1  1  1  1    0 -1 -1 -1  3   2776.04  8.75E-23
 34  1   3251.38029    9   3251.38261   0   0   0   0 .000000      0.00232   -109.20194      -0.002    0  1  1  1  1    0 -1 -1 -1  3   2776.18  7.91E-23
 35  2   3279.52299    9   3279.52546   0   0   0   0 .000000      0.00247   -109.55454      -0.002    0  1  1  1  1    0 -1 -1 -1  3   2776.32  7.13E-23
 36  1   3308.46829    9   3308.47070   0   0   0   0 .000000      0.00241   -109.91635      -0.002    0  1  1  1  1    0 -1 -1 -1  3   2776.47  6.39E-23
 37  2   3338.21588    9   3338.21817   0   0   0   0 .000000      0.00229   -110.28729      -0.002    0  1  1  1  1    0 -1 -1 -1  3   2776.62  5.69E-23
 38  1   3368.76561    9   3368.76774   0   0   0   0 .000000      0.00213   -110.66730      -0.002    0  1  1  1  1    0 -1 -1 -1  3   2776.77  5.06E-23
 39  2   3400.11690    9   3400.11924   0   0   0   0 .000000      0.00234   -111.05628      -0.002    0  1  1  1  1    0 -1 -1 -1  3   2776.92  4.47E-23
 40  1   3432.27026    9   3432.27253   0   0   0   0 .000000      0.00227   -111.45416      -0.002    0  1  1  1  1    0 -1 -1 -1  3   2777.07  3.93E-23
 41  2   3465.22518    9   3465.22745   0   0   0   0 .000000      0.00227   -111.86085      -0.002    0  1  1  1  1    0 -1 -1 -1  3   2777.23  3.44E-23
 42  1   3498.98137    9   3498.98383   0   0   0   0 .000000      0.00246   -112.27627      -0.002    0  1  1  1  1    0 -1 -1 -1  3   2777.38  3.00E-23
 43  2   3533.53920    9   3533.54149   0   0   0   0 .000000      0.00229   -112.70033      -0.002    0  1  1  1  1    0 -1 -1 -1  3   2777.54  2.60E-23
 44  1   3568.89780    9   3568.90029   0   0   0   0 .000000      0.00249   -113.13293      -0.002    0  1  1  1  1    0 -1 -1 -1  3   2777.70  2.25E-23
 45  2   3605.05755    9   3605.06003   0   0   0   0 .000000      0.00248   -113.57398      -0.002    0  1  1  1  1    0 -1 -1 -1  3   2777.86  1.93E-23
 46  1   3642.01821    9   3642.02053   0   0   0   0 .000000      0.00232   -114.02339      -0.002    0  1  1  1  1    0 -1 -1 -1  3   2778.02  1.65E-23
 47  2   3679.77910    9   3679.78162   0   0   0   0 .000000      0.00252   -114.48106      -0.002    0  1  1  1  1    0 -1 -1 -1  3   2778.18  1.41E-23
 48  1   3718.34122    9   3718.34311   0   0   0   0 .000000      0.00189   -114.94690      -0.002    0  1  1  1  1    0 -1 -1 -1  3   2778.34  1.20E-23
 49  2   3757.70233    9   3757.70480   0   0   0   0 .000000      0.00247   -115.42079      -0.002    0  1  1  1  1    0 -1 -1 -1  3   2778.50  1.01E-23
 50  1   3797.86399    9   3797.86650   0   0   0   0 .000000      0.00251   -115.90264      -0.002    0  1  1  1  1    0 -1 -1 -1  3   2778.66  8.51E-24
 51  2   3838.82564    9   3838.82801   0   0   0   0 .000000      0.00237   -116.39235      -0.002    0  1  1  1  1    0 -1 -1 -1  3   2778.83  7.13E-24
 52  1   3880.58671    9   3880.58913   0   0   0   0 .000000      0.00242   -116.88980      -0.002    0  1  1  1  1    0 -1 -1 -1  3   2778.99  5.94E-24
 53  2   3923.14708    9   3923.14964   0   0   0   0 .000000      0.00256   -117.39489      -0.002    0  1  1  1  1    0 -1 -1 -1  3   2779.15  4.94E-24
 54  1   3966.50713    9   3966.50935   0   0   0   0 .000000      0.00222   -117.90751      -0.002    0  1  1  1  1    0 -1 -1 -1  3   2779.31  4.08E-24
 55  2   4010.66575    9   4010.66802   0   0   0   0 .000000      0.00227   -118.42754      -0.002    0  1  1  1  1    0 -1 -1 -1  3   2779.47  3.36E-24
 56  1   4055.62329    9   4055.62545   0   0   0   0 .000000      0.00216   -118.95489      -0.002    0  1  1  1  1    0 -1 -1 -1  3   2779.62  2.76E-24
 57  2   4101.37934    9   4101.38141   0   0   0   0 .000000      0.00207   -119.48943      -0.002    0  1  1  1  1    0 -1 -1 -1  3   2779.78  2.25E-24
 58  1   4147.93358    9   4147.93567   0   0   0   0 .000000      0.00209   -120.03105      -0.002    0  1  1  1  1    0 -1 -1 -1  3   2779.93  1.83E-24
 59  2   4195.28594    9   4195.28800   0   0   0   0 .000000      0.00206   -120.57964      -0.002    0  1  1  1  1    0 -1 -1 -1  3   2780.09  1.48E-24
 60  1   4243.43600    9   4243.43816   0   0   0   0 .000000      0.00216   -121.13508      -0.002    0  1  1  1  1    0 -1 -1 -1  3   2780.24  1.19E-24
 61  2   4292.38391    9   4292.38592   0   0   0   0 .000000      0.00201   -121.69725      -0.002    0  1  1  1  1    0 -1 -1 -1  3   2780.38  9.58E-25
 62  1   4342.12969    9   4342.13104   0   0   0   0 .000000      0.00135   -122.26602      -0.001    0  1  1  1  1    0 -1 -1 -1  3   2780.53  7.66E-25
 63  2   4392.67172    9   4392.67326   0   0   0   0 .000000      0.00154   -122.84135      -0.001    0  1  1  1  1    0 -1 -1 -1  3   2780.67  6.10E-25
 64  1   4444.01149    9   4444.01233   0   0   0   0 .000000      0.00084   -123.42305      -0.001    0  1  1  1  1    0 -1 -1 -1  3   2780.81  4.84E-25
 65  2   4496.14622    9   4496.14800   0   0   0   0 .000000      0.00178   -124.01101      -0.001    0  1  1  1  1    0 -1 -1 -1  3   2780.95  3.82E-25
 66  1   4549.07970    9   4549.08001   0   0   0   0 .000000      0.00031   -124.60514      -0.000    0  1  1  1  1    0 -1 -1 -1  3   2781.08  3.00E-25
 67  2   4602.80631    9   4602.80809   0   0   0   0 .000000      0.00178   -125.20532      -0.001    0  1  1  1  1    0 -1 -1 -1  3   2781.21  2.35E-25
 68  1   4657.33149    9   4657.33198   0   0   0   0 .000000      0.00049   -125.81143      -0.000    0  1  1  1  1    0 -1 -1 -1  3   2781.33  1.83E-25
 69  2   4712.65040    9   4712.65141   0   0   0   0 .000000      0.00101   -126.42336      -0.001    0  1  1  1  1    0 -1 -1 -1  3   2781.45  1.42E-25
 70  1   4768.76515    9   4768.76610   0   0   0   0 .000000      0.00095   -127.04100      -0.001    0  1  1  1  1    0 -1 -1 -1  3   2781.57  1.10E-25
 71  2   4825.67546    9   4825.67577   0   0   0   0 .000000      0.00031   -127.66424      -0.000    0  1  1  1  1    0 -1 -1 -1  3   2781.68  8.48E-26
 72  1   4883.37896    9   4883.38014   0   0   0   0 .000000      0.00118   -128.29298      -0.001    0  1  1  1  1    0 -1 -1 -1  3   2781.78  6.50E-26
 73  2   4941.88177    9   4941.87893   0   0   0   0 .000000     -0.00284   -128.92710       0.002    0  1  1  1  1    0 -1 -1 -1  3   2781.88  4.97E-26
 74  1   5001.17066    9   5001.17183   0   0   0   0 .000000      0.00117   -129.56651      -0.001    0  1  1  1  1    0 -1 -1 -1  3   2781.97  3.78E-26
 76  1   5122.13757    9   5122.13881   0   0   0   0 .000000      0.00124   -130.86077      -0.001    0  1  1  1  1    0 -1 -1 -1  3   2782.14  2.16E-26
 78  1   5246.27748    9   5246.27867   0   0   0   0 .000000      0.00119   -132.17496      -0.001    0  1  1  1  1    0 -1 -1 -1  3   2782.28  1.22E-26
 80  1   5373.58709    9   5373.58894   0   0   0   0 .000000      0.00185   -133.50834      -0.001    0  1  1  1  1    0 -1 -1 -1  3   2782.39  6.73E-27
  1  1   2773.50625   11   2773.50842   0   0   0   0 .000000      0.00217   -103.09163      -0.002    0  1  1  1  2    0 -1 -1 -1  3   2773.51  3.17E-23
  2  2   2775.11296   14   2775.11528   0   0   0   0 .000000      0.00232   -103.10745      -0.002    0  1  1  1  2    0 -1 -1 -1  3   2773.51  5.52E-23
  3  1   2777.52327   15   2777.52558   0   0   0   0 .000000      0.00231   -103.13116      -0.002    0  1  1  1  2    0 -1 -1 -1  3   2773.52  7.64E-23
  4  2   2780.73700   16   2780.73929   0   0   0   0 .000000      0.00229   -103.16277      -0.002    0  1  1  1  2    0 -1 -1 -1  3   2773.54  9.58E-23
  5  1   2784.75416   16   2784.75639   0   0   0   0 .000000      0.00223   -103.20228      -0.002    0  1  1  1  2    0 -1 -1 -1  3   2773.55  1.14E-22
  6  2   2789.57457   16   2789.57687   0   0   0   0 .000000      0.00230   -103.24967      -0.002    0  1  1  1  2    0 -1 -1 -1  3   2773.57  1.30E-22
  7  1   2795.19840   16   2795.20070   0   0   0   0 .000000      0.00230   -103.30493      -0.002    0  1  1  1  2    0 -1 -1 -1  3   2773.60  1.45E-22
  8  2   2801.62550   16   2801.62786   0   0   0   0 .000000      0.00236   -103.36804      -0.002    0  1  1  1  2    0 -1 -1 -1  3   2773.63  1.58E-22
  9  1   2808.85605   16   2808.85832   0   0   0   0 .000000      0.00227   -103.43901      -0.002    0  1  1  1  2    0 -1 -1 -1  3   2773.66  1.69E-22
 10  2   2816.88977   16   2816.89203   0   0   0   0 .000000      0.00226   -103.51781      -0.002    0  1  1  1  2    0 -1 -1 -1  3   2773.69  1.78E-22
 11  1   2825.72672   16   2825.72896   0   0   0   0 .000000      0.00224   -103.60443      -0.002    0  1  1  1  2    0 -1 -1 -1  3   2773.73  1.87E-22
 12  2   2835.36678   16   2835.36907   0   0   0   0 .000000      0.00229   -103.69884      -0.002    0  1  1  1  2    0 -1 -1 -1  3   2773.77  1.95E-22
 13  1   2845.80998   16   2845.81230   0   0   0   0 .000000      0.00232   -103.80104      -0.002    0  1  1  1  2    0 -1 -1 -1  3   2773.81  2.02E-22
 14  2   2857.05629   16   2857.05861   0   0   0   0 .000000      0.00232   -103.91099      -0.002    0  1  1  1  2    0 -1 -1 -1  3   2773.86  2.07E-22
 15  1   2869.10569   16   2869.10794   0   0   0   0 .000000      0.00225   -104.02868      -0.002    0  1  1  1  2    0 -1 -1 -1  3   2773.91  2.10E-22
 16  2   2881.95791   16   2881.96023   0   0   0   0 .000000      0.00232   -104.15408      -0.002    0  1  1  1  2    0 -1 -1 -1  3   2773.96  2.11E-22
 17  1   2895.61308   16   2895.61542   0   0   0   0 .000000      0.00234   -104.28717      -0.002    0  1  1  1  2    0 -1 -1 -1  3   2774.01  2.11E-22
 18  2   2910.07110   16   2910.07344   0   0   0   0 .000000      0.00234   -104.42792      -0.002    0  1  1  1  2    0 -1 -1 -1  3   2774.07  2.09E-22
 19  1   2925.33187   16   2925.33422   0   0   0   0 .000000      0.00235   -104.57630      -0.002    0  1  1  1  2    0 -1 -1 -1  3   2774.13  2.06E-22
 20  2   2941.39533   16   2941.39768   0   0   0   0 .000000      0.00235   -104.73229      -0.002    0  1  1  1  2    0 -1 -1 -1  3   2774.20  2.01E-22
 21  1   2958.26133   16   2958.26375   0   0   0   0 .000000      0.00242   -104.89585      -0.002    0  1  1  1  2    0 -1 -1 -1  3   2774.26  1.95E-22
 22  2   2975.93014   16   2975.93234   0   0   0   0 .000000      0.00220   -105.06696      -0.002    0  1  1  1  2    0 -1 -1 -1  3   2774.33  1.88E-22
 23  1   2994.40112   16   2994.40337   0   0   0   0 .000000      0.00225   -105.24557      -0.002    0  1  1  1  2    0 -1 -1 -1  3   2774.40  1.80E-22
 24  2   3013.67441   16   3013.67673   0   0   0   0 .000000      0.00232   -105.43167      -0.002    0  1  1  1  2    0 -1 -1 -1  3   2774.47  1.72E-22
 25  1   3033.74989   16   3033.75235   0   0   0   0 .000000      0.00246   -105.62520      -0.002    0  1  1  1  2    0 -1 -1 -1  3   2774.55  1.63E-22
 26  2   3054.62786   16   3054.63011   0   0   0   0 .000000      0.00225   -105.82615      -0.002    0  1  1  1  2    0 -1 -1 -1  3   2774.63  1.54E-22
 27  1   3076.30769   16   3076.30993   0   0   0   0 .000000      0.00224   -106.03447      -0.002    0  1  1  1  2    0 -1 -1 -1  3   2774.71  1.44E-22
 28  2   3098.78911   16   3098.79168   0   0   0   0 .000000      0.00257   -106.25012      -0.002    0  1  1  1  2    0 -1 -1 -1  3   2774.79  1.34E-22
 29  1   3122.07279   16   3122.07525   0   0   0   0 .000000      0.00246   -106.47307      -0.002    0  1  1  1  2    0 -1 -1 -1  3   2774.87  1.25E-22
 30  2   3146.15818   16   3146.16055   0   0   0   0 .000000      0.00237   -106.70328      -0.002    0  1  1  1  2    0 -1 -1 -1  3   2774.96  1.15E-22
 31  1   3171.04487   16   3171.04743   0   0   0   0 .000000      0.00256   -106.94071      -0.002    0  1  1  1  2    0 -1 -1 -1  3   2775.04  1.06E-22
 32  2   3196.73336   16   3196.73579   0   0   0   0 .000000      0.00243   -107.18532      -0.002    0  1  1  1  2    0 -1 -1 -1  3   2775.13  9.66E-23
 33  1   3223.22299   16   3223.22550   0   0   0   0 .000000      0.00251   -107.43707      -0.002    0  1  1  1  2    0 -1 -1 -1  3   2775.22  8.78E-23
 34  2   3250.51396   16   3250.51641   0   0   0   0 .000000      0.00245   -107.69589      -0.002    0  1  1  1  2    0 -1 -1 -1  3   2775.31  7.95E-23
 35  1   3278.60586   16   3278.60841   0   0   0   0 .000000      0.00255   -107.96182      -0.002    0  1  1  1  2    0 -1 -1 -1  3   2775.41  7.16E-23
 36  2   3307.49874   16   3307.50135   0   0   0   0 .000000      0.00261   -108.23468      -0.002    0  1  1  1  2    0 -1 -1 -1  3   2775.50  6.42E-23
 37  1   3337.19254   16   3337.19508   0   0   0   0 .000000      0.00254   -108.51459      -0.002    0  1  1  1  2    0 -1 -1 -1  3   2775.59  5.72E-23
 38  2   3367.68704   16   3367.68947   0   0   0   0 .000000      0.00243   -108.80146      -0.002    0  1  1  1  2    0 -1 -1 -1  3   2775.69  5.08E-23
 39  1   3398.98184   16   3398.98436   0   0   0   0 .000000      0.00252   -109.09518      -0.002    0  1  1  1  2    0 -1 -1 -1  3   2775.78  4.49E-23
 40  2   3431.07708   16   3431.07960   0   0   0   0 .000000      0.00252   -109.39574      -0.002    0  1  1  1  2    0 -1 -1 -1  3   2775.88  3.95E-23
 41  1   3463.97249   16   3463.97502   0   0   0   0 .000000      0.00253   -109.70311      -0.002    0  1  1  1  2    0 -1 -1 -1  3   2775.97  3.46E-23
 42  2   3497.66785   16   3497.67047   0   0   0   0 .000000      0.00262   -110.01723      -0.002    0  1  1  1  2    0 -1 -1 -1  3   2776.07  3.02E-23
 43  1   3532.16333   16   3532.16578   0   0   0   0 .000000      0.00245   -110.33807      -0.002    0  1  1  1  2    0 -1 -1 -1  3   2776.16  2.62E-23
 44  2   3567.45814   16   3567.46077   0   0   0   0 .000000      0.00263   -110.66559      -0.002    0  1  1  1  2    0 -1 -1 -1  3   2776.26  2.26E-23
 45  1   3603.55279   16   3603.55528   0   0   0   0 .000000      0.00249   -110.99973      -0.002    0  1  1  1  2    0 -1 -1 -1  3   2776.35  1.95E-23
 46  2   3640.44786   16   3640.44913   0   0   0   0 .000000      0.00127   -111.34045      -0.001    0  1  1  1  2    0 -1 -1 -1  3   2776.45  1.67E-23
 47  1   3678.13960   16   3678.14213   0   0   0   0 .000000      0.00253   -111.68772      -0.002    0  1  1  1  2    0 -1 -1 -1  3   2776.54  1.42E-23
 48  2   3716.63169   16   3716.63410   0   0   0   0 .000000      0.00241   -112.04149      -0.002    0  1  1  1  2    0 -1 -1 -1  3   2776.63  1.21E-23
 49  1   3755.92240   16   3755.92484   0   0   0   0 .000000      0.00244   -112.40171      -0.002    0  1  1  1  2    0 -1 -1 -1  3   2776.72  1.02E-23
 50  2   3796.01175   16   3796.01417   0   0   0   0 .000000      0.00242   -112.76834      -0.002    0  1  1  1  2    0 -1 -1 -1  3   2776.81  8.58E-24
 51  1   3836.89962   16   3836.90188   0   0   0   0 .000000      0.00226   -113.14134      -0.002    0  1  1  1  2    0 -1 -1 -1  3   2776.90  7.19E-24
 52  2   3878.58570   16   3878.58779   0   0   0   0 .000000      0.00209   -113.52065      -0.002    0  1  1  1  2    0 -1 -1 -1  3   2776.99  6.00E-24
 53  1   3921.06935   16   3921.07165   0   0   0   0 .000000      0.00230   -113.90627      -0.002    0  1  1  1  2    0 -1 -1 -1  3   2777.07  4.99E-24
 54  2   3964.35125   16   3964.35329   0   0   0   0 .000000      0.00204   -114.29811      -0.002    0  1  1  1  2    0 -1 -1 -1  3   2777.15  4.13E-24
 55  1   4008.43022   16   4008.43247   0   0   0   0 .000000      0.00225   -114.69615      -0.002    0  1  1  1  2    0 -1 -1 -1  3   2777.23  3.40E-24
 56  2   4053.30701   16   4053.30900   0   0   0   0 .000000      0.00199   -115.10034      -0.002    0  1  1  1  2    0 -1 -1 -1  3   2777.31  2.79E-24
 57  1   4098.98051   16   4098.98263   0   0   0   0 .000000      0.00212   -115.51064      -0.002    0  1  1  1  2    0 -1 -1 -1  3   2777.38  2.28E-24
 58  2   4145.45118   16   4145.45316   0   0   0   0 .000000      0.00198   -115.92701      -0.002    0  1  1  1  2    0 -1 -1 -1  3   2777.45  1.85E-24
 59  1   4192.71855   16   4192.72033   0   0   0   0 .000000      0.00178   -116.34940      -0.002    0  1  1  1  2    0 -1 -1 -1  3   2777.52  1.50E-24
 60  2   4240.78218   16   4240.78393   0   0   0   0 .000000      0.00175   -116.77778      -0.002    0  1  1  1  2    0 -1 -1 -1  3   2777.58  1.21E-24
 61  1   4289.64221   16   4289.64372   0   0   0   0 .000000      0.00151   -117.21209      -0.001    0  1  1  1  2    0 -1 -1 -1  3   2777.64  9.71E-25
 62  2   4339.29810   16   4339.29944   0   0   0   0 .000000      0.00134   -117.65231      -0.001    0  1  1  1  2    0 -1 -1 -1  3   2777.70  7.77E-25
 63  1   4389.74934   16   4389.75087   0   0   0   0 .000000      0.00153   -118.09838      -0.001    0  1  1  1  2    0 -1 -1 -1  3   2777.75  6.19E-25
 64  2   4440.99625   16   4440.99774   0   0   0   0 .000000      0.00149   -118.55028      -0.001    0  1  1  1  2    0 -1 -1 -1  3   2777.80  4.91E-25
 65  1   4493.03846   16   4493.03980   0   0   0   0 .000000      0.00134   -119.00794      -0.001    0  1  1  1  2    0 -1 -1 -1  3   2777.84  3.88E-25
 66  2   4545.87502   16   4545.87680   0   0   0   0 .000000      0.00178   -119.47134      -0.001    0  1  1  1  2    0 -1 -1 -1  3   2777.88  3.05E-25
 67  1   4599.50754   16   4599.50847   0   0   0   0 .000000      0.00093   -119.94043      -0.001    0  1  1  1  2    0 -1 -1 -1  3   2777.91  2.39E-25
 68  2   4653.93350   16   4653.93455   0   0   0   0 .000000      0.00105   -120.41517      -0.001    0  1  1  1  2    0 -1 -1 -1  3   2777.93  1.86E-25
 69  1   4709.15397   16   4709.15476   0   0   0   0 .000000      0.00079   -120.89552      -0.001    0  1  1  1  2    0 -1 -1 -1  3   2777.95  1.45E-25
 70  2   4765.16687   16   4765.16884   0   0   0   0 .000000      0.00197   -121.38145      -0.002    0  1  1  1  2    0 -1 -1 -1  3   2777.97  1.12E-25
 71  1   4821.97587   16   4821.97651   0   0   0   0 .000000      0.00064   -121.87289      -0.001    0  1  1  1  2    0 -1 -1 -1  3   2777.98  8.64E-26
 72  2   4879.57644   16   4879.57748   0   0   0   0 .000000      0.00104   -122.36983      -0.001    0  1  1  1  2    0 -1 -1 -1  3   2777.98  6.63E-26
 73  1   4937.97155   16   4937.97147   0   0   0   0 .000000     -0.00008   -122.87221       0.000    0  1  1  1  2    0 -1 -1 -1  3   2777.97  5.07E-26
 74  2   4997.15735   16   4997.15819   0   0   0   0 .000000      0.00084   -123.37999      -0.001    0  1  1  1  2    0 -1 -1 -1  3   2777.96  3.86E-26
 75  1   5057.13762   16   5057.13735   0   0   0   0 .000000     -0.00027   -123.89314       0.000    0  1  1  1  2    0 -1 -1 -1  3   2777.94  2.92E-26
 76  2   5117.90833   16   5117.90864   0   0   0   0 .000000      0.00031   -124.41161      -0.000    0  1  1  1  2    0 -1 -1 -1  3   2777.91  2.21E-26
 77  1   5179.47196   16   5179.47177   0   0   0   0 .000000     -0.00019   -124.93536       0.000    0  1  1  1  2    0 -1 -1 -1  3   2777.87  1.66E-26
 78  2   5241.82658   16   5241.82643   0   0   0   0 .000000     -0.00015   -125.46436       0.000    0  1  1  1  2    0 -1 -1 -1  3   2777.83  1.24E-26
 80  2   5368.90919   16   5368.90910   0   0   0   0 .000000     -0.00009   -126.53789       0.000    0  1  1  1  2    0 -1 -1 -1  3   2777.71  6.89E-27
  1  2   4931.31606   14   4931.31305   0   0   0   0 .000000     -0.00301    -79.05388       0.004    0  1  1  2  1    0 -1 -1 -2  4   4931.32  2.25E-26
  2  1   4932.91376   26   4932.90949   0   0   0   0 .000000     -0.00427     47.67495      -0.009    0  1  1  2  1    0 -1 -1 -2  4   4931.31  3.93E-26
  3  2   4935.30731   33   4935.30414   0   0   0   0 .000000     -0.00317     47.64930      -0.007    0  1  1  2  1    0 -1 -1 -2  4   4931.31  5.44E-26
  4  1   4938.49948   40   4938.49699   0   0   0   0 .000000     -0.00249      5.30868      -0.047    0  1  1  2  1    0 -1 -1 -2  4   4931.30  6.84E-26
  5  2   4942.49113   43   4942.48801   0   0   0   0 .000000     -0.00312      5.25628      -0.059    0  1  1  2  1    0 -1 -1 -2  4   4931.29  8.13E-26
  6  1   4947.27966   46   4947.27720   0   0   0   0 .000000     -0.00246      5.19341      -0.047    0  1  1  2  1    0 -1 -1 -2  4   4931.28  9.30E-26
  7  2   4952.86746   47   4952.86453   0   0   0   0 .000000     -0.00293      5.12005      -0.057    0  1  1  2  1    0 -1 -1 -2  4   4931.27  1.04E-25
  8  1   4959.25305   48   4959.24997   0   0   0   0 .000000     -0.00308      5.03620      -0.061    0  1  1  2  1    0 -1 -1 -2  4   4931.25  1.13E-25
  9  2   4966.43633   48   4966.43349   0   0   0   0 .000000     -0.00284      4.94185      -0.058    0  1  1  2  1    0 -1 -1 -2  4   4931.24  1.21E-25
 10  1   4974.41758   48   4974.41504   0   0   0   0 .000000     -0.00254      4.83701      -0.052    0  1  1  2  1    0 -1 -1 -2  4   4931.22  1.28E-25
 11  2   4983.19758   48   4983.19461   0   0   0   0 .000000     -0.00297      4.72168      -0.063    0  1  1  2  1    0 -1 -1 -2  4   4931.20  1.34E-25
 12  1   4992.77483   48   4992.77213   0   0   0   0 .000000     -0.00270      4.59583      -0.059    0  1  1  2  1    0 -1 -1 -2  4   4931.17  1.38E-25
 13  2   5003.15061   48   5003.14756   0   0   0   0 .000000     -0.00305      4.45948      -0.068    0  1  1  2  1    0 -1 -1 -2  4   4931.15  1.42E-25
 14  1   5014.32392   48   5014.32085   0   0   0   0 .000000     -0.00307      4.31261      -0.071    0  1  1  2  1    0 -1 -1 -2  4   4931.12  1.45E-25
 15  2   5026.29497   48   5026.29194   0   0   0   0 .000000     -0.00303      4.15522      -0.073    0  1  1  2  1    0 -1 -1 -2  4   4931.09  1.47E-25
 16  1   5039.06380   48   5039.06078   0   0   0   0 .000000     -0.00302      3.98731      -0.076    0  1  1  2  1    0 -1 -1 -2  4   4931.06  1.48E-25
 17  2   5052.63030   48   5052.62730   0   0   0   0 .000000     -0.00300      3.80886      -0.079    0  1  1  2  1    0 -1 -1 -2  4   4931.03  1.47E-25
 18  1   5066.99442   48   5066.99143   0   0   0   0 .000000     -0.00299      3.61987      -0.083    0  1  1  2  1    0 -1 -1 -2  4   4930.99  1.46E-25
 19  2   5082.15608   48   5082.15310   0   0   0   0 .000000     -0.00298      3.42034      -0.087    0  1  1  2  1    0 -1 -1 -2  4   4930.96  1.43E-25
 20  1   5098.11511   48   5098.11223   0   0   0   0 .000000     -0.00288      3.21024      -0.090    0  1  1  2  1    0 -1 -1 -2  4   4930.92  1.40E-25
 21  2   5114.87136   48   5114.86875   0   0   0   0 .000000     -0.00261      2.98959      -0.087    0  1  1  2  1    0 -1 -1 -2  4   4930.87  1.36E-25
 22  1   5132.42567   48   5132.42258   0   0   0   0 .000000     -0.00309      2.75837      -0.112    0  1  1  2  1    0 -1 -1 -2  4   4930.83  1.31E-25
 23  2   5150.77618   48   5150.77362   0   0   0   0 .000000     -0.00256      2.51656      -0.102    0  1  1  2  1    0 -1 -1 -2  4   4930.78  1.26E-25
 24  1   5169.92464   48   5169.92178   0   0   0   0 .000000     -0.00286      2.26417      -0.126    0  1  1  2  1    0 -1 -1 -2  4   4930.72  1.20E-25
 25  2   5189.86986   48   5189.86697   0   0   0   0 .000000     -0.00289      2.00117      -0.145    0  1  1  2  1    0 -1 -1 -2  4   4930.67  1.13E-25
 26  1   5210.61201   48   5210.60908   0   0   0   0 .000000     -0.00293      1.72757      -0.170    0  1  1  2  1    0 -1 -1 -2  4   4930.61  1.07E-25
 27  2   5232.15068   48   5232.14802   0   0   0   0 .000000     -0.00266      1.44336      -0.184    0  1  1  2  1    0 -1 -1 -2  4   4930.55  1.00E-25
 28  1   5254.48646   48   5254.48368   0   0   0   0 .000000     -0.00278      1.14851      -0.242    0  1  1  2  1    0 -1 -1 -2  4   4930.49  9.34E-26
 29  2   5277.61887   48   5277.61594   0   0   0   0 .000000     -0.00293      0.84303      -0.347    0  1  1  2  1    0 -1 -1 -2  4   4930.42  8.67E-26
 30  1   5301.54734   48   5301.54469   0   0   0   0 .000000     -0.00265      0.52690      -0.502    0  1  1  2  1    0 -1 -1 -2  4   4930.35  8.00E-26
 31  2   5326.27259   48   5326.26982   0   0   0   0 .000000     -0.00277      0.20012      -1.385    0  1  1  2  1    0 -1 -1 -2  4   4930.27  7.34E-26
 32  1   5351.79383   47   5351.79118   0   0   0   0 .000000     -0.00265     -0.13736       1.926    0  1  1  2  1    0 -1 -1 -2  4   4930.19  6.71E-26
 33  2   5378.11118   47   5378.10868   0   0   0   0 .000000     -0.00250     -0.48550       0.516    0  1  1  2  1    0 -1 -1 -2  4   4930.11  6.10E-26
 34  1   5405.22504   47   5405.22215   0   0   0   0 .000000     -0.00289     -0.84434       0.342    0  1  1  2  1    0 -1 -1 -2  4   4930.03  5.52E-26
 35  2   5433.13424   47   5433.13149   0   0   0   0 .000000     -0.00275     -1.21389       0.227    0  1  1  2  1    0 -1 -1 -2  4   4929.93  4.97E-26
 36  1   5461.83927   47   5461.83653   0   0   0   0 .000000     -0.00274     -1.59414       0.172    0  1  1  2  1    0 -1 -1 -2  4   4929.84  4.45E-26
 37  2   5491.34000   47   5491.33715   0   0   0   0 .000000     -0.00285     -1.98513       0.144    0  1  1  2  1    0 -1 -1 -2  4   4929.74  3.97E-26
 38  1   5521.63568   47   5521.63319   0   0   0   0 .000000     -0.00249     -2.38657       0.104    0  1  1  2  1    0 -1 -1 -2  4   4929.64  3.53E-26
 39  2   5552.72744   47   5552.72450   0   0   0   0 .000000     -0.00294     -2.79936       0.105    0  1  1  2  1    0 -1 -1 -2  4   4929.53  3.12E-26
 40  1   5584.61299   47   5584.61093   0   0   0   0 .000000     -0.00206     -3.22261       0.064    0  1  1  2  1    0 -1 -1 -2  4   4929.41  2.74E-26
 41  2   5617.29494   47   5617.29231   0   0   0   0 .000000     -0.00263     -3.65665       0.072    0  1  1  2  1    0 -1 -1 -2  4   4929.29  2.40E-26
 42  1   5650.77126   47   5650.76850   0   0   0   0 .000000     -0.00276     -4.10147       0.067    0  1  1  2  1    0 -1 -1 -2  4   4929.17  2.10E-26
 43  2   5685.04137   47   5685.03930   0   0   0   0 .000000     -0.00207     -4.55710       0.045    0  1  1  2  1    0 -1 -1 -2  4   4929.04  1.82E-26
 44  1   5720.10756   47   5720.10456   0   0   0   0 .000000     -0.00300     -5.02355       0.060    0  1  1  2  1    0 -1 -1 -2  4   4928.91  1.57E-26
 45  2   5755.96645   47   5755.96411   0   0   0   0 .000000     -0.00234     -5.50083       0.043    0  1  1  2  1    0 -1 -1 -2  4   4928.77  1.35E-26
 46  1   5792.62018   47   5792.61776   0   0   0   0 .000000     -0.00242     -5.98896       0.040    0  1  1  2  1    0 -1 -1 -2  4   4928.62  1.16E-26
 47  2   5830.06582   47   5830.06532   0   0   0   0 .000000     -0.00050     -6.48794       0.008    0  1  1  2  1    0 -1 -1 -2  4   4928.47  9.89E-27
 48  1   5868.30893   47   5868.30662   0   0   0   0 .000000     -0.00231     -6.99779       0.033    0  1  1  2  1    0 -1 -1 -2  4   4928.31  8.40E-27
 49  2   5907.34347   47   5907.34146   0   0   0   0 .000000     -0.00201     -7.51852       0.027    0  1  1  2  1    0 -1 -1 -2  4   4928.14  7.10E-27
 50  1   5947.17123   47   5947.16964   0   0   0   0 .000000     -0.00159     -8.05015       0.020    0  1  1  2  1    0 -1 -1 -2  4   4927.97  5.98E-27
 51  2   5987.79299   47   5987.79098   0   0   0   0 .000000     -0.00201     -8.59269       0.023    0  1  1  2  1    0 -1 -1 -2  4   4927.79  5.01E-27
 52  1   6029.20737   47   6029.20525   0   0   0   0 .000000     -0.00212     -9.14614       0.023    0  1  1  2  1    0 -1 -1 -2  4   4927.61  4.19E-27
 53  2   6071.41501   47   6071.41227   0   0   0   0 .000000     -0.00274     -9.71053       0.028    0  1  1  2  1    0 -1 -1 -2  4   4927.42  3.48E-27
 54  1   6114.41467   47   6114.41181   0   0   0   0 .000000     -0.00286    -10.28586       0.028    0  1  1  2  1    0 -1 -1 -2  4   4927.21  2.88E-27
 55  2   6158.20681   47   6158.20366   0   0   0   0 .000000     -0.00315    -10.87215       0.029    0  1  1  2  1    0 -1 -1 -2  4   4927.01  2.37E-27
 56  1   6202.78987   47   6202.78760   0   0   0   0 .000000     -0.00227    -11.46941       0.020    0  1  1  2  1    0 -1 -1 -2  4   4926.79  1.95E-27
 57  2   6248.16614   47   6248.16341   0   0   0   0 .000000     -0.00273    -12.07764       0.023    0  1  1  2  1    0 -1 -1 -2  4   4926.57  1.59E-27
 58  1   6294.33346   47   6294.33087   0   0   0   0 .000000     -0.00259    -12.69687       0.020    0  1  1  2  1    0 -1 -1 -2  4   4926.33  1.30E-27
 59  2   6341.29232   47   6341.28974   0   0   0   0 .000000     -0.00258    -13.32710       0.019    0  1  1  2  1    0 -1 -1 -2  4   4926.09  1.05E-27
 60  1   6389.04254   47   6389.03978   0   0   0   0 .000000     -0.00276    -13.96834       0.020    0  1  1  2  1    0 -1 -1 -2  4   4925.84  8.48E-28
 61  2   6437.58282   47   6437.58077   0   0   0   0 .000000     -0.00205    -14.62060       0.014    0  1  1  2  1    0 -1 -1 -2  4   4925.58  6.82E-28
 62  1   6486.91585   47   6486.91245   0   0   0   0 .000000     -0.00340    -15.28389       0.022    0  1  1  2  1    0 -1 -1 -2  4   4925.32  5.46E-28
 63  2   6537.03555   47   6537.03458   0   0   0   0 .000000     -0.00097    -15.95823       0.006    0  1  1  2  1    0 -1 -1 -2  4   4925.04  4.35E-28
 64  1   6587.94988   47   6587.94690   0   0   0   0 .000000     -0.00298    -16.64361       0.018    0  1  1  2  1    0 -1 -1 -2  4   4924.75  3.45E-28
 65  2   6639.65184   47   6639.64918   0   0   0   0 .000000     -0.00266    -17.34006       0.015    0  1  1  2  1    0 -1 -1 -2  4   4924.45  2.73E-28
 66  1   6692.14511   47   6692.14113   0   0   0   0 .000000     -0.00398    -18.04757       0.022    0  1  1  2  1    0 -1 -1 -2  4   4924.15  2.15E-28
 67  2   6745.42481   47   6745.42251   0   0   0   0 .000000     -0.00230    -18.76615       0.012    0  1  1  2  1    0 -1 -1 -2  4   4923.82  1.69E-28
 68  1   6799.49645   47   6799.49305   0   0   0   0 .000000     -0.00340    -19.49581       0.017    0  1  1  2  1    0 -1 -1 -2  4   4923.50  1.32E-28
 69  2   6854.35600   47   6854.35247   0   0   0   0 .000000     -0.00353    -20.23656       0.017    0  1  1  2  1    0 -1 -1 -2  4   4923.16  1.02E-28
 70  1   6910.00265   47   6910.00050   0   0   0   0 .000000     -0.00215    -20.98840       0.010    0  1  1  2  1    0 -1 -1 -2  4   4922.80  7.94E-29
 71  2   6966.44087   47   6966.43687   0   0   0   0 .000000     -0.00400    -21.75138       0.018    0  1  1  2  1    0 -1 -1 -2  4   4922.44  6.12E-29
 72  1   7023.66366   47   7023.66128   0   0   0   0 .000000     -0.00238    -22.52538       0.011    0  1  1  2  1    0 -1 -1 -2  4   4922.06  4.70E-29
  1  1   4931.31472   34   4931.31163   0   0   0   0 .000000     -0.00309    -46.14984       0.007    0  1  1  2  2    0 -1 -1 -2  4   4931.31  2.25E-26
  2  2   4932.90886   46   4932.90521   0   0   0   0 .000000     -0.00365    -46.15822       0.008    0  1  1  2  2    0 -1 -1 -2  4   4931.31  3.93E-26
  3  1   4935.29926   53   4935.29556   0   0   0   0 .000000     -0.00370    -46.17080       0.008    0  1  1  2  2    0 -1 -1 -2  4   4931.30  5.44E-26
  4  2   4938.48615   60   4938.48267   0   0   0   0 .000000     -0.00348      5.29434      -0.066    0  1  1  2  2    0 -1 -1 -2  4   4931.29  6.84E-26
  5  1   4942.47003   63   4942.46654   0   0   0   0 .000000     -0.00349      5.23478      -0.067    0  1  1  2  2    0 -1 -1 -2  4   4931.27  8.12E-26
  6  2   4947.25072   66   4947.24713   0   0   0   0 .000000     -0.00359      5.16331      -0.070    0  1  1  2  2    0 -1 -1 -2  4   4931.25  9.30E-26
  7  1   4952.82738   67   4952.82443   0   0   0   0 .000000     -0.00295      5.07992      -0.058    0  1  1  2  2    0 -1 -1 -2  4   4931.23  1.04E-25
  8  2   4959.20209   68   4959.19841   0   0   0   0 .000000     -0.00368      4.98461      -0.074    0  1  1  2  2    0 -1 -1 -2  4   4931.20  1.13E-25
  9  1   4966.37256   68   4966.36903   0   0   0   0 .000000     -0.00353      4.87737      -0.072    0  1  1  2  2    0 -1 -1 -2  4   4931.17  1.21E-25
 10  2   4974.33956   68   4974.33626   0   0   0   0 .000000     -0.00330      4.75821      -0.069    0  1  1  2  2    0 -1 -1 -2  4   4931.14  1.28E-25
 11  1   4983.10313   68   4983.10007   0   0   0   0 .000000     -0.00306      4.62712      -0.066    0  1  1  2  2    0 -1 -1 -2  4   4931.10  1.33E-25
 12  2   4992.66344   68   4992.66040   0   0   0   0 .000000     -0.00304      4.48409      -0.068    0  1  1  2  2    0 -1 -1 -2  4   4931.06  1.38E-25
 13  1   5003.02038   68   5003.01722   0   0   0   0 .000000     -0.00316      4.32912      -0.073    0  1  1  2  2    0 -1 -1 -2  4   4931.02  1.42E-25
 14  2   5014.17355   68   5014.17046   0   0   0   0 .000000     -0.00309      4.16221      -0.074    0  1  1  2  2    0 -1 -1 -2  4   4930.97  1.45E-25
 15  1   5026.12326   68   5026.12008   0   0   0   0 .000000     -0.00318      3.98334      -0.080    0  1  1  2  2    0 -1 -1 -2  4   4930.92  1.47E-25
 16  2   5038.86875   68   5038.86601   0   0   0   0 .000000     -0.00274      3.79252      -0.072    0  1  1  2  2    0 -1 -1 -2  4   4930.87  1.48E-25
 17  1   5052.41111   68   5052.40820   0   0   0   0 .000000     -0.00291      3.58974      -0.081    0  1  1  2  2    0 -1 -1 -2  4   4930.81  1.48E-25
 18  2   5066.74967   68   5066.74657   0   0   0   0 .000000     -0.00310      3.37499      -0.092    0  1  1  2  2    0 -1 -1 -2  4   4930.75  1.46E-25
 19  1   5081.88388   68   5081.88105   0   0   0   0 .000000     -0.00283      3.14827      -0.090    0  1  1  2  2    0 -1 -1 -2  4   4930.68  1.44E-25
 20  2   5097.81493   68   5097.81157   0   0   0   0 .000000     -0.00336      2.90958      -0.115    0  1  1  2  2    0 -1 -1 -2  4   4930.61  1.40E-25
 21  1   5114.54098   68   5114.53805   0   0   0   0 .000000     -0.00293      2.65886      -0.110    0  1  1  2  2    0 -1 -1 -2  4   4930.54  1.36E-25
 22  2   5132.06394   68   5132.06041   0   0   0   0 .000000     -0.00353      2.39617      -0.147    0  1  1  2  2    0 -1 -1 -2  4   4930.46  1.32E-25
 23  1   5150.38144   68   5150.37855   0   0   0   0 .000000     -0.00289      2.12147      -0.136    0  1  1  2  2    0 -1 -1 -2  4   4930.38  1.26E-25
 24  2   5169.49530   68   5169.49240   0   0   0   0 .000000     -0.00290      1.83476      -0.158    0  1  1  2  2    0 -1 -1 -2  4   4930.30  1.20E-25
 25  1   5189.40486   68   5189.40185   0   0   0   0 .000000     -0.00301      1.53603      -0.196    0  1  1  2  2    0 -1 -1 -2  4   4930.20  1.14E-25
 26  2   5210.10972   68   5210.10680   0   0   0   0 .000000     -0.00292      1.22526      -0.238    0  1  1  2  2    0 -1 -1 -2  4   4930.11  1.07E-25
 27  1   5231.61014   68   5231.60716   0   0   0   0 .000000     -0.00298      0.90246      -0.331    0  1  1  2  2    0 -1 -1 -2  4   4930.01  1.01E-25
 28  2   5253.90552   68   5253.90281   0   0   0   0 .000000     -0.00271      0.56761      -0.477    0  1  1  2  2    0 -1 -1 -2  4   4929.91  9.39E-26
 29  1   5276.99684   68   5276.99365   0   0   0   0 .000000     -0.00319      0.22070      -1.446    0  1  1  2  2    0 -1 -1 -2  4   4929.80  8.71E-26
 30  2   5300.88233   67   5300.87955   0   0   0   0 .000000     -0.00278     -0.13828       2.007    0  1  1  2  2    0 -1 -1 -2  4   4929.68  8.04E-26
 31  1   5325.56336   67   5325.56042   0   0   0   0 .000000     -0.00294     -0.50933       0.578    0  1  1  2  2    0 -1 -1 -2  4   4929.56  7.39E-26
 32  2   5351.03889   67   5351.03611   0   0   0   0 .000000     -0.00278     -0.89247       0.312    0  1  1  2  2    0 -1 -1 -2  4   4929.44  6.75E-26
 33  1   5377.30928   67   5377.30650   0   0   0   0 .000000     -0.00278     -1.28771       0.216    0  1  1  2  2    0 -1 -1 -2  4   4929.31  6.14E-26
 34  2   5404.37425   67   5404.37147   0   0   0   0 .000000     -0.00278     -1.69506       0.164    0  1  1  2  2    0 -1 -1 -2  4   4929.17  5.56E-26
 35  1   5432.23357   67   5432.23088   0   0   0   0 .000000     -0.00269     -2.11453       0.127    0  1  1  2  2    0 -1 -1 -2  4   4929.03  5.01E-26
 36  2   5460.88734   67   5460.88459   0   0   0   0 .000000     -0.00275     -2.54614       0.108    0  1  1  2  2    0 -1 -1 -2  4   4928.89  4.49E-26
 37  1   5490.33511   67   5490.33245   0   0   0   0 .000000     -0.00266     -2.98988       0.089    0  1  1  2  2    0 -1 -1 -2  4   4928.74  4.01E-26
 38  2   5520.57712   67   5520.57433   0   0   0   0 .000000     -0.00279     -3.44578       0.081    0  1  1  2  2    0 -1 -1 -2  4   4928.58  3.56E-26
 39  1   5551.61283   67   5551.61008   0   0   0   0 .000000     -0.00275     -3.91384       0.070    0  1  1  2  2    0 -1 -1 -2  4   4928.41  3.15E-26
 40  2   5583.44235   67   5583.43953   0   0   0   0 .000000     -0.00282     -4.39409       0.064    0  1  1  2  2    0 -1 -1 -2  4   4928.24  2.77E-26
 41  1   5616.06538   67   5616.06253   0   0   0   0 .000000     -0.00285     -4.88652       0.058    0  1  1  2  2    0 -1 -1 -2  4   4928.07  2.43E-26
 42  2   5649.48118   67   5649.47892   0   0   0   0 .000000     -0.00226     -5.39114       0.042    0  1  1  2  2    0 -1 -1 -2  4   4927.88  2.12E-26
 43  1   5683.69118   67   5683.68853   0   0   0   0 .000000     -0.00265     -5.90798       0.045    0  1  1  2  2    0 -1 -1 -2  4   4927.69  1.84E-26
 44  2   5718.69386   67   5718.69119   0   0   0   0 .000000     -0.00267     -6.43705       0.041    0  1  1  2  2    0 -1 -1 -2  4   4927.49  1.59E-26
 45  1   5754.48820   67   5754.48674   0   0   0   0 .000000     -0.00146     -6.97846       0.021    0  1  1  2  2    0 -1 -1 -2  4   4927.29  1.37E-26
 46  2   5791.07718   67   5791.07498   0   0   0   0 .000000     -0.00220     -7.53190       0.029    0  1  1  2  2    0 -1 -1 -2  4   4927.08  1.17E-26
 47  1   5828.45835   67   5828.45575   0   0   0   0 .000000     -0.00260     -8.09769       0.032    0  1  1  2  2    0 -1 -1 -2  4   4926.86  1.00E-26
 48  2   5866.63102   67   5866.62885   0   0   0   0 .000000     -0.00217     -8.67577       0.025    0  1  1  2  2    0 -1 -1 -2  4   4926.63  8.50E-27
 49  1   5905.59651   67   5905.59409   0   0   0   0 .000000     -0.00242     -9.26606       0.026    0  1  1  2  2    0 -1 -1 -2  4   4926.40  7.19E-27
 50  2   5945.35313   67   5945.35129   0   0   0   0 .000000     -0.00184     -9.86880       0.019    0  1  1  2  2    0 -1 -1 -2  4   4926.15  6.06E-27
 51  1   5985.90203   67   5985.90024   0   0   0   0 .000000     -0.00179    -10.48379       0.017    0  1  1  2  2    0 -1 -1 -2  4   4925.90  5.08E-27
 52  2   6027.24236   67   6027.24075   0   0   0   0 .000000     -0.00161    -11.11100       0.014    0  1  1  2  2    0 -1 -1 -2  4   4925.64  4.24E-27
 53  1   6069.37427   67   6069.37259   0   0   0   0 .000000     -0.00168    -11.75022       0.014    0  1  1  2  2    0 -1 -1 -2  4   4925.37  3.53E-27
 54  2   6112.29702   67   6112.29557   0   0   0   0 .000000     -0.00145    -12.40256       0.012    0  1  1  2  2    0 -1 -1 -2  4   4925.10  2.92E-27
 56  2   6200.51702   67   6200.51410   0   0   0   0 .000000     -0.00292    -13.74351       0.021    0  1  1  2  2    0 -1 -1 -2  4   4924.52  1.98E-27
 57  1   6245.81168   67   6245.80920   0   0   0   0 .000000     -0.00248    -14.43252       0.017    0  1  1  2  2    0 -1 -1 -2  4   4924.21  1.62E-27
 58  2   6291.89674   67   6291.89456   0   0   0   0 .000000     -0.00218    -15.13393       0.014    0  1  1  2  2    0 -1 -1 -2  4   4923.90  1.32E-27
 59  1   6338.77403   67   6338.76996   0   0   0   0 .000000     -0.00407    -15.84773       0.026    0  1  1  2  2    0 -1 -1 -2  4   4923.57  1.07E-27
 60  2   6386.43922   67   6386.43515   0   0   0   0 .000000     -0.00407    -16.57388       0.025    0  1  1  2  2    0 -1 -1 -2  4   4923.24  8.63E-28
 61  1   6434.89316   67   6434.88990   0   0   0   0 .000000     -0.00326    -17.31250       0.019    0  1  1  2  2    0 -1 -1 -2  4   4922.89  6.94E-28
 62  2   6484.13661   67   6484.13398   0   0   0   0 .000000     -0.00263    -18.06351       0.015    0  1  1  2  2    0 -1 -1 -2  4   4922.54  5.56E-28
 63  1   6534.16920   67   6534.16713   0   0   0   0 .000000     -0.00207    -18.82692       0.011    0  1  1  2  2    0 -1 -1 -2  4   4922.17  4.43E-28
 64  2   6584.99080   67   6584.98910   0   0   0   0 .000000     -0.00170    -19.60282       0.009    0  1  1  2  2    0 -1 -1 -2  4   4921.79  3.52E-28
 65  1   6636.60187   67   6636.59965   0   0   0   0 .000000     -0.00222    -20.39113       0.011    0  1  1  2  2    0 -1 -1 -2  4   4921.40  2.79E-28
 66  2   6689.00142   67   6688.99852   0   0   0   0 .000000     -0.00290    -21.19188       0.014    0  1  1  2  2    0 -1 -1 -2  4   4921.00  2.20E-28
 67  1   6742.18838   67   6742.18544   0   0   0   0 .000000     -0.00294    -22.00510       0.013    0  1  1  2  2    0 -1 -1 -2  4   4920.59  1.72E-28
  1  2   7059.53937   35   7059.52401   0   0   0   0 .000000     -0.01536    -55.14470       0.028    0  1  1  3  1    0 -1 -1 -3  5   7059.54  5.84E-28
  2  1   7061.12106   64   7061.10711   0   0   0   0 .000000     -0.01395    -38.77275       0.036    0  1  1  3  1    0 -1 -1 -3  5   7059.52  1.02E-27
  3  2   7063.49167   86   7063.48175   0   0   0   0 .000000     -0.00992    -38.79113       0.026    0  1  1  3  1    0 -1 -1 -3  5   7059.49  1.41E-27
  4  1   7066.66245  105   7066.64791   0   0   0   0 .000000     -0.01454    -38.81564       0.037    0  1  1  3  1    0 -1 -1 -3  5   7059.46  1.77E-27
  5  2   7070.61974  118   7070.60559   0   0   0   0 .000000     -0.01415    -38.84628       0.036    0  1  1  3  1    0 -1 -1 -3  5   7059.42  2.11E-27
  6  1   7075.36771  129   7075.35475   0   0   0   0 .000000     -0.01296     11.89183      -0.109    0  1  1  3  1    0 -1 -1 -3  5   7059.37  2.41E-27
  7  2   7080.90789  136   7080.89539   0   0   0   0 .000000     -0.01250     11.73591      -0.107    0  1  1  3  1    0 -1 -1 -3  5   7059.31  2.68E-27
  8  1   7087.24094  141   7087.22746   0   0   0   0 .000000     -0.01348     11.55772      -0.117    0  1  1  3  1    0 -1 -1 -3  5   7059.24  2.93E-27
  9  2   7094.36413  144   7094.35094   0   0   0   0 .000000     -0.01319     11.35726      -0.116    0  1  1  3  1    0 -1 -1 -3  5   7059.16  3.13E-27
 10  1   7102.27864  146   7102.26579   0   0   0   0 .000000     -0.01285     11.13454      -0.115    0  1  1  3  1    0 -1 -1 -3  5   7059.08  3.31E-27
 11  2   7110.98481  147   7110.97197   0   0   0   0 .000000     -0.01284     10.88955      -0.118    0  1  1  3  1    0 -1 -1 -3  5   7058.98  3.45E-27
 12  1   7120.48226  148   7120.46944   0   0   0   0 .000000     -0.01282     10.62230      -0.121    0  1  1  3  1    0 -1 -1 -3  5   7058.88  3.56E-27
 13  2   7130.77001  148   7130.75815   0   0   0   0 .000000     -0.01186     10.33279      -0.115    0  1  1  3  1    0 -1 -1 -3  5   7058.77  3.68E-27
 14  1   7141.85083  148   7141.83805   0   0   0   0 .000000     -0.01278     10.02101      -0.128    0  1  1  3  1    0 -1 -1 -3  5   7058.65  3.77E-27
 15  2   7153.72215  148   7153.70908   0   0   0   0 .000000     -0.01307      9.68699      -0.135    0  1  1  3  1    0 -1 -1 -3  5   7058.52  3.82E-27
 16  1   7166.38448  148   7166.37118   0   0   0   0 .000000     -0.01330      9.33072      -0.143    0  1  1  3  1    0 -1 -1 -3  5   7058.38  3.84E-27
 17  2   7179.83795  148   7179.82429   0   0   0   0 .000000     -0.01366      8.95219      -0.153    0  1  1  3  1    0 -1 -1 -3  5   7058.24  3.83E-27
 18  1   7194.08227  148   7194.06834   0   0   0   0 .000000     -0.01393      8.55144      -0.163    0  1  1  3  1    0 -1 -1 -3  5   7058.08  3.79E-27
 19  2   7209.11637  148   7209.10326   0   0   0   0 .000000     -0.01311      8.12844      -0.161    0  1  1  3  1    0 -1 -1 -3  5   7057.92  3.73E-27
 20  1   7224.94304  148   7224.92897   0   0   0   0 .000000     -0.01407      7.68320      -0.183    0  1  1  3  1    0 -1 -1 -3  5   7057.74  3.64E-27
 21  2   7241.55818  148   7241.54540   0   0   0   0 .000000     -0.01278      7.21575      -0.177    0  1  1  3  1    0 -1 -1 -3  5   7057.56  3.53E-27
 22  1   7258.96540  148   7258.95245   0   0   0   0 .000000     -0.01295      6.72608      -0.193    0  1  1  3  1    0 -1 -1 -3  5   7057.37  3.41E-27
 23  2   7277.16334  148   7277.15005   0   0   0   0 .000000     -0.01329      6.21420      -0.214    0  1  1  3  1    0 -1 -1 -3  5   7057.16  3.26E-27
 24  1   7296.15033  148   7296.13809   0   0   0   0 .000000     -0.01224      5.68012      -0.215    0  1  1  3  1    0 -1 -1 -3  5   7056.95  3.11E-27
 25  2   7315.92826  148   7315.91650   0   0   0   0 .000000     -0.01176      5.12387      -0.230    0  1  1  3  1    0 -1 -1 -3  5   7056.73  2.95E-27
 26  1   7336.49818  148   7336.48515   0   0   0   0 .000000     -0.01303      4.54531      -0.287    0  1  1  3  1    0 -1 -1 -3  5   7056.50  2.77E-27
 27  2   7357.85722  148   7357.84396   0   0   0   0 .000000     -0.01326      3.94466      -0.336    0  1  1  3  1    0 -1 -1 -3  5   7056.26  2.60E-27
 28  1   7380.00505  148   7379.99280   0   0   0   0 .000000     -0.01225      3.32180      -0.369    0  1  1  3  1    0 -1 -1 -3  5   7056.01  2.42E-27
 29  2   7402.94353  148   7402.93158   0   0   0   0 .000000     -0.01195      2.67681      -0.446    0  1  1  3  1    0 -1 -1 -3  5   7055.74  2.25E-27
 30  1   7426.67225  148   7426.66018   0   0   0   0 .000000     -0.01207      2.00965      -0.601    0  1  1  3  1    0 -1 -1 -3  5   7055.47  2.07E-27
 31  2   7451.19115  148   7451.17848   0   0   0   0 .000000     -0.01267      1.32035      -0.960    0  1  1  3  1    0 -1 -1 -3  5   7055.19  1.90E-27
 32  1   7476.49744  148   7476.48634   0   0   0   0 .000000     -0.01110      0.60891      -1.822    0  1  1  3  1    0 -1 -1 -3  5   7054.90  1.74E-27
 33  2   7502.59577  147   7502.58366   0   0   0   0 .000000     -0.01211     -0.12464       9.718    0  1  1  3  1    0 -1 -1 -3  5   7054.60  1.58E-27
 34  1   7529.48217  147   7529.47029   0   0   0   0 .000000     -0.01188     -0.88032       1.350    0  1  1  3  1    0 -1 -1 -3  5   7054.28  1.43E-27
 35  2   7557.15772  147   7557.14609   0   0   0   0 .000000     -0.01163     -1.65811       0.701    0  1  1  3  1    0 -1 -1 -3  5   7053.96  1.28E-27
 36  1   7585.62328  147   7585.61094   0   0   0   0 .000000     -0.01234     -2.45798       0.502    0  1  1  3  1    0 -1 -1 -3  5   7053.62  1.15E-27
 37  2   7614.87714  147   7614.86468   0   0   0   0 .000000     -0.01246     -3.27992       0.380    0  1  1  3  1    0 -1 -1 -3  5   7053.28  1.02E-27
 38  1   7644.91990  147   7644.90718   0   0   0   0 .000000     -0.01272      2.21468      -0.575    0  1  1  3  1    0 -1 -1 -3  5   7052.92  9.09E-28
 39  2   7675.75153  147   7675.73827   0   0   0   0 .000000     -0.01326      1.04760      -1.266    0  1  1  3  1    0 -1 -1 -3  5   7052.55  8.03E-28
 40  1   7707.37066  146   7707.35780   0   0   0   0 .000000     -0.01286     -0.14918       8.621    0  1  1  3  1    0 -1 -1 -3  5   7052.17  7.06E-28
 41  2   7739.77994  146   7739.76562   0   0   0   0 .000000     -0.01432     -1.37566       1.041    0  1  1  3  1    0 -1 -1 -3  5   7051.78  6.18E-28
 42  1   7772.97593  146   7772.96156   0   0   0   0 .000000     -0.01437     -2.63181       0.546    0  1  1  3  1    0 -1 -1 -3  5   7051.38  5.38E-28
 43  2   7806.95724  146   7806.94545   0   0   0   0 .000000     -0.01179     -3.91762       0.301    0  1  1  3  1    0 -1 -1 -3  5   7050.96  4.67E-28
 44  1   7841.72903  146   7841.71712   0   0   0   0 .000000     -0.01191     -5.23306       0.228    0  1  1  3  1    0 -1 -1 -3  5   7050.53  4.03E-28
 45  2   7877.28873  146   7877.27640   0   0   0   0 .000000     -0.01233     -6.57811       0.187    0  1  1  3  1    0 -1 -1 -3  5   7050.09  3.47E-28
 46  1   7913.63400  146   7913.62311   0   0   0   0 .000000     -0.01089     -7.95275       0.137    0  1  1  3  1    0 -1 -1 -3  5   7049.63  2.97E-28
 47  2   7950.76812  146   7950.75707   0   0   0   0 .000000     -0.01105     -9.35696       0.118    0  1  1  3  1    0 -1 -1 -3  5   7049.17  2.53E-28
 48  1   7988.69028  146   7988.67808   0   0   0   0 .000000     -0.01220    -10.79072       0.113    0  1  1  3  1    0 -1 -1 -3  5   7048.69  2.14E-28
 49  2   8027.39696  146   8027.38597   0   0   0   0 .000000     -0.01099    -12.25399       0.090    0  1  1  3  1    0 -1 -1 -3  5   7048.20  1.81E-28
 50  1   8066.89210  146   8066.88053   0   0   0   0 .000000     -0.01157    -13.74677       0.084    0  1  1  3  1    0 -1 -1 -3  5   7047.69  1.52E-28
 51  2   8107.17424  146   8107.16156   0   0   0   0 .000000     -0.01268    -15.26901       0.083    0  1  1  3  1    0 -1 -1 -3  5   7047.17  1.28E-28
 52  1   8148.24036  146   8148.22886   0   0   0   0 .000000     -0.01150    -16.82069       0.068    0  1  1  3  1    0 -1 -1 -3  5   7046.64  1.06E-28
 53  2   8190.09357  146   8190.08223   0   0   0   0 .000000     -0.01134    -18.40179       0.062    0  1  1  3  1    0 -1 -1 -3  5   7046.09  8.83E-29
 54  1   8232.73376  146   8232.72146   0   0   0   0 .000000     -0.01230    -20.01228       0.061    0  1  1  3  1    0 -1 -1 -3  5   7045.53  7.30E-29
 55  2   8276.15858  146   8276.14632   0   0   0   0 .000000     -0.01226    -21.65213       0.057    0  1  1  3  1    0 -1 -1 -3  5   7044.96  6.01E-29
 56  1   8320.36979  146   8320.35660   0   0   0   0 .000000     -0.01319     20.53293      -0.064    0  1  1  3  1    0 -1 -1 -3  5   7044.37  4.92E-29
 57  2   8365.35888  146   8365.35209   0   0   0   0 .000000     -0.00679     19.33691      -0.035    0  1  1  3  1    0 -1 -1 -3  5   7043.76  4.02E-29
 58  1   8411.14510  146   8411.13255   0   0   0   0 .000000     -0.01255     18.12019      -0.069    0  1  1  3  1    0 -1 -1 -3  5   7043.15  3.27E-29
 59  2   8457.70931  146   8457.69775   0   0   0   0 .000000     -0.01156     16.88284      -0.068    0  1  1  3  1    0 -1 -1 -3  5   7042.51  2.64E-29
 61  2   8553.19301  146   8553.18144   0   0   0   0 .000000     -0.01157     14.34687      -0.081    0  1  1  3  1    0 -1 -1 -3  5   7041.19  1.71E-29
 62  1   8602.11196  146   8602.09944   0   0   0   0 .000000     -0.01252     13.04842      -0.096    0  1  1  3  1    0 -1 -1 -3  5   7040.51  1.37E-29
 63  2   8651.81439  146   8651.80123   0   0   0   0 .000000     -0.01316     11.72979      -0.112    0  1  1  3  1    0 -1 -1 -3  5   7039.81  1.09E-29
 65  2   8753.56659  146   8753.55515   0   0   0   0 .000000     -0.01144      9.03246      -0.127    0  1  1  3  1    0 -1 -1 -3  5   7038.37  6.81E-30
 66  1   8805.61913  146   8805.60677   0   0   0   0 .000000     -0.01236      7.65395      -0.162    0  1  1  3  1    0 -1 -1 -3  5   7037.62  5.35E-30
 68  1   8912.06939  146   8912.05801   0   0   0   0 .000000     -0.01138      4.83779      -0.235    0  1  1  3  1    0 -1 -1 -3  5   7036.07  3.27E-30
 69  2   8966.47044  146   8966.45709   0   0   0   0 .000000     -0.01335      3.40036      -0.393    0  1  1  3  1    0 -1 -1 -3  5   7035.27  2.54E-30
 70  1   9021.65039  146   9021.63813   0   0   0   0 .000000     -0.01226      1.94351      -0.631    0  1  1  3  1    0 -1 -1 -3  5   7034.45  1.96E-30
  1  1   7059.53555   78   7059.52257   0   0   0   0 .000000     -0.01298     -6.81096       0.191    0  1  1  3  2    0 -1 -1 -3  5   7059.54  5.84E-28
  2  2   7061.11666  107   7061.10284   0   0   0   0 .000000     -0.01382     -6.81926       0.203    0  1  1  3  2    0 -1 -1 -3  5   7059.52  1.02E-27
  3  1   7063.48757  129   7063.47324   0   0   0   0 .000000     -0.01433     -6.83170       0.210    0  1  1  3  2    0 -1 -1 -3  5   7059.49  1.41E-27
  4  2   7066.64571  148   7066.63376   0   0   0   0 .000000     -0.01195     -6.84828       0.175    0  1  1  3  2    0 -1 -1 -3  5   7059.45  1.77E-27
  5  1   7070.59649  161   7070.58437   0   0   0   0 .000000     -0.01212     -6.86900       0.176    0  1  1  3  2    0 -1 -1 -3  5   7059.40  2.11E-27
  6  2   7075.34065  172   7075.32507   0   0   0   0 .000000     -0.01558     -6.89386       0.226    0  1  1  3  2    0 -1 -1 -3  5   7059.34  2.41E-27
  7  1   7080.86998  179   7080.85582   0   0   0   0 .000000     -0.01416     -6.92284       0.205    0  1  1  3  2    0 -1 -1 -3  5   7059.27  2.68E-27
  8  2   7087.19097  184   7087.17660   0   0   0   0 .000000     -0.01437     -6.95596       0.207    0  1  1  3  2    0 -1 -1 -3  5   7059.19  2.93E-27
  9  1   7094.30126  187   7094.28737   0   0   0   0 .000000     -0.01389     -6.99319       0.199    0  1  1  3  2    0 -1 -1 -3  5   7059.10  3.13E-27
 10  2   7102.20216  189   7102.18811   0   0   0   0 .000000     -0.01405     -7.03454       0.200    0  1  1  3  2    0 -1 -1 -3  5   7059.00  3.31E-27
 11  1   7110.89247  190   7110.87877   0   0   0   0 .000000     -0.01370     -7.08000       0.194    0  1  1  3  2    0 -1 -1 -3  5   7058.89  3.45E-27
 12  2   7120.37580  191   7120.35930   0   0   0   0 .000000     -0.01650     -7.12954       0.231    0  1  1  3  2    0 -1 -1 -3  5   7058.78  3.57E-27
 13  1   7130.64539  191   7130.62967   0   0   0   0 .000000     -0.01572     -7.18317       0.219    0  1  1  3  2    0 -1 -1 -3  5   7058.65  3.69E-27
 14  2   7141.70372  191   7141.68982   0   0   0   0 .000000     -0.01390     -7.24083       0.192    0  1  1  3  2    0 -1 -1 -3  5   7058.50  3.77E-27
 15  1   7153.55557  191   7153.53969   0   0   0   0 .000000     -0.01588     -7.30262       0.217    0  1  1  3  2    0 -1 -1 -3  5   7058.36  3.83E-27
 16  2   7166.19315  191   7166.17923   0   0   0   0 .000000     -0.01392     -7.36841       0.189    0  1  1  3  2    0 -1 -1 -3  5   7058.19  3.85E-27
 17  1   7179.62121  191   7179.60837   0   0   0   0 .000000     -0.01284     -7.43818       0.173    0  1  1  3  2    0 -1 -1 -3  5   7058.02  3.84E-27
 18  2   7193.84112  191   7193.82704   0   0   0   0 .000000     -0.01408     -7.51206       0.187    0  1  1  3  2    0 -1 -1 -3  5   7057.84  3.80E-27
 19  1   7208.84922  191   7208.83518   0   0   0   0 .000000     -0.01404     -7.58992       0.185    0  1  1  3  2    0 -1 -1 -3  5   7057.65  3.74E-27
 20  2   7224.64597  191   7224.63271   0   0   0   0 .000000     -0.01326      7.38674      -0.180    0  1  1  3  2    0 -1 -1 -3  5   7057.45  3.65E-27
 21  1   7241.23348  191   7241.21955   0   0   0   0 .000000     -0.01393      6.88966      -0.202    0  1  1  3  2    0 -1 -1 -3  5   7057.23  3.54E-27
 22  2   7258.61070  191   7258.59561   0   0   0   0 .000000     -0.01509      6.36895      -0.237    0  1  1  3  2    0 -1 -1 -3  5   7057.01  3.41E-27
 23  1   7276.77367  191   7276.76082   0   0   0   0 .000000     -0.01285      5.82463      -0.221    0  1  1  3  2    0 -1 -1 -3  5   7056.77  3.27E-27
 24  2   7295.72733  191   7295.71507   0   0   0   0 .000000     -0.01226      5.25672      -0.233    0  1  1  3  2    0 -1 -1 -3  5   7056.53  3.12E-27
 25  1   7315.47121  191   7315.45828   0   0   0   0 .000000     -0.01293      4.66520      -0.277    0  1  1  3  2    0 -1 -1 -3  5   7056.27  2.95E-27
 26  2   7336.00507  191   7335.99034   0   0   0   0 .000000     -0.01473      4.05015      -0.364    0  1  1  3  2    0 -1 -1 -3  5   7056.01  2.78E-27
 27  1   7357.32410  191   7357.31117   0   0   0   0 .000000     -0.01293      3.41147      -0.379    0  1  1  3  2    0 -1 -1 -3  5   7055.72  2.61E-27
 28  2   7379.43471  191   7379.42063   0   0   0   0 .000000     -0.01408      2.74923      -0.512    0  1  1  3  2    0 -1 -1 -3  5   7055.43  2.43E-27
 29  1   7402.33316  191   7402.31864   0   0   0   0 .000000     -0.01452      2.06342      -0.704    0  1  1  3  2    0 -1 -1 -3  5   7055.13  2.25E-27
 30  2   7426.01870  191   7426.00506   0   0   0   0 .000000     -0.01364      1.35407      -1.007    0  1  1  3  2    0 -1 -1 -3  5   7054.82  2.08E-27
 31  1   7450.49214  191   7450.47979   0   0   0   0 .000000     -0.01235      0.62116      -1.988    0  1  1  3  2    0 -1 -1 -3  5   7054.49  1.91E-27
 32  2   7475.75696  190   7475.74271   0   0   0   0 .000000     -0.01425     -0.13527      10.538    0  1  1  3  2    0 -1 -1 -3  5   7054.16  1.74E-27
 33  1   7501.80738  190   7501.79367   0   0   0   0 .000000     -0.01371     -0.91516       1.498    0  1  1  3  2    0 -1 -1 -3  5   7053.81  1.58E-27
 34  2   7528.64631  190   7528.63257   0   0   0   0 .000000     -0.01374     -1.71865       0.800    0  1  1  3  2    0 -1 -1 -3  5   7053.45  1.43E-27
 35  1   7556.27191  190   7556.25925   0   0   0   0 .000000     -0.01266     -2.54554       0.497    0  1  1  3  2    0 -1 -1 -3  5   7053.07  1.29E-27
 36  2   7584.68632  190   7584.67359   0   0   0   0 .000000     -0.01273     -3.39589       0.375    0  1  1  3  2    0 -1 -1 -3  5   7052.69  1.16E-27
 37  1   7613.88741  190   7613.87544   0   0   0   0 .000000     -0.01197      2.36281      -0.507    0  1  1  3  2    0 -1 -1 -3  5   7052.29  1.03E-27
 38  2   7643.87689  190   7643.86465   0   0   0   0 .000000     -0.01224      1.17218      -1.044    0  1  1  3  2    0 -1 -1 -3  5   7051.88  9.15E-28
 39  1   7674.65353  189   7674.64109   0   0   0   0 .000000     -0.01244     -0.04955      25.112    0  1  1  3  2    0 -1 -1 -3  5   7051.45  8.08E-28
 40  2   7706.21680  189   7706.20458   0   0   0   0 .000000     -0.01222     -1.30238       0.938    0  1  1  3  2    0 -1 -1 -3  5   7051.02  7.11E-28
 41  1   7738.56734  189   7738.55498   0   0   0   0 .000000     -0.01236     -2.58628       0.478    0  1  1  3  2    0 -1 -1 -3  5   7050.57  6.22E-28
 42  2   7771.70382  189   7771.69212   0   0   0   0 .000000     -0.01170     -3.90123       0.300    0  1  1  3  2    0 -1 -1 -3  5   7050.10  5.42E-28
 43  1   7805.62874  189   7805.61584   0   0   0   0 .000000     -0.01290     -5.24721       0.246    0  1  1  3  2    0 -1 -1 -3  5   7049.63  4.70E-28
 44  2   7840.33799  189   7840.32597   0   0   0   0 .000000     -0.01202     -6.62419       0.182    0  1  1  3  2    0 -1 -1 -3  5   7049.14  4.06E-28
 45  1   7875.83397  189   7875.82233   0   0   0   0 .000000     -0.01164     -8.03217       0.145    0  1  1  3  2    0 -1 -1 -3  5   7048.63  3.49E-28
 46  2   7912.11723  189   7912.10475   0   0   0   0 .000000     -0.01248     -9.47109       0.132    0  1  1  3  2    0 -1 -1 -3  5   7048.12  2.99E-28
 47  1   7949.18473  189   7949.17304   0   0   0   0 .000000     -0.01169    -10.94096       0.107    0  1  1  3  2    0 -1 -1 -3  5   7047.58  2.55E-28
 48  2   7987.03860  189   7987.02703   0   0   0   0 .000000     -0.01157    -11.47750       0.101    0  1  1  3  2    0 -1 -1 -3  5   7047.04  2.16E-28
 49  1   8025.67872  189   8025.66652   0   0   0   0 .000000     -0.01220    -11.66412       0.105    0  1  1  3  2    0 -1 -1 -3  5   7046.48  1.83E-28
 50  2   8065.10365  189   8065.09132   0   0   0   0 .000000     -0.01233    -11.85440       0.104    0  1  1  3  2    0 -1 -1 -3  5   7045.90  1.54E-28
 52  2   8146.30555  189   8146.29606   0   0   0   0 .000000     -0.00949    -12.24407       0.077    0  1  1  3  2    0 -1 -1 -3  5   7044.71  1.07E-28
 53  1   8188.08752  189   8188.07558   0   0   0   0 .000000     -0.01194    -12.44386       0.096    0  1  1  3  2    0 -1 -1 -3  5   7044.09  8.93E-29
 54  2   8230.65173  189   8230.63960   0   0   0   0 .000000     -0.01213    -12.64677       0.096    0  1  1  3  2    0 -1 -1 -3  5   7043.45  7.38E-29
 55  1   8273.99975  189   8273.98791   0   0   0   0 .000000     -0.01184    -12.85294       0.092    0  1  1  3  2    0 -1 -1 -3  5   7042.80  6.08E-29
 56  2   8318.13197  189   8318.12028   0   0   0   0 .000000     -0.01169    -13.06237       0.089    0  1  1  3  2    0 -1 -1 -3  5   7042.13  4.99E-29
 57  1   8363.04872  189   8363.03651   0   0   0   0 .000000     -0.01221    -13.27497       0.092    0  1  1  3  2    0 -1 -1 -3  5   7041.45  4.07E-29
 58  2   8408.74809  189   8408.73635   0   0   0   0 .000000     -0.01174    -13.49081       0.087    0  1  1  3  2    0 -1 -1 -3  5   7040.75  3.31E-29
 59  1   8455.23490  189   8455.21959   0   0   0   0 .000000     -0.01531    -13.70994       0.112    0  1  1  3  2    0 -1 -1 -3  5   7040.03  2.68E-29
 60  2   8502.49882  189   8502.48600   0   0   0   0 .000000     -0.01282     12.94423      -0.099    0  1  1  3  2    0 -1 -1 -3  5   7039.30  2.16E-29
 61  1   8550.54386  189   8550.53533   0   0   0   0 .000000     -0.00853     11.56652      -0.074    0  1  1  3  2    0 -1 -1 -3  5   7038.54  1.74E-29
 62  2   8599.37715  189   8599.36734   0   0   0   0 .000000     -0.00981     10.16575      -0.096    0  1  1  3  2    0 -1 -1 -3  5   7037.78  1.39E-29
 63  1   8648.99395  189   8648.98180   0   0   0   0 .000000     -0.01215      8.74192      -0.139    0  1  1  3  2    0 -1 -1 -3  5   7036.99  1.11E-29
 66  2   8802.52857  189   8802.51732   0   0   0   0 .000000     -0.01125      4.33159      -0.260    0  1  1  3  2    0 -1 -1 -3  5   7034.53  5.44E-30
 67  1   8855.27093  189   8855.25902   0   0   0   0 .000000     -0.01191      2.81514      -0.423    0  1  1  3  2    0 -1 -1 -3  5   7033.67  4.26E-30
 68  2   8908.79254  189   8908.78188   0   0   0   0 .000000     -0.01066      1.27573      -0.835    0  1  1  3  2    0 -1 -1 -3  5   7032.79  3.33E-30
  2  1   9159.66045  126   9159.62702   0   0   0   0 .000000     -0.03343     -0.28450      11.749    0  1  1  4  1    0 -1 -1 -4  6   9158.06  5.28E-29
  3  2   9162.01234  174   9161.98179   0   0   0   0 .000000     -0.03055     -0.30330      10.071    0  1  1  4  1    0 -1 -1 -4  6   9158.01  7.30E-29
  5  2   9169.07794  247   9169.04607   0   0   0   0 .000000     -0.03187     -0.35967       8.862    0  1  1  4  1    0 -1 -1 -4  6   9157.88  1.09E-28
  6  1   9173.78401  274   9173.75554   0   0   0   0 .000000     -0.02847     -0.39722       7.167    0  1  1  4  1    0 -1 -1 -4  6   9157.78  1.24E-28
  7  2   9179.28101  295   9179.24988   0   0   0   0 .000000     -0.03113     -0.44101       7.059    0  1  1  4  1    0 -1 -1 -4  6   9157.68  1.38E-28
  8  1   9185.55525  312   9185.52905   0   0   0   0 .000000     -0.02620     -0.49106       5.335    0  1  1  4  1    0 -1 -1 -4  6   9157.56  1.51E-28
  9  2   9192.62381  324   9192.59303   0   0   0   0 .000000     -0.03078     -0.54737       5.623    0  1  1  4  1    0 -1 -1 -4  6   9157.42  1.61E-28
 10  1   9200.46932  333   9200.44178   0   0   0   0 .000000     -0.02754     -0.60996       4.515    0  1  1  4  1    0 -1 -1 -4  6   9157.27  1.70E-28
 11  2   9209.10820  340   9209.07525   0   0   0   0 .000000     -0.03295     -0.67883       4.854    0  1  1  4  1    0 -1 -1 -4  6   9157.11  1.79E-28
 12  1   9218.52584  344   9218.49340   0   0   0   0 .000000     -0.03244     -0.75400       4.303    0  1  1  4  1    0 -1 -1 -4  6   9156.93  1.87E-28
 13  2   9228.72864  347   9228.69617   0   0   0   0 .000000     -0.03247     -0.83551       3.886    0  1  1  4  1    0 -1 -1 -4  6   9156.73  1.93E-28
 15  2   9251.48777  349   9251.45538   0   0   0   0 .000000     -0.03239     -1.01753       3.183    0  1  1  4  1    0 -1 -1 -4  6   9156.29  2.01E-28
 16  1   9264.04428  349   9264.01170   0   0   0   0 .000000     -0.03258     -1.11806       2.914    0  1  1  4  1    0 -1 -1 -4  6   9156.04  2.03E-28
 17  2   9277.38482  349   9277.35240   0   0   0   0 .000000     -0.03242     -1.22493       2.647    0  1  1  4  1    0 -1 -1 -4  6   9155.78  2.02E-28
 18  1   9291.50842  349   9291.47741   0   0   0   0 .000000     -0.03101      0.60657      -5.113    0  1  1  4  1    0 -1 -1 -4  6   9155.51  0.00E+00
 19  2   9306.41979  348   9306.38666   0   0   0   0 .000000     -0.03313     -0.06692      49.505    0  1  1  4  1    0 -1 -1 -4  6   9155.22  1.97E-28
 20  1   9322.10960  348   9322.08007   0   0   0   0 .000000     -0.02953     -0.77571       3.806    0  1  1  4  1    0 -1 -1 -4  6   9154.91  1.93E-28
 21  2   9338.59002  348   9338.55756   0   0   0   0 .000000     -0.03246     -1.51974       2.136    0  1  1  4  1    0 -1 -1 -4  6   9154.59  1.87E-28
 22  1   9355.85064  348   9355.81903   0   0   0   0 .000000     -0.03161     -1.85627       1.703    0  1  1  4  1    0 -1 -1 -4  6   9154.25  1.81E-28
 23  2   9373.89869  348   9373.86440   0   0   0   0 .000000     -0.03429     -2.00196       1.713    0  1  1  4  1    0 -1 -1 -4  6   9153.90  1.73E-28
 24  1   9392.72573  348   9392.69359   0   0   0   0 .000000     -0.03214     -2.15415       1.492    0  1  1  4  1    0 -1 -1 -4  6   9153.53  1.65E-28
 26  1   9432.73515  348   9432.70297   0   0   0   0 .000000     -0.03218     -2.47812       1.299    0  1  1  4  1    0 -1 -1 -4  6   9152.74  1.48E-28
 27  2   9453.91283  348   9453.88295   0   0   0   0 .000000     -0.02988     -2.65005       1.127    0  1  1  4  1    0 -1 -1 -4  6   9152.31  1.39E-28
 28  1   9475.87882  348   9475.84632   0   0   0   0 .000000     -0.03250     -2.82890       1.149    0  1  1  4  1    0 -1 -1 -4  6   9151.88  1.30E-28
 29  2   9498.62491  348   9498.59296   0   0   0   0 .000000     -0.03195     -3.01429       1.060    0  1  1  4  1    0 -1 -1 -4  6   9151.42  1.20E-28
 30  1   9522.15257  348   9522.12276   0   0   0   0 .000000     -0.02981     -3.20625       0.930    0  1  1  4  1    0 -1 -1 -4  6   9150.95  1.11E-28
 31  2   9546.46676  348   9546.43558   0   0   0   0 .000000     -0.03118      2.79532      -1.115    0  1  1  4  1    0 -1 -1 -4  6   9150.47  1.02E-28
 32  1   9571.56230  348   9571.53133   0   0   0   0 .000000     -0.03097      2.00720      -1.543    0  1  1  4  1    0 -1 -1 -4  6   9149.96  9.33E-29
 33  2   9597.44125  348   9597.40984   0   0   0   0 .000000     -0.03141      1.19458      -2.629    0  1  1  4  1    0 -1 -1 -4  6   9149.44  8.49E-29
 34  1   9624.10369  348   9624.07100   0   0   0   0 .000000     -0.03269      0.35735      -9.148    0  1  1  4  1    0 -1 -1 -4  6   9148.90  7.68E-29
 35  2   9651.54630  347   9651.51465   0   0   0   0 .000000     -0.03165     -0.50440       6.274    0  1  1  4  1    0 -1 -1 -4  6   9148.35  6.92E-29
 36  1   9679.77319  347   9679.74067   0   0   0   0 .000000     -0.03252     -1.39076       2.338    0  1  1  4  1    0 -1 -1 -4  6   9147.77  6.21E-29
 37  2   9708.78016  347   9708.74891   0   0   0   0 .000000     -0.03125     -2.30170       1.358    0  1  1  4  1    0 -1 -1 -4  6   9147.18  5.54E-29
 39  2   9769.14337  347   9769.11144   0   0   0   0 .000000     -0.03193      2.56891      -1.243    0  1  1  4  1    0 -1 -1 -4  6   9145.94  4.35E-29
 40  1   9800.49339  347   9800.46541   0   0   0   0 .000000     -0.02798      1.90586      -1.468    0  1  1  4  1    0 -1 -1 -4  6   9145.29  3.83E-29
 41  2   9832.63188  347   9832.60099   0   0   0   0 .000000     -0.03089      1.22582      -2.520    0  1  1  4  1    0 -1 -1 -4  6   9144.63  3.36E-29
 42  1   9865.54881  347   9865.51801   0   0   0   0 .000000     -0.03080      0.52851      -5.828    0  1  1  4  1    0 -1 -1 -4  6   9143.95  2.93E-29
 43  2   9899.24678  346   9899.21625   0   0   0   0 .000000     -0.03053     -0.18515      16.490    0  1  1  4  1    0 -1 -1 -4  6   9143.25  2.54E-29
 44  1   9933.72691  346   9933.69563   0   0   0   0 .000000     -0.03128     -0.91561       3.416    0  1  1  4  1    0 -1 -1 -4  6   9142.53  2.20E-29
 45  2   9968.98471  346   9968.95592   0   0   0   0 .000000     -0.02879     -1.66296       1.732    0  1  1  4  1    0 -1 -1 -4  6   9141.78  1.89E-29
 46  1  10005.02724  346  10004.99693   0   0   0   0 .000000     -0.03031     -2.42715       1.249    0  1  1  4  1    0 -1 -1 -4  6   9141.03  1.62E-29
 47  2  10041.85036  346  10041.81851   0   0   0   0 .000000     -0.03185     -3.20820       0.993    0  1  1  4  1    0 -1 -1 -4  6   9140.25  1.38E-29
 48  1  10079.45277  346  10079.42044   0   0   0   0 .000000     -0.03233     -4.00612       0.807    0  1  1  4  1    0 -1 -1 -4  6   9139.45  1.17E-29
 49  2  10117.82925  346  10117.80255   0   0   0   0 .000000     -0.02670     -4.82142       0.554    0  1  1  4  1    0 -1 -1 -4  6   9138.63  9.93E-30
 52  1  10237.65844  346  10237.62794   0   0   0   0 .000000     -0.03050     -7.36556       0.414    0  1  1  4  1    0 -1 -1 -4  6   9136.06  5.85E-30
 56  1  10408.33060  346  10408.30525   0   0   0   0 .000000     -0.02535      8.62266      -0.294    0  1  1  4  1    0 -1 -1 -4  6   9132.33  2.72E-30
  2  2   9159.65473  207   9159.62275   0   0   0   0 .000000     -0.03198     -0.28878      11.073    0  1  1  4  2    0 -1 -1 -4  6   9158.05  5.28E-29
  3  1   9162.00851  255   9161.97330   0   0   0   0 .000000     -0.03521     -0.31180      11.291    0  1  1  4  2    0 -1 -1 -4  6   9158.01  7.30E-29
  5  1   9169.05793  328   9169.02492   0   0   0   0 .000000     -0.03301     -0.38082       8.669    0  1  1  4  2    0 -1 -1 -4  6   9157.86  1.09E-28
  6  2   9173.76161  355   9173.72596   0   0   0   0 .000000     -0.03565     -0.42681       8.354    0  1  1  4  2    0 -1 -1 -4  6   9157.76  1.24E-28
  7  1   9179.24412  376   9179.21046   0   0   0   0 .000000     -0.03366     -0.48045       7.007    0  1  1  4  2    0 -1 -1 -4  6   9157.64  1.38E-28
  8  2   9185.51146  393   9185.47839   0   0   0   0 .000000     -0.03307     -0.54176       6.105    0  1  1  4  2    0 -1 -1 -4  6   9157.51  1.51E-28
  9  1   9192.56382  405   9192.52972   0   0   0   0 .000000     -0.03410     -0.61075       5.583    0  1  1  4  2    0 -1 -1 -4  6   9157.36  1.61E-28
 10  2   9200.40238  414   9200.36442   0   0   0   0 .000000     -0.03796     -0.68744       5.522    0  1  1  4  2    0 -1 -1 -4  6   9157.20  1.70E-28
 11  1   9209.01550  421   9208.98244   0   0   0   0 .000000     -0.03306     -0.77184       4.284    0  1  1  4  2    0 -1 -1 -4  6   9157.02  1.79E-28
 12  2   9218.41601  425   9218.38374   0   0   0   0 .000000     -0.03227     -0.86391       3.736    0  1  1  4  2    0 -1 -1 -4  6   9156.82  1.87E-28
 13  1   9228.60070  428   9228.56826   0   0   0   0 .000000     -0.03244     -0.96383       3.366    0  1  1  4  2    0 -1 -1 -4  6   9156.60  1.94E-28
 15  1   9251.31913  430   9251.28678   0   0   0   0 .000000     -0.03235     -1.18677       2.726    0  1  1  4  2    0 -1 -1 -4  6   9156.12  2.01E-28
 16  2   9263.85297  430   9263.82065   0   0   0   0 .000000     -0.03232     -1.30994       2.467    0  1  1  4  2    0 -1 -1 -4  6   9155.85  2.03E-28
 17  1   9277.17085  430   9277.13753   0   0   0   0 .000000     -0.03332      1.02829      -3.240    0  1  1  4  2    0 -1 -1 -4  6   9155.57  2.02E-28
 18  2   9291.27049  430   9291.23732   0   0   0   0 .000000     -0.03317      0.36485      -9.092    0  1  1  4  2    0 -1 -1 -4  6   9155.27  0.00E+00
 20  2   9321.81716  429   9321.78537   0   0   0   0 .000000     -0.03179     -1.07255       2.964    0  1  1  4  2    0 -1 -1 -4  6   9154.62  1.93E-28
 21  1   9338.26511  429   9338.23348   0   0   0   0 .000000     -0.03163     -1.84634       1.713    0  1  1  4  2    0 -1 -1 -4  6   9154.27  1.88E-28
 22  2   9355.49617  429   9355.46418   0   0   0   0 .000000     -0.03199     -2.21288       1.445    0  1  1  4  2    0 -1 -1 -4  6   9153.90  1.81E-28
 23  1   9373.50953  429   9373.47740   0   0   0   0 .000000     -0.03213     -2.39064       1.344    0  1  1  4  2    0 -1 -1 -4  6   9153.51  1.74E-28
 24  2   9392.30465  429   9392.27305   0   0   0   0 .000000     -0.03160     -2.57701       1.226    0  1  1  4  2    0 -1 -1 -4  6   9153.10  1.66E-28
 25  1   9411.88209  429   9411.85102   0   0   0   0 .000000     -0.03107     -2.77093       1.121    0  1  1  4  2    0 -1 -1 -4  6   9152.68  1.57E-28
 26  2   9432.24271  429   9432.21121   0   0   0   0 .000000     -0.03150     -2.97284       1.060    0  1  1  4  2    0 -1 -1 -4  6   9152.24  1.48E-28
 27  1   9453.38565  429   9453.35357   0   0   0   0 .000000     -0.03208     -3.18271       1.008    0  1  1  4  2    0 -1 -1 -4  6   9151.79  1.39E-28
 28  2   9475.30928  429   9475.27791   0   0   0   0 .000000     -0.03137     -3.40022       0.923    0  1  1  4  2    0 -1 -1 -4  6   9151.31  1.30E-28
 29  1   9498.01524  429   9497.98415   0   0   0   0 .000000     -0.03109     -3.62604       0.857    0  1  1  4  2    0 -1 -1 -4  6   9150.82  1.20E-28
 30  2   9521.50375  429   9521.47218   0   0   0   0 .000000     -0.03157      2.90726      -1.086    0  1  1  4  2    0 -1 -1 -4  6   9150.30  1.11E-28
 31  1   9545.77309  429   9545.74187   0   0   0   0 .000000     -0.03122      2.10046      -1.486    0  1  1  4  2    0 -1 -1 -4  6   9149.77  1.02E-28
 32  2   9570.82335  429   9570.79311   0   0   0   0 .000000     -0.03024      1.26767      -2.386    0  1  1  4  2    0 -1 -1 -4  6   9149.22  9.35E-29
 33  1   9596.65689  429   9596.62575   0   0   0   0 .000000     -0.03114      0.40911      -7.612    0  1  1  4  2    0 -1 -1 -4  6   9148.66  8.51E-29
 34  2   9623.27063  428   9623.23968   0   0   0   0 .000000     -0.03095     -0.47560       6.509    0  1  1  4  2    0 -1 -1 -4  6   9148.07  7.70E-29
 37  1   9707.79887  428   9707.76777   0   0   0   0 .000000     -0.03110      2.86889      -1.084    0  1  1  4  2    0 -1 -1 -4  6   9146.20  5.56E-29
 38  2   9737.53570  428   9737.50543   0   0   0   0 .000000     -0.03027      2.18903      -1.383    0  1  1  4  2    0 -1 -1 -4  6   9145.54  4.94E-29
 39  1   9768.05635  428   9768.02366   0   0   0   0 .000000     -0.03269      1.48974      -2.194    0  1  1  4  2    0 -1 -1 -4  6   9144.86  4.37E-29
 40  2   9799.35191  428   9799.32230   0   0   0   0 .000000     -0.02961      0.77394      -3.826    0  1  1  4  2    0 -1 -1 -4  6   9144.15  3.85E-29
 41  1   9831.43144  428   9831.40126   0   0   0   0 .000000     -0.03018      0.03990     -75.651    0  1  1  4  2    0 -1 -1 -4  6   9143.43  0.00E+00
 42  2   9864.29167  427   9864.26015   0   0   0   0 .000000     -0.03152     -0.71149       4.430    0  1  1  4  2    0 -1 -1 -4  6   9142.69  2.94E-29
 43  1   9897.92905  427   9897.89905   0   0   0   0 .000000     -0.03000     -1.48056       2.026    0  1  1  4  2    0 -1 -1 -4  6   9141.93  2.55E-29
 44  2   9932.34641  427   9932.31771   0   0   0   0 .000000     -0.02870     -2.26734       1.266    0  1  1  4  2    0 -1 -1 -4  6   9141.15  2.21E-29
 45  1   9967.54486  427   9967.51593   0   0   0   0 .000000     -0.02893     -3.07192       0.942    0  1  1  4  2    0 -1 -1 -4  6   9140.34  1.90E-29
 46  2  10003.52363  427  10003.49356   0   0   0   0 .000000     -0.03007     -3.89425       0.772    0  1  1  4  2    0 -1 -1 -4  6   9139.52  1.63E-29
 47  1  10040.28045  427  10040.25041   0   0   0   0 .000000     -0.03004     -4.73415       0.635    0  1  1  4  2    0 -1 -1 -4  6   9138.68  1.39E-29
 48  2  10077.81955  427  10077.78631   0   0   0   0 .000000     -0.03324     -5.59336       0.594    0  1  1  4  2    0 -1 -1 -4  6   9137.82  1.18E-29
 49  1  10116.12982  427  10116.10104   0   0   0   0 .000000     -0.02878     -6.46834       0.445    0  1  1  4  2    0 -1 -1 -4  6   9136.93  1.00E-29
 50  2  10155.22611  427  10155.19440   0   0   0   0 .000000     -0.03171     -7.36086       0.431    0  1  1  4  2    0 -1 -1 -4  6   9136.03  8.42E-30
 57  1  10450.65770  427  10450.63310   0   0   0   0 .000000     -0.02460      4.39930      -0.559    0  1  1  4  2    0 -1 -1 -4  6   9129.06  2.25E-30
  0  2   1159.97171    2   1159.97770   0   0   0   0 .000000      0.00599   -109.91301      -0.005    0  2  0  0  2    0 -2  0  0  2   1159.97  2.39E-24
  1  1   1160.78316    3   1160.78912   0   0   0   0 .000000      0.00596   -109.90811      -0.005    0  2  0  0  2    0 -2  0  0  2   1159.98  4.74E-24
  2  2   1162.40611    3   1162.41196   0   0   0   0 .000000      0.00585    -10.87181      -0.054    0  2  0  0  2    0 -2  0  0  2   1160.01  7.02E-24
  3  1   1164.84026    3   1164.84620   0   0   0   0 .000000      0.00594    -10.87326      -0.055    0  2  0  0  2    0 -2  0  0  2   1160.04  9.21E-24
  4  2   1168.08587    3   1168.09183   0   0   0   0 .000000      0.00596    -10.87520      -0.055    0  2  0  0  2    0 -2  0  0  2   1160.09  1.13E-23
  5  1   1172.14288    3   1172.14883   0   0   0   0 .000000      0.00595    -10.87765      -0.055    0  2  0  0  2    0 -2  0  0  2   1160.14  1.32E-23
  6  2   1177.01125    3   1177.01717   0   0   0   0 .000000      0.00592    -10.88061      -0.054    0  2  0  0  2    0 -2  0  0  2   1160.21  1.50E-23
  7  1   1182.69091    3   1182.69682   0   0   0   0 .000000      0.00591    -10.88410      -0.054    0  2  0  0  2    0 -2  0  0  2   1160.29  1.67E-23
  8  2   1189.18196    3   1189.18774   0   0   0   0 .000000      0.00578    -10.88813      -0.053    0  2  0  0  2    0 -2  0  0  2   1160.38  1.81E-23
  9  1   1196.48394    3   1196.48989   0   0   0   0 .000000      0.00595    -10.89273      -0.055    0  2  0  0  2    0 -2  0  0  2   1160.48  1.94E-23
 10  2   1204.59749    3   1204.60323   0   0   0   0 .000000      0.00574    -10.89791      -0.053    0  2  0  0  2    0 -2  0  0  2   1160.60  2.04E-23
 11  1   1213.52201    3   1213.52769   0   0   0   0 .000000      0.00568    -10.90370      -0.052    0  2  0  0  2    0 -2  0  0  2   1160.72  2.16E-23
 12  2   1223.25749    3   1223.26323   0   0   0   0 .000000      0.00574    -10.91012      -0.053    0  2  0  0  2    0 -2  0  0  2   1160.86  2.26E-23
 13  1   1233.80419    3   1233.80978   0   0   0   0 .000000      0.00559    -10.91721      -0.051    0  2  0  0  2    0 -2  0  0  2   1161.00  2.34E-23
 14  2   1245.16148    3   1245.16726   0   0   0   0 .000000      0.00578    -10.92498      -0.053    0  2  0  0  2    0 -2  0  0  2   1161.16  2.40E-23
 15  1   1257.32988    3   1257.33561   0   0   0   0 .000000      0.00573    -10.93348      -0.052    0  2  0  0  2    0 -2  0  0  2   1161.33  2.44E-23
 16  2   1270.30910    3   1270.31475   0   0   0   0 .000000      0.00565    -10.94274      -0.052    0  2  0  0  2    0 -2  0  0  2   1161.51  2.46E-23
 17  1   1284.09897    3   1284.10460   0   0   0   0 .000000      0.00563    -10.95278      -0.051    0  2  0  0  2    0 -2  0  0  2   1161.70  2.46E-23
 18  2   1298.69947    3   1298.70505   0   0   0   0 .000000      0.00558    -10.96366      -0.051    0  2  0  0  2    0 -2  0  0  2   1161.90  2.45E-23
 19  1   1314.11048    3   1314.11603   0   0   0   0 .000000      0.00555    -10.97542      -0.051    0  2  0  0  2    0 -2  0  0  2   1162.11  2.41E-23
 20  2   1330.33182    3   1330.33743   0   0   0   0 .000000      0.00561    -10.98808      -0.051    0  2  0  0  2    0 -2  0  0  2   1162.33  2.36E-23
 21  1   1347.36354    3   1347.36914   0   0   0   0 .000000      0.00560    -11.00170      -0.051    0  2  0  0  2    0 -2  0  0  2   1162.56  2.30E-23
 22  2   1365.20558    3   1365.21106   0   0   0   0 .000000      0.00548    -11.01633      -0.050    0  2  0  0  2    0 -2  0  0  2   1162.81  2.23E-23
 23  1   1383.85758    3   1383.86307   0   0   0   0 .000000      0.00549    -11.03201      -0.050    0  2  0  0  2    0 -2  0  0  2   1163.06  2.14E-23
 24  2   1403.31956    3   1403.32505   0   0   0   0 .000000      0.00549    -11.04879      -0.050    0  2  0  0  2    0 -2  0  0  2   1163.32  2.05E-23
 25  1   1423.59140    3   1423.59688   0   0   0   0 .000000      0.00548    -11.06672      -0.049    0  2  0  0  2    0 -2  0  0  2   1163.59  1.95E-23
 26  2   1444.67303    3   1444.67842   0   0   0   0 .000000      0.00539    -11.08586      -0.049    0  2  0  0  2    0 -2  0  0  2   1163.87  1.85E-23
 27  1   1466.56414    3   1466.56955   0   0   0   0 .000000      0.00541    -11.10626      -0.049    0  2  0  0  2    0 -2  0  0  2   1164.16  1.74E-23
 28  2   1489.26478    3   1489.27013   0   0   0   0 .000000      0.00535    -11.12797      -0.048    0  2  0  0  2    0 -2  0  0  2   1164.46  1.63E-23
 29  1   1512.77465    3   1512.78000   0   0   0   0 .000000      0.00535    -11.15106      -0.048    0  2  0  0  2    0 -2  0  0  2   1164.77  1.52E-23
 30  2   1537.09366    3   1537.09902   0   0   0   0 .000000      0.00536    -11.17557      -0.048    0  2  0  0  2    0 -2  0  0  2   1165.09  1.41E-23
 31  1   1562.22172    3   1562.22704   0   0   0   0 .000000      0.00532    -11.20158      -0.047    0  2  0  0  2    0 -2  0  0  2   1165.42  1.30E-23
 32  2   1588.15861    3   1588.16390   0   0   0   0 .000000      0.00529    -11.22913      -0.047    0  2  0  0  2    0 -2  0  0  2   1165.76  1.19E-23
 33  1   1614.90414    3   1614.90943   0   0   0   0 .000000      0.00529    -11.25830      -0.047    0  2  0  0  2    0 -2  0  0  2   1166.10  1.09E-23
 34  2   1642.45822    3   1642.46348   0   0   0   0 .000000      0.00526    -11.28914      -0.047    0  2  0  0  2    0 -2  0  0  2   1166.46  9.90E-24
 35  1   1670.82071    3   1670.82585   0   0   0   0 .000000      0.00514    -11.32172      -0.045    0  2  0  0  2    0 -2  0  0  2   1166.82  8.96E-24
 36  2   1699.99133    3   1699.99639   0   0   0   0 .000000      0.00506    -11.35609      -0.045    0  2  0  0  2    0 -2  0  0  2   1167.19  8.07E-24
 37  1   1729.96985    3   1729.97491   0   0   0   0 .000000      0.00506    -11.39233      -0.044    0  2  0  0  2    0 -2  0  0  2   1167.57  7.23E-24
 38  2   1760.75615    3   1760.76122   0   0   0   0 .000000      0.00507    -11.43050      -0.044    0  2  0  0  2    0 -2  0  0  2   1167.96  6.46E-24
 39  1   1792.35012    3   1792.35513   0   0   0   0 .000000      0.00501    -11.47067      -0.044    0  2  0  0  2    0 -2  0  0  2   1168.35  5.74E-24
 40  2   1824.75147    3   1824.75646   0   0   0   0 .000000      0.00499    -11.51288      -0.043    0  2  0  0  2    0 -2  0  0  2   1168.75  5.07E-24
 41  1   1857.96013    3   1857.96500   0   0   0   0 .000000      0.00487    -11.55723      -0.042    0  2  0  0  2    0 -2  0  0  2   1169.16  4.47E-24
 42  2   1891.97567    3   1891.98054   0   0   0   0 .000000      0.00487    -11.60376      -0.042    0  2  0  0  2    0 -2  0  0  2   1169.58  3.92E-24
 43  1   1926.79814    3   1926.80290   0   0   0   0 .000000      0.00476    -11.65253      -0.041    0  2  0  0  2    0 -2  0  0  2   1170.00  3.42E-24
 44  2   1962.42715    3   1962.43184   0   0   0   0 .000000      0.00469    -11.70363      -0.040    0  2  0  0  2    0 -2  0  0  2   1170.43  2.97E-24
 45  1   1998.86251    3   1998.86717   0   0   0   0 .000000      0.00466    -11.75710      -0.040    0  2  0  0  2    0 -2  0  0  2   1170.86  2.57E-24
 46  2   2036.10402    3   2036.10866   0   0   0   0 .000000      0.00464    -11.81301      -0.039    0  2  0  0  2    0 -2  0  0  2   1171.30  2.21E-24
 47  1   2074.15156    3   2074.15609   0   0   0   0 .000000      0.00453    -11.87143      -0.038    0  2  0  0  2    0 -2  0  0  2   1171.75  1.90E-24
 48  2   2113.00469    3   2113.00924   0   0   0   0 .000000      0.00455    -11.93240      -0.038    0  2  0  0  2    0 -2  0  0  2   1172.20  1.62E-24
 49  1   2152.66361    3   2152.66787   0   0   0   0 .000000      0.00426    -11.99600      -0.036    0  2  0  0  2    0 -2  0  0  2   1172.66  1.38E-24
 50  2   2193.12754    3   2193.13176   0   0   0   0 .000000      0.00422    -12.06228      -0.035    0  2  0  0  2    0 -2  0  0  2   1173.13  1.17E-24
 51  1   2234.39679    3   2234.40066   0   0   0   0 .000000      0.00387    -12.13129      -0.032    0  2  0  0  2    0 -2  0  0  2   1173.60  9.84E-25
 52  2   2276.47054    3   2276.47434   0   0   0   0 .000000      0.00380    -12.20310      -0.031    0  2  0  0  2    0 -2  0  0  2   1174.07  8.26E-25
 53  1   2319.34893    3   2319.35257   0   0   0   0 .000000      0.00364    -12.27775      -0.030    0  2  0  0  2    0 -2  0  0  2   1174.55  6.91E-25
 54  2   2363.03185    3   2363.03507   0   0   0   0 .000000      0.00322    -12.35530      -0.026    0  2  0  0  2    0 -2  0  0  2   1175.03  5.75E-25
 55  1   2407.51815    3   2407.52162   0   0   0   0 .000000      0.00347    -12.43581      -0.028    0  2  0  0  2    0 -2  0  0  2   1175.52  4.77E-25
 56  2   2452.80882    3   2452.81196   0   0   0   0 .000000      0.00314    -12.51931      -0.025    0  2  0  0  2    0 -2  0  0  2   1176.01  3.94E-25
 57  1   2498.90266    3   2498.90582   0   0   0   0 .000000      0.00316    -12.60585      -0.025    0  2  0  0  2    0 -2  0  0  2   1176.50  3.24E-25
 58  2   2545.79911    3   2545.80295   0   0   0   0 .000000      0.00384    -12.69549      -0.030    0  2  0  0  2    0 -2  0  0  2   1177.00  2.65E-25
 59  1   2593.49944    3   2593.50309   0   0   0   0 .000000      0.00365    -12.78826      -0.029    0  2  0  0  2    0 -2  0  0  2   1177.50  2.16E-25
 60  2   2642.00317    3   2642.00597   0   0   0   0 .000000      0.00280    -12.88420      -0.022    0  2  0  0  2    0 -2  0  0  2   1178.00  1.75E-25
 61  1   2691.30866    3   2691.31132   0   0   0   0 .000000      0.00266    -12.98335      -0.021    0  2  0  0  2    0 -2  0  0  2   1178.51  1.42E-25
 62  2   2741.41634    3   2741.41887   0   0   0   0 .000000      0.00253    -13.08575      -0.019    0  2  0  0  2    0 -2  0  0  2   1179.02  1.14E-25
 63  1   2792.32600    3   2792.32835   0   0   0   0 .000000      0.00235    -13.19143      -0.018    0  2  0  0  2    0 -2  0  0  2   1179.53  9.16E-26
 64  2   2844.03717    3   2844.03946   0   0   0   0 .000000      0.00229    -13.30042      -0.017    0  2  0  0  2    0 -2  0  0  2   1180.04  7.31E-26
 65  1   2896.54946    3   2896.55194   0   0   0   0 .000000      0.00248    -13.41276      -0.019    0  2  0  0  2    0 -2  0  0  2   1180.55  5.82E-26
 66  2   2949.86269    3   2949.86550   0   0   0   0 .000000      0.00281    -13.52846      -0.021    0  2  0  0  2    0 -2  0  0  2   1181.06  4.61E-26
 67  1   3003.97850    3   3003.97985   0   0   0   0 .000000      0.00135    -13.64755      -0.010    0  2  0  0  2    0 -2  0  0  2   1181.58  3.64E-26
 68  2   3058.89219    3   3058.89469   0   0   0   0 .000000      0.00250    -13.77006      -0.018    0  2  0  0  2    0 -2  0  0  2   1182.09  2.86E-26
 69  1   3114.60761    3   3114.60974   0   0   0   0 .000000      0.00213    -13.89601      -0.015    0  2  0  0  2    0 -2  0  0  2   1182.61  2.24E-26
 70  2   3171.12405    3   3171.12469   0   0   0   0 .000000      0.00064    -14.02540      -0.005    0  2  0  0  2    0 -2  0  0  2   1183.12  1.74E-26
 71  1   3228.43750    3   3228.43925   0   0   0   0 .000000      0.00175    -14.15826      -0.012    0  2  0  0  2    0 -2  0  0  2   1183.64  1.35E-26
 72  2   3286.55060    3   3286.55311   0   0   0   0 .000000      0.00251    -14.29460      -0.018    0  2  0  0  2    0 -2  0  0  2   1184.15  1.05E-26
  0  2   3333.73903    8   3333.74320   0   0   0   0 .000000      0.00417   -105.64689      -0.004    0  2  0  1  2    0 -2  0 -1  3   3333.74  1.27E-24
  1  1   3334.54423   15   3334.54805   0   0   0   0 .000000      0.00382   -105.65583      -0.004    0  2  0  1  2    0 -2  0 -1  3   3333.74  2.51E-24
  2  2   3336.15416   18   3336.15773   0   0   0   0 .000000      0.00357    -10.38062      -0.034    0  2  0  1  2    0 -2  0 -1  3   3333.75  3.72E-24
  3  1   3338.56813   21   3338.57225   0   0   0   0 .000000      0.00412    -10.38206      -0.040    0  2  0  1  2    0 -2  0 -1  3   3333.77  4.88E-24
  4  2   3341.78763   22   3341.79157   0   0   0   0 .000000      0.00394    -10.38400      -0.038    0  2  0  1  2    0 -2  0 -1  3   3333.79  5.98E-24
  5  1   3345.81204   23   3345.81569   0   0   0   0 .000000      0.00365    -10.38643      -0.035    0  2  0  1  2    0 -2  0 -1  3   3333.81  7.01E-24
  6  2   3350.64068   23   3350.64458   0   0   0   0 .000000      0.00390    -10.38938      -0.038    0  2  0  1  2    0 -2  0 -1  3   3333.84  7.95E-24
  7  1   3356.27412   23   3356.27820   0   0   0   0 .000000      0.00408    -10.39285      -0.039    0  2  0  1  2    0 -2  0 -1  3   3333.87  8.80E-24
  8  2   3362.71255   23   3362.71651   0   0   0   0 .000000      0.00396    -10.39686      -0.038    0  2  0  1  2    0 -2  0 -1  3   3333.91  9.56E-24
  9  1   3369.95550   23   3369.95948   0   0   0   0 .000000      0.00398    -10.40143      -0.038    0  2  0  1  2    0 -2  0 -1  3   3333.96  1.02E-23
 10  2   3378.00318   23   3378.00706   0   0   0   0 .000000      0.00388    -10.40659      -0.037    0  2  0  1  2    0 -2  0 -1  3   3334.00  1.07E-23
 11  1   3386.85527   23   3386.85919   0   0   0   0 .000000      0.00392    -10.41236      -0.038    0  2  0  1  2    0 -2  0 -1  3   3334.06  1.13E-23
 12  2   3396.51213   23   3396.51582   0   0   0   0 .000000      0.00369    -10.41876      -0.035    0  2  0  1  2    0 -2  0 -1  3   3334.11  1.18E-23
 13  1   3406.97300   23   3406.97688   0   0   0   0 .000000      0.00388    -10.42582      -0.037    0  2  0  1  2    0 -2  0 -1  3   3334.17  1.22E-23
 14  2   3418.23839   23   3418.24230   0   0   0   0 .000000      0.00391    -10.43357      -0.038    0  2  0  1  2    0 -2  0 -1  3   3334.24  1.25E-23
 15  1   3430.30806   23   3430.31202   0   0   0   0 .000000      0.00396    -10.44204      -0.038    0  2  0  1  2    0 -2  0 -1  3   3334.31  1.26E-23
 16  2   3443.18201   23   3443.18595   0   0   0   0 .000000      0.00394    -10.45127      -0.038    0  2  0  1  2    0 -2  0 -1  3   3334.38  1.27E-23
 17  1   3456.86016   23   3456.86400   0   0   0   0 .000000      0.00384    -10.46129      -0.037    0  2  0  1  2    0 -2  0 -1  3   3334.46  1.27E-23
 18  2   3471.34224   23   3471.34609   0   0   0   0 .000000      0.00385    -10.47215      -0.037    0  2  0  1  2    0 -2  0 -1  3   3334.54  1.25E-23
 19  1   3486.62821   23   3486.63213   0   0   0   0 .000000      0.00392    -10.48388      -0.037    0  2  0  1  2    0 -2  0 -1  3   3334.63  1.23E-23
 20  2   3502.71809   23   3502.72201   0   0   0   0 .000000      0.00392    -10.49652      -0.037    0  2  0  1  2    0 -2  0 -1  3   3334.72  1.20E-23
 21  1   3519.61177   23   3519.61563   0   0   0   0 .000000      0.00386    -10.51012      -0.037    0  2  0  1  2    0 -2  0 -1  3   3334.81  1.17E-23
 22  2   3537.30890   23   3537.31288   0   0   0   0 .000000      0.00398    -10.52473      -0.038    0  2  0  1  2    0 -2  0 -1  3   3334.91  1.13E-23
 23  1   3555.80966   23   3555.81365   0   0   0   0 .000000      0.00399    -10.54040      -0.038    0  2  0  1  2    0 -2  0 -1  3   3335.01  1.08E-23
 24  2   3575.11387   23   3575.11781   0   0   0   0 .000000      0.00394    -10.55717      -0.037    0  2  0  1  2    0 -2  0 -1  3   3335.11  1.03E-23
 25  1   3595.22086   23   3595.22525   0   0   0   0 .000000      0.00439    -10.57509      -0.042    0  2  0  1  2    0 -2  0 -1  3   3335.22  9.76E-24
 26  2   3616.13190   23   3616.13583   0   0   0   0 .000000      0.00393    -10.59422      -0.037    0  2  0  1  2    0 -2  0 -1  3   3335.33  9.20E-24
 27  1   3637.84560   23   3637.84941   0   0   0   0 .000000      0.00381    -10.61462      -0.036    0  2  0  1  2    0 -2  0 -1  3   3335.45  8.63E-24
 28  2   3660.36191   23   3660.36587   0   0   0   0 .000000      0.00396    -10.63633      -0.037    0  2  0  1  2    0 -2  0 -1  3   3335.56  8.04E-24
 29  1   3683.68114   23   3683.68505   0   0   0   0 .000000      0.00391    -10.65942      -0.037    0  2  0  1  2    0 -2  0 -1  3   3335.68  7.46E-24
 30  2   3707.80301   23   3707.80681   0   0   0   0 .000000      0.00380    -10.68395      -0.036    0  2  0  1  2    0 -2  0 -1  3   3335.80  6.88E-24
 31  1   3732.72652   23   3732.73099   0   0   0   0 .000000      0.00447    -10.70997      -0.042    0  2  0  1  2    0 -2  0 -1  3   3335.93  6.32E-24
 32  2   3758.45356   23   3758.45743   0   0   0   0 .000000      0.00387    -10.73754      -0.036    0  2  0  1  2    0 -2  0 -1  3   3336.05  5.77E-24
 33  1   3784.98182   23   3784.98598   0   0   0   0 .000000      0.00416    -10.76673      -0.039    0  2  0  1  2    0 -2  0 -1  3   3336.18  5.25E-24
 34  2   3812.31267   23   3812.31646   0   0   0   0 .000000      0.00379    -10.79760      -0.035    0  2  0  1  2    0 -2  0 -1  3   3336.31  4.75E-24
 35  1   3840.44465   23   3840.44871   0   0   0   0 .000000      0.00406    -10.83021      -0.037    0  2  0  1  2    0 -2  0 -1  3   3336.44  4.28E-24
 36  2   3869.37844   23   3869.38254   0   0   0   0 .000000      0.00410    -10.86462      -0.038    0  2  0  1  2    0 -2  0 -1  3   3336.58  3.83E-24
 37  1   3899.11406   23   3899.11778   0   0   0   0 .000000      0.00372    -10.90090      -0.034    0  2  0  1  2    0 -2  0 -1  3   3336.71  3.42E-24
 38  2   3929.65038   23   3929.65425   0   0   0   0 .000000      0.00387    -10.93912      -0.035    0  2  0  1  2    0 -2  0 -1  3   3336.85  3.03E-24
 39  1   3960.98784   23   3960.99175   0   0   0   0 .000000      0.00391    -10.97933      -0.036    0  2  0  1  2    0 -2  0 -1  3   3336.99  2.68E-24
 40  2   3993.12619   23   3993.13009   0   0   0   0 .000000      0.00390    -11.02160      -0.035    0  2  0  1  2    0 -2  0 -1  3   3337.13  2.36E-24
 41  1   4026.06523   23   4026.06907   0   0   0   0 .000000      0.00384    -11.06600      -0.035    0  2  0  1  2    0 -2  0 -1  3   3337.27  2.06E-24
 42  2   4059.80497   23   4059.80849   0   0   0   0 .000000      0.00352    -11.11258      -0.032    0  2  0  1  2    0 -2  0 -1  3   3337.40  1.80E-24
 43  1   4094.34424   23   4094.34816   0   0   0   0 .000000      0.00392    -11.16142      -0.035    0  2  0  1  2    0 -2  0 -1  3   3337.54  1.56E-24
 44  2   4129.68416   23   4129.68785   0   0   0   0 .000000      0.00369    -11.21257      -0.033    0  2  0  1  2    0 -2  0 -1  3   3337.68  1.35E-24
 45  1   4165.82342   23   4165.82735   0   0   0   0 .000000      0.00393    -11.26610      -0.035    0  2  0  1  2    0 -2  0 -1  3   3337.82  1.16E-24
 46  2   4202.76232   23   4202.76646   0   0   0   0 .000000      0.00414    -11.32207      -0.037    0  2  0  1  2    0 -2  0 -1  3   3337.96  9.93E-25
 47  1   4240.50076   23   4240.50494   0   0   0   0 .000000      0.00418    -11.38054      -0.037    0  2  0  1  2    0 -2  0 -1  3   3338.10  8.46E-25
 48  2   4279.03894   23   4279.04258   0   0   0   0 .000000      0.00364    -11.44156      -0.032    0  2  0  1  2    0 -2  0 -1  3   3338.24  7.18E-25
 49  1   4318.37540   23   4318.37914   0   0   0   0 .000000      0.00374    -11.50521      -0.032    0  2  0  1  2    0 -2  0 -1  3   3338.38  6.07E-25
 50  2   4358.51071   23   4358.51439   0   0   0   0 .000000      0.00368    -11.57153      -0.032    0  2  0  1  2    0 -2  0 -1  3   3338.51  5.11E-25
 51  1   4399.44436   23   4399.44811   0   0   0   0 .000000      0.00375    -11.64057      -0.032    0  2  0  1  2    0 -2  0 -1  3   3338.64  4.28E-25
 52  2   4441.17659   23   4441.18005   0   0   0   0 .000000      0.00346    -11.71241      -0.030    0  2  0  1  2    0 -2  0 -1  3   3338.78  3.57E-25
 53  1   4483.70644   23   4483.70997   0   0   0   0 .000000      0.00353    -11.78707      -0.030    0  2  0  1  2    0 -2  0 -1  3   3338.91  2.96E-25
 54  2   4527.03450   23   4527.03762   0   0   0   0 .000000      0.00312    -11.86462      -0.026    0  2  0  1  2    0 -2  0 -1  3   3339.03  2.45E-25
 55  1   4571.15965   23   4571.16276   0   0   0   0 .000000      0.00311    -11.94511      -0.026    0  2  0  1  2    0 -2  0 -1  3   3339.16  2.02E-25
 56  2   4616.08195   23   4616.08514   0   0   0   0 .000000      0.00319    -12.02858      -0.026    0  2  0  1  2    0 -2  0 -1  3   3339.28  1.66E-25
 57  1   4661.80162   23   4661.80449   0   0   0   0 .000000      0.00287    -12.11508      -0.024    0  2  0  1  2    0 -2  0 -1  3   3339.40  1.35E-25
 58  2   4708.31719   23   4708.32057   0   0   0   0 .000000      0.00338    -12.20464      -0.028    0  2  0  1  2    0 -2  0 -1  3   3339.52  1.10E-25
 59  1   4755.63101   23   4755.63311   0   0   0   0 .000000      0.00210    -12.29732      -0.017    0  2  0  1  2    0 -2  0 -1  3   3339.63  8.90E-26
 60  2   4803.73914   23   4803.74185   0   0   0   0 .000000      0.00271    -12.39315      -0.022    0  2  0  1  2    0 -2  0 -1  3   3339.74  7.18E-26
 61  1   4852.64397   23   4852.64651   0   0   0   0 .000000      0.00254    -12.49216      -0.020    0  2  0  1  2    0 -2  0 -1  3   3339.84  5.76E-26
 62  2   4902.34464   23   4902.34683   0   0   0   0 .000000      0.00219    -12.59438      -0.017    0  2  0  1  2    0 -2  0 -1  3   3339.94  4.61E-26
 63  1   4952.84026   23   4952.84254   0   0   0   0 .000000      0.00228    -12.69986      -0.018    0  2  0  1  2    0 -2  0 -1  3   3340.04  3.67E-26
 64  2   5004.13095   23   5004.13336   0   0   0   0 .000000      0.00241    -12.80862      -0.019    0  2  0  1  2    0 -2  0 -1  3   3340.13  2.91E-26
 65  1   5056.21596   23   5056.21900   0   0   0   0 .000000      0.00304    -12.92068      -0.024    0  2  0  1  2    0 -2  0 -1  3   3340.22  2.30E-26
 66  2   5109.09641   23   5109.09919   0   0   0   0 .000000      0.00278    -13.03607      -0.021    0  2  0  1  2    0 -2  0 -1  3   3340.30  1.81E-26
 67  1   5162.77124   23   5162.77364   0   0   0   0 .000000      0.00240    -13.15482      -0.018    0  2  0  1  2    0 -2  0 -1  3   3340.37  1.42E-26
 68  2   5217.24015   23   5217.24206   0   0   0   0 .000000      0.00191    -13.27693      -0.014    0  2  0  1  2    0 -2  0 -1  3   3340.44  1.10E-26
 69  1   5272.50220   23   5272.50415   0   0   0   0 .000000      0.00195    -13.40244      -0.015    0  2  0  1  2    0 -2  0 -1  3   3340.50  8.58E-27
 70  2   5328.55755   23   5328.55962   0   0   0   0 .000000      0.00207    -13.53135      -0.015    0  2  0  1  2    0 -2  0 -1  3   3340.56  6.63E-27
 71  1   5385.40544   23   5385.40817   0   0   0   0 .000000      0.00273    -13.66367      -0.020    0  2  0  1  2    0 -2  0 -1  3   3340.61  5.11E-27
 72  2   5443.05047   23   5443.04950   0   0   0   0 .000000     -0.00097    -13.79943       0.007    0  2  0  1  2    0 -2  0 -1  3   3340.65  3.92E-27
 74  2   5560.70788   23   5560.70928   0   0   0   0 .000000      0.00140    -14.08124      -0.010    0  2  0  1  2    0 -2  0 -1  3   3340.71  2.28E-27
 75  1   5620.72648   23   5620.72710   0   0   0   0 .000000      0.00062    -14.22731      -0.004    0  2  0  1  2    0 -2  0 -1  3   3340.73  1.73E-27
 76  2   5681.53788   23   5681.53646   0   0   0   0 .000000     -0.00142    -14.37683       0.010    0  2  0  1  2    0 -2  0 -1  3   3340.74  1.30E-27
 77  1   5743.13550   23   5743.13703   0   0   0   0 .000000      0.00153    -14.52979      -0.011    0  2  0  1  2    0 -2  0 -1  3   3340.74  9.81E-28
 78  2   5805.53308   23   5805.52851   0   0   0   0 .000000     -0.00457    -14.68619       0.031    0  2  0  1  2    0 -2  0 -1  3   3340.73  7.35E-28
 80  2   5932.69324   23   5932.68283   0   0   0   0 .000000     -0.01041    -15.00930       0.069    0  2  0  1  2    0 -2  0 -1  3   3340.69  4.07E-28
 81  1   5997.44787   23   5997.44501   0   0   0   0 .000000     -0.00286    -15.17599       0.019    0  2  0  1  2    0 -2  0 -1  3   3340.65  3.01E-28
  0  2   5477.91772   23   5477.91461   0   0   0   0 .000000     -0.00311    -82.47113       0.004    0  2  0  2  2    0 -2  0 -2  4   5477.92  1.05E-27
  1  1   5478.71675   43   5478.71287   0   0   0   0 .000000     -0.00388     36.13846      -0.011    0  2  0  2  2    0 -2  0 -2  4   5477.92  2.08E-27
  2  2   5480.31345   56   5480.30939   0   0   0   0 .000000     -0.00406     -9.93489       0.041    0  2  0  2  2    0 -2  0 -2  4   5477.91  3.09E-27
  3  1   5482.70734   68   5482.70415   0   0   0   0 .000000     -0.00319      8.59284      -0.037    0  2  0  2  2    0 -2  0 -2  4   5477.91  4.06E-27
  4  2   5485.90096   75   5485.89714   0   0   0   0 .000000     -0.00382      8.55467      -0.045    0  2  0  2  2    0 -2  0 -2  4   5477.90  4.98E-27
  5  1   5489.89188   81   5489.88834   0   0   0   0 .000000     -0.00354      8.50695      -0.042    0  2  0  2  2    0 -2  0 -2  4   5477.89  5.85E-27
  6  2   5494.68120   84   5494.67773   0   0   0   0 .000000     -0.00347      8.44966      -0.041    0  2  0  2  2    0 -2  0 -2  4   5477.88  6.64E-27
  7  1   5500.26873   87   5500.26526   0   0   0   0 .000000     -0.00347      8.38279      -0.041    0  2  0  2  2    0 -2  0 -2  4   5477.87  7.36E-27
  8  2   5506.65425   88   5506.65091   0   0   0   0 .000000     -0.00334      8.30634      -0.040    0  2  0  2  2    0 -2  0 -2  4   5477.85  8.00E-27
  9  1   5513.83846   89   5513.83463   0   0   0   0 .000000     -0.00383      8.22029      -0.047    0  2  0  2  2    0 -2  0 -2  4   5477.84  8.56E-27
 10  2   5521.81999   89   5521.81637   0   0   0   0 .000000     -0.00362      8.12463      -0.045    0  2  0  2  2    0 -2  0 -2  4   5477.82  9.02E-27
 11  1   5530.59940   89   5530.59608   0   0   0   0 .000000     -0.00332      8.01933      -0.041    0  2  0  2  2    0 -2  0 -2  4   5477.80  9.40E-27
 12  2   5540.17729   89   5540.17371   0   0   0   0 .000000     -0.00358      7.90439      -0.045    0  2  0  2  2    0 -2  0 -2  4   5477.78  9.69E-27
 13  1   5550.55274   89   5550.54918   0   0   0   0 .000000     -0.00356      7.77978      -0.046    0  2  0  2  2    0 -2  0 -2  4   5477.75  9.99E-27
 14  2   5561.72576   89   5561.72243   0   0   0   0 .000000     -0.00333      7.64548      -0.044    0  2  0  2  2    0 -2  0 -2  4   5477.73  1.02E-26
 15  1   5573.69719   89   5573.69339   0   0   0   0 .000000     -0.00380      7.50147      -0.051    0  2  0  2  2    0 -2  0 -2  4   5477.70  1.04E-26
 16  2   5586.46548   89   5586.46198   0   0   0   0 .000000     -0.00350      7.34772      -0.048    0  2  0  2  2    0 -2  0 -2  4   5477.67  1.04E-26
 17  1   5600.03141   89   5600.02811   0   0   0   0 .000000     -0.00330      7.18421      -0.046    0  2  0  2  2    0 -2  0 -2  4   5477.63  1.04E-26
 18  2   5614.39508   89   5614.39170   0   0   0   0 .000000     -0.00338      7.01091      -0.048    0  2  0  2  2    0 -2  0 -2  4   5477.60  1.03E-26
 19  1   5629.55597   89   5629.55264   0   0   0   0 .000000     -0.00333      6.82781      -0.049    0  2  0  2  2    0 -2  0 -2  4   5477.56  1.01E-26
 20  2   5645.51432   89   5645.51085   0   0   0   0 .000000     -0.00347      6.63486      -0.052    0  2  0  2  2    0 -2  0 -2  4   5477.51  9.88E-27
 21  1   5662.26938   89   5662.26621   0   0   0   0 .000000     -0.00317      6.43203      -0.049    0  2  0  2  2    0 -2  0 -2  4   5477.47  9.58E-27
 22  2   5679.82163   89   5679.81862   0   0   0   0 .000000     -0.00301      6.21930      -0.048    0  2  0  2  2    0 -2  0 -2  4   5477.42  9.24E-27
 23  1   5698.17068   89   5698.16796   0   0   0   0 .000000     -0.00272      5.99663      -0.045    0  2  0  2  2    0 -2  0 -2  4   5477.37  8.86E-27
 24  2   5717.31708   89   5717.31410   0   0   0   0 .000000     -0.00298      5.76399      -0.052    0  2  0  2  2    0 -2  0 -2  4   5477.32  8.45E-27
 25  1   5737.26056   89   5737.25694   0   0   0   0 .000000     -0.00362      5.52136      -0.066    0  2  0  2  2    0 -2  0 -2  4   5477.26  8.01E-27
 26  2   5757.99965   89   5757.99634   0   0   0   0 .000000     -0.00331      5.26869      -0.063    0  2  0  2  2    0 -2  0 -2  4   5477.20  7.55E-27
 27  1   5779.53515   89   5779.53216   0   0   0   0 .000000     -0.00299      5.00594      -0.060    0  2  0  2  2    0 -2  0 -2  4   5477.14  7.07E-27
 28  2   5801.86799   89   5801.86426   0   0   0   0 .000000     -0.00373      4.73311      -0.079    0  2  0  2  2    0 -2  0 -2  4   5477.07  6.60E-27
 29  1   5824.99566   89   5824.99251   0   0   0   0 .000000     -0.00315      4.45011      -0.071    0  2  0  2  2    0 -2  0 -2  4   5477.00  6.12E-27
 30  2   5848.91954   89   5848.91674   0   0   0   0 .000000     -0.00280      4.15693      -0.067    0  2  0  2  2    0 -2  0 -2  4   5476.92  5.65E-27
 31  1   5873.63975   89   5873.63682   0   0   0   0 .000000     -0.00293      3.85354      -0.076    0  2  0  2  2    0 -2  0 -2  4   5476.84  5.19E-27
 32  2   5899.15542   89   5899.15258   0   0   0   0 .000000     -0.00284      3.53989      -0.080    0  2  0  2  2    0 -2  0 -2  4   5476.76  4.74E-27
 33  1   5925.46717   89   5925.46385   0   0   0   0 .000000     -0.00332      3.21595      -0.103    0  2  0  2  2    0 -2  0 -2  4   5476.67  4.31E-27
 34  2   5952.57355   89   5952.57048   0   0   0   0 .000000     -0.00307      2.88169      -0.106    0  2  0  2  2    0 -2  0 -2  4   5476.57  3.91E-27
 35  1   5980.47526   89   5980.47229   0   0   0   0 .000000     -0.00297      2.53704      -0.117    0  2  0  2  2    0 -2  0 -2  4   5476.48  3.52E-27
 36  2   6009.17253   89   6009.16911   0   0   0   0 .000000     -0.00342      2.18200      -0.157    0  2  0  2  2    0 -2  0 -2  4   5476.37  3.15E-27
 37  1   6038.66397   89   6038.66075   0   0   0   0 .000000     -0.00322      1.81652      -0.177    0  2  0  2  2    0 -2  0 -2  4   5476.26  2.82E-27
 38  2   6068.95008   89   6068.94703   0   0   0   0 .000000     -0.00305      1.44056      -0.212    0  2  0  2  2    0 -2  0 -2  4   5476.15  2.50E-27
 39  1   6100.03053   89   6100.02776   0   0   0   0 .000000     -0.00277      1.05407      -0.263    0  2  0  2  2    0 -2  0 -2  4   5476.03  2.21E-27
 40  2   6131.90538   89   6131.90276   0   0   0   0 .000000     -0.00262      0.65704      -0.399    0  2  0  2  2    0 -2  0 -2  4   5475.91  1.95E-27
 41  1   6164.57496   89   6164.57182   0   0   0   0 .000000     -0.00314      0.24942      -1.261    0  2  0  2  2    0 -2  0 -2  4   5475.77  1.71E-27
 42  2   6198.03777   88   6198.03473   0   0   0   0 .000000     -0.00304     -0.16882       1.798    0  2  0  2  2    0 -2  0 -2  4   5475.64  1.49E-27
 43  1   6232.29366   88   6232.29131   0   0   0   0 .000000     -0.00235     -0.59771       0.393    0  2  0  2  2    0 -2  0 -2  4   5475.49  1.29E-27
 44  2   6267.34394   88   6267.34134   0   0   0   0 .000000     -0.00260     -1.03730       0.250    0  2  0  2  2    0 -2  0 -2  4   5475.34  1.12E-27
 45  1   6303.18701   88   6303.18461   0   0   0   0 .000000     -0.00240     -1.48761       0.161    0  2  0  2  2    0 -2  0 -2  4   5475.19  9.62E-28
 46  2   6339.82434   88   6339.82090   0   0   0   0 .000000     -0.00344     -1.94867       0.177    0  2  0  2  2    0 -2  0 -2  4   5475.02  8.25E-28
 47  1   6377.25242   88   6377.24999   0   0   0   0 .000000     -0.00243     -2.42052       0.100    0  2  0  2  2    0 -2  0 -2  4   5474.85  7.04E-28
 48  2   6415.47405   88   6415.47166   0   0   0   0 .000000     -0.00239     -2.90319       0.082    0  2  0  2  2    0 -2  0 -2  4   5474.67  5.98E-28
 49  1   6454.48895   88   6454.48568   0   0   0   0 .000000     -0.00327     -3.39668       0.096    0  2  0  2  2    0 -2  0 -2  4   5474.49  5.06E-28
 50  2   6494.29450   88   6494.29183   0   0   0   0 .000000     -0.00267     -3.90104       0.068    0  2  0  2  2    0 -2  0 -2  4   5474.29  4.26E-28
 51  1   6534.89295   88   6534.88986   0   0   0   0 .000000     -0.00309     -4.41629       0.070    0  2  0  2  2    0 -2  0 -2  4   5474.09  3.57E-28
 52  2   6576.28199   88   6576.27955   0   0   0   0 .000000     -0.00244     -4.94244       0.049    0  2  0  2  2    0 -2  0 -2  4   5473.88  2.99E-28
 53  1   6618.46370   88   6618.46065   0   0   0   0 .000000     -0.00305     -5.47958       0.056    0  2  0  2  2    0 -2  0 -2  4   5473.66  2.48E-28
 54  2   6661.43640   88   6661.43292   0   0   0   0 .000000     -0.00348     -6.02757       0.058    0  2  0  2  2    0 -2  0 -2  4   5473.44  2.06E-28
 55  1   6705.19894   88   6705.19611   0   0   0   0 .000000     -0.00283     -6.58659       0.043    0  2  0  2  2    0 -2  0 -2  4   5473.20  1.70E-28
 56  2   6749.75222   88   6749.74996   0   0   0   0 .000000     -0.00226     -7.15657       0.032    0  2  0  2  2    0 -2  0 -2  4   5472.95  1.39E-28
 57  1   6795.09747   88   6795.09424   0   0   0   0 .000000     -0.00323     -7.73754       0.042    0  2  0  2  2    0 -2  0 -2  4   5472.70  1.14E-28
 58  2   6841.22810   88   6841.22868   0   0   0   0 .000000      0.00058     -8.32952      -0.007    0  2  0  2  2    0 -2  0 -2  4   5472.43  9.28E-29
 59  1   6888.15673   88   6888.15302   0   0   0   0 .000000     -0.00371     -8.93250       0.042    0  2  0  2  2    0 -2  0 -2  4   5472.16  7.52E-29
 60  2   6935.87092   88   6935.86700   0   0   0   0 .000000     -0.00392     -9.54648       0.041    0  2  0  2  2    0 -2  0 -2  4   5471.87  6.08E-29
 62  2   7033.66796   88   7033.66281   0   0   0   0 .000000     -0.00515    -10.80724       0.048    0  2  0  2  2    0 -2  0 -2  4   5471.27  3.91E-29
 63  1   7083.74553   88   7083.74409   0   0   0   0 .000000     -0.00144    -11.45361       0.013    0  2  0  2  2    0 -2  0 -2  4   5470.95  3.12E-29
  0  2   7592.48402   51   7592.47126   0   0   0   0 .000000     -0.01276     16.31627      -0.078    0  2  0  3  2    0 -2  0 -3  5   7592.48  6.32E-29
  1  1   7593.27912   94   7593.26294   0   0   0   0 .000000     -0.01618     16.30988      -0.099    0  2  0  3  2    0 -2  0 -3  5   7592.48  1.25E-28
  2  2   7594.86028  128   7594.84631   0   0   0   0 .000000     -0.01397     -9.55461       0.146    0  2  0  3  2    0 -2  0 -3  5   7592.46  1.86E-28
  3  1   7597.23575  157   7597.22134   0   0   0   0 .000000     -0.01441     -9.55602       0.151    0  2  0  3  2    0 -2  0 -3  5   7592.44  2.44E-28
  4  2   7600.40158  179   7600.38802   0   0   0   0 .000000     -0.01356     -9.55791       0.142    0  2  0  3  2    0 -2  0 -3  5   7592.40  3.00E-28
  5  1   7604.36208  197   7604.34634   0   0   0   0 .000000     -0.01574     -2.64280       0.596    0  2  0  3  2    0 -2  0 -3  5   7592.36  3.51E-28
  6  2   7609.11107  210   7609.09626   0   0   0   0 .000000     -0.01481     -2.71390       0.546    0  2  0  3  2    0 -2  0 -3  5   7592.31  3.99E-28
  7  1   7614.65323  220   7614.63775   0   0   0   0 .000000     -0.01548     -2.79687       0.553    0  2  0  3  2    0 -2  0 -3  5   7592.25  4.42E-28
  8  2   7620.98520  227   7620.97078   0   0   0   0 .000000     -0.01442     -2.89173       0.499    0  2  0  3  2    0 -2  0 -3  5   7592.19  4.81E-28
  9  1   7628.11044  232   7628.09531   0   0   0   0 .000000     -0.01513     -2.99849       0.505    0  2  0  3  2    0 -2  0 -3  5   7592.11  5.14E-28
 10  2   7636.02563  235   7636.01127   0   0   0   0 .000000     -0.01436     -3.11717       0.461    0  2  0  3  2    0 -2  0 -3  5   7592.03  5.43E-28
 11  1   7644.73309  237   7644.71863   0   0   0   0 .000000     -0.01446     -3.24779       0.445    0  2  0  3  2    0 -2  0 -3  5   7591.93  5.68E-28
 12  2   7654.23151  238   7654.21732   0   0   0   0 .000000     -0.01419     -3.39036       0.418    0  2  0  3  2    0 -2  0 -3  5   7591.83  5.94E-28
 13  1   7664.52176  238   7664.50729   0   0   0   0 .000000     -0.01447     -3.54491       0.408    0  2  0  3  2    0 -2  0 -3  5   7591.72  6.15E-28
 14  2   7675.60203  238   7675.58845   0   0   0   0 .000000     -0.01358     -3.71146       0.366    0  2  0  3  2    0 -2  0 -3  5   7591.60  6.31E-28
 15  1   7687.47477  238   7687.46074   0   0   0   0 .000000     -0.01403     -3.89003       0.361    0  2  0  3  2    0 -2  0 -3  5   7591.47  6.41E-28
 16  2   7700.13892  238   7700.12408   0   0   0   0 .000000     -0.01484     -4.08066       0.364    0  2  0  3  2    0 -2  0 -3  5   7591.34  6.46E-28
 17  1   7713.59279  238   7713.57838   0   0   0   0 .000000     -0.01441     -4.28334       0.336    0  2  0  3  2    0 -2  0 -3  5   7591.19  6.46E-28
 18  2   7727.83825  238   7727.82355   0   0   0   0 .000000     -0.01470     -4.49815       0.327    0  2  0  3  2    0 -2  0 -3  5   7591.04  6.41E-28
 19  1   7742.87375  238   7742.85951   0   0   0   0 .000000     -0.01424     -4.72509       0.301    0  2  0  3  2    0 -2  0 -3  5   7590.87  6.32E-28
 20  2   7758.70098  238   7758.68614   0   0   0   0 .000000     -0.01484     -4.96419       0.299    0  2  0  3  2    0 -2  0 -3  5   7590.70  6.19E-28
 21  1   7775.31747  238   7775.30334   0   0   0   0 .000000     -0.01413     -5.21550       0.271    0  2  0  3  2    0 -2  0 -3  5   7590.52  6.03E-28
 22  2   7792.72495  238   7792.71101   0   0   0   0 .000000     -0.01394     -5.47903       0.254    0  2  0  3  2    0 -2  0 -3  5   7590.32  5.83E-28
 23  1   7810.92314  238   7810.90903   0   0   0   0 .000000     -0.01411     -5.75487       0.245    0  2  0  3  2    0 -2  0 -3  5   7590.12  5.61E-28
 24  2   7829.91111  238   7829.89727   0   0   0   0 .000000     -0.01384     -6.04299       0.229    0  2  0  3  2    0 -2  0 -3  5   7589.91  5.36E-28
 25  1   7849.68984  238   7849.67562   0   0   0   0 .000000     -0.01422     -6.34345       0.224    0  2  0  3  2    0 -2  0 -3  5   7589.69  5.10E-28
 26  2   7870.25906  238   7870.24394   0   0   0   0 .000000     -0.01512     -6.65630       0.227    0  2  0  3  2    0 -2  0 -3  5   7589.46  4.83E-28
 27  1   7891.61623  238   7891.60210   0   0   0   0 .000000     -0.01413     -6.98159       0.202    0  2  0  3  2    0 -2  0 -3  5   7589.22  4.54E-28
 28  2   7913.76347  238   7913.74996   0   0   0   0 .000000     -0.01351      6.62111      -0.204    0  2  0  3  2    0 -2  0 -3  5   7588.96  4.25E-28
 29  1   7936.70059  238   7936.68737   0   0   0   0 .000000     -0.01322      5.98973      -0.221    0  2  0  3  2    0 -2  0 -3  5   7588.70  3.96E-28
 30  2   7960.42714  238   7960.41419   0   0   0   0 .000000     -0.01295      5.33632      -0.243    0  2  0  3  2    0 -2  0 -3  5   7588.43  3.67E-28
 31  1   7984.94459  238   7984.93026   0   0   0   0 .000000     -0.01433      4.66073      -0.307    0  2  0  3  2    0 -2  0 -3  5   7588.14  3.38E-28
 32  2   8010.24847  238   8010.23543   0   0   0   0 .000000     -0.01304      3.96312      -0.329    0  2  0  3  2    0 -2  0 -3  5   7587.85  3.10E-28
 33  1   8036.34247  238   8036.32953   0   0   0   0 .000000     -0.01294      3.24328      -0.399    0  2  0  3  2    0 -2  0 -3  5   7587.54  2.83E-28
 34  2   8063.22599  238   8063.21240   0   0   0   0 .000000     -0.01359      2.50134      -0.543    0  2  0  3  2    0 -2  0 -3  5   7587.23  2.57E-28
 35  1   8090.89721  238   8090.88387   0   0   0   0 .000000     -0.01334      1.73723      -0.768    0  2  0  3  2    0 -2  0 -3  5   7586.90  2.33E-28
 36  2   8119.35679  238   8119.34375   0   0   0   0 .000000     -0.01304      0.94811      -1.376    0  2  0  3  2    0 -2  0 -3  5   7586.56  2.09E-28
 37  1   8148.60472  238   8148.59187   0   0   0   0 .000000     -0.01285      0.14229      -9.034    0  2  0  3  2    0 -2  0 -3  5   7586.20  0.00E+00
 38  2   8178.64034  237   8178.62803   0   0   0   0 .000000     -0.01231     -0.68839       1.788    0  2  0  3  2    0 -2  0 -3  5   7585.84  1.67E-28
 39  1   8209.46557  237   8209.45207   0   0   0   0 .000000     -0.01350     -1.54140       0.876    0  2  0  3  2    0 -2  0 -3  5   7585.47  1.49E-28
 40  2   8241.07673  237   8241.06378   0   0   0   0 .000000     -0.01295     -2.41676       0.536    0  2  0  3  2    0 -2  0 -3  5   7585.08  1.31E-28
 41  1   8273.47493  237   8273.46297   0   0   0   0 .000000     -0.01196     -3.31433       0.361    0  2  0  3  2    0 -2  0 -3  5   7584.67  1.16E-28
 42  2   8306.66525  237   8306.64943   0   0   0   0 .000000     -0.01582     -4.23410       0.374    0  2  0  3  2    0 -2  0 -3  5   7584.27  1.01E-28
 43  1   8340.63229  237   8340.62297   0   0   0   0 .000000     -0.00932     -5.17615       0.180    0  2  0  3  2    0 -2  0 -3  5   7583.83  8.84E-29
 44  2   8375.39334  237   8375.38336   0   0   0   0 .000000     -0.00998     -6.14054       0.162    0  2  0  3  2    0 -2  0 -3  5   7583.39  7.68E-29
 45  1   8410.94314  237   8410.93042   0   0   0   0 .000000     -0.01272     -7.12730       0.179    0  2  0  3  2    0 -2  0 -3  5   7582.94  6.64E-29
 46  2   8447.27367  237   8447.26391   0   0   0   0 .000000     -0.00976     -8.13640       0.120    0  2  0  3  2    0 -2  0 -3  5   7582.47  5.71E-29
 47  1   8484.39144  237   8484.38362   0   0   0   0 .000000     -0.00782      7.76921      -0.101    0  2  0  3  2    0 -2  0 -3  5   7581.99  4.90E-29
 48  2   8522.30075  237   8522.28933   0   0   0   0 .000000     -0.01142      7.34320      -0.156    0  2  0  3  2    0 -2  0 -3  5   7581.50  4.18E-29
 49  1   8560.99175  237   8560.98081   0   0   0   0 .000000     -0.01094      6.90296      -0.159    0  2  0  3  2    0 -2  0 -3  5   7580.99  3.55E-29
 50  2   8600.46938  237   8600.45783   0   0   0   0 .000000     -0.01155      6.44800      -0.179    0  2  0  3  2    0 -2  0 -3  5   7580.47  3.01E-29
 51  1   8640.73019  237   8640.72016   0   0   0   0 .000000     -0.01003      5.97811      -0.168    0  2  0  3  2    0 -2  0 -3  5   7579.93  2.53E-29
 52  2   8681.77683  237   8681.76756   0   0   0   0 .000000     -0.00927      5.49284      -0.169    0  2  0  3  2    0 -2  0 -3  5   7579.38  2.13E-29
 53  1   8723.61285  237   8723.59980   0   0   0   0 .000000     -0.01305      4.59430      -0.284    0  2  0  3  2    0 -2  0 -3  5   7578.81  1.78E-29
 54  2   8766.22777  237   8766.21664   0   0   0   0 .000000     -0.01113      3.00112      -0.371    0  2  0  3  2    0 -2  0 -3  5   7578.23  1.48E-29
 55  1   8809.63082  237   8809.61782   0   0   0   0 .000000     -0.01300      1.37823      -0.943    0  2  0  3  2    0 -2  0 -3  5   7577.63  1.23E-29
 56  2   8853.81287  236   8853.80312   0   0   0   0 .000000     -0.00975     -0.27436       3.554    0  2  0  3  2    0 -2  0 -3  5   7577.01  1.01E-29
 57  1   8898.78251  236   8898.77228   0   0   0   0 .000000     -0.01023     -1.95661       0.523    0  2  0  3  2    0 -2  0 -3  5   7576.38  8.32E-30
 58  2   8944.53270  236   8944.52506   0   0   0   0 .000000     -0.00764      2.23930      -0.341    0  2  0  3  2    0 -2  0 -3  5   7575.73  6.82E-30
 64  2   9235.48546  235   9235.48051   0   0   0   0 .000000     -0.00495     -1.66195       0.298    0  2  0  3  2    0 -2  0 -3  5   7571.49  1.85E-30
  2  2   9679.67210  238   9679.64526   0   0   0   0 .000000     -0.02684     -1.62373       1.653    0  2  0  4  2    0 -2  0 -4  6   9677.27  5.11E-30
  3  1   9682.02918  296   9682.00079   0   0   0   0 .000000     -0.02839     -1.66822       1.702    0  2  0  4  2    0 -2  0 -4  6   9677.23  6.71E-30
  4  2   9685.16960  343   9685.14148   0   0   0   0 .000000     -0.02812     -1.72759       1.628    0  2  0  4  2    0 -2  0 -4  6   9677.17  8.22E-30
  5  1   9689.09550  384   9689.06729   0   0   0   0 .000000     -0.02821     -1.80190       1.565    0  2  0  4  2    0 -2  0 -4  6   9677.10  9.64E-30
  6  2   9693.80341  416   9693.77821   0   0   0   0 .000000     -0.02520     -1.89123       1.332    0  2  0  4  2    0 -2  0 -4  6   9677.00  1.09E-29
  7  1   9699.30230  443   9699.27420   0   0   0   0 .000000     -0.02810     -1.99565       1.408    0  2  0  4  2    0 -2  0 -4  6   9676.90  1.21E-29
  8  2   9705.58514  463   9705.55522   0   0   0   0 .000000     -0.02992     -2.11527       1.415    0  2  0  4  2    0 -2  0 -4  6   9676.79  1.32E-29
 10  2   9720.50092  491   9720.47217   0   0   0   0 .000000     -0.02875     -2.40050       1.198    0  2  0  4  2    0 -2  0 -4  6   9676.50  1.48E-29
 11  1   9729.13544  499   9729.10800   0   0   0   0 .000000     -0.02744     -2.56625       1.069    0  2  0  4  2    0 -2  0 -4  6   9676.34  1.57E-29
 12  2   9738.55676  506   9738.52865   0   0   0   0 .000000     -0.02811     -2.74779       1.023    0  2  0  4  2    0 -2  0 -4  6   9676.16  1.64E-29
 13  1   9748.75940  510   9748.73407   0   0   0   0 .000000     -0.02533     -2.94482       0.860    0  2  0  4  2    0 -2  0 -4  6   9675.96  1.70E-29
 15  1   9771.52679  514   9771.49887   0   0   0   0 .000000     -0.02792     -3.38632       0.825    0  2  0  4  2    0 -2  0 -4  6   9675.53  1.77E-29
 16  2   9784.08705  515   9784.05810   0   0   0   0 .000000     -0.02895     -3.63099       0.797    0  2  0  4  2    0 -2  0 -4  6   9675.29  1.79E-29
 17  1   9797.43063  515   9797.40175   0   0   0   0 .000000     -0.02888     -3.89185       0.742    0  2  0  4  2    0 -2  0 -4  6   9675.03  1.79E-29
 18  2   9811.55802  515   9811.52977   0   0   0   0 .000000     -0.02825     -4.16832       0.678    0  2  0  4  2    0 -2  0 -4  6   9674.76  1.77E-29
 20  2   9842.16478  515   9842.13846   0   0   0   0 .000000     -0.02632     -4.77120       0.552    0  2  0  4  2    0 -2  0 -4  6   9674.16  1.71E-29
 21  1   9858.64578  515   9858.61888   0   0   0   0 .000000     -0.02690      4.59119      -0.586    0  2  0  4  2    0 -2  0 -4  6   9673.85  1.67E-29
 22  2   9875.91098  515   9875.88325   0   0   0   0 .000000     -0.02773      3.82606      -0.725    0  2  0  4  2    0 -2  0 -4  6   9673.51  1.61E-29
 25  1   9932.40518  515   9932.37872   0   0   0   0 .000000     -0.02646      1.32301      -2.000    0  2  0  4  2    0 -2  0 -4  6   9672.41  1.41E-29
 26  2   9952.80441  515   9952.77754   0   0   0   0 .000000     -0.02687      0.41907      -6.413    0  2  0  4  2    0 -2  0 -4  6   9672.00  0.00E+00
 27  1   9973.98720  514   9973.95963   0   0   0   0 .000000     -0.02757     -0.51867       5.315    0  2  0  4  2    0 -2  0 -4  6   9671.59  1.25E-29
 28  2   9995.95065  514   9995.92485   0   0   0   0 .000000     -0.02580     -1.49168       1.730    0  2  0  4  2    0 -2  0 -4  6   9671.15  1.17E-29
 29  1  10018.70100  514  10018.67306   0   0   0   0 .000000     -0.02794     -2.49965       1.118    0  2  0  4  2    0 -2  0 -4  6   9670.70  1.09E-29
 31  1  10066.54731  514  10066.51790   0   0   0   0 .000000     -0.02941     -4.61964       0.637    0  2  0  4  2    0 -2  0 -4  6   9669.75  9.33E-30
 32  2  10091.64140  514  10091.61418   0   0   0   0 .000000     -0.02722     -5.73162       0.475    0  2  0  4  2    0 -2  0 -4  6   9669.24  8.56E-30
 33  1  10117.52150  514  10117.49282   0   0   0   0 .000000     -0.02868      6.80650      -0.421    0  2  0  4  2    0 -2  0 -4  6   9668.72  7.81E-30
 34  2  10144.18162  514  10144.15367   0   0   0   0 .000000     -0.02795      5.77697      -0.484    0  2  0  4  2    0 -2  0 -4  6   9668.18  7.09E-30
 36  2  10199.84653  514  10199.82124   0   0   0   0 .000000     -0.02529      3.62579      -0.698    0  2  0  4  2    0 -2  0 -4  6   9667.05  5.77E-30
 38  2  10258.64020  514  10258.61537   0   0   0   0 .000000     -0.02483      1.35150      -1.837    0  2  0  4  2    0 -2  0 -4  6   9665.84  4.61E-30
 39  1  10289.21308  514  10289.18444   0   0   0   0 .000000     -0.02864      0.16816     -17.029    0  2  0  4  2    0 -2  0 -4  6   9665.21  0.00E+00
 41  1  10352.69166  513  10352.66571   0   0   0   0 .000000     -0.02595     -2.29100       1.133    0  2  0  4  2    0 -2  0 -4  6   9663.89  3.18E-30
  2  1   1173.27989    2   1173.28378   0   0   0   0 .000000      0.00389   -565.81407      -0.001    0  2  2  0  1    0 -2 -2  0  4   1173.28  1.29E-24
  3  2   1175.71533    2   1175.71947   0   0   0   0 .000000      0.00414   -565.81915      -0.001    0  2  2  0  1    0 -2 -2  0  4   1173.32  1.43E-24
  4  1   1178.96258    2   1178.96703   0   0   0   0 .000000      0.00445   -565.82593      -0.001    0  2  2  0  1    0 -2 -2  0  4   1173.36  1.66E-24
  5  2   1183.02220    2   1183.02645   0   0   0   0 .000000      0.00425   -565.83440      -0.001    0  2  2  0  1    0 -2 -2  0  4   1173.42  2.06E-24
  6  1   1187.89354    2   1187.89771   0   0   0   0 .000000      0.00417   -565.84455      -0.001    0  2  2  0  1    0 -2 -2  0  4   1173.49  2.43E-24
  7  2   1193.57665    2   1193.58079   0   0   0   0 .000000      0.00414   -565.85639      -0.001    0  2  2  0  1    0 -2 -2  0  4   1173.58  2.76E-24
  8  1   1200.07142    2   1200.07565   0   0   0   0 .000000      0.00423   -565.86990      -0.001    0  2  2  0  1    0 -2 -2  0  4   1173.67  3.06E-24
  9  2   1207.37814    2   1207.38227   0   0   0   0 .000000      0.00413   -565.88508      -0.001    0  2  2  0  1    0 -2 -2  0  4   1173.78  3.31E-24
 10  1   1215.49649    2   1215.50061   0   0   0   0 .000000      0.00412   -565.90192      -0.001    0  2  2  0  1    0 -2 -2  0  4   1173.90  3.54E-24
 11  2   1224.42678    2   1224.43062   0   0   0   0 .000000      0.00384   -565.92042      -0.001    0  2  2  0  1    0 -2 -2  0  4   1174.03  3.72E-24
 12  1   1234.16825    2   1234.17227   0   0   0   0 .000000      0.00402   -565.94056      -0.001    0  2  2  0  1    0 -2 -2  0  4   1174.17  3.87E-24
 13  2   1244.72179    2   1244.72550   0   0   0   0 .000000      0.00371   -565.96235      -0.001    0  2  2  0  1    0 -2 -2  0  4   1174.32  3.97E-24
 14  1   1256.08656    2   1256.09026   0   0   0   0 .000000      0.00370   -565.98576      -0.001    0  2  2  0  1    0 -2 -2  0  4   1174.49  4.04E-24
 15  2   1268.26294    2   1268.26650   0   0   0   0 .000000      0.00356   -566.01079      -0.001    0  2  2  0  1    0 -2 -2  0  4   1174.66  4.08E-24
 16  1   1281.25067    2   1281.25416   0   0   0   0 .000000      0.00349   -566.03743      -0.001    0  2  2  0  1    0 -2 -2  0  4   1174.85  4.08E-24
 17  2   1295.04964    2   1295.05316   0   0   0   0 .000000      0.00352   -566.06567      -0.001    0  2  2  0  1    0 -2 -2  0  4   1175.05  4.05E-24
 18  1   1309.65956    2   1309.66345   0   0   0   0 .000000      0.00389   -566.09548      -0.001    0  2  2  0  1    0 -2 -2  0  4   1175.26  3.99E-24
 19  2   1325.08138    2   1325.08494   0   0   0   0 .000000      0.00356   -566.12687      -0.001    0  2  2  0  1    0 -2 -2  0  4   1175.48  3.91E-24
 20  1   1341.31363    2   1341.31757   0   0   0   0 .000000      0.00394   -566.15981      -0.001    0  2  2  0  1    0 -2 -2  0  4   1175.71  3.80E-24
 21  2   1358.35781    2   1358.36124   0   0   0   0 .000000      0.00343   -566.19428      -0.001    0  2  2  0  1    0 -2 -2  0  4   1175.96  3.67E-24
 22  1   1376.21234    2   1376.21588   0   0   0   0 .000000      0.00354   -566.23029      -0.001    0  2  2  0  1    0 -2 -2  0  4   1176.21  3.52E-24
 23  2   1394.87756    2   1394.88140   0   0   0   0 .000000      0.00384   -566.26780      -0.001    0  2  2  0  1    0 -2 -2  0  4   1176.48  3.36E-24
 24  1   1414.35396    2   1414.35770   0   0   0   0 .000000      0.00374   -566.30679      -0.001    0  2  2  0  1    0 -2 -2  0  4   1176.75  3.19E-24
 25  2   1434.64050    2   1434.64468   0   0   0   0 .000000      0.00418   -566.34727      -0.001    0  2  2  0  1    0 -2 -2  0  4   1177.04  3.01E-24
 26  1   1455.73869    2   1455.74225   0   0   0   0 .000000      0.00356   -566.38919      -0.001    0  2  2  0  1    0 -2 -2  0  4   1177.34  2.82E-24
 27  2   1477.64645    2   1477.65031   0   0   0   0 .000000      0.00386   -566.43254      -0.001    0  2  2  0  1    0 -2 -2  0  4   1177.65  2.63E-24
 28  1   1500.36533    2   1500.36873   0   0   0   0 .000000      0.00340   -566.47731      -0.001    0  2  2  0  1    0 -2 -2  0  4   1177.97  2.44E-24
 29  2   1523.89366    2   1523.89740   0   0   0   0 .000000      0.00374   -566.52347      -0.001    0  2  2  0  1    0 -2 -2  0  4   1178.29  2.26E-24
 30  1   1548.23227    2   1548.23622   0   0   0   0 .000000      0.00395   -566.57099      -0.001    0  2  2  0  1    0 -2 -2  0  4   1178.63  2.07E-24
 31  2   1573.38161    2   1573.38506   0   0   0   0 .000000      0.00345   -566.61987      -0.001    0  2  2  0  1    0 -2 -2  0  4   1178.98  1.89E-24
 32  1   1599.33997    2   1599.34378   0   0   0   0 .000000      0.00381   -566.67006      -0.001    0  2  2  0  1    0 -2 -2  0  4   1179.34  1.72E-24
 33  2   1626.10804    2   1626.11227   0   0   0   0 .000000      0.00423   -566.72155      -0.001    0  2  2  0  1    0 -2 -2  0  4   1179.71  1.56E-24
 34  1   1653.68691    2   1653.69039   0   0   0   0 .000000      0.00348   -566.77432      -0.001    0  2  2  0  1    0 -2 -2  0  4   1180.09  1.40E-24
 35  2   1682.07411    2   1682.07801   0   0   0   0 .000000      0.00390   -566.82833      -0.001    0  2  2  0  1    0 -2 -2  0  4   1180.47  1.26E-24
 36  1   1711.27127    2   1711.27497   0   0   0   0 .000000      0.00370   -566.88356      -0.001    0  2  2  0  1    0 -2 -2  0  4   1180.87  1.12E-24
 37  2   1741.27713    2   1741.28113   0   0   0   0 .000000      0.00400   -566.93998      -0.001    0  2  2  0  1    0 -2 -2  0  4   1181.28  9.97E-25
 38  1   1772.09279    2   1772.09635   0   0   0   0 .000000      0.00356   -566.99756      -0.001    0  2  2  0  1    0 -2 -2  0  4   1181.69  8.82E-25
 39  2   1803.71666    2   1803.72048   0   0   0   0 .000000      0.00382   -567.05628      -0.001    0  2  2  0  1    0 -2 -2  0  4   1182.12  7.76E-25
 40  1   1836.15033    2   1836.15334   0   0   0   0 .000000      0.00301   -567.11610      -0.001    0  2  2  0  1    0 -2 -2  0  4   1182.55  6.79E-25
 41  2   1869.39086    2   1869.39478   0   0   0   0 .000000      0.00392   -567.17699      -0.001    0  2  2  0  1    0 -2 -2  0  4   1182.99  5.92E-25
 42  1   1903.44104    2   1903.44464   0   0   0   0 .000000      0.00360   -567.23893      -0.001    0  2  2  0  1    0 -2 -2  0  4   1183.44  5.14E-25
 43  2   1938.29923    2   1938.30274   0   0   0   0 .000000      0.00351   -567.30187      -0.001    0  2  2  0  1    0 -2 -2  0  4   1183.90  4.44E-25
 44  1   1973.96542    2   1973.96892   0   0   0   0 .000000      0.00350   -567.36579      -0.001    0  2  2  0  1    0 -2 -2  0  4   1184.37  3.82E-25
 45  2   2010.43939    2   2010.44298   0   0   0   0 .000000      0.00359   -567.43065      -0.001    0  2  2  0  1    0 -2 -2  0  4   1184.84  3.27E-25
 46  1   2047.72171    2   2047.72476   0   0   0   0 .000000      0.00305   -567.49642      -0.001    0  2  2  0  1    0 -2 -2  0  4   1185.32  2.79E-25
 47  2   2085.81048    2   2085.81406   0   0   0   0 .000000      0.00358   -567.56306      -0.001    0  2  2  0  1    0 -2 -2  0  4   1185.81  2.37E-25
 48  1   2124.70745    2   2124.71069   0   0   0   0 .000000      0.00324   -567.63053      -0.001    0  2  2  0  1    0 -2 -2  0  4   1186.31  2.00E-25
 49  2   2164.41021    2   2164.41446   0   0   0   0 .000000      0.00425   -567.69881      -0.001    0  2  2  0  1    0 -2 -2  0  4   1186.81  1.68E-25
 50  1   2204.92149    2   2204.92517   0   0   0   0 .000000      0.00368   -567.76784      -0.001    0  2  2  0  1    0 -2 -2  0  4   1187.32  1.41E-25
 51  2   2246.23806    2   2246.24262   0   0   0   0 .000000      0.00456   -567.83760      -0.001    0  2  2  0  1    0 -2 -2  0  4   1187.84  1.18E-25
 52  1   2288.36209    2   2288.36660   0   0   0   0 .000000      0.00451   -567.90804      -0.001    0  2  2  0  1    0 -2 -2  0  4   1188.36  9.78E-26
 53  2   2331.29375    2   2331.29690   0   0   0   0 .000000      0.00315   -567.97912      -0.001    0  2  2  0  1    0 -2 -2  0  4   1188.89  8.09E-26
 54  1   2375.03049    2   2375.03331   0   0   0   0 .000000      0.00282   -568.05081      -0.000    0  2  2  0  1    0 -2 -2  0  4   1189.43  6.66E-26
 55  2   2419.57220    2   2419.57561   0   0   0   0 .000000      0.00341   -568.12306      -0.001    0  2  2  0  1    0 -2 -2  0  4   1189.97  5.46E-26
 56  1   2464.92185    2   2464.92356   0   0   0   0 .000000      0.00171   -568.19584      -0.000    0  2  2  0  1    0 -2 -2  0  4   1190.52  4.46E-26
 57  2   2511.07446    2   2511.07696   0   0   0   0 .000000      0.00250   -568.26909      -0.000    0  2  2  0  1    0 -2 -2  0  4   1191.07  3.63E-26
 58  1   2558.03435    2   2558.03556   0   0   0   0 .000000      0.00121   -568.34278      -0.000    0  2  2  0  1    0 -2 -2  0  4   1191.63  2.94E-26
 59  2   2605.79687    2   2605.79914   0   0   0   0 .000000      0.00227   -568.41686      -0.000    0  2  2  0  1    0 -2 -2  0  4   1192.20  2.37E-26
 60  1   2654.36604    2   2654.36744   0   0   0   0 .000000      0.00140   -568.49129      -0.000    0  2  2  0  1    0 -2 -2  0  4   1192.77  1.90E-26
 61  2   2703.73817    2   2703.74024   0   0   0   0 .000000      0.00207   -568.56602      -0.000    0  2  2  0  1    0 -2 -2  0  4   1193.34  1.52E-26
 62  1   2753.91565    2   2753.91727   0   0   0   0 .000000      0.00162   -568.64101      -0.000    0  2  2  0  1    0 -2 -2  0  4   1193.92  1.21E-26
 63  2   2804.89669    2   2804.89830   0   0   0   0 .000000      0.00161   -568.71622      -0.000    0  2  2  0  1    0 -2 -2  0  4   1194.50  9.61E-27
 64  1   2856.68183    2   2856.68307   0   0   0   0 .000000      0.00124   -568.79160      -0.000    0  2  2  0  1    0 -2 -2  0  4   1195.08  7.59E-27
 66  1   2962.66184    2   2962.66276   0   0   0   0 .000000      0.00092   -568.94268      -0.000    0  2  2  0  1    0 -2 -2  0  4   1196.26  4.72E-27
 68  1   3071.85405    2   3071.85423   0   0   0   0 .000000      0.00018   -569.09387      -0.000    0  2  2  0  1    0 -2 -2  0  4   1197.45  2.91E-27
  2  2   1173.27964    4   1173.28377   0   0   0   0 .000000      0.00413     10.87181       0.038    0  2  2  0  2    0 -2 -2  0  4   1173.28  1.29E-24
  3  1   1175.71525    4   1175.71946   0   0   0   0 .000000      0.00421     10.87326       0.039    0  2  2  0  2    0 -2 -2  0  4   1173.32  1.43E-24
  4  2   1178.96280    4   1178.96703   0   0   0   0 .000000      0.00423     10.87520       0.039    0  2  2  0  2    0 -2 -2  0  4   1173.36  1.66E-24
  5  1   1183.02220    4   1183.02648   0   0   0   0 .000000      0.00428     10.87765       0.039    0  2  2  0  2    0 -2 -2  0  4   1173.42  2.07E-24
  6  2   1187.89358    4   1187.89778   0   0   0   0 .000000      0.00420     10.88061       0.039    0  2  2  0  2    0 -2 -2  0  4   1173.49  2.44E-24
  7  1   1193.57662    4   1193.58091   0   0   0   0 .000000      0.00429     10.88410       0.039    0  2  2  0  2    0 -2 -2  0  4   1173.58  2.78E-24
  8  2   1200.07161    4   1200.07587   0   0   0   0 .000000      0.00426     10.88813       0.039    0  2  2  0  2    0 -2 -2  0  4   1173.67  3.08E-24
  9  1   1207.37822    4   1207.38262   0   0   0   0 .000000      0.00440     10.89273       0.040    0  2  2  0  2    0 -2 -2  0  4   1173.78  3.35E-24
 10  2   1215.49682    4   1215.50114   0   0   0   0 .000000      0.00432     10.89791       0.040    0  2  2  0  2    0 -2 -2  0  4   1173.90  3.58E-24
 11  1   1224.42712    4   1224.43139   0   0   0   0 .000000      0.00427     10.90370       0.039    0  2  2  0  2    0 -2 -2  0  4   1174.03  3.78E-24
 12  2   1234.16920    4   1234.17335   0   0   0   0 .000000      0.00415     10.91012       0.038    0  2  2  0  2    0 -2 -2  0  4   1174.17  3.94E-24
 13  1   1244.72261    4   1244.72698   0   0   0   0 .000000      0.00437     10.91721       0.040    0  2  2  0  2    0 -2 -2  0  4   1174.32  4.06E-24
 14  2   1256.08769    4   1256.09224   0   0   0   0 .000000      0.00455     10.92498       0.042    0  2  2  0  2    0 -2 -2  0  4   1174.49  4.15E-24
 15  1   1268.26490    4   1268.26909   0   0   0   0 .000000      0.00419     10.93348       0.038    0  2  2  0  2    0 -2 -2  0  4   1174.66  4.20E-24
 16  2   1281.25291    4   1281.25749   0   0   0   0 .000000      0.00458     10.94274       0.042    0  2  2  0  2    0 -2 -2  0  4   1174.85  4.21E-24
 17  1   1295.05302    4   1295.05738   0   0   0   0 .000000      0.00436     10.95278       0.040    0  2  2  0  2    0 -2 -2  0  4   1175.05  4.20E-24
 18  2   1309.66443    4   1309.66872   0   0   0   0 .000000      0.00429     10.96366       0.039    0  2  2  0  2    0 -2 -2  0  4   1175.26  4.15E-24
 19  1   1325.08716    4   1325.09144   0   0   0   0 .000000      0.00428     10.97542       0.039    0  2  2  0  2    0 -2 -2  0  4   1175.49  4.08E-24
 20  2   1341.32125    4   1341.32551   0   0   0   0 .000000      0.00426     10.98808       0.039    0  2  2  0  2    0 -2 -2  0  4   1175.72  3.99E-24
 21  1   1358.36679    4   1358.37084   0   0   0   0 .000000      0.00405     11.00170       0.037    0  2  2  0  2    0 -2 -2  0  4   1175.97  3.87E-24
 22  2   1376.22321    4   1376.22739   0   0   0   0 .000000      0.00418     11.01633       0.038    0  2  2  0  2    0 -2 -2  0  4   1176.22  3.73E-24
 23  1   1394.89120    4   1394.89508   0   0   0   0 .000000      0.00388     11.03201       0.035    0  2  2  0  2    0 -2 -2  0  4   1176.49  3.58E-24
 24  2   1414.36981    4   1414.37384   0   0   0   0 .000000      0.00403     11.04879       0.036    0  2  2  0  2    0 -2 -2  0  4   1176.77  3.41E-24
 25  1   1434.65969    4   1434.66360   0   0   0   0 .000000      0.00391     11.06672       0.035    0  2  2  0  2    0 -2 -2  0  4   1177.06  3.23E-24
 26  2   1455.76034    4   1455.76429   0   0   0   0 .000000      0.00395     11.08586       0.036    0  2  2  0  2    0 -2 -2  0  4   1177.36  3.05E-24
 27  1   1477.67219    4   1477.67581   0   0   0   0 .000000      0.00362     11.10626       0.033    0  2  2  0  2    0 -2 -2  0  4   1177.67  2.86E-24
 28  2   1500.39437    4   1500.39810   0   0   0   0 .000000      0.00373     11.12797       0.034    0  2  2  0  2    0 -2 -2  0  4   1177.99  2.67E-24
 29  1   1523.92730    4   1523.93106   0   0   0   0 .000000      0.00376     11.15106       0.034    0  2  2  0  2    0 -2 -2  0  4   1178.33  2.48E-24
 30  2   1548.27107    4   1548.27459   0   0   0   0 .000000      0.00352     11.17557       0.032    0  2  2  0  2    0 -2 -2  0  4   1178.67  2.29E-24
 31  1   1573.42475    4   1573.42862   0   0   0   0 .000000      0.00387     11.20158       0.035    0  2  2  0  2    0 -2 -2  0  4   1179.02  2.11E-24
 32  2   1599.38937    4   1599.39303   0   0   0   0 .000000      0.00366     11.22913       0.033    0  2  2  0  2    0 -2 -2  0  4   1179.39  1.93E-24
 33  1   1626.16440    4   1626.16773   0   0   0   0 .000000      0.00333     11.25830       0.030    0  2  2  0  2    0 -2 -2  0  4   1179.76  1.76E-24
 34  2   1653.74918    4   1653.75261   0   0   0   0 .000000      0.00343     11.28914       0.030    0  2  2  0  2    0 -2 -2  0  4   1180.15  1.59E-24
 35  1   1682.14410    4   1682.14757   0   0   0   0 .000000      0.00347     11.32172       0.031    0  2  2  0  2    0 -2 -2  0  4   1180.54  1.44E-24
 36  2   1711.34926    4   1711.35248   0   0   0   0 .000000      0.00322     11.35609       0.028    0  2  2  0  2    0 -2 -2  0  4   1180.95  1.29E-24
 37  1   1741.36420    4   1741.36724   0   0   0   0 .000000      0.00304     11.39233       0.027    0  2  2  0  2    0 -2 -2  0  4   1181.36  1.16E-24
 38  2   1772.18753    4   1772.19172   0   0   0   0 .000000      0.00419     11.43050       0.037    0  2  2  0  2    0 -2 -2  0  4   1181.79  1.03E-24
 39  1   1803.82220    4   1803.82580   0   0   0   0 .000000      0.00360     11.47067       0.031    0  2  2  0  2    0 -2 -2  0  4   1182.22  9.11E-25
 40  2   1836.26615    4   1836.26934   0   0   0   0 .000000      0.00319     11.51288       0.028    0  2  2  0  2    0 -2 -2  0  4   1182.67  8.03E-25
 41  1   1869.51900    4   1869.52222   0   0   0   0 .000000      0.00322     11.55723       0.028    0  2  2  0  2    0 -2 -2  0  4   1183.12  7.05E-25
 42  2   1903.58171    4   1903.58430   0   0   0   0 .000000      0.00259     11.60376       0.022    0  2  2  0  2    0 -2 -2  0  4   1183.58  6.16E-25
 43  1   1938.45214    4   1938.45543   0   0   0   0 .000000      0.00329     11.65253       0.028    0  2  2  0  2    0 -2 -2  0  4   1184.05  5.36E-25
 44  2   1974.13194    4   1974.13547   0   0   0   0 .000000      0.00353     11.70363       0.030    0  2  2  0  2    0 -2 -2  0  4   1184.53  4.64E-25
 45  1   2010.62098    4   2010.62427   0   0   0   0 .000000      0.00329     11.75710       0.028    0  2  2  0  2    0 -2 -2  0  4   1185.02  4.00E-25
 46  2   2047.91866    4   2047.92167   0   0   0   0 .000000      0.00301     11.81301       0.025    0  2  2  0  2    0 -2 -2  0  4   1185.52  3.44E-25
 47  1   2086.02409    4   2086.02751   0   0   0   0 .000000      0.00342     11.87143       0.029    0  2  2  0  2    0 -2 -2  0  4   1186.02  2.94E-25
 48  2   2124.93914    4   2124.94164   0   0   0   0 .000000      0.00250     11.93240       0.021    0  2  2  0  2    0 -2 -2  0  4   1186.54  2.50E-25
 49  1   2164.66240    4   2164.66387   0   0   0   0 .000000      0.00147     11.99600       0.012    0  2  2  0  2    0 -2 -2  0  4   1187.06  2.12E-25
 50  2   2205.19179    4   2205.19403   0   0   0   0 .000000      0.00224     12.06228       0.019    0  2  2  0  2    0 -2 -2  0  4   1187.59  1.79E-25
 51  1   2246.53050    4   2246.53195   0   0   0   0 .000000      0.00145     12.13129       0.012    0  2  2  0  2    0 -2 -2  0  4   1188.13  1.50E-25
 52  2   2288.67420    4   2288.67745   0   0   0   0 .000000      0.00325     12.20310       0.027    0  2  2  0  2    0 -2 -2  0  4   1188.67  1.25E-25
 53  1   2331.62586    4   2331.63032   0   0   0   0 .000000      0.00446     12.27775       0.036    0  2  2  0  2    0 -2 -2  0  4   1189.23  1.04E-25
 54  2   2375.38616    4   2375.39038   0   0   0   0 .000000      0.00422     12.35530       0.034    0  2  2  0  2    0 -2 -2  0  4   1189.79  8.66E-26
 55  1   2419.95493    4   2419.95743   0   0   0   0 .000000      0.00250     12.43581       0.020    0  2  2  0  2    0 -2 -2  0  4   1190.35  7.15E-26
 56  2   2465.33324    4   2465.33126   0   0   0   0 .000000     -0.00198     12.51931      -0.016    0  2  2  0  2    0 -2 -2  0  4   1190.93  5.87E-26
 57  1   2511.51032    4   2511.51167   0   0   0   0 .000000      0.00135     12.60585       0.011    0  2  2  0  2    0 -2 -2  0  4   1191.51  4.81E-26
 58  2   2558.49740    4   2558.49844   0   0   0   0 .000000      0.00104     12.69549       0.008    0  2  2  0  2    0 -2 -2  0  4   1192.10  3.92E-26
 59  1   2606.29037    4   2606.29135   0   0   0   0 .000000      0.00098     12.78826       0.008    0  2  2  0  2    0 -2 -2  0  4   1192.69  3.18E-26
 60  2   2654.88893    4   2654.89017   0   0   0   0 .000000      0.00124     12.88420       0.010    0  2  2  0  2    0 -2 -2  0  4   1193.29  2.57E-26
 63  1   2805.51936    4   2805.51978   0   0   0   0 .000000      0.00042     13.19143       0.003    0  2  2  0  2    0 -2 -2  0  4   1195.12  1.32E-26
 64  2   2857.33859    4   2857.33989   0   0   0   0 .000000      0.00130     13.30042       0.010    0  2  2  0  2    0 -2 -2  0  4   1195.74  1.05E-26
 65  1   2909.96442    4   2909.96470   0   0   0   0 .000000      0.00028     13.41276       0.002    0  2  2  0  2    0 -2 -2  0  4   1196.36  8.28E-27
  2  1   3346.53627   11   3346.53833   0   0   0   0 .000000      0.00206   -103.95225      -0.002    0  2  2  1  1    0 -2 -2 -1  5   3346.54  4.00E-24
  3  2   3348.95326   14   3348.95428   0   0   0   0 .000000      0.00102   -103.97849      -0.001    0  2  2  1  1    0 -2 -2 -1  5   3346.55  3.50E-24
  4  1   3352.17373   15   3352.17553   0   0   0   0 .000000      0.00180   -104.01347      -0.002    0  2  2  1  1    0 -2 -2 -1  5   3346.57  4.80E-24
  5  2   3356.20017   16   3356.20206   0   0   0   0 .000000      0.00189   -104.05719      -0.002    0  2  2  1  1    0 -2 -2 -1  5   3346.60  5.95E-24
  6  1   3361.03194   16   3361.03385   0   0   0   0 .000000      0.00191   -104.10963      -0.002    0  2  2  1  1    0 -2 -2 -1  5   3346.63  6.97E-24
  7  2   3366.66820   16   3366.67088   0   0   0   0 .000000      0.00268   -104.17079      -0.003    0  2  2  1  1    0 -2 -2 -1  5   3346.67  7.88E-24
  8  1   3373.11113   16   3373.11312   0   0   0   0 .000000      0.00199   -104.24065      -0.002    0  2  2  1  1    0 -2 -2 -1  5   3346.71  8.67E-24
  9  2   3380.35855   16   3380.36053   0   0   0   0 .000000      0.00198   -104.31920      -0.002    0  2  2  1  1    0 -2 -2 -1  5   3346.76  9.35E-24
 10  1   3388.41128   16   3388.41308   0   0   0   0 .000000      0.00180   -104.40642      -0.002    0  2  2  1  1    0 -2 -2 -1  5   3346.81  9.92E-24
 11  2   3397.26888   16   3397.27074   0   0   0   0 .000000      0.00186   -104.50231      -0.002    0  2  2  1  1    0 -2 -2 -1  5   3346.87  1.04E-23
 12  1   3406.93186   16   3406.93345   0   0   0   0 .000000      0.00159   -104.60684      -0.002    0  2  2  1  1    0 -2 -2 -1  5   3346.93  1.09E-23
 13  2   3417.39952   16   3417.40117   0   0   0   0 .000000      0.00165   -104.71999      -0.002    0  2  2  1  1    0 -2 -2 -1  5   3347.00  1.13E-23
 14  1   3428.67225   16   3428.67384   0   0   0   0 .000000      0.00159   -104.84174      -0.002    0  2  2  1  1    0 -2 -2 -1  5   3347.07  1.16E-23
 15  2   3440.74985   16   3440.75141   0   0   0   0 .000000      0.00156   -104.97207      -0.001    0  2  2  1  1    0 -2 -2 -1  5   3347.15  1.18E-23
 16  1   3453.63191   16   3453.63382   0   0   0   0 .000000      0.00191   -105.11096      -0.002    0  2  2  1  1    0 -2 -2 -1  5   3347.23  1.19E-23
 17  2   3467.31935   16   3467.32100   0   0   0   0 .000000      0.00165   -105.25837      -0.002    0  2  2  1  1    0 -2 -2 -1  5   3347.32  1.19E-23
 18  1   3481.81181   16   3481.81289   0   0   0   0 .000000      0.00108   -105.41429      -0.001    0  2  2  1  1    0 -2 -2 -1  5   3347.41  1.18E-23
 19  2   3497.10699   16   3497.10941   0   0   0   0 .000000      0.00242   -105.57867      -0.002    0  2  2  1  1    0 -2 -2 -1  5   3347.51  1.16E-23
 20  1   3513.20840   16   3513.21048   0   0   0   0 .000000      0.00208   -105.75150      -0.002    0  2  2  1  1    0 -2 -2 -1  5   3347.61  1.14E-23
 21  2   3530.11423   16   3530.11603   0   0   0   0 .000000      0.00180   -105.93274      -0.002    0  2  2  1  1    0 -2 -2 -1  5   3347.71  1.11E-23
 22  1   3547.82444   16   3547.82597   0   0   0   0 .000000      0.00153   -106.12236      -0.001    0  2  2  1  1    0 -2 -2 -1  5   3347.82  1.07E-23
 23  2   3566.33947   16   3566.34021   0   0   0   0 .000000      0.00074   -106.32031      -0.001    0  2  2  1  1    0 -2 -2 -1  5   3347.94  1.02E-23
 24  1   3585.65670   16   3585.65866   0   0   0   0 .000000      0.00196   -106.52657      -0.002    0  2  2  1  1    0 -2 -2 -1  5   3348.06  9.76E-24
 25  2   3605.77864   16   3605.78122   0   0   0   0 .000000      0.00258   -106.74111      -0.002    0  2  2  1  1    0 -2 -2 -1  5   3348.18  9.26E-24
 26  1   3626.70659   16   3626.70779   0   0   0   0 .000000      0.00120   -106.96386      -0.001    0  2  2  1  1    0 -2 -2 -1  5   3348.31  8.73E-24
 27  2   3648.43716   16   3648.43827   0   0   0   0 .000000      0.00111   -107.19481      -0.001    0  2  2  1  1    0 -2 -2 -1  5   3348.44  8.18E-24
 28  1   3670.97096   16   3670.97255   0   0   0   0 .000000      0.00159   -107.43390      -0.001    0  2  2  1  1    0 -2 -2 -1  5   3348.57  7.63E-24
 29  2   3694.30902   16   3694.31051   0   0   0   0 .000000      0.00149   -107.68110      -0.001    0  2  2  1  1    0 -2 -2 -1  5   3348.71  7.08E-24
 30  1   3718.45018   16   3718.45204   0   0   0   0 .000000      0.00186   -107.93635      -0.002    0  2  2  1  1    0 -2 -2 -1  5   3348.85  6.54E-24
 31  2   3743.39490   16   3743.39701   0   0   0   0 .000000      0.00211   -108.19962      -0.002    0  2  2  1  1    0 -2 -2 -1  5   3348.99  6.00E-24
 32  1   3769.14396   16   3769.14530   0   0   0   0 .000000      0.00134   -108.47085      -0.001    0  2  2  1  1    0 -2 -2 -1  5   3349.14  5.48E-24
 33  2   3795.69525   16   3795.69679   0   0   0   0 .000000      0.00154   -108.75000      -0.001    0  2  2  1  1    0 -2 -2 -1  5   3349.30  4.99E-24
 34  1   3823.04964   16   3823.05133   0   0   0   0 .000000      0.00169   -109.03701      -0.002    0  2  2  1  1    0 -2 -2 -1  5   3349.45  4.51E-24
 35  2   3851.20747   16   3851.20880   0   0   0   0 .000000      0.00133   -109.33183      -0.001    0  2  2  1  1    0 -2 -2 -1  5   3349.61  4.06E-24
 36  1   3880.16750   16   3880.16905   0   0   0   0 .000000      0.00155   -109.63444      -0.001    0  2  2  1  1    0 -2 -2 -1  5   3349.77  3.64E-24
 37  2   3909.93050   16   3909.93193   0   0   0   0 .000000      0.00143   -109.94477      -0.001    0  2  2  1  1    0 -2 -2 -1  5   3349.93  3.25E-24
 38  1   3940.49558   16   3940.49730   0   0   0   0 .000000      0.00172   -110.26319      -0.002    0  2  2  1  1    0 -2 -2 -1  5   3350.10  2.88E-24
 39  2   3971.86372   16   3971.86500   0   0   0   0 .000000      0.00128   -110.58827      -0.001    0  2  2  1  1    0 -2 -2 -1  5   3350.26  2.55E-24
 40  1   4004.03324   16   4004.03487   0   0   0   0 .000000      0.00163   -110.92140      -0.001    0  2  2  1  1    0 -2 -2 -1  5   3350.43  2.24E-24
 41  2   4037.00604   16   4037.00676   0   0   0   0 .000000      0.00072   -111.26200      -0.001    0  2  2  1  1    0 -2 -2 -1  5   3350.61  1.96E-24
 42  1   4070.77881   16   4070.78050   0   0   0   0 .000000      0.00169   -111.61004      -0.002    0  2  2  1  1    0 -2 -2 -1  5   3350.78  1.71E-24
 43  2   4105.35469   16   4105.35592   0   0   0   0 .000000      0.00123   -111.96545      -0.001    0  2  2  1  1    0 -2 -2 -1  5   3350.95  1.48E-24
 44  1   4140.73168   16   4140.73284   0   0   0   0 .000000      0.00116   -112.32816      -0.001    0  2  2  1  1    0 -2 -2 -1  5   3351.13  1.28E-24
 45  2   4176.90987   16   4176.91109   0   0   0   0 .000000      0.00122   -112.69813      -0.001    0  2  2  1  1    0 -2 -2 -1  5   3351.31  1.10E-24
 46  1   4213.88937   16   4213.89049   0   0   0   0 .000000      0.00112   -113.07530      -0.001    0  2  2  1  1    0 -2 -2 -1  5   3351.49  9.44E-25
 47  2   4251.67000   16   4251.67085   0   0   0   0 .000000      0.00085   -113.45958      -0.001    0  2  2  1  1    0 -2 -2 -1  5   3351.67  8.04E-25
 48  1   4290.25116   16   4290.25198   0   0   0   0 .000000      0.00082   -113.85094      -0.001    0  2  2  1  1    0 -2 -2 -1  5   3351.85  6.83E-25
 49  2   4329.63252   16   4329.63368   0   0   0   0 .000000      0.00116   -114.24930      -0.001    0  2  2  1  1    0 -2 -2 -1  5   3352.03  5.77E-25
 50  1   4369.81467   16   4369.81577   0   0   0   0 .000000      0.00110   -114.65459      -0.001    0  2  2  1  1    0 -2 -2 -1  5   3352.21  4.85E-25
 51  2   4410.79635   16   4410.79803   0   0   0   0 .000000      0.00168   -115.06676      -0.001    0  2  2  1  1    0 -2 -2 -1  5   3352.40  4.06E-25
 52  1   4452.58028   16   4452.58027   0   0   0   0 .000000     -0.00001   -115.48573       0.000    0  2  2  1  1    0 -2 -2 -1  5   3352.58  3.39E-25
 53  2   4495.16054   16   4495.16227   0   0   0   0 .000000      0.00173   -115.91144      -0.001    0  2  2  1  1    0 -2 -2 -1  5   3352.76  2.81E-25
 54  1   4538.54146   16   4538.54382   0   0   0   0 .000000      0.00236   -116.34383      -0.002    0  2  2  1  1    0 -2 -2 -1  5   3352.94  2.33E-25
 55  2   4582.72300   16   4582.72470   0   0   0   0 .000000      0.00170   -116.78283      -0.001    0  2  2  1  1    0 -2 -2 -1  5   3353.12  1.92E-25
 56  1   4627.70202   16   4627.70468   0   0   0   0 .000000      0.00266   -117.22837      -0.002    0  2  2  1  1    0 -2 -2 -1  5   3353.30  1.57E-25
 57  2   4673.48278   16   4673.48355   0   0   0   0 .000000      0.00077   -117.68039      -0.001    0  2  2  1  1    0 -2 -2 -1  5   3353.48  1.28E-25
 58  1   4720.05890   16   4720.06107   0   0   0   0 .000000      0.00217   -118.13881      -0.002    0  2  2  1  1    0 -2 -2 -1  5   3353.66  1.04E-25
 59  2   4767.43517   16   4767.43701   0   0   0   0 .000000      0.00184   -118.60357      -0.002    0  2  2  1  1    0 -2 -2 -1  5   3353.84  8.44E-26
 60  1   4815.60896   16   4815.61114   0   0   0   0 .000000      0.00218   -119.07460      -0.002    0  2  2  1  1    0 -2 -2 -1  5   3354.01  6.81E-26
 61  2   4864.58160   16   4864.58319   0   0   0   0 .000000      0.00159   -119.55184      -0.001    0  2  2  1  1    0 -2 -2 -1  5   3354.18  5.46E-26
 62  1   4914.35163   16   4914.35295   0   0   0   0 .000000      0.00132   -120.03514      -0.001    0  2  2  1  1    0 -2 -2 -1  5   3354.35  4.37E-26
 63  2   4964.91888   16   4964.92014   0   0   0   0 .000000      0.00126   -120.52464      -0.001    0  2  2  1  1    0 -2 -2 -1  5   3354.52  3.48E-26
 65  2   5068.44439   16   5068.44583   0   0   0   0 .000000      0.00144   -121.52143      -0.001    0  2  2  1  1    0 -2 -2 -1  5   3354.84  2.18E-26
 67  2   5175.15710   16   5175.15818   0   0   0   0 .000000      0.00108   -122.54166      -0.001    0  2  2  1  1    0 -2 -2 -1  5   3355.16  1.34E-26
  2  2   3346.53651   19   3346.53836   0   0   0   0 .000000      0.00185     10.38062       0.018    0  2  2  1  2    0 -2 -2 -1  5   3346.54  4.00E-24
  3  1   3348.95249   22   3348.95431   0   0   0   0 .000000      0.00182     10.38206       0.018    0  2  2  1  2    0 -2 -2 -1  5   3346.55  3.50E-24
  4  2   3352.17349   23   3352.17557   0   0   0   0 .000000      0.00208     10.38400       0.020    0  2  2  1  2    0 -2 -2 -1  5   3346.57  4.80E-24
  5  1   3356.20022   24   3356.20212   0   0   0   0 .000000      0.00190     10.38643       0.018    0  2  2  1  2    0 -2 -2 -1  5   3346.60  5.95E-24
  6  2   3361.03185   24   3361.03395   0   0   0   0 .000000      0.00210     10.38938       0.020    0  2  2  1  2    0 -2 -2 -1  5   3346.63  6.97E-24
  7  1   3366.66935   24   3366.67104   0   0   0   0 .000000      0.00169     10.39285       0.016    0  2  2  1  2    0 -2 -2 -1  5   3346.67  7.88E-24
  8  2   3373.11192   24   3373.11337   0   0   0   0 .000000      0.00145     10.39686       0.014    0  2  2  1  2    0 -2 -2 -1  5   3346.71  8.67E-24
  9  1   3380.35911   24   3380.36092   0   0   0   0 .000000      0.00181     10.40143       0.017    0  2  2  1  2    0 -2 -2 -1  5   3346.76  9.35E-24
 10  2   3388.41174   24   3388.41366   0   0   0   0 .000000      0.00192     10.40659       0.018    0  2  2  1  2    0 -2 -2 -1  5   3346.81  9.92E-24
 11  1   3397.26965   24   3397.27155   0   0   0   0 .000000      0.00190     10.41236       0.018    0  2  2  1  2    0 -2 -2 -1  5   3346.87  1.04E-23
 12  2   3406.93205   24   3406.93458   0   0   0   0 .000000      0.00253     10.41876       0.024    0  2  2  1  2    0 -2 -2 -1  5   3346.93  1.09E-23
 13  1   3417.40057   24   3417.40270   0   0   0   0 .000000      0.00213     10.42582       0.020    0  2  2  1  2    0 -2 -2 -1  5   3347.00  1.13E-23
 14  2   3428.67412   24   3428.67587   0   0   0   0 .000000      0.00175     10.43357       0.017    0  2  2  1  2    0 -2 -2 -1  5   3347.07  1.16E-23
 15  1   3440.75198   24   3440.75406   0   0   0   0 .000000      0.00208     10.44204       0.020    0  2  2  1  2    0 -2 -2 -1  5   3347.15  1.18E-23
 16  2   3453.63487   24   3453.63722   0   0   0   0 .000000      0.00235     10.45127       0.022    0  2  2  1  2    0 -2 -2 -1  5   3347.23  1.19E-23
 17  1   3467.32352   24   3467.32529   0   0   0   0 .000000      0.00177     10.46129       0.017    0  2  2  1  2    0 -2 -2 -1  5   3347.32  1.19E-23
 18  2   3481.81610   24   3481.81824   0   0   0   0 .000000      0.00214     10.47215       0.020    0  2  2  1  2    0 -2 -2 -1  5   3347.42  1.18E-23
 19  1   3497.11425   24   3497.11601   0   0   0   0 .000000      0.00176     10.48388       0.017    0  2  2  1  2    0 -2 -2 -1  5   3347.51  1.16E-23
 20  2   3513.21685   24   3513.21853   0   0   0   0 .000000      0.00168     10.49652       0.016    0  2  2  1  2    0 -2 -2 -1  5   3347.62  1.14E-23
 21  1   3530.12406   24   3530.12575   0   0   0   0 .000000      0.00169     10.51012       0.016    0  2  2  1  2    0 -2 -2 -1  5   3347.72  1.11E-23
 22  2   3547.83580   24   3547.83762   0   0   0   0 .000000      0.00182     10.52473       0.017    0  2  2  1  2    0 -2 -2 -1  5   3347.84  1.07E-23
 23  1   3566.35214   24   3566.35405   0   0   0   0 .000000      0.00191     10.54040       0.018    0  2  2  1  2    0 -2 -2 -1  5   3347.95  1.02E-23
 24  2   3585.67245   24   3585.67498   0   0   0   0 .000000      0.00253     10.55717       0.024    0  2  2  1  2    0 -2 -2 -1  5   3348.07  9.76E-24
 25  1   3605.79836   24   3605.80034   0   0   0   0 .000000      0.00198     10.57509       0.019    0  2  2  1  2    0 -2 -2 -1  5   3348.20  9.26E-24
 26  2   3626.72821   24   3626.73005   0   0   0   0 .000000      0.00184     10.59422       0.017    0  2  2  1  2    0 -2 -2 -1  5   3348.33  8.73E-24
 27  1   3648.46216   24   3648.46403   0   0   0   0 .000000      0.00187     10.61462       0.018    0  2  2  1  2    0 -2 -2 -1  5   3348.46  8.18E-24
 28  2   3671.00027   24   3671.00220   0   0   0   0 .000000      0.00193     10.63633       0.018    0  2  2  1  2    0 -2 -2 -1  5   3348.60  7.63E-24
 29  1   3694.34261   24   3694.34447   0   0   0   0 .000000      0.00186     10.65942       0.017    0  2  2  1  2    0 -2 -2 -1  5   3348.74  7.08E-24
 30  2   3718.48899   24   3718.49075   0   0   0   0 .000000      0.00176     10.68395       0.016    0  2  2  1  2    0 -2 -2 -1  5   3348.89  6.53E-24
 31  1   3743.43912   24   3743.44095   0   0   0   0 .000000      0.00183     10.70997       0.017    0  2  2  1  2    0 -2 -2 -1  5   3349.04  6.00E-24
 32  2   3769.19300   24   3769.19497   0   0   0   0 .000000      0.00197     10.73754       0.018    0  2  2  1  2    0 -2 -2 -1  5   3349.19  5.48E-24
 33  1   3795.75081   24   3795.75271   0   0   0   0 .000000      0.00190     10.76673       0.018    0  2  2  1  2    0 -2 -2 -1  5   3349.35  4.99E-24
 34  2   3823.11217   24   3823.11406   0   0   0   0 .000000      0.00189     10.79760       0.018    0  2  2  1  2    0 -2 -2 -1  5   3349.51  4.51E-24
 35  1   3851.27706   24   3851.27892   0   0   0   0 .000000      0.00186     10.83021       0.017    0  2  2  1  2    0 -2 -2 -1  5   3349.68  4.06E-24
 36  2   3880.24527   24   3880.24716   0   0   0   0 .000000      0.00189     10.86462       0.017    0  2  2  1  2    0 -2 -2 -1  5   3349.85  3.64E-24
 37  1   3910.01702   24   3910.01869   0   0   0   0 .000000      0.00167     10.90090       0.015    0  2  2  1  2    0 -2 -2 -1  5   3350.02  3.25E-24
 38  2   3940.59138   24   3940.59337   0   0   0   0 .000000      0.00199     10.93912       0.018    0  2  2  1  2    0 -2 -2 -1  5   3350.19  2.88E-24
 39  1   3971.96919   24   3971.97108   0   0   0   0 .000000      0.00189     10.97933       0.017    0  2  2  1  2    0 -2 -2 -1  5   3350.37  2.55E-24
 40  2   4004.14976   24   4004.15169   0   0   0   0 .000000      0.00193     11.02160       0.017    0  2  2  1  2    0 -2 -2 -1  5   3350.55  2.24E-24
 41  1   4037.13382   24   4037.13507   0   0   0   0 .000000      0.00125     11.06600       0.011    0  2  2  1  2    0 -2 -2 -1  5   3350.73  1.96E-24
 42  2   4070.91901   24   4070.92108   0   0   0   0 .000000      0.00207     11.11258       0.019    0  2  2  1  2    0 -2 -2 -1  5   3350.92  1.71E-24
 43  1   4105.50756   24   4105.50958   0   0   0   0 .000000      0.00202     11.16142       0.018    0  2  2  1  2    0 -2 -2 -1  5   3351.11  1.48E-24
 44  2   4140.89862   24   4140.90042   0   0   0   0 .000000      0.00180     11.21257       0.016    0  2  2  1  2    0 -2 -2 -1  5   3351.30  1.28E-24
 45  1   4177.09103   24   4177.09346   0   0   0   0 .000000      0.00243     11.26610       0.022    0  2  2  1  2    0 -2 -2 -1  5   3351.49  1.10E-24
 46  2   4214.08641   24   4214.08853   0   0   0   0 .000000      0.00212     11.32207       0.019    0  2  2  1  2    0 -2 -2 -1  5   3351.69  9.42E-25
 47  1   4251.88354   24   4251.88548   0   0   0   0 .000000      0.00194     11.38054       0.017    0  2  2  1  2    0 -2 -2 -1  5   3351.88  8.03E-25
 48  2   4290.48218   24   4290.48414   0   0   0   0 .000000      0.00196     11.44156       0.017    0  2  2  1  2    0 -2 -2 -1  5   3352.08  6.82E-25
 49  1   4329.88095   24   4329.88435   0   0   0   0 .000000      0.00340     11.50521       0.030    0  2  2  1  2    0 -2 -2 -1  5   3352.28  5.76E-25
 50  2   4370.08264   24   4370.08592   0   0   0   0 .000000      0.00328     11.57153       0.028    0  2  2  1  2    0 -2 -2 -1  5   3352.48  4.84E-25
 51  1   4411.08836   24   4411.08868   0   0   0   0 .000000      0.00032     11.64057       0.003    0  2  2  1  2    0 -2 -2 -1  5   3352.69  4.06E-25
 52  2   4452.89061   24   4452.89246   0   0   0   0 .000000      0.00185     11.71241       0.016    0  2  2  1  2    0 -2 -2 -1  5   3352.89  3.38E-25
 53  1   4495.49827   24   4495.49704   0   0   0   0 .000000     -0.00123     11.78707      -0.010    0  2  2  1  2    0 -2 -2 -1  5   3353.10  2.81E-25
 54  2   4538.90173   24   4538.90224   0   0   0   0 .000000      0.00051     11.86462       0.004    0  2  2  1  2    0 -2 -2 -1  5   3353.30  2.32E-25
 55  1   4583.10589   24   4583.10787   0   0   0   0 .000000      0.00198     11.94511       0.017    0  2  2  1  2    0 -2 -2 -1  5   3353.51  1.91E-25
 56  2   4628.11234   24   4628.11372   0   0   0   0 .000000      0.00138     12.02858       0.011    0  2  2  1  2    0 -2 -2 -1  5   3353.71  1.57E-25
 57  1   4673.91954   24   4673.91957   0   0   0   0 .000000      0.00003     12.11508       0.000    0  2  2  1  2    0 -2 -2 -1  5   3353.92  1.28E-25
 58  2   4720.52498   24   4720.52521   0   0   0   0 .000000      0.00023     12.20464       0.002    0  2  2  1  2    0 -2 -2 -1  5   3354.12  1.04E-25
 59  1   4767.92938   24   4767.93043   0   0   0   0 .000000      0.00105     12.29732       0.009    0  2  2  1  2    0 -2 -2 -1  5   3354.33  8.42E-26
 60  2   4816.13381   24   4816.13499   0   0   0   0 .000000      0.00118     12.39315       0.010    0  2  2  1  2    0 -2 -2 -1  5   3354.53  6.79E-26
 61  1   4865.13769   24   4865.13867   0   0   0   0 .000000      0.00098     12.49216       0.008    0  2  2  1  2    0 -2 -2 -1  5   3354.74  5.45E-26
 62  2   4914.94088   24   4914.94122   0   0   0   0 .000000      0.00034     12.59438       0.003    0  2  2  1  2    0 -2 -2 -1  5   3354.94  4.35E-26
 63  1   4965.54129   24   4965.54240   0   0   0   0 .000000      0.00111     12.69986       0.009    0  2  2  1  2    0 -2 -2 -1  5   3355.14  3.46E-26
 65  1   5069.13900   24   5069.13968   0   0   0   0 .000000      0.00068     12.92068       0.005    0  2  2  1  2    0 -2 -2 -1  5   3355.54  2.17E-26
 66  2   5122.13380   24   5122.13527   0   0   0   0 .000000      0.00147     13.03607       0.011    0  2  2  1  2    0 -2 -2 -1  5   3355.73  1.70E-26
 67  1   5175.92730   24   5175.92846   0   0   0   0 .000000      0.00116     13.15482       0.009    0  2  2  1  2    0 -2 -2 -1  5   3355.93  1.33E-26
 69  1   5285.90675   24   5285.90659   0   0   0   0 .000000     -0.00016     13.40244      -0.001    0  2  2  1  2    0 -2 -2 -1  5   3356.31  8.07E-27
 70  2   5342.09436   24   5342.09097   0   0   0   0 .000000     -0.00339     13.53135      -0.025    0  2  2  1  2    0 -2 -2 -1  5   3356.49  6.24E-27
 71  1   5399.08146   24   5399.07185   0   0   0   0 .000000     -0.00961     13.66367      -0.070    0  2  2  1  2    0 -2 -2 -1  5   3356.68  4.80E-27
 72  2   5456.84767   24   5456.84893   0   0   0   0 .000000      0.00126     13.79943       0.009    0  2  2  1  2    0 -2 -2 -1  5   3356.85  3.68E-27
  2  1   5490.25074   34   5490.24425   0   0   0   0 .000000     -0.00649     46.04795      -0.014    0  2  2  2  1    0 -2 -2 -2  6   5490.25  3.06E-27
  3  2   5492.64695   46   5492.64044   0   0   0   0 .000000     -0.00651     18.52915      -0.035    0  2  2  2  1    0 -2 -2 -2  6   5490.25  2.69E-27
  4  1   5495.84188   53   5495.83534   0   0   0   0 .000000     -0.00654     18.49289      -0.035    0  2  2  2  1    0 -2 -2 -2  6   5490.24  3.69E-27
  5  2   5499.83482   59   5499.82894   0   0   0   0 .000000     -0.00588     18.44756      -0.032    0  2  2  2  1    0 -2 -2 -2  6   5490.23  4.58E-27
  6  1   5504.62808   62   5504.62121   0   0   0   0 .000000     -0.00687     18.39315      -0.037    0  2  2  2  1    0 -2 -2 -2  6   5490.23  5.38E-27
  7  2   5510.21916   65   5510.21213   0   0   0   0 .000000     -0.00703     18.32968      -0.038    0  2  2  2  1    0 -2 -2 -2  6   5490.22  6.09E-27
  8  1   5516.60859   66   5516.60168   0   0   0   0 .000000     -0.00691     18.25712      -0.038    0  2  2  2  1    0 -2 -2 -2  6   5490.21  6.71E-27
  9  2   5523.79597   67   5523.78981   0   0   0   0 .000000     -0.00616     18.17549      -0.034    0  2  2  2  1    0 -2 -2 -2  6   5490.20  7.24E-27
 10  1   5531.78349   67   5531.77650   0   0   0   0 .000000     -0.00699     18.08477      -0.039    0  2  2  2  1    0 -2 -2 -2  6   5490.18  7.69E-27
 11  2   5540.56858   67   5540.56170   0   0   0   0 .000000     -0.00688     17.98497      -0.038    0  2  2  2  1    0 -2 -2 -2  6   5490.17  8.06E-27
 12  1   5550.15225   67   5550.14538   0   0   0   0 .000000     -0.00687     17.87607      -0.038    0  2  2  2  1    0 -2 -2 -2  6   5490.15  8.34E-27
 13  2   5560.53432   67   5560.52747   0   0   0   0 .000000     -0.00685     17.75808      -0.039    0  2  2  2  1    0 -2 -2 -2  6   5490.13  8.59E-27
 14  1   5571.71440   67   5571.70793   0   0   0   0 .000000     -0.00647     17.63098      -0.037    0  2  2  2  1    0 -2 -2 -2  6   5490.11  8.81E-27
 15  2   5583.69409   67   5583.68671   0   0   0   0 .000000     -0.00738     17.49477      -0.042    0  2  2  2  1    0 -2 -2 -2  6   5490.09  8.96E-27
 16  1   5596.47082   67   5596.46374   0   0   0   0 .000000     -0.00708     17.34945      -0.041    0  2  2  2  1    0 -2 -2 -2  6   5490.07  9.02E-27
 17  2   5610.04601   67   5610.03896   0   0   0   0 .000000     -0.00705     17.19501      -0.041    0  2  2  2  1    0 -2 -2 -2  6   5490.05  9.01E-27
 18  1   5624.41898   67   5624.41229   0   0   0   0 .000000     -0.00669     17.03143      -0.039    0  2  2  2  1    0 -2 -2 -2  6   5490.02  8.93E-27
 19  2   5639.59037   67   5639.58368   0   0   0   0 .000000     -0.00669     16.85872      -0.040    0  2  2  2  1    0 -2 -2 -2  6   5489.99  8.79E-27
 20  1   5655.55967   67   5655.55303   0   0   0   0 .000000     -0.00664     16.67686      -0.040    0  2  2  2  1    0 -2 -2 -2  6   5489.96  8.59E-27
 21  2   5672.32663   67   5672.32028   0   0   0   0 .000000     -0.00635     16.48584      -0.039    0  2  2  2  1    0 -2 -2 -2  6   5489.93  8.35E-27
 22  1   5689.89147   67   5689.88533   0   0   0   0 .000000     -0.00614     16.28567      -0.038    0  2  2  2  1    0 -2 -2 -2  6   5489.89  8.05E-27
 23  2   5708.25426   67   5708.24810   0   0   0   0 .000000     -0.00616     16.07633      -0.038    0  2  2  2  1    0 -2 -2 -2  6   5489.85  7.72E-27
 24  1   5727.41468   67   5727.40849   0   0   0   0 .000000     -0.00619     15.85780      -0.039    0  2  2  2  1    0 -2 -2 -2  6   5489.81  7.37E-27
 25  2   5747.37276   67   5747.36641   0   0   0   0 .000000     -0.00635     15.63007      -0.041    0  2  2  2  1    0 -2 -2 -2  6   5489.77  6.98E-27
 26  1   5768.12828   67   5768.12176   0   0   0   0 .000000     -0.00652     15.39315      -0.042    0  2  2  2  1    0 -2 -2 -2  6   5489.73  6.58E-27
 27  2   5789.68047   67   5789.67443   0   0   0   0 .000000     -0.00604     15.14701      -0.040    0  2  2  2  1    0 -2 -2 -2  6   5489.68  6.17E-27
 28  1   5812.03091   67   5812.02432   0   0   0   0 .000000     -0.00659     14.89164      -0.044    0  2  2  2  1    0 -2 -2 -2  6   5489.63  5.76E-27
 29  2   5835.17728   67   5835.17131   0   0   0   0 .000000     -0.00597     14.62703      -0.041    0  2  2  2  1    0 -2 -2 -2  6   5489.58  5.34E-27
 30  1   5859.12139   67   5859.11528   0   0   0   0 .000000     -0.00611     14.35318      -0.043    0  2  2  2  1    0 -2 -2 -2  6   5489.52  4.93E-27
 31  2   5883.86183   67   5883.85612   0   0   0   0 .000000     -0.00571     14.07006      -0.041    0  2  2  2  1    0 -2 -2 -2  6   5489.46  4.53E-27
 32  1   5909.39790   67   5909.39370   0   0   0   0 .000000     -0.00420     13.77766      -0.030    0  2  2  2  1    0 -2 -2 -2  6   5489.40  4.14E-27
 33  2   5935.73412   67   5935.72789   0   0   0   0 .000000     -0.00623     13.47597      -0.046    0  2  2  2  1    0 -2 -2 -2  6   5489.33  3.76E-27
 34  1   5962.86483   67   5962.85856   0   0   0   0 .000000     -0.00627     13.16497      -0.048    0  2  2  2  1    0 -2 -2 -2  6   5489.26  3.41E-27
 35  2   5990.79487   67   5990.78557   0   0   0   0 .000000     -0.00930     12.84466      -0.072    0  2  2  2  1    0 -2 -2 -2  6   5489.19  3.07E-27
 36  1   6019.51279   67   6019.50878   0   0   0   0 .000000     -0.00401     12.51500      -0.032    0  2  2  2  1    0 -2 -2 -2  6   5489.11  2.75E-27
 37  2   6049.03559   67   6049.02804   0   0   0   0 .000000     -0.00755     12.17600      -0.062    0  2  2  2  1    0 -2 -2 -2  6   5489.04  2.45E-27
 38  1   6079.34939   67   6079.34322   0   0   0   0 .000000     -0.00617     11.82762      -0.052    0  2  2  2  1    0 -2 -2 -2  6   5488.95  2.18E-27
 39  2   6110.45777   67   6110.45414   0   0   0   0 .000000     -0.00363     11.46988      -0.032    0  2  2  2  1    0 -2 -2 -2  6   5488.86  1.93E-27
 40  1   6142.36705   67   6142.36067   0   0   0   0 .000000     -0.00638     11.10272      -0.057    0  2  2  2  1    0 -2 -2 -2  6   5488.77  1.70E-27
 41  2   6175.07012   67   6175.06263   0   0   0   0 .000000     -0.00749     10.72616      -0.070    0  2  2  2  1    0 -2 -2 -2  6   5488.67  1.49E-27
 42  1   6208.56557   67   6208.55986   0   0   0   0 .000000     -0.00571     10.34017      -0.055    0  2  2  2  1    0 -2 -2 -2  6   5488.57  1.30E-27
 43  2   6242.85725   67   6242.85221   0   0   0   0 .000000     -0.00504      9.94471      -0.051    0  2  2  2  1    0 -2 -2 -2  6   5488.46  1.12E-27
 44  1   6277.94504   67   6277.93947   0   0   0   0 .000000     -0.00557      9.53979      -0.058    0  2  2  2  1    0 -2 -2 -2  6   5488.35  9.72E-28
 45  2   6313.82642   67   6313.82150   0   0   0   0 .000000     -0.00492      9.12541      -0.054    0  2  2  2  1    0 -2 -2 -2  6   5488.23  8.36E-28
 46  1   6350.50378   67   6350.49809   0   0   0   0 .000000     -0.00569      8.70152      -0.065    0  2  2  2  1    0 -2 -2 -2  6   5488.10  7.17E-28
 47  2   6387.97477   67   6387.96907   0   0   0   0 .000000     -0.00570      8.26812      -0.069    0  2  2  2  1    0 -2 -2 -2  6   5487.97  6.11E-28
 48  1   6426.23810   67   6426.23425   0   0   0   0 .000000     -0.00385      7.82519      -0.049    0  2  2  2  1    0 -2 -2 -2  6   5487.84  5.19E-28
 49  2   6465.29618   67   6465.29344   0   0   0   0 .000000     -0.00274      7.37270      -0.037    0  2  2  2  1    0 -2 -2 -2  6   5487.70  4.39E-28
 50  1   6505.15004   67   6505.14643   0   0   0   0 .000000     -0.00361      6.91065      -0.052    0  2  2  2  1    0 -2 -2 -2  6   5487.55  3.70E-28
 51  2   6545.79604   67   6545.79304   0   0   0   0 .000000     -0.00300      6.43902      -0.047    0  2  2  2  1    0 -2 -2 -2  6   5487.40  3.10E-28
 52  1   6587.23791   67   6587.23304   0   0   0   0 .000000     -0.00487      5.95781      -0.082    0  2  2  2  1    0 -2 -2 -2  6   5487.24  2.59E-28
 53  2   6629.47095   67   6629.46625   0   0   0   0 .000000     -0.00470      5.46696      -0.086    0  2  2  2  1    0 -2 -2 -2  6   5487.07  2.15E-28
 54  1   6672.49643   67   6672.49244   0   0   0   0 .000000     -0.00399      4.96653      -0.080    0  2  2  2  1    0 -2 -2 -2  6   5486.90  1.78E-28
 55  2   6716.31453   67   6716.31139   0   0   0   0 .000000     -0.00314      4.45645      -0.070    0  2  2  2  1    0 -2 -2 -2  6   5486.71  1.47E-28
 56  1   6760.92534   67   6760.92290   0   0   0   0 .000000     -0.00244      3.93673      -0.062    0  2  2  2  1    0 -2 -2 -2  6   5486.53  1.20E-28
 57  2   6806.33241   67   6806.32673   0   0   0   0 .000000     -0.00568      3.40735      -0.167    0  2  2  2  1    0 -2 -2 -2  6   5486.33  9.84E-29
  2  2   5490.25071   57   5490.24427   0   0   0   0 .000000     -0.00644      9.93489      -0.065    0  2  2  2  2    0 -2 -2 -2  6   5490.25  3.06E-27
  3  1   5492.64580   69   5492.64047   0   0   0   0 .000000     -0.00533      9.93632      -0.054    0  2  2  2  2    0 -2 -2 -2  6   5490.25  2.69E-27
  4  2   5495.84238   76   5495.83538   0   0   0   0 .000000     -0.00700      9.93824      -0.070    0  2  2  2  2    0 -2 -2 -2  6   5490.24  3.69E-27
  5  1   5499.83500   82   5499.82900   0   0   0   0 .000000     -0.00600      9.94065      -0.060    0  2  2  2  2    0 -2 -2 -2  6   5490.23  4.58E-27
  6  2   5504.62721   85   5504.62131   0   0   0   0 .000000     -0.00590      9.94358      -0.059    0  2  2  2  2    0 -2 -2 -2  6   5490.23  5.38E-27
  7  1   5510.21857   88   5510.21229   0   0   0   0 .000000     -0.00628      9.94703      -0.063    0  2  2  2  2    0 -2 -2 -2  6   5490.22  6.09E-27
  8  2   5516.60854   89   5516.60193   0   0   0   0 .000000     -0.00661      9.95102      -0.066    0  2  2  2  2    0 -2 -2 -2  6   5490.21  6.71E-27
  9  1   5523.79655   90   5523.79020   0   0   0   0 .000000     -0.00635      9.95557      -0.064    0  2  2  2  2    0 -2 -2 -2  6   5490.20  7.24E-27
 10  2   5531.78351   90   5531.77707   0   0   0   0 .000000     -0.00644      9.96070      -0.065    0  2  2  2  2    0 -2 -2 -2  6   5490.18  7.69E-27
 11  1   5540.56886   90   5540.56252   0   0   0   0 .000000     -0.00634      9.96644      -0.064    0  2  2  2  2    0 -2 -2 -2  6   5490.17  8.06E-27
 12  2   5550.15304   90   5550.14651   0   0   0   0 .000000     -0.00653      9.97281      -0.065    0  2  2  2  2    0 -2 -2 -2  6   5490.15  8.34E-27
 13  1   5560.53595   90   5560.52902   0   0   0   0 .000000     -0.00693      9.97983      -0.069    0  2  2  2  2    0 -2 -2 -2  6   5490.14  8.59E-27
 14  2   5571.71631   90   5571.70998   0   0   0   0 .000000     -0.00633      9.98755      -0.063    0  2  2  2  2    0 -2 -2 -2  6   5490.12  8.81E-27
 15  1   5583.69551   90   5583.68938   0   0   0   0 .000000     -0.00613      9.99599      -0.061    0  2  2  2  2    0 -2 -2 -2  6   5490.10  8.96E-27
 16  2   5596.47395   90   5596.46717   0   0   0   0 .000000     -0.00678     10.00518      -0.068    0  2  2  2  2    0 -2 -2 -2  6   5490.07  9.02E-27
 17  1   5610.04935   90   5610.04329   0   0   0   0 .000000     -0.00606     10.01517      -0.061    0  2  2  2  2    0 -2 -2 -2  6   5490.05  9.01E-27
 18  2   5624.42381   90   5624.41769   0   0   0   0 .000000     -0.00612     10.02600      -0.061    0  2  2  2  2    0 -2 -2 -2  6   5490.02  8.93E-27
 19  1   5639.59650   90   5639.59034   0   0   0   0 .000000     -0.00616     10.03769      -0.061    0  2  2  2  2    0 -2 -2 -2  6   5490.00  8.79E-27
 20  2   5655.56708   90   5655.56115   0   0   0   0 .000000     -0.00593     10.05031      -0.059    0  2  2  2  2    0 -2 -2 -2  6   5489.97  8.59E-27
 21  1   5672.33620   90   5672.33009   0   0   0   0 .000000     -0.00611     10.06388      -0.061    0  2  2  2  2    0 -2 -2 -2  6   5489.94  8.35E-27
 22  2   5689.90352   90   5689.89708   0   0   0   0 .000000     -0.00644     10.07846      -0.064    0  2  2  2  2    0 -2 -2 -2  6   5489.90  8.05E-27
 23  1   5708.26770   90   5708.26206   0   0   0   0 .000000     -0.00564     10.09410      -0.056    0  2  2  2  2    0 -2 -2 -2  6   5489.87  7.72E-27
 24  2   5727.43101   90   5727.42496   0   0   0   0 .000000     -0.00605     10.11085      -0.060    0  2  2  2  2    0 -2 -2 -2  6   5489.83  7.36E-27
 25  1   5747.39076   90   5747.38570   0   0   0   0 .000000     -0.00506     10.12876      -0.050    0  2  2  2  2    0 -2 -2 -2  6   5489.79  6.98E-27
 26  2   5768.15056   90   5768.14422   0   0   0   0 .000000     -0.00634     10.14788      -0.063    0  2  2  2  2    0 -2 -2 -2  6   5489.75  6.58E-27
 27  1   5789.70492   90   5789.70042   0   0   0   0 .000000     -0.00450     10.16826      -0.044    0  2  2  2  2    0 -2 -2 -2  6   5489.70  6.17E-27
 28  2   5812.05940   90   5812.05423   0   0   0   0 .000000     -0.00517     10.18997      -0.051    0  2  2  2  2    0 -2 -2 -2  6   5489.66  5.76E-27
 29  1   5835.21078   90   5835.20557   0   0   0   0 .000000     -0.00521     10.21306      -0.051    0  2  2  2  2    0 -2 -2 -2  6   5489.61  5.34E-27
 30  2   5859.15949   90   5859.15433   0   0   0   0 .000000     -0.00516     10.23759      -0.050    0  2  2  2  2    0 -2 -2 -2  6   5489.56  4.93E-27
 31  1   5883.90597   90   5883.90044   0   0   0   0 .000000     -0.00553     10.26362      -0.054    0  2  2  2  2    0 -2 -2 -2  6   5489.51  4.53E-27
 32  2   5909.44934   90   5909.44379   0   0   0   0 .000000     -0.00555     10.29121      -0.054    0  2  2  2  2    0 -2 -2 -2  6   5489.45  4.14E-27
 33  1   5935.78842   90   5935.78427   0   0   0   0 .000000     -0.00415     10.32042      -0.040    0  2  2  2  2    0 -2 -2 -2  6   5489.39  3.76E-27
 34  2   5962.92673   90   5962.92179   0   0   0   0 .000000     -0.00494     10.35131      -0.048    0  2  2  2  2    0 -2 -2 -2  6   5489.33  3.41E-27
 35  1   5990.86063   90   5990.85625   0   0   0   0 .000000     -0.00438     10.38395      -0.042    0  2  2  2  2    0 -2 -2 -2  6   5489.26  3.07E-27
 36  2   6019.59231   90   6019.58751   0   0   0   0 .000000     -0.00480     10.41840      -0.046    0  2  2  2  2    0 -2 -2 -2  6   5489.19  2.75E-27
 37  1   6049.12093   90   6049.11547   0   0   0   0 .000000     -0.00546     10.45472      -0.052    0  2  2  2  2    0 -2 -2 -2  6   5489.12  2.45E-27
 38  2   6079.44453   90   6079.44002   0   0   0   0 .000000     -0.00451     10.49299      -0.043    0  2  2  2  2    0 -2 -2 -2  6   5489.04  2.18E-27
 39  1   6110.56598   90   6110.56101   0   0   0   0 .000000     -0.00497     10.53325      -0.047    0  2  2  2  2    0 -2 -2 -2  6   5488.97  1.93E-27
 40  2   6142.48461   90   6142.47833   0   0   0   0 .000000     -0.00628     10.57557      -0.059    0  2  2  2  2    0 -2 -2 -2  6   5488.88  1.70E-27
 41  1   6175.19794   90   6175.19184   0   0   0   0 .000000     -0.00610     10.62003      -0.057    0  2  2  2  2    0 -2 -2 -2  6   5488.80  1.49E-27
 42  2   6208.70690   90   6208.70141   0   0   0   0 .000000     -0.00549     10.49786      -0.052    0  2  2  2  2    0 -2 -2 -2  6   5488.71  1.29E-27
 43  1   6243.01238   90   6243.00689   0   0   0   0 .000000     -0.00549     10.11787      -0.054    0  2  2  2  2    0 -2 -2 -2  6   5488.61  1.12E-27
 44  2   6278.11383   90   6278.10814   0   0   0   0 .000000     -0.00569      9.72950      -0.058    0  2  2  2  2    0 -2 -2 -2  6   5488.51  9.72E-28
 45  1   6314.01129   90   6314.00501   0   0   0   0 .000000     -0.00628      9.33279      -0.067    0  2  2  2  2    0 -2 -2 -2  6   5488.41  8.36E-28
 46  2   6350.70369   90   6350.69733   0   0   0   0 .000000     -0.00636      8.92777      -0.071    0  2  2  2  2    0 -2 -2 -2  6   5488.30  7.17E-28
 47  1   6388.19296   90   6388.18496   0   0   0   0 .000000     -0.00800      8.51445      -0.094    0  2  2  2  2    0 -2 -2 -2  6   5488.19  6.11E-28
 49  1   6465.55095   90   6465.54546   0   0   0   0 .000000     -0.00549      7.66310      -0.072    0  2  2  2  2    0 -2 -2 -2  6   5487.95  4.39E-28
 50  2   6505.42466   90   6505.41799   0   0   0   0 .000000     -0.00667      7.22512      -0.092    0  2  2  2  2    0 -2 -2 -2  6   5487.82  3.70E-28
 51  1   6546.08896   90   6546.08512   0   0   0   0 .000000     -0.00384      6.77897      -0.057    0  2  2  2  2    0 -2 -2 -2  6   5487.69  3.10E-28
 52  2   6587.54892   90   6587.54670   0   0   0   0 .000000     -0.00222      6.32471      -0.035    0  2  2  2  2    0 -2 -2 -2  6   5487.55  2.59E-28
 54  2   6672.85659   90   6672.85236   0   0   0   0 .000000     -0.00423      5.39188      -0.078    0  2  2  2  2    0 -2 -2 -2  6   5487.26  1.78E-28
 55  1   6716.70521   90   6716.69607   0   0   0   0 .000000     -0.00914      4.91338      -0.186    0  2  2  2  2    0 -2 -2 -2  6   5487.11  1.47E-28
  2  1   7604.41938   78   7604.40095   0   0   0   0 .000000     -0.01843    -39.75816       0.046    0  2  2  3  1    0 -2 -2 -3  7   7604.42  7.63E-29
  3  2   7606.79599  107   7606.77739   0   0   0   0 .000000     -0.01860    -39.77477       0.047    0  2  2  3  1    0 -2 -2 -3  7   7604.40  6.69E-29
  5  2   7613.92414  148   7613.90663   0   0   0   0 .000000     -0.01751      6.91744      -0.253    0  2  2  3  1    0 -2 -2 -3  7   7604.32  1.14E-28
  6  1   7618.68031  161   7618.65939   0   0   0   0 .000000     -0.02092      6.84919      -0.305    0  2  2  3  1    0 -2 -2 -3  7   7604.28  1.34E-28
  8  1   7630.55915  178   7630.54110   0   0   0   0 .000000     -0.01805      6.67855      -0.270    0  2  2  3  1    0 -2 -2 -3  7   7604.16  1.67E-28
 11  2   7654.32395  188   7654.30361   0   0   0   0 .000000     -0.02034      6.33715      -0.321    0  2  2  3  1    0 -2 -2 -3  7   7603.92  2.00E-28
 13  2   7674.12744  189   7674.10477   0   0   0   0 .000000     -0.02267      6.05254      -0.375    0  2  2  3  1    0 -2 -2 -3  7   7603.73  2.14E-28
 15  2   7697.09744  189   7697.07307   0   0   0   0 .000000     -0.02437      5.72228      -0.426    0  2  2  3  1    0 -2 -2 -3  7   7603.50  2.24E-28
 16  1   7709.76984  189   7709.74475   0   0   0   0 .000000     -0.02509      5.54001      -0.453    0  2  2  3  1    0 -2 -2 -3  7   7603.37  2.25E-28
  2  2   7604.42125  129   7604.40092   0   0   0   0 .000000     -0.02033      9.55461      -0.213    0  2  2  3  2    0 -2 -2 -3  7   7604.42  7.63E-29
  3  1   7606.79712  158   7606.77736   0   0   0   0 .000000     -0.01976      9.55602      -0.207    0  2  2  3  2    0 -2 -2 -3  7   7604.40  6.69E-29
  4  2   7609.96590  180   7609.94594   0   0   0   0 .000000     -0.01996      9.55791      -0.209    0  2  2  3  2    0 -2 -2 -3  7   7604.37  9.20E-29
  5  1   7613.92580  199   7613.90664   0   0   0   0 .000000     -0.01916      6.91749      -0.277    0  2  2  3  2    0 -2 -2 -3  7   7604.33  1.14E-28
  6  2   7618.67874  212   7618.65944   0   0   0   0 .000000     -0.01930      6.84929      -0.282    0  2  2  3  2    0 -2 -2 -3  7   7604.28  1.34E-28
  7  1   7624.22424  222   7624.20434   0   0   0   0 .000000     -0.01990      6.76972      -0.294    0  2  2  3  2    0 -2 -2 -3  7   7604.22  1.51E-28
  8  2   7630.56092  229   7630.54131   0   0   0   0 .000000     -0.01961      6.67880      -0.294    0  2  2  3  2    0 -2 -2 -3  7   7604.16  1.67E-28
  9  1   7637.68997  234   7637.67032   0   0   0   0 .000000     -0.01965      6.57653      -0.299    0  2  2  3  2    0 -2 -2 -3  7   7604.09  1.80E-28
 10  2   7645.61042  237   7645.59136   0   0   0   0 .000000     -0.01906      6.46291      -0.295    0  2  2  3  2    0 -2 -2 -3  7   7604.01  1.91E-28
 11  1   7654.32374  239   7654.30438   0   0   0   0 .000000     -0.01936      6.33796      -0.305    0  2  2  3  2    0 -2 -2 -3  7   7603.92  2.00E-28
 12  2   7663.82845  240   7663.80937   0   0   0   0 .000000     -0.01908      6.20169      -0.308    0  2  2  3  2    0 -2 -2 -3  7   7603.83  2.07E-28
 13  1   7674.12555  240   7674.10628   0   0   0   0 .000000     -0.01927      6.05408      -0.318    0  2  2  3  2    0 -2 -2 -3  7   7603.73  2.14E-28
 14  2   7685.21458  240   7685.19508   0   0   0   0 .000000     -0.01950      5.89517      -0.331    0  2  2  3  2    0 -2 -2 -3  7   7603.61  2.20E-28
 15  1   7697.09438  240   7697.07573   0   0   0   0 .000000     -0.01865      5.72495      -0.326    0  2  2  3  2    0 -2 -2 -3  7   7603.49  2.24E-28
 16  2   7709.76695  240   7709.74817   0   0   0   0 .000000     -0.01878      5.54343      -0.339    0  2  2  3  2    0 -2 -2 -3  7   7603.37  2.25E-28
 17  1   7723.23114  240   7723.21237   0   0   0   0 .000000     -0.01877      5.35065      -0.351    0  2  2  3  2    0 -2 -2 -3  7   7603.23  2.25E-28
 18  2   7737.48667  240   7737.46827   0   0   0   0 .000000     -0.01840      5.14656      -0.357    0  2  2  3  2    0 -2 -2 -3  7   7603.09  2.23E-28
 19  1   7752.53464  240   7752.51583   0   0   0   0 .000000     -0.01881      4.93122      -0.381    0  2  2  3  2    0 -2 -2 -3  7   7602.93  2.19E-28
 20  2   7768.37322  240   7768.35498   0   0   0   0 .000000     -0.01824      4.70464      -0.388    0  2  2  3  2    0 -2 -2 -3  7   7602.77  2.14E-28
 21  1   7785.00410  240   7784.98566   0   0   0   0 .000000     -0.01844      4.46682      -0.413    0  2  2  3  2    0 -2 -2 -3  7   7602.60  2.08E-28
 22  2   7802.42675  240   7802.40781   0   0   0   0 .000000     -0.01894      4.21778      -0.449    0  2  2  3  2    0 -2 -2 -3  7   7602.43  2.01E-28
 23  1   7820.63980  240   7820.62137   0   0   0   0 .000000     -0.01843      3.95748      -0.466    0  2  2  3  2    0 -2 -2 -3  7   7602.24  1.92E-28
 24  2   7839.64393  240   7839.62627   0   0   0   0 .000000     -0.01766      3.68601      -0.479    0  2  2  3  2    0 -2 -2 -3  7   7602.04  1.83E-28
 25  1   7859.43995  240   7859.42243   0   0   0   0 .000000     -0.01752      3.40336      -0.515    0  2  2  3  2    0 -2 -2 -3  7   7601.84  1.74E-28
 26  2   7880.02833  240   7880.00978   0   0   0   0 .000000     -0.01855      3.10954      -0.596    0  2  2  3  2    0 -2 -2 -3  7   7601.63  1.64E-28
 27  1   7901.40548  240   7901.38824   0   0   0   0 .000000     -0.01724      2.80455      -0.615    0  2  2  3  2    0 -2 -2 -3  7   7601.41  1.53E-28
 28  2   7923.57751  240   7923.55772   0   0   0   0 .000000     -0.01979      2.48841      -0.795    0  2  2  3  2    0 -2 -2 -3  7   7601.18  1.43E-28
 29  1   7946.53825  240   7946.51814   0   0   0   0 .000000     -0.02011      2.16114      -0.930    0  2  2  3  2    0 -2 -2 -3  7   7600.94  1.33E-28
 30  2   7970.28853  240   7970.26941   0   0   0   0 .000000     -0.01912      1.82276      -1.049    0  2  2  3  2    0 -2 -2 -3  7   7600.69  1.22E-28
 31  1   7994.83086  240   7994.81144   0   0   0   0 .000000     -0.01942      1.47327      -1.318    0  2  2  3  2    0 -2 -2 -3  7   7600.43  1.12E-28
 32  2   8020.16160  240   8020.14412   0   0   0   0 .000000     -0.01748      1.11268      -1.571    0  2  2  3  2    0 -2 -2 -3  7   7600.16  1.02E-28
 33  1   8046.28680  240   8046.26736   0   0   0   0 .000000     -0.01944      0.74097      -2.623    0  2  2  3  2    0 -2 -2 -3  7   7599.89  9.31E-29
 34  2   8073.20009  240   8073.18107   0   0   0   0 .000000     -0.01902      0.35825      -5.310    0  2  2  3  2    0 -2 -2 -3  7   7599.60  8.42E-29
 35  1   8100.90428  240   8100.92072   0   0   0   0 .000000      0.01644      0.03565      46.100    0  2  2  3  2    0 -2 -2 -3  7   7599.30  4.68E-31
 36  2   8129.39915  239   8129.37938   0   0   0   0 .000000     -0.01977     -0.44041       4.490    0  2  2  3  2    0 -2 -2 -3  7   7599.00  6.79E-29
 37  1   8158.68372  239   8158.66377   0   0   0   0 .000000     -0.01995     -0.85627       2.330    0  2  2  3  2    0 -2 -2 -3  7   7598.68  6.05E-29
 38  2   8188.75956  239   8188.73815   0   0   0   0 .000000     -0.02141     -1.28316       1.668    0  2  2  3  2    0 -2 -2 -3  7   7598.36  5.37E-29
 39  1   8219.62515  239   8219.60241   0   0   0   0 .000000     -0.02274     -1.72110       1.321    0  2  2  3  2    0 -2 -2 -3  7   7598.03  4.74E-29
 40  2   8251.27900  239   8251.25641   0   0   0   0 .000000     -0.02259     -2.17002       1.041    0  2  2  3  2    0 -2 -2 -3  7   7597.68  4.17E-29
 41  1   8283.72486  239   8283.70002   0   0   0   0 .000000     -0.02484     -2.62995       0.945    0  2  2  3  2    0 -2 -2 -3  7   7597.32  3.65E-29
 42  2   8316.95314  239   8316.93309   0   0   0   0 .000000     -0.02005     -3.10089       0.647    0  2  2  3  2    0 -2 -2 -3  7   7596.95  3.18E-29
 43  1   8350.97632  239   8350.95550   0   0   0   0 .000000     -0.02082     -3.58284       0.581    0  2  2  3  2    0 -2 -2 -3  7   7596.58  2.76E-29
 44  2   8385.78414  239   8385.76708   0   0   0   0 .000000     -0.01706     -4.07581       0.418    0  2  2  3  2    0 -2 -2 -3  7   7596.18  2.38E-29
 45  1   8421.38480  239   8421.36770   0   0   0   0 .000000     -0.01710      3.30998      -0.517    0  2  2  3  2    0 -2 -2 -3  7   7595.78  2.04E-29
 47  1   8494.95240  239   8494.93541   0   0   0   0 .000000     -0.01699      1.38420      -1.228    0  2  2  3  2    0 -2 -2 -3  7   7594.95  1.49E-29
 48  2   8532.91925  239   8532.90217   0   0   0   0 .000000     -0.01708      0.39192      -4.358    0  2  2  3  2    0 -2 -2 -3  7   7594.52  1.26E-29
 49  1   8571.67596  238   8571.65731   0   0   0   0 .000000     -0.01865     -0.61991       3.009    0  2  2  3  2    0 -2 -2 -3  7   7594.08  1.07E-29
 50  2   8611.21895  238   8611.20065   0   0   0   0 .000000     -0.01830     -1.65108       1.108    0  2  2  3  2    0 -2 -2 -3  7   7593.62  8.98E-30
 51  1   8651.55050  238   8651.53202   0   0   0   0 .000000     -0.01848     -2.70144       0.684    0  2  2  3  2    0 -2 -2 -3  7   7593.15  7.51E-30
 52  2   8692.66918  238   8692.65124   0   0   0   0 .000000     -0.01794     -3.77078       0.476    0  2  2  3  2    0 -2 -2 -3  7   7592.67  6.26E-30
 53  1   8734.57216  238   8734.55809   0   0   0   0 .000000     -0.01407     -4.85866       0.290    0  2  2  3  2    0 -2 -2 -3  7   7592.17  5.20E-30
 54  2   8777.26940  238   8777.25240   0   0   0   0 .000000     -0.01700     -5.96474       0.285    0  2  2  3  2    0 -2 -2 -3  7   7591.67  4.30E-30
 56  2   8865.02593  238   8865.00258   0   0   0   0 .000000     -0.02335     -8.22692       0.284    0  2  2  3  2    0 -2 -2 -3  7   7590.63  2.90E-30
  2  1   9688.97573  148   9688.93968   0   0   0   0 .000000     -0.03605     -2.17330       1.659    0  2  2  4  1    0 -2 -2 -4  8   9688.98  3.99E-30
 12  1   9747.89506  416   9747.85720   0   0   0   0 .000000     -0.03786     -2.54675       1.487    0  2  2  4  1    0 -2 -2 -4  8   9687.90  1.09E-29
 13  2   9758.10558  420   9758.06879   0   0   0   0 .000000     -0.03679     -2.65189       1.387    0  2  2  4  1    0 -2 -2 -4  8   9687.71  1.13E-29
 15  2   9780.88615  424   9780.84764   0   0   0   0 .000000     -0.03851     -2.81018       1.370    0  2  2  4  1    0 -2 -2 -4  8   9687.29  1.19E-29
 25  2   9941.87533  425   9941.83757   0   0   0   0 .000000     -0.03776      3.05987      -1.234    0  2  2  4  1    0 -2 -2 -4  8   9684.28  9.32E-30
 26  1   9962.28935  425   9962.25168   0   0   0   0 .000000     -0.03767      2.69102      -1.400    0  2  2  4  1    0 -2 -2 -4  8   9683.89  8.79E-30
 34  1  10153.82380  424  10153.78372   0   0   0   0 .000000     -0.04008     -0.74864       5.354    0  2  2  4  1    0 -2 -2 -4  8   9680.22  4.55E-30
 37  2  10238.57821  423  10238.53531   0   0   0   0 .000000     -0.04290     -2.08748       2.055    0  2  2  4  1    0 -2 -2 -4  8   9678.58  3.28E-30
  3  1   9691.33511  298   9691.29649   0   0   0   0 .000000     -0.03862     -2.16978       1.780    0  2  2  4  2    0 -2 -2 -4  8   9688.94  3.48E-30
  4  2   9694.47758  345   9694.43895   0   0   0   0 .000000     -0.03863     -2.17825       1.774    0  2  2  4  2    0 -2 -2 -4  8   9688.88  4.78E-30
  5  1   9698.40510  386   9698.36700   0   0   0   0 .000000     -0.03810     -2.18886       1.741    0  2  2  4  2    0 -2 -2 -4  8   9688.81  5.93E-30
  7  1   9708.61869  445   9708.57981   0   0   0   0 .000000     -0.03888     -2.21653       1.754    0  2  2  4  2    0 -2 -2 -4  8   9688.62  7.85E-30
  8  2   9714.90379  465   9714.86454   0   0   0   0 .000000     -0.03925     -1.56494       2.508    0  2  2  4  2    0 -2 -2 -4  8   9688.50  8.65E-30
 10  2   9729.82825  493   9729.79051   0   0   0   0 .000000     -0.03774     -2.00875       1.879    0  2  2  4  2    0 -2 -2 -4  8   9688.23  9.89E-30
 16  2   9793.45492  517   9793.41825   0   0   0   0 .000000     -0.03667     -2.44833       1.498    0  2  2  4  2    0 -2 -2 -4  8   9687.05  1.19E-29
 18  2   9820.94707  517   9820.90966   0   0   0   0 .000000     -0.03741     -2.52515       1.481    0  2  2  4  2    0 -2 -2 -4  8   9686.55  1.19E-29
 20  2   9851.57748  517   9851.54154   0   0   0   0 .000000     -0.03594     -2.60764       1.378    0  2  2  4  2    0 -2 -2 -4  8   9685.98  1.14E-29
 23  1   9903.41296  517   9903.37653   0   0   0   0 .000000     -0.03643     -2.74731       1.326    0  2  2  4  2    0 -2 -2 -4  8   9685.01  1.03E-29
 24  2   9922.25907  517   9922.22458   0   0   0   0 .000000     -0.03449     -2.79657       1.233    0  2  2  4  2    0 -2 -2 -4  8   9684.66  9.82E-30
 26  2   9962.31260  517   9962.27467   0   0   0   0 .000000     -0.03793      2.52158      -1.504    0  2  2  4  2    0 -2 -2 -4  8   9683.91  8.79E-30
 32  2  10101.28825  516  10101.24622   0   0   0   0 .000000     -0.04203     -0.17133      24.529    0  2  2  4  2    0 -2 -2 -4  8   9681.29  5.51E-30
  1  2   1737.46126    2   1737.47066   0   0   0   0 .000000      0.00940   -126.10661      -0.007    0  3  1  0  1    0 -3 -1  0  4   1737.46  3.07E-25
  2  1   1739.08746    3   1739.09785   0   0   0   0 .000000      0.01039   -126.09685      -0.008    0  3  1  0  1    0 -3 -1  0  4   1737.49  5.35E-25
  3  2   1741.52883    3   1741.53862   0   0   0   0 .000000      0.00979    -19.92250      -0.049    0  3  1  0  1    0 -3 -1  0  4   1737.53  7.41E-25
  4  1   1744.78275    3   1744.79296   0   0   0   0 .000000      0.01021    -19.91998      -0.051    0  3  1  0  1    0 -3 -1  0  4   1737.58  9.30E-25
  5  2   1748.85179    3   1748.86085   0   0   0   0 .000000      0.00906    -19.91683      -0.045    0  3  1  0  1    0 -3 -1  0  4   1737.65  1.10E-24
  6  1   1753.73275    3   1753.74227   0   0   0   0 .000000      0.00952    -19.91307      -0.048    0  3  1  0  1    0 -3 -1  0  4   1737.73  1.26E-24
  7  2   1759.42792    3   1759.43718   0   0   0   0 .000000      0.00926    -19.90869      -0.046    0  3  1  0  1    0 -3 -1  0  4   1737.83  1.41E-24
  8  1   1765.93654    3   1765.94555   0   0   0   0 .000000      0.00901    -19.90371      -0.045    0  3  1  0  1    0 -3 -1  0  4   1737.94  1.53E-24
  9  2   1773.25793    3   1773.26735   0   0   0   0 .000000      0.00942    -19.89814      -0.047    0  3  1  0  1    0 -3 -1  0  4   1738.06  1.64E-24
 10  1   1781.39377    3   1781.40253   0   0   0   0 .000000      0.00876    -19.89199      -0.044    0  3  1  0  1    0 -3 -1  0  4   1738.19  1.74E-24
 11  2   1790.34188    3   1790.35104   0   0   0   0 .000000      0.00916    -19.88526      -0.046    0  3  1  0  1    0 -3 -1  0  4   1738.34  1.83E-24
 12  1   1800.10343    3   1800.11283   0   0   0   0 .000000      0.00940    -19.87797      -0.047    0  3  1  0  1    0 -3 -1  0  4   1738.50  1.92E-24
 13  2   1810.67921    3   1810.68785   0   0   0   0 .000000      0.00864    -19.87013      -0.043    0  3  1  0  1    0 -3 -1  0  4   1738.68  1.99E-24
 14  1   1822.06729    3   1822.07603   0   0   0   0 .000000      0.00874    -19.86176      -0.044    0  3  1  0  1    0 -3 -1  0  4   1738.87  2.04E-24
 15  2   1834.26838    3   1834.27730   0   0   0   0 .000000      0.00892    -19.85288      -0.045    0  3  1  0  1    0 -3 -1  0  4   1739.07  2.08E-24
 16  1   1847.28215    3   1847.29159   0   0   0   0 .000000      0.00944    -19.84349      -0.048    0  3  1  0  1    0 -3 -1  0  4   1739.28  2.10E-24
 17  2   1861.10989    3   1861.11883   0   0   0   0 .000000      0.00894    -19.83361      -0.045    0  3  1  0  1    0 -3 -1  0  4   1739.51  2.10E-24
 18  1   1875.75056    3   1875.75893   0   0   0   0 .000000      0.00837    -19.82327      -0.042    0  3  1  0  1    0 -3 -1  0  4   1739.75  2.09E-24
 19  2   1891.20300    3   1891.21181   0   0   0   0 .000000      0.00881    -19.81249      -0.044    0  3  1  0  1    0 -3 -1  0  4   1740.00  2.06E-24
 20  1   1907.46851    3   1907.47737   0   0   0   0 .000000      0.00886    -19.80128      -0.045    0  3  1  0  1    0 -3 -1  0  4   1740.27  2.02E-24
 21  2   1924.54647    3   1924.55553   0   0   0   0 .000000      0.00906    -19.78968      -0.046    0  3  1  0  1    0 -3 -1  0  4   1740.55  1.97E-24
 22  1   1942.43618    3   1942.44617   0   0   0   0 .000000      0.00999    -19.77769      -0.051    0  3  1  0  1    0 -3 -1  0  4   1740.84  1.90E-24
 23  2   1961.14042    3   1961.14919   0   0   0   0 .000000      0.00877    -19.76535      -0.044    0  3  1  0  1    0 -3 -1  0  4   1741.14  1.83E-24
 24  1   1980.65483    3   1980.66449   0   0   0   0 .000000      0.00966    -19.75268      -0.049    0  3  1  0  1    0 -3 -1  0  4   1741.45  1.75E-24
 25  2   2000.98331    3   2000.99195   0   0   0   0 .000000      0.00864    -19.73971      -0.044    0  3  1  0  1    0 -3 -1  0  4   1741.78  1.67E-24
 26  1   2022.12270    3   2022.13144   0   0   0   0 .000000      0.00874    -19.72647      -0.044    0  3  1  0  1    0 -3 -1  0  4   1742.12  1.58E-24
 27  2   2044.07434    3   2044.08285   0   0   0   0 .000000      0.00851    -19.71299      -0.043    0  3  1  0  1    0 -3 -1  0  4   1742.47  1.49E-24
 28  1   2066.83753    3   2066.84604   0   0   0   0 .000000      0.00851    -19.69929      -0.043    0  3  1  0  1    0 -3 -1  0  4   1742.84  1.39E-24
 29  2   2090.41232    3   2090.42087   0   0   0   0 .000000      0.00855    -19.68541      -0.043    0  3  1  0  1    0 -3 -1  0  4   1743.21  1.30E-24
 30  1   2114.79889    3   2114.80722   0   0   0   0 .000000      0.00833    -19.67137      -0.042    0  3  1  0  1    0 -3 -1  0  4   1743.60  1.20E-24
 31  2   2139.99622    3   2140.00492   0   0   0   0 .000000      0.00870    -19.65722      -0.044    0  3  1  0  1    0 -3 -1  0  4   1744.00  1.11E-24
 32  1   2166.00508    3   2166.01385   0   0   0   0 .000000      0.00877    -19.64299      -0.045    0  3  1  0  1    0 -3 -1  0  4   1744.41  1.02E-24
 33  2   2192.82554    3   2192.83383   0   0   0   0 .000000      0.00829    -19.62872      -0.042    0  3  1  0  1    0 -3 -1  0  4   1744.83  9.31E-25
 34  1   2220.45646    3   2220.46471   0   0   0   0 .000000      0.00825    -19.61443      -0.042    0  3  1  0  1    0 -3 -1  0  4   1745.26  8.46E-25
 35  2   2248.89780    3   2248.90633   0   0   0   0 .000000      0.00853    -19.60018      -0.044    0  3  1  0  1    0 -3 -1  0  4   1745.70  7.66E-25
 36  1   2278.15018    3   2278.15852   0   0   0   0 .000000      0.00834    -19.58599      -0.043    0  3  1  0  1    0 -3 -1  0  4   1746.15  6.90E-25
 37  2   2308.21293    3   2308.22111   0   0   0   0 .000000      0.00818    -19.57191      -0.042    0  3  1  0  1    0 -3 -1  0  4   1746.61  6.19E-25
 38  1   2339.08590    3   2339.09391   0   0   0   0 .000000      0.00801    -19.55798      -0.041    0  3  1  0  1    0 -3 -1  0  4   1747.09  5.53E-25
 39  2   2370.76911    3   2370.77675   0   0   0   0 .000000      0.00764    -19.54425      -0.039    0  3  1  0  1    0 -3 -1  0  4   1747.57  4.91E-25
 40  1   2403.26137    3   2403.26944   0   0   0   0 .000000      0.00807    -19.53075      -0.041    0  3  1  0  1    0 -3 -1  0  4   1748.06  4.35E-25
 41  2   2436.56431    3   2436.57177   0   0   0   0 .000000      0.00746    -19.51754      -0.038    0  3  1  0  1    0 -3 -1  0  4   1748.56  3.83E-25
 42  1   2470.67578    3   2470.68357   0   0   0   0 .000000      0.00779    -19.50464      -0.040    0  3  1  0  1    0 -3 -1  0  4   1749.08  3.36E-25
 43  2   2505.59718    3   2505.60462   0   0   0   0 .000000      0.00744    -19.49213      -0.038    0  3  1  0  1    0 -3 -1  0  4   1749.60  2.93E-25
 44  1   2541.32709    3   2541.33471   0   0   0   0 .000000      0.00762    -19.48003      -0.039    0  3  1  0  1    0 -3 -1  0  4   1750.13  2.55E-25
 45  2   2577.86638    3   2577.87363   0   0   0   0 .000000      0.00725    -19.46841      -0.037    0  3  1  0  1    0 -3 -1  0  4   1750.67  2.21E-25
 46  1   2615.21375    3   2615.22118   0   0   0   0 .000000      0.00743    -19.45730      -0.038    0  3  1  0  1    0 -3 -1  0  4   1751.21  1.90E-25
 47  2   2653.36976    3   2653.37712   0   0   0   0 .000000      0.00736    -19.44676      -0.038    0  3  1  0  1    0 -3 -1  0  4   1751.77  1.63E-25
 48  1   2692.33357    3   2692.34122   0   0   0   0 .000000      0.00765    -19.43685      -0.039    0  3  1  0  1    0 -3 -1  0  4   1752.33  1.40E-25
 49  2   2732.10667    3   2732.11327   0   0   0   0 .000000      0.00660    -19.42761      -0.034    0  3  1  0  1    0 -3 -1  0  4   1752.91  1.19E-25
 50  1   2772.68547    3   2772.69302   0   0   0   0 .000000      0.00755    -19.41909      -0.039    0  3  1  0  1    0 -3 -1  0  4   1753.49  1.01E-25
 51  2   2814.07319    3   2814.08022   0   0   0   0 .000000      0.00703    -19.41136      -0.036    0  3  1  0  1    0 -3 -1  0  4   1754.07  8.50E-26
 52  1   2856.26745    3   2856.27464   0   0   0   0 .000000      0.00719    -19.40446      -0.037    0  3  1  0  1    0 -3 -1  0  4   1754.67  7.14E-26
 53  2   2899.26944    3   2899.27603   0   0   0   0 .000000      0.00659    -19.39846      -0.034    0  3  1  0  1    0 -3 -1  0  4   1755.27  5.98E-26
 55  2   2987.69250    3   2987.69867   0   0   0   0 .000000      0.00617    -19.38934      -0.032    0  3  1  0  1    0 -3 -1  0  4   1756.49  4.13E-26
 56  1   3033.11246    3   3033.11940   0   0   0   0 .000000      0.00694    -19.38635      -0.036    0  3  1  0  1    0 -3 -1  0  4   1757.11  3.41E-26
 57  2   3079.33649    3   3079.34605   0   0   0   0 .000000      0.00956    -19.38448      -0.049    0  3  1  0  1    0 -3 -1  0  4   1757.74  2.81E-26
 58  1   3126.37261    3   3126.37834   0   0   0   0 .000000      0.00573    -19.38378      -0.030    0  3  1  0  1    0 -3 -1  0  4   1758.37  2.30E-26
 59  2   3174.20948    3   3174.21599   0   0   0   0 .000000      0.00651    -19.38433      -0.034    0  3  1  0  1    0 -3 -1  0  4   1759.01  1.88E-26
  1  1   1737.45943    5   1737.46788   0   0   0   0 .000000      0.00845   -126.10767      -0.007    0  3  1  0  2    0 -3 -1  0  4   1737.46  3.07E-25
  2  2   1739.08071    6   1739.08952   0   0   0   0 .000000      0.00881   -126.09998      -0.007    0  3  1  0  2    0 -3 -1  0  4   1737.48  5.35E-25
  3  1   1741.51302    6   1741.52197   0   0   0   0 .000000      0.00895    -19.93914      -0.045    0  3  1  0  2    0 -3 -1  0  4   1737.51  7.40E-25
  4  2   1744.75580    6   1744.76521   0   0   0   0 .000000      0.00941    -19.94771      -0.047    0  3  1  0  2    0 -3 -1  0  4   1737.56  9.29E-25
  5  1   1748.81051    6   1748.81923   0   0   0   0 .000000      0.00872    -19.95843      -0.044    0  3  1  0  2    0 -3 -1  0  4   1737.61  1.10E-24
  6  2   1753.67443    6   1753.68401   0   0   0   0 .000000      0.00958    -19.97131      -0.048    0  3  1  0  2    0 -3 -1  0  4   1737.67  1.26E-24
  7  1   1759.35022    6   1759.35951   0   0   0   0 .000000      0.00929    -19.98635      -0.046    0  3  1  0  2    0 -3 -1  0  4   1737.75  1.40E-24
  8  2   1765.83604    6   1765.84569   0   0   0   0 .000000      0.00965    -20.00356      -0.048    0  3  1  0  2    0 -3 -1  0  4   1737.84  1.53E-24
  9  1   1773.13317    6   1773.14254   0   0   0   0 .000000      0.00937    -20.02293      -0.047    0  3  1  0  2    0 -3 -1  0  4   1737.93  1.64E-24
 10  2   1781.24052    6   1781.25000   0   0   0   0 .000000      0.00948    -20.04450      -0.047    0  3  1  0  2    0 -3 -1  0  4   1738.04  1.73E-24
 11  1   1790.15836    6   1790.16803   0   0   0   0 .000000      0.00967    -20.06826      -0.048    0  3  1  0  2    0 -3 -1  0  4   1738.16  1.83E-24
 12  2   1799.88709    6   1799.89657   0   0   0   0 .000000      0.00948    -20.09422      -0.047    0  3  1  0  2    0 -3 -1  0  4   1738.29  1.92E-24
 13  1   1810.42662    6   1810.43557   0   0   0   0 .000000      0.00895    -20.12238      -0.044    0  3  1  0  2    0 -3 -1  0  4   1738.43  1.99E-24
 14  2   1821.77561    6   1821.78497   0   0   0   0 .000000      0.00936    -20.15279      -0.046    0  3  1  0  2    0 -3 -1  0  4   1738.58  2.04E-24
 15  1   1833.93574    6   1833.94472   0   0   0   0 .000000      0.00898    -20.18543      -0.044    0  3  1  0  2    0 -3 -1  0  4   1738.74  2.08E-24
 16  2   1846.90542    6   1846.91472   0   0   0   0 .000000      0.00930    -20.22032      -0.046    0  3  1  0  2    0 -3 -1  0  4   1738.91  2.09E-24
 17  1   1860.68570    6   1860.69492   0   0   0   0 .000000      0.00922    -20.25747      -0.046    0  3  1  0  2    0 -3 -1  0  4   1739.09  2.09E-24
 18  2   1875.27587    6   1875.28523   0   0   0   0 .000000      0.00936    -20.29691      -0.046    0  3  1  0  2    0 -3 -1  0  4   1739.28  2.08E-24
 19  1   1890.67583    6   1890.68558   0   0   0   0 .000000      0.00975    -20.33864      -0.048    0  3  1  0  2    0 -3 -1  0  4   1739.48  2.05E-24
 20  2   1906.88681    6   1906.89586   0   0   0   0 .000000      0.00905    -20.38269      -0.044    0  3  1  0  2    0 -3 -1  0  4   1739.69  2.01E-24
 21  1   1923.90661    6   1923.91600   0   0   0   0 .000000      0.00939    -20.42907      -0.046    0  3  1  0  2    0 -3 -1  0  4   1739.91  1.96E-24
 22  2   1941.73618    6   1941.74589   0   0   0   0 .000000      0.00971    -20.47780      -0.047    0  3  1  0  2    0 -3 -1  0  4   1740.14  1.89E-24
 23  1   1960.37677    6   1960.38544   0   0   0   0 .000000      0.00867    -20.52889      -0.042    0  3  1  0  2    0 -3 -1  0  4   1740.38  1.82E-24
 24  2   1979.82524    6   1979.83454   0   0   0   0 .000000      0.00930    -20.58237      -0.045    0  3  1  0  2    0 -3 -1  0  4   1740.63  1.74E-24
 25  1   2000.08446    6   2000.09307   0   0   0   0 .000000      0.00861    -20.63825      -0.042    0  3  1  0  2    0 -3 -1  0  4   1740.88  1.66E-24
 26  2   2021.15202    6   2021.16093   0   0   0   0 .000000      0.00891    -20.69656      -0.043    0  3  1  0  2    0 -3 -1  0  4   1741.15  1.57E-24
 27  1   2043.02915    6   2043.03800   0   0   0   0 .000000      0.00885    -20.75732      -0.043    0  3  1  0  2    0 -3 -1  0  4   1741.43  1.47E-24
 28  2   2065.71522    6   2065.72414   0   0   0   0 .000000      0.00892    -20.82055      -0.043    0  3  1  0  2    0 -3 -1  0  4   1741.72  1.38E-24
 29  1   2089.21081    6   2089.21924   0   0   0   0 .000000      0.00843    -20.88626      -0.040    0  3  1  0  2    0 -3 -1  0  4   1742.01  1.29E-24
 30  2   2113.51442    6   2113.52317   0   0   0   0 .000000      0.00875    -20.95448      -0.042    0  3  1  0  2    0 -3 -1  0  4   1742.31  1.19E-24
 31  1   2138.62699    6   2138.63577   0   0   0   0 .000000      0.00878    -21.02524      -0.042    0  3  1  0  2    0 -3 -1  0  4   1742.63  1.10E-24
 32  2   2164.54819    6   2164.55693   0   0   0   0 .000000      0.00874    -21.09855      -0.041    0  3  1  0  2    0 -3 -1  0  4   1742.95  1.01E-24
 33  1   2191.27762    6   2191.28648   0   0   0   0 .000000      0.00886    -21.17444      -0.042    0  3  1  0  2    0 -3 -1  0  4   1743.28  9.20E-25
 34  2   2218.81582    6   2218.82428   0   0   0   0 .000000      0.00846    -21.25294      -0.040    0  3  1  0  2    0 -3 -1  0  4   1743.62  8.36E-25
 35  1   2247.16160    6   2247.17018   0   0   0   0 .000000      0.00858    -21.33406      -0.040    0  3  1  0  2    0 -3 -1  0  4   1743.96  7.56E-25
 36  2   2276.31461    6   2276.32402   0   0   0   0 .000000      0.00941    -21.41782      -0.044    0  3  1  0  2    0 -3 -1  0  4   1744.31  6.81E-25
 37  1   2306.27708    6   2306.28563   0   0   0   0 .000000      0.00855    -21.50426      -0.040    0  3  1  0  2    0 -3 -1  0  4   1744.68  6.10E-25
 38  2   2337.04647    6   2337.05485   0   0   0   0 .000000      0.00838    -21.59340      -0.039    0  3  1  0  2    0 -3 -1  0  4   1745.05  5.44E-25
 39  1   2368.62276    6   2368.63151   0   0   0   0 .000000      0.00875    -21.68525      -0.040    0  3  1  0  2    0 -3 -1  0  4   1745.42  4.83E-25
 40  2   2401.00756    6   2401.01544   0   0   0   0 .000000      0.00788    -21.77985      -0.036    0  3  1  0  2    0 -3 -1  0  4   1745.81  4.27E-25
 41  1   2434.19851    6   2434.20644   0   0   0   0 .000000      0.00793    -21.87723      -0.036    0  3  1  0  2    0 -3 -1  0  4   1746.20  3.76E-25
 42  2   2468.19570    6   2468.20435   0   0   0   0 .000000      0.00865    -21.97739      -0.039    0  3  1  0  2    0 -3 -1  0  4   1746.60  3.29E-25
 43  1   2503.00095    6   2503.00897   0   0   0   0 .000000      0.00802    -22.08037      -0.036    0  3  1  0  2    0 -3 -1  0  4   1747.00  2.87E-25
 44  2   2538.61195    6   2538.62011   0   0   0   0 .000000      0.00816    -22.18619      -0.037    0  3  1  0  2    0 -3 -1  0  4   1747.41  2.50E-25
 45  1   2575.03010    6   2575.03757   0   0   0   0 .000000      0.00747    -22.29488      -0.034    0  3  1  0  2    0 -3 -1  0  4   1747.83  2.16E-25
 46  2   2612.25320    6   2612.26116   0   0   0   0 .000000      0.00796    -22.40646      -0.036    0  3  1  0  2    0 -3 -1  0  4   1748.25  1.86E-25
 47  1   2650.28246    6   2650.29066   0   0   0   0 .000000      0.00820    -22.52095      -0.036    0  3  1  0  2    0 -3 -1  0  4   1748.68  1.59E-25
 48  2   2689.11862    6   2689.12588   0   0   0   0 .000000      0.00726    -22.63837      -0.032    0  3  1  0  2    0 -3 -1  0  4   1749.12  1.36E-25
 49  1   2728.75927    6   2728.76659   0   0   0   0 .000000      0.00732    -22.75876      -0.032    0  3  1  0  2    0 -3 -1  0  4   1749.56  1.16E-25
 50  2   2769.20550    6   2769.21258   0   0   0   0 .000000      0.00708    -22.88213      -0.031    0  3  1  0  2    0 -3 -1  0  4   1750.01  9.80E-26
 51  1   2810.45572    6   2810.46364   0   0   0   0 .000000      0.00792    -23.00850      -0.034    0  3  1  0  2    0 -3 -1  0  4   1750.46  8.26E-26
 52  2   2852.51338    6   2852.51954   0   0   0   0 .000000      0.00616    -23.13789      -0.027    0  3  1  0  2    0 -3 -1  0  4   1750.91  6.93E-26
 53  1   2895.37333    6   2895.38002   0   0   0   0 .000000      0.00669    -23.27035      -0.029    0  3  1  0  2    0 -3 -1  0  4   1751.37  5.80E-26
 54  2   2939.03799    6   2939.04488   0   0   0   0 .000000      0.00689    -23.40587      -0.029    0  3  1  0  2    0 -3 -1  0  4   1751.84  4.82E-26
 55  1   2983.50696    6   2983.51388   0   0   0   0 .000000      0.00692    -23.54449      -0.029    0  3  1  0  2    0 -3 -1  0  4   1752.31  4.00E-26
  1  2   3897.58137    8   3897.58822   0   0   0   0 .000000      0.00685   -108.30705      -0.006    0  3  1  1  1    0 -3 -1 -1  5   3897.58  1.13E-25
  2  1   3899.19639   15   3899.20234   0   0   0   0 .000000      0.00595   -108.32680      -0.005    0  3  1  1  1    0 -3 -1 -1  5   3897.60  1.97E-25
  3  2   3901.61753   18   3901.62352   0   0   0   0 .000000      0.00599    -19.05774      -0.031    0  3  1  1  1    0 -3 -1 -1  5   3897.62  2.72E-25
  4  1   3904.84635   21   3904.85173   0   0   0   0 .000000      0.00538    -19.05534      -0.028    0  3  1  1  1    0 -3 -1 -1  5   3897.65  3.42E-25
  5  2   3908.88141   22   3908.88696   0   0   0   0 .000000      0.00555    -19.05234      -0.029    0  3  1  1  1    0 -3 -1 -1  5   3897.68  4.05E-25
  6  1   3913.72389   23   3913.72918   0   0   0   0 .000000      0.00529    -19.04875      -0.028    0  3  1  1  1    0 -3 -1 -1  5   3897.72  4.63E-25
  7  2   3919.37313   23   3919.37837   0   0   0   0 .000000      0.00524    -19.04459      -0.028    0  3  1  1  1    0 -3 -1 -1  5   3897.77  5.15E-25
  8  1   3925.82914   23   3925.83449   0   0   0   0 .000000      0.00535    -19.03985      -0.028    0  3  1  1  1    0 -3 -1 -1  5   3897.83  5.61E-25
  9  2   3933.09192   23   3933.09750   0   0   0   0 .000000      0.00558    -19.03455      -0.029    0  3  1  1  1    0 -3 -1 -1  5   3897.89  6.01E-25
 10  1   3941.16205   23   3941.16736   0   0   0   0 .000000      0.00531    -19.02870      -0.028    0  3  1  1  1    0 -3 -1 -1  5   3897.96  6.34E-25
 11  2   3950.03833   23   3950.04402   0   0   0   0 .000000      0.00569    -19.02230      -0.030    0  3  1  1  1    0 -3 -1 -1  5   3898.04  6.65E-25
 12  1   3959.72195   23   3959.72744   0   0   0   0 .000000      0.00549    -19.01537      -0.029    0  3  1  1  1    0 -3 -1 -1  5   3898.12  6.96E-25
 13  2   3970.21200   23   3970.21754   0   0   0   0 .000000      0.00554    -19.00793      -0.029    0  3  1  1  1    0 -3 -1 -1  5   3898.21  7.19E-25
 14  1   3981.50854   23   3981.51427   0   0   0   0 .000000      0.00573    -18.99998      -0.030    0  3  1  1  1    0 -3 -1 -1  5   3898.31  7.37E-25
 15  2   3993.61193   23   3993.61756   0   0   0   0 .000000      0.00563    -18.99155      -0.030    0  3  1  1  1    0 -3 -1 -1  5   3898.41  7.47E-25
 16  1   4006.52134   23   4006.52735   0   0   0   0 .000000      0.00601    -18.98265      -0.032    0  3  1  1  1    0 -3 -1 -1  5   3898.52  7.52E-25
 17  2   4020.23800   23   4020.24354   0   0   0   0 .000000      0.00554    -18.97330      -0.029    0  3  1  1  1    0 -3 -1 -1  5   3898.64  7.50E-25
 18  1   4034.76075   23   4034.76607   0   0   0   0 .000000      0.00532    -18.96351      -0.028    0  3  1  1  1    0 -3 -1 -1  5   3898.76  7.43E-25
 19  2   4050.08963   23   4050.09485   0   0   0   0 .000000      0.00522    -18.95332      -0.028    0  3  1  1  1    0 -3 -1 -1  5   3898.89  7.31E-25
 20  1   4066.22428   23   4066.22977   0   0   0   0 .000000      0.00549    -18.94273      -0.029    0  3  1  1  1    0 -3 -1 -1  5   3899.02  7.14E-25
 21  2   4083.16522   23   4083.17076   0   0   0   0 .000000      0.00554    -18.93178      -0.029    0  3  1  1  1    0 -3 -1 -1  5   3899.17  6.93E-25
 22  1   4100.91235   23   4100.91770   0   0   0   0 .000000      0.00535    -18.92047      -0.028    0  3  1  1  1    0 -3 -1 -1  5   3899.31  6.68E-25
 23  2   4119.46465   23   4119.47050   0   0   0   0 .000000      0.00585    -18.90886      -0.031    0  3  1  1  1    0 -3 -1 -1  5   3899.46  6.40E-25
 24  1   4138.82351   23   4138.82903   0   0   0   0 .000000      0.00552    -18.89695      -0.029    0  3  1  1  1    0 -3 -1 -1  5   3899.62  6.10E-25
 25  2   4158.98761   23   4158.99319   0   0   0   0 .000000      0.00558    -18.88477      -0.030    0  3  1  1  1    0 -3 -1 -1  5   3899.79  5.78E-25
 26  1   4179.95740   23   4179.96286   0   0   0   0 .000000      0.00546    -18.87236      -0.029    0  3  1  1  1    0 -3 -1 -1  5   3899.96  5.45E-25
 27  2   4201.73252   23   4201.73791   0   0   0   0 .000000      0.00539    -18.85974      -0.029    0  3  1  1  1    0 -3 -1 -1  5   3900.13  5.11E-25
 28  1   4224.31294   23   4224.31820   0   0   0   0 .000000      0.00526    -18.84694      -0.028    0  3  1  1  1    0 -3 -1 -1  5   3900.31  4.76E-25
 29  2   4247.69836   23   4247.70362   0   0   0   0 .000000      0.00526    -18.83400      -0.028    0  3  1  1  1    0 -3 -1 -1  5   3900.50  4.41E-25
 30  1   4271.88871   23   4271.89401   0   0   0   0 .000000      0.00530    -18.82094      -0.028    0  3  1  1  1    0 -3 -1 -1  5   3900.69  4.07E-25
 31  2   4296.88386   23   4296.88923   0   0   0   0 .000000      0.00537    -18.80780      -0.029    0  3  1  1  1    0 -3 -1 -1  5   3900.88  3.74E-25
 32  1   4322.68376   23   4322.68913   0   0   0   0 .000000      0.00537    -18.79463      -0.029    0  3  1  1  1    0 -3 -1 -1  5   3901.08  3.41E-25
 33  2   4349.28820   23   4349.29357   0   0   0   0 .000000      0.00537    -18.78144      -0.029    0  3  1  1  1    0 -3 -1 -1  5   3901.29  3.10E-25
 34  1   4376.69674   23   4376.70237   0   0   0   0 .000000      0.00563    -18.76829      -0.030    0  3  1  1  1    0 -3 -1 -1  5   3901.50  2.81E-25
 35  2   4404.91015   23   4404.91538   0   0   0   0 .000000      0.00523    -18.75521      -0.028    0  3  1  1  1    0 -3 -1 -1  5   3901.71  2.53E-25
 36  1   4433.92729   23   4433.93243   0   0   0   0 .000000      0.00514    -18.74223      -0.027    0  3  1  1  1    0 -3 -1 -1  5   3901.93  2.28E-25
 37  2   4463.74817   23   4463.75334   0   0   0   0 .000000      0.00517    -18.72941      -0.028    0  3  1  1  1    0 -3 -1 -1  5   3902.15  2.04E-25
 38  1   4494.37263   23   4494.37794   0   0   0   0 .000000      0.00531    -18.71678      -0.028    0  3  1  1  1    0 -3 -1 -1  5   3902.37  1.82E-25
 39  2   4525.80101   23   4525.80604   0   0   0   0 .000000      0.00503    -18.70438      -0.027    0  3  1  1  1    0 -3 -1 -1  5   3902.60  1.62E-25
 40  1   4558.03246   23   4558.03746   0   0   0   0 .000000      0.00500    -18.69226      -0.027    0  3  1  1  1    0 -3 -1 -1  5   3902.83  1.43E-25
 41  2   4591.06703   23   4591.07200   0   0   0   0 .000000      0.00497    -18.68047      -0.027    0  3  1  1  1    0 -3 -1 -1  5   3903.07  1.26E-25
 42  1   4624.90437   23   4624.90947   0   0   0   0 .000000      0.00510    -18.66904      -0.027    0  3  1  1  1    0 -3 -1 -1  5   3903.30  1.10E-25
 43  2   4659.54474   23   4659.54965   0   0   0   0 .000000      0.00491    -18.65805      -0.026    0  3  1  1  1    0 -3 -1 -1  5   3903.54  9.61E-26
 44  1   4694.98759   23   4694.99235   0   0   0   0 .000000      0.00476    -18.64751      -0.026    0  3  1  1  1    0 -3 -1 -1  5   3903.79  8.34E-26
 45  2   4731.23222   23   4731.23736   0   0   0   0 .000000      0.00514    -18.63749      -0.028    0  3  1  1  1    0 -3 -1 -1  5   3904.03  7.21E-26
 46  1   4768.27963   23   4768.28445   0   0   0   0 .000000      0.00482    -18.62804      -0.026    0  3  1  1  1    0 -3 -1 -1  5   3904.28  6.21E-26
 47  2   4806.12836   23   4806.13341   0   0   0   0 .000000      0.00505    -18.61920      -0.027    0  3  1  1  1    0 -3 -1 -1  5   3904.53  5.32E-26
 48  1   4844.77922   23   4844.78401   0   0   0   0 .000000      0.00479    -18.61103      -0.026    0  3  1  1  1    0 -3 -1 -1  5   3904.78  4.54E-26
 49  2   4884.23080   23   4884.23601   0   0   0   0 .000000      0.00521    -18.60358      -0.028    0  3  1  1  1    0 -3 -1 -1  5   3905.03  3.86E-26
 50  1   4924.48444   23   4924.48919   0   0   0   0 .000000      0.00475    -18.59691      -0.026    0  3  1  1  1    0 -3 -1 -1  5   3905.28  3.27E-26
 51  2   4965.53869   23   4965.54329   0   0   0   0 .000000      0.00460    -18.59106      -0.025    0  3  1  1  1    0 -3 -1 -1  5   3905.54  2.75E-26
 52  1   5007.39349   23   5007.39809   0   0   0   0 .000000      0.00460    -18.58611      -0.025    0  3  1  1  1    0 -3 -1 -1  5   3905.79  2.31E-26
 53  2   5050.04852   23   5050.05332   0   0   0   0 .000000      0.00480    -18.58209      -0.026    0  3  1  1  1    0 -3 -1 -1  5   3906.05  1.93E-26
 54  1   5093.50394   23   5093.50873   0   0   0   0 .000000      0.00479    -18.57907      -0.026    0  3  1  1  1    0 -3 -1 -1  5   3906.30  1.60E-26
 55  2   5137.75911   23   5137.76406   0   0   0   0 .000000      0.00495    -18.57710      -0.027    0  3  1  1  1    0 -3 -1 -1  5   3906.56  1.33E-26
 56  1   5182.81254   23   5182.81906   0   0   0   0 .000000      0.00652    -18.57624      -0.035    0  3  1  1  1    0 -3 -1 -1  5   3906.81  1.10E-26
 57  2   5228.66855   23   5228.67344   0   0   0   0 .000000      0.00489    -18.57656      -0.026    0  3  1  1  1    0 -3 -1 -1  5   3907.07  9.01E-27
 58  1   5275.32243   23   5275.32694   0   0   0   0 .000000      0.00451    -18.57810      -0.024    0  3  1  1  1    0 -3 -1 -1  5   3907.32  7.37E-27
 59  2   5322.77474   23   5322.77927   0   0   0   0 .000000      0.00453    -18.58093      -0.024    0  3  1  1  1    0 -3 -1 -1  5   3907.57  6.01E-27
 60  1   5371.02570   23   5371.03016   0   0   0   0 .000000      0.00446    -18.58511      -0.024    0  3  1  1  1    0 -3 -1 -1  5   3907.83  4.88E-27
 61  2   5420.07459   23   5420.07932   0   0   0   0 .000000      0.00473    -18.59069      -0.025    0  3  1  1  1    0 -3 -1 -1  5   3908.07  3.94E-27
 62  1   5469.92112   23   5469.92646   0   0   0   0 .000000      0.00534    -18.59773      -0.029    0  3  1  1  1    0 -3 -1 -1  5   3908.32  3.17E-27
 63  2   5520.56432   23   5520.57128   0   0   0   0 .000000      0.00696    -18.60630      -0.037    0  3  1  1  1    0 -3 -1 -1  5   3908.56  2.54E-27
 64  1   5572.01014   23   5572.01348   0   0   0   0 .000000      0.00334    -18.61646      -0.018    0  3  1  1  1    0 -3 -1 -1  5   3908.81  2.03E-27
 65  2   5624.24891   23   5624.25276   0   0   0   0 .000000      0.00385    -18.62826      -0.021    0  3  1  1  1    0 -3 -1 -1  5   3909.05  1.61E-27
 66  1   5677.28731   23   5677.28881   0   0   0   0 .000000      0.00150    -18.64176      -0.008    0  3  1  1  1    0 -3 -1 -1  5   3909.29  1.28E-27
 67  2   5731.11710   23   5731.12131   0   0   0   0 .000000      0.00421    -18.65703      -0.023    0  3  1  1  1    0 -3 -1 -1  5   3909.52  1.01E-27
 68  1   5785.74642   23   5785.74995   0   0   0   0 .000000      0.00353    -18.67411      -0.019    0  3  1  1  1    0 -3 -1 -1  5   3909.75  7.90E-28
 69  2   5841.16893   23   5841.17440   0   0   0   0 .000000      0.00547    -18.69308      -0.029    0  3  1  1  1    0 -3 -1 -1  5   3909.97  6.18E-28
 70  1   5897.39073   23   5897.39434   0   0   0   0 .000000      0.00361    -18.71399      -0.019    0  3  1  1  1    0 -3 -1 -1  5   3910.19  4.81E-28
  1  1   3897.57921   21   3897.58550   0   0   0   0 .000000      0.00629    101.33123       0.006    0  3  1  1  2    0 -3 -1 -1  5   3897.58  1.13E-25
  2  2   3899.18891   28   3899.19419   0   0   0   0 .000000      0.00528    101.33735       0.005    0  3  1  1  2    0 -3 -1 -1  5   3897.59  1.97E-25
  3  1   3901.60248   31   3901.60720   0   0   0   0 .000000      0.00472    -19.07408      -0.025    0  3  1  1  2    0 -3 -1 -1  5   3897.60  2.72E-25
  4  2   3904.81939   34   3904.82454   0   0   0   0 .000000      0.00515    -19.08255      -0.027    0  3  1  1  2    0 -3 -1 -1  5   3897.62  3.42E-25
  5  1   3908.84054   35   3908.84617   0   0   0   0 .000000      0.00563    -19.09315      -0.029    0  3  1  1  2    0 -3 -1 -1  5   3897.64  4.05E-25
  6  2   3913.66671   36   3913.67208   0   0   0   0 .000000      0.00537    -19.10588      -0.028    0  3  1  1  2    0 -3 -1 -1  5   3897.67  4.64E-25
  7  1   3919.29639   36   3919.30223   0   0   0   0 .000000      0.00584    -19.12075      -0.031    0  3  1  1  2    0 -3 -1 -1  5   3897.70  5.16E-25
  8  2   3925.73116   36   3925.73660   0   0   0   0 .000000      0.00544    -19.13776      -0.028    0  3  1  1  2    0 -3 -1 -1  5   3897.73  5.62E-25
  9  1   3932.96976   36   3932.97515   0   0   0   0 .000000      0.00539    -19.15692      -0.028    0  3  1  1  2    0 -3 -1 -1  5   3897.77  6.01E-25
 10  2   3941.01230   36   3941.01784   0   0   0   0 .000000      0.00554    -19.17824      -0.029    0  3  1  1  2    0 -3 -1 -1  5   3897.81  6.34E-25
 11  1   3949.85929   36   3949.86462   0   0   0   0 .000000      0.00533    -19.20173      -0.028    0  3  1  1  2    0 -3 -1 -1  5   3897.86  6.66E-25
 12  2   3959.50964   36   3959.51543   0   0   0   0 .000000      0.00579    -19.22739      -0.030    0  3  1  1  2    0 -3 -1 -1  5   3897.91  6.96E-25
 13  1   3969.96446   36   3969.97023   0   0   0   0 .000000      0.00577    -19.25525      -0.030    0  3  1  1  2    0 -3 -1 -1  5   3897.96  7.20E-25
 14  2   3981.22328   36   3981.22895   0   0   0   0 .000000      0.00567    -19.28531      -0.029    0  3  1  1  2    0 -3 -1 -1  5   3898.02  7.38E-25
 15  1   3993.28590   36   3993.29154   0   0   0   0 .000000      0.00564    -19.31759      -0.029    0  3  1  1  2    0 -3 -1 -1  5   3898.09  7.49E-25
 16  2   4006.15220   36   4006.15791   0   0   0   0 .000000      0.00571    -19.35209      -0.029    0  3  1  1  2    0 -3 -1 -1  5   3898.15  7.53E-25
 17  1   4019.82243   36   4019.82800   0   0   0   0 .000000      0.00557    -19.38883      -0.029    0  3  1  1  2    0 -3 -1 -1  5   3898.22  7.52E-25
 18  2   4034.29588   36   4034.30172   0   0   0   0 .000000      0.00584    -19.42784      -0.030    0  3  1  1  2    0 -3 -1 -1  5   3898.30  7.45E-25
 19  1   4049.57345   36   4049.57901   0   0   0   0 .000000      0.00556    -19.46912      -0.029    0  3  1  1  2    0 -3 -1 -1  5   3898.37  7.33E-25
 20  2   4065.65392   36   4065.65975   0   0   0   0 .000000      0.00583    -19.51268      -0.030    0  3  1  1  2    0 -3 -1 -1  5   3898.45  7.16E-25
 21  1   4082.53831   36   4082.54388   0   0   0   0 .000000      0.00557    -19.55856      -0.028    0  3  1  1  2    0 -3 -1 -1  5   3898.54  6.95E-25
 22  2   4100.22569   36   4100.23129   0   0   0   0 .000000      0.00560    -19.60676      -0.029    0  3  1  1  2    0 -3 -1 -1  5   3898.63  6.70E-25
 23  1   4118.71607   36   4118.72187   0   0   0   0 .000000      0.00580    -19.65731      -0.030    0  3  1  1  2    0 -3 -1 -1  5   3898.72  6.43E-25
 24  2   4138.01024   36   4138.01553   0   0   0   0 .000000      0.00529    -19.71022      -0.027    0  3  1  1  2    0 -3 -1 -1  5   3898.81  6.13E-25
 25  1   4158.10691   36   4158.11215   0   0   0   0 .000000      0.00524    -19.76551      -0.027    0  3  1  1  2    0 -3 -1 -1  5   3898.91  5.81E-25
 26  2   4179.00611   36   4179.01162   0   0   0   0 .000000      0.00551    -19.82321      -0.028    0  3  1  1  2    0 -3 -1 -1  5   3899.01  5.47E-25
 27  1   4200.70850   36   4200.71383   0   0   0   0 .000000      0.00533    -19.88333      -0.027    0  3  1  1  2    0 -3 -1 -1  5   3899.11  5.13E-25
 28  2   4223.21298   36   4223.21864   0   0   0   0 .000000      0.00566    -19.94589      -0.028    0  3  1  1  2    0 -3 -1 -1  5   3899.21  4.79E-25
 29  1   4246.52045   36   4246.52593   0   0   0   0 .000000      0.00548    -20.01093      -0.027    0  3  1  1  2    0 -3 -1 -1  5   3899.32  4.44E-25
 30  2   4270.62999   36   4270.63557   0   0   0   0 .000000      0.00558    -20.07845      -0.028    0  3  1  1  2    0 -3 -1 -1  5   3899.43  4.10E-25
 31  1   4295.54202   36   4295.54743   0   0   0   0 .000000      0.00541    -20.14848      -0.027    0  3  1  1  2    0 -3 -1 -1  5   3899.54  3.76E-25
 32  2   4321.25551   36   4321.26135   0   0   0   0 .000000      0.00584    -20.22105      -0.029    0  3  1  1  2    0 -3 -1 -1  5   3899.66  3.44E-25
 33  1   4347.77187   36   4347.77721   0   0   0   0 .000000      0.00534    -20.29617      -0.026    0  3  1  1  2    0 -3 -1 -1  5   3899.77  3.13E-25
 34  2   4375.08940   36   4375.09484   0   0   0   0 .000000      0.00544    -20.37388      -0.027    0  3  1  1  2    0 -3 -1 -1  5   3899.89  2.83E-25
 35  1   4403.20885   36   4403.21410   0   0   0   0 .000000      0.00525    -20.45419      -0.026    0  3  1  1  2    0 -3 -1 -1  5   3900.01  2.55E-25
 36  2   4432.12920   36   4432.13483   0   0   0   0 .000000      0.00563    -20.53713      -0.027    0  3  1  1  2    0 -3 -1 -1  5   3900.13  2.28E-25
 37  1   4461.85094   36   4461.85686   0   0   0   0 .000000      0.00592    -20.62271      -0.029    0  3  1  1  2    0 -3 -1 -1  5   3900.25  2.04E-25
 38  2   4492.37444   36   4492.38003   0   0   0   0 .000000      0.00559    -20.71098      -0.027    0  3  1  1  2    0 -3 -1 -1  5   3900.37  1.81E-25
 39  1   4523.69863   36   4523.70418   0   0   0   0 .000000      0.00555    -20.80194      -0.027    0  3  1  1  2    0 -3 -1 -1  5   3900.50  1.60E-25
 40  2   4555.82364   36   4555.82911   0   0   0   0 .000000      0.00547    -20.89563      -0.026    0  3  1  1  2    0 -3 -1 -1  5   3900.62  1.41E-25
 41  1   4588.74894   36   4588.75466   0   0   0   0 .000000      0.00572    -20.99206      -0.027    0  3  1  1  2    0 -3 -1 -1  5   3900.75  1.24E-25
 42  2   4622.47506   36   4622.48065   0   0   0   0 .000000      0.00559    -21.09127      -0.026    0  3  1  1  2    0 -3 -1 -1  5   3900.88  1.08E-25
 43  1   4657.00114   36   4657.00688   0   0   0   0 .000000      0.00574    -21.19327      -0.027    0  3  1  1  2    0 -3 -1 -1  5   3901.00  9.44E-26
 44  2   4692.32796   36   4692.33316   0   0   0   0 .000000      0.00520    -21.29809      -0.024    0  3  1  1  2    0 -3 -1 -1  5   3901.13  8.19E-26
 45  1   4728.45403   36   4728.45931   0   0   0   0 .000000      0.00528    -21.40575      -0.025    0  3  1  1  2    0 -3 -1 -1  5   3901.25  7.07E-26
 46  2   4765.37948   36   4765.38511   0   0   0   0 .000000      0.00563    -21.51629      -0.026    0  3  1  1  2    0 -3 -1 -1  5   3901.38  6.08E-26
 47  1   4803.10504   36   4803.11037   0   0   0   0 .000000      0.00533    -21.62971      -0.025    0  3  1  1  2    0 -3 -1 -1  5   3901.51  5.21E-26
 48  2   4841.62986   36   4841.63487   0   0   0   0 .000000      0.00501    -21.74605      -0.023    0  3  1  1  2    0 -3 -1 -1  5   3901.63  4.44E-26
 49  1   4880.95354   36   4880.95841   0   0   0   0 .000000      0.00487    -21.86532      -0.022    0  3  1  1  2    0 -3 -1 -1  5   3901.75  3.77E-26
 50  2   4921.07517   36   4921.08077   0   0   0   0 .000000      0.00560    -21.98756      -0.025    0  3  1  1  2    0 -3 -1 -1  5   3901.88  3.19E-26
 51  1   4961.99655   36   4962.00173   0   0   0   0 .000000      0.00518    -22.11278      -0.023    0  3  1  1  2    0 -3 -1 -1  5   3902.00  2.69E-26
 52  2   5003.71667   36   5003.72107   0   0   0   0 .000000      0.00440    -22.24099      -0.020    0  3  1  1  2    0 -3 -1 -1  5   3902.12  2.25E-26
 53  1   5046.23403   36   5046.23854   0   0   0   0 .000000      0.00451    -22.37225      -0.020    0  3  1  1  2    0 -3 -1 -1  5   3902.23  1.88E-26
 54  2   5089.54940   36   5089.55393   0   0   0   0 .000000      0.00453    -22.50655      -0.020    0  3  1  1  2    0 -3 -1 -1  5   3902.35  1.56E-26
 55  1   5133.66173   36   5133.66700   0   0   0   0 .000000      0.00527    -22.64392      -0.023    0  3  1  1  2    0 -3 -1 -1  5   3902.46  1.29E-26
 56  2   5178.57282   36   5178.57750   0   0   0   0 .000000      0.00468    -22.78439      -0.021    0  3  1  1  2    0 -3 -1 -1  5   3902.57  1.07E-26
 57  1   5224.28037   36   5224.28520   0   0   0   0 .000000      0.00483    -22.92796      -0.021    0  3  1  1  2    0 -3 -1 -1  5   3902.68  8.76E-27
 58  2   5270.78672   36   5270.78984   0   0   0   0 .000000      0.00312    -23.07467      -0.014    0  3  1  1  2    0 -3 -1 -1  5   3902.79  7.16E-27
 59  1   5318.08699   36   5318.09117   0   0   0   0 .000000      0.00418    -23.22453      -0.018    0  3  1  1  2    0 -3 -1 -1  5   3902.89  5.83E-27
 60  2   5366.18449   36   5366.18894   0   0   0   0 .000000      0.00445    -23.37755      -0.019    0  3  1  1  2    0 -3 -1 -1  5   3902.98  4.73E-27
 61  1   5415.07949   36   5415.08288   0   0   0   0 .000000      0.00339    -23.53377      -0.014    0  3  1  1  2    0 -3 -1 -1  5   3903.08  3.82E-27
 62  2   5464.76992   36   5464.77272   0   0   0   0 .000000      0.00280    -23.69320      -0.012    0  3  1  1  2    0 -3 -1 -1  5   3903.17  3.07E-27
 63  1   5515.25398   36   5515.25821   0   0   0   0 .000000      0.00423    -23.85585      -0.018    0  3  1  1  2    0 -3 -1 -1  5   3903.25  2.46E-27
 64  2   5566.53528   36   5566.53906   0   0   0   0 .000000      0.00378    -24.02175      -0.016    0  3  1  1  2    0 -3 -1 -1  5   3903.34  1.96E-27
 65  1   5618.61161   36   5618.61500   0   0   0   0 .000000      0.00339    -24.19090      -0.014    0  3  1  1  2    0 -3 -1 -1  5   3903.41  1.56E-27
 66  2   5671.48189   36   5671.48576   0   0   0   0 .000000      0.00387    -24.36333      -0.016    0  3  1  1  2    0 -3 -1 -1  5   3903.48  1.23E-27
 67  1   5725.14760   36   5725.15103   0   0   0   0 .000000      0.00343    -24.53905      -0.014    0  3  1  1  2    0 -3 -1 -1  5   3903.55  9.72E-28
 68  2   5779.60547   36   5779.61054   0   0   0   0 .000000      0.00507    -24.71808      -0.021    0  3  1  1  2    0 -3 -1 -1  5   3903.61  7.63E-28
 69  1   5834.86145   36   5834.86399   0   0   0   0 .000000      0.00254    -24.90042      -0.010    0  3  1  1  2    0 -3 -1 -1  5   3903.66  5.96E-28
 70  2   5890.90756   36   5890.91109   0   0   0   0 .000000      0.00353    -25.08611      -0.014    0  3  1  1  2    0 -3 -1 -1  5   3903.71  4.64E-28
 71  1   5947.75076   36   5947.75153   0   0   0   0 .000000      0.00077    -25.27514      -0.003    0  3  1  1  2    0 -3 -1 -1  5   3903.75  3.60E-28
  1  2   6028.13921   23   6028.13475   0   0   0   0 .000000     -0.00446    -85.96968       0.005    0  3  1  2  1    0 -3 -1 -2  6   6028.14  1.05E-28
  4  1   6035.34396   67   6035.33946   0   0   0   0 .000000     -0.00450      8.28503      -0.054    0  3  1  2  1    0 -3 -1 -2  6   6028.14  3.19E-28
  5  2   6039.34615   74   6039.34202   0   0   0   0 .000000     -0.00413      8.25167      -0.050    0  3  1  2  1    0 -3 -1 -2  6   6028.15  3.79E-28
  6  1   6044.14911   80   6044.14504   0   0   0   0 .000000     -0.00407      8.21164      -0.050    0  3  1  2  1    0 -3 -1 -2  6   6028.15  4.34E-28
  7  2   6049.75301   83   6049.74849   0   0   0   0 .000000     -0.00452      8.16496      -0.055    0  3  1  2  1    0 -3 -1 -2  6   6028.15  4.83E-28
  8  1   6056.15795   86   6056.15234   0   0   0   0 .000000     -0.00561      8.11162      -0.069    0  3  1  2  1    0 -3 -1 -2  6   6028.16  5.27E-28
  9  2   6063.36178   87   6063.35654   0   0   0   0 .000000     -0.00524      8.05163      -0.065    0  3  1  2  1    0 -3 -1 -2  6   6028.16  5.65E-28
 10  1   6071.36687   88   6071.36106   0   0   0   0 .000000     -0.00581      7.98500      -0.073    0  3  1  2  1    0 -3 -1 -2  6   6028.17  5.97E-28
 11  2   6080.17072   88   6080.16585   0   0   0   0 .000000     -0.00487      7.91172      -0.062    0  3  1  2  1    0 -3 -1 -2  6   6028.17  6.22E-28
 12  1   6089.77601   88   6089.77085   0   0   0   0 .000000     -0.00516      7.83182      -0.066    0  3  1  2  1    0 -3 -1 -2  6   6028.18  6.42E-28
 13  2   6100.18155   88   6100.17601   0   0   0   0 .000000     -0.00554      7.74529      -0.072    0  3  1  2  1    0 -3 -1 -2  6   6028.18  6.63E-28
 14  1   6111.38621   88   6111.38126   0   0   0   0 .000000     -0.00495      7.65215      -0.065    0  3  1  2  1    0 -3 -1 -2  6   6028.19  6.78E-28
 15  2   6123.39132   88   6123.38654   0   0   0   0 .000000     -0.00478      7.55240      -0.063    0  3  1  2  1    0 -3 -1 -2  6   6028.19  6.88E-28
 16  1   6136.19644   88   6136.19178   0   0   0   0 .000000     -0.00466      7.44606      -0.063    0  3  1  2  1    0 -3 -1 -2  6   6028.20  6.92E-28
 17  2   6149.80291   88   6149.79689   0   0   0   0 .000000     -0.00602      7.33313      -0.082    0  3  1  2  1    0 -3 -1 -2  6   6028.20  6.90E-28
 18  1   6164.20611   88   6164.20180   0   0   0   0 .000000     -0.00431      7.21363      -0.060    0  3  1  2  1    0 -3 -1 -2  6   6028.21  6.83E-28
 20  1   6195.41582   88   6195.41066   0   0   0   0 .000000     -0.00516      6.95494      -0.074    0  3  1  2  1    0 -3 -1 -2  6   6028.22  6.56E-28
 21  2   6212.21881   88   6212.21443   0   0   0   0 .000000     -0.00438      6.81580      -0.064    0  3  1  2  1    0 -3 -1 -2  6   6028.22  6.37E-28
 22  1   6229.82347   88   6229.81761   0   0   0   0 .000000     -0.00586      6.67011      -0.088    0  3  1  2  1    0 -3 -1 -2  6   6028.22  6.14E-28
 23  2   6248.22539   88   6248.22011   0   0   0   0 .000000     -0.00528      6.51791      -0.081    0  3  1  2  1    0 -3 -1 -2  6   6028.23  5.89E-28
 24  1   6267.42463   88   6267.42182   0   0   0   0 .000000     -0.00281      6.35922      -0.044    0  3  1  2  1    0 -3 -1 -2  6   6028.22  5.61E-28
 25  2   6287.42608   88   6287.42262   0   0   0   0 .000000     -0.00346      6.19405      -0.056    0  3  1  2  1    0 -3 -1 -2  6   6028.23  5.32E-28
 26  1   6308.22878   88   6308.22238   0   0   0   0 .000000     -0.00640      6.02242      -0.106    0  3  1  2  1    0 -3 -1 -2  6   6028.23  5.01E-28
 27  2   6329.82706   88   6329.82099   0   0   0   0 .000000     -0.00607      5.84432      -0.104    0  3  1  2  1    0 -3 -1 -2  6   6028.23  4.70E-28
 28  1   6352.22203   88   6352.21832   0   0   0   0 .000000     -0.00371      5.65979      -0.066    0  3  1  2  1    0 -3 -1 -2  6   6028.22  4.38E-28
 29  2   6375.42098   88   6375.41423   0   0   0   0 .000000     -0.00675      5.46883      -0.123    0  3  1  2  1    0 -3 -1 -2  6   6028.22  4.07E-28
 30  1   6399.41230   88   6399.40857   0   0   0   0 .000000     -0.00373      5.27147      -0.071    0  3  1  2  1    0 -3 -1 -2  6   6028.21  3.75E-28
 31  2   6424.20597   88   6424.20122   0   0   0   0 .000000     -0.00475      5.06771      -0.094    0  3  1  2  1    0 -3 -1 -2  6   6028.21  3.45E-28
 32  1   6449.79606   88   6449.79201   0   0   0   0 .000000     -0.00405      4.85760      -0.083    0  3  1  2  1    0 -3 -1 -2  6   6028.20  3.15E-28
 33  2   6476.18353   88   6476.18080   0   0   0   0 .000000     -0.00273      4.64110      -0.059    0  3  1  2  1    0 -3 -1 -2  6   6028.18  2.86E-28
 36  1   6560.13694   88   6560.13351   0   0   0   0 .000000     -0.00343      3.95370      -0.087    0  3  1  2  1    0 -3 -1 -2  6   6028.14  2.09E-28
 37  2   6589.71735   88   6589.71264   0   0   0   0 .000000     -0.00471      3.71199      -0.127    0  3  1  2  1    0 -3 -1 -2  6   6028.12  1.87E-28
  6  2   6044.09474  111   6044.08897   0   0   0   0 .000000     -0.00577      8.15514      -0.071    0  3  1  2  2    0 -3 -1 -2  6   6028.09  4.34E-28
  7  1   6049.67718  114   6049.67373   0   0   0   0 .000000     -0.00345      8.08943      -0.043    0  3  1  2  2    0 -3 -1 -2  6   6028.08  4.83E-28
  8  2   6056.06230  117   6056.05622   0   0   0   0 .000000     -0.00608      8.01423      -0.076    0  3  1  2  2    0 -3 -1 -2  6   6028.06  5.27E-28
  9  1   6063.24194  118   6063.23640   0   0   0   0 .000000     -0.00554      7.92949      -0.070    0  3  1  2  2    0 -3 -1 -2  6   6028.04  5.64E-28
 10  2   6071.21835  119   6071.21423   0   0   0   0 .000000     -0.00412      7.83519      -0.053    0  3  1  2  2    0 -3 -1 -2  6   6028.02  5.96E-28
 11  1   6079.99406  119   6079.98966   0   0   0   0 .000000     -0.00440      7.73124      -0.057    0  3  1  2  2    0 -3 -1 -2  6   6027.99  6.22E-28
 12  2   6089.56627  119   6089.56265   0   0   0   0 .000000     -0.00362      7.61762      -0.047    0  3  1  2  2    0 -3 -1 -2  6   6027.97  6.43E-28
 13  1   6099.93652  119   6099.93314   0   0   0   0 .000000     -0.00338      7.49424      -0.045    0  3  1  2  2    0 -3 -1 -2  6   6027.94  6.65E-28
 14  2   6111.10695  119   6111.10107   0   0   0   0 .000000     -0.00588      7.36106      -0.080    0  3  1  2  2    0 -3 -1 -2  6   6027.91  6.80E-28
 15  1   6123.07131  119   6123.06637   0   0   0   0 .000000     -0.00494      7.21799      -0.068    0  3  1  2  2    0 -3 -1 -2  6   6027.87  6.90E-28
 16  2   6135.83414  119   6135.82898   0   0   0   0 .000000     -0.00516      7.06503      -0.073    0  3  1  2  2    0 -3 -1 -2  6   6027.83  6.94E-28
 17  1   6149.39396  119   6149.38882   0   0   0   0 .000000     -0.00514      6.90200      -0.075    0  3  1  2  2    0 -3 -1 -2  6   6027.79  6.93E-28
 18  2   6163.75044  119   6163.74581   0   0   0   0 .000000     -0.00463      6.72888      -0.069    0  3  1  2  2    0 -3 -1 -2  6   6027.75  6.87E-28
 19  1   6178.90515  119   6178.89987   0   0   0   0 .000000     -0.00528      6.54555      -0.081    0  3  1  2  2    0 -3 -1 -2  6   6027.71  6.75E-28
 20  2   6194.85444  119   6194.85091   0   0   0   0 .000000     -0.00353      6.35194      -0.056    0  3  1  2  2    0 -3 -1 -2  6   6027.65  6.60E-28
 21  1   6211.60286  119   6211.59885   0   0   0   0 .000000     -0.00401      6.14800      -0.065    0  3  1  2  2    0 -3 -1 -2  6   6027.60  6.41E-28
 22  2   6229.14729  119   6229.14358   0   0   0   0 .000000     -0.00371      5.93349      -0.062    0  3  1  2  2    0 -3 -1 -2  6   6027.55  6.18E-28
 23  1   6247.48795  119   6247.48501   0   0   0   0 .000000     -0.00294      5.70869      -0.051    0  3  1  2  2    0 -3 -1 -2  6   6027.49  5.93E-28
 24  2   6266.62864  119   6266.62303   0   0   0   0 .000000     -0.00561      5.47298      -0.103    0  3  1  2  2    0 -3 -1 -2  6   6027.43  5.65E-28
 25  1   6286.56273  119   6286.55753   0   0   0   0 .000000     -0.00520      5.22669      -0.100    0  3  1  2  2    0 -3 -1 -2  6   6027.36  5.36E-28
 26  2   6307.29303  119   6307.28839   0   0   0   0 .000000     -0.00464      4.96949      -0.093    0  3  1  2  2    0 -3 -1 -2  6   6027.29  5.05E-28
 27  1   6328.82004  119   6328.81551   0   0   0   0 .000000     -0.00453      4.70134      -0.096    0  3  1  2  2    0 -3 -1 -2  6   6027.22  4.74E-28
 28  2   6351.14392  119   6351.13874   0   0   0   0 .000000     -0.00518      4.42221      -0.117    0  3  1  2  2    0 -3 -1 -2  6   6027.14  4.42E-28
 29  1   6374.26156  119   6374.25798   0   0   0   0 .000000     -0.00358      4.13188      -0.087    0  3  1  2  2    0 -3 -1 -2  6   6027.06  4.10E-28
 30  2   6398.17721  119   6398.17309   0   0   0   0 .000000     -0.00412      3.83036      -0.108    0  3  1  2  2    0 -3 -1 -2  6   6026.98  3.79E-28
 31  1   6422.88823  119   6422.88393   0   0   0   0 .000000     -0.00430      3.51749      -0.122    0  3  1  2  2    0 -3 -1 -2  6   6026.89  3.48E-28
 32  2   6448.39401  119   6448.39036   0   0   0   0 .000000     -0.00365      3.19318      -0.114    0  3  1  2  2    0 -3 -1 -2  6   6026.79  3.18E-28
 34  2   6501.79352  119   6501.78943   0   0   0   0 .000000     -0.00409      2.50995      -0.163    0  3  1  2  2    0 -3 -1 -2  6   6026.59  2.62E-28
 35  1   6529.68577  119   6529.68177   0   0   0   0 .000000     -0.00400      2.15085      -0.186    0  3  1  2  2    0 -3 -1 -2  6   6026.49  2.36E-28
 37  1   6587.85662  119   6587.85133   0   0   0   0 .000000     -0.00529      1.39731      -0.379    0  3  1  2  2    0 -3 -1 -2  6   6026.26  1.89E-28
  1  2   8129.11046   50   8129.09592   0   0   0   0 .000000     -0.01454     40.37227      -0.036    0  3  1  3  1    0 -3 -1 -3  7   8129.11  8.56E-30
  2  1   8130.69726   93   8130.68393   0   0   0   0 .000000     -0.01333     40.36126      -0.033    0  3  1  3  1    0 -3 -1 -3  7   8129.10  1.49E-29
  5  2   8140.23075  177   8140.21190   0   0   0   0 .000000     -0.01885      8.50715      -0.222    0  3  1  3  1    0 -3 -1 -3  7   8129.03  3.08E-29
  6  1   8144.99292  194   8144.97580   0   0   0   0 .000000     -0.01712      8.45498      -0.203    0  3  1  3  1    0 -3 -1 -3  7   8128.99  3.53E-29
  7  2   8150.55015  207   8150.53360   0   0   0   0 .000000     -0.01655      8.39410      -0.197    0  3  1  3  1    0 -3 -1 -3  7   8128.95  3.93E-29
  8  1   8156.90342  217   8156.88528   0   0   0   0 .000000     -0.01814      8.32448      -0.218    0  3  1  3  1    0 -3 -1 -3  7   8128.90  4.29E-29
  9  2   8164.04715  224   8164.03080   0   0   0   0 .000000     -0.01635      8.24611      -0.198    0  3  1  3  1    0 -3 -1 -3  7   8128.85  4.60E-29
 10  1   8171.98740  229   8171.97011   0   0   0   0 .000000     -0.01729      8.15898      -0.212    0  3  1  3  1    0 -3 -1 -3  7   8128.79  4.86E-29
 11  2   8180.71960  232   8180.70317   0   0   0   0 .000000     -0.01643      8.06307      -0.204    0  3  1  3  1    0 -3 -1 -3  7   8128.72  5.08E-29
 12  1   8190.24605  233   8190.22992   0   0   0   0 .000000     -0.01613     -2.55143       0.632    0  3  1  3  1    0 -3 -1 -3  7   8128.65  5.32E-29
 13  2   8200.56786  234   8200.55031   0   0   0   0 .000000     -0.01755     -2.91184       0.603    0  3  1  3  1    0 -3 -1 -3  7   8128.57  5.51E-29
 14  1   8211.67838  234   8211.66426   0   0   0   0 .000000     -0.01412     -3.29999       0.428    0  3  1  3  1    0 -3 -1 -3  7   8128.48  5.66E-29
 15  2   8223.58772  234   8223.57172   0   0   0   0 .000000     -0.01600     -3.71588       0.431    0  3  1  3  1    0 -3 -1 -3  7   8128.39  5.75E-29
 16  1   8236.28889  234   8236.27261   0   0   0   0 .000000     -0.01628     -4.15952       0.391    0  3  1  3  1    0 -3 -1 -3  7   8128.29  5.80E-29
 17  2   8249.78235  234   8249.76686   0   0   0   0 .000000     -0.01549     -4.63090       0.335    0  3  1  3  1    0 -3 -1 -3  7   8128.18  5.80E-29
 18  1   8264.07000  234   8264.05437   0   0   0   0 .000000     -0.01563     -5.13005       0.305    0  3  1  3  1    0 -3 -1 -3  7   8128.07  5.76E-29
 19  2   8279.15156  234   8279.13507   0   0   0   0 .000000     -0.01649     -5.65695       0.291    0  3  1  3  1    0 -3 -1 -3  7   8127.95  5.68E-29
 20  1   8295.02600  234   8295.00887   0   0   0   0 .000000     -0.01713     -6.21161       0.276    0  3  1  3  1    0 -3 -1 -3  7   8127.83  5.56E-29
 21  2   8311.69151  234   8311.67566   0   0   0   0 .000000     -0.01585      6.61501      -0.240    0  3  1  3  1    0 -3 -1 -3  7   8127.69  5.42E-29
 22  1   8329.15094  234   8329.13534   0   0   0   0 .000000     -0.01560      6.42048      -0.243    0  3  1  3  1    0 -3 -1 -3  7   8127.55  5.24E-29
 24  1   8366.44786  234   8366.43295   0   0   0   0 .000000     -0.01491      6.00337      -0.248    0  3  1  3  1    0 -3 -1 -3  7   8127.25  4.82E-29
 25  2   8386.28626  234   8386.27067   0   0   0   0 .000000     -0.01559      5.78071      -0.270    0  3  1  3  1    0 -3 -1 -3  7   8127.09  4.58E-29
 26  1   8406.91682  234   8406.90081   0   0   0   0 .000000     -0.01601      5.54853      -0.288    0  3  1  3  1    0 -3 -1 -3  7   8126.92  4.34E-29
 27  2   8428.33961  234   8428.32327   0   0   0   0 .000000     -0.01634      5.30653      -0.308    0  3  1  3  1    0 -3 -1 -3  7   8126.74  4.08E-29
 28  1   8450.55233  234   8450.53791   0   0   0   0 .000000     -0.01442      5.05465      -0.285    0  3  1  3  1    0 -3 -1 -3  7   8126.55  3.82E-29
 29  2   8473.55853  234   8473.54460   0   0   0   0 .000000     -0.01393      4.79256      -0.291    0  3  1  3  1    0 -3 -1 -3  7   8126.36  3.56E-29
 30  1   8497.35727  234   8497.34319   0   0   0   0 .000000     -0.01408      4.51999      -0.312    0  3  1  3  1    0 -3 -1 -3  7   8126.16  3.30E-29
 31  2   8521.94608  234   8521.93354   0   0   0   0 .000000     -0.01254      4.23651      -0.296    0  3  1  3  1    0 -3 -1 -3  7   8125.95  3.04E-29
 33  2   8573.49808  234   8573.48894   0   0   0   0 .000000     -0.00914      3.63453      -0.251    0  3  1  3  1    0 -3 -1 -3  7   8125.50  2.55E-29
 35  2   8628.22146  234   8628.20951   0   0   0   0 .000000     -0.01195      2.97923      -0.401    0  3  1  3  1    0 -3 -1 -3  7   8125.02  2.09E-29
  2  2   8130.69543  154   8130.67603   0   0   0   0 .000000     -0.01940     40.36752      -0.048    0  3  1  3  2    0 -3 -1 -3  7   8129.10  1.49E-29
  3  1   8133.06680  187   8133.05015   0   0   0   0 .000000     -0.01665    -17.54521       0.095    0  3  1  3  2    0 -3 -1 -3  7   8129.07  2.07E-29
  6  2   8144.93722  255   8144.92053   0   0   0   0 .000000     -0.01669      8.39975      -0.199    0  3  1  3  2    0 -3 -1 -3  7   8128.94  3.52E-29
  8  2   8156.80898  278   8156.79057   0   0   0   0 .000000     -0.01841      8.22978      -0.224    0  3  1  3  2    0 -3 -1 -3  7   8128.81  4.28E-29
  9  1   8163.92779  285   8163.91243   0   0   0   0 .000000     -0.01536      8.12774      -0.189    0  3  1  3  2    0 -3 -1 -3  7   8128.73  4.59E-29
 10  2   8171.84177  290   8171.82546   0   0   0   0 .000000     -0.01631      8.01431      -0.204    0  3  1  3  2    0 -3 -1 -3  7   8128.64  4.84E-29
 11  1   8180.54652  293   8180.52961   0   0   0   0 .000000     -0.01691      7.88948      -0.214    0  3  1  3  2    0 -3 -1 -3  7   8128.55  5.08E-29
 12  2   8190.03947  294   8190.02484   0   0   0   0 .000000     -0.01463     -2.75656       0.531    0  3  1  3  2    0 -3 -1 -3  7   8128.44  5.32E-29
 13  1   8200.32886  295   8200.31108   0   0   0   0 .000000     -0.01778     -3.15111       0.564    0  3  1  3  2    0 -3 -1 -3  7   8128.33  5.51E-29
 14  2   8211.40522  295   8211.38828   0   0   0   0 .000000     -0.01694     -3.57603       0.474    0  3  1  3  2    0 -3 -1 -3  7   8128.21  5.66E-29
 15  1   8223.27386  295   8223.25638   0   0   0   0 .000000     -0.01748     -4.03128       0.434    0  3  1  3  2    0 -3 -1 -3  7   8128.07  5.75E-29
 16  2   8235.92760  295   8235.91529   0   0   0   0 .000000     -0.01231     -4.51691       0.272    0  3  1  3  2    0 -3 -1 -3  7   8127.93  5.80E-29
 17  1   8249.38088  295   8249.36497   0   0   0   0 .000000     -0.01591     -5.03287       0.316    0  3  1  3  2    0 -3 -1 -3  7   8127.78  5.80E-29
 18  2   8263.62170  295   8263.60531   0   0   0   0 .000000     -0.01639     -5.57919       0.294    0  3  1  3  2    0 -3 -1 -3  7   8127.62  5.75E-29
 19  1   8278.64897  295   8278.63623   0   0   0   0 .000000     -0.01274     -6.15588       0.207    0  3  1  3  2    0 -3 -1 -3  7   8127.45  5.67E-29
 20  2   8294.47322  295   8294.45766   0   0   0   0 .000000     -0.01556      6.24860      -0.249    0  3  1  3  2    0 -3 -1 -3  7   8127.27  5.56E-29
 21  1   8311.08187  295   8311.06951   0   0   0   0 .000000     -0.01236      6.00826      -0.206    0  3  1  3  2    0 -3 -1 -3  7   8127.08  5.41E-29
 22  2   8328.49077  295   8328.47166   0   0   0   0 .000000     -0.01911      5.75612      -0.332    0  3  1  3  2    0 -3 -1 -3  7   8126.89  5.23E-29
 23  1   8346.67821  295   8346.66402   0   0   0   0 .000000     -0.01419      5.49215      -0.258    0  3  1  3  2    0 -3 -1 -3  7   8126.68  5.03E-29
 24  2   8365.65959  295   8365.64648   0   0   0   0 .000000     -0.01311      5.21626      -0.251    0  3  1  3  2    0 -3 -1 -3  7   8126.46  4.81E-29
 25  1   8385.43070  295   8385.41894   0   0   0   0 .000000     -0.01176      4.92832      -0.239    0  3  1  3  2    0 -3 -1 -3  7   8126.23  4.57E-29
 26  2   8405.99526  295   8405.98127   0   0   0   0 .000000     -0.01399      4.62805      -0.302    0  3  1  3  2    0 -3 -1 -3  7   8126.00  4.32E-29
 27  1   8427.34812  295   8427.33339   0   0   0   0 .000000     -0.01473      4.31561      -0.341    0  3  1  3  2    0 -3 -1 -3  7   8125.75  4.07E-29
 28  2   8449.49048  295   8449.47513   0   0   0   0 .000000     -0.01535      3.99084      -0.385    0  3  1  3  2    0 -3 -1 -3  7   8125.49  3.80E-29
 29  1   8472.42079  295   8472.40640   0   0   0   0 .000000     -0.01439      3.65319      -0.394    0  3  1  3  2    0 -3 -1 -3  7   8125.22  3.54E-29
 30  2   8496.14240  295   8496.12705   0   0   0   0 .000000     -0.01535      3.30269      -0.465    0  3  1  3  2    0 -3 -1 -3  7   8124.94  3.28E-29
 31  1   8520.64909  295   8520.63692   0   0   0   0 .000000     -0.01217      2.93866      -0.414    0  3  1  3  2    0 -3 -1 -3  7   8124.65  3.02E-29
 33  1   8572.03901  295   8572.02386   0   0   0   0 .000000     -0.01515      2.16826      -0.699    0  3  1  3  2    0 -3 -1 -3  7   8124.04  2.53E-29
 34  2   8598.91231  295   8598.90062   0   0   0   0 .000000     -0.01169      1.75990      -0.664    0  3  1  3  2    0 -3 -1 -3  7   8123.71  2.30E-29
 35  1   8626.57754  295   8626.56603   0   0   0   0 .000000     -0.01151      1.33416      -0.863    0  3  1  3  2    0 -3 -1 -3  7   8123.38  2.08E-29
 36  2   8655.03334  295   8655.01994   0   0   0   0 .000000     -0.01340      0.88882      -1.508    0  3  1  3  2    0 -3 -1 -3  7   8123.03  1.87E-29
 37  1   8684.27454  295   8684.26219   0   0   0   0 .000000     -0.01235      0.41993      -2.942    0  3  1  3  2    0 -3 -1 -3  7   8122.67  1.68E-29
 38  2   8714.30408  294   8714.29259   0   0   0   0 .000000     -0.01149     -0.07818      14.700    0  3  1  3  2    0 -3 -1 -3  7   8122.30  1.49E-29
 39  1   8745.12456  294   8745.11103   0   0   0   0 .000000     -0.01353     -0.61430       2.203    0  3  1  3  2    0 -3 -1 -3  7   8121.92  1.33E-29
 40  2   8776.72814  294   8776.71729   0   0   0   0 .000000     -0.01085      0.43869      -2.474    0  3  1  3  2    0 -3 -1 -3  7   8121.53  1.17E-29
 41  1   8809.12270  293   8809.11118   0   0   0   0 .000000     -0.01152     -0.27355       4.212    0  3  1  3  2    0 -3 -1 -3  7   8121.12  1.03E-29
 42  2   8842.30451  293   8842.29255   0   0   0   0 .000000     -0.01196     -0.94533       1.265    0  3  1  3  2    0 -3 -1 -3  7   8120.70  9.04E-30
 43  1   8876.27295  293   8876.26120   0   0   0   0 .000000     -0.01175     -1.57830       0.744    0  3  1  3  2    0 -3 -1 -3  7   8120.27  7.89E-30
 44  2   8911.02795  293   8911.01694   0   0   0   0 .000000     -0.01101     -2.18273       0.504    0  3  1  3  2    0 -3 -1 -3  7   8119.83  6.85E-30
 45  1   8946.57095  293   8946.55958   0   0   0   0 .000000     -0.01137     -2.77001       0.410    0  3  1  3  2    0 -3 -1 -3  7   8119.37  5.92E-30
 46  2   8982.90210  293   8982.88891   0   0   0   0 .000000     -0.01319     -3.34981       0.394    0  3  1  3  2    0 -3 -1 -3  7   8118.90  5.10E-30
 50  2   9136.07627  293   9136.06909   0   0   0   0 .000000     -0.00718     -5.69310       0.126    0  3  1  3  2    0 -3 -1 -3  7   8116.88  2.68E-30
  3  2   1761.45466    4   1761.46112   0   0   0   0 .000000      0.00646     19.92250       0.032    0  3  3  0  1    0 -3 -3  0  6   1761.45  1.84E-25
  4  1   1764.70610    4   1764.71294   0   0   0   0 .000000      0.00684     19.91998       0.034    0  3  3  0  1    0 -3 -3  0  6   1761.51  1.92E-25
  5  2   1768.77151    4   1768.77768   0   0   0   0 .000000      0.00617     19.91683       0.031    0  3  3  0  1    0 -3 -3  0  6   1761.57  2.03E-25
  6  1   1773.64903    4   1773.65533   0   0   0   0 .000000      0.00630     19.91307       0.032    0  3  3  0  1    0 -3 -3  0  6   1761.65  2.14E-25
  7  2   1779.33939    4   1779.34587   0   0   0   0 .000000      0.00648     19.90869       0.033    0  3  3  0  1    0 -3 -3  0  6   1761.74  2.26E-25
  8  1   1785.84308    4   1785.84926   0   0   0   0 .000000      0.00618     19.90371       0.031    0  3  3  0  1    0 -3 -3  0  6   1761.84  2.46E-25
  9  2   1793.15910    4   1793.16549   0   0   0   0 .000000      0.00639     19.89814       0.032    0  3  3  0  1    0 -3 -3  0  6   1761.96  2.71E-25
 10  1   1801.28912    4   1801.29452   0   0   0   0 .000000      0.00540     19.89199       0.027    0  3  3  0  1    0 -3 -3  0  6   1762.09  2.92E-25
 11  2   1810.23046    4   1810.23630   0   0   0   0 .000000      0.00584     19.88526       0.029    0  3  3  0  1    0 -3 -3  0  6   1762.23  3.09E-25
 12  1   1819.98429    4   1819.99080   0   0   0   0 .000000      0.00651     19.87797       0.033    0  3  3  0  1    0 -3 -3  0  6   1762.38  3.23E-25
 13  2   1830.55265    4   1830.55798   0   0   0   0 .000000      0.00533     19.87013       0.027    0  3  3  0  1    0 -3 -3  0  6   1762.55  3.33E-25
 14  1   1841.93276    4   1841.93779   0   0   0   0 .000000      0.00503     19.86176       0.025    0  3  3  0  1    0 -3 -3  0  6   1762.73  3.41E-25
 15  2   1854.12444    4   1854.13017   0   0   0   0 .000000      0.00573     19.85288       0.029    0  3  3  0  1    0 -3 -3  0  6   1762.92  3.45E-25
 16  1   1867.12961    4   1867.13508   0   0   0   0 .000000      0.00547     19.84349       0.028    0  3  3  0  1    0 -3 -3  0  6   1763.13  3.46E-25
 17  2   1880.94689    4   1880.95244   0   0   0   0 .000000      0.00555     19.83361       0.028    0  3  3  0  1    0 -3 -3  0  6   1763.35  3.44E-25
 18  1   1895.57677    4   1895.58220   0   0   0   0 .000000      0.00543     19.82327       0.027    0  3  3  0  1    0 -3 -3  0  6   1763.58  3.40E-25
 19  2   1911.01861    4   1911.02430   0   0   0   0 .000000      0.00569     19.81249       0.029    0  3  3  0  1    0 -3 -3  0  6   1763.82  3.33E-25
 20  1   1927.27318    4   1927.27866   0   0   0   0 .000000      0.00548     19.80128       0.028    0  3  3  0  1    0 -3 -3  0  6   1764.07  3.25E-25
 21  2   1944.33952    4   1944.34520   0   0   0   0 .000000      0.00568     19.78968       0.029    0  3  3  0  1    0 -3 -3  0  6   1764.34  3.14E-25
 22  1   1962.21810    4   1962.22386   0   0   0   0 .000000      0.00576     19.77769       0.029    0  3  3  0  1    0 -3 -3  0  6   1764.62  3.02E-25
 23  2   1980.90869    4   1980.91455   0   0   0   0 .000000      0.00586     19.76535       0.030    0  3  3  0  1    0 -3 -3  0  6   1764.91  2.89E-25
 24  1   2000.41138    4   2000.41718   0   0   0   0 .000000      0.00580     19.75268       0.029    0  3  3  0  1    0 -3 -3  0  6   1765.21  2.75E-25
 25  2   2020.72582    4   2020.73166   0   0   0   0 .000000      0.00584     19.73971       0.030    0  3  3  0  1    0 -3 -3  0  6   1765.53  2.59E-25
 26  1   2041.85246    4   2041.85792   0   0   0   0 .000000      0.00546     19.72647       0.028    0  3  3  0  1    0 -3 -3  0  6   1765.85  2.44E-25
 27  2   2063.79002    4   2063.79584   0   0   0   0 .000000      0.00582     19.71299       0.030    0  3  3  0  1    0 -3 -3  0  6   1766.19  2.28E-25
 28  1   2086.54032    4   2086.54532   0   0   0   0 .000000      0.00500     19.69929       0.025    0  3  3  0  1    0 -3 -3  0  6   1766.54  2.12E-25
 29  2   2110.10083    4   2110.10628   0   0   0   0 .000000      0.00545     19.68541       0.028    0  3  3  0  1    0 -3 -3  0  6   1766.90  1.96E-25
 30  1   2134.47355    4   2134.47859   0   0   0   0 .000000      0.00504     19.67137       0.026    0  3  3  0  1    0 -3 -3  0  6   1767.27  1.80E-25
 31  2   2159.65690    4   2159.66215   0   0   0   0 .000000      0.00525     19.65722       0.027    0  3  3  0  1    0 -3 -3  0  6   1767.66  1.65E-25
 32  1   2185.65140    4   2185.65684   0   0   0   0 .000000      0.00544     19.64299       0.028    0  3  3  0  1    0 -3 -3  0  6   1768.05  1.51E-25
 33  2   2212.45685    4   2212.46255   0   0   0   0 .000000      0.00570     19.62872       0.029    0  3  3  0  1    0 -3 -3  0  6   1768.46  1.37E-25
 34  1   2240.07329    4   2240.07914   0   0   0   0 .000000      0.00585     19.61443       0.030    0  3  3  0  1    0 -3 -3  0  6   1768.87  1.23E-25
 35  2   2268.50124    4   2268.50651   0   0   0   0 .000000      0.00527     19.60018       0.027    0  3  3  0  1    0 -3 -3  0  6   1769.30  1.11E-25
 36  1   2297.73884    4   2297.74451   0   0   0   0 .000000      0.00567     19.58599       0.029    0  3  3  0  1    0 -3 -3  0  6   1769.74  9.89E-26
 37  2   2327.78717    4   2327.79302   0   0   0   0 .000000      0.00585     19.57191       0.030    0  3  3  0  1    0 -3 -3  0  6   1770.19  8.80E-26
 39  2   2390.31398    4   2390.32100   0   0   0   0 .000000      0.00702     19.54425       0.036    0  3  3  0  1    0 -3 -3  0  6   1771.11  6.87E-26
 40  1   2422.79464    4   2422.80019   0   0   0   0 .000000      0.00555     19.53075       0.028    0  3  3  0  1    0 -3 -3  0  6   1771.59  6.03E-26
 41  2   2456.08484    4   2456.08931   0   0   0   0 .000000      0.00447     19.51754       0.023    0  3  3  0  1    0 -3 -3  0  6   1772.08  5.27E-26
 42  1   2490.18307    4   2490.18821   0   0   0   0 .000000      0.00514     19.50464       0.026    0  3  3  0  1    0 -3 -3  0  6   1772.58  4.58E-26
 43  2   2525.09167    4   2525.09674   0   0   0   0 .000000      0.00507     19.49213       0.026    0  3  3  0  1    0 -3 -3  0  6   1773.09  3.97E-26
 44  1   2560.80828    4   2560.81474   0   0   0   0 .000000      0.00646     19.48003       0.033    0  3  3  0  1    0 -3 -3  0  6   1773.61  3.42E-26
 45  2   2597.33637    4   2597.34204   0   0   0   0 .000000      0.00567     19.46841       0.029    0  3  3  0  1    0 -3 -3  0  6   1774.14  2.94E-26
 46  1   2634.67500    4   2634.67848   0   0   0   0 .000000      0.00348     19.45730       0.018    0  3  3  0  1    0 -3 -3  0  6   1774.68  2.51E-26
 48  1   2711.77315    4   2711.77807   0   0   0   0 .000000      0.00492     19.43685       0.025    0  3  3  0  1    0 -3 -3  0  6   1775.77  1.81E-26
 49  2   2751.53439    4   2751.54087   0   0   0   0 .000000      0.00648     19.42761       0.033    0  3  3  0  1    0 -3 -3  0  6   1776.33  1.52E-26
 50  1   2792.10619    4   2792.11211   0   0   0   0 .000000      0.00592     19.41909       0.030    0  3  3  0  1    0 -3 -3  0  6   1776.91  1.28E-26
 51  2   2833.48563    4   2833.49158   0   0   0   0 .000000      0.00595     19.41136       0.031    0  3  3  0  1    0 -3 -3  0  6   1777.49  1.07E-26
 54  1   2962.47248    4   2962.47752   0   0   0   0 .000000      0.00504     19.39340       0.026    0  3  3  0  1    0 -3 -3  0  6   1779.27  6.10E-27
 56  1   3052.49849    4   3052.50575   0   0   0   0 .000000      0.00726     19.38635       0.037    0  3  3  0  1    0 -3 -3  0  6   1780.50  4.11E-27
 58  1   3145.76279    4   3145.76212   0   0   0   0 .000000     -0.00067     19.38378      -0.003    0  3  3  0  1    0 -3 -3  0  6   1781.76  2.72E-27
  3  1   1761.45483    7   1761.46111   0   0   0   0 .000000      0.00628     19.93914       0.031    0  3  3  0  2    0 -3 -3  0  6   1761.45  1.84E-25
  4  2   1764.70661    7   1764.71292   0   0   0   0 .000000      0.00631     19.94771       0.032    0  3  3  0  2    0 -3 -3  0  6   1761.51  1.92E-25
  5  1   1768.77129    7   1768.77767   0   0   0   0 .000000      0.00638     19.95843       0.032    0  3  3  0  2    0 -3 -3  0  6   1761.57  2.03E-25
  6  2   1773.64933    7   1773.65532   0   0   0   0 .000000      0.00599     19.97131       0.030    0  3  3  0  2    0 -3 -3  0  6   1761.65  2.14E-25
  7  1   1779.33986    7   1779.34585   0   0   0   0 .000000      0.00599     19.98635       0.030    0  3  3  0  2    0 -3 -3  0  6   1761.74  2.26E-25
  8  2   1785.84353    7   1785.84925   0   0   0   0 .000000      0.00572     20.00356       0.029    0  3  3  0  2    0 -3 -3  0  6   1761.84  2.46E-25
  9  1   1793.15898    7   1793.16548   0   0   0   0 .000000      0.00650     20.02293       0.032    0  3  3  0  2    0 -3 -3  0  6   1761.96  2.71E-25
 10  2   1801.28871    7   1801.29450   0   0   0   0 .000000      0.00579     20.04450       0.029    0  3  3  0  2    0 -3 -3  0  6   1762.09  2.92E-25
 11  1   1810.23057    7   1810.23628   0   0   0   0 .000000      0.00571     20.06826       0.028    0  3  3  0  2    0 -3 -3  0  6   1762.23  3.09E-25
 12  2   1819.98446    7   1819.99078   0   0   0   0 .000000      0.00632     20.09422       0.031    0  3  3  0  2    0 -3 -3  0  6   1762.38  3.23E-25
 13  1   1830.55225    7   1830.55796   0   0   0   0 .000000      0.00571     20.12238       0.028    0  3  3  0  2    0 -3 -3  0  6   1762.55  3.33E-25
 14  2   1841.93209    7   1841.93776   0   0   0   0 .000000      0.00567     20.15279       0.028    0  3  3  0  2    0 -3 -3  0  6   1762.73  3.41E-25
 15  1   1854.12449    7   1854.13014   0   0   0   0 .000000      0.00565     20.18543       0.028    0  3  3  0  2    0 -3 -3  0  6   1762.92  3.45E-25
 16  2   1867.12929    7   1867.13504   0   0   0   0 .000000      0.00575     20.22032       0.028    0  3  3  0  2    0 -3 -3  0  6   1763.13  3.46E-25
 17  1   1880.94663    7   1880.95239   0   0   0   0 .000000      0.00576     20.25747       0.028    0  3  3  0  2    0 -3 -3  0  6   1763.35  3.44E-25
 18  2   1895.57609    7   1895.58214   0   0   0   0 .000000      0.00605     20.29691       0.030    0  3  3  0  2    0 -3 -3  0  6   1763.58  3.40E-25
 19  1   1911.01851    7   1911.02422   0   0   0   0 .000000      0.00571     20.33864       0.028    0  3  3  0  2    0 -3 -3  0  6   1763.82  3.33E-25
 20  2   1927.27307    7   1927.27855   0   0   0   0 .000000      0.00548     20.38269       0.027    0  3  3  0  2    0 -3 -3  0  6   1764.07  3.25E-25
 21  1   1944.33972    7   1944.34507   0   0   0   0 .000000      0.00535     20.42907       0.026    0  3  3  0  2    0 -3 -3  0  6   1764.34  3.14E-25
 22  2   1962.21784    7   1962.22369   0   0   0   0 .000000      0.00585     20.47780       0.029    0  3  3  0  2    0 -3 -3  0  6   1764.62  3.02E-25
 23  1   1980.90874    7   1980.91433   0   0   0   0 .000000      0.00559     20.52889       0.027    0  3  3  0  2    0 -3 -3  0  6   1764.91  2.89E-25
 24  2   2000.41141    7   2000.41691   0   0   0   0 .000000      0.00550     20.58237       0.027    0  3  3  0  2    0 -3 -3  0  6   1765.21  2.74E-25
 25  1   2020.72547    7   2020.73133   0   0   0   0 .000000      0.00586     20.63825       0.028    0  3  3  0  2    0 -3 -3  0  6   1765.53  2.59E-25
 26  2   2041.85213    7   2041.85750   0   0   0   0 .000000      0.00537     20.69656       0.026    0  3  3  0  2    0 -3 -3  0  6   1765.85  2.44E-25
 27  1   2063.79021    7   2063.79532   0   0   0   0 .000000      0.00511     20.75732       0.025    0  3  3  0  2    0 -3 -3  0  6   1766.19  2.28E-25
 28  2   2086.53922    7   2086.54469   0   0   0   0 .000000      0.00547     20.82055       0.026    0  3  3  0  2    0 -3 -3  0  6   1766.54  2.12E-25
 29  1   2110.10079    7   2110.10550   0   0   0   0 .000000      0.00471     20.88626       0.023    0  3  3  0  2    0 -3 -3  0  6   1766.90  1.96E-25
 30  2   2134.47219    7   2134.47765   0   0   0   0 .000000      0.00546     20.95448       0.026    0  3  3  0  2    0 -3 -3  0  6   1767.27  1.80E-25
 31  1   2159.65647    7   2159.66101   0   0   0   0 .000000      0.00454     21.02524       0.022    0  3  3  0  2    0 -3 -3  0  6   1767.66  1.65E-25
 32  2   2185.64976    7   2185.65548   0   0   0   0 .000000      0.00572     21.09855       0.027    0  3  3  0  2    0 -3 -3  0  6   1768.05  1.50E-25
 33  1   2212.45698    7   2212.46092   0   0   0   0 .000000      0.00394     21.17444       0.019    0  3  3  0  2    0 -3 -3  0  6   1768.46  1.36E-25
 34  2   2240.07335    7   2240.07722   0   0   0   0 .000000      0.00387     21.25294       0.018    0  3  3  0  2    0 -3 -3  0  6   1768.87  1.23E-25
 35  1   2268.50198    7   2268.50423   0   0   0   0 .000000      0.00225     21.33406       0.011    0  3  3  0  2    0 -3 -3  0  6   1769.30  1.10E-25
 36  2   2297.73729    7   2297.74184   0   0   0   0 .000000      0.00455     21.41782       0.021    0  3  3  0  2    0 -3 -3  0  6   1769.74  9.86E-26
 37  1   2327.78487    7   2327.78989   0   0   0   0 .000000      0.00502     21.50426       0.023    0  3  3  0  2    0 -3 -3  0  6   1770.18  8.77E-26
 38  2   2358.63940    7   2358.64825   0   0   0   0 .000000      0.00885     21.59340       0.041    0  3  3  0  2    0 -3 -3  0  6   1770.64  7.76E-26
 39  1   2390.30834    7   2390.31677   0   0   0   0 .000000      0.00843     21.68525       0.039    0  3  3  0  2    0 -3 -3  0  6   1771.11  6.84E-26
 40  2   2422.79032    7   2422.79529   0   0   0   0 .000000      0.00497     21.77985       0.023    0  3  3  0  2    0 -3 -3  0  6   1771.59  6.00E-26
 41  1   2456.07743    7   2456.08367   0   0   0   0 .000000      0.00624     21.87723       0.029    0  3  3  0  2    0 -3 -3  0  6   1772.08  5.24E-26
 42  2   2490.17555    7   2490.18174   0   0   0   0 .000000      0.00619     21.97739       0.028    0  3  3  0  2    0 -3 -3  0  6   1772.58  4.56E-26
 43  1   2525.08389    7   2525.08934   0   0   0   0 .000000      0.00545     22.08037       0.025    0  3  3  0  2    0 -3 -3  0  6   1773.08  3.94E-26
 44  2   2560.80071    7   2560.80630   0   0   0   0 .000000      0.00559     22.18619       0.025    0  3  3  0  2    0 -3 -3  0  6   1773.60  3.40E-26
 45  1   2597.32785    7   2597.33245   0   0   0   0 .000000      0.00460     22.29488       0.021    0  3  3  0  2    0 -3 -3  0  6   1774.13  2.91E-26
 46  2   2634.66356    7   2634.66761   0   0   0   0 .000000      0.00405     22.40646       0.018    0  3  3  0  2    0 -3 -3  0  6   1774.66  2.49E-26
 47  1   2672.80885    7   2672.81161   0   0   0   0 .000000      0.00276     22.52095       0.012    0  3  3  0  2    0 -3 -3  0  6   1775.21  2.12E-26
 48  2   2711.75559    7   2711.76425   0   0   0   0 .000000      0.00866     22.63837       0.038    0  3  3  0  2    0 -3 -3  0  6   1775.76  1.79E-26
 49  1   2751.52083    7   2751.52535   0   0   0   0 .000000      0.00452     22.75876       0.020    0  3  3  0  2    0 -3 -3  0  6   1776.32  1.51E-26
 50  2   2792.08860    7   2792.09471   0   0   0   0 .000000      0.00611     22.88213       0.027    0  3  3  0  2    0 -3 -3  0  6   1776.89  1.27E-26
 51  1   2833.46973    7   2833.47214   0   0   0   0 .000000      0.00241     23.00850       0.010    0  3  3  0  2    0 -3 -3  0  6   1777.47  1.06E-26
 52  2   2875.65390    7   2875.65742   0   0   0   0 .000000      0.00352     23.13789       0.015    0  3  3  0  2    0 -3 -3  0  6   1778.05  8.80E-27
 53  1   2918.65154    7   2918.65037   0   0   0   0 .000000     -0.00117     23.27035      -0.005    0  3  3  0  2    0 -3 -3  0  6   1778.65  7.29E-27
 55  1   3007.06285    7   3007.05838   0   0   0   0 .000000     -0.00447     23.54449      -0.019    0  3  3  0  2    0 -3 -3  0  6   1779.86  4.94E-27
  3  2   3920.67879   19   3920.68126   0   0   0   0 .000000      0.00247     19.05774       0.013    0  3  3  1  1    0 -3 -3 -1  7   3920.68  3.55E-25
  4  1   3923.90462   22   3923.90707   0   0   0   0 .000000      0.00245     19.05534       0.013    0  3  3  1  1    0 -3 -3 -1  7   3920.70  2.70E-25
  5  2   3927.93748   23   3927.93930   0   0   0   0 .000000      0.00182     19.05234       0.010    0  3  3  1  1    0 -3 -3 -1  7   3920.74  2.87E-25
  6  1   3932.77574   24   3932.77794   0   0   0   0 .000000      0.00220     19.04875       0.012    0  3  3  1  1    0 -3 -3 -1  7   3920.78  3.54E-25
  7  2   3938.42129   24   3938.42296   0   0   0   0 .000000      0.00167     19.04459       0.009    0  3  3  1  1    0 -3 -3 -1  7   3920.82  4.12E-25
  8  1   3944.87264   24   3944.87434   0   0   0   0 .000000      0.00170     19.03985       0.009    0  3  3  1  1    0 -3 -3 -1  7   3920.87  4.63E-25
  9  2   3952.13021   24   3952.13205   0   0   0   0 .000000      0.00184     19.03455       0.010    0  3  3  1  1    0 -3 -3 -1  7   3920.93  5.06E-25
 10  1   3960.19438   24   3960.19606   0   0   0   0 .000000      0.00168     19.02870       0.009    0  3  3  1  1    0 -3 -3 -1  7   3920.99  5.42E-25
 11  2   3969.06490   24   3969.06632   0   0   0   0 .000000      0.00142     19.02230       0.007    0  3  3  1  1    0 -3 -3 -1  7   3921.06  5.71E-25
 12  1   3978.74186   24   3978.74281   0   0   0   0 .000000      0.00095     19.01537       0.005    0  3  3  1  1    0 -3 -3 -1  7   3921.14  6.02E-25
 13  2   3989.22339   24   3989.22547   0   0   0   0 .000000      0.00208     19.00793       0.011    0  3  3  1  1    0 -3 -3 -1  7   3921.22  6.28E-25
 14  1   4000.51284   24   4000.51425   0   0   0   0 .000000      0.00141     18.99998       0.007    0  3  3  1  1    0 -3 -3 -1  7   3921.31  6.48E-25
 15  2   4012.60774   24   4012.60911   0   0   0   0 .000000      0.00137     18.99155       0.007    0  3  3  1  1    0 -3 -3 -1  7   3921.41  6.61E-25
 16  1   4025.50814   24   4025.51000   0   0   0   0 .000000      0.00186     18.98265       0.010    0  3  3  1  1    0 -3 -3 -1  7   3921.51  6.68E-25
 17  2   4039.21582   24   4039.21684   0   0   0   0 .000000      0.00102     18.97330       0.005    0  3  3  1  1    0 -3 -3 -1  7   3921.62  6.69E-25
 18  1   4053.72880   24   4053.72959   0   0   0   0 .000000      0.00079     18.96351       0.004    0  3  3  1  1    0 -3 -3 -1  7   3921.73  6.65E-25
 19  2   4069.04712   24   4069.04816   0   0   0   0 .000000      0.00104     18.95332       0.006    0  3  3  1  1    0 -3 -3 -1  7   3921.85  6.55E-25
 20  1   4085.17086   24   4085.17250   0   0   0   0 .000000      0.00164     18.94273       0.009    0  3  3  1  1    0 -3 -3 -1  7   3921.97  6.42E-25
 21  2   4102.10095   24   4102.10254   0   0   0   0 .000000      0.00159     18.93178       0.008    0  3  3  1  1    0 -3 -3 -1  7   3922.10  6.24E-25
 22  1   4119.83651   24   4119.83818   0   0   0   0 .000000      0.00167     18.92047       0.009    0  3  3  1  1    0 -3 -3 -1  7   3922.24  6.03E-25
 23  2   4138.37754   24   4138.37936   0   0   0   0 .000000      0.00182     18.90886       0.010    0  3  3  1  1    0 -3 -3 -1  7   3922.38  5.79E-25
 24  1   4157.72407   24   4157.72598   0   0   0   0 .000000      0.00191     18.89695       0.010    0  3  3  1  1    0 -3 -3 -1  7   3922.52  5.52E-25
 25  2   4177.87639   24   4177.87797   0   0   0   0 .000000      0.00158     18.88477       0.008    0  3  3  1  1    0 -3 -3 -1  7   3922.68  5.24E-25
 26  1   4198.83337   24   4198.83522   0   0   0   0 .000000      0.00185     18.87236       0.010    0  3  3  1  1    0 -3 -3 -1  7   3922.83  4.94E-25
 27  2   4220.59617   24   4220.59764   0   0   0   0 .000000      0.00147     18.85974       0.008    0  3  3  1  1    0 -3 -3 -1  7   3923.00  4.64E-25
 28  1   4243.16340   24   4243.16514   0   0   0   0 .000000      0.00174     18.84694       0.009    0  3  3  1  1    0 -3 -3 -1  7   3923.16  4.32E-25
 29  2   4266.53620   24   4266.53761   0   0   0   0 .000000      0.00141     18.83400       0.008    0  3  3  1  1    0 -3 -3 -1  7   3923.34  4.01E-25
 30  1   4290.71353   24   4290.71495   0   0   0   0 .000000      0.00142     18.82094       0.008    0  3  3  1  1    0 -3 -3 -1  7   3923.51  3.71E-25
 31  2   4315.69531   24   4315.69703   0   0   0   0 .000000      0.00172     18.80780       0.009    0  3  3  1  1    0 -3 -3 -1  7   3923.70  3.40E-25
 32  1   4341.48197   24   4341.48376   0   0   0   0 .000000      0.00179     18.79463       0.010    0  3  3  1  1    0 -3 -3 -1  7   3923.88  3.11E-25
 33  2   4368.07267   24   4368.07501   0   0   0   0 .000000      0.00234     18.78144       0.012    0  3  3  1  1    0 -3 -3 -1  7   3924.07  2.83E-25
 34  1   4395.46825   24   4395.47066   0   0   0   0 .000000      0.00241     18.76829       0.013    0  3  3  1  1    0 -3 -3 -1  7   3924.27  2.56E-25
 35  2   4423.66832   24   4423.67059   0   0   0   0 .000000      0.00227     18.75521       0.012    0  3  3  1  1    0 -3 -3 -1  7   3924.47  2.30E-25
 36  1   4452.67242   24   4452.67466   0   0   0   0 .000000      0.00224     18.74223       0.012    0  3  3  1  1    0 -3 -3 -1  7   3924.67  2.07E-25
 37  2   4482.48065   24   4482.48275   0   0   0   0 .000000      0.00210     18.72941       0.011    0  3  3  1  1    0 -3 -3 -1  7   3924.88  1.84E-25
 38  1   4513.09186   24   4513.09472   0   0   0   0 .000000      0.00286     18.71678       0.015    0  3  3  1  1    0 -3 -3 -1  7   3925.09  1.64E-25
 39  2   4544.50829   24   4544.51042   0   0   0   0 .000000      0.00213     18.70438       0.011    0  3  3  1  1    0 -3 -3 -1  7   3925.31  1.45E-25
 40  1   4576.72859   24   4576.72973   0   0   0   0 .000000      0.00114     18.69226       0.006    0  3  3  1  1    0 -3 -3 -1  7   3925.53  1.27E-25
 41  2   4609.75081   24   4609.75247   0   0   0   0 .000000      0.00166     18.68047       0.009    0  3  3  1  1    0 -3 -3 -1  7   3925.75  1.11E-25
 42  1   4643.57670   24   4643.57851   0   0   0   0 .000000      0.00181     18.66904       0.010    0  3  3  1  1    0 -3 -3 -1  7   3925.98  9.70E-26
 43  2   4678.20483   24   4678.20770   0   0   0   0 .000000      0.00287     18.65805       0.015    0  3  3  1  1    0 -3 -3 -1  7   3926.20  8.41E-26
 44  1   4713.63694   24   4713.63987   0   0   0   0 .000000      0.00293     18.64751       0.016    0  3  3  1  1    0 -3 -3 -1  7   3926.44  7.27E-26
 46  1   4786.90961   24   4786.91249   0   0   0   0 .000000      0.00288     18.62804       0.015    0  3  3  1  1    0 -3 -3 -1  7   3926.91  5.35E-26
 47  2   4824.75096   24   4824.75261   0   0   0   0 .000000      0.00165     18.61920       0.009    0  3  3  1  1    0 -3 -3 -1  7   3927.15  4.56E-26
 48  1   4863.39163   24   4863.39503   0   0   0   0 .000000      0.00340     18.61103       0.018    0  3  3  1  1    0 -3 -3 -1  7   3927.39  3.87E-26
 49  2   4902.83664   24   4902.83959   0   0   0   0 .000000      0.00295     18.60358       0.016    0  3  3  1  1    0 -3 -3 -1  7   3927.64  3.27E-26
 50  1   4943.08158   24   4943.08609   0   0   0   0 .000000      0.00451     18.59691       0.024    0  3  3  1  1    0 -3 -3 -1  7   3927.88  2.75E-26
 53  2   5068.63373   24   5068.63541   0   0   0   0 .000000      0.00168     18.58209       0.009    0  3  3  1  1    0 -3 -3 -1  7   3928.63  1.59E-26
 55  2   5156.33684   24   5156.34116   0   0   0   0 .000000      0.00432     18.57710       0.023    0  3  3  1  1    0 -3 -3 -1  7   3929.14  1.08E-26
 57  2   5247.25354   24   5247.24999   0   0   0   0 .000000     -0.00355     18.57656      -0.019    0  3  3  1  1    0 -3 -3 -1  7   3929.65  7.25E-27
  3  1   3920.67910   32   3920.68128   0   0   0   0 .000000      0.00218     19.07408       0.011    0  3  3  1  2    0 -3 -3 -1  7   3920.68  3.55E-25
  4  2   3923.90448   35   3923.90709   0   0   0   0 .000000      0.00261     19.08255       0.014    0  3  3  1  2    0 -3 -3 -1  7   3920.70  2.70E-25
  5  1   3927.93769   36   3927.93932   0   0   0   0 .000000      0.00163     19.09315       0.009    0  3  3  1  2    0 -3 -3 -1  7   3920.74  2.87E-25
  6  2   3932.77584   37   3932.77796   0   0   0   0 .000000      0.00212     19.10588       0.011    0  3  3  1  2    0 -3 -3 -1  7   3920.78  3.54E-25
  7  1   3938.42149   37   3938.42298   0   0   0   0 .000000      0.00149     19.12075       0.008    0  3  3  1  2    0 -3 -3 -1  7   3920.82  4.12E-25
  8  2   3944.87258   37   3944.87436   0   0   0   0 .000000      0.00178     19.13776       0.009    0  3  3  1  2    0 -3 -3 -1  7   3920.87  4.63E-25
  9  1   3952.13042   37   3952.13207   0   0   0   0 .000000      0.00165     19.15692       0.009    0  3  3  1  2    0 -3 -3 -1  7   3920.93  5.06E-25
 10  2   3960.19455   37   3960.19608   0   0   0   0 .000000      0.00153     19.17824       0.008    0  3  3  1  2    0 -3 -3 -1  7   3920.99  5.42E-25
 11  1   3969.06488   37   3969.06634   0   0   0   0 .000000      0.00146     19.20173       0.008    0  3  3  1  2    0 -3 -3 -1  7   3921.06  5.71E-25
 12  2   3978.74134   37   3978.74283   0   0   0   0 .000000      0.00149     19.22739       0.008    0  3  3  1  2    0 -3 -3 -1  7   3921.14  6.02E-25
 13  1   3989.22354   37   3989.22548   0   0   0   0 .000000      0.00194     19.25525       0.010    0  3  3  1  2    0 -3 -3 -1  7   3921.22  6.28E-25
 14  2   4000.51267   37   4000.51427   0   0   0   0 .000000      0.00160     19.28531       0.008    0  3  3  1  2    0 -3 -3 -1  7   3921.31  6.48E-25
 15  1   4012.60780   37   4012.60912   0   0   0   0 .000000      0.00132     19.31759       0.007    0  3  3  1  2    0 -3 -3 -1  7   3921.41  6.61E-25
 16  2   4025.50852   37   4025.51000   0   0   0   0 .000000      0.00148     19.35209       0.008    0  3  3  1  2    0 -3 -3 -1  7   3921.51  6.68E-25
 17  1   4039.21557   37   4039.21683   0   0   0   0 .000000      0.00126     19.38883       0.007    0  3  3  1  2    0 -3 -3 -1  7   3921.62  6.69E-25
 18  2   4053.72706   37   4053.72956   0   0   0   0 .000000      0.00250     19.42784       0.013    0  3  3  1  2    0 -3 -3 -1  7   3921.73  6.65E-25
 19  1   4069.04600   37   4069.04812   0   0   0   0 .000000      0.00212     19.46912       0.011    0  3  3  1  2    0 -3 -3 -1  7   3921.85  6.55E-25
 20  2   4085.17091   37   4085.17244   0   0   0   0 .000000      0.00153     19.51268       0.008    0  3  3  1  2    0 -3 -3 -1  7   3921.97  6.42E-25
 21  1   4102.10104   37   4102.10244   0   0   0   0 .000000      0.00140     19.55856       0.007    0  3  3  1  2    0 -3 -3 -1  7   3922.10  6.24E-25
 22  2   4119.83669   37   4119.83805   0   0   0   0 .000000      0.00136     19.60676       0.007    0  3  3  1  2    0 -3 -3 -1  7   3922.24  6.03E-25
 23  1   4138.37748   37   4138.37918   0   0   0   0 .000000      0.00170     19.65731       0.009    0  3  3  1  2    0 -3 -3 -1  7   3922.38  5.79E-25
 24  2   4157.72388   37   4157.72575   0   0   0   0 .000000      0.00187     19.71022       0.009    0  3  3  1  2    0 -3 -3 -1  7   3922.52  5.52E-25
 25  1   4177.87597   37   4177.87766   0   0   0   0 .000000      0.00169     19.76551       0.009    0  3  3  1  2    0 -3 -3 -1  7   3922.68  5.24E-25
 26  2   4198.83338   37   4198.83483   0   0   0   0 .000000      0.00145     19.82321       0.007    0  3  3  1  2    0 -3 -3 -1  7   3922.83  4.94E-25
 27  1   4220.59542   37   4220.59715   0   0   0   0 .000000      0.00173     19.88333       0.009    0  3  3  1  2    0 -3 -3 -1  7   3923.00  4.64E-25
 28  2   4243.16434   37   4243.16453   0   0   0   0 .000000      0.00019     19.94589       0.001    0  3  3  1  2    0 -3 -3 -1  7   3923.16  4.32E-25
 29  1   4266.53520   37   4266.53686   0   0   0   0 .000000      0.00166     20.01093       0.008    0  3  3  1  2    0 -3 -3 -1  7   3923.34  4.01E-25
 30  2   4290.71262   37   4290.71402   0   0   0   0 .000000      0.00140     20.07845       0.007    0  3  3  1  2    0 -3 -3 -1  7   3923.51  3.71E-25
 31  1   4315.69392   37   4315.69591   0   0   0   0 .000000      0.00199     20.14848       0.010    0  3  3  1  2    0 -3 -3 -1  7   3923.69  3.40E-25
 32  2   4341.48119   37   4341.48240   0   0   0   0 .000000      0.00121     20.22105       0.006    0  3  3  1  2    0 -3 -3 -1  7   3923.88  3.11E-25
 33  1   4368.07169   37   4368.07338   0   0   0   0 .000000      0.00169     20.29617       0.008    0  3  3  1  2    0 -3 -3 -1  7   3924.07  2.83E-25
 34  2   4395.46720   37   4395.46872   0   0   0   0 .000000      0.00152     20.37388       0.007    0  3  3  1  2    0 -3 -3 -1  7   3924.27  2.56E-25
 35  1   4423.66647   37   4423.66829   0   0   0   0 .000000      0.00182     20.45419       0.009    0  3  3  1  2    0 -3 -3 -1  7   3924.47  2.30E-25
 36  2   4452.67059   37   4452.67195   0   0   0   0 .000000      0.00136     20.53713       0.007    0  3  3  1  2    0 -3 -3 -1  7   3924.67  2.07E-25
 37  1   4482.47766   37   4482.47958   0   0   0   0 .000000      0.00192     20.62271       0.009    0  3  3  1  2    0 -3 -3 -1  7   3924.88  1.84E-25
 38  2   4513.08908   37   4513.09101   0   0   0   0 .000000      0.00193     20.71098       0.009    0  3  3  1  2    0 -3 -3 -1  7   3925.09  1.64E-25
 39  1   4544.50396   37   4544.50612   0   0   0   0 .000000      0.00216     20.80194       0.010    0  3  3  1  2    0 -3 -3 -1  7   3925.30  1.45E-25
 40  2   4576.72239   37   4576.72474   0   0   0   0 .000000      0.00235     20.89563       0.011    0  3  3  1  2    0 -3 -3 -1  7   3925.52  1.27E-25
 41  1   4609.74310   37   4609.74672   0   0   0   0 .000000      0.00362     20.99206       0.017    0  3  3  1  2    0 -3 -3 -1  7   3925.74  1.11E-25
 42  2   4643.56952   37   4643.57192   0   0   0   0 .000000      0.00240     21.09127       0.011    0  3  3  1  2    0 -3 -3 -1  7   3925.97  9.70E-26
 43  1   4678.19738   37   4678.20015   0   0   0   0 .000000      0.00277     21.19327       0.013    0  3  3  1  2    0 -3 -3 -1  7   3926.20  8.41E-26
 44  2   4713.62882   37   4713.63125   0   0   0   0 .000000      0.00243     21.29809       0.011    0  3  3  1  2    0 -3 -3 -1  7   3926.43  7.27E-26
 45  1   4749.86308   37   4749.86506   0   0   0   0 .000000      0.00198     21.40575       0.009    0  3  3  1  2    0 -3 -3 -1  7   3926.66  6.25E-26
 46  2   4786.90040   37   4786.90140   0   0   0   0 .000000      0.00100     21.51629       0.005    0  3  3  1  2    0 -3 -3 -1  7   3926.90  5.35E-26
 47  1   4824.73344   37   4824.74008   0   0   0   0 .000000      0.00664     21.62971       0.031    0  3  3  1  2    0 -3 -3 -1  7   3927.13  4.56E-26
 48  2   4863.37785   37   4863.38092   0   0   0   0 .000000      0.00307     21.74605       0.014    0  3  3  1  2    0 -3 -3 -1  7   3927.38  3.87E-26
 49  1   4902.81904   37   4902.82373   0   0   0   0 .000000      0.00469     21.86532       0.021    0  3  3  1  2    0 -3 -3 -1  7   3927.62  3.27E-26
 50  2   4943.06568   37   4943.06833   0   0   0   0 .000000      0.00265     21.98756       0.012    0  3  3  1  2    0 -3 -3 -1  7   3927.87  2.75E-26
 51  1   4984.11175   37   4984.11450   0   0   0   0 .000000      0.00275     22.11278       0.012    0  3  3  1  2    0 -3 -3 -1  7   3928.11  2.30E-26
 52  2   5025.96469   37   5025.96206   0   0   0   0 .000000     -0.00263     22.24099      -0.012    0  3  3  1  2    0 -3 -3 -1  7   3928.36  1.92E-26
 54  2   5112.06529   37   5112.06048   0   0   0   0 .000000     -0.00481     22.50655      -0.021    0  3  3  1  2    0 -3 -3 -1  7   3928.87  1.32E-26
  5  2   6057.59905   75   6057.58759   0   0   0   0 .000000     -0.01146    -10.25426       0.112    0  3  3  2  1    0 -3 -3 -2  8   6050.40  2.39E-28
  7  2   6067.99527   84   6067.98661   0   0   0   0 .000000     -0.00866    -10.36893       0.083    0  3  3  2  1    0 -3 -3 -2  8   6050.40  3.44E-28
  8  1   6074.39707   87   6074.38591   0   0   0   0 .000000     -0.01116    -10.43950       0.107    0  3  3  2  1    0 -3 -3 -2  8   6050.40  3.87E-28
  9  2   6081.59397   88   6081.58503   0   0   0   0 .000000     -0.00894    -10.51889       0.085    0  3  3  2  1    0 -3 -3 -2  8   6050.39  4.23E-28
 12  1   6107.98555   89   6107.98096   0   0   0   0 .000000     -0.00459    -10.80994       0.042    0  3  3  2  1    0 -3 -3 -2  8   6050.39  4.98E-28
 13  2   6118.38986   89   6118.37899   0   0   0   0 .000000     -0.01087    -10.92458       0.100    0  3  3  2  1    0 -3 -3 -2  8   6050.39  5.15E-28
 14  1   6129.58634   89   6129.57663   0   0   0   0 .000000     -0.00971    -11.04804       0.088    0  3  3  2  1    0 -3 -3 -2  8   6050.39  5.30E-28
 15  2   6141.58356   89   6141.57385   0   0   0   0 .000000     -0.00971    -11.18030       0.087    0  3  3  2  1    0 -3 -3 -2  8   6050.38  5.41E-28
 16  1   6154.38006   89   6154.37058   0   0   0   0 .000000     -0.00948    -11.32137       0.084    0  3  3  2  1    0 -3 -3 -2  8   6050.38  5.46E-28
 17  2   6167.97817   89   6167.96676   0   0   0   0 .000000     -0.01141    -11.47124       0.099    0  3  3  2  1    0 -3 -3 -2  8   6050.38  5.47E-28
 20  1   6213.56450   89   6213.55138   0   0   0   0 .000000     -0.01312    -11.97366       0.110    0  3  3  2  1    0 -3 -3 -2  8   6050.36  5.24E-28
 21  2   6230.35444   89   6230.34472   0   0   0   0 .000000     -0.00972    -12.15872       0.080    0  3  3  2  1    0 -3 -3 -2  8   6050.35  5.10E-28
 11  1   6098.39247  120   6098.38261   0   0   0   0 .000000     -0.00986    -10.70410       0.092    0  3  3  2  2    0 -3 -3 -2  8   6050.39  4.79E-28
 12  2   6107.99176  120   6107.98097   0   0   0   0 .000000     -0.01079    -10.80994       0.100    0  3  3  2  2    0 -3 -3 -2  8   6050.39  4.98E-28
 13  1   6118.38755  120   6118.37900   0   0   0   0 .000000     -0.00855    -10.92459       0.078    0  3  3  2  2    0 -3 -3 -2  8   6050.39  5.15E-28
 14  2   6129.58726  120   6129.57665   0   0   0   0 .000000     -0.01061    -11.04805       0.096    0  3  3  2  2    0 -3 -3 -2  8   6050.39  5.30E-28
 15  1   6141.58415  120   6141.57385   0   0   0   0 .000000     -0.01030    -11.18033       0.092    0  3  3  2  2    0 -3 -3 -2  8   6050.38  5.41E-28
 16  2   6154.37956  120   6154.37057   0   0   0   0 .000000     -0.00899    -11.32141       0.079    0  3  3  2  2    0 -3 -3 -2  8   6050.38  5.46E-28
 17  1   6167.97757  120   6167.96675   0   0   0   0 .000000     -0.01082    -11.47130       0.094    0  3  3  2  2    0 -3 -3 -2  8   6050.38  5.47E-28
 18  2   6182.37247  120   6182.36230   0   0   0   0 .000000     -0.01017    -11.62999       0.087    0  3  3  2  2    0 -3 -3 -2  8   6050.37  5.43E-28
 19  1   6197.56840  120   6197.55718   0   0   0   0 .000000     -0.01122    -11.79749       0.095    0  3  3  2  2    0 -3 -3 -2  8   6050.37  5.36E-28
  3  1   8150.61961  188   8150.59535   0   0   0   0 .000000     -0.02426    -12.99758       0.187    0  3  3  3  2    0 -3 -3 -3  9   8150.62  7.03E-30
  4  2   8153.79229  217   8153.76909   0   0   0   0 .000000     -0.02320    -13.02850       0.178    0  3  3  3  2    0 -3 -3 -3  9   8150.59  5.34E-30
  5  1   8157.76033  239   8157.73623   0   0   0   0 .000000     -0.02410    -13.06715       0.184    0  3  3  3  2    0 -3 -3 -3  9   8150.56  5.70E-30
  6  2   8162.52186  256   8162.49676   0   0   0   0 .000000     -0.02510     -4.86071       0.516    0  3  3  3  2    0 -3 -3 -3  9   8150.52  7.04E-30
  7  1   8168.07593  269   8168.05066   0   0   0   0 .000000     -0.02527     -5.00447       0.505    0  3  3  3  2    0 -3 -3 -3  9   8150.48  8.21E-30
  8  2   8174.41998  279   8174.39790   0   0   0   0 .000000     -0.02208     -5.16876       0.427    0  3  3  3  2    0 -3 -3 -3  9   8150.42  9.23E-30
  9  1   8181.56312  286   8181.53845   0   0   0   0 .000000     -0.02467     -5.35359       0.461    0  3  3  3  2    0 -3 -3 -3  9   8150.36  1.01E-29
 10  2   8189.49628  291   8189.47228   0   0   0   0 .000000     -0.02400     -5.55893       0.432    0  3  3  3  2    0 -3 -3 -3  9   8150.30  1.08E-29
 11  1   8198.22308  294   8198.19935   0   0   0   0 .000000     -0.02373     -5.78484       0.410    0  3  3  3  2    0 -3 -3 -3  9   8150.22  1.14E-29
 12  2   8207.74391  296   8207.71962   0   0   0   0 .000000     -0.02429     -6.03126       0.403    0  3  3  3  2    0 -3 -3 -3  9   8150.14  1.19E-29
 13  1   8218.05778  297   8218.03305   0   0   0   0 .000000     -0.02473     -6.29821       0.393    0  3  3  3  2    0 -3 -3 -3  9   8150.06  1.23E-29
 14  2   8229.16487  297   8229.13959   0   0   0   0 .000000     -0.02528     -6.58563       0.384    0  3  3  3  2    0 -3 -3 -3  9   8149.96  1.27E-29
 15  1   8241.06369  297   8241.03919   0   0   0   0 .000000     -0.02450     -6.89361       0.355    0  3  3  3  2    0 -3 -3 -3  9   8149.86  1.29E-29
 16  2   8253.75656  297   8253.73179   0   0   0   0 .000000     -0.02477     -7.22201       0.343    0  3  3  3  2    0 -3 -3 -3  9   8149.76  1.31E-29
 17  1   8267.24119  297   8267.21734   0   0   0   0 .000000     -0.02385     -7.57089       0.315    0  3  3  3  2    0 -3 -3 -3  9   8149.64  1.31E-29
 18  2   8281.52007  297   8281.49577   0   0   0   0 .000000     -0.02430     -7.94038       0.306    0  3  3  3  2    0 -3 -3 -3  9   8149.52  1.30E-29
 19  1   8296.59058  297   8296.56701   0   0   0   0 .000000     -0.02357     -8.33015       0.283    0  3  3  3  2    0 -3 -3 -3  9   8149.39  1.28E-29
 20  2   8312.45461  297   8312.43099   0   0   0   0 .000000     -0.02362     -8.74028       0.270    0  3  3  3  2    0 -3 -3 -3  9   8149.25  1.25E-29
 21  1   8329.11146  297   8329.08764   0   0   0   0 .000000     -0.02382     -9.17090       0.260    0  3  3  3  2    0 -3 -3 -3  9   8149.11  1.22E-29
 22  2   8346.56172  297   8346.53689   0   0   0   0 .000000     -0.02483     -9.62199       0.258    0  3  3  3  2    0 -3 -3 -3  9   8148.96  1.17E-29
 23  1   8364.80163  297   8364.77865   0   0   0   0 .000000     -0.02298      9.34850      -0.246    0  3  3  3  2    0 -3 -3 -3  9   8148.80  1.13E-29
 24  2   8383.83447  297   8383.81283   0   0   0   0 .000000     -0.02164      8.67178      -0.250    0  3  3  3  2    0 -3 -3 -3  9   8148.63  1.07E-29
 25  1   8403.66277  297   8403.63934   0   0   0   0 .000000     -0.02343      7.96703      -0.294    0  3  3  3  2    0 -3 -3 -3  9   8148.46  1.02E-29
 26  2   8424.28184  297   8424.25809   0   0   0   0 .000000     -0.02375      7.23430      -0.328    0  3  3  3  2    0 -3 -3 -3  9   8148.28  9.60E-30
 27  1   8445.69213  297   8445.66899   0   0   0   0 .000000     -0.02314      6.47359      -0.357    0  3  3  3  2    0 -3 -3 -3  9   8148.09  9.00E-30
 28  2   8467.89400  297   8467.87193   0   0   0   0 .000000     -0.02207      5.68494      -0.388    0  3  3  3  2    0 -3 -3 -3  9   8147.89  8.39E-30
 29  1   8490.89021  297   8490.86681   0   0   0   0 .000000     -0.02340      4.86839      -0.481    0  3  3  3  2    0 -3 -3 -3  9   8147.69  7.79E-30
 30  2   8514.67947  297   8514.65352   0   0   0   0 .000000     -0.02595      4.02393      -0.645    0  3  3  3  2    0 -3 -3 -3  9   8147.48  7.18E-30
 31  1   8539.25276  297   8539.23194   0   0   0   0 .000000     -0.02082      3.15162      -0.661    0  3  3  3  2    0 -3 -3 -3  9   8147.25  6.59E-30
 32  2   8564.62398  297   8564.60196   0   0   0   0 .000000     -0.02202      2.25149      -0.978    0  3  3  3  2    0 -3 -3 -3  9   8147.02  6.02E-30
 33  1   8590.78576  297   8590.76345   0   0   0   0 .000000     -0.02231      1.32351      -1.686    0  3  3  3  2    0 -3 -3 -3  9   8146.79  5.47E-30
 34  2   8617.74198  297   8617.71629   0   0   0   0 .000000     -0.02569      0.36777      -6.986    0  3  3  3  2    0 -3 -3 -3  9   8146.54  0.00E+00
 35  1   8645.48282  296   8645.46035   0   0   0   0 .000000     -0.02247     -0.61572       3.649    0  3  3  3  2    0 -3 -3 -3  9   8146.28  4.46E-30
 36  2   8674.01687  296   8673.99550   0   0   0   0 .000000     -0.02137     -1.62694       1.313    0  3  3  3  2    0 -3 -3 -3  9   8146.02  3.99E-30
 37  1   8703.34429  296   8703.32160   0   0   0   0 .000000     -0.02269     -2.66584       0.851    0  3  3  3  2    0 -3 -3 -3  9   8145.74  3.56E-30
 38  2   8733.46187  296   8733.43851   0   0   0   0 .000000     -0.02336     -3.73241       0.626    0  3  3  3  2    0 -3 -3 -3  9   8145.46  3.16E-30
 39  1   8764.36536  296   8764.34608   0   0   0   0 .000000     -0.01928     -4.82661       0.399    0  3  3  3  2    0 -3 -3 -3  9   8145.17  2.79E-30
 42  2   8861.82989  296   8861.81125   0   0   0   0 .000000     -0.01864     -8.27463       0.225    0  3  3  3  2    0 -3 -3 -3  9   8144.23  1.87E-30
 43  1   8895.90155  296   8895.87994   0   0   0   0 .000000     -0.02161     -9.47900       0.228    0  3  3  3  2    0 -3 -3 -3  9   8143.90  1.62E-30
 44  2   8930.75887  296   8930.73849   0   0   0   0 .000000     -0.02038    -10.71081       0.190    0  3  3  3  2    0 -3 -3 -3  9   8143.56  1.40E-30
 45  1   8966.40771  296   8966.38674   0   0   0   0 .000000     -0.02097    -11.97005       0.175    0  3  3  3  2    0 -3 -3 -3  9   8143.21  1.20E-30
 46  2   9002.84585  296   9002.82452   0   0   0   0 .000000     -0.02133    -13.25663       0.161    0  3  3  3  2    0 -3 -3 -3  9   8142.85  1.03E-30
 48  2   9078.09385  296   9078.06793   0   0   0   0 .000000     -0.02592     12.02889      -0.215    0  3  3  3  2    0 -3 -3 -3  9   8142.09  7.44E-31
 49  1   9116.89159  296   9116.87319   0   0   0   0 .000000     -0.01840     11.09242      -0.166    0  3  3  3  2    0 -3 -3 -3  9   8141.69  6.28E-31
 54  2   9322.75454  296   9322.72721   0   0   0   0 .000000     -0.02733      6.05776      -0.451    0  3  3  3  2    0 -3 -3 -3  9   8139.55  2.53E-31
 56  2   9410.61885  296   9410.58456   0   0   0   0 .000000     -0.03429      3.88972      -0.882    0  3  3  3  2    0 -3 -3 -3  9   8138.62  1.70E-31
  0  2   2305.16274    5   2305.17590   0   0   0   0 .000000      0.01316    103.56976       0.013    0  4  0  0  2    0 -4  0  0  4   2305.16  2.24E-25
  1  1   2305.97533    8   2305.98862   0   0   0   0 .000000      0.01329    103.57949       0.013    0  4  0  0  2    0 -4  0  0  4   2305.18  4.45E-25
  2  2   2307.60088    9   2307.61405   0   0   0   0 .000000      0.01317     -9.51572      -0.138    0  4  0  0  2    0 -4  0  0  4   2305.20  6.60E-25
  3  1   2310.03884   10   2310.05217   0   0   0   0 .000000      0.01333     -9.51680      -0.140    0  4  0  0  2    0 -4  0  0  4   2305.24  8.66E-25
  4  2   2313.28893   10   2313.30297   0   0   0   0 .000000      0.01404     -9.51828      -0.147    0  4  0  0  2    0 -4  0  0  4   2305.29  1.06E-24
  5  1   2317.35311   10   2317.36640   0   0   0   0 .000000      0.01329     -9.52018      -0.140    0  4  0  0  2    0 -4  0  0  4   2305.35  1.24E-24
  6  2   2322.22932   10   2322.24244   0   0   0   0 .000000      0.01312     -9.52253      -0.138    0  4  0  0  2    0 -4  0  0  4   2305.43  1.41E-24
  7  1   2327.91785   10   2327.93102   0   0   0   0 .000000      0.01317     -9.52537      -0.138    0  4  0  0  2    0 -4  0  0  4   2305.52  1.56E-24
  8  2   2334.41912   10   2334.43211   0   0   0   0 .000000      0.01299     -9.52875      -0.136    0  4  0  0  2    0 -4  0  0  4   2305.62  1.70E-24
  9  1   2341.73316   10   2341.74562   0   0   0   0 .000000      0.01246     -9.53273      -0.131    0  4  0  0  2    0 -4  0  0  4   2305.73  1.82E-24
 10  2   2349.85864   10   2349.87151   0   0   0   0 .000000      0.01287     -9.53735      -0.135    0  4  0  0  2    0 -4  0  0  4   2305.86  1.91E-24
 11  1   2358.79650   10   2358.80966   0   0   0   0 .000000      0.01316     -9.54269      -0.138    0  4  0  0  2    0 -4  0  0  4   2306.00  2.01E-24
 12  2   2368.54702   10   2368.56002   0   0   0   0 .000000      0.01300     -9.54882      -0.136    0  4  0  0  2    0 -4  0  0  4   2306.15  2.10E-24
 13  1   2379.10962   10   2379.12248   0   0   0   0 .000000      0.01286     -9.55582      -0.135    0  4  0  0  2    0 -4  0  0  4   2306.31  2.17E-24
 14  2   2390.48414   10   2390.49694   0   0   0   0 .000000      0.01280     -9.56377      -0.134    0  4  0  0  2    0 -4  0  0  4   2306.48  2.22E-24
 15  1   2402.67048   10   2402.68330   0   0   0   0 .000000      0.01282     -9.57276      -0.134    0  4  0  0  2    0 -4  0  0  4   2306.67  2.25E-24
 16  2   2415.66823   10   2415.68142   0   0   0   0 .000000      0.01319     -9.58289      -0.138    0  4  0  0  2    0 -4  0  0  4   2306.87  2.27E-24
 17  1   2429.47864   10   2429.49119   0   0   0   0 .000000      0.01255     -9.59426      -0.131    0  4  0  0  2    0 -4  0  0  4   2307.08  2.27E-24
 18  2   2444.09982   10   2444.11248   0   0   0   0 .000000      0.01266     -9.60699      -0.132    0  4  0  0  2    0 -4  0  0  4   2307.30  2.25E-24
 19  1   2459.53282   10   2459.54514   0   0   0   0 .000000      0.01232     -9.62115      -0.128    0  4  0  0  2    0 -4  0  0  4   2307.53  2.21E-24
 20  2   2475.77653   10   2475.78904   0   0   0   0 .000000      0.01251     -9.63690      -0.130    0  4  0  0  2    0 -4  0  0  4   2307.78  2.16E-24
 21  1   2492.83117   10   2492.84403   0   0   0   0 .000000      0.01286     -9.65431      -0.133    0  4  0  0  2    0 -4  0  0  4   2308.03  2.10E-24
 22  2   2510.69734   10   2510.70989   0   0   0   0 .000000      0.01255     -9.67366      -0.130    0  4  0  0  2    0 -4  0  0  4   2308.30  2.03E-24
 23  1   2529.37356   10   2529.38671   0   0   0   0 .000000      0.01315     -9.69451      -0.136    0  4  0  0  2    0 -4  0  0  4   2308.57  1.94E-24
 24  2   2548.86132   10   2548.87361   0   0   0   0 .000000      0.01229     -9.71850      -0.126    0  4  0  0  2    0 -4  0  0  4   2308.86  1.86E-24
 25  1   2569.15895   10   2569.17139   0   0   0   0 .000000      0.01244     -9.74373      -0.128    0  4  0  0  2    0 -4  0  0  4   2309.16  1.76E-24
 26  2   2590.26679   10   2590.27922   0   0   0   0 .000000      0.01243     -9.77165      -0.127    0  4  0  0  2    0 -4  0  0  4   2309.47  1.66E-24
 27  1   2612.18487   10   2612.19707   0   0   0   0 .000000      0.01220     -9.80207      -0.124    0  4  0  0  2    0 -4  0  0  4   2309.78  1.56E-24
 28  2   2634.91227   10   2634.92474   0   0   0   0 .000000      0.01247     -9.83516      -0.127    0  4  0  0  2    0 -4  0  0  4   2310.11  1.45E-24
 29  1   2658.44983   10   2658.46204   0   0   0   0 .000000      0.01221     -9.87106      -0.124    0  4  0  0  2    0 -4  0  0  4   2310.45  1.35E-24
 30  2   2682.79651   10   2682.80875   0   0   0   0 .000000      0.01224     -9.90991      -0.124    0  4  0  0  2    0 -4  0  0  4   2310.80  1.25E-24
 31  1   2707.95242   10   2707.96466   0   0   0   0 .000000      0.01224     -9.95186      -0.123    0  4  0  0  2    0 -4  0  0  4   2311.15  1.15E-24
 32  2   2733.91709   10   2733.92955   0   0   0   0 .000000      0.01246     -9.99707      -0.125    0  4  0  0  2    0 -4  0  0  4   2311.52  1.05E-24
 33  1   2760.69114   10   2760.70321   0   0   0   0 .000000      0.01207    -10.04567      -0.120    0  4  0  0  2    0 -4  0  0  4   2311.89  9.52E-25
 34  2   2788.27389   10   2788.28540   0   0   0   0 .000000      0.01151    -10.09783      -0.114    0  4  0  0  2    0 -4  0  0  4   2312.27  8.62E-25
 35  1   2816.66419   10   2816.67589   0   0   0   0 .000000      0.01170    -10.15368      -0.115    0  4  0  0  2    0 -4  0  0  4   2312.66  7.76E-25
 36  2   2845.86265   10   2845.87446   0   0   0   0 .000000      0.01181    -10.21337      -0.116    0  4  0  0  2    0 -4  0  0  4   2313.06  6.96E-25
 37  1   2875.86913   10   2875.88086   0   0   0   0 .000000      0.01173    -10.27704      -0.114    0  4  0  0  2    0 -4  0  0  4   2313.47  6.21E-25
 38  2   2906.68334   10   2906.69486   0   0   0   0 .000000      0.01152    -10.34483      -0.111    0  4  0  0  2    0 -4  0  0  4   2313.88  5.51E-25
 39  1   2938.30478   10   2938.31622   0   0   0   0 .000000      0.01144    -10.41686      -0.110    0  4  0  0  2    0 -4  0  0  4   2314.30  4.87E-25
 40  2   2970.73327   10   2970.74468   0   0   0   0 .000000      0.01141    -10.49329      -0.109    0  4  0  0  2    0 -4  0  0  4   2314.73  4.29E-25
 41  1   3003.96847   10   3003.98001   0   0   0   0 .000000      0.01154    -10.57422      -0.109    0  4  0  0  2    0 -4  0  0  4   2315.17  3.75E-25
 42  2   3038.01079   10   3038.02195   0   0   0   0 .000000      0.01116    -10.65977      -0.105    0  4  0  0  2    0 -4  0  0  4   2315.61  3.27E-25
 43  1   3072.85936   10   3072.87026   0   0   0   0 .000000      0.01090    -10.75007      -0.101    0  4  0  0  2    0 -4  0  0  4   2316.06  2.84E-25
 44  2   3108.51302   10   3108.52467   0   0   0   0 .000000      0.01165    -10.84521      -0.107    0  4  0  0  2    0 -4  0  0  4   2316.51  2.45E-25
 45  1   3144.97415   10   3144.98495   0   0   0   0 .000000      0.01080    -10.94531      -0.099    0  4  0  0  2    0 -4  0  0  4   2316.97  2.11E-25
 46  2   3182.24017   10   3182.25083   0   0   0   0 .000000      0.01066    -11.05045      -0.096    0  4  0  0  2    0 -4  0  0  4   2317.44  1.80E-25
 47  1   3220.31148   10   3220.32205   0   0   0   0 .000000      0.01057    -11.16073      -0.095    0  4  0  0  2    0 -4  0  0  4   2317.91  1.54E-25
 48  2   3259.18791   10   3259.19837   0   0   0   0 .000000      0.01046    -11.27622      -0.093    0  4  0  0  2    0 -4  0  0  4   2318.39  1.30E-25
 49  1   3298.86925   10   3298.87952   0   0   0   0 .000000      0.01027    -11.39700      -0.090    0  4  0  0  2    0 -4  0  0  4   2318.87  1.10E-25
 50  2   3339.35509   10   3339.36524   0   0   0   0 .000000      0.01015    -11.52313      -0.088    0  4  0  0  2    0 -4  0  0  4   2319.36  9.27E-26
 51  1   3380.64537   10   3380.65527   0   0   0   0 .000000      0.00990    -11.65468      -0.085    0  4  0  0  2    0 -4  0  0  4   2319.85  7.76E-26
 52  2   3422.73964   10   3422.74936   0   0   0   0 .000000      0.00972    -11.79169      -0.082    0  4  0  0  2    0 -4  0  0  4   2320.34  6.47E-26
 53  1   3465.63765   10   3465.64724   0   0   0   0 .000000      0.00959    -11.93421      -0.080    0  4  0  0  2    0 -4  0  0  4   2320.84  5.37E-26
 54  2   3509.33931   10   3509.34865   0   0   0   0 .000000      0.00934    -12.08227      -0.077    0  4  0  0  2    0 -4  0  0  4   2321.34  4.44E-26
 55  1   3553.84405   10   3553.85332   0   0   0   0 .000000      0.00927    -12.23591      -0.076    0  4  0  0  2    0 -4  0  0  4   2321.84  3.65E-26
 56  2   3599.15247   10   3599.16100   0   0   0   0 .000000      0.00853    -12.39514      -0.069    0  4  0  0  2    0 -4  0  0  4   2322.35  3.00E-26
 57  1   3645.26274   10   3645.27141   0   0   0   0 .000000      0.00867    -12.55998      -0.069    0  4  0  0  2    0 -4  0  0  4   2322.86  2.44E-26
 58  2   3692.17575   10   3692.18428   0   0   0   0 .000000      0.00853    -12.73045      -0.067    0  4  0  0  2    0 -4  0  0  4   2323.38  1.99E-26
 59  1   3739.89144   10   3739.89936   0   0   0   0 .000000      0.00792    -12.90653      -0.061    0  4  0  0  2    0 -4  0  0  4   2323.89  1.61E-26
 60  2   3788.40815   10   3788.41636   0   0   0   0 .000000      0.00821    -13.08824      -0.063    0  4  0  0  2    0 -4  0  0  4   2324.41  1.30E-26
 61  1   3837.72719   10   3837.73502   0   0   0   0 .000000      0.00783    -13.27556      -0.059    0  4  0  0  2    0 -4  0  0  4   2324.93  1.04E-26
 62  2   3887.84810   10   3887.85507   0   0   0   0 .000000      0.00697    -13.46846      -0.052    0  4  0  0  2    0 -4  0  0  4   2325.45  8.32E-27
 63  1   3938.76967   10   3938.77622   0   0   0   0 .000000      0.00655    -13.66695      -0.048    0  4  0  0  2    0 -4  0  0  4   2325.97  6.62E-27
 64  2   3990.49012   10   3990.49820   0   0   0   0 .000000      0.00808    -13.87098      -0.058    0  4  0  0  2    0 -4  0  0  4   2326.49  5.25E-27
 65  1   4043.01280   10   4043.02073   0   0   0   0 .000000      0.00793    -14.08052      -0.056    0  4  0  0  2    0 -4  0  0  4   2327.01  4.14E-27
 66  2   4096.33597   10   4096.34352   0   0   0   0 .000000      0.00755    -14.29555      -0.053    0  4  0  0  2    0 -4  0  0  4   2327.54  3.26E-27
 67  1   4150.45950   10   4150.46630   0   0   0   0 .000000      0.00680    -14.51602      -0.047    0  4  0  0  2    0 -4  0  0  4   2328.06  2.55E-27
  0  2   4452.11735   15   4452.12380   0   0   0   0 .000000      0.00645     78.51873       0.008    0  4  0  1  2    0 -4  0 -1  5   4452.12  6.86E-27
  1  1   4452.92341   28   4452.93008   0   0   0   0 .000000      0.00667     47.28380       0.014    0  4  0  1  2    0 -4  0 -1  5   4452.12  1.36E-26
  2  2   4454.53600   35   4454.54264   0   0   0   0 .000000      0.00664     -9.09007      -0.073    0  4  0  1  2    0 -4  0 -1  5   4452.14  2.02E-26
  3  1   4456.95409   42   4456.96146   0   0   0   0 .000000      0.00737     -9.09116      -0.081    0  4  0  1  2    0 -4  0 -1  5   4452.15  2.65E-26
  4  2   4460.17974   45   4460.18652   0   0   0   0 .000000      0.00678     -9.09265      -0.075    0  4  0  1  2    0 -4  0 -1  5   4452.18  3.24E-26
  5  1   4464.21127   48   4464.21778   0   0   0   0 .000000      0.00651     -9.09457      -0.072    0  4  0  1  2    0 -4  0 -1  5   4452.21  3.80E-26
  6  2   4469.04843   49   4469.05521   0   0   0   0 .000000      0.00678     -9.09694      -0.075    0  4  0  1  2    0 -4  0 -1  5   4452.25  4.31E-26
  7  1   4474.69193   50   4474.69876   0   0   0   0 .000000      0.00683     -9.09981      -0.075    0  4  0  1  2    0 -4  0 -1  5   4452.29  4.77E-26
  8  2   4481.14222   50   4481.14837   0   0   0   0 .000000      0.00615     -9.10322      -0.068    0  4  0  1  2    0 -4  0 -1  5   4452.34  5.18E-26
  9  1   4488.39751   50   4488.40397   0   0   0   0 .000000      0.00646     -9.10724      -0.071    0  4  0  1  2    0 -4  0 -1  5   4452.40  5.54E-26
 10  2   4496.45845   50   4496.46550   0   0   0   0 .000000      0.00705     -9.11189      -0.077    0  4  0  1  2    0 -4  0 -1  5   4452.46  5.84E-26
 11  1   4505.32632   50   4505.33288   0   0   0   0 .000000      0.00656     -9.11728      -0.072    0  4  0  1  2    0 -4  0 -1  5   4452.53  6.18E-26
 12  2   4514.99950   50   4515.00603   0   0   0   0 .000000      0.00653     -9.12346      -0.072    0  4  0  1  2    0 -4  0 -1  5   4452.60  6.47E-26
 13  1   4525.47821   50   4525.48484   0   0   0   0 .000000      0.00663     -9.13051      -0.073    0  4  0  1  2    0 -4  0 -1  5   4452.68  6.70E-26
 14  2   4536.76251   50   4536.76921   0   0   0   0 .000000      0.00670     -9.13852      -0.073    0  4  0  1  2    0 -4  0 -1  5   4452.76  6.87E-26
 15  1   4548.85243   50   4548.85904   0   0   0   0 .000000      0.00661     -9.14758      -0.072    0  4  0  1  2    0 -4  0 -1  5   4452.85  6.98E-26
 16  2   4561.74757   50   4561.75421   0   0   0   0 .000000      0.00664     -9.15778      -0.073    0  4  0  1  2    0 -4  0 -1  5   4452.95  7.03E-26
 17  1   4575.44743   50   4575.45459   0   0   0   0 .000000      0.00716     -9.16922      -0.078    0  4  0  1  2    0 -4  0 -1  5   4453.05  7.02E-26
 18  2   4589.95440   50   4589.96006   0   0   0   0 .000000      0.00566     -9.18204      -0.062    0  4  0  1  2    0 -4  0 -1  5   4453.15  6.97E-26
 19  1   4605.26391   50   4605.27046   0   0   0   0 .000000      0.00655     -9.19629      -0.071    0  4  0  1  2    0 -4  0 -1  5   4453.26  6.87E-26
 20  2   4621.37903   50   4621.38566   0   0   0   0 .000000      0.00663     -9.21213      -0.072    0  4  0  1  2    0 -4  0 -1  5   4453.38  6.72E-26
 21  1   4638.29897   50   4638.30553   0   0   0   0 .000000      0.00656     -9.22964      -0.071    0  4  0  1  2    0 -4  0 -1  5   4453.50  6.54E-26
 22  2   4656.02338   50   4656.02982   0   0   0   0 .000000      0.00644     -9.24910      -0.070    0  4  0  1  2    0 -4  0 -1  5   4453.62  6.32E-26
 23  1   4674.55161   50   4674.55865   0   0   0   0 .000000      0.00704     -9.27006      -0.076    0  4  0  1  2    0 -4  0 -1  5   4453.75  6.07E-26
 24  2   4693.88475   50   4693.89112   0   0   0   0 .000000      0.00637     -9.29416      -0.068    0  4  0  1  2    0 -4  0 -1  5   4453.88  5.80E-26
 25  1   4714.02144   50   4714.02803   0   0   0   0 .000000      0.00659     -9.31951      -0.071    0  4  0  1  2    0 -4  0 -1  5   4454.02  5.51E-26
 26  2   4734.96205   50   4734.96856   0   0   0   0 .000000      0.00651     -9.34756      -0.070    0  4  0  1  2    0 -4  0 -1  5   4454.16  5.21E-26
 27  1   4756.70605   50   4756.71268   0   0   0   0 .000000      0.00663     -9.37811      -0.071    0  4  0  1  2    0 -4  0 -1  5   4454.31  4.90E-26
 28  2   4779.25381   50   4779.26020   0   0   0   0 .000000      0.00639     -9.41133      -0.068    0  4  0  1  2    0 -4  0 -1  5   4454.45  4.58E-26
 29  1   4802.60449   50   4802.61090   0   0   0   0 .000000      0.00641     -9.44735      -0.068    0  4  0  1  2    0 -4  0 -1  5   4454.60  4.26E-26
 30  2   4826.75814   50   4826.76459   0   0   0   0 .000000      0.00645     -9.48633      -0.068    0  4  0  1  2    0 -4  0 -1  5   4454.76  3.94E-26
[truncated: 1,037,653 more chars]
