# Supplementary material for: A 0.002 cm−1-Accurate PES for 14N216O
Source: Molecules. 2026 May 23;31(11):1793. doi: 10.3390/molecules31111793 (PMC13257640; doi:10.3390/molecules31111793)
Supplement: Supplementary file 1 [file molecules-31-01793-s001.zip › Supp.files/reference.and.statistics/get_rms_statistics/minor.isotopologues/546/HITRAN2020.546.levels]

  0 2       0.0000     0   0   0   0    0e      
  0 2       0.0000     0   0   0   0    0e      
  0 2    1159.9717     0   2   0   0    0e      
  0 2    1269.8920     1   0   0   0    0e      
  0 2    2201.6053     0   0   0   1    0e      
  0 2    2305.1626     0   4   0   0    0e      
  0 2    2439.6246     1   2   0   0    0e      
  0 2    2534.5320     2   0   0   0    0e      
  0 2    3333.7393     0   2   0   1    0e      
  0 2    3443.6500     1   0   0   1    0e      
  0 2    3712.1285     2   2   0   0    0e      
  0 2    3795.4509     3   0   0   0    0e      
  0 2    4373.6061     0   0   0   2    0e      
  0 2    4679.9182     2   0   0   1    0e      
  1 1       0.8097     0   0   0   0    1e      
  1 1     586.1222     0   1   1   0    1e      
  1 1    1160.7831     0   2   0   0    1e      
  1 1    1270.6985     1   0   0   0    1e      
  1 1    1737.4586     0   3   1   0    1e      
  1 1    1863.5741     1   1   1   0    1e      
  1 1    2202.4082     0   0   0   1    1e      
  1 1    2305.9752     0   4   0   0    1e      
  1 1    2440.4327     1   2   0   0    1e      
  1 1    2535.3357     2   0   0   0    1e      
  1 1    2773.5061     0   1   1   1    1e      
  1 1    3020.9045     1   3   1   0    1e      
  1 1    3136.3863     2   1   1   0    1e      
  1 1    3334.5441     0   2   0   1    1e      
  1 1    3444.4498     1   0   0   1    1e      
  1 1    3712.9332     2   2   0   0    1e      
  1 1    3796.2522     3   0   0   0    1e      
  1 1    4023.0903     1   1   1   1    1e      
  1 1    4374.4024     0   0   0   2    1e      
  1 1    4680.7150     2   0   0   1    1e      
  1 2     586.1237     0   1   1   0    1f      
  1 2    1737.4615     0   3   1   0    1f      
  1 2    1863.5758     1   1   1   0    1f      
  1 2    2773.5076     0   1   1   1    1f      
  1 2    3020.9084     1   3   1   0    1f      
  1 2    3136.3884     2   1   1   0    1f      
  1 2    4023.0919     1   1   1   1    1f      
  2 1     587.7468     0   1   1   0    2f      
  2 1    1173.2787     0   2   2   0    2f      
  2 1    1739.0887     0   3   1   0    2f      
  2 1    1865.1932     1   1   1   0    2f      
  2 1    2457.0333     1   2   2   0    2f      
  2 1    2775.1173     0   1   1   1    2f      
  2 1    3022.5294     1   3   1   0    2f      
  2 1    3138.0009     2   1   1   0    2f      
  2 1    3346.5354     0   2   2   1    2f      
  2 1    4024.6959     1   1   1   1    2f      
  2 2       2.4291     0   0   0   0    2e      
  2 2     587.7423     0   1   1   0    2e      
  2 2    1162.4060     0   2   0   0    2e      
  2 2    1173.2787     0   2   2   0    2e      
  2 2    1272.3116     1   0   0   0    2e      
  2 2    1739.0802     0   3   1   0    2e      
  2 2    1865.1880     1   1   1   0    2e      
  2 2    2204.0143     0   0   0   1    2e      
  2 2    2307.6008     0   4   0   0    2e      
  2 2    2442.0490     1   2   0   0    2e      
  2 2    2457.0330     1   2   2   0    2e      
  2 2    2536.9429     2   0   0   0    2e      
  2 2    2775.1130     0   1   1   1    2e      
  2 2    3022.5195     1   3   1   0    2e      
  2 2    3137.9946     2   1   1   0    2e      
  2 2    3336.1538     0   2   0   1    2e      
  2 2    3346.5354     0   2   2   1    2e      
  2 2    3446.0493     1   0   0   1    2e      
  2 2    3714.5426     2   2   0   0    2e      
  2 2    3797.8547     3   0   0   0    2e      
  2 2    4024.6910     1   1   1   1    2e      
  2 2    4375.9949     0   0   0   2    2e      
  2 2    4682.3087     2   0   0   1    2e      
  3 1       4.8583     0   0   0   0    3e      
  3 1     590.1725     0   1   1   0    3e      
  3 1    1164.8402     0   2   0   0    3e      
  3 1    1175.7144     0   2   2   0    3e      
  3 1    1274.7311     1   0   0   0    3e      
  3 1    1741.5127     0   3   1   0    3e      
  3 1    1867.6089     1   1   1   0    3e      
  3 1    2206.4232     0   0   0   1    3e      
  3 1    2310.0388     0   4   0   0    3e      
  3 1    2444.4734     1   2   0   0    3e      
  3 1    2459.4601     1   2   2   0    3e      
  3 1    2539.3538     2   0   0   0    3e      
  3 1    2777.5233     0   1   1   1    3e      
  3 1    3024.9418     1   3   1   0    3e      
  3 1    3140.4069     2   1   1   0    3e      
  3 1    3338.5684     0   2   0   1    3e      
  3 1    3348.9514     0   2   2   1    3e      
  3 1    3448.4485     1   0   0   1    3e      
  3 1    3716.9565     2   2   0   0    3e      
  3 1    3800.2586     3   0   0   0    3e      
  3 1    3901.6020     0   3   1   1    3e      
  3 1    4027.0919     1   1   1   1    3e      
  3 1    4378.3836     0   0   0   2    3e      
  3 1    4684.6992     2   0   0   1    3e      
  3 2     590.1815     0   1   1   0    3f      
  3 2    1175.7144     0   2   2   0    3f      
  3 2    1741.5295     0   3   1   0    3f      
  3 2    1867.6194     1   1   1   0    3f      
  3 2    2459.4604     1   2   2   0    3f      
  3 2    2777.5321     0   1   1   1    3f      
  3 2    3024.9607     1   3   1   0    3f      
  3 2    3140.4196     2   1   1   0    3f      
  3 2    3348.9514     0   2   2   1    3f      
  3 2    3901.6190     0   3   1   1    3f      
  3 2    4027.1019     1   1   1   1    3f      
  4 1     593.4277     0   1   1   0    4f      
  4 1    1178.9619     0   2   2   0    4f      
  4 1    1744.7838     0   3   1   0    4f      
  4 1    1870.8542     1   1   1   0    4f      
  4 1    2462.6966     1   2   2   0    4f      
  4 1    2780.7516     0   1   1   1    4f      
  4 1    3028.2025     1   3   1   0    4f      
  4 1    3143.6444     2   1   1   0    4f      
  4 1    3352.1726     0   2   2   1    4f      
  4 1    3904.8472     0   3   1   1    4f      
  4 1    4030.3099     1   1   1   1    4f      
  4 2       8.0971     0   0   0   0    4e      
  4 2     593.4128     0   1   1   0    4e      
  4 2    1168.0859     0   2   0   0    4e      
  4 2    1178.9620     0   2   2   0    4e      
  4 2    1277.9572     1   0   0   0    4e      
  4 2    1744.7560     0   3   1   0    4e      
  4 2    1870.8368     1   1   1   0    4e      
  4 2    2209.6352     0   0   0   1    4e      
  4 2    2313.2897     0   4   0   0    4e      
  4 2    2447.7058     1   2   0   0    4e      
  4 2    2462.6963     1   2   2   0    4e      
  4 2    2542.5683     2   0   0   0    4e      
  4 2    2780.7370     0   1   1   1    4e      
  4 2    3028.1716     1   3   1   0    4e      
  4 2    3143.6233     2   1   1   0    4e      
  4 2    3341.7877     0   2   0   1    4e      
  4 2    3352.1726     0   2   2   1    4e      
  4 2    3451.6475     1   0   0   1    4e      
  4 2    3720.1752     2   2   0   0    4e      
  4 2    3803.4637     3   0   0   0    4e      
  4 2    3904.8193     0   3   1   1    4e      
  4 2    4030.2932     1   1   1   1    4e      
  4 2    4381.5686     0   0   0   2    4e      
  4 2    4593.6852     1   2   0   1    4e      
  4 2    4687.8865     2   0   0   1    4e      
  5 1      12.1456     0   0   0   0    5e      
  5 1     597.4631     0   1   1   0    5e      
  5 1    1172.1429     0   2   0   0    5e      
  5 1    1183.0214     0   2   2   0    5e      
  5 1    1281.9897     1   0   0   0    5e      
  5 1    1748.8099     0   3   1   0    5e      
  5 1    1874.8716     1   1   1   0    5e      
  5 1    2213.6501     0   0   0   1    5e      
  5 1    2317.3531     0   4   0   0    5e      
  5 1    2451.7463     1   2   0   0    5e      
  5 1    2466.7415     1   2   2   0    5e      
  5 1    2546.5864     2   0   0   0    5e      
  5 1    2784.7541     0   1   1   1    5e      
  5 1    3032.2088     1   3   1   0    5e      
  5 1    3147.6439     2   1   1   0    5e      
  5 1    3345.8118     0   2   0   1    5e      
  5 1    3356.1992     0   2   2   1    5e      
  5 1    3455.6462     1   0   0   1    5e      
  5 1    3602.0674     1   4   0   0    5e      
  5 1    3724.1984     2   2   0   0    5e      
  5 1    3807.4700     3   0   0   0    5e      
  5 1    3908.8409     0   3   1   1    5e      
  5 1    4034.2947     1   1   1   1    5e      
  5 1    4385.5498     0   0   0   2    5e      
  5 1    4597.6927     1   2   0   1    5e      
  5 1    4691.8706     2   0   0   1    5e      
  5 2     597.4854     0   1   1   0    5f      
  5 2    1183.0214     0   2   2   0    5f      
  5 2    1748.8517     0   3   1   0    5f      
  5 2    1874.8977     1   1   1   0    5f      
  5 2    2466.7418     1   2   2   0    5f      
  5 2    2784.7760     0   1   1   1    5f      
  5 2    3032.2547     1   3   1   0    5f      
  5 2    3147.6754     2   1   1   0    5f      
  5 2    3356.1991     0   2   2   1    5f      
  5 2    3908.8823     0   3   1   1    5f      
  5 2    4034.3199     1   1   1   1    5f      
  6 1     602.3546     0   1   1   0    6f      
  6 1    1187.8926     0   2   2   0    6f      
  6 1    1753.7331     0   3   1   0    6f      
  6 1    1879.7498     1   1   1   0    6f      
  6 1    2471.5961     1   2   2   0    6f      
  6 1    2789.6052     0   1   1   1    6f      
  6 1    3037.1173     1   3   1   0    6f      
  6 1    3152.5126     2   1   1   0    6f      
  6 1    3361.0309     0   2   2   1    6f      
  6 1    3913.7245     0   3   1   1    6f      
  6 1    4039.1318     1   1   1   1    6f      
  6 2      17.0037     0   0   0   0    6e      
  6 2     602.3234     0   1   1   0    6e      
  6 2    1177.0113     0   2   0   0    6e      
  6 2    1187.8927     0   2   2   0    6e      
  6 2    1286.8288     1   0   0   0    6e      
  6 2    1753.6747     0   3   1   0    6e      
  6 2    1879.7134     1   1   1   0    6e      
  6 2    2218.4678     0   0   0   1    6e      
  6 2    2322.2293     0   4   0   0    6e      
  6 2    2456.5948     1   2   0   0    6e      
  6 2    2471.5958     1   2   2   0    6e      
  6 2    2551.4080     2   0   0   0    6e      
  6 2    2789.5746     0   1   1   1    6e      
  6 2    3037.0533     1   3   1   0    6e      
  6 2    3152.4685     2   1   1   0    6e      
  6 2    3350.6407     0   2   0   1    6e      
  6 2    3361.0310     0   2   2   1    6e      
  6 2    3460.4446     1   0   0   1    6e      
  6 2    3606.9229     1   4   0   0    6e      
  6 2    3729.0261     2   2   0   0    6e      
  6 2    3812.2775     3   0   0   0    6e      
  6 2    3913.6669     0   3   1   1    6e      
  6 2    4039.0965     1   1   1   1    6e      
  6 2    4390.3273     0   0   0   2    6e      
  6 2    4602.5017     1   2   0   1    6e      
  6 2    4696.6514     2   0   0   1    6e      
  7 1      22.6715     0   0   0   0    7e      
  7 1     607.9937     0   1   1   0    7e      
  7 1    1182.6909     0   2   0   0    7e      
  7 1    1193.5759     0   2   2   0    7e      
  7 1    1292.4742     1   0   0   0    7e      
  7 1    1759.3502     0   3   1   0    7e      
  7 1    1885.3620     1   1   1   0    7e      
  7 1    2224.0886     0   0   0   1    7e      
  7 1    2327.9179     0   4   0   0    7e      
  7 1    2462.2514     1   2   0   0    7e      
  7 1    2477.2591     1   2   2   0    7e      
  7 1    2557.0332     2   0   0   0    7e      
  7 1    2795.1984     0   1   1   1    7e      
  7 1    3042.7052     1   3   1   0    7e      
  7 1    3158.0972     2   1   1   0    7e      
  7 1    3356.2744     0   2   0   1    7e      
  7 1    3366.6682     0   2   2   1    7e      
  7 1    3466.0427     1   0   0   1    7e      
  7 1    3612.5875     1   4   0   0    7e      
  7 1    3734.6585     2   2   0   0    7e      
  7 1    3817.8863     3   0   0   0    7e      
  7 1    3919.2970     0   3   1   1    7e      
  7 1    4044.6985     1   1   1   1    7e      
  7 1    4395.9008     0   0   0   2    7e      
  7 1    4608.1120     1   2   0   1    7e      
  7 1    4702.2291     2   0   0   1    7e      
  7 2     608.0353     0   1   1   0    7f      
  7 2    1193.5757     0   2   2   0    7f      
  7 2    1759.4280     0   3   1   0    7f      
  7 2    1885.4106     1   1   1   0    7f      
  7 2    2477.2592     1   2   2   0    7f      
  7 2    2795.2393     0   1   1   1    7f      
  7 2    3042.7902     1   3   1   0    7f      
  7 2    3158.1560     2   1   1   0    7f      
  7 2    3366.6680     0   2   2   1    7f      
  7 2    3919.3736     0   3   1   1    7f      
  7 2    4044.7458     1   1   1   1    7f      
  8 1     614.5275     0   1   1   0    8f      
  8 1    1200.0706     0   2   2   0    8f      
  8 1    1765.9364     0   3   1   0    8f      
  8 1    1891.8801     1   1   1   0    8f      
  8 1    2483.7314     1   2   2   0    8f      
  8 1    2801.6781     0   1   1   1    8f      
  8 1    3049.2734     1   3   1   0    8f      
  8 1    3164.6055     2   1   1   0    8f      
  8 1    3373.1102     0   2   2   1    8f      
  8 1    3925.8297     0   3   1   1    8f      
  8 1    4051.1615     1   1   1   1    8f      
  8 2      29.1489     0   0   0   0    8e      
  8 2     614.4739     0   1   1   0    8e      
  8 2    1189.1819     0   2   0   0    8e      
  8 2    1200.0709     0   2   2   0    8e      
  8 2    1298.9261     1   0   0   0    8e      
  8 2    1765.8364     0   3   1   0    8e      
  8 2    1891.8175     1   1   1   0    8e      
  8 2    2230.5122     0   0   0   1    8e      
  8 2    2334.4190     0   4   0   0    8e      
  8 2    2468.7159     1   2   0   0    8e      
  8 2    2483.7312     1   2   2   0    8e      
  8 2    2563.4620     2   0   0   0    8e      
  8 2    2801.6256     0   1   1   1    8e      
  8 2    3049.1645     1   3   1   0    8e      
  8 2    3164.5298     2   1   1   0    8e      
  8 2    3362.7126     0   2   0   1    8e      
  8 2    3373.1105     0   2   2   1    8e      
  8 2    3472.4405     1   0   0   1    8e      
  8 2    3619.0611     1   4   0   0    8e      
  8 2    3741.0954     2   2   0   0    8e      
  8 2    3824.2964     3   0   0   0    8e      
  8 2    3925.7314     0   3   1   1    8e      
  8 2    4051.1008     1   1   1   1    8e      
  8 2    4402.2706     0   0   0   2    8e      
  8 2    4614.5238     1   2   0   1    8e      
  8 2    4708.6035     2   0   0   1    8e      
  9 1      36.4359     0   0   0   0    9e      
  9 1     621.7641     0   1   1   0    9e      
  9 1    1196.4841     0   2   0   0    9e      
  9 1    1207.3776     0   2   2   0    9e      
  9 1    1306.1844     1   0   0   0    9e      
  9 1    1773.1332     0   3   1   0    9e      
  9 1    1899.0798     1   1   1   0    9e      
  9 1    2237.7387     0   0   0   1    9e      
  9 1    2341.7326     0   4   0   0    9e      
  9 1    2475.9883     1   2   0   0    9e      
  9 1    2491.0125     1   2   2   0    9e      
  9 1    2570.6942     2   0   0   0    9e      
  9 1    2808.8560     0   1   1   1    9e      
  9 1    3056.4309     1   3   1   0    9e      
  9 1    3171.7665     2   1   1   0    9e      
  9 1    3369.9556     0   2   0   1    9e      
  9 1    3380.3581     0   2   2   1    9e      
  9 1    3479.6379     1   0   0   1    9e      
  9 1    3626.3439     1   4   0   0    9e      
  9 1    3748.3368     2   2   0   0    9e      
  9 1    3831.5076     3   0   0   0    9e      
  9 1    3932.9699     0   3   1   1    9e      
  9 1    4058.3031     1   1   1   1    9e      
  9 1    4409.4365     0   0   0   2    9e      
  9 1    4621.7369     1   2   0   1    9e      
  9 1    4715.7746     2   0   0   1    9e      
  9 2     621.8311     0   1   1   0    9f      
  9 2    1207.3772     0   2   2   0    9f      
  9 2    1773.2582     0   3   1   0    9f      
  9 2    1899.1581     1   1   1   0    9f      
  9 2    2491.0124     1   2   2   0    9f      
  9 2    2808.9217     0   1   1   1    9f      
  9 2    3056.5670     1   3   1   0    9f      
  9 2    3171.8610     2   1   1   0    9f      
  9 2    3380.3576     0   2   2   1    9f      
  9 2    3933.0927     0   3   1   1    9f      
  9 2    4058.3792     1   1   1   1    9f      
 10 1     629.9460     0   1   1   0   10f      
 10 1    1215.4955     0   2   2   0   10f      
 10 1    1781.3934     0   3   1   0   10f      
 10 1    1907.2446     1   1   1   0   10f      
 10 1    2499.1023     1   2   2   0   10f      
 10 1    2816.9699     0   1   1   1   10f      
 10 1    3064.6708     1   3   1   0   10f      
 10 1    3179.9227     2   1   1   0   10f      
 10 1    3388.4102     0   2   2   1   10f      
 10 1    3941.1624     0   3   1   1   10f      
 10 1    4066.3987     1   1   1   1   10f      
 10 2      44.5324     0   0   0   0   10e      
 10 2     629.8642     0   1   1   0   10e      
 10 2    1204.5974     0   2   0   0   10e      
 10 2    1215.4962     0   2   2   0   10e      
 10 2    1314.2490     1   0   0   0   10e      
 10 2    1781.2407     0   3   1   0   10e      
 10 2    1907.1490     1   1   1   0   10e      
 10 2    2245.7680     0   0   0   1   10e      
 10 2    2349.8585     0   4   0   0   10e      
 10 2    2484.0687     1   2   0   0   10e      
 10 2    2499.1025     1   2   2   0   10e      
 10 2    2578.7300     2   0   0   0   10e      
 10 2    2816.8897     0   1   1   1   10e      
 10 2    3064.5048     1   3   1   0   10e      
 10 2    3179.8071     2   1   1   0   10e      
 10 2    3378.0032     0   2   0   1   10e      
 10 2    3388.4108     0   2   2   1   10e      
 10 2    3487.6349     1   0   0   1   10e      
 10 2    3634.4355     1   4   0   0   10e      
 10 2    3756.3826     2   2   0   0   10e      
 10 2    3839.5199     3   0   0   0   10e      
 10 2    3941.0127     0   3   1   1   10e      
 10 2    4066.3057     1   1   1   1   10e      
 10 2    4417.3985     0   0   0   2   10e      
 10 2    4629.7513     1   2   0   1   10e      
 10 2    4723.7424     2   0   0   1   10e      
 11 1      53.4384     0   0   0   0   11e      
 11 1     638.7742     0   1   1   0   11e      
 11 1    1213.5219     0   2   0   0   11e      
 11 1    1224.4264     0   2   2   0   11e      
 11 1    1323.1200     1   0   0   0   11e      
 11 1    1790.1587     0   3   1   0   11e      
 11 1    1916.0249     1   1   1   0   11e      
 11 1    2254.6001     0   0   0   1   11e      
 11 1    2358.7967     0   4   0   0   11e      
 11 1    2492.9568     1   2   0   0   11e      
 11 1    2508.0015     1   2   2   0   11e      
 11 1    2587.5691     2   0   0   0   11e      
 11 1    2825.7266     0   1   1   1   11e      
 11 1    3073.3856     1   3   1   0   11e      
 11 1    3188.6516     2   1   1   0   11e      
 11 1    3386.8554     0   2   0   1   11e      
 11 1    3397.2687     0   2   2   1   11e      
 11 1    3496.4313     1   0   0   1   11e      
 11 1    3643.3360     1   4   0   0   11e      
 11 1    3765.2328     2   2   0   0   11e      
 11 1    3848.3333     3   0   0   0   11e      
 11 1    3949.8594     0   3   1   1   11e      
 11 1    4075.1084     1   1   1   1   11e      
 11 1    4426.1565     0   0   0   2   11e      
 11 1    4638.5670     1   2   0   1   11e      
 11 1    4732.5067     2   0   0   1   11e      
 11 2     638.8723     0   1   1   0   11f      
 11 2    1224.4255     0   2   2   0   11f      
 11 2    1790.3419     0   3   1   0   11f      
 11 2    1916.1397     1   1   1   0   11f      
 11 2    2508.0010     1   2   2   0   11f      
 11 2    2825.8229     0   1   1   1   11f      
 11 2    3073.5848     1   3   1   0   11f      
 11 2    3188.7904     2   1   1   0   11f      
 11 2    3397.2678     0   2   2   1   11f      
 11 2    3950.0390     0   3   1   1   11f      
 11 2    4075.2200     1   1   1   1   11f      
 12 1     648.6099     0   1   1   0   12f      
 12 1    1234.1672     0   2   2   0   12f      
 12 1    1800.1037     0   3   1   0   12f      
 12 1    1925.8432     1   1   1   0   12f      
 12 1    2517.7087     1   2   2   0   12f      
 12 1    2835.4805     0   1   1   1   12f      
 12 1    3083.3090     1   3   1   0   12f      
 12 1    3198.4641     2   1   1   0   12f      
 12 1    3406.9305     0   2   2   1   12f      
 12 1    3959.7224     0   3   1   1   12f      
 12 1    4084.8431     1   1   1   1   12f      
 12 2      63.1538     0   0   0   0   12e      
 12 2     648.4939     0   1   1   0   12e      
 12 2    1223.2575     0   2   0   0   12e      
 12 2    1234.1684     0   2   2   0   12e      
 12 2    1332.7972     1   0   0   0   12e      
 12 2    1799.8872     0   3   1   0   12e      
 12 2    1925.7075     1   1   1   0   12e      
 12 2    2264.2348     0   0   0   1   12e      
 12 2    2368.5471     0   4   0   0   12e      
 12 2    2502.6528     1   2   0   0   12e      
 12 2    2517.7094     1   2   2   0   12e      
 12 2    2597.2117     2   0   0   0   12e      
 12 2    2835.3667     0   1   1   1   12e      
 12 2    3083.0738     1   3   1   0   12e      
 12 2    3198.3000     2   1   1   0   12e      
 12 2    3396.5120     0   2   0   1   12e      
 12 2    3406.9318     0   2   2   1   12e      
 12 2    3506.0274     1   0   0   1   12e      
 12 2    3653.0453     1   4   0   0   12e      
 12 2    3774.8873     2   2   0   0   12e      
 12 2    3857.9479     3   0   0   0   12e      
 12 2    3959.5103     0   3   1   1   12e      
 12 2    4084.7113     1   1   1   1   12e      
 12 2    4435.7104     0   0   0   2   12e      
 12 2    4648.1837     1   2   0   1   12e      
 12 2    4742.0678     2   0   0   1   12e      
 13 1      73.6787     0   0   0   0   13e      
 13 1     659.0234     0   1   1   0   13e      
 13 1    1233.8041     0   2   0   0   13e      
 13 1    1244.7221     0   2   2   0   13e      
 13 1    1343.2807     1   0   0   0   13e      
 13 1    1810.4262     0   3   1   0   13e      
 13 1    1936.1968     1   1   1   0   13e      
 13 1    2274.6723     0   0   0   1   13e      
 13 1    2379.1096     0   4   0   0   13e      
 13 1    2513.1564     1   2   0   0   13e      
 13 1    2528.2261     1   2   2   0   13e      
 13 1    2607.6576     2   0   0   0   13e      
 13 1    2845.8100     0   1   1   1   13e      
 13 1    3093.5689     1   3   1   0   13e      
 13 1    3208.7523     2   1   1   0   13e      
 13 1    3406.9731     0   2   0   1   13e      
 13 1    3417.4000     0   2   2   1   13e      
 13 1    3516.4233     1   0   0   1   13e      
 13 1    3663.5633     1   4   0   0   13e      
 13 1    3785.3461     2   2   0   0   13e      
 13 1    3868.3634     3   0   0   0   13e      
 13 1    3969.9650     0   3   1   1   13e      
 13 1    4095.1139     1   1   1   1   13e      
 13 1    4446.0603     0   0   0   2   13e      
 13 1    4658.6016     1   2   0   1   13e      
 13 1    4752.4253     2   0   0   1   13e      
 13 2     659.1588     0   1   1   0   13f      
 13 2    1244.7204     0   2   2   0   13f      
 13 2    1810.6787     0   3   1   0   13f      
 13 2    1936.3551     1   1   1   0   13f      
 13 2    2528.2249     1   2   2   0   13f      
 13 2    2845.9427     0   1   1   1   13f      
 13 2    3093.8432     1   3   1   0   13f      
 13 2    3208.9437     2   1   1   0   13f      
 13 2    3417.3983     0   2   2   1   13f      
 13 2    3970.2124     0   3   1   1   13f      
 13 2    4095.2679     1   1   1   1   13f      
 14 1     670.5188     0   1   1   0   14f      
 14 1    1256.0851     0   2   2   0   14f      
 14 1    1822.0669     0   3   1   0   14f      
 14 1    1947.6755     1   1   1   0   14f      
 14 1    2539.5500     1   2   2   0   14f      
 14 1    2857.2094     0   1   1   1   14f      
 14 1    3105.1875     1   3   1   0   14f      
 14 1    3220.2293     2   1   1   0   14f      
 14 1    3428.6710     0   2   2   1   14f      
 14 1    3981.5091     0   3   1   1   14f      
 14 1    4106.4944     1   1   1   1   14f      
 14 2      85.0129     0   0   0   0   14e      
 14 2     670.3626     0   1   1   0   14e      
 14 2    1245.1616     0   2   0   0   14e      
 14 2    1256.0874     0   2   2   0   14e      
 14 2    1354.5703     1   0   0   0   14e      
 14 2    1821.7756     0   3   1   0   14e      
 14 2    1947.4928     1   1   1   0   14e      
 14 2    2285.9125     0   0   0   1   14e      
 14 2    2390.4842     0   4   0   0   14e      
 14 2    2524.4678     1   2   0   0   14e      
 14 2    2539.5516     1   2   2   0   14e      
 14 2    2618.9069     2   0   0   0   14e      
 14 2    2857.0563     0   1   1   1   14e      
 14 2    3104.8711     1   3   1   0   14e      
 14 2    3220.0083     2   1   1   0   14e      
 14 2    3418.2386     0   2   0   1   14e      
 14 2    3428.6732     0   2   2   1   14e      
 14 2    3527.6183     1   0   0   1   14e      
 14 2    3674.8899     1   4   0   0   14e      
 14 2    3796.6091     2   2   0   0   14e      
 14 2    3879.5801     3   0   0   0   14e      
 14 2    3981.2238     0   3   1   1   14e      
 14 2    4106.3167     1   1   1   1   14e      
 14 2    4457.2063     0   0   0   2   14e      
 14 2    4669.8206     1   2   0   1   14e      
 14 2    4763.5795     2   0   0   1   14e      
 15 1      97.1565     0   0   0   0   15e      
 15 1     682.5115     0   1   1   0   15e      
 15 1    1257.3300     0   2   0   0   15e      
 15 1    1268.2643     0   2   2   0   15e      
 15 1    1366.6661     1   0   0   0   15e      
 15 1    1833.9354     0   3   1   0   15e      
 15 1    1959.5953     1   1   1   0   15e      
 15 1    2297.9551     0   0   0   1   15e      
 15 1    2402.6706     0   4   0   0   15e      
 15 1    2536.5866     1   2   0   0   15e      
 15 1    2551.6858     1   2   2   0   15e      
 15 1    2630.9593     2   0   0   0   15e      
 15 1    2869.1056     0   1   1   1   15e      
 15 1    3116.9803     1   3   1   0   15e      
 15 1    3232.0680     2   1   1   0   15e      
 15 1    3430.3082     0   2   0   1   15e      
 15 1    3440.7514     0   2   2   1   15e      
 15 1    3539.6128     1   0   0   1   15e      
 15 1    3687.0250     1   4   0   0   15e      
 15 1    3808.6762     2   2   0   0   15e      
 15 1    3891.5976     3   0   0   0   15e      
 15 1    3993.2864     0   3   1   1   15e      
 15 1    4118.3194     1   1   1   1   15e      
 15 1    4469.1479     0   0   0   2   15e      
 15 1    4681.8405     1   2   0   1   15e      
 15 1    4775.5300     2   0   0   1   15e      
 15 2     682.6900     0   1   1   0   15f      
 15 2    1268.2614     0   2   2   0   15f      
 15 2    1834.2682     0   3   1   0   15f      
 15 2    1959.8041     1   1   1   0   15f      
 15 2    2551.6836     1   2   2   0   15f      
 15 2    2869.2806     0   1   1   1   15f      
 15 2    3117.3418     1   3   1   0   15f      
 15 2    3232.3207     2   1   1   0   15f      
 15 2    3440.7485     0   2   2   1   15f      
 15 2    3993.6123     0   3   1   1   15f      
 15 2    4118.5225     1   1   1   1   15f      
 16 1     695.6723     0   1   1   0   16f      
 16 1    1281.2490     0   2   2   0   16f      
 16 1    1847.2825     0   3   1   0   16f      
 16 1    1972.7410     1   1   1   0   16f      
 16 1    2564.6260     1   2   2   0   16f      
 16 1    2882.1562     0   1   1   1   16f      
 16 1    3130.3058     1   3   1   0   16f      
 16 1    3245.2179     2   1   1   0   16f      
 16 1    3453.6309     0   2   2   1   16f      
 16 1    4006.5221     0   3   1   1   16f      
 16 1    4131.3521     1   1   1   1   16f      
 16 2     110.1092     0   0   0   0   16e      
 16 2     695.4700     0   1   1   0   16e      
 16 2    1270.3091     0   2   0   0   16e      
 16 2    1281.2527     0   2   2   0   16e      
 16 2    1379.5679     1   0   0   0   16e      
 16 2    1846.9053     0   3   1   0   16e      
 16 2    1972.5044     1   1   1   0   16e      
 16 2    2310.8004     0   0   0   1   16e      
 16 2    2415.6688     0   4   0   0   16e      
 16 2    2549.5131     1   2   0   0   16e      
 16 2    2564.6287     1   2   2   0   16e      
 16 2    2643.8150     2   0   0   0   16e      
 16 2    2881.9579     0   1   1   1   16e      
 16 2    3129.8963     1   3   1   0   16e      
 16 2    3244.9315     2   1   1   0   16e      
 16 2    3443.1822     0   2   0   1   16e      
 16 2    3453.6346     0   2   2   1   16e      
 16 2    3552.4066     1   0   0   1   16e      
 16 2    3699.9686     1   4   0   0   16e      
 16 2    3821.5474     2   2   0   0   16e      
 16 2    3904.4162     3   0   0   0   16e      
 16 2    4006.1528     0   3   1   1   16e      
 16 2    4131.1220     1   1   1   1   16e      
 16 2    4481.8855     0   0   0   2   16e      
 16 2    4694.6614     1   2   0   1   16e      
 16 2    4788.2770     2   0   0   1   16e      
 17 1     123.8712     0   0   0   0   17e      
 17 1     709.2380     0   1   1   0   17e      
 17 1    1284.0990     0   2   0   0   17e      
 17 1    1295.0527     0   2   2   0   17e      
 17 1    1393.2757     1   0   0   0   17e      
 17 1    1860.6856     0   3   1   0   17e      
 17 1    1986.2198     1   1   1   0   17e      
 17 1    2324.4481     0   0   0   1   17e      
 17 1    2429.4785     0   4   0   0   17e      
 17 1    2563.2468     1   2   0   0   17e      
 17 1    2578.3803     1   2   2   0   17e      
 17 1    2657.4738     2   0   0   0   17e      
 17 1    2895.6130     0   1   1   1   17e      
 17 1    3143.6192     1   3   1   0   17e      
 17 1    3258.5986     2   1   1   0   17e      
 17 1    3456.8602     0   2   0   1   17e      
 17 1    3467.3227     0   2   2   1   17e      
 17 1    3565.9995     1   0   0   1   17e      
 17 1    3713.7202     1   4   0   0   17e      
 17 1    3835.2224     2   2   0   0   17e      
 17 1    3918.0355     3   0   0   0   17e      
 17 1    4019.8229     0   3   1   1   17e      
 17 1    4144.7244     1   1   1   1   17e      
 17 1    4495.4187     0   0   0   2   17e      
 17 1    4708.2830     1   2   0   1   17e      
 17 1    4801.8203     2   0   0   1   17e      
 17 2     709.4655     0   1   1   0   17f      
 17 2    1295.0480     0   2   2   0   17f      
 17 2    1861.1098     0   3   1   0   17f      
 17 2    1986.4861     1   1   1   0   17f      
 17 2    2578.3767     1   2   2   0   17f      
 17 2    2895.8362     0   1   1   1   17f      
 17 2    3144.0799     1   3   1   0   17f      
 17 2    3258.9209     2   1   1   0   17f      
 17 2    3467.3181     0   2   2   1   17f      
 17 2    4020.2383     0   3   1   1   17f      
 17 2    4144.9833     1   1   1   1   17f      
 18 1     724.0698     0   1   1   0   18f      
 18 1    1309.6583     0   2   2   0   18f      
 18 1    1875.7498     0   3   1   0   18f      
 18 1    2001.0393     1   1   1   0   18f      
 18 1    2592.9360     1   2   2   0   18f      
 18 1    2910.3204     0   1   1   1   18f      
 18 1    3158.6635     1   3   1   0   18f      
 18 1    3273.4296     2   1   1   0   18f      
 18 1    3481.8100     0   2   2   1   18f      
 18 1    4034.7607     0   3   1   1   18f      
 18 1    4159.4159     1   1   1   1   18f      
 18 2     138.4422     0   0   0   0   18e      
 18 2     723.8155     0   1   1   0   18e      
 18 2    1298.6995     0   2   0   0   18e      
 18 2    1309.6641     0   2   2   0   18e      
 18 2    1407.7895     1   0   0   0   18e      
 18 2    1875.2759     0   3   1   0   18e      
 18 2    2000.7417     1   1   1   0   18e      
 18 2    2338.8981     0   0   0   1   18e      
 18 2    2444.0999     0   4   0   0   18e      
 18 2    2577.7879     1   2   0   0   18e      
 18 2    2592.9405     1   2   2   0   18e      
 18 2    2671.9357     2   0   0   0   18e      
 18 2    2910.0711     0   1   1   1   18e      
 18 2    3158.1489     1   3   1   0   18e      
 18 2    3273.0693     2   1   1   0   18e      
 18 2    3471.3423     0   2   0   1   18e      
 18 2    3481.8158     0   2   2   1   18e      
 18 2    3580.3919     1   0   0   1   18e      
 18 2    3728.2802     1   4   0   0   18e      
 18 2    3849.7015     2   2   0   0   18e      
 18 2    3932.4558     3   0   0   0   18e      
 18 2    4034.2966     0   3   1   1   18e      
 18 2    4159.1264     1   1   1   1   18e      
 18 2    4509.7476     0   0   0   2   18e      
 18 2    4722.7054     1   2   0   1   18e      
 18 2    4816.1600     2   0   0   1   18e      
 19 1     153.8223     0   0   0   0   19e      
 19 1     739.2024     0   1   1   0   19e      
 19 1    1314.1105     0   2   0   0   19e      
 19 1    1325.0869     0   2   2   0   19e      
 19 1    1423.1091     1   0   0   0   19e      
 19 1    1890.6763     0   3   1   0   19e      
 19 1    2016.0699     1   1   1   0   19e      
 19 1    2354.1506     0   0   0   1   19e      
 19 1    2459.5326     0   4   0   0   19e      
 19 1    2593.1363     1   2   0   0   19e      
 19 1    2608.3092     1   2   2   0   19e      
 19 1    2687.2006     2   0   0   0   19e      
 19 1    2925.3319     0   1   1   1   19e      
 19 1    3173.4851     1   3   1   0   19e      
 19 1    3288.3434     2   1   1   0   19e      
 19 1    3486.6283     0   2   0   1   19e      
 19 1    3497.1136     0   2   2   1   19e      
 19 1    3595.5832     1   0   0   1   19e      
 19 1    3743.6480     1   4   0   0   19e      
 19 1    3864.9842     2   2   0   0   19e      
 19 1    3947.6768     3   0   0   0   19e      
 19 1    4049.5738     0   3   1   1   19e      
 19 1    4174.3283     1   1   1   1   19e      
 19 1    4524.8720     0   0   0   2   19e      
 19 1    4737.9283     1   2   0   1   19e      
 19 1    4831.2959     2   0   0   1   19e      
 19 2     739.4849     0   1   1   0   19f      
 19 2    1325.0797     0   2   2   0   19f      
 19 2    1891.2027     0   3   1   0   19f      
 19 2    2016.4007     1   1   1   0   19f      
 19 2    2608.3036     1   2   2   0   19f      
 19 2    2925.6089     0   1   1   1   19f      
 19 2    3174.0569     1   3   1   0   19f      
 19 2    3288.7440     2   1   1   0   19f      
 19 2    3497.1066     0   2   2   1   19f      
 19 2    4050.0895     0   3   1   1   19f      
 19 2    4174.6499     1   1   1   1   19f      
 20 1     755.7108     0   1   1   0   20f      
 20 1    1341.3123     0   2   2   0   20f      
 20 1    1907.4683     0   3   1   0   20f      
 20 1    2032.5700     1   1   1   0   20f      
 20 1    2624.4796     1   2   2   0   20f      
 20 1    2941.7015     0   1   1   1   20f      
 20 1    3190.2598     1   3   1   0   20f      
 20 1    3304.8638     2   1   1   0   20f      
 20 1    3513.2076     0   2   2   1   20f      
 20 1    4066.2243     0   3   1   1   20f      
 20 1    4190.6852     1   1   1   1   20f      
 20 2     170.0114     0   0   0   0   20e      
 20 2     755.3986     0   1   1   0   20e      
 20 2    1330.3319     0   2   0   0   20e      
 20 2    1341.3210     0   2   2   0   20e      
 20 2    1439.2345     1   0   0   0   20e      
 20 2    1906.8866     0   3   1   0   20e      
 20 2    2032.2043     1   1   1   0   20e      
 20 2    2370.2052     0   0   0   1   20e      
 20 2    2475.7765     0   4   0   0   20e      
 20 2    2609.2918     1   2   0   0   20e      
 20 2    2624.4864     1   2   2   0   20e      
 20 2    2703.2685     2   0   0   0   20e      
 20 2    2941.3953     0   1   1   1   20e      
 20 2    3189.6280     1   3   1   0   20e      
 20 2    3304.4209     2   1   1   0   20e      
 20 2    3502.7182     0   2   0   1   20e      
 20 2    3513.2162     0   2   2   1   20e      
 20 2    3611.5737     1   0   0   1   20e      
 20 2    3759.8238     1   4   0   0   20e      
 20 2    3881.0707     2   2   0   0   20e      
 20 2    3963.6985     3   0   0   0   20e      
 20 2    4065.6546     0   3   1   1   20e      
 20 2    4190.3296     1   1   1   1   20e      
 20 2    4540.7920     0   0   0   2   20e      
 20 2    4753.9518     1   2   0   1   20e      
 20 2    4847.2279     2   0   0   1   20e      
 21 1     187.0093     0   0   0   0   21e      
 21 1     772.4040     0   1   1   0   21e      
 21 1    1347.3637     0   2   0   0   21e      
 21 1    1358.3665     0   2   2   0   21e      
 21 1    1456.1657     1   0   0   0   21e      
 21 1    1923.9068     0   3   1   0   21e      
 21 1    2049.1450     1   1   1   0   21e      
 21 1    2387.0620     0   0   0   1   21e      
 21 1    2492.8315     0   4   0   0   21e      
 21 1    2626.2543     1   2   0   0   21e      
 21 1    2641.4720     1   2   2   0   21e      
 21 1    2720.1393     2   0   0   0   21e      
 21 1    2958.2614     0   1   1   1   21e      
 21 1    3206.5773     1   3   1   0   21e      
 21 1    3321.3018     2   1   1   0   21e      
 21 1    3519.6119     0   2   0   1   21e      
 21 1    3530.1235     0   2   2   1   21e      
 21 1    3628.3632     1   0   0   1   21e      
 21 1    3776.8072     1   4   0   0   21e      
 21 1    3897.9608     2   2   0   0   21e      
 21 1    3980.5209     3   0   0   0   21e      
 21 1    4082.5387     0   3   1   1   21e      
 21 1    4207.1305     1   1   1   1   21e      
 21 1    4557.5075     0   0   0   2   21e      
 21 1    4770.7758     1   2   0   1   21e      
 21 1    4863.9561     2   0   0   1   21e      
 21 2     772.7474     0   1   1   0   21f      
 21 2    1358.3560     0   2   2   0   21f      
 21 2    1924.5465     0   3   1   0   21f      
 21 2    2049.5472     1   1   1   0   21f      
 21 2    2641.4638     1   2   2   0   21f      
 21 2    2958.5981     0   1   1   1   21f      
 21 2    3207.2721     1   3   1   0   21f      
 21 2    3321.7892     2   1   1   0   21f      
 21 2    3530.1131     0   2   2   1   21f      
 21 2    4083.1654     0   3   1   1   21f      
 21 2    4207.5217     1   1   1   1   21f      
 22 1     790.5947     0   1   1   0   22f      
 22 1    1376.2106     0   2   2   0   22f      
 22 1    1942.4371     0   3   1   0   22f      
 22 1    2067.3322     1   1   1   0   22f      
 22 1    2659.2562     1   2   2   0   22f      
 22 1    2976.2987     0   1   1   1   22f      
 22 1    3225.0939     1   3   1   0   22f      
 22 1    3339.5201     2   1   1   0   22f      
 22 1    3547.8231     0   2   2   1   22f      
 22 1    4100.9123     0   3   1   1   22f      
 22 1    4225.1593     1   1   1   1   22f      
 22 2     204.8161     0   0   0   0   22e      
 22 2     790.2186     0   1   1   0   22e      
 22 2    1365.2056     0   2   0   0   22e      
 22 2    1376.2231     0   2   2   0   22e      
 22 2    1473.9025     1   0   0   0   22e      
 22 2    1941.7366     0   3   1   0   22e      
 22 2    2066.8917     1   1   1   0   22e      
 22 2    2404.7209     0   0   0   1   22e      
 22 2    2510.6974     0   4   0   0   22e      
 22 2    2644.0238     1   2   0   0   22e      
 22 2    2659.2661     1   2   2   0   22e      
 22 2    2737.8130     2   0   0   0   22e      
 22 2    2975.9300     0   1   1   1   22e      
 22 2    3224.3329     1   3   1   0   22e      
 22 2    3338.9860     2   1   1   0   22e      
 22 2    3537.3091     0   2   0   1   22e      
 22 2    3547.8355     0   2   2   1   22e      
 22 2    3645.1278     0   6   0   0   22e      
 22 2    3645.9521     1   0   0   1   22e      
 22 2    3794.5983     1   4   0   0   22e      
 22 2    3915.6544     2   2   0   0   22e      
 22 2    3998.1439     3   0   0   0   22e      
 22 2    4100.2260     0   3   1   1   22e      
 22 2    4224.7308     1   1   1   1   22e      
 22 2    4575.0183     0   0   0   2   22e      
 22 2    4788.4001     1   2   0   1   22e      
 22 2    4881.4803     2   0   0   1   22e      
 23 1     223.4316     0   0   0   0   23e      
 23 1     808.8422     0   1   1   0   23e      
 23 1    1383.8577     0   2   0   0   23e      
 23 1    1394.8910     0   2   2   0   23e      
 23 1    1492.4449     1   0   0   0   23e      
 23 1    1960.3762     0   3   1   0   23e      
 23 1    2085.4443     1   1   1   0   23e      
 23 1    2423.1818     0   0   0   1   23e      
 23 1    2529.3741     0   4   0   0   23e      
 23 1    2662.6000     1   2   0   0   23e      
 23 1    2677.8684     1   2   2   0   23e      
 23 1    2756.2893     2   0   0   0   23e      
 23 1    2994.4010     0   1   1   1   23e      
 23 1    3242.8949     1   3   1   0   23e      
 23 1    3357.4734     2   1   1   0   23e      
 23 1    3555.8099     0   2   0   1   23e      
 23 1    3566.3520     0   2   2   1   23e      
 23 1    3663.8196     0   6   0   0   23e      
 23 1    3664.3407     1   0   0   1   23e      
 23 1    3813.1967     1   4   0   0   23e      
 23 1    3934.1514     2   2   0   0   23e      
 23 1    4016.5675     3   0   0   0   23e      
 23 1    4118.7166     0   3   1   1   23e      
 23 1    4243.1305     1   1   1   1   23e      
 23 1    4593.3243     0   0   0   2   23e      
 23 1    4806.8246     1   2   0   1   23e      
 23 1    4899.8004     2   0   0   1   23e      
 23 2     809.2525     0   1   1   0   23f      
 23 2    1394.8761     0   2   2   0   23f      
 23 2    1961.1402     0   3   1   0   23f      
 23 2    2085.9251     1   1   1   0   23f      
 23 2    2677.8567     1   2   2   0   23f      
 23 2    2994.8033     0   1   1   1   23f      
 23 2    3243.7249     1   3   1   0   23f      
 23 2    3358.0563     2   1   1   0   23f      
 23 2    3566.3373     0   2   2   1   23f      
 23 2    4119.4651     0   3   1   1   23f      
 23 2    4243.5981     1   1   1   1   23f      
 24 1     828.7208     0   1   1   0   24f      
 24 1    1414.3524     0   2   2   0   24f      
 24 1    1980.6555     0   3   1   0   24f      
 24 1    2105.3256     1   1   1   0   24f      
 24 1    2697.2651     1   2   2   0   24f      
 24 1    3014.1116     0   1   1   1   24f      
 24 1    3263.1650     1   3   1   0   24f      
 24 1    3377.3978     2   1   1   0   24f      
 24 1    3585.6558     0   2   2   1   24f      
 24 1    4138.8237     0   3   1   1   24f      
 24 1    4262.8378     1   1   1   1   24f      
 24 2     242.8557     0   0   0   0   24e      
 24 2     828.2748     0   1   1   0   24e      
 24 2    1403.3197     0   2   0   0   24e      
 24 2    1414.3699     0   2   2   0   24e      
 24 2    1511.7927     1   0   0   0   24e      
 24 2    1979.8253     0   3   1   0   24e      
 24 2    2104.8029     1   1   1   0   24e      
 24 2    2442.4446     0   0   0   1   24e      
 24 2    2548.8613     0   4   0   0   24e      
 24 2    2681.9830     1   2   0   0   24e      
 24 2    2697.2789     1   2   2   0   24e      
 24 2    2775.5683     2   0   0   0   24e      
 24 2    3013.6743     0   1   1   1   24e      
 24 2    3262.2631     1   3   1   0   24e      
 24 2    3376.7638     2   1   1   0   24e      
 24 2    3575.1140     0   2   0   1   24e      
 24 2    3585.6732     0   2   2   1   24e      
 24 2    3683.3171     0   6   0   0   24e      
 24 2    3683.5339     1   0   0   1   24e      
 24 2    3832.6024     1   4   0   0   24e      
 24 2    3953.4515     2   2   0   0   24e      
 24 2    4035.7915     3   0   0   0   24e      
 24 2    4138.0101     0   3   1   1   24e      
 24 2    4262.3294     1   1   1   1   24e      
 24 2    4612.4255     0   0   0   2   24e      
 24 2    4826.0492     1   2   0   1   24e      
 24 2    4918.9164     2   0   0   1   24e      
 25 1     263.0883     0   0   0   0   25e      
 25 1     848.5163     0   1   1   0   25e      
 25 1    1423.5915     0   2   0   0   25e      
 25 1    1434.6598     0   2   2   0   25e      
 25 1    1531.9459     1   0   0   0   25e      
 25 1    2000.0839     0   3   1   0   25e      
 25 1    2124.9673     1   1   1   0   25e      
 25 1    2462.5092     0   0   0   1   25e      
 25 1    2569.1590     0   4   0   0   25e      
 25 1    2702.1725     1   2   0   0   25e      
 25 1    2717.4977     1   2   2   0   25e      
 25 1    2795.6499     2   0   0   0   25e      
 25 1    3033.7499     0   1   1   1   25e      
 25 1    3282.4373     1   3   1   0   25e      
 25 1    3396.8573     2   1   1   0   25e      
 25 1    3595.2215     0   2   0   1   25e      
 25 1    3605.7986     0   2   2   1   25e      
 25 1    3703.4894     1   0   0   1   25e      
 25 1    3703.6613     0   6   0   0   25e      
 25 1    3852.8151     1   4   0   0   25e      
 25 1    3973.5549     2   2   0   0   25e      
 25 1    4055.8160     3   0   0   0   25e      
 25 1    4158.1066     0   3   1   1   25e      
 25 1    4282.3276     1   1   1   1   25e      
 25 1    4632.3219     0   0   0   2   25e      
 25 1    4846.0737     1   2   0   1   25e      
 25 1    4938.8282     2   0   0   1   25e      
 25 2     848.9994     0   1   1   0   25f      
 25 2    1434.6393     0   2   2   0   25f      
 25 2    2000.9830     0   3   1   0   25f      
 25 2    2125.5337     1   1   1   0   25f      
 25 2    2717.4815     1   2   2   0   25f      
 25 2    3034.2235     0   1   1   1   25f      
 25 2    3283.4142     1   3   1   0   25f      
 25 2    3397.5445     2   1   1   0   25f      
 25 2    3605.7784     0   2   2   1   25f      
 25 2    4158.9878     0   3   1   1   25f      
 25 2    4282.8784     1   1   1   1   25f      
 26 1     870.0883     0   1   1   0   26f      
 26 1    1455.7369     0   2   2   0   26f      
 26 1    2022.1224     0   3   1   0   26f      
 26 1    2146.5492     1   1   1   0   26f      
 26 1    2738.5057     1   2   2   0   26f      
 26 1    3055.1391     0   1   1   1   26f      
 26 1    3304.4724     1   3   1   0   26f      
 26 1    3418.4962     2   1   1   0   26f      
 26 1    3626.7050     0   2   2   1   26f      
 26 1    4179.9575     0   3   1   1   26f      
 26 1    4303.7198     1   1   1   1   26f      
 26 2     284.1294     0   0   0   0   26e      
 26 2     869.5666     0   1   1   0   26e      
 26 2    1444.6731     0   2   0   0   26e      
 26 2    1455.7607     0   2   2   0   26e      
 26 2    1552.9044     1   0   0   0   26e      
 26 2    2021.1518     0   3   1   0   26e      
 26 2    2145.9375     1   1   1   0   26e      
 26 2    2483.3755     0   0   0   1   26e      
 26 2    2590.2668     0   4   0   0   26e      
 26 2    2723.1685     1   2   0   0   26e      
 26 2    2738.5244     1   2   2   0   26e      
 26 2    2816.5339     2   0   0   0   26e      
 26 2    3054.6276     0   1   1   1   26e      
 26 2    3303.4174     1   3   1   0   26e      
 26 2    3417.7537     2   1   1   0   26e      
 26 2    3616.1320     0   2   0   1   26e      
 26 2    3626.7285     0   2   2   1   26e      
 26 2    3724.2832     1   0   0   1   26e      
 26 2    3724.7732     0   6   0   0   26e      
 26 2    3873.8347     1   4   0   0   26e      
 26 2    3994.4612     2   2   0   0   26e      
 26 2    4076.6408     3   0   0   0   26e      
 26 2    4179.0060     0   3   1   1   26e      
 26 2    4303.1249     1   1   1   1   26e      
 26 2    4653.0132     0   0   0   2   26e      
 26 2    4866.8981     1   2   0   1   26e      
 26 2    4959.5357     2   0   0   1   26e      
 27 1     305.9788     0   0   0   0   27e      
 27 1     891.4256     0   1   1   0   27e      
 27 1    1466.5642     0   2   0   0   27e      
 27 1    1477.6725     0   2   2   0   27e      
 27 1    1574.6681     1   0   0   0   27e      
 27 1    2043.0289     0   3   1   0   27e      
 27 1    2167.7132     1   1   1   0   27e      
 27 1    2505.0435     0   0   0   1   27e      
 27 1    2612.1846     0   4   0   0   27e      
 27 1    2744.9707     1   2   0   0   27e      
 27 1    2760.3592     1   2   2   0   27e      
 27 1    2838.2204     2   0   0   0   27e      
 27 1    3076.3074     0   1   1   1   27e      
 27 1    3325.2035     1   3   1   0   27e      
 27 1    3439.4529     2   1   1   0   27e      
 27 1    3637.8456     0   2   0   1   27e      
 27 1    3648.4627     0   2   2   1   27e      
 27 1    3745.8667     1   0   0   1   27e      
 27 1    3746.7070     0   6   0   0   27e      
 27 1    3895.6609     1   4   0   0   27e      
 27 1    4016.1705     2   2   0   0   27e      
 27 1    4098.2658     3   0   0   0   27e      
 27 1    4200.7082     0   3   1   1   27e      
 27 1    4324.7211     1   1   1   1   27e      
 27 1    4674.4994     0   0   0   2   27e      
 27 1    4888.5222     1   2   0   1   27e      
 27 1    4981.0388     2   0   0   1   27e      
 27 2     891.9873     0   1   1   0   27f      
 27 2    1477.6449     0   2   2   0   27f      
 27 2    2044.0739     0   3   1   0   27f      
 27 2    2168.3722     1   1   1   0   27f      
 27 2    2760.3374     1   2   2   0   27f      
 27 2    3076.8582     0   1   1   1   27f      
 27 2    3326.3393     1   3   1   0   27f      
 27 2    3440.2531     2   1   1   0   27f      
 27 2    3648.4354     0   2   2   1   27f      
 27 2    4201.7326     0   3   1   1   27f      
 27 2    4325.3619     1   1   1   1   27f      
 28 1     914.6964     0   1   1   0   28f      
 28 1    1500.3632     0   2   2   0   28f      
 28 1    2066.8371     0   3   1   0   28f      
 28 1    2191.0024     1   1   1   0   28f      
 28 1    2782.9770     1   2   2   0   28f      
 28 1    3099.3807     0   1   1   1   28f      
 28 1    3349.0149     1   3   1   0   28f      
 28 1    3462.8148     2   1   1   0   28f      
 28 1    3670.9698     0   2   2   1   28f      
 28 1    4224.3129     0   3   1   1   28f      
 28 1    4347.8046     1   1   1   1   28f      
 28 2     328.6364     0   0   0   0   28e      
 28 2     914.0931     0   1   1   0   28e      
 28 2    1489.2648     0   2   0   0   28e      
 28 2    1500.3951     0   2   2   0   28e      
 28 2    1597.2369     1   0   0   0   28e      
 28 2    2065.7151     0   3   1   0   28e      
 28 2    2190.2945     1   1   1   0   28e      
 28 2    2527.5130     0   0   0   1   28e      
 28 2    2634.9123     0   4   0   0   28e      
 28 2    2767.5792     1   2   0   0   28e      
 28 2    2783.0020     1   2   2   0   28e      
 28 2    2860.7092     2   0   0   0   28e      
 28 2    3098.7892     0   1   1   1   28e      
 28 2    3347.7953     1   3   1   0   28e      
 28 2    3461.9549     2   1   1   0   28e      
 28 2    3660.3620     0   2   0   1   28e      
 28 2    3671.0012     0   2   2   1   28e      
 28 2    3768.2470     1   0   0   1   28e      
 28 2    3918.2938     1   4   0   0   28e      
 28 2    4038.6825     2   2   0   0   28e      
 28 2    4120.6911     3   0   0   0   28e      
 28 2    4223.2129     0   3   1   1   28e      
 28 2    4347.1162     1   1   1   1   28e      
 28 2    4696.7803     0   0   0   2   28e      
 28 2    4910.9460     1   2   0   1   28e      
 28 2    5003.3375     2   0   0   1   28e      
 29 1     352.1022     0   0   0   0   29e      
 29 1     937.5691     0   1   1   0   29e      
 29 1    1512.7747     0   2   0   0   29e      
 29 1    1523.9284     0   2   2   0   29e      
 29 1    1620.6106     1   0   0   0   29e      
 29 1    2089.2103     0   3   1   0   29e      
 29 1    2213.6813     1   1   1   0   29e      
 29 1    2550.7838     0   0   0   1   29e      
 29 1    2658.4497     0   4   0   0   29e      
 29 1    2790.9937     1   2   0   0   29e      
 29 1    2806.4525     1   2   2   0   29e      
 29 1    2884.0002     2   0   0   0   29e      
 29 1    3122.0728     0   1   1   1   29e      
 29 1    3371.1926     1   3   1   0   29e      
 29 1    3485.2595     2   1   1   0   29e      
 29 1    3683.6811     0   2   0   1   29e      
 29 1    3694.3438     0   2   2   1   29e      
 29 1    3791.4248     1   0   0   1   29e      
 29 1    3941.7329     1   4   0   0   29e      
 29 1    4061.9970     2   2   0   0   29e      
 29 1    4143.9165     3   0   0   0   29e      
 29 1    4246.5202     0   3   1   1   29e      
 29 1    4370.3101     1   1   1   1   29e      
 29 1    4719.8560     0   0   0   2   29e      
 29 1    4934.1692     1   2   0   1   29e      
 29 1    5026.4316     2   0   0   1   29e      
 29 2     938.2155     0   1   1   0   29f      
 29 2    1523.8919     0   2   2   0   29f      
 29 2    2090.4119     0   3   1   0   29f      
 29 2    2214.4398     1   1   1   0   29f      
 29 2    2806.4238     1   2   2   0   29f      
 29 2    3122.7064     0   1   1   1   29f      
 29 2    3372.4990     1   3   1   0   29f      
 29 2    3486.1814     2   1   1   0   29f      
 29 2    3694.3076     0   2   2   1   29f      
 29 2    4247.6984     0   3   1   1   29f      
 29 2    4371.0477     1   1   1   1   29f      
 30 1     962.5443     0   1   1   0   30f      
 30 1    1548.2306     0   2   2   0   30f      
 30 1    2114.7984     0   3   1   0   30f      
 30 1    2238.6844     1   1   1   0   30f      
 30 1    2830.6781     1   2   2   0   30f      
 30 1    3146.8354     0   1   1   1   30f      
 30 1    3396.7917     1   3   1   0   30f      
 30 1    3510.3528     2   1   1   0   30f      
 30 1    3718.4493     0   2   2   1   30f      
 30 1    4271.8889     0   3   1   1   30f      
 30 1    4395.0914     1   1   1   1   30f      
 30 2     376.3760     0   0   0   0   30e      
 30 2     961.8535     0   1   1   0   30e      
 30 2    1537.0937     0   2   0   0   30e      
 30 2    1548.2723     0   2   2   0   30e      
 30 2    1644.7892     1   0   0   0   30e      
 30 2    2113.5143     0   3   1   0   30e      
 30 2    2237.8732     1   1   1   0   30e      
 30 2    2574.8560     0   0   0   1   30e      
 30 2    2682.7964     0   4   0   0   30e      
 30 2    2815.2141     1   2   0   0   30e      
 30 2    2830.7108     1   2   2   0   30e      
 30 2    2908.0932     2   0   0   0   30e      
 30 2    3146.1580     0   1   1   1   30e      
 30 2    3395.3954     1   3   1   0   30e      
 30 2    3509.3668     2   1   1   0   30e      
 30 2    3707.8029     0   2   0   1   30e      
 30 2    3718.4904     0   2   2   1   30e      
 30 2    3815.4013     1   0   0   1   30e      
 30 2    4086.1141     2   2   0   0   30e      
 30 2    4167.9420     3   0   0   0   30e      
 30 2    4270.6297     0   3   1   1   30e      
 30 2    4394.3026     1   1   1   1   30e      
 30 2    4743.7262     0   0   0   2   30e      
 30 2    4958.1917     1   2   0   1   30e      
 30 2    5050.3210     2   0   0   1   30e      
 31 1     401.4576     0   0   0   0   31e      
 31 1     986.9461     0   1   1   0   31e      
 31 1    1562.2217     0   2   0   0   31e      
 31 1    1573.4267     0   2   2   0   31e      
 31 1    1669.7726     1   0   0   0   31e      
 31 1    2138.6269     0   3   1   0   31e      
 31 1    2262.8704     1   1   1   0   31e      
 31 1    2599.7293     0   0   0   1   31e      
 31 1    2707.9524     0   4   0   0   31e      
 31 1    2840.2402     1   2   0   0   31e      
 31 1    2855.7766     1   2   2   0   31e      
 31 1    2932.9883     2   0   0   0   31e      
 31 1    3171.0449     0   1   1   1   31e      
 31 1    3420.4035     1   3   1   0   31e      
 31 1    3534.2763     2   1   1   0   31e      
 31 1    3732.7270     0   2   0   1   31e      
 31 1    3743.4410     0   2   2   1   31e      
 31 1    3840.1753     1   0   0   1   31e      
 31 1    4111.0334     2   2   0   0   31e      
 31 1    4192.7674     3   0   0   0   31e      
 31 1    4295.5414     0   3   1   1   31e      
 31 1    4419.0937     1   1   1   1   31e      
 31 1    4768.3908     0   0   0   2   31e      
 31 1    4983.0135     1   2   0   1   31e      
 31 1    5075.0056     2   0   0   1   31e      
 31 2     987.6829     0   1   1   0   31f      
 31 2    1573.3794     0   2   2   0   31f      
 31 2    2139.9961     0   3   1   0   31f      
 31 2    2263.7358     1   1   1   0   31f      
 31 2    2855.7396     1   2   2   0   31f      
 31 2    3171.7673     0   1   1   1   31f      
 31 2    3421.8925     1   3   1   0   31f      
 31 2    3535.3287     2   1   1   0   31f      
 31 2    3743.3942     0   2   2   1   31f      
 31 2    4296.8841     0   3   1   1   31f      
 31 2    4419.9351     1   1   1   1   31f      
 32 1    1013.6310     0   1   1   0   32f      
 32 1    1599.3381     0   2   2   0   32f      
 32 1    2166.0051     0   3   1   0   32f      
 32 1    2289.5941     1   1   1   0   32f      
 32 1    2881.6084     1   2   2   0   32f      
 32 1    3197.5022     0   1   1   1   32f      
 32 1    3447.8014     1   3   1   0   32f      
 32 1    3561.1092     2   1   1   0   32f      
 32 1    3769.1425     0   2   2   1   32f      
 32 1    4322.6840     0   3   1   1   32f      
 32 1    4445.5791     1   1   1   1   32f      
 32 2     427.3470     0   0   0   0   32e      
 32 2    1012.8467     0   1   1   0   32e      
 32 2    1588.1586     0   2   0   0   32e      
 32 2    1599.3916     0   2   2   0   32e      
 32 2    1695.5606     1   0   0   0   32e      
 32 2    2164.5481     0   3   1   0   32e      
 32 2    2288.6727     1   1   1   0   32e      
 32 2    2625.4037     0   0   0   1   32e      
 32 2    2733.9173     0   4   0   0   32e      
 32 2    2866.0719     1   2   0   0   32e      
 32 2    2881.6501     1   2   2   0   32e      
 32 2    2958.6852     2   0   0   0   32e      
 32 2    3196.7333     0   1   1   1   32e      
 32 2    3446.2169     1   3   1   0   32e      
 32 2    3559.9882     2   1   1   0   32e      
 32 2    3758.4534     0   2   0   1   32e      
 32 2    3769.1955     0   2   2   1   32e      
 32 2    3865.7474     1   0   0   1   32e      
 32 2    4136.7550     2   2   0   0   32e      
 32 2    4218.3926     3   0   0   0   32e      
 32 2    4321.2553     0   3   1   1   32e      
 32 2    4444.6833     1   1   1   1   32e      
 32 2    4793.8498     0   0   0   2   32e      
 32 2    5008.6342     1   2   0   1   32e      
 32 2    5100.4854     2   0   0   1   32e      
 33 1     454.0441     0   0   0   0   33e      
 33 1    1039.5554     0   1   1   0   33e      
 33 1    1614.9041     0   2   0   0   33e      
 33 1    1626.1669     0   2   2   0   33e      
 33 1    1722.1531     1   0   0   0   33e      
 33 1    2191.2777     0   3   1   0   33e      
 33 1    2315.2798     1   1   1   0   33e      
 33 1    2651.8789     0   0   0   1   33e      
 33 1    2760.6910     0   4   0   0   33e      
 33 1    2892.7090     1   2   0   0   33e      
 33 1    2908.3310     1   2   2   0   33e      
 33 1    2985.1840     2   0   0   0   33e      
 33 1    3223.2229     0   1   1   1   33e      
 33 1    3472.8353     1   3   1   0   33e      
 33 1    3586.5023     2   1   1   0   33e      
 33 1    3784.9820     0   2   0   1   33e      
 33 1    3795.7537     0   2   2   1   33e      
 33 1    3892.1171     1   0   0   1   33e      
 33 1    4163.2785     2   2   0   0   33e      
 33 1    4244.8176     3   0   0   0   33e      
 33 1    4347.7710     0   3   1   1   33e      
 33 1    4471.0711     1   1   1   1   33e      
 33 1    4820.1029     0   0   0   2   33e      
 33 1    5035.0538     1   2   0   1   33e      
 33 1    5126.7601     2   0   0   1   33e      
 33 2    1040.3886     0   1   1   0   33f      
 33 2    1626.1065     0   2   2   0   33f      
 33 2    2192.8251     0   3   1   0   33f      
 33 2    2316.2591     1   1   1   0   33f      
 33 2    2908.2841     1   2   2   0   33f      
 33 2    3224.0398     0   1   1   1   33f      
 33 2    3474.5184     1   3   1   0   33f      
 33 2    3587.6941     2   1   1   0   33f      
 33 2    3795.6941     0   2   2   1   33f      
 33 2    4349.2884     0   3   1   1   33f      
 33 2    4472.0231     1   1   1   1   33f      
 34 1    1067.9555     0   1   1   0   34f      
 34 1    1653.6845     0   2   2   0   34f      
 34 1    2220.4561     0   3   1   0   34f      
 34 1    2343.7308     1   1   1   0   34f      
 34 1    2935.7667     1   2   2   0   34f      
 34 1    3251.3801     0   1   1   1   34f      
 34 1    3502.0431     1   3   1   0   34f      
 34 1    3615.0834     2   1   1   0   34f      
 34 1    3823.0485     0   2   2   1   34f      
 34 1    4376.6971     0   3   1   1   34f      
 34 1    4499.2671     1   1   1   1   34f      
 34 2     481.5486     0   0   0   0   34e      
 34 2    1067.0719     0   1   1   0   34e      
 34 2    1642.4582     0   2   0   0   34e      
 34 2    1653.7525     0   2   2   0   34e      
 34 2    1749.5500     1   0   0   0   34e      
 34 2    2218.8156     0   3   1   0   34e      
 34 2    2342.6918     1   1   1   0   34e      
 34 2    2679.1551     0   0   0   1   34e      
 34 2    2788.2733     0   4   0   0   34e      
 34 2    2920.1515     1   2   0   0   34e      
 34 2    2935.8192     1   2   2   0   34e      
 34 2    3012.4844     2   0   0   0   34e      
 34 2    3250.5138     0   1   1   1   34e      
 34 2    3500.2586     1   3   1   0   34e      
 34 2    3613.8184     2   1   1   0   34e      
 34 2    3812.3124     0   2   0   1   34e      
 34 2    3823.1156     0   2   2   1   34e      
 34 2    3919.2842     1   0   0   1   34e      
 34 2    4190.6039     2   2   0   0   34e      
 34 2    4272.0424     3   0   0   0   34e      
 34 2    4375.0886     0   3   1   1   34e      
 34 2    4498.2570     1   1   1   1   34e      
 34 2    4847.1502     0   0   0   2   34e      
 34 2    5062.2721     1   2   0   1   34e      
 34 2    5153.8298     2   0   0   1   34e      
 35 1     509.8606     0   0   0   0   35e      
 35 1    1095.3960     0   1   1   0   35e      
 35 1    1670.8206     0   2   0   0   35e      
 35 1    1682.1481     0   2   2   0   35e      
 35 1    1777.7512     1   0   0   0   35e      
 35 1    2247.1615     0   3   1   0   35e      
 35 1    2370.9085     1   1   1   0   35e      
 35 1    2707.2317     0   0   0   1   35e      
 35 1    2816.6638     0   4   0   0   35e      
 35 1    2948.3989     1   2   0   0   35e      
 35 1    2964.1147     1   2   2   0   35e      
 35 1    3040.5864     2   0   0   0   35e      
 35 1    3278.6058     0   1   1   1   35e      
 35 1    3528.4866     1   3   1   0   35e      
 35 1    3641.9365     2   1   1   0   35e      
 35 1    3840.4446     0   2   0   1   35e      
 35 1    3851.2812     0   2   2   1   35e      
 35 1    3947.2488     1   0   0   1   35e      
 35 1    4218.7309     2   2   0   0   35e      
 35 1    4300.0667     3   0   0   0   35e      
 35 1    4403.2078     0   3   1   1   35e      
 35 1    4526.2411     1   1   1   1   35e      
 35 1    4874.9914     0   0   0   2   35e      
 35 1    5181.6943     2   0   0   1   35e      
 35 2    1096.3316     0   1   1   0   35f      
 35 2    1682.0720     0   2   2   0   35f      
 35 2    2248.8978     0   3   1   0   35f      
 35 2    2372.0089     1   1   1   0   35f      
 35 2    2964.0559     1   2   2   0   35f      
 35 2    3279.5229     0   1   1   1   35f      
 35 2    3530.3755     1   3   1   0   35f      
 35 2    3643.2768     2   1   1   0   35f      
 35 2    3851.2060     0   2   2   1   35f      
 35 2    4404.9100     0   3   1   1   35f      
 35 2    4527.3108     1   1   1   1   35f      
 36 1    1125.5167     0   1   1   0   36f      
 36 1    1711.2689     0   2   2   0   36f      
 36 1    2278.1501     0   3   1   0   36f      
 36 1    2401.0933     1   1   1   0   36f      
 36 1    2993.1519     1   2   2   0   36f      
 36 1    3308.4682     0   1   1   1   36f      
 36 1    3559.5154     1   3   1   0   36f      
 36 1    3672.2743     2   1   1   0   36f      
 36 1    3880.1663     0   2   2   1   36f      
 36 1    4433.9269     0   3   1   1   36f      
 36 1    4556.1541     1   1   1   1   36f      
 36 2     538.9798     0   0   0   0   36e      
 36 2    1124.5278     0   1   1   0   36e      
 36 2    1699.9911     0   2   0   0   36e      
 36 2    1711.3539     0   2   2   0   36e      
 36 2    1806.7565     1   0   0   0   36e      
 36 2    2276.3153     0   3   1   0   36e      
 36 2    2399.9297     1   1   1   0   36e      
 36 2    2736.1091     0   0   0   1   36e      
 36 2    2845.8625     0   4   0   0   36e      
 36 2    2977.4513     1   2   0   0   36e      
 36 2    2993.2172     1   2   2   0   36e      
 36 2    3069.4898     2   0   0   0   36e      
 36 2    3307.4986     0   1   1   1   36e      
 36 2    3557.5194     1   3   1   0   36e      
 36 2    3670.8562     2   1   1   0   36e      
 36 2    3869.3784     0   2   0   1   36e      
 36 2    3880.2503     0   2   2   1   36e      
 36 2    3976.0109     1   0   0   1   36e      
 36 2    4247.6594     2   2   0   0   36e      
 36 2    4328.8906     3   0   0   0   36e      
 36 2    4432.1283     0   3   1   1   36e      
 36 2    4555.0230     1   1   1   1   36e      
 36 2    4903.6263     0   0   0   2   36e      
 36 2    5210.3534     2   0   0   1   36e      
 37 1     568.9060     0   0   0   0   37e      
 37 1    1154.4670     0   1   1   0   37e      
 37 1    1729.9696     0   2   0   0   37e      
 37 1    1741.3696     0   2   2   0   37e      
 37 1    1836.5658     1   0   0   0   37e      
 37 1    2306.2769     0   3   1   0   37e      
 37 1    2429.7554     1   1   1   0   37e      
 37 1    2765.7867     0   0   0   1   37e      
 37 1    2875.8690     0   4   0   0   37e      
 37 1    3007.3085     1   2   0   0   37e      
 37 1    3023.1268     1   2   2   0   37e      
 37 1    3099.1945     2   0   0   0   37e      
 37 1    3337.1924     0   1   1   1   37e      
 37 1    3587.3565     1   3   1   0   37e      
 37 1    3700.5779     2   1   1   0   37e      
 37 1    3899.1136     0   2   0   1   37e      
 37 1    3910.0228     0   2   2   1   37e      
 37 1    4005.5701     1   0   0   1   37e      
 37 1    4277.3894     2   2   0   0   37e      
 37 1    4358.5139     3   0   0   0   37e      
 37 1    4584.6027     1   1   1   1   37e      
 37 1    4933.0549     0   0   0   2   37e      
 37 1    5239.8071     2   0   0   1   37e      
 37 2    1155.5107     0   1   1   0   37f      
 37 2    1741.2750     0   2   2   0   37f      
 37 2    2308.2128     0   3   1   0   37f      
 37 2    2430.9839     1   1   1   0   37f      
 37 2    3023.0543     1   2   2   0   37f      
 37 2    3338.2156     0   1   1   1   37f      
 37 2    3589.4626     1   3   1   0   37f      
 37 2    3702.0758     2   1   1   0   37f      
 37 2    3909.9292     0   2   2   1   37f      
 37 2    4463.7476     0   3   1   1   37f      
 37 2    4585.7969     1   1   1   1   37f      
 38 1    1186.3135     0   1   1   0   38f      
 38 1    1772.0901     0   2   2   0   38f      
 38 1    2339.0858     0   3   1   0   38f      
 38 1    2461.6806     1   1   1   0   38f      
 38 1    3053.7631     1   2   2   0   38f      
 38 1    3368.7652     0   1   1   1   38f      
 38 1    3620.2168     1   3   1   0   38f      
 38 1    3732.6811     2   1   1   0   38f      
 38 1    3940.4946     0   2   2   1   38f      
 38 1    4616.2391     1   1   1   1   38f      
 38 2     599.6393     0   0   0   0   38e      
 38 2    1185.2135     0   1   1   0   38e      
 38 2    1760.7560     0   2   0   0   38e      
 38 2    1772.1952     0   2   2   0   38e      
 38 2    1867.1789     1   0   0   0   38e      
 38 2    2337.0461     0   3   1   0   38e      
 38 2    2460.3852     1   1   1   0   38e      
 38 2    2796.2645     0   0   0   1   38e      
 38 2    2906.6830     0   4   0   0   38e      
 38 2    3037.9701     1   2   0   0   38e      
 38 2    3053.8432     1   2   2   0   38e      
 38 2    3129.7004     2   0   0   0   38e      
 38 2    3367.6867     0   1   1   1   38e      
 38 2    3617.9980     1   3   1   0   38e      
 38 2    3731.1010     2   1   1   0   38e      
 38 2    3929.6500     0   2   0   1   38e      
 38 2    3940.5984     0   2   2   1   38e      
 38 2    4035.9265     1   0   0   1   38e      
 38 2    4307.9204     2   2   0   0   38e      
 38 2    4388.9364     3   0   0   0   38e      
 38 2    4614.9800     1   1   1   1   38e      
 38 2    4963.2770     0   0   0   2   38e      
 38 2    5270.0552     2   0   0   1   38e      
 39 1     631.1793     0   0   0   0   39e      
 39 1    1216.7671     0   1   1   0   39e      
 39 1    1792.3499     0   2   0   0   39e      
 39 1    1803.8305     0   2   2   0   39e      
 39 1    1898.5958     1   0   0   0   39e      
 39 1    2368.6227     0   3   1   0   39e      
 39 1    2491.8192     1   1   1   0   39e      
 39 1    2827.5426     0   0   0   1   39e      
 39 1    2938.3045     0   4   0   0   39e      
 39 1    3069.4362     1   2   0   0   39e      
 39 1    3085.3664     1   2   2   0   39e      
 39 1    3161.0073     2   0   0   0   39e      
 39 1    3398.9816     0   1   1   1   39e      
 39 1    3649.4435     1   3   1   0   39e      
 39 1    3762.4255     2   1   1   0   39e      
 39 1    3960.9875     0   2   0   1   39e      
 39 1    3971.9773     0   2   2   1   39e      
 39 1    4067.0798     1   0   0   1   39e      
 39 1    4339.2524     2   2   0   0   39e      
 39 1    4420.1583     3   0   0   0   39e      
 39 1    4646.1547     1   1   1   1   39e      
 39 1    4994.2925     0   0   0   2   39e      
 39 1    5301.0976     2   0   0   1   39e      
 39 2    1217.9249     0   1   1   0   39f      
 39 2    1803.7141     0   2   2   0   39f      
 39 2    2370.7687     0   3   1   0   39f      
 39 2    2493.1832     1   1   1   0   39f      
 39 2    3085.2780     1   2   2   0   39f      
 39 2    3400.1166     0   1   1   1   39f      
 39 2    3651.7782     1   3   1   0   39f      
 39 2    3764.0900     2   1   1   0   39f      
 39 2    3971.8623     0   2   2   1   39f      
 39 2    4647.4806     1   1   1   1   39f      
 40 1    1250.3447     0   1   1   0   40f      
 40 1    1836.1468     0   2   2   0   40f      
 40 1    2403.2616     0   3   1   0   40f      
 40 1    2525.4916     1   1   1   0   40f      
 40 1    3117.5991     1   2   2   0   40f      
 40 1    3432.2699     0   1   1   1   40f      
 40 1    3684.1463     1   3   1   0   40f      
 40 1    3796.3026     2   1   1   0   40f      
 40 1    4004.0322     0   2   2   1   40f      
 40 1    4679.5211     1   1   1   1   40f      
 40 2     663.5260     0   0   0   0   40e      
 40 2    1249.1276     0   1   1   0   40e      
 40 2    1824.7512     0   2   0   0   40e      
 40 2    1836.2754     0   2   2   0   40e      
 40 2    1930.8162     1   0   0   0   40e      
 40 2    2401.0066     0   3   1   0   40e      
 40 2    2524.0572     1   1   1   0   40e      
 40 2    2859.6205     0   0   0   1   40e      
 40 2    2970.7330     0   4   0   0   40e      
 40 2    3101.7064     1   2   0   0   40e      
 40 2    3117.6962     1   2   2   0   40e      
 40 2    3193.1151     2   0   0   0   40e      
 40 2    3431.0768     0   1   1   1   40e      
 40 2    3681.6932     1   3   1   0   40e      
 40 2    3794.5513     2   1   1   0   40e      
 40 2    3993.1258     0   2   0   1   40e      
 40 2    4004.1592     0   2   2   1   40e      
 40 2    4099.0300     1   0   0   1   40e      
 40 2    4371.3851     2   2   0   0   40e      
 40 2    4452.1791     3   0   0   0   40e      
 40 2    4678.1269     1   1   1   1   40e      
 40 2    5026.1012     0   0   0   2   40e      
 40 2    5332.9342     2   0   0   1   40e      
 41 1     696.6792     0   0   0   0   41e      
 41 1    1282.2950     0   1   1   0   41e      
 41 1    1857.9598     0   2   0   0   41e      
 41 1    1869.5298     0   2   2   0   41e      
 41 1    1963.8400     1   0   0   0   41e      
 41 1    2434.1974     0   3   1   0   41e      
 41 1    2557.0989     1   1   1   0   41e      
 41 1    2892.4982     0   0   0   1   41e      
 41 1    3003.9684     0   4   0   0   41e      
 41 1    3134.7806     1   2   0   0   41e      
 41 1    3150.8325     1   2   2   0   41e      
 41 1    3226.0238     2   0   0   0   41e      
 41 1    3463.9722     0   1   1   1   41e      
 41 1    3714.7465     1   3   1   0   41e      
 41 1    3827.4782     2   1   1   0   41e      
 41 1    4026.0648     0   2   0   1   41e      
 41 1    4037.1441     0   2   2   1   41e      
 41 1    4131.7767     1   0   0   1   41e      
 41 1    4404.3184     2   2   0   0   41e      
 41 1    4484.9990     3   0   0   0   41e      
 41 1    4710.8961     1   1   1   1   41e      
 41 1    5058.7029     0   0   0   2   41e      
 41 1    5365.5647     2   0   0   1   41e      
 41 2    1283.5728     0   1   1   0   41f      
 41 2    1869.3882     0   2   2   0   41f      
 41 2    2436.5640     0   3   1   0   41f      
 41 2    2558.6056     1   1   1   0   41f      
 41 2    3150.7260     1   2   2   0   41f      
 41 2    3465.2248     0   1   1   1   41f      
 41 2    3717.3209     1   3   1   0   41f      
 41 2    3829.3185     2   1   1   0   41f      
 41 2    4037.0041     0   2   2   1   41f      
 41 2    4712.3605     1   1   1   1   41f      
 42 1    1317.6090     0   1   1   0   42f      
 42 1    1903.4379     0   2   2   0   42f      
 42 1    2470.6760     0   3   1   0   42f      
 42 1    2592.5250     1   1   1   0   42f      
 42 1    3184.6586     1   2   2   0   42f      
 42 1    3498.9811     0   1   1   1   42f      
 42 1    3751.3020     1   3   1   0   42f      
 42 1    3863.1378     2   1   1   0   42f      
 42 1    4070.7778     0   2   2   1   42f      
 42 1    4745.9986     1   1   1   1   42f      
 42 2     730.6387     0   0   0   0   42e      
 42 2    1316.2690     0   1   1   0   42e      
 42 2    1891.9754     0   2   0   0   42e      
 42 2    1903.5936     0   2   2   0   42e      
 42 2    1997.6671     1   0   0   0   42e      
 42 2    2468.1952     0   3   1   0   42e      
 42 2    2590.9444     1   1   1   0   42e      
 42 2    2926.1755     0   0   0   1   42e      
 42 2    3038.0104     0   4   0   0   42e      
 42 2    3168.6587     1   2   0   0   42e      
 42 2    3184.7751     1   2   2   0   42e      
 42 2    3259.7330     2   0   0   0   42e      
 42 2    3497.6676     0   1   1   1   42e      
 42 2    3748.6036     1   3   1   0   42e      
 42 2    3861.2062     2   1   1   0   42e      
 42 2    4059.8042     0   2   0   1   42e      
 42 2    4070.9317     0   2   2   1   42e      
 42 2    4165.3201     1   0   0   1   42e      
 42 2    4438.0521     2   2   0   0   42e      
 42 2    4518.6178     3   0   0   0   42e      
 42 2    4744.4623     1   1   1   1   42e      
 42 2    5092.0975     0   0   0   2   42e      
 42 2    5398.9893     2   0   0   1   42e      
 43 1     765.4044     0   0   0   0   43e      
 43 1    1351.0496     0   1   1   0   43e      
 43 1    1926.7978     0   2   0   0   43e      
 43 1    1938.4667     0   2   2   0   43e      
 43 1    2032.2973     1   0   0   0   43e      
 43 1    2502.9996     0   3   1   0   43e      
 43 1    2625.5932     1   1   1   0   43e      
 43 1    2960.6523     0   0   0   1   43e      
 43 1    3072.8588     0   4   0   0   43e      
 43 1    3203.3402     1   2   0   0   43e      
 43 1    3219.5239     1   2   2   0   43e      
 43 1    3294.2428     2   0   0   0   43e      
 43 1    3532.1629     0   1   1   1   43e      
 43 1    3783.2640     1   3   1   0   43e      
 43 1    3895.7349     2   1   1   0   43e      
 43 1    4094.3439     0   2   0   1   43e      
 43 1    4105.5221     0   2   2   1   43e      
 43 1    4199.6598     1   0   0   1   43e      
 43 1    4472.5860     2   2   0   0   43e      
 43 1    4553.0354     3   0   0   0   43e      
 43 1    4778.8255     1   1   1   1   43e      
 43 1    5126.2848     0   0   0   2   43e      
 43 1    5433.2075     2   0   0   1   43e      
 43 2    1352.4531     0   1   1   0   43f      
 43 2    1938.2958     0   2   2   0   43f      
 43 2    2505.5973     0   3   1   0   43f      
 43 2    2627.2497     1   1   1   0   43f      
 43 2    3219.3967     1   2   2   0   43f      
 43 2    3533.5387     0   1   1   1   43f      
 43 2    3786.0892     1   3   1   0   43f      
 43 2    3897.7602     2   1   1   0   43f      
 43 2    4105.3533     0   2   2   1   43f      
 43 2    4780.4360     1   1   1   1   43f      
 44 1    1388.1050     0   1   1   0   44f      
 44 1    1973.9619     0   2   2   0   44f      
 44 1    2541.3275     0   3   1   0   44f      
 44 1    2662.7796     1   1   1   0   44f      
 44 1    3254.9402     1   2   2   0   44f      
 44 1    3568.8974     0   1   1   1   44f      
 44 1    3933.1855     2   1   1   0   44f      
 44 1    4140.7303     0   2   2   1   44f      
 44 1    4815.6728     1   1   1   1   44f      
 44 2     800.9761     0   0   0   0   44e      
 44 2    1386.6364     0   1   1   0   44e      
 44 2    1962.4268     0   2   0   0   44e      
 44 2    1974.1489     0   2   2   0   44e      
 44 2    2067.7304     1   0   0   0   44e      
 44 2    2538.6106     0   3   1   0   44e      
 44 2    2661.0455     1   1   1   0   44e      
 44 2    2995.9284     0   0   0   1   44e      
 44 2    3108.5133     0   4   0   0   44e      
 44 2    3238.8252     1   2   0   0   44e      
 44 2    3255.0789     1   2   2   0   44e      
 44 2    3329.5530     2   0   0   0   44e      
 44 2    3567.4578     0   1   1   1   44e      
 44 2    3931.0643     2   1   1   0   44e      
 44 2    4129.6836     0   2   0   1   44e      
 44 2    4140.9151     0   2   2   1   44e      
 44 2    4234.7957     1   0   0   1   44e      
 44 2    4507.9199     2   2   0   0   44e      
 44 2    4588.2517     3   0   0   0   44e      
 44 2    4813.9852     1   1   1   1   44e      
 44 2    5161.2648     0   0   0   2   44e      
 44 2    5468.2194     2   0   0   1   44e      
 45 1     837.3537     0   0   0   0   45e      
 45 1    1423.0293     0   1   1   0   45e      
 45 1    1998.8622     0   2   0   0   45e      
 45 1    2010.6401     0   2   2   0   45e      
 45 1    2103.9663     1   0   0   0   45e      
 45 1    2697.3009     1   1   1   0   45e      
 45 1    3032.0037     0   0   0   1   45e      
 45 1    3144.9737     0   4   0   0   45e      
 45 1    3275.1134     1   2   0   0   45e      
 45 1    3365.6633     2   0   0   0   45e      
 45 1    3603.5524     0   1   1   1   45e      
 45 1    3967.1942     2   1   1   0   45e      
 45 1    4165.8231     0   2   0   1   45e      
 45 1    4177.1105     0   2   2   1   45e      
 45 1    4270.7276     1   0   0   1   45e      
 45 1    4544.0535     2   2   0   0   45e      
 45 1    4624.2666     3   0   0   0   45e      
 45 1    4849.9414     1   1   1   1   45e      
 45 1    5197.0370     0   0   0   2   45e      
 45 1    5504.0247     2   0   0   1   45e      
 45 2    1424.5645     0   1   1   0   45f      
 45 2    2010.4358     0   2   2   0   45f      
 45 2    2699.1145     1   1   1   0   45f      
 45 2    3605.0571     0   1   1   1   45f      
 45 2    3969.4137     2   1   1   0   45f      
 45 2    4176.9086     0   2   2   1   45f      
 45 2    4851.7072     1   1   1   1   45f      
 46 1    1461.8315     0   1   1   0   46f      
 46 1    2047.7174     0   2   2   0   46f      
 46 1    2736.2541     1   1   1   0   46f      
 46 1    3642.0176     0   1   1   1   46f      
 46 1    4006.4446     2   1   1   0   46f      
 46 1    4213.8880     0   2   2   1   46f      
 46 1    4888.5410     1   1   1   1   46f      
 46 2     874.5369     0   0   0   0   46e      
 46 2    1460.2283     0   1   1   0   46e      
 46 2    2036.1038     0   2   0   0   46e      
 46 2    2047.9402     0   2   2   0   46e      
 46 2    2141.0048     1   0   0   0   46e      
 46 2    2734.3593     1   1   1   0   46e      
 46 2    3068.8778     0   0   0   1   46e      
 46 2    3312.2045     1   2   0   0   46e      
 46 2    3402.5738     2   0   0   0   46e      
 46 2    3640.4462     0   1   1   1   46e      
 46 2    4004.1245     2   1   1   0   46e      
 46 2    4202.7622     0   2   0   1   46e      
 46 2    4214.1082     0   2   2   1   46e      
 46 2    4307.4554     1   0   0   1   46e      
 46 2    4580.9868     2   2   0   0   46e      
 46 2    4661.0799     3   0   0   0   46e      
 46 2    4886.6940     1   1   1   1   46e      
 46 2    5233.6016     0   0   0   2   46e      
 47 1     912.5255     0   0   0   0   47e      
 47 1    1498.2330     0   1   1   0   47e      
 47 1    2074.1513     0   2   0   0   47e      
 47 1    2086.0490     0   2   2   0   47e      
 47 1    2178.8457     1   0   0   0   47e      
 47 1    2772.2204     1   1   1   0   47e      
 47 1    3106.5507     0   0   0   1   47e      
 47 1    3350.0983     1   2   0   0   47e      
 47 1    3440.2841     2   0   0   0   47e      
 47 1    3678.1392     0   1   1   1   47e      
 47 1    4041.8549     2   1   1   0   47e      
 47 1    4240.5008     0   2   0   1   47e      
 47 1    4251.9080     0   2   2   1   47e      
 47 1    4344.9788     1   0   0   1   47e      
 47 1    4618.7193     2   2   0   0   47e      
 47 1    4698.6915     3   0   0   0   47e      
 47 1    4924.2425     1   1   1   1   47e      
 47 2    1499.9057     0   1   1   0   47f      
 47 2    2085.8065     0   2   2   0   47f      
 47 2    2774.1984     1   1   1   0   47f      
 47 2    3679.7786     0   1   1   1   47f      
 47 2    4044.2781     2   1   1   0   47f      
 47 2    4251.6683     0   2   2   1   47f      
 47 2    4926.1720     1   1   1   1   47f      
 48 1    1538.7869     0   1   1   0   48f      
 48 1    2124.7029     0   2   2   0   48f      
 48 1    2812.9472     1   1   1   0   48f      
 48 1    3718.3400     0   1   1   1   48f      
 48 1    4082.9139     2   1   1   0   48f      
 48 1    4290.2495     0   2   2   1   48f      
 48 1    4964.6042     1   1   1   1   48f      
 48 2     951.3195     0   0   0   0   48e      
 48 2    1537.0432     0   1   1   0   48e      
 48 2    2113.0046     0   2   0   0   48e      
 48 2    2124.9664     0   2   2   0   48e      
 48 2    2217.4889     1   0   0   0   48e      
 48 2    2810.8843     1   1   1   0   48e      
 48 2    3145.0222     0   0   0   1   48e      
 48 2    3388.7946     1   2   0   0   48e      
 48 2    3478.7941     2   0   0   0   48e      
 48 2    3716.6310     0   1   1   1   48e      
 48 2    4080.3854     2   1   1   0   48e      
 48 2    4279.0385     0   2   0   1   48e      
 48 2    4290.5099     0   2   2   1   48e      
 48 2    4383.2977     1   0   0   1   48e      
 48 2    4737.1013     3   0   0   0   48e      
 48 2    4962.5871     1   1   1   1   48e      
 49 1     990.9186     0   0   0   0   49e      
 49 1    1576.6589     0   1   1   0   49e      
 49 1    2152.6633     0   2   0   0   49e      
 49 1    2164.6923     0   2   2   0   49e      
 49 1    2256.9341     1   0   0   0   49e      
 49 1    2850.3505     1   1   1   0   49e      
 49 1    3184.2922     0   0   0   1   49e      
 49 1    3428.2932     1   2   0   0   49e      
 49 1    3518.1038     2   0   0   0   49e      
 49 1    3755.9217     0   1   1   1   49e      
 49 1    4119.7156     2   1   1   0   49e      
 49 1    4318.3751     0   2   0   1   49e      
 49 1    4329.9137     0   2   2   1   49e      
 49 1    4422.4121     1   0   0   1   49e      
 49 1    4776.3093     3   0   0   0   49e      
 49 1    5001.7275     1   1   1   1   49e      
 49 2    1578.4750     0   1   1   0   49f      
 49 2    2164.4065     0   2   2   0   49f      
 49 2    2852.5002     1   1   1   0   49f      
 49 2    3757.7016     0   1   1   1   49f      
 49 2    4329.6313     0   2   2   1   49f      
 49 2    5003.8368     1   1   1   1   49f      
 50 1    1618.9697     0   1   1   0   50f      
 50 1    2204.9170     0   2   2   0   50f      
 50 1    2892.8573     1   1   1   0   50f      
 50 1    3797.8632     0   1   1   1   50f      
 50 1    4369.8134     0   2   2   1   50f      
 50 2    1031.3226     0   0   0   0   50e      
 50 2    1617.0798     0   1   1   0   50e      
 50 2    2193.1274     0   2   0   0   50e      
 50 2    2205.2266     0   2   2   0   50e      
 50 2    2297.1813     1   0   0   0   50e      
 50 2    2890.6190     1   1   1   0   50e      
 50 2    3224.3603     0   0   0   1   50e      
 50 2    3468.5939     1   2   0   0   50e      
 50 2    3558.2128     2   0   0   0   50e      
 50 2    3796.0111     0   1   1   1   50e      
 50 2    4358.5104     0   2   0   1   50e      
 50 2    4370.1193     0   2   2   1   50e      
 50 2    4462.3215     1   0   0   1   50e      
 50 2    5041.6633     1   1   1   1   50e      
 51 1    1072.5313     0   0   0   0   51e      
 51 1    1658.3057     0   1   1   0   51e      
 51 1    2234.3965     0   2   0   0   51e      
 51 1    2246.5690     0   2   2   0   51e      
 51 1    2338.2302     1   0   0   0   51e      
 51 1    2931.6895     1   1   1   0   51e      
 51 1    3265.2265     0   0   0   1   51e      
 51 1    3509.6964     1   2   0   0   51e      
 51 1    3599.1212     2   0   0   0   51e      
 51 1    3836.8987     0   1   1   1   51e      
 51 1    4399.4442     0   2   0   1   51e      
 51 1    4411.1265     0   2   2   1   51e      
 51 1    4503.0260     1   0   0   1   51e      
 51 1    5082.3945     1   1   1   1   51e      
 51 2    1660.2709     0   1   1   0   51f      
 51 2    2246.2342     0   2   2   0   51f      
 51 2    2934.0183     1   1   1   0   51f      
 51 2    3838.8247     0   1   1   1   51f      
 51 2    4410.7957     0   2   2   1   51f      
 51 2    5084.6481     1   1   1   1   51f      
 52 1    1702.3784     0   1   1   0   52f      
 52 1    2288.3579     0   2   2   0   52f      
 52 1    2975.9830     1   1   1   0   52f      
 52 1    3880.5858     0   1   1   1   52f      
 52 1    4452.5779     0   2   2   1   52f      
 52 2    1114.5446     0   0   0   0   52e      
 52 2    1700.3364     0   1   1   0   52e      
 52 2    2276.4703     0   2   0   0   52e      
 52 2    2288.7194     0   2   2   0   52e      
 52 2    2380.0805     1   0   0   0   52e      
 52 2    2973.5619     1   1   1   0   52e      
 52 2    3306.8904     0   0   0   1   52e      
 52 2    3551.6004     1   2   0   0   52e      
 52 2    3640.8286     2   0   0   0   52e      
 52 2    3878.5846     0   1   1   1   52e      
 52 2    4441.1763     0   2   0   1   52e      
 52 2    4452.9352     0   2   2   1   52e      
 52 2    4544.5251     1   0   0   1   52e      
 53 1    1157.3621     0   0   0   0   53e      
 53 1    1743.1717     0   1   1   0   53e      
 53 1    2319.3488     0   2   0   0   53e      
 53 1    2331.6777     0   2   2   0   53e      
 53 1    2422.7323     1   0   0   0   53e      
 53 1    3016.2360     1   1   1   0   53e      
 53 1    3349.3520     0   0   0   1   53e      
 53 1    3594.3058     1   2   0   0   53e      
 53 1    3683.3349     2   0   0   0   53e      
 53 1    3921.0684     0   1   1   1   53e      
 53 1    4483.7063     0   2   0   1   53e      
 53 1    4495.5451     0   2   2   1   53e      
 53 1    4586.8190     1   0   0   1   53e      
 53 2    1745.2919     0   1   1   0   53f      
 53 2    2331.2879     0   2   2   0   53f      
 53 2    3018.7512     1   1   1   0   53f      
 53 2    3923.1462     0   1   1   1   53f      
 53 2    4495.1600     0   2   2   1   53f      
 54 1    1789.0112     0   1   1   0   54f      
 54 1    3062.3228     1   1   1   0   54f      
 54 1    3966.5058     0   1   1   1   54f      
 54 1    4538.5415     0   2   2   1   54f      
 54 2    1200.9838     0   0   0   0   54e      
 54 2    1786.8114     0   1   1   0   54e      
 54 2    2363.0315     0   2   0   0   54e      
 54 2    2466.1851     1   0   0   0   54e      
 54 2    3059.7115     1   1   1   0   54e      
 54 2    3392.6111     0   0   0   1   54e      
 54 2    3637.8123     1   2   0   0   54e      
 54 2    3726.6399     2   0   0   0   54e      
 54 2    3964.3500     0   1   1   1   54e      
 54 2    4527.0342     0   2   0   1   54e      
 54 2    4538.9562     0   2   2   1   54e      
 54 2    4629.9070     1   0   0   1   54e      
 55 1    1245.4094     0   0   0   0   55e      
 55 1    1831.2552     0   1   1   0   55e      
 55 1    2407.5183     0   2   0   0   55e      
 55 1    2510.4388     1   0   0   0   55e      
 55 1    3103.9882     1   1   1   0   55e      
 55 1    3436.6673     0   0   0   1   55e      
 55 1    3682.1197     1   2   0   0   55e      
 55 1    3770.7436     2   0   0   0   55e      
 55 1    4008.4292     0   1   1   1   55e      
 55 1    4673.7894     1   0   0   1   55e      
 55 2    1833.5362     0   1   1   0   55f      
 55 2    3106.6973     1   1   1   0   55f      
 55 2    4010.6643     0   1   1   1   55f      
 56 1    1878.8665     0   1   1   0   56f      
 56 1    3151.8749     1   1   1   0   56f      
 56 1    4055.6217     0   1   1   1   56f      
 56 2    1290.6387     0   0   0   0   56e      
 56 2    1876.5030     0   1   1   0   56e      
 56 2    2452.8090     0   2   0   0   56e      
 56 2    2555.4933     1   0   0   0   56e      
 56 2    3149.0660     1   1   1   0   56e      
 56 2    3481.5205     0   0   0   1   56e      
 56 2    3727.2277     1   2   0   0   56e      
 56 2    3815.6456     2   0   0   0   56e      
 56 2    4053.3057     0   1   1   1   56e      
 56 2    4718.4657     1   0   0   1   56e      
 57 1    1336.6715     0   0   0   0   57e      
 57 1    1922.5545     0   1   1   0   57e      
 57 1    2498.9032     0   2   0   0   57e      
 57 1    2601.3483     1   0   0   0   57e      
 57 1    3194.9446     1   1   1   0   57e      
 57 1    3527.1705     0   0   0   1   57e      
 57 1    3773.1360     1   2   0   0   57e      
 57 1    3861.3459     2   0   0   0   57e      
 57 1    4098.9793     0   1   1   1   57e      
 57 1    4763.9357     1   0   0   1   57e      
 57 2    1925.0020     0   1   1   0   57f      
 57 2    3197.8550     1   1   1   0   57f      
 57 2    4101.3775     0   1   1   1   57f      
 58 1    1971.9425     0   1   1   0   58f      
 58 1    3244.6377     1   1   1   0   58f      
 58 1    4147.9317     0   1   1   1   58f      
 58 2    1383.5075     0   0   0   0   58e      
 58 2    1969.4095     0   1   1   0   58e      
 58 2    2545.8007     0   2   0   0   58e      
 58 2    2648.0037     1   0   0   0   58e      
 58 2    3241.6237     1   1   1   0   58e      
 58 2    3573.6171     0   0   0   1   58e      
 58 2    3819.8444     1   2   0   0   58e      
 58 2    3907.8442     2   0   0   0   58e      
 58 2    4145.4497     0   1   1   1   58e      
 58 2    4810.1993     1   0   0   1   58e      
 59 1    1431.1466     0   0   0   0   59e      
 59 1    2017.0678     0   1   1   0   59e      
 59 1    2593.5013     0   2   0   0   59e      
 59 1    2695.4590     1   0   0   0   59e      
 59 1    3289.1032     1   1   1   0   59e      
 59 1    3620.8601     0   0   0   1   59e      
 59 1    3955.1403     2   0   0   0   59e      
 59 1    4192.7169     0   1   1   1   59e      
 59 1    4857.2563     1   0   0   1   59e      
 59 2    2019.6877     0   1   1   0   59f      
 59 2    3292.2226     1   1   1   0   59f      
 59 2    4195.2839     0   1   1   1   59f      
 60 1    2068.2374     0   1   1   0   60f      
 60 1    4243.4340     0   1   1   1   60f      
 60 2    1479.5885     0   0   0   0   60e      
 60 2    2065.5291     0   1   1   0   60e      
 60 2    2743.7143     1   0   0   0   60e      
 60 2    3668.8990     0   0   0   1   60e      
 60 2    4003.2340     2   0   0   0   60e      
 60 2    4240.7805     0   1   1   1   60e      
 60 2    4905.1063     1   0   0   1   60e      
 61 1    1528.8329     0   0   0   0   61e      
 61 1    2114.7933     0   1   1   0   61e      
 61 1    2792.7693     1   0   0   0   61e      
 61 1    3717.7339     0   0   0   1   61e      
 61 1    4052.1253     2   0   0   0   61e      
 61 1    4289.6402     0   1   1   1   61e      
 61 1    4953.7493     1   0   0   1   61e      
 61 2    2117.5913     0   1   1   0   61f      
 61 2    4292.3816     0   1   1   1   61f      
 62 1    2167.7492     0   1   1   0   62f      
 62 1    4342.1265     0   1   1   1   62f      
 62 2    1578.8797     0   0   0   0   62e      
 62 2    2164.8599     0   1   1   0   62e      
 62 2    2842.6236     1   0   0   0   62e      
 62 2    3767.3645     0   0   0   1   62e      
 62 2    4101.8137     2   0   0   0   62e      
 62 2    4339.2959     0   1   1   1   62e      
 62 2    5003.1848     1   0   0   1   62e      
 63 1    1629.7286     0   0   0   0   63e      
 63 1    2215.7289     0   1   1   0   63e      
 63 1    2893.2773     1   0   0   0   63e      
 63 1    3817.7905     0   0   0   1   63e      
 63 1    4152.2992     2   0   0   0   63e      
 63 1    4389.7473     0   1   1   1   63e      
 63 1    5053.4129     1   0   0   1   63e      
 63 2    2218.7108     0   1   1   0   63f      
 63 2    4392.6686     0   1   1   1   63f      
 64 1    2270.4760     0   1   1   0   64f      
 64 1    4444.0075     0   1   1   1   64f      
 64 2    1681.3794     0   0   0   0   64e      
 64 2    2267.4000     0   1   1   0   64e      
 64 2    2944.7298     1   0   0   0   64e      
 64 2    3869.0116     0   0   0   1   64e      
 64 2    4440.9941     0   1   1   1   64e      
 64 2    5104.4331     1   0   0   1   64e      
 65 1    1733.8317     0   0   0   0   65e      
 65 1    2319.8728     0   1   1   0   65e      
 65 1    2996.9811     1   0   0   0   65e      
 65 1    3921.0278     0   0   0   1   65e      
 65 1    4493.0362     0   1   1   1   65e      
 65 1    5156.2454     1   0   0   1   65e      
 65 2    2323.0443     0   1   1   0   65f      
 65 2    4496.1431     0   1   1   1   65f      
 66 1    2376.4157     0   1   1   0   66f      
 66 1    4549.0749     0   1   1   1   66f      
 66 2    1787.0855     0   0   0   0   66e      
 66 2    2373.1472     0   1   1   0   66e      
 66 2    3050.0309     1   0   0   0   66e      
 66 2    3973.8385     0   0   0   1   66e      
 66 2    4545.8731     0   1   1   1   66e      
 67 1    1841.1403     0   0   0   0   67e      
 67 1    3103.8790     1   0   0   0   67e      
 67 1    4027.4437     0   0   0   1   67e      
 67 1    4599.5048     0   1   1   1   67e      
 67 2    4602.8029     0   1   1   1   67f      
 68 2    1895.9960     0   0   0   0   68e      
 68 2    3158.5250     1   0   0   0   68e      
 68 2    4081.8430     0   0   0   1   68e      
 69 1    1951.6522     0   0   0   0   69e      
 69 1    3213.9689     1   0   0   0   69e      
 69 1    4137.0363     0   0   0   1   69e      
 70 2    2008.1088     0   0   0   0   70e      
 70 2    3270.2102     1   0   0   0   70e      
 70 2    4193.0231     0   0   0   1   70e      
 71 1    2065.3654     0   0   0   0   71e      
 71 1    3327.2488     1   0   0   0   71e      
 71 1    4249.8034     0   0   0   1   71e      
 72 2    2123.4219     0   0   0   0   72e      
 72 2    4307.3769     0   0   0   1   72e      
 73 1    2182.2778     0   0   0   0   73e      
 73 1    4365.7432     0   0   0   1   73e      
 74 2    2241.9330     0   0   0   0   74e      
 74 2    4424.9019     0   0   0   1   74e      
 75 1    2302.3871     0   0   0   0   75e      
 75 1    4484.8530     0   0   0   1   75e      
 76 2    2363.6398     0   0   0   0   76e      
 76 2    4545.5961     0   0   0   1   76e      
 77 1    2425.6910     0   0   0   0   77e      
 77 1    4607.1309     0   0   0   1   77e      
 78 2    4669.4572     0   0   0   1   78e      
