# Supplementary material for: A 0.002 cm−1-Accurate PES for 14N216O
Source: Molecules. 2026 May 23;31(11):1793. doi: 10.3390/molecules31111793 (PMC13257640; doi:10.3390/molecules31111793)
Supplement: Supplementary file 1 [file molecules-31-01793-s001.zip › Supp.files/reference.and.statistics/get_rms_statistics/minor.isotopologues/546/RITZ.546.levels.v2]

 J isym Energy/cm-1   v1  v2  l2 v3 ief e/f unc/cm-1 #lines
  0 2      0.00000     0   0   0   0  2 e  0.000E+00  67
  0 2   1159.97171     0   2   0   0  2 e  4.000E-05  11
  0 2   1269.89207     1   0   0   0  2 e  2.108E-04  13
  0 2   2201.60524     0   0   0   1  2 e  2.045E-05   4
  0 2   2305.16274     0   4   0   0  2 e  2.055E-05   2
  0 2   2439.62450     1   2   0   0  2 e  2.655E-05   3
  0 2   2534.53206     2   0   0   0  2 e  2.049E-05   5
  0 2   3333.73903     0   2   0   1  2 e  7.804E-05   2
  0 2   3439.36882     1   4   0   0  2 e  1.538E-04   1
  0 2   3443.65017     1   0   0   1  2 e  2.734E-04   2
  0 2   3589.92788     2   2   0   0  2 e  2.065E-05   1
  0 2   3712.12975     0   6   0   0  2 e  3.002E-04   3
  0 2   3795.45077     3   0   0   0  2 e  6.624E-05   3
  0 2   4373.60631     0   0   0   2  2 e  2.668E-04   2
  0 2   4452.11735     0   4   0   1  2 e  2.640E-04   3
  0 2   4585.67000     1   2   0   1  2 e  1.576E-04   5
  0 2   4679.91857     2   0   0   1  2 e  5.020E-05   4
  0 2   4726.84487     0   8   0   0  2 e  2.095E-05   1
  0 2   4866.89046     3   2   0   0  2 e  2.101E-05   1
  0 2   4976.64986     4   0   0   0  2 e  5.112E-05   3
  0 2   5054.90991     2   4   0   0  2 e  2.108E-05   2
  0 2   5477.91772     0   2   0   2  2 e  1.538E-04   1
  0 2   5587.86102     1   0   0   2  2 e  1.725E-04   3
  0 2   5709.24986     2   2   0   1  2 e  5.381E-05   3
  0 2   5829.90971     1   4   0   1  2 e  7.810E-05   2
  0 2   5911.94682     3   0   0   1  2 e  5.749E-05   2
  0 2   6005.85641     4   2   0   0  2 e  1.538E-04   1
  0 2   6135.36423     2   6   0   0  2 e  7.813E-05   2
  0 2   6232.91517     5   0   0   0  2 e  2.166E-05   3
  0 2   6315.01485     3   4   0   0  2 e  2.170E-05   4
  0 2   6515.98680     0   0   0   3  2 e  2.182E-05   3
  0 2   6702.35215     1   2   0   2  2 e  2.194E-05   1
  0 2   6795.93063     2   0   0   2  2 e  2.200E-05   3
  0 2   6957.89874     3   2   0   1  2 e  2.211E-05   2
  0 2   7065.52667     4   0   0   1  2 e  2.218E-05   3
  0 2   7142.12939     3   2   0   1  2 e  4.950E-04   2
  0 2   7482.85514     6   0   0   0  2 e  2.247E-05   1
  0 2   7592.48402     0   2   0   3  2 e  3.647E-05   2
  0 2   7702.49952     1   0   0   3  2 e  2.264E-05   3
  0 2   7918.58116     3   0   0   2  2 e  2.280E-05   2
  0 2   8292.12317     5   0   0   1  2 e  2.311E-05   1
  0 2  12766.19611     0   0   0   6  2 e  2.777E-05   1
  1 1      0.80971     0   0   0   0  2 e  2.440E-06 157
  1 1    586.12226     0   1   1   0  2 e  1.236E-04  42
  1 1   1160.78316     0   2   0   0  2 e  3.084E-05  38
  1 1   1270.69852     1   0   0   0  2 e  2.662E-05  27
  1 1   1737.45943     0   3   1   0  2 e  3.065E-04   4
  1 1   1863.57375     1   1   1   0  2 e  2.632E-04   3
  1 1   2202.40830     0   0   0   1  2 e  3.478E-05   9
  1 1   2305.97533     0   4   0   0  2 e  2.353E-04   6
  1 1   2440.43264     1   2   0   0  2 e  1.099E-04   7
  1 1   2535.33581     2   0   0   0  2 e  5.037E-05  12
  1 1   2773.50625     0   1   1   1  2 e  5.900E-05   5
  1 1   2876.58422     0   5   1   0  2 e  7.674E-05   2
  1 1   3020.90517     2   1   1   0  2 e  3.300E-04   4
  1 1   3136.38619     2   1   1   0  2 e  9.473E-05   6
  1 1   3334.54423     0   2   0   1  2 e  3.674E-05   6
  1 1   3440.18417     1   4   0   0  2 e  2.253E-04   1
  1 1   3444.44962     1   0   0   1  2 e  7.430E-05   6
  1 1   3590.73752     2   2   0   0  2 e  5.897E-05   3
  1 1   3712.93321     3   0   0   0  2 e  8.125E-04   8
  1 1   3796.25198     3   0   0   0  2 e  1.185E-04   6
  1 1   3897.57921     0   3   1   1  2 e  1.535E-04   1
  1 1   4023.09027     1   1   1   1  2 e  8.052E-05   9
  1 1   4163.50318     0   7   1   0  2 e  4.813E-04   1
  1 1   4297.52200     3   1   1   0  2 e  7.681E-05   2
  1 1   4374.40253     0   0   0   2  2 e  7.992E-05   3
  1 1   4405.63907     2   3   1   0  2 e  3.189E-04   2
  1 1   4452.92341     0   4   0   1  2 e  1.664E-04   6
  1 1   4586.47131     1   2   0   1  2 e  1.185E-04   6
  1 1   4680.71496     2   0   0   1  2 e  7.531E-05   8
  1 1   4727.65522     0   8   0   0  2 e  3.252E-05   2
  1 1   4867.69610     3   2   0   0  2 e  1.510E-04   4
  1 1   4931.31472     0   1   1   2  2 e  1.659E-04   4
  1 1   4977.45066     4   0   0   0  2 e  1.281E-04   5
  1 1   5010.35563     0   5   1   1  2 e  1.535E-04   1
  1 1   5055.70855     2   4   0   0  2 e  1.667E-04   5
  1 1   5153.33143     1   3   1   1  2 e  1.535E-04   1
  1 1   5267.51203     2   1   1   1  2 e  1.535E-04   1
  1 1   5442.55313     2   5   1   0  2 e  1.535E-04   1
  1 1   5478.71675     0   2   0   2  2 e  1.520E-04   4
  1 1   5567.33433     4   1   1   0  2 e  1.535E-04   1
  1 1   5588.65495     1   0   0   2  2 e  1.937E-04   3
  1 1   5672.47143     3   3   1   0  2 e  1.535E-04   1
  1 1   5710.05363     2   2   0   1  2 e  1.208E-04   5
  1 1   5830.70766     1   4   0   1  2 e  8.998E-05   8
  1 1   5912.74220     3   0   0   1  2 e  1.190E-04   5
  1 1   6006.66466     4   2   0   0  2 e  2.252E-04   1
  1 1   6136.16766     2   6   0   0  2 e  8.000E-05   3
  1 1   6233.71272     5   0   0   0  2 e  9.236E-05   5
  1 1   6315.81404     3   4   0   0  2 e  2.784E-05   6
  1 1   6401.65110     3   1   1   1  2 e  1.535E-04   2
  1 1   6507.90502     2   3   1   1  2 e  1.535E-04   1
  1 1   6516.77635     0   0   0   3  2 e  3.298E-05   6
  1 1   6570.34768     0   4   0   2  2 e  6.475E-05   1
  1 1   6703.14765     1   2   0   2  2 e  3.305E-05   2
  1 1   6796.72245     2   0   0   2  2 e  3.927E-05   4
  1 1   6830.74629     5   1   1   0  2 e  1.535E-04   1
  1 1   6937.67155     3   5   1   0  2 e  1.535E-04   2
  1 1   6958.70107     3   2   0   1  2 e  8.009E-05   3
  1 1   7059.53555     0   1   1   3  2 e  1.535E-04   3
  1 1   7066.31915     4   0   0   1  2 e  5.950E-05   6
  1 1   7142.92230     2   4   0   1  2 e  3.322E-05   2
  1 1   7276.69757     5   2   0   0  2 e  6.478E-05   1
  1 1   7395.07320     6   0   0   0  2 e  3.332E-05   2
  1 1   7483.65090     6   0   0   0  2 e  1.372E-03   2
  1 1   7593.27912     0   2   0   3  2 e  9.052E-05   6
  1 1   7703.28564     1   0   0   3  2 e  3.665E-05   8
  1 1   7800.20034     2   2   0   2  2 e  6.482E-05   1
  1 1   7919.37260     3   0   0   2  2 e  2.640E-03   4
  1 1   8198.15464     5   0   0   1  2 e  1.485E-05   1
  1 1   8292.91350     5   0   0   1  2 e  6.487E-05   1
  1 1   8373.57874     3   4   0   1  2 e  3.379E-05   4
  1 1   8581.54688     2   3   1   2  2 e  1.536E-04   1
  1 1  12766.96607     0   0   0   6  2 e  3.687E-05   2
  1 2    586.12373     0   1   1   0  1 f  1.192E-04  31
  1 2   1737.46126     0   3   1   0  1 f  7.274E-04   2
  1 2   1863.57640     1   1   1   0  1 f  2.931E-04   3
  1 2   2773.50757     0   1   1   1  1 f  7.464E-05   4
  1 2   2876.58736     0   5   1   0  1 f  1.777E-04   1
  1 2   3020.90834     2   1   1   0  1 f  6.152E-04   2
  1 2   3136.38755     2   1   1   0  1 f  1.490E-04   4
  1 2   3897.58137     0   3   1   1  1 f  1.510E-04   4
  1 2   4023.09157     1   1   1   1  1 f  8.841E-05   9
  1 2   4297.52577     3   1   1   0  1 f  1.776E-04   1
  1 2   4405.64396     2   3   1   0  1 f  2.386E-04   2
  1 2   4931.31606     0   1   1   2  1 f  2.103E-05   1
  1 2   5010.35946     0   5   1   1  1 f  1.776E-04   1
  1 2   5267.51586     2   1   1   1  1 f  1.776E-04   1
  1 2   5442.55696     2   5   1   0  1 f  1.776E-04   1
  1 2   5567.33815     4   1   1   0  1 f  1.776E-04   1
  1 2   5672.47525     3   3   1   0  1 f  1.776E-04   1
  1 2   6028.13921     0   3   1   2  1 f  1.538E-04   1
  1 2   6153.20191     1   1   1   2  1 f  2.101E-04   1
  1 2   6401.65505     3   1   1   1  1 f  1.776E-04   1
  1 2   6507.90885     2   3   1   1  1 f  1.776E-04   1
  1 2   6830.75012     5   1   1   0  1 f  1.777E-04   1
  1 2   6937.67537     3   5   1   0  1 f  1.777E-04   2
  1 2   7059.53937     0   1   1   3  1 f  1.777E-04   3
  1 2   8129.11046     0   3   1   3  1 f  4.471E-04   1
  1 2   8876.37636     5   1   1   1  1 f  1.778E-04   1
  2 1    587.74630     0   1   1   0  1 f  1.366E-04  69
  2 1   1173.27989     0   2   2   0  1 f  1.967E-04  21
  2 1   1739.08746     0   3   1   0  1 f  2.614E-04   6
  2 1   1865.19367     1   1   1   0  1 f  1.769E-04   8
  2 1   2457.03408     1   2   2   0  1 f  1.956E-04   4
  2 1   2775.11719     0   1   1   1  1 f  9.069E-05   6
  2 1   2878.21863     0   5   1   0  1 f  9.838E-05   3
  2 1   3022.52908     2   1   1   0  1 f  4.648E-05   6
  2 1   3138.00116     2   1   1   0  1 f  1.075E-04   6
  2 1   3346.53627     0   2   2   1  1 f  1.500E-04   7
  2 1   3450.46961     0   6   2   0  1 f  2.465E-04   2
  2 1   3604.46435     2   2   2   0  1 f  2.214E-04   2
  2 1   3736.22535     2   2   2   0  1 f  1.757E-04   5
  2 1   3899.19639     0   3   1   1  1 f  1.408E-04   2
  2 1   4024.69616     1   1   1   1  1 f  8.248E-05   9
  2 1   4165.13042     0   7   1   0  1 f  1.795E-04   4
  2 1   4299.13921     3   1   1   0  1 f  1.514E-04   1
  2 1   4407.25187     2   3   1   0  1 f  2.000E-04   2
  2 1   4463.62611     0   4   2   1  1 f  2.214E-04   2
  2 1   4602.45902     1   2   2   1  1 f  2.013E-04   3
  2 1   4932.91376     0   1   1   2  1 f  2.874E-04   3
  2 1   5011.57089     2   4   2   0  1 f  2.465E-04   1
  2 1   5154.94250     1   3   1   1  1 f  1.513E-04   1
  2 1   5269.11520     2   1   1   1  1 f  1.513E-04   1
  2 1   5296.10520     0   9   1   0  1 f  1.513E-04   1
  2 1   5444.17200     2   5   1   0  1 f  1.513E-04   1
  2 1   5490.25074     0   2   2   2  1 f  2.214E-04   2
  2 1   5568.94530     4   1   1   0  1 f  1.513E-04   1
  2 1   5674.07950     3   3   1   0  1 f  1.513E-04   1
  2 1   5723.31250     1   4   2   1  1 f  2.729E-04   1
  2 1   5853.31119     2   2   2   1  1 f  2.214E-04   2
  2 1   6154.78992     1   1   1   2  1 f  1.535E-04   1
  2 1   6159.58033     4   2   2   0  1 f  2.214E-04   2
  2 1   6403.25559     3   1   1   1  1 f  1.514E-04   1
  2 1   6509.50399     2   3   1   1  1 f  1.514E-04   1
  2 1   6832.35166     5   1   1   0  1 f  1.514E-04   1
  2 1   6939.27815     3   5   1   0  1 f  1.514E-04   1
  2 1   7061.12106     0   1   1   3  1 f  1.559E-04   5
  2 1   7371.11038     2   1   1   2  1 f  1.514E-04   1
  2 1   7552.84333     3   6   2   0  1 f  2.465E-04   1
  2 1   7604.41938     0   2   2   3  1 f  2.729E-04   1
  2 1   8130.69726     0   3   1   3  1 f  1.117E-03   1
  2 1   8255.48293     1   1   1   3  1 f  2.187E-04   1
  2 1   9159.66045     0   1   1   4  1 f  1.368E-04   3
  2 1   9688.97573     0   2   2   4  1 f  2.467E-04   1
  2 2      2.42914     0   0   0   0  2 e  4.554E-05 175
  2 2    587.74248     0   1   1   0  2 e  1.101E-04  82
  2 2   1162.40611     0   2   0   0  2 e  1.063E-04  42
  2 2   1173.27964     0   2   2   0  2 e  2.124E-04  31
  2 2   1272.31147     1   0   0   0  2 e  3.448E-05  35
  2 2   1739.08071     0   3   1   0  2 e  2.298E-04   7
  2 2   1865.18773     1   1   1   0  2 e  2.219E-04  10
  2 2   2204.01423     0   0   0   1  2 e  3.258E-05  10
  2 2   2307.60088     0   4   0   0  2 e  2.133E-04   7
  2 2   2442.04897     1   2   0   0  2 e  8.007E-05  10
  2 2   2457.03363     1   2   2   0  2 e  1.736E-04   4
  2 2   2536.94291     2   0   0   0  2 e  6.167E-05  12
  2 2   2775.11296     0   1   1   1  2 e  6.061E-05   7
  2 2   2878.20661     0   5   1   0  2 e  1.174E-04   4
  2 2   3022.52018     2   1   1   0  2 e  4.444E-04   8
  2 2   3137.99383     2   1   1   0  2 e  9.593E-05   8
  2 2   3336.15416     0   2   0   1  2 e  3.647E-05   8
  2 2   3346.53651     0   2   2   1  2 e  1.467E-04   7
  2 2   3441.81044     1   4   0   0  2 e  1.034E-04   4
  2 2   3446.04925     1   0   0   1  2 e  6.948E-05   5
  2 2   3450.46964     0   6   2   0  2 e  2.062E-04   3
  2 2   3592.35635     2   2   0   0  2 e  8.572E-05   5
  2 2   3604.46420     2   2   2   0  2 e  1.699E-04   2
  2 2   3714.54275     3   0   0   0  2 e  4.111E-04   9
  2 2   3736.22505     2   2   2   0  2 e  1.642E-04   5
  2 2   3797.85439     3   0   0   0  2 e  9.043E-05   7
  2 2   3899.18891     0   3   1   1  2 e  9.471E-05   5
  2 2   4024.69074     1   1   1   1  2 e  6.883E-05  12
  2 2   4165.11855     0   7   1   0  2 e  1.815E-04   4
  2 2   4299.13053     3   1   1   0  2 e  1.516E-04   1
  2 2   4375.99510     0   0   0   2  2 e  5.227E-05   6
  2 2   4407.24241     2   3   1   0  2 e  2.218E-04   2
  2 2   4454.53600     0   4   0   1  2 e  1.619E-04   5
  2 2   4463.62648     0   4   2   1  2 e  2.243E-04   1
  2 2   4588.07456     1   2   0   1  2 e  4.867E-05   5
  2 2   4602.45923     1   2   2   1  2 e  1.624E-04   4
  2 2   4682.30871     2   0   0   1  2 e  8.652E-05  10
  2 2   4729.27546     0   8   0   0  2 e  3.357E-05   2
  2 2   4869.30761     3   2   0   0  2 e  5.521E-05   5
  2 2   4932.90886     0   1   1   2  2 e  2.534E-04   3
  2 2   4979.05146     4   0   0   0  2 e  5.229E-05   6
  2 2   5011.57082     2   4   2   0  2 e  2.243E-04   1
  2 2   5011.96615     0   5   1   1  2 e  3.811E-04   1
  2 2   5057.30830     2   4   0   0  2 e  4.789E-05   6
  2 2   5154.93382     1   3   1   1  2 e  1.516E-04   1
  2 2   5269.10638     2   1   1   1  2 e  2.218E-04   2
  2 2   5480.31345     0   2   0   2  2 e  6.174E-05   6
  2 2   5490.25071     0   2   2   2  2 e  2.243E-04   1
  2 2   5568.93661     4   1   1   0  2 e  1.516E-04   1
  2 2   5590.24019     1   0   0   2  2 e  7.463E-05   6
  2 2   5674.07041     3   3   1   0  2 e  1.516E-04   1
  2 2   5711.65897     2   2   0   1  2 e  4.263E-05   5
  2 2   5832.30349     1   4   0   1  2 e  6.528E-05   7
  2 2   5853.31101     2   2   2   1  2 e  2.243E-04   1
  2 2   5914.33069     3   0   0   1  2 e  9.597E-05   5
  2 2   6008.27603     4   2   0   0  2 e  7.534E-05   3
  2 2   6137.77080     2   6   0   0  2 e  6.896E-05   8
  2 2   6159.57990     4   2   2   0  2 e  2.243E-04   1
  2 2   6235.30750     5   0   0   0  2 e  8.813E-05   6
  2 2   6317.41135     3   4   0   0  2 e  2.958E-05   6
  2 2   6403.24654     3   1   1   1  2 e  1.516E-04   2
  2 2   6509.49531     2   3   1   1  2 e  1.516E-04   1
  2 2   6518.35534     0   0   0   3  2 e  3.959E-05   4
  2 2   6571.94924     0   4   0   2  2 e  6.443E-05   1
  2 2   6704.73649     1   2   0   2  2 e  3.402E-05   2
  2 2   6798.30217     2   0   0   2  2 e  1.108E-04   5
  2 2   6832.34298     5   1   1   0  2 e  1.516E-04   1
  2 2   6939.26745     3   5   1   0  2 e  1.812E-04   3
  2 2   6960.29720     3   2   0   1  2 e  3.410E-05   4
  2 2   7061.11666     0   1   1   3  2 e  1.397E-04   6
  2 2   7067.90689     4   0   0   1  2 e  8.034E-05   5
  2 2   7144.50745     2   4   0   1  2 e  1.810E-03   4
  2 2   7371.10075     2   1   1   2  2 e  1.397E-04   2
  2 2   7396.66440     6   0   0   0  2 e  4.374E-05   3
  2 2   7485.24071     6   0   0   0  2 e  4.907E-04   3
  2 2   7552.84325     3   6   2   0  2 e  2.243E-04   1
  2 2   7578.52585     3   6   0   0  2 e  1.370E-04   3
  2 2   7594.86028     0   2   0   3  2 e  5.035E-05   8
  2 2   7604.42125     0   2   2   3  2 e  2.243E-04   1
  2 2   7704.85862     1   0   0   3  2 e  3.368E-05   7
  2 2   7801.79136     2   2   0   2  2 e  3.443E-05   2
  2 2   7920.95617     3   0   0   2  2 e  4.390E-05   3
  2 2   8001.79332     3   0   0   2  2 e  6.465E-05   2
  2 2   8130.69543     0   3   1   3  2 e  6.669E-04   1
  2 2   8199.74655     5   0   0   1  2 e  3.460E-05   2
  2 2   8294.49602     5   0   0   1  2 e  3.465E-05   2
  2 2   8375.16438     3   4   0   1  2 e  2.318E-05   2
  2 2   8583.12616     2   3   1   2  2 e  1.398E-04   2
  2 2   8631.03302     0   0   0   4  2 e  3.481E-05   2
  2 2   8982.79223     3   5   1   1  2 e  2.102E-04   1
  2 2   9159.65473     0   1   1   4  2 e  1.399E-04   2
  2 2   9679.67210     0   2   0   4  2 e  1.753E-04   1
  2 2  12768.50396     0   0   0   6  2 e  3.756E-05   2
  3 1      4.85821     0   0   0   0  2 e  5.928E-05 192
  3 1    590.17246     0   1   1   0  2 e  1.018E-04  92
  3 1   1164.84026     0   2   0   0  2 e  5.369E-05  48
  3 1   1175.71525     0   2   2   0  2 e  1.824E-04  51
  3 1   1274.73076     1   0   0   0  2 e  1.323E-04  36
  3 1   1741.51302     0   3   1   0  2 e  2.085E-04  11
  3 1   1761.45483     0   3   3   0  2 e  4.233E-04   5
  3 1   1867.60881     1   1   1   0  2 e  1.793E-04  11
  3 1   2206.42323     0   0   0   1  2 e  5.342E-05  11
  3 1   2310.03884     0   4   0   0  2 e  2.004E-04   7
  3 1   2444.47351     1   2   0   0  2 e  1.010E-04  13
  3 1   2459.46105     1   2   2   0  2 e  1.548E-04   9
  3 1   2539.35375     2   0   0   0  2 e  5.495E-05  17
  3 1   2777.52327     0   1   1   1  2 e  6.894E-05   7
  3 1   2880.64031     0   5   1   0  2 e  8.510E-05   5
  3 1   3024.94231     2   1   1   0  2 e  3.952E-04   7
  3 1   3050.58023     1   3   3   0  2 e  2.325E-04   4
  3 1   3140.40682     2   1   1   0  2 e  1.088E-04   8
  3 1   3338.56813     0   2   0   1  2 e  6.643E-05   8
  3 1   3348.95249     0   2   2   1  2 e  1.594E-04   8
  3 1   3444.25262     1   4   0   0  2 e  1.716E-04   3
  3 1   3448.44861     1   0   0   1  2 e  6.605E-05   8
  3 1   3452.91227     0   6   2   0  2 e  2.213E-04   3
  3 1   3594.78435     2   2   0   0  2 e  2.069E-04   8
  3 1   3606.89430     2   2   2   0  2 e  3.258E-04   3
  3 1   3716.95653     3   0   0   0  2 e  4.854E-04  10
  3 1   3738.64470     2   2   2   0  2 e  1.795E-04   4
  3 1   3800.25832     3   0   0   0  2 e  9.202E-05   6
  3 1   3901.60248     0   3   1   1  2 e  9.945E-05   8
  3 1   3920.67910     0   3   3   1  2 e  3.658E-04   3
  3 1   4027.09173     1   1   1   1  2 e  9.434E-05  14
  3 1   4167.54185     0   7   1   0  2 e  1.150E-04   6
  3 1   4301.54275     3   1   1   0  2 e  7.367E-05   3
  3 1   4378.38389     0   0   0   2  2 e  8.050E-05   6
  3 1   4409.64855     2   3   1   0  2 e  1.142E-04   5
  3 1   4456.95409     0   4   0   1  2 e  1.731E-04   6
  3 1   4466.04650     0   4   2   1  2 e  2.051E-04   2
  3 1   4590.47902     1   2   0   1  2 e  1.016E-04  10
  3 1   4604.86663     1   2   2   1  2 e  2.107E-04   4
  3 1   4684.69931     2   0   0   1  2 e  7.326E-05   8
  3 1   4731.70614     0   8   0   0  2 e  6.369E-05   2
  3 1   4871.72490     3   2   0   0  2 e  8.656E-05   4
  3 1   4887.63976     3   2   2   0  2 e  2.109E-04   1
  3 1   4935.29926     0   1   1   2  2 e  1.665E-04   4
  3 1   4981.45417     4   0   0   0  2 e  8.935E-05   7
  3 1   5013.98418     2   4   2   0  2 e  2.051E-04   2
  3 1   5014.38100     0   5   1   1  2 e  1.925E-04   3
  3 1   5031.55124     0   5   3   1  2 e  4.625E-04   1
  3 1   5059.70732     2   4   0   0  2 e  8.203E-05   6
  3 1   5157.33754     0   5   1   1  2 e  2.620E-04   2
  3 1   5271.49956     2   1   1   1  2 e  1.175E-04   2
  3 1   5298.51178     0   9   1   0  2 e  1.207E-04   2
  3 1   5446.57378     2   5   1   0  2 e  6.293E-04   2
  3 1   5482.70734     0   2   0   2  2 e  8.350E-05   5
  3 1   5492.64580     0   2   2   2  2 e  1.220E-04   5
  3 1   5571.33973     4   1   1   0  2 e  1.535E-04   1
  3 1   5592.61956     1   0   0   2  2 e  9.006E-05   5
  3 1   5714.06801     2   2   0   1  2 e  7.070E-05   6
  3 1   5725.72305     1   4   2   1  2 e  2.109E-04   1
  3 1   5834.69792     1   4   0   1  2 e  7.070E-05   6
  3 1   5855.71092     2   2   2   1  2 e  2.051E-04   2
  3 1   5916.71452     3   0   0   1  2 e  8.446E-05   5
  3 1   6010.69691     4   2   0   0  2 e  9.036E-05   3
  3 1   6023.79619     3   4   2   0  2 e  2.729E-04   1
  3 1   6140.17687     2   6   0   0  2 e  7.494E-05   8
  3 1   6161.99095     4   2   2   0  2 e  2.109E-04   1
  3 1   6237.70024     5   0   0   0  2 e  6.370E-05   6
  3 1   6319.80732     3   4   0   0  2 e  7.540E-05   8
  3 1   6405.64032     3   1   1   1  2 e  1.266E-04   3
  3 1   6511.87999     2   3   1   1  2 e  1.396E-04   2
  3 1   6520.72388     0   0   0   3  2 e  6.371E-05   6
  3 1   6574.34528     0   4   0   2  2 e  6.372E-05   2
  3 1   6707.12048     1   2   0   2  2 e  6.373E-05   2
  3 1   6717.43072     1   9   1   0  2 e  1.535E-04   1
  3 1   6800.67259     2   0   0   2  2 e  8.370E-05   8
  3 1   6834.73439     5   1   1   0  2 e  1.207E-04   2
  3 1   6941.66175     3   5   1   0  2 e  1.379E-04   3
  3 1   6962.69523     3   2   0   1  2 e  6.569E-05   3
  3 1   6978.14844     3   2   2   1  2 e  2.109E-04   1
  3 1   7063.48757     0   1   1   3  2 e  1.184E-04   4
  3 1   7070.29155     4   0   0   1  2 e  7.116E-05   7
  3 1   7146.88773     2   4   0   1  2 e  4.830E-04   5
  3 1   7260.46950     1   3   1   2  2 e  1.397E-04   1
  3 1   7280.71497     5   2   0   0  2 e  7.259E-05   1
  3 1   7399.05750     6   0   0   0  2 e  6.296E-05   3
  3 1   7487.62565     1  10   0   0  2 e  7.450E-04   4
  3 1   7580.91939     3   6   0   0  2 e  1.112E-04   4
  3 1   7597.23575     0   2   0   3  2 e  7.501E-05   8
  3 1   7606.79712     0   2   2   3  2 e  2.088E-04   5
  3 1   7707.21752     1   0   0   3  2 e  6.083E-05   8
  3 1   7923.33173     3   0   0   2  2 e  6.385E-05   2
  3 1   8004.15596     3   0   0   2  2 e  7.269E-05   1
  3 1   8133.06680     0   3   1   3  2 e  4.107E-04   1
  3 1   8150.61961     0   3   3   3  2 e  4.626E-04   1
  3 1   8202.13233     5   0   0   1  2 e  6.389E-05   2
  3 1   8296.86920     5   0   0   1  2 e  7.274E-05   1
  3 1   8377.54162     3   4   0   1  2 e  6.391E-05   4
  3 1   8585.48887     2   3   1   2  2 e  1.398E-04   1
  3 1   8633.38161     0   0   0   4  2 e  1.592E-04   3
  3 1   8887.21535     2   0   0   3  2 e  6.400E-05   2
  3 1   9162.00851     0   1   1   4  2 e  1.537E-04   1
  3 1   9682.02918     0   2   0   4  2 e  2.253E-04   1
  3 1   9691.33511     0   2   2   4  2 e  2.110E-04   1
  3 1  12770.81424     0   0   0   6  2 e  6.508E-05   2
  3 2    590.18115     0   1   1   0  1 f  1.120E-04  88
  3 2   1175.71533     0   2   2   0  1 f  1.944E-04  42
  3 2   1741.52883     0   3   1   0  1 f  2.202E-04   6
  3 2   1761.45466     0   3   3   0  1 f  4.470E-04   2
  3 2   1867.61905     1   1   1   0  1 f  1.816E-04  11
  3 2   2319.55642     0   4   2   0  1 f  4.542E-04   1
  3 2   2459.46116     1   2   2   0  1 f  1.660E-04   8
  3 2   2777.53199     0   1   1   1  1 f  8.194E-05   5
  3 2   2880.66417     0   5   1   0  1 f  9.281E-05   4
  3 2   3024.95975     2   1   1   0  1 f  4.802E-04   6
  3 2   3050.58070     1   3   3   0  1 f  2.173E-04   3
  3 2   3140.41946     2   1   1   0  1 f  1.115E-04   7
  3 2   3348.95326     0   2   2   1  1 f  1.604E-04   9
  3 2   3452.91236     0   6   2   0  1 f  2.173E-04   3
  3 2   3606.89587     2   2   2   0  1 f  1.389E-04   4
  3 2   3738.64459     2   2   2   0  1 f  2.066E-04   4
  3 2   3901.61753     0   3   1   1  1 f  1.289E-04   6
  3 2   3920.67879     0   3   3   1  1 f  2.756E-04   4
  3 2   4027.10164     1   1   1   1  1 f  9.053E-05  13
  3 2   4167.56540     0   7   1   0  1 f  1.653E-04   3
  3 2   4301.56157     3   1   1   0  1 f  1.776E-04   1
  3 2   4409.66369     2   3   1   0  1 f  1.318E-04   4
  3 2   4466.04633     0   4   2   1  1 f  1.741E-04   4
  3 2   4604.86680     1   2   2   1  1 f  2.163E-04   4
  3 2   4887.63843     3   2   2   0  1 f  1.839E-04   2
  3 2   4935.30731     0   1   1   2  1 f  1.329E-04   4
  3 2   5013.98444     2   4   2   0  1 f  1.828E-04   3
  3 2   5014.40454     0   5   1   1  1 f  2.306E-04   3
  3 2   5157.35374     0   5   1   1  1 f  8.833E-04   4
  3 2   5271.51330     2   1   1   1  1 f  1.225E-04   2
  3 2   5298.54376     0   9   1   0  1 f  1.776E-04   1
  3 2   5446.59977     2   5   1   0  1 f  1.288E-04   2
  3 2   5492.64695     0   2   2   2  1 f  1.390E-04   5
  3 2   5571.35963     4   1   1   0  1 f  1.280E-04   2
  3 2   5725.72282     1   4   2   1  1 f  1.839E-04   2
  3 2   5855.71089     2   2   2   1  1 f  1.828E-04   3
  3 2   6023.79644     3   4   2   0  1 f  2.783E-04   1
  3 2   6157.17831     1   1   1   2  1 f  1.516E-04   1
  3 2   6161.99067     4   2   2   0  1 f  1.839E-04   2
  3 2   6405.65740     3   1   1   1  1 f  1.776E-04   1
  3 2   6511.89495     2   3   1   1  1 f  1.468E-04   2
  3 2   6834.75662     5   1   1   0  1 f  1.777E-04   1
  3 2   6941.68451     3   5   1   0  1 f  1.288E-04   4
  3 2   6978.14822     3   2   2   1  1 f  2.089E-04   1
  3 2   7063.49167     0   1   1   3  1 f  1.265E-04   4
  3 2   7260.48447     1   3   1   2  1 f  1.469E-04   1
  3 2   7373.49070     2   1   1   2  1 f  1.288E-04   2
  3 2   7606.79599     0   2   2   3  1 f  2.243E-04   1
  3 2   7646.53293     4   1   1   1  1 f  1.777E-04   1
  3 2   8257.84761     1   1   1   3  1 f  1.777E-04   2
  3 2   8481.01023     3   1   1   2  1 f  1.469E-04   1
  3 2   9162.01234     0   1   1   4  1 f  1.778E-04   1
  4 1    593.42753     0   1   1   0  1 f  1.070E-04  92
  4 1   1178.96258     0   2   2   0  1 f  1.605E-04  53
  4 1   1744.78275     0   3   1   0  1 f  2.100E-04  10
  4 1   1764.70610     0   3   3   0  1 f  3.045E-04   3
  4 1   1870.85387     1   1   1   0  1 f  1.498E-04  11
  4 1   2322.80353     0   4   2   0  1 f  3.626E-04   1
  4 1   2462.69721     1   2   2   0  1 f  1.664E-04   9
  4 1   2780.75149     0   1   1   1  1 f  9.536E-05   7
  4 1   2883.92574     0   5   1   0  1 f  9.668E-05   6
  4 1   3028.20185     2   1   1   0  1 f  2.789E-04   6
  4 1   3053.82039     1   3   3   0  1 f  1.960E-04   2
  4 1   3143.64403     2   1   1   0  1 f  1.133E-04   7
  4 1   3352.17373     0   2   2   1  1 f  1.380E-04   9
  4 1   3456.16823     0   6   2   0  1 f  1.751E-04   4
  4 1   3610.13381     2   2   2   0  1 f  1.759E-04   3
  4 1   3741.87112     2   2   2   0  1 f  1.470E-04   6
  4 1   3904.84635     0   3   1   1  1 f  1.296E-04   6
  4 1   3923.90462     0   3   3   1  1 f  2.776E-04   6
  4 1   4030.31019     1   1   1   1  1 f  1.081E-04   9
  4 1   4170.81549     0   7   1   0  1 f  1.204E-04   6
  4 1   4304.79083     3   1   1   0  1 f  1.187E-04   2
  4 1   4412.88047     2   3   1   0  1 f  1.408E-04   3
  4 1   4469.27337     0   4   2   1  1 f  2.438E-04   7
  4 1   4608.07604     1   2   2   1  1 f  1.376E-04   5
  4 1   4745.49243     0   8   2   0  1 f  1.894E-04   2
  4 1   4890.86627     3   2   2   0  1 f  1.759E-04   3
  4 1   4938.49948     0   1   1   2  1 f  1.438E-04   4
  4 1   5017.20106     2   4   2   0  1 f  1.805E-04   2
  4 1   5017.64068     0   5   1   1  1 f  1.663E-04   4
  4 1   5160.56940     1   3   1   1  1 f  5.889E-04   3
  4 1   5274.71200     2   1   1   1  1 f  1.466E-04   3
  4 1   5301.79860     0   9   1   0  1 f  1.513E-04   1
  4 1   5449.83541     2   5   1   0  1 f  1.186E-04   2
  4 1   5495.84188     0   2   2   2  1 f  1.491E-04   4
  4 1   5574.57576     4   1   1   0  1 f  1.186E-04   2
  4 1   5576.73138     0   6   2   1  1 f  2.465E-04   1
  4 1   5679.69911     3   3   1   0  1 f  1.175E-04   2
  4 1   5728.93596     1   4   2   1  1 f  1.759E-04   3
  4 1   5858.91023     2   2   2   1  1 f  1.759E-04   3
  4 1   6027.02548     3   4   2   0  1 f  2.465E-04   1
  4 1   6035.34396     0   3   1   2  1 f  1.533E-04   2
  4 1   6160.35662     1   1   1   2  1 f  1.396E-04   1
  4 1   6165.20525     4   2   2   0  1 f  2.109E-04   1
  4 1   6276.92852     0   7   1   1  1 f  1.431E-04   1
  4 1   6289.29765     2   6   2   0  1 f  2.090E-04   1
  4 1   6408.86057     3   1   1   1  1 f  1.514E-04   2
  4 1   6515.08521     2   3   1   1  1 f  1.185E-04   3
  4 1   6720.67930     1   9   1   0  1 f  1.187E-04   2
  4 1   6837.96180     5   1   1   0  1 f  1.187E-04   2
  4 1   6944.89106     3   5   1   0  1 f  1.187E-04   4
  4 1   7066.66245     0   1   1   3  1 f  1.095E-04   4
  4 1   7263.66881     1   3   1   2  1 f  1.432E-04   1
  4 1   7376.65921     2   1   1   2  1 f  1.432E-04   1
  4 1   7558.44233     3   6   2   0  1 f  2.465E-04   1
  4 1   7649.71991     4   1   1   1  1 f  1.432E-04   1
  4 1   8261.00301     1   1   1   3  1 f  1.209E-04   4
  4 1   8588.66545     2   3   1   2  1 f  1.514E-04   1
  4 1   8988.36704     3   5   1   1  1 f  1.515E-04   1
  4 2      8.09704     0   0   0   0  2 e  6.386E-05 208
  4 2    593.41257     0   1   1   0  2 e  9.673E-05  99
  4 2   1168.08587     0   2   0   0  2 e  6.981E-05  52
  4 2   1178.96280     0   2   2   0  2 e  1.720E-04  66
  4 2   1277.95710     1   0   0   0  2 e  6.661E-05  38
  4 2   1744.75580     0   3   1   0  2 e  1.556E-04  16
  4 2   1764.70661     0   3   3   0  2 e  3.445E-04   8
  4 2   1870.83721     1   1   1   0  2 e  1.585E-04  13
  4 2   2209.63515     0   0   0   1  2 e  6.486E-05  10
  4 2   2313.28893     0   4   0   0  2 e  2.338E-04   7
  4 2   2322.81032     0   4   2   0  2 e  4.616E-04   2
  4 2   2447.70575     1   2   0   0  2 e  6.189E-05  11
  4 2   2462.69713     1   2   2   0  2 e  1.478E-04   9
  4 2   2542.56825     2   0   0   0  2 e  6.577E-05  17
  4 2   2780.73700     0   1   1   1  2 e  7.818E-05   8
  4 2   2883.88541     0   5   1   0  2 e  9.194E-05   3
  4 2   3028.17207     2   1   1   0  2 e  4.027E-04   8
  4 2   3053.82012     1   3   3   0  2 e  2.755E-04   4
  4 2   3143.62282     2   1   1   0  2 e  9.118E-05   7
  4 2   3341.78763     0   2   0   1  2 e  7.661E-05   7
  4 2   3352.17349     0   2   2   1  2 e  1.298E-04   9
  4 2   3447.50753     1   4   0   0  2 e  1.344E-04   2
  4 2   3451.64741     1   0   0   1  2 e  7.497E-05  10
  4 2   3456.16815     0   6   2   0  2 e  1.624E-04   4
  4 2   3598.02113     2   2   0   0  2 e  1.430E-04   8
  4 2   3610.13354     2   2   2   0  2 e  1.969E-04   4
  4 2   3720.17503     3   0   0   0  2 e  7.686E-05  13
  4 2   3741.87035     2   2   2   0  2 e  1.398E-04   6
  4 2   3803.46338     3   0   0   0  2 e  8.121E-05   6
  4 2   3904.81939     0   3   1   1  2 e  9.076E-05  10
  4 2   3923.90448     0   3   3   1  2 e  2.543E-04   6
  4 2   4030.29239     1   1   1   1  2 e  8.626E-05  16
  4 2   4170.77310     0   7   1   0  2 e  1.181E-04   5
  4 2   4192.85540     2   3   3   0  2 e  5.568E-04   1
  4 2   4304.75866     3   1   1   0  2 e  7.948E-05   4
  4 2   4381.56877     0   0   0   2  2 e  8.651E-05   7
  4 2   4412.85488     2   3   1   0  2 e  1.531E-04   3
  4 2   4460.17974     0   4   0   1  2 e  2.223E-04   6
  4 2   4469.27304     0   4   2   1  2 e  1.400E-03   5
  4 2   4593.68491     1   2   0   1  2 e  1.004E-04  11
  4 2   4608.07577     1   2   2   1  2 e  1.481E-04   4
  4 2   4687.88619     2   0   0   1  2 e  8.172E-05  11
  4 2   4734.94646     0   8   0   0  2 e  6.430E-05   1
  4 2   4745.49239     0   8   2   0  2 e  1.769E-04   2
  4 2   4874.94739     3   2   0   0  2 e  9.504E-05   7
  4 2   4890.86759     3   2   2   0  2 e  1.769E-04   2
  4 2   4938.48615     0   1   1   2  2 e  1.369E-04   5
  4 2   4984.65921     4   0   0   0  2 e  1.052E-04   6
  4 2   5017.20166     2   4   2   0  2 e  1.881E-04   1
  4 2   5017.60136     0   5   1   1  2 e  1.578E-04   4
  4 2   5034.78194     0   5   3   1  2 e  4.359E-04   2
  4 2   5062.90618     2   4   0   0  2 e  9.366E-05   7
  4 2   5160.53979     1   3   1   1  2 e  2.621E-03   3
  4 2   5274.68953     2   1   1   1  2 e  1.279E-04   4
  4 2   5449.78982     2   5   1   0  2 e  1.168E-04   2
  4 2   5485.90096     0   2   0   2  2 e  8.675E-05   4
  4 2   5495.84238     0   2   2   2  2 e  1.409E-04   3
  4 2   5574.54142     4   1   1   0  2 e  1.168E-04   2
  4 2   5576.73070     0   6   2   1  2 e  5.666E-04   1
  4 2   5595.79190     1   0   0   2  2 e  9.288E-05   5
  4 2   5679.66720     3   3   1   0  2 e  1.225E-04   2
  4 2   5717.27858     2   2   0   1  2 e  7.113E-05   6
  4 2   5728.93573     1   4   2   1  2 e  1.769E-04   2
  4 2   5837.88972     1   4   0   1  2 e  8.465E-05   7
  4 2   5858.91018     2   2   2   1  2 e  1.769E-04   2
  4 2   5919.89213     3   0   0   1  2 e  9.272E-05   6
  4 2   6013.92219     4   2   0   0  2 e  9.317E-05   3
  4 2   6027.02393     3   4   2   0  2 e  1.769E-04   2
  4 2   6143.38427     2   6   0   0  2 e  8.615E-05   8
  4 2   6240.89095     5   0   0   0  2 e  8.169E-05   7
  4 2   6276.88731     0   7   1   1  2 e  1.168E-04   2
  4 2   6289.29765     2   6   2   0  2 e  1.882E-04   1
  4 2   6323.00307     3   4   0   0  2 e  8.115E-05   7
  4 2   6408.82942     3   1   1   1  2 e  1.147E-04   4
  4 2   6515.06100     2   3   1   1  2 e  1.459E-04   2
  4 2   6523.88164     0   0   0   3  2 e  6.566E-05   4
  4 2   6577.54802     0   4   0   2  2 e  6.669E-05   2
  4 2   6710.30052     1   2   0   2  2 e  6.671E-05   2
  4 2   6720.63310     1   9   1   0  2 e  1.516E-04   1
  4 2   6724.17910     1   2   2   2  2 e  2.243E-04   1
  4 2   6803.83288     2   0   0   2  2 e  8.172E-05   7
  4 2   6837.92438     5   1   1   0  2 e  1.168E-04   2
  4 2   6944.84920     3   5   1   0  2 e  1.168E-04   4
  4 2   6965.89267     3   2   0   1  2 e  6.675E-05   6
  4 2   7066.64571     0   1   1   3  2 e  1.225E-04   3
  4 2   7073.46823     4   0   0   1  2 e  9.069E-05   6
  4 2   7150.06060     2   4   0   1  2 e  8.083E-05   3
  4 2   7283.92654     5   2   0   0  2 e  6.452E-05   1
  4 2   7376.63870     2   1   1   2  2 e  1.169E-04   2
  4 2   7402.24903     6   0   0   0  2 e  6.454E-05   2
  4 2   7490.80686     1  10   0   0  2 e  9.344E-05   3
  4 2   7584.11299     3   6   0   0  2 e  1.419E-04   2
  4 2   7600.40158     0   2   0   3  2 e  7.383E-05   9
  4 2   7609.96590     0   2   2   3  2 e  1.769E-04   4
  4 2   7649.69751     4   1   1   1  2 e  1.460E-04   1
  4 2   7710.36173     1   0   0   3  2 e  6.842E-05   7
  4 2   7807.36571     2   2   0   2  2 e  6.461E-05   1
  4 2   7926.49848     3   0   0   2  2 e  1.132E-03   3
  4 2   8007.30852     3   0   0   2  2 e  6.693E-05   4
  4 2   8153.79229     0   3   3   3  2 e  4.409E-04   1
  4 2   8260.99581     1   1   1   3  2 e  4.298E-04   1
  4 2   8300.03285     5   0   0   1  2 e  6.699E-05   2
  4 2   8380.71107     3   4   0   1  2 e  6.701E-05   4
  4 2   8588.64297     2   3   1   2  2 e  1.170E-04   2
  4 2   8636.51303     0   0   0   4  2 e  6.891E-05   3
  4 2   8890.34878     2   0   0   3  2 e  7.594E-05   1
  4 2   8988.32858     3   5   1   1  2 e  1.518E-04   1
  4 2   9685.16960     0   2   0   4  2 e  1.347E-04   2
  4 2   9694.47758     0   2   2   4  2 e  1.414E-04   2
  4 2  12773.89489     0   0   0   6  2 e  6.844E-05   2
  5 1     12.14557     0   0   0   0  2 e  7.302E-05 209
  5 1    597.46288     0   1   1   0  2 e  9.852E-05 114
  5 1   1172.14288     0   2   0   0  2 e  7.039E-05  48
  5 1   1183.02220     0   2   2   0  2 e  1.510E-04  63
  5 1   1281.98972     1   0   0   0  2 e  6.988E-05  43
  5 1   1748.81051     0   3   1   0  2 e  1.650E-04  11
  5 1   1768.77129     0   3   3   0  2 e  3.173E-04   6
  5 1   1874.87172     1   1   1   0  2 e  1.405E-04  13
  5 1   2213.65003     0   0   0   1  2 e  6.923E-05  14
  5 1   2317.35311     0   4   0   0  2 e  2.159E-04   7
  5 1   2326.87367     0   4   2   0  2 e  3.907E-04   5
  5 1   2451.74619     1   2   0   0  2 e  7.732E-05  14
  5 1   2466.74225     1   2   2   0  2 e  1.393E-04  10
  5 1   2546.58628     2   0   0   0  2 e  6.983E-05  18
  5 1   2784.75416     0   1   1   1  2 e  8.341E-05   9
  5 1   2887.94211     0   5   1   0  2 e  8.737E-05   5
  5 1   3032.20911     2   1   1   0  2 e  3.500E-04  10
  5 1   3057.87128     1   3   3   0  2 e  2.165E-04   5
  5 1   3147.64370     2   1   1   0  2 e  8.381E-05   9
  5 1   3345.81204     0   2   0   1  2 e  7.764E-05   9
  5 1   3356.20022     0   2   2   1  2 e  1.391E-04   7
  5 1   3451.57626     1   4   0   0  2 e  1.673E-04   3
  5 1   3455.64609     1   0   0   1  2 e  7.746E-05  11
  5 1   3460.23878     0   6   2   0  2 e  1.667E-04   3
  5 1   3602.06719     2   2   0   0  2 e  8.095E-05   9
  5 1   3614.18293     2   2   2   0  2 e  2.461E-04   4
  5 1   3724.19860     3   0   0   0  2 e  1.681E-04  13
  5 1   3745.90275     2   2   2   0  2 e  1.364E-04   8
  5 1   3807.46997     3   0   0   0  2 e  9.664E-05   7
  5 1   3908.84054     0   3   1   1  2 e  9.463E-05  11
  5 1   3927.93769     0   3   3   1  2 e  2.339E-04   6
  5 1   4034.29419     1   1   1   1  2 e  9.035E-05  14
  5 1   4174.81110     0   7   1   0  2 e  1.004E-04   7
  5 1   4308.77833     3   1   1   0  2 e  8.069E-05   4
  5 1   4385.54983     0   0   0   2  2 e  9.673E-05   5
  5 1   4416.86146     2   3   1   0  2 e  8.958E-05   3
  5 1   4464.21127     0   4   0   1  2 e  1.908E-04   6
  5 1   4473.30643     0   4   2   1  2 e  2.656E-04   3
  5 1   4597.69239     1   2   0   1  2 e  8.121E-05  10
  5 1   4612.08854     1   2   2   1  2 e  1.196E-04   6
  5 1   4691.87079     2   0   0   1  2 e  7.576E-05  11
  5 1   4738.99723     0   8   0   0  2 e  7.090E-05   2
  5 1   4749.54590     0   8   2   0  2 e  1.800E-04   2
  5 1   4878.97579     3   2   0   0  2 e  9.407E-05   7
  5 1   4894.90120     3   2   2   0  2 e  1.800E-04   2
  5 1   4942.47003     0   1   1   2  2 e  1.387E-04   5
  5 1   4988.66347     4   0   0   0  2 e  9.079E-05   7
  5 1   5021.22426     2   4   2   0  2 e  2.109E-04   1
  5 1   5021.62608     0   5   1   1  2 e  1.593E-04   3
  5 1   5038.82080     0   5   3   1  2 e  3.956E-04   2
  5 1   5066.90503     2   4   0   0  2 e  8.541E-05   6
  5 1   5164.54598     0   5   1   1  2 e  5.039E-04   5
  5 1   5278.67608     2   1   1   1  2 e  1.228E-04   6
  5 1   5305.78432     0   9   1   0  2 e  1.396E-04   1
  5 1   5453.81000     2   5   1   0  2 e  1.102E-04   2
  5 1   5489.89188     0   2   0   2  2 e  8.123E-05   7
  5 1   5499.83500     0   2   2   2  2 e  1.278E-04   4
  5 1   5578.54380     4   1   1   0  2 e  1.102E-04   2
  5 1   5580.76764     0   6   2   1  2 e  2.656E-04   3
  5 1   5599.75618     1   0   0   2  2 e  8.762E-05   8
  5 1   5683.66372     3   3   1   0  2 e  1.136E-04   2
  5 1   5721.29246     2   2   0   1  2 e  8.444E-05   6
  5 1   5732.95369     1   4   2   1  2 e  1.800E-04   2
  5 1   5841.87957     1   4   0   1  2 e  8.950E-05   6
  5 1   5862.90984     2   2   2   1  2 e  1.800E-04   2
  5 1   5923.86417     3   0   0   1  2 e  8.183E-05   6
  5 1   6017.95482     4   2   0   0  2 e  7.098E-05   2
  5 1   6031.06044     3   4   2   0  2 e  1.800E-04   2
  5 1   6147.39374     2   6   0   0  2 e  9.146E-05   8
  5 1   6164.30796     1   1   1   2  2 e  7.810E-05   1
  5 1   6169.22585     4   2   2   0  2 e  2.109E-04   1
  5 1   6244.87681     5   0   0   0  2 e  8.749E-05   8
  5 1   6280.89359     0   7   1   1  2 e  1.102E-04   2
  5 1   6293.30724     2   6   2   0  2 e  1.800E-04   2
  5 1   6326.99786     3   4   0   0  2 e  9.412E-05   7
  5 1   6412.81780     3   1   1   1  2 e  1.340E-04   2
  5 1   6519.03561     2   3   1   1  2 e  1.396E-04   1
  5 1   6527.82981     0   0   0   3  2 e  7.104E-05   6
  5 1   6581.54382     0   4   0   2  2 e  7.105E-05   2
  5 1   6714.27491     1   2   0   2  2 e  1.045E-04   3
  5 1   6728.15763     1   2   2   2  2 e  1.800E-04   2
  5 1   6807.78232     2   0   0   2  2 e  8.754E-05   8
  5 1   6841.91029     5   1   1   0  2 e  1.110E-04   3
  5 1   6948.83650     3   5   1   0  2 e  1.102E-04   4
  5 1   6969.88902     3   2   0   1  2 e  7.364E-05   7
  5 1   6985.35018     3   2   2   1  2 e  1.800E-04   2
  5 1   7070.59649     0   1   1   3  2 e  1.198E-04   3
  5 1   7077.43979     4   0   0   1  2 e  1.054E-04   7
  5 1   7154.02372     2   4   0   1  2 e  1.536E-03   3
  5 1   7287.93687     5   2   0   0  2 e  7.259E-05   1
  5 1   7380.59328     2   1   1   2  2 e  1.103E-04   2
  5 1   7406.23686     6   0   0   0  2 e  7.066E-05   3
  5 1   7494.77921     1  10   0   0  2 e  1.052E-03   5
  5 1   7562.44719     3   6   2   0  2 e  1.801E-04   2
  5 1   7588.10299     3   6   0   0  2 e  1.265E-04   4
  5 1   7604.36208     0   2   0   3  2 e  1.014E-04   8
  5 1   7613.92580     0   2   2   3  2 e  1.801E-04   4
  5 1   7653.66266     4   1   1   1  2 e  1.340E-04   1
  5 1   7714.29263     1   0   0   3  2 e  7.128E-05   7
  5 1   7811.34704     2   2   0   2  2 e  7.266E-05   1
  5 1   7930.45874     1   4   0   2  2 e  1.570E-03   3
  5 1   8011.24659     3   0   0   2  2 e  7.127E-05   4
  5 1   8157.76033     0   3   3   3  2 e  4.552E-04   1
  5 1   8209.28986     5   0   0   1  2 e  7.844E-05   1
  5 1   8264.92721     1   1   1   3  2 e  4.486E-04   1
  5 1   8303.98578     5   0   0   1  2 e  7.846E-05   1
  5 1   8384.67350     3   4   0   1  2 e  7.134E-05   4
  5 1   8488.11397     3   1   1   2  2 e  1.398E-04   1
  5 1   8592.58765     2   3   1   2  2 e  1.104E-04   2
  5 1   8640.42705     0   0   0   4  2 e  7.695E-05   3
  5 1   9169.05793     0   1   1   4  2 e  1.125E-04   3
  5 1   9689.09550     0   2   0   4  2 e  1.756E-04   2
  5 1   9698.40510     0   2   2   4  2 e  1.802E-04   2
  5 1  12777.74358     0   0   0   6  2 e  7.268E-05   2
  5 2    597.48528     0   1   1   0  1 f  1.054E-04 109
  5 2   1183.02220     0   2   2   0  1 f  1.568E-04  49
  5 2   1748.85179     0   3   1   0  1 f  1.836E-04   9
  5 2   1768.77151     0   3   3   0  1 f  3.306E-04   2
  5 2   1874.89752     1   1   1   0  1 f  1.529E-04  13
  5 2   2326.87381     0   4   2   0  1 f  3.352E-04   2
  5 2   2466.74209     1   2   2   0  1 f  1.325E-04  11
  5 2   2784.77606     0   1   1   1  1 f  9.027E-05   6
  5 2   2888.00261     0   5   1   0  1 f  1.005E-04   6
  5 2   3032.25543     2   1   1   0  1 f  6.713E-04   6
  5 2   3057.87114     1   3   3   0  1 f  1.537E-04   3
  5 2   3147.67561     2   1   1   0  1 f  1.291E-04   7
  5 2   3356.20017     0   2   2   1  1 f  1.235E-04   8
  5 2   3460.23870     0   6   2   0  1 f  1.537E-04   3
  5 2   3614.18268     2   2   2   0  1 f  1.339E-04   4
  5 2   3745.90290     2   2   2   0  1 f  1.291E-04   8
  5 2   3908.88141     0   3   1   1  1 f  1.245E-04   7
  5 2   3927.93748     0   3   3   1  1 f  2.331E-04   6
  5 2   4034.32046     1   1   1   1  1 f  9.462E-05  14
  5 2   4174.87453     0   7   1   0  1 f  1.139E-04   6
  5 2   4308.82799     3   1   1   0  1 f  9.560E-05   3
  5 2   4416.90116     2   3   1   0  1 f  9.472E-05   2
  5 2   4473.30548     0   4   2   1  1 f  2.191E-04   7
  5 2   4612.08845     1   2   2   1  1 f  1.161E-04   6
  5 2   4749.54578     0   8   2   0  1 f  1.666E-04   2
  5 2   4894.90014     3   2   2   0  1 f  1.537E-04   3
  5 2   4942.49113     0   1   1   2  1 f  1.727E-04   3
  5 2   5021.22404     2   4   2   0  1 f  2.088E-04   1
  5 2   5021.68498     0   5   1   1  1 f  1.967E-04   2
  5 2   5164.58842     1   3   1   1  1 f  1.097E-04   3
  5 2   5278.70846     2   1   1   1  1 f  1.307E-04   6
  5 2   5305.86618     0   9   1   0  1 f  1.468E-04   1
  5 2   5453.87886     2   5   1   0  1 f  1.207E-04   2
  5 2   5499.83482     0   2   2   2  1 f  1.161E-04   6
  5 2   5578.59831     4   1   1   0  1 f  1.097E-04   3
  5 2   5580.76764     0   6   2   1  1 f  2.088E-04   1
  5 2   5683.71225     3   3   1   0  1 f  1.207E-04   2
  5 2   5732.95357     1   4   2   1  1 f  1.666E-04   2
  5 2   5862.90972     2   2   2   1  1 f  1.667E-04   2
  5 2   6031.06031     3   4   2   0  1 f  1.667E-04   2
  5 2   6039.34615     0   3   1   2  1 f  1.207E-04   2
  5 2   6057.59905     0   3   3   2  1 f  1.882E-04   1
  5 2   6164.33906     1   1   1   2  1 f  9.506E-05   2
  5 2   6169.22599     4   2   2   0  1 f  1.673E-04   2
  5 2   6280.95575     0   7   1   1  1 f  1.207E-04   2
  5 2   6293.30711     2   6   2   0  1 f  1.667E-04   2
  5 2   6412.86426     3   1   1   1  1 f  1.207E-04   2
  5 2   6519.07297     2   3   1   1  1 f  1.468E-04   1
  5 2   6585.78382     0  11   1   0  1 f  1.343E-04   1
  5 2   6724.70369     1   9   1   0  1 f  1.207E-04   2
  5 2   6841.97004     5   1   1   0  1 f  1.207E-04   4
  5 2   6948.90180     3   5   1   0  1 f  1.254E-04   3
  5 2   6985.35005     3   2   2   1  1 f  1.667E-04   2
  5 2   7070.61974     0   1   1   3  1 f  1.150E-04   4
  5 2   7267.65821     1   3   1   2  1 f  1.343E-04   1
  5 2   7562.44706     3   6   2   0  1 f  1.668E-04   2
  5 2   7613.92414     0   2   2   3  1 f  1.882E-04   1
  5 2   7653.71121     4   1   1   1  1 f  1.343E-04   1
  5 2   8140.23075     0   3   1   3  1 f  4.134E-04   1
  5 2   8264.94841     1   1   1   3  1 f  1.208E-04   2
  5 2   8488.16343     3   1   1   2  1 f  1.469E-04   1
  5 2   8592.62143     2   3   1   2  1 f  1.469E-04   1
  5 2   8773.40041     5   1   1   1  1 f  1.344E-04   1
  5 2   8992.34332     3   5   1   1  1 f  1.470E-04   1
  5 2   9169.07794     0   1   1   4  1 f  1.208E-04   3
  6 1    602.35458     0   1   1   0  1 f  1.043E-04 115
  6 1   1187.89354     0   2   2   0  1 f  1.500E-04  53
  6 1   1753.73275     0   3   1   0  1 f  1.929E-04  10
  6 1   1773.64903     0   3   3   0  1 f  3.182E-04   2
  6 1   1879.74963     1   1   1   0  1 f  1.821E-04  12
  6 1   2331.75233     0   4   2   0  1 f  3.320E-04   2
  6 1   2471.59659     1   2   2   0  1 f  1.316E-04   9
  6 1   2789.60509     0   1   1   1  1 f  9.686E-05   8
  6 1   2892.89459     0   5   1   0  1 f  9.267E-05   4
  6 1   3037.11690     2   1   1   0  1 f  9.721E-05   8
  6 1   3062.73314     1   3   3   0  1 f  1.614E-04   4
  6 1   3152.51291     2   1   1   0  1 f  1.022E-04   8
  6 1   3361.03194     0   2   2   1  1 f  1.426E-04   9
  6 1   3465.12289     0   6   2   0  1 f  1.614E-04   4
  6 1   3619.04228     2   2   2   0  1 f  1.398E-04   4
  6 1   3750.74164     2   2   2   0  1 f  1.278E-04   8
  6 1   3913.72389     0   3   1   1  1 f  1.401E-04   6
  6 1   3932.77574     0   3   3   1  1 f  2.466E-04   4
  6 1   4039.13169     1   1   1   1  1 f  9.474E-05  12
  6 1   4179.74776     0   7   1   0  1 f  1.179E-04   6
  6 1   4313.67198     3   1   1   0  1 f  9.444E-05   3
  6 1   4421.72639     2   3   1   0  1 f  1.262E-04   4
  6 1   4478.14565     0   4   2   1  1 f  2.560E-04   6
  6 1   4616.90298     1   2   2   1  1 f  1.228E-04   7
  6 1   4754.41044     0   8   2   0  1 f  1.743E-04   2
  6 1   4899.74221     3   2   2   0  1 f  1.988E-04   1
  6 1   4947.27966     0   1   1   2  1 f  1.275E-04   4
  6 1   5026.04806     2   4   2   0  1 f  2.090E-04   1
  6 1   5026.53862     0   5   1   1  1 f  1.721E-04   3
  6 1   5169.41167     1   3   1   1  1 f  6.463E-04   5
  6 1   5283.50497     2   1   1   1  1 f  1.249E-04   4
  6 1   5310.74930     0   9   1   0  1 f  1.508E-04   1
  6 1   5458.73052     2   5   1   0  1 f  1.154E-04   2
  6 1   5504.62808     0   2   2   2  1 f  1.156E-04   5
  6 1   5583.42420     4   1   1   0  1 f  1.053E-04   3
  6 1   5585.61656     0   6   2   1  1 f  2.090E-04   1
  6 1   5688.52946     3   3   1   0  1 f  1.154E-04   2
  6 1   5737.77440     1   4   2   1  1 f  1.596E-04   3
  6 1   5867.70896     2   2   2   1  1 f  1.596E-04   3
  6 1   6035.90390     3   4   2   0  1 f  1.989E-04   1
  6 1   6044.14911     0   3   1   2  1 f  1.154E-04   2
  6 1   6169.10696     1   1   1   2  1 f  7.810E-05   1
  6 1   6174.04820     4   2   2   0  1 f  1.989E-04   1
  6 1   6285.79091     0   7   1   1  1 f  1.154E-04   2
  6 1   6298.11962     2   6   2   0  1 f  1.743E-04   2
  6 1   6417.66911     3   1   1   1  1 f  1.154E-04   4
  6 1   6523.85537     2   3   1   1  1 f  1.508E-04   1
  6 1   6590.64329     0  11   1   0  1 f  1.508E-04   1
  6 1   6729.53432     1   9   1   0  1 f  1.431E-04   1
  6 1   6846.77887     5   1   1   0  1 f  1.153E-04   3
  6 1   6953.71020     3   5   1   0  1 f  1.154E-04   4
  6 1   6990.15452     3   2   2   1  1 f  1.744E-04   2
  6 1   7075.36771     0   1   1   3  1 f  1.087E-04   5
  6 1   7272.44271     1   3   1   2  1 f  1.432E-04   1
  6 1   7567.24843     3   6   2   0  1 f  1.744E-04   2
  6 1   7618.68031     0   2   2   3  1 f  2.059E-04   1
  6 1   7658.50079     4   1   1   1  1 f  1.154E-04   2
  6 1   8144.99292     0   3   1   3  1 f  4.224E-04   1
  6 1   8269.67743     1   1   1   3  1 f  1.432E-04   2
  6 1   8597.36358     2   3   1   2  1 f  1.432E-04   1
  6 1   8778.18921     5   1   1   1  1 f  1.432E-04   1
  6 1   9173.78401     0   1   1   4  1 f  1.433E-04   1
  6 2     17.00372     0   0   0   0  2 e  7.593E-05 207
  6 2    602.32313     0   1   1   0  2 e  9.834E-05 120
  6 2   1177.01125     0   2   0   0  2 e  7.689E-05  57
  6 2   1187.89358     0   2   2   0  2 e  1.590E-04  62
  6 2   1286.82873     1   0   0   0  2 e  7.610E-05  46
  6 2   1753.67443     0   3   1   0  2 e  2.032E-04  10
  6 2   1773.64933     0   3   3   0  2 e  3.362E-04   9
  6 2   1879.71343     1   1   1   0  2 e  1.527E-04  13
  6 2   2218.46790     0   0   0   1  2 e  7.494E-05  13
  6 2   2322.22932     0   4   0   0  2 e  2.345E-04   8
  6 2   2331.75281     0   4   2   0  2 e  3.962E-04   4
  6 2   2456.59481     1   2   0   0  2 e  7.543E-05  13
  6 2   2471.59629     1   2   2   0  2 e  1.201E-04   9
  6 2   2551.40794     2   0   0   0  2 e  7.538E-05  16
  6 2   2789.57457     0   1   1   1  2 e  9.114E-05   9
  6 2   2892.80993     0   5   1   0  2 e  8.823E-05   4
  6 2   3037.05386     2   1   1   0  2 e  3.802E-04  11
  6 2   3062.73285     1   3   3   0  2 e  1.912E-04   6
  6 2   3152.46843     2   1   1   0  2 e  1.014E-04   8
  6 2   3350.64068     0   2   0   1  2 e  7.590E-05   8
  6 2   3361.03185     0   2   2   1  2 e  1.423E-04   9
  6 2   3456.45820     1   4   0   0  2 e  1.570E-04   2
  6 2   3460.44481     1   0   0   1  2 e  7.515E-05   9
  6 2   3465.12286     0   6   2   0  2 e  1.540E-04   4
  6 2   3606.92238     2   2   0   0  2 e  1.656E-04  10
  6 2   3619.04191     2   2   2   0  2 e  1.186E-04   4
  6 2   3729.02603     3   0   0   0  2 e  2.069E-04  11
  6 2   3750.74220     2   2   2   0  2 e  1.217E-04   8
  6 2   3812.27746     3   0   0   0  2 e  8.239E-05   8
  6 2   3913.66671     0   3   1   1  2 e  1.021E-04   9
  6 2   3932.77584     0   3   3   1  2 e  2.037E-04   4
  6 2   4039.09646     1   1   1   1  2 e  8.735E-05  14
  6 2   4179.65759     0   7   1   0  2 e  1.130E-04   8
  6 2   4313.60347     3   1   1   0  2 e  9.548E-05   4
  6 2   4390.32766     0   0   0   2  2 e  9.072E-05   6
  6 2   4421.67154     2   3   1   0  2 e  8.741E-05   5
  6 2   4469.04843     0   4   0   1  2 e  1.018E-04   3
  6 2   4478.14567     0   4   2   1  2 e  2.009E-04   6
  6 2   4602.50132     1   2   0   1  2 e  1.089E-04  13
  6 2   4616.90358     1   2   2   1  2 e  1.298E-04   6
  6 2   4696.65191     2   0   0   1  2 e  7.901E-05  11
  6 2   4743.85852     0   8   0   0  2 e  7.581E-05   2
  6 2   4754.41042     0   8   2   0  2 e  1.593E-04   2
  6 2   4883.81061     3   2   0   0  2 e  9.004E-05   7
  6 2   4899.74218     3   2   2   0  2 e  1.857E-04   1
  6 2   4947.25072     0   1   1   2  2 e  1.203E-04   5
  6 2   4993.46941     4   0   0   0  2 e  8.920E-05   6
  6 2   5026.04806     2   4   2   0  2 e  1.881E-04   1
  6 2   5026.45595     0   5   1   1  2 e  1.498E-04   1
  6 2   5043.66658     0   5   3   1  2 e  5.908E-04   1
  6 2   5071.70261     2   4   0   0  2 e  8.547E-05   8
  6 2   5169.35140     0   5   1   1  2 e  5.947E-04   4
  6 2   5283.46212     2   1   1   1  2 e  1.095E-04   5
  6 2   5310.63149     0   9   1   0  2 e  1.241E-04   2
  6 2   5458.63459     2   5   1   0  2 e  1.241E-04   2
  6 2   5494.68120     0   2   0   2  2 e  8.507E-05   8
  6 2   5504.62721     0   2   2   2  2 e  1.115E-04   5
  6 2   5583.34749     4   1   1   0  2 e  1.241E-04   2
  6 2   5585.61729     0   6   2   1  2 e  4.377E-04   2
  6 2   5604.51366     1   0   0   2  2 e  8.825E-05   5
  6 2   5688.45914     3   3   1   0  2 e  1.241E-04   2
  6 2   5726.10968     2   2   0   1  2 e  8.424E-05   6
  6 2   5737.77481     1   4   2   1  2 e  1.594E-04   2
  6 2   5846.66804     1   4   0   1  2 e  8.058E-05   8
  6 2   5867.70891     2   2   2   1  2 e  1.594E-04   2
  6 2   5928.63140     3   0   0   1  2 e  8.527E-05   7
  6 2   6022.79253     4   2   0   0  2 e  1.019E-04   3
  6 2   6035.90387     3   4   2   0  2 e  1.857E-04   1
  6 2   6044.09474     0   3   1   2  2 e  1.498E-04   1
  6 2   6152.20515     2   6   0   0  2 e  8.534E-05   8
  6 2   6169.07231     1   1   1   2  2 e  8.231E-05   1
  6 2   6174.04817     4   2   2   0  2 e  1.857E-04   1
  6 2   6249.66177     5   0   0   0  2 e  8.643E-05   8
  6 2   6285.70333     0   7   1   1  2 e  1.241E-04   2
  6 2   6298.11961     2   6   2   0  2 e  1.594E-04   2
  6 2   6331.78976     3   4   0   0  2 e  8.256E-05  11
  6 2   6417.60281     3   1   1   1  2 e  1.241E-04   4
  6 2   6523.80548     2   3   1   1  2 e  1.318E-04   2
  6 2   6532.56604     0   0   0   3  2 e  7.597E-05   6
  6 2   6586.34685     0   4   0   2  2 e  7.597E-05   2
  6 2   6719.04430     1   2   0   2  2 e  7.599E-05   2
  6 2   6729.43363     1   9   1   0  2 e  1.498E-04   1
  6 2   6732.93205     1   2   2   2  2 e  1.594E-04   2
  6 2   6812.52360     2   0   0   2  2 e  8.981E-05   6
  6 2   6846.69511     5   1   1   0  2 e  1.241E-04   4
  6 2   6953.62106     3   5   1   0  2 e  1.241E-04   4
  6 2   6974.68406     3   2   0   1  2 e  8.014E-05   7
  6 2   6990.15450     3   2   2   1  2 e  1.594E-04   2
  6 2   7075.34065     0   1   1   3  2 e  1.114E-04   4
  6 2   7082.20465     4   0   0   1  2 e  8.600E-05   8
  6 2   7114.23196     2   4   2   1  2 e  1.857E-04   1
  6 2   7158.78280     2   4   0   1  2 e  6.870E-04   3
  6 2   7385.33843     2   1   1   2  2 e  1.498E-04   1
  6 2   7411.02405     6   0   0   0  2 e  7.610E-05   4
  6 2   7499.54834     1  10   0   0  2 e  2.012E-04   5
  6 2   7567.24841     3   6   2   0  2 e  1.594E-04   2
  6 2   7592.89097     3   6   0   0  2 e  1.429E-04   2
  6 2   7609.11107     0   2   0   3  2 e  9.212E-05   7
  6 2   7618.67874     0   2   2   3  2 e  1.594E-04   4
  6 2   7658.42912     4   1   1   1  2 e  1.241E-04   2
  6 2   7719.01050     1   0   0   3  2 e  7.968E-05   9
  6 2   7816.12627     2   2   0   2  2 e  7.571E-05   1
  6 2   7935.20667     1   4   0   2  2 e  1.160E-03   2
  6 2   8015.97405     3   0   0   2  2 e  7.620E-05   4
  6 2   8144.93722     0   3   1   3  2 e  3.943E-04   1
  6 2   8162.52186     0   3   3   3  2 e  5.908E-04   1
  6 2   8214.06151     5   0   0   1  2 e  7.624E-05   2
  6 2   8269.64314     1   1   1   3  2 e  1.242E-04   2
  6 2   8308.73146     5   0   0   1  2 e  8.261E-05   2
  6 2   8389.42769     3   4   0   1  2 e  7.628E-05   4
  6 2   8492.86160     3   1   1   2  2 e  1.499E-04   1
  6 2   8645.12479     0   0   0   4  2 e  1.020E-04   3
  6 2   8898.96548     2   0   0   3  2 e  7.639E-05   2
  6 2   9173.76161     0   1   1   4  2 e  1.461E-04   1
  6 2   9693.80341     0   2   0   4  2 e  1.571E-04   2
  6 2  12782.36577     0   0   0   6  2 e  7.759E-05   2
  7 1     22.67157     0   0   0   0  2 e  7.734E-05 217
  7 1    607.99350     0   1   1   0  2 e  1.083E-04 124
  7 1   1182.69091     0   2   0   0  2 e  8.304E-05  57
  7 1   1193.57662     0   2   2   0  2 e  1.459E-04  69
  7 1   1292.47421     1   0   0   0  2 e  8.406E-05  45
  7 1   1759.35022     0   3   1   0  2 e  1.813E-04  14
  7 1   1779.33986     0   3   3   0  2 e  3.855E-04   6
  7 1   1885.36227     1   1   1   0  2 e  1.266E-04  15
  7 1   2224.08858     0   0   0   1  2 e  7.778E-05  11
  7 1   2327.91785     0   4   0   0  2 e  2.075E-04   7
  7 1   2337.44365     0   4   2   0  2 e  3.704E-04   4
  7 1   2462.25114     1   2   0   0  2 e  9.498E-05  10
  7 1   2477.26007     1   2   2   0  2 e  1.311E-04   9
  7 1   2557.03323     2   0   0   0  2 e  7.812E-05  15
  7 1   2795.19840     0   1   1   1  2 e  1.169E-04  10
  7 1   2898.48915     0   5   1   0  2 e  9.107E-05   5
  7 1   3042.70570     2   1   1   0  2 e  3.710E-04  10
  7 1   3068.40363     1   3   3   0  2 e  2.085E-04   5
  7 1   3158.09699     2   1   1   0  2 e  1.115E-04   8
  7 1   3356.27412     0   2   0   1  2 e  8.379E-05   9
  7 1   3366.66935     0   2   2   1  2 e  1.218E-04   7
  7 1   3462.15450     1   4   0   0  2 e  1.167E-04   3
  7 1   3466.04283     1   0   0   1  2 e  8.374E-05  11
  7 1   3470.82128     0   6   2   0  2 e  1.569E-04   4
  7 1   3612.58729     2   2   0   0  2 e  1.593E-04  11
  7 1   3624.71113     2   2   2   0  2 e  1.245E-04   4
  7 1   3734.65911     3   0   0   0  2 e  9.586E-05  11
  7 1   3756.38660     2   2   2   0  2 e  1.262E-04   9
  7 1   3817.88628     3   0   0   0  2 e  8.644E-05   8
  7 1   3919.29639     0   3   1   1  2 e  1.266E-04   7
  7 1   3938.42149     0   3   3   1  2 e  2.366E-04   4
  7 1   4044.69840     1   1   1   1  2 e  9.397E-05  15
  7 1   4185.31151     0   7   1   0  2 e  1.100E-04   8
  7 1   4207.44750     2   3   3   0  2 e  3.805E-04   2
  7 1   4319.23115     3   1   1   0  2 e  9.450E-05   4
  7 1   4395.90089     0   0   0   2  2 e  8.731E-05   4
  7 1   4427.28269     2   3   1   0  2 e  1.679E-04   5
  7 1   4474.69193     0   4   0   1  2 e  1.991E-04   5
  7 1   4483.79271     0   4   2   1  2 e  1.843E-03   5
  7 1   4608.11175     1   2   0   1  2 e  9.465E-05   4
  7 1   4622.52035     1   2   2   1  2 e  1.336E-04   4
  7 1   4702.22891     2   0   0   1  2 e  8.283E-05  11
  7 1   4749.52924     0   8   0   0  2 e  8.730E-05   4
  7 1   4760.08411     0   8   2   0  2 e  1.679E-04   2
  7 1   4889.45076     3   2   0   0  2 e  8.887E-05   7
  7 1   4905.38861     3   2   2   0  2 e  1.679E-04   2
  7 1   4952.82738     0   1   1   2  2 e  1.478E-04   6
  7 1   4999.07548     4   0   0   0  2 e  9.066E-05   7
  7 1   5031.67757     2   4   2   0  2 e  1.372E-04   3
  7 1   5032.09156     0   5   1   1  2 e  2.023E-04   3
  7 1   5049.31881     0   5   3   1  2 e  3.805E-04   2
  7 1   5077.30102     2   4   0   0  2 e  8.489E-05   6
  7 1   5174.95763     0   5   1   1  2 e  4.041E-05   4
  7 1   5289.04378     2   1   1   1  2 e  1.269E-04   5
  7 1   5316.28675     0   9   1   0  2 e  1.092E-04   2
  7 1   5464.26290     2   5   1   0  2 e  1.092E-04   2
  7 1   5500.26873     0   2   0   2  2 e  9.100E-05   6
  7 1   5510.21857     0   2   2   2  2 e  1.227E-04   3
  7 1   5588.95245     4   1   1   0  2 e  1.092E-04   2
  7 1   5591.27185     0   6   2   1  2 e  4.756E-04   2
  7 1   5610.06480     1   0   0   2  2 e  9.385E-05   6
  7 1   5694.05530     3   3   1   0  2 e  1.056E-04   3
  7 1   5731.72916     2   2   0   1  2 e  8.405E-05   5
  7 1   5743.39823     1   4   2   1  2 e  2.059E-04   1
  7 1   5852.25368     1   4   0   1  2 e  8.380E-05   7
  7 1   5873.30805     2   2   2   1  2 e  1.679E-04   2
  7 1   5934.19233     3   0   0   1  2 e  8.525E-05   8
  7 1   6028.43839     4   2   0   0  2 e  8.579E-05   5
  7 1   6041.55460     3   4   2   0  2 e  1.679E-04   2
  7 1   6049.67718     0   3   1   2  2 e  1.340E-04   1
  7 1   6157.81810     2   6   0   0  2 e  8.406E-05   5
  7 1   6179.67383     4   2   2   0  2 e  2.059E-04   1
  7 1   6255.24335     5   0   0   0  2 e  9.211E-05   7
  7 1   6291.31239     0   7   1   1  2 e  1.093E-04   2
  7 1   6303.73702     2   6   2   0  2 e  2.059E-04   1
  7 1   6337.38223     3   4   0   0  2 e  9.480E-05   3
  7 1   6423.18547     3   1   1   1  2 e  1.093E-04   4
  7 1   6529.36994     2   3   1   1  2 e  1.093E-04   4
  7 1   6538.09271     0   0   0   3  2 e  7.841E-05   6
  7 1   6591.94304     0   4   0   2  2 e  7.841E-05   2
  7 1   6724.60849     1   2   0   2  2 e  8.733E-05   4
  7 1   6735.03577     1   9   1   0  2 e  1.340E-04   1
  7 1   6738.50349     1   2   2   2  2 e  1.680E-04   2
  7 1   6818.05284     2   0   0   2  2 e  9.608E-05   6
  7 1   6852.27689     5   1   1   0  2 e  1.103E-04   3
  7 1   6959.20349     3   5   1   0  2 e  1.093E-04   4
  7 1   6980.27909     3   2   0   1  2 e  7.944E-05   7
  7 1   6995.75916     3   2   2   1  2 e  1.945E-04   1
  7 1   7080.86998     0   1   1   3  2 e  1.157E-04   4
  7 1   7087.76448     4   0   0   1  2 e  8.429E-05   8
  7 1   7164.33445     2   4   0   1  2 e  6.197E-05   6
  7 1   7277.94770     1   3   1   2  2 e  1.216E-04   1
  7 1   7298.37078     5   2   0   0  2 e  7.852E-05   2
  7 1   7390.87413     2   1   1   2  2 e  1.093E-04   2
  7 1   7416.60743     6   0   0   0  2 e  7.854E-05   4
  7 1   7505.11250     1  10   0   0  2 e  1.443E-04   4
  7 1   7598.47829     3   6   0   0  2 e  1.270E-04   3
  7 1   7614.65323     0   2   0   3  2 e  8.467E-05   6
  7 1   7624.22424     0   2   2   3  2 e  1.680E-04   4
  7 1   7663.98738     4   1   1   1  2 e  1.093E-04   2
  7 1   7724.51386     1   0   0   3  2 e  7.826E-05   8
  7 1   7940.74803     1   4   0   2  2 e  1.778E-03   4
  7 1   8021.48742     3   0   0   2  2 e  7.792E-05   3
  7 1   8168.07593     0   3   3   3  2 e  3.805E-04   2
  7 1   8219.62944     5   0   0   1  2 e  7.869E-05   2
  7 1   8275.15263     1   1   1   3  2 e  1.340E-04   1
  7 1   8314.26727     5   0   0   1  2 e  7.871E-05   4
  7 1   8394.97475     3   4   0   1  2 e  8.458E-05   2
  7 1   8498.40090     3   1   1   2  2 e  1.094E-04   2
  7 1   8602.83243     2   3   1   2  2 e  1.341E-04   1
  7 1   8650.60322     0   0   0   4  2 e  8.152E-05   4
  7 1   8904.44506     2   0   0   3  2 e  7.884E-05   2
  7 1   9002.56983     3   5   1   1  2 e  1.341E-04   1
  7 1   9179.24412     0   1   1   4  2 e  1.094E-04   3
  7 1   9699.30230     0   2   0   4  2 e  1.189E-04   2
  7 1   9708.61869     0   2   2   4  2 e  1.946E-04   1
  7 1  12787.75190     0   0   0   6  2 e  8.005E-05   2
  7 2    608.03515     0   1   1   0  1 f  1.088E-04 113
  7 2   1193.57665     0   2   2   0  1 f  1.526E-04  56
  7 2   1759.42792     0   3   1   0  1 f  2.188E-04  12
  7 2   1779.33939     0   3   3   0  1 f  4.097E-04   2
  7 2   1885.41033     1   1   1   0  1 f  1.449E-04  14
  7 2   2337.44347     0   4   2   0  1 f  4.026E-04   2
  7 2   2477.25990     1   2   2   0  1 f  1.377E-04  10
  7 2   2795.23932     0   1   1   1  1 f  9.769E-05   7
  7 2   2898.60184     0   5   1   0  1 f  9.866E-05   5
  7 2   3042.78976     2   1   1   0  1 f  1.903E-04   7
  7 2   3068.40362     1   3   3   0  1 f  1.526E-04   3
  7 2   3158.15532     2   1   1   0  1 f  1.215E-04   6
  7 2   3366.66820     0   2   2   1  1 f  1.546E-04   9
  7 2   3470.82117     0   6   2   0  1 f  1.557E-04   4
  7 2   3624.71075     2   2   2   0  1 f  1.344E-04   4
  7 2   3756.38625     2   2   2   0  1 f  1.288E-04   8
  7 2   3919.37313     0   3   1   1  1 f  1.136E-04   7
  7 2   3938.42129     0   3   3   1  1 f  2.479E-04   4
  7 2   4044.74574     1   1   1   1  1 f  1.048E-04  13
  7 2   4185.43195     0   7   1   0  1 f  1.233E-04   7
  7 2   4319.32298     3   1   1   0  1 f  9.791E-05   3
  7 2   4427.35570     2   3   1   0  1 f  1.792E-04   4
  7 2   4483.79259     0   4   2   1  1 f  2.234E-04   4
  7 2   4622.52036     1   2   2   1  1 f  1.327E-04   4
  7 2   4760.08400     0   8   2   0  1 f  1.592E-04   2
  7 2   4905.38859     3   2   2   0  1 f  1.526E-04   3
  7 2   4952.86746     0   1   1   2  1 f  1.499E-04   6
  7 2   5031.67600     2   4   2   0  1 f  1.327E-04   4
  7 2   5032.20123     0   5   1   1  1 f  1.989E-04   3
  7 2   5175.03949     0   5   1   1  1 f  3.323E-04   2
  7 2   5289.10246     2   1   1   1  1 f  1.414E-04   3
  7 2   5316.44235     0   9   1   0  1 f  1.203E-04   2
  7 2   5464.39125     2   5   1   0  1 f  1.203E-04   2
  7 2   5510.21916     0   2   2   2  1 f  1.143E-04   5
  7 2   5589.05411     4   1   1   0  1 f  1.090E-04   3
  7 2   5694.14978     3   3   1   0  1 f  1.090E-04   3
  7 2   5743.39828     1   4   2   1  1 f  1.646E-04   2
  7 2   5873.30795     2   2   2   1  1 f  1.526E-04   3
  7 2   6041.55448     3   4   2   0  1 f  1.593E-04   2
  7 2   6049.75301     0   3   1   2  1 f  1.180E-04   3
  7 2   6067.99527     0   3   3   2  1 f  1.857E-04   1
  7 2   6174.67381     1   1   1   2  1 f  8.231E-05   1
  7 2   6179.67428     4   2   2   0  1 f  1.646E-04   2
  7 2   6291.42754     0   7   1   1  1 f  1.203E-04   2
  7 2   6303.73699     2   6   2   0  1 f  1.957E-04   1
  7 2   6423.27354     3   1   1   1  1 f  1.203E-04   4
  7 2   6529.44031     2   3   1   1  1 f  1.199E-04   3
  7 2   6735.17183     1   9   1   0  1 f  1.203E-04   2
  7 2   6852.38986     5   1   1   0  1 f  1.203E-04   4
  7 2   6959.32252     3   5   1   0  1 f  1.254E-04   3
  7 2   6995.75896     3   2   2   1  1 f  1.964E-04   1
  7 2   7080.90789     0   1   1   3  1 f  1.206E-04   3
  7 2   7278.02404     1   3   1   2  1 f  1.455E-04   1
  7 2   7390.92893     2   1   1   2  1 f  1.204E-04   2
  7 2   7664.08557     4   1   1   1  1 f  1.204E-04   2
  7 2   8150.55015     0   3   1   3  1 f  2.741E-04   2
  7 2   8275.20044     1   1   1   3  1 f  1.375E-04   2
  7 2   8498.48851     3   1   1   2  1 f  1.455E-04   1
  7 2   8602.90208     2   3   1   2  1 f  1.344E-04   1
  7 2   8783.78294     5   1   1   1  1 f  1.455E-04   1
  7 2   9002.68515     3   5   1   1  1 f  1.344E-04   1
  7 2   9179.28101     0   1   1   4  1 f  1.249E-04   3
  8 1    614.52731     0   1   1   0  1 f  1.100E-04 110
  8 1   1200.07142     0   2   2   0  1 f  1.415E-04  48
  8 1   1765.93654     0   3   1   0  1 f  1.987E-04  11
  8 1   1785.84308     0   3   3   0  1 f  2.926E-04   3
  8 1   1891.87970     1   1   1   0  1 f  1.698E-04  14
  8 1   2343.94747     0   4   2   0  1 f  5.315E-04   1
  8 1   2483.73190     1   2   2   0  1 f  1.320E-04  10
  8 1   2801.67814     0   1   1   1  1 f  9.607E-05   7
  8 1   2905.12384     0   5   1   0  1 f  1.003E-04   5
  8 1   3049.27319     2   1   1   0  1 f  1.095E-04   5
  8 1   3074.88496     1   3   3   0  1 f  1.630E-04   5
  8 1   3164.60488     2   1   1   0  1 f  1.160E-04   7
  8 1   3373.11113     0   2   2   1  1 f  1.666E-04  10
  8 1   3477.33368     0   6   2   0  1 f  1.650E-04   4
  8 1   3631.18969     2   2   2   0  1 f  1.285E-04   5
  8 1   3762.83779     2   2   2   0  1 f  1.411E-04   9
  8 1   3925.82914     0   3   1   1  1 f  1.150E-04   8
  8 1   3944.87264     0   3   3   1  1 f  2.776E-04   5
  8 1   4051.16211     1   1   1   1  1 f  1.059E-04  13
  8 1   4191.92753     0   7   1   0  1 f  1.216E-04   7
  8 1   4325.78133     3   1   1   0  1 f  9.924E-05   3
  8 1   4433.78965     2   3   1   0  1 f  1.165E-04   6
  8 1   4490.24509     0   4   2   1  1 f  2.384E-04   6
  8 1   4628.93943     1   2   2   1  1 f  1.382E-04   6
  8 1   4766.56911     0   8   2   0  1 f  1.731E-04   2
  8 1   4911.84336     3   2   2   0  1 f  1.602E-04   3
  8 1   4959.25305     0   1   1   2  1 f  1.253E-04   6
  8 1   5038.11040     2   4   2   0  1 f  2.038E-04   1
  8 1   5038.67251     0   5   1   1  1 f  1.587E-04   4
  8 1   5181.47001     1   3   1   1  1 f  1.197E-04   2
  8 1   5295.49733     2   1   1   1  1 f  1.249E-04   4
  8 1   5322.94910     0   9   1   0  1 f  1.508E-04   1
  8 1   5470.85900     2   5   1   0  1 f  1.508E-04   1
  8 1   5516.60859     0   2   2   2  1 f  1.202E-04   6
  8 1   5595.48801     4   1   1   0  1 f  1.081E-04   3
  8 1   5597.73311     0   6   2   1  1 f  1.988E-04   1
  8 1   5700.57154     3   3   1   0  1 f  1.081E-04   3
  8 1   5749.82552     1   4   2   1  1 f  1.602E-04   3
  8 1   5879.70689     2   2   2   1  1 f  1.602E-04   3
  8 1   6048.01179     3   4   2   0  1 f  2.038E-04   1
  8 1   6056.15795     0   3   1   2  1 f  1.188E-04   2
  8 1   6074.39707     0   3   3   2  1 f  1.945E-04   1
  8 1   6181.03601     1   1   1   2  1 f  1.019E-04   2
  8 1   6186.10608     4   2   2   0  1 f  1.736E-04   2
  8 1   6297.87210     0   7   1   1  1 f  1.385E-04   1
  8 1   6310.15274     2   6   2   0  1 f  1.731E-04   2
  8 1   6429.67975     3   1   1   1  1 f  1.197E-04   4
  8 1   6535.81977     2   3   1   1  1 f  1.197E-04   4
  8 1   6741.61359     1   9   1   0  1 f  1.197E-04   2
  8 1   6858.80173     5   1   1   0  1 f  1.197E-04   4
  8 1   6965.73393     3   5   1   0  1 f  1.197E-04   4
  8 1   7002.16068     3   2   2   1  1 f  2.039E-04   1
  8 1   7087.24094     0   1   1   3  1 f  1.070E-04   6
  8 1   7284.40339     1   3   1   2  1 f  1.197E-04   2
  8 1   7397.26704     2   1   1   2  1 f  1.198E-04   2
  8 1   7630.55915     0   2   2   3  1 f  1.945E-04   1
  8 1   7670.46649     4   1   1   1  1 f  1.198E-04   2
  8 1   8156.90342     0   3   1   3  1 f  2.625E-04   2
  8 1   8281.50720     1   1   1   3  1 f  1.508E-04   2
  8 1   8504.84406     3   1   1   2  1 f  1.388E-04   1
  8 1   8609.22915     2   3   1   2  1 f  1.508E-04   1
  8 1   8904.20046     5   1   1   1  1 f  1.199E-04   2
  8 1   9009.04750     3   5   1   1  1 f  1.508E-04   1
  8 1   9185.55525     0   1   1   4  1 f  1.508E-04   1
  8 2     29.14888     0   0   0   0  2 e  8.244E-05 217
  8 2    614.47387     0   1   1   0  2 e  1.105E-04 125
  8 2   1189.18196     0   2   0   0  2 e  8.094E-05  60
  8 2   1200.07161     0   2   2   0  2 e  1.523E-04  62
  8 2   1298.92618     1   0   0   0  2 e  8.159E-05  44
  8 2   1765.83604     0   3   1   0  2 e  1.939E-04  13
  8 2   1785.84353     0   3   3   0  2 e  3.432E-04  11
  8 2   1891.81738     1   1   1   0  2 e  1.612E-04  16
  8 2   2230.51231     0   0   0   1  2 e  8.478E-05  10
  8 2   2334.41912     0   4   0   0  2 e  2.322E-04   8
  8 2   2343.94813     0   4   2   0  2 e  3.970E-04   3
  8 2   2468.71588     1   2   0   0  2 e  8.451E-05  13
  8 2   2483.73146     1   2   2   0  2 e  1.280E-04   8
  8 2   2563.46206     2   0   0   0  2 e  8.394E-05  17
  8 2   2801.62550     0   1   1   1  2 e  1.186E-04  11
  8 2   2904.97980     0   5   1   0  2 e  9.568E-05   6
  8 2   3049.16467     2   1   1   0  2 e  2.150E-04  10
  8 2   3074.88474     1   3   3   0  2 e  1.749E-04   7
  8 2   3164.52951     2   1   1   0  2 e  9.490E-05  10
  8 2   3362.71255     0   2   0   1  2 e  8.485E-05   9
  8 2   3373.11192     0   2   2   1  2 e  1.162E-04   7
  8 2   3468.66357     1   4   0   0  2 e  1.690E-04   3
  8 2   3472.44066     1   0   0   1  2 e  8.050E-05  11
  8 2   3477.33366     0   6   2   0  2 e  1.489E-04   4
  8 2   3619.06078     2   2   0   0  2 e  1.239E-04   9
  8 2   3631.19000     2   2   2   0  2 e  1.450E-04   6
  8 2   3741.09526     3   0   0   0  2 e  8.262E-05  10
  8 2   3762.83793     2   2   2   0  2 e  1.271E-04  10
  8 2   3824.29625     3   0   0   0  2 e  1.013E-04   5
  8 2   3925.73116     0   3   1   1  2 e  9.894E-05  11
  8 2   3944.87258     0   3   3   1  2 e  2.479E-04   5
  8 2   4051.10058     1   1   1   1  2 e  9.230E-05  15
  8 2   4191.77319     0   7   1   0  2 e  1.270E-04   6
  8 2   4213.93375     2   3   3   0  2 e  4.511E-04   1
  8 2   4325.66331     3   1   1   0  2 e  8.546E-05   3
  8 2   4402.27056     0   0   0   2  2 e  1.066E-04   4
  8 2   4433.69500     2   3   1   0  2 e  1.330E-04   5
  8 2   4481.14222     0   4   0   1  2 e  1.570E-04   6
  8 2   4490.24433     0   4   2   1  2 e  2.204E-04   5
  8 2   4614.52332     1   2   0   1  2 e  9.903E-05   6
  8 2   4628.94044     1   2   2   1  2 e  1.300E-04   6
  8 2   4708.60320     2   0   0   1  2 e  8.606E-05   8
  8 2   4756.00964     0   8   0   0  2 e  9.994E-05   3
  8 2   4766.56913     0   8   2   0  2 e  1.523E-04   2
  8 2   4895.89616     3   2   0   0  2 e  9.746E-05   5
  8 2   4911.84423     3   2   2   0  2 e  1.523E-04   2
  8 2   4959.20209     0   1   1   2  2 e  1.239E-04   7
  8 2   5005.48325     4   0   0   0  2 e  9.545E-05   6
  8 2   5038.11048     2   4   2   0  2 e  1.876E-04   1
  8 2   5038.53102     0   5   1   1  2 e  1.594E-04   4
  8 2   5055.77941     0   5   3   1  2 e  4.511E-04   1
  8 2   5083.69898     2   4   0   0  2 e  9.411E-05   7
  8 2   5181.36526     1   3   1   1  2 e  1.065E-03   4
  8 2   5295.42445     2   1   1   1  2 e  1.096E-04   5
  8 2   5322.74887     0   9   1   0  2 e  1.235E-04   1
  8 2   5470.69531     2   5   1   0  2 e  1.144E-04   2
  8 2   5506.65425     0   2   0   2  2 e  8.996E-05   9
  8 2   5516.60854     0   2   2   2  2 e  1.201E-04   4
  8 2   5595.35796     4   1   1   0  2 e  1.144E-04   2
  8 2   5597.73258     0   6   2   1  2 e  3.248E-04   2
  8 2   5616.40785     1   0   0   2  2 e  1.053E-04   6
  8 2   5700.44971     3   3   1   0  2 e  1.144E-04   2
  8 2   5738.15114     2   2   0   1  2 e  9.744E-05   5
  8 2   5749.82552     1   4   2   1  2 e  1.523E-04   2
  8 2   5858.63748     1   4   0   1  2 e  9.021E-05   7
  8 2   5879.70702     2   2   2   1  2 e  1.523E-04   2
  8 2   5940.54822     3   0   0   1  2 e  9.425E-05   7
  8 2   6034.88916     4   2   0   0  2 e  1.066E-04   4
  8 2   6048.01187     3   4   2   0  2 e  1.876E-04   1
  8 2   6056.06230     0   3   1   2  2 e  1.144E-04   2
  8 2   6164.23270     2   6   0   0  2 e  9.582E-05   8
  8 2   6180.97823     1   1   1   2  2 e  1.001E-04   2
  8 2   6186.10427     4   2   2   0  2 e  1.876E-04   1
  8 2   6261.62311     5   0   0   0  2 e  9.249E-05   8
  8 2   6297.72370     0   7   1   1  2 e  1.144E-04   2
  8 2   6310.15276     2   6   2   0  2 e  1.523E-04   2
  8 2   6343.77327     3   4   0   0  2 e  1.009E-04   5
  8 2   6429.56544     3   1   1   1  2 e  1.109E-04   5
  8 2   6535.72999     2   3   1   1  2 e  1.165E-04   3
  8 2   6544.40827     0   0   0   3  2 e  8.055E-05   4
  8 2   6598.34099     0   4   0   2  2 e  8.073E-05   2
  8 2   6602.58176     0  11   1   0  2 e  1.236E-04   1
  8 2   6730.96726     1   2   0   2  2 e  1.000E-04   3
  8 2   6741.43935     1   9   1   0  2 e  1.144E-04   2
  8 2   6744.86871     1   2   2   2  2 e  1.523E-04   2
  8 2   6824.37323     2   0   0   2  2 e  9.580E-05   6
  8 2   6858.65670     5   1   1   0  2 e  1.145E-04   4
  8 2   6965.58204     3   5   1   0  2 e  1.343E-04   3
  8 2   6986.67304     3   2   0   1  2 e  9.160E-05   8
  8 2   7002.16076     3   2   2   1  2 e  1.877E-04   1
  8 2   7087.19097     0   1   1   3  2 e  1.123E-04   5
  8 2   7094.11907     4   0   0   1  2 e  9.594E-05   8
  8 2   7126.19696     2   4   2   1  2 e  1.877E-04   1
  8 2   7170.67955     2   4   0   1  2 e  6.977E-04   5
  8 2   7284.29919     1   3   1   2  2 e  1.145E-04   2
  8 2   7304.79067     5   2   0   0  2 e  8.542E-05   1
  8 2   7397.19859     2   1   1   2  2 e  1.145E-04   2
  8 2   7422.98821     6   0   0   0  2 e  8.171E-05   3
  8 2   7511.47106     1  10   0   0  2 e  9.961E-05   4
  8 2   7604.86258     3   6   0   0  2 e  1.440E-04   2
  8 2   7620.98520     0   2   0   3  2 e  1.049E-04   8
  8 2   7630.56092     0   2   2   3  2 e  1.524E-04   6
  8 2   7670.33832     4   1   1   1  2 e  1.498E-04   1
  8 2   7730.80295     1   0   0   3  2 e  8.664E-05  10
  8 2   7828.07157     2   2   0   2  2 e  8.253E-05   1
  8 2   7947.08108     3   0   0   2  2 e  1.736E-03   5
  8 2   8027.78868     3   0   0   2  2 e  8.079E-05   3
  8 2   8156.80898     0   3   1   3  2 e  1.487E-04   3
  8 2   8174.41998     0   3   3   3  2 e  4.512E-04   1
  8 2   8281.44696     1   1   1   3  2 e  1.146E-04   4
  8 2   8320.59056     5   0   0   1  2 e  8.262E-05   2
  8 2   8401.31407     3   4   0   1  2 e  8.102E-05   4
  8 2   8504.73062     3   1   1   2  2 e  1.238E-04   1
  8 2   8656.86585     0   0   0   4  2 e  8.624E-05   4
  8 2   8790.00074     5   1   1   1  2 e  1.146E-04   2
  8 2   9008.89983     3   5   1   1  2 e  1.499E-04   1
  8 2   9185.51146     0   1   1   4  2 e  1.147E-04   2
  8 2   9705.58514     0   2   0   4  2 e  2.019E-04   1
  8 2   9714.90379     0   2   2   4  2 e  1.525E-04   2
  8 2  12793.90996     0   0   0   6  2 e  8.225E-05   2
  9 1     36.43594     0   0   0   0  2 e  8.363E-05 219
  9 1    621.76402     0   1   1   0  2 e  1.135E-04 132
  9 1   1196.48394     0   2   0   0  2 e  8.840E-05  61
  9 1   1207.37822     0   2   2   0  2 e  1.461E-04  75
  9 1   1306.18438     1   0   0   0  2 e  8.460E-05  46
  9 1   1773.13317     0   3   1   0  2 e  1.811E-04  14
  9 1   1793.15898     0   3   3   0  2 e  3.379E-04  12
  9 1   1899.07931     1   1   1   0  2 e  1.339E-04  17
  9 1   2237.73870     0   0   0   1  2 e  8.683E-05  12
  9 1   2341.73316     0   4   0   0  2 e  2.105E-04   6
  9 1   2351.26490     0   4   2   0  2 e  3.087E-04   4
  9 1   2475.98830     1   2   0   0  2 e  8.373E-05  15
  9 1   2491.01294     1   2   2   0  2 e  1.503E-04   9
  9 1   2570.69427     2   0   0   0  2 e  8.367E-05  18
  9 1   2808.85605     0   1   1   1  2 e  1.138E-04  10
  9 1   2912.28081     0   5   1   0  2 e  9.760E-05   6
  9 1   3056.43132     2   1   1   0  2 e  2.144E-04  11
  9 1   3082.17572     1   3   3   0  2 e  2.137E-04   3
  9 1   3171.76652     2   1   1   0  2 e  1.004E-04  11
  9 1   3369.95550     0   2   0   1  2 e  8.372E-05   8
  9 1   3380.35911     0   2   2   1  2 e  1.112E-04   9
  9 1   3475.98644     1   4   0   0  2 e  1.265E-04   2
  9 1   3479.63793     1   0   0   1  2 e  8.372E-05   9
  9 1   3484.66029     0   6   2   0  2 e  1.652E-04   4
  9 1   3626.34420     2   2   0   0  2 e  1.317E-04   9
  9 1   3638.47865     2   2   2   0  2 e  1.629E-04   6
  9 1   3748.33723     3   0   0   0  2 e  7.385E-05  12
  9 1   3770.09594     2   2   2   0  2 e  1.298E-04   8
  9 1   3831.50738     3   0   0   0  2 e  9.076E-05   7
  9 1   3932.96976     0   3   1   1  2 e  1.049E-04  11
  9 1   3952.13042     0   3   3   1  2 e  2.134E-04   5
  9 1   4058.30296     1   1   1   1  2 e  9.878E-05  12
  9 1   4199.04247     0   7   1   0  2 e  1.288E-04   7
  9 1   4221.23040     2   3   3   0  2 e  4.444E-04   1
  9 1   4332.90065     3   1   1   0  2 e  9.685E-05   3
  9 1   4409.43644     0   0   0   2  2 e  9.380E-05   5
  9 1   4440.90896     2   3   1   0  2 e  1.906E-04   3
  9 1   4488.39751     0   4   0   1  2 e  1.999E-04   6
  9 1   4497.50481     0   4   2   1  2 e  7.782E-04   5
  9 1   4621.73690     1   2   0   1  2 e  9.308E-05   9
  9 1   4636.16207     1   2   2   1  2 e  1.524E-04   6
  9 1   4715.77462     2   0   0   1  2 e  8.739E-05  11
  9 1   4763.30014     0   8   0   0  2 e  9.465E-05   3
  9 1   4773.86513     0   8   2   0  2 e  1.703E-04   2
  9 1   4903.14618     3   2   0   0  2 e  8.919E-05   6
  9 1   4919.10368     3   2   2   0  2 e  1.703E-04   2
  9 1   4966.37256     0   1   1   2  2 e  1.112E-04   9
  9 1   5012.69185     4   0   0   0  2 e  8.917E-05   8
  9 1   5045.34578     2   4   2   0  2 e  2.010E-04   1
  9 1   5045.77585     0   5   1   1  2 e  1.777E-04   3
  9 1   5063.04806     0   5   3   1  2 e  4.444E-04   1
  9 1   5090.89600     2   4   0   0  2 e  8.806E-05   9
  9 1   5188.57332     0   5   1   1  2 e  4.765E-04   5
  9 1   5302.60048     2   1   1   1  2 e  1.330E-04   5
  9 1   5330.01922     0   9   1   0  2 e  1.215E-04   1
  9 1   5477.93174     2   5   1   0  2 e  1.153E-04   2
  9 1   5513.83846     0   2   0   2  2 e  9.046E-05   6
  9 1   5523.79655     0   2   2   2  2 e  1.172E-04   5
  9 1   5602.56379     4   1   1   0  2 e  1.153E-04   2
  9 1   5605.00565     0   6   2   1  2 e  7.687E-04   1
  9 1   5623.54519     1   0   0   2  2 e  9.376E-05   5
  9 1   5707.64346     3   3   1   0  2 e  1.095E-04   3
  9 1   5745.37619     2   2   0   1  2 e  8.971E-05   5
  9 1   5757.05548     1   4   2   1  2 e  2.010E-04   1
  9 1   5865.81959     1   4   0   1  2 e  8.776E-05   7
  9 1   5886.90587     2   2   2   1  2 e  1.703E-04   2
  9 1   5889.47261     0  10   0   0  2 e  8.688E-05   1
  9 1   5947.69793     3   0   0   1  2 e  8.683E-05   7
  9 1   6042.14628     4   2   0   0  2 e  9.222E-05   5
  9 1   6055.27607     3   4   2   0  2 e  2.010E-04   1
  9 1   6063.24194     0   3   1   2  2 e  1.153E-04   2
  9 1   6171.44962     2   6   0   0  2 e  1.131E-04   8
  9 1   6188.12016     1   1   1   2  2 e  9.363E-05   2
  9 1   6193.33857     4   2   2   0  2 e  1.703E-04   2
  9 1   6268.79965     5   0   0   0  2 e  8.999E-05   9
  9 1   6304.93563     0   7   1   1  2 e  1.153E-04   2
  9 1   6317.37082     2   6   2   0  2 e  1.703E-04   2
  9 1   6350.96167     3   4   0   0  2 e  9.501E-05   7
  9 1   6436.74289     3   1   1   1  2 e  1.153E-04   4
  9 1   6542.88435     2   3   1   1  2 e  1.216E-04   2
  9 1   6551.51367     0   0   0   3  2 e  8.426E-05   4
  9 1   6605.54021     0   4   0   2  2 e  8.392E-05   2
  9 1   6738.12167     1   2   0   2  2 e  9.369E-05   4
  9 1   6748.64078     1   9   1   0  2 e  1.154E-04   2
  9 1   6752.03156     1   2   2   2  2 e  1.703E-04   2
  9 1   6831.48309     2   0   0   2  2 e  1.010E-04   5
  9 1   6865.83329     5   1   1   0  2 e  1.154E-04   4
  9 1   6972.75939     3   5   1   0  2 e  1.154E-04   4
  9 1   6993.86493     3   2   0   1  2 e  8.439E-05   6
  9 1   7009.36251     3   2   2   1  2 e  1.703E-04   2
  9 1   7094.30126     0   1   1   3  2 e  1.109E-04   7
  9 1   7101.26648     4   0   0   1  2 e  9.051E-05  10
  9 1   7133.37766     2   4   2   1  2 e  1.945E-04   1
  9 1   7177.81667     2   4   0   1  2 e  5.411E-04   5
  9 1   7291.44922     1   3   1   2  2 e  1.154E-04   2
  9 1   7312.01040     5   2   0   0  2 e  8.401E-05   2
  9 1   7404.31984     2   1   1   2  2 e  1.221E-04   1
  9 1   7430.16874     6   0   0   0  2 e  8.377E-05   3
  9 1   7518.62543     1  10   0   0  2 e  1.189E-03   4
  9 1   7586.45822     3   6   2   0  2 e  1.703E-04   2
  9 1   7612.04388     3   6   0   0  2 e  1.247E-04   3
  9 1   7628.11044     0   2   0   3  2 e  9.233E-05   8
  9 1   7637.68997     0   2   2   3  2 e  1.709E-04   5
  9 1   7677.48712     4   1   1   1  2 e  1.155E-04   2
  9 1   7737.87838     1   0   0   3  2 e  9.226E-05   8
  9 1   7835.23538     2   2   0   2  2 e  8.448E-05   1
  9 1   7954.20352     1   4   0   2  2 e  3.926E-04   3
  9 1   8034.87826     3   0   0   2  2 e  8.387E-05   3
  9 1   8163.92779     0   3   1   3  2 e  1.442E-04   3
  9 1   8181.56312     0   3   3   3  2 e  3.599E-04   2
  9 1   8233.14881     5   0   0   1  2 e  8.717E-05   1
  9 1   8288.53418     1   1   1   3  2 e  1.492E-04   2
  9 1   8327.71060     5   0   0   1  2 e  8.456E-05   1
  9 1   8408.44579     3   4   0   1  2 e  8.458E-05   1
  9 1   8511.85051     3   1   1   2  2 e  1.222E-04   1
  9 1   8663.91013     0   0   0   4  2 e  8.470E-05   6
  9 1   8917.76124     2   0   0   3  2 e  8.430E-05   2
  9 1   9192.56382     0   1   1   4  2 e  1.165E-04   3
  9 1  12800.83823     0   0   0   6  2 e  8.538E-05   2
  9 2    621.83096     0   1   1   0  1 f  1.168E-04 122
  9 2   1207.37814     0   2   2   0  1 f  1.890E-04  57
  9 2   1773.25793     0   3   1   0  1 f  1.967E-04  12
  9 2   1793.15910     0   3   3   0  1 f  3.027E-04   3
  9 2   1899.15819     1   1   1   0  1 f  1.414E-04  12
  9 2   2351.26517     0   4   2   0  1 f  3.068E-04   2
  9 2   2491.01302     1   2   2   0  1 f  1.398E-04  11
  9 2   2808.92157     0   1   1   1  1 f  1.352E-04   9
  9 2   2912.46194     0   5   1   0  1 f  1.048E-04   6
  9 2   3056.56691     2   1   1   0  1 f  7.230E-05   6
  9 2   3082.17588     1   3   3   0  1 f  2.020E-04   3
  9 2   3171.86076     2   1   1   0  1 f  1.147E-04   8
  9 2   3380.35855     0   2   2   1  1 f  1.257E-04   9
  9 2   3484.66010     0   6   2   0  1 f  1.510E-04   4
  9 2   3638.47844     2   2   2   0  1 f  1.235E-04   5
  9 2   3770.09574     2   2   2   0  1 f  1.242E-04   8
  9 2   3933.09192     0   3   1   1  1 f  1.217E-04   8
  9 2   3952.13021     0   3   3   1  1 f  2.015E-04   5
  9 2   4058.37938     1   1   1   1  1 f  1.128E-04  10
  9 2   4199.23571     0   7   1   0  1 f  1.290E-04   7
  9 2   4333.04665     3   1   1   0  1 f  1.013E-04   3
  9 2   4441.02624     2   3   1   0  1 f  1.193E-04   6
  9 2   4497.50422     0   4   2   1  1 f  3.072E-04   7
  9 2   4636.16164     1   2   2   1  1 f  1.321E-04   7
  9 2   4773.86487     0   8   2   0  1 f  1.606E-04   2
  9 2   4919.10351     3   2   2   0  1 f  1.490E-04   3
  9 2   4966.43633     0   1   1   2  1 f  1.365E-04   5
  9 2   5045.34637     2   4   2   0  1 f  1.597E-04   2
  9 2   5045.95280     0   5   1   1  1 f  1.756E-04   4
  9 2   5188.70476     0   5   1   1  1 f  3.349E-04   4
  9 2   5302.69214     2   1   1   1  1 f  9.745E-05   3
  9 2   5330.26762     0   9   1   0  1 f  1.218E-04   2
  9 2   5478.13707     2   5   1   0  1 f  1.400E-04   1
  9 2   5523.79597     0   2   2   2  1 f  1.172E-04   6
  9 2   5602.72640     4   1   1   0  1 f  1.106E-04   3
  9 2   5707.79392     3   3   1   0  1 f  1.218E-04   2
  9 2   5757.05576     1   4   2   1  1 f  1.597E-04   2
  9 2   5886.90560     2   2   2   1  1 f  1.490E-04   3
  9 2   6055.27575     3   4   2   0  1 f  1.831E-04   1
  9 2   6063.36178     0   3   1   2  1 f  1.346E-04   2
  9 2   6081.59397     0   3   3   2  1 f  1.876E-04   1
  9 2   6188.19472     1   1   1   2  1 f  1.010E-04   2
  9 2   6193.33831     4   2   2   0  1 f  1.607E-04   2
  9 2   6305.12271     0   7   1   1  1 f  1.219E-04   2
  9 2   6317.37056     2   6   2   0  1 f  1.607E-04   2
  9 2   6436.88571     3   1   1   1  1 f  1.219E-04   4
  9 2   6542.99756     2   3   1   1  1 f  1.401E-04   2
  9 2   6748.85881     1   9   1   0  1 f  1.219E-04   2
  9 2   6866.01484     5   1   1   0  1 f  1.401E-04   2
  9 2   6972.95034     3   5   1   0  1 f  1.219E-04   4
  9 2   7009.36225     3   2   2   1  1 f  1.607E-04   2
  9 2   7094.36413     0   1   1   3  1 f  1.271E-04   6
  9 2   7291.57644     1   3   1   2  1 f  1.455E-04   1
  9 2   7404.40146     2   1   1   2  1 f  1.401E-04   1
  9 2   7586.45796     3   6   2   0  1 f  1.608E-04   2
  9 2   7677.64454     4   1   1   1  1 f  1.455E-04   1
  9 2   8164.04715     0   3   1   3  1 f  3.057E-04   2
  9 2   8288.60425     1   1   1   3  1 f  1.404E-04   4
  9 2   8511.99292     3   1   1   2  1 f  1.403E-04   1
  9 2   8616.34691     2   3   1   2  1 f  1.455E-04   1
  9 2   8797.35555     5   1   1   1  1 f  1.455E-04   1
  9 2   9192.62381     0   1   1   4  1 f  1.236E-04   3
 10 1    629.94582     0   1   1   0  1 f  1.291E-04 126
 10 1   1215.49649     0   2   2   0  1 f  1.457E-04  58
 10 1   1781.39377     0   3   1   0  1 f  2.060E-04  13
 10 1   1801.28912     0   3   3   0  1 f  3.824E-04   2
 10 1   1907.24413     1   1   1   0  1 f  1.971E-04  13
 10 1   2359.39507     0   4   2   0  1 f  5.315E-04   1
 10 1   2499.10327     1   2   2   0  1 f  1.303E-04  10
 10 1   2816.96995     0   1   1   1  1 f  1.221E-04  10
 10 1   2920.61483     0   5   1   0  1 f  1.052E-04   5
 10 1   3064.67047     2   1   1   0  1 f  1.415E-04   7
 10 1   3090.27719     1   3   3   0  1 f  1.755E-04   6
 10 1   3179.92234     2   1   1   0  1 f  1.139E-04   8
 10 1   3388.41128     0   2   2   1  1 f  1.971E-04   9
 10 1   3492.80085     0   6   2   0  1 f  1.574E-04   4
 10 1   3646.57608     2   2   2   0  1 f  1.395E-04   4
 10 1   3778.15999     2   2   2   0  1 f  1.366E-04  10
 10 1   3941.16205     0   3   1   1  1 f  1.120E-04   9
 10 1   3960.19438     0   3   3   1  1 f  2.562E-04   5
 10 1   4066.39879     1   1   1   1  1 f  1.079E-04  10
 10 1   4207.35536     0   7   1   0  1 f  1.221E-04   6
 10 1   4341.11934     3   1   1   0  1 f  1.020E-04   3
 10 1   4449.06750     2   3   1   0  1 f  9.927E-05   4
 10 1   4505.56976     0   4   2   1  1 f  2.444E-04   7
 10 1   4644.18516     1   2   2   1  1 f  1.615E-04   6
 10 1   4781.97117     0   8   2   0  1 f  1.704E-04   2
 10 1   4927.17040     3   2   2   0  1 f  2.038E-04   1
 10 1   4974.41758     0   1   1   2  1 f  1.188E-04   7
 10 1   5053.38779     2   4   2   0  1 f  1.420E-04   3
 10 1   5054.04124     0   5   1   1  1 f  1.564E-04   3
 10 1   5196.74307     0   5   1   1  1 f  4.388E-04   4
 10 1   5310.68683     2   1   1   1  1 f  1.234E-04   5
 10 1   5338.40229     0   9   1   0  1 f  1.221E-04   2
 10 1   5486.22308     2   5   1   0  1 f  1.221E-04   2
 10 1   5531.78349     0   2   2   2  1 f  1.197E-04   5
 10 1   5610.76873     4   1   1   0  1 f  1.221E-04   2
 10 1   5613.08010     0   6   2   1  1 f  2.038E-04   1
 10 1   5715.82274     3   3   1   0  1 f  1.107E-04   3
 10 1   5765.09030     1   4   2   1  1 f  1.580E-04   3
 10 1   5894.90411     2   2   2   1  1 f  1.704E-04   2
 10 1   6063.34693     3   4   2   0  1 f  1.856E-04   1
 10 1   6071.36687     0   3   1   2  1 f  1.118E-04   3
 10 1   6196.14551     1   1   1   2  1 f  8.691E-05   1
 10 1   6201.37523     4   2   2   0  1 f  1.856E-04   1
 10 1   6313.17943     0   7   1   1  1 f  1.222E-04   2
 10 1   6325.39231     2   6   2   0  1 f  1.704E-04   2
 10 1   6444.89275     3   1   1   1  1 f  1.281E-04   3
 10 1   6550.97292     2   3   1   1  1 f  1.222E-04   2
 10 1   6618.18115     0  11   1   0  1 f  1.541E-04   1
 10 1   6756.91157     1   9   1   0  1 f  1.222E-04   2
 10 1   6874.02991     5   1   1   0  1 f  1.222E-04   4
 10 1   6980.96849     3   5   1   0  1 f  1.222E-04   4
 10 1   7017.36635     3   2   2   1  1 f  1.705E-04   2
 10 1   7102.27864     0   1   1   3  1 f  1.179E-04   7
 10 1   7299.54997     1   3   1   2  1 f  1.222E-04   2
 10 1   7412.33309     2   1   1   2  1 f  1.386E-04   1
 10 1   7594.46014     3   6   2   0  1 f  2.039E-04   1
 10 1   7685.62001     4   1   1   1  1 f  1.223E-04   2
 10 1   8171.98740     0   3   1   3  1 f  2.617E-04   2
 10 1   8296.48971     1   1   1   3  1 f  1.223E-04   4
 10 1   9200.46932     0   1   1   4  1 f  1.389E-04   1
 10 2     44.53237     0   0   0   0  2 e  8.495E-05 219
 10 2    629.86421     0   1   1   0  2 e  1.115E-04 134
 10 2   1204.59749     0   2   0   0  2 e  8.595E-05  64
 10 2   1215.49682     0   2   2   0  2 e  1.556E-04  62
 10 2   1314.24908     1   0   0   0  2 e  8.544E-05  49
 10 2   1781.24052     0   3   1   0  2 e  1.790E-04  15
 10 2   1801.28871     0   3   3   0  2 e  3.121E-04   7
 10 2   1907.14920     1   1   1   0  2 e  1.555E-04  19
 10 2   2245.76807     0   0   0   1  2 e  8.482E-05  12
 10 2   2349.85864     0   4   0   0  2 e  2.299E-04   8
 10 2   2359.39732     0   4   2   0  2 e  4.378E-04   4
 10 2   2484.06869     1   2   0   0  2 e  8.489E-05  12
 10 2   2499.10333     1   2   2   0  2 e  1.314E-04   8
 10 2   2578.73003     2   0   0   0  2 e  8.446E-05  15
 10 2   2816.88977     0   1   1   1  2 e  1.198E-04   9
 10 2   2920.39370     0   5   1   0  2 e  9.580E-05   3
 10 2   3064.50482     2   1   1   0  2 e  1.294E-04  11
 10 2   3090.27723     1   3   3   0  2 e  1.676E-04   7
 10 2   3179.80707     2   1   1   0  2 e  1.011E-04  11
 10 2   3378.00318     0   2   0   1  2 e  1.079E-04   8
 10 2   3388.41174     0   2   2   1  2 e  1.129E-04   8
 10 2   3484.12223     1   4   0   0  2 e  1.544E-04   3
 10 2   3487.63505     1   0   0   1  2 e  9.028E-05  11
 10 2   3492.80096     0   6   2   0  2 e  1.516E-04   4
 10 2   3634.43491     2   2   0   0  2 e  9.267E-05   8
 10 2   3646.57748     2   2   2   0  2 e  1.510E-04   6
 10 2   3756.38264     3   0   0   0  2 e  1.083E-04  12
 10 2   3778.16006     2   2   2   0  2 e  1.370E-04  10
 10 2   3839.51995     3   0   0   0  2 e  9.259E-05   7
 10 2   3941.01230     0   3   1   1  2 e  1.083E-04  11
 10 2   3960.19455     0   3   3   1  2 e  2.534E-04   5
 10 2   4066.30545     1   1   1   1  2 e  9.670E-05  15
 10 2   4207.11915     0   7   1   0  2 e  1.127E-04   7
 10 2   4229.33715     2   3   3   0  2 e  3.439E-04   2
 10 2   4340.93960     3   1   1   0  2 e  9.092E-05   3
 10 2   4417.39838     0   0   0   2  2 e  1.095E-04   5
 10 2   4448.92391     2   3   1   0  2 e  1.394E-04   4
 10 2   4496.45845     0   4   0   1  2 e  1.785E-04   6
 10 2   4505.57101     0   4   2   1  2 e  1.494E-03   6
 10 2   4629.75099     1   2   0   1  2 e  9.733E-05   8
 10 2   4644.18568     1   2   2   1  2 e  1.546E-04   7
 10 2   4723.74278     2   0   0   1  2 e  8.802E-05  11
 10 2   4771.40047     0   8   0   0  2 e  1.045E-04   3
 10 2   4781.97138     0   8   2   0  2 e  1.590E-04   2
 10 2   4911.20254     3   2   0   0  2 e  9.680E-05   6
 10 2   4927.17048     3   2   2   0  2 e  1.876E-04   1
 10 2   4974.33956     0   1   1   2  2 e  1.116E-04   9
 10 2   5020.70065     4   0   0   0  2 e  9.889E-05   6
 10 2   5053.38908     2   4   2   0  2 e  1.326E-04   3
 10 2   5053.82511     0   5   1   1  2 e  1.788E-04   3
 10 2   5071.12321     0   5   3   1  2 e  4.511E-04   1
 10 2   5098.89275     2   4   0   0  2 e  9.949E-05   5
 10 2   5196.58192     0   5   1   1  2 e  1.753E-04   5
 10 2   5310.57498     2   1   1   1  2 e  1.231E-04   6
 10 2   5338.09856     0   9   1   0  2 e  1.328E-04   1
 10 2   5485.97191     2   5   1   0  2 e  1.113E-04   2
 10 2   5521.81999     0   2   0   2  2 e  9.106E-05   9
 10 2   5531.78351     0   2   2   2  2 e  1.154E-04   5
 10 2   5610.56981     4   1   1   0  2 e  1.113E-04   2
 10 2   5613.08119     0   6   2   1  2 e  3.294E-04   3
 10 2   5631.47383     1   0   0   2  2 e  1.198E-04   5
 10 2   5715.63716     3   3   1   0  2 e  1.091E-04   3
 10 2   5753.40325     2   2   0   1  2 e  9.668E-05   5
 10 2   5765.09032     1   4   2   1  2 e  1.590E-04   2
 10 2   5873.79868     1   4   0   1  2 e  9.149E-05   7
 10 2   5894.90432     2   2   2   1  2 e  1.590E-04   2
 10 2   5897.58328     0  10   0   0  2 e  8.525E-05   1
 10 2   5955.64262     3   0   0   1  2 e  9.084E-05  10
 10 2   6050.21037     4   2   0   0  2 e  1.017E-04   4
 10 2   6063.34902     3   4   2   0  2 e  1.590E-04   2
 10 2   6071.21835     0   3   1   2  2 e  1.328E-04   1
 10 2   6179.46775     2   6   0   0  2 e  9.655E-05   7
 10 2   6196.05459     1   1   1   2  2 e  8.914E-05   3
 10 2   6201.37557     4   2   2   0  2 e  1.943E-04   1
 10 2   6276.77347     5   0   0   0  2 e  9.405E-05   9
 10 2   6312.94981     0   7   1   1  2 e  1.114E-04   2
 10 2   6325.39252     2   6   2   0  2 e  1.590E-04   2
 10 2   6358.95057     3   4   0   0  2 e  9.405E-05   9
 10 2   6444.71845     3   1   1   1  2 e  1.107E-04   4
 10 2   6550.83342     2   3   1   1  2 e  1.110E-04   3
 10 2   6559.40830     0   0   0   3  2 e  8.700E-05   6
 10 2   6613.53830     0   4   0   2  2 e  8.700E-05   2
 10 2   6617.85904     0  11   1   0  2 e  1.329E-04   1
 10 2   6746.06899     1   2   0   2  2 e  8.701E-05   2
 10 2   6756.64305     1   9   1   0  2 e  1.114E-04   2
 10 2   6759.98996     1   2   2   2  2 e  1.590E-04   2
 10 2   6839.38298     2   0   0   2  2 e  9.804E-05   6
 10 2   6873.80775     5   1   1   0  2 e  1.114E-04   2
 10 2   6980.73387     3   5   1   0  2 e  1.114E-04   4
 10 2   7001.85675     3   2   0   1  2 e  8.970E-05   7
 10 2   7017.36656     3   2   2   1  2 e  1.591E-04   2
 10 2   7102.20216     0   1   1   3  2 e  1.114E-04   8
 10 2   7109.20877     4   0   0   1  2 e  9.453E-05   9
 10 2   7141.35141     2   4   2   1  2 e  1.591E-04   2
 10 2   7185.74614     2   4   0   1  2 e  8.521E-04   6
 10 2   7299.39095     1   3   1   2  2 e  1.115E-04   2
 10 2   7320.04107     5   2   0   0  2 e  8.542E-05   1
 10 2   7412.22569     2   1   1   2  2 e  1.115E-04   2
 10 2   7438.14374     6   0   0   0  2 e  8.707E-05   4
 10 2   7526.57237     1  10   0   0  2 e  2.191E-05   5
 10 2   7594.46022     3   6   2   0  2 e  1.877E-04   1
 10 2   7620.02613     3   6   0   0  2 e  1.262E-04   3
 10 2   7636.02563     0   2   0   3  2 e  9.613E-05   9
 10 2   7645.61042     0   2   2   3  2 e  1.590E-04   5
 10 2   7685.43124     4   1   1   1  2 e  1.115E-04   2
 10 2   7745.74015     1   0   0   3  2 e  9.085E-05   8
 10 2   7962.11814     1   4   0   2  2 e  4.503E-04   4
 10 2   8042.75524     3   0   0   2  2 e  9.056E-05   3
 10 2   8171.84177     0   3   1   3  2 e  3.382E-04   2
 10 2   8189.49628     0   3   3   3  2 e  3.440E-04   2
 10 2   8241.10534     2   6   0   1  2 e  8.557E-05   1
 10 2   8296.40120     1   1   1   3  2 e  1.116E-04   5
 10 2   8335.61452     5   0   0   1  2 e  8.718E-05   4
 10 2   8416.37053     3   4   0   1  2 e  8.719E-05   4
 10 2   8519.76380     3   1   1   2  2 e  1.330E-04   1
 10 2   8624.12012     2   3   1   2  2 e  1.238E-04   1
 10 2   8671.73732     0   0   0   4  2 e  9.231E-05   5
 10 2   8805.08720     5   1   1   1  2 e  1.116E-04   2
 10 2   8925.59397     2   0   0   3  2 e  8.727E-05   2
 10 2   9023.93281     3   5   1   1  2 e  1.239E-04   1
 10 2   9200.40238     0   1   1   4  2 e  1.239E-04   1
 10 2   9720.50092     0   2   0   4  2 e  5.020E-04   2
 10 2   9729.82825     0   2   2   4  2 e  1.592E-04   2
 10 2  12808.53731     0   0   0   6  2 e  8.817E-05   2
 11 1     53.43848     0   0   0   0  2 e  8.701E-05 219
 11 1    638.77410     0   1   1   0  2 e  1.087E-04 140
 11 1   1213.52201     0   2   0   0  2 e  1.159E-04  62
 11 1   1224.42712     0   2   2   0  2 e  1.446E-04  64
 11 1   1323.12000     1   0   0   0  2 e  8.846E-05  51
 11 1   1790.15836     0   3   1   0  2 e  1.837E-04  13
 11 1   1810.23057     0   3   3   0  2 e  2.667E-04  10
 11 1   1916.02488     1   1   1   0  2 e  1.453E-04  15
 11 1   2254.60008     0   0   0   1  2 e  8.689E-05  12
 11 1   2358.79650     0   4   0   0  2 e  1.496E-04   7
 11 1   2368.33905     0   4   2   0  2 e  3.617E-04   4
 11 1   2492.95684     1   2   0   0  2 e  8.927E-05  13
 11 1   2508.00243     1   2   2   0  2 e  1.481E-04  11
 11 1   2587.56905     2   0   0   0  2 e  8.625E-05  19
 11 1   2825.72672     0   1   1   1  2 e  1.181E-04  10
 11 1   2929.31736     0   5   1   0  2 e  9.927E-05   6
 11 1   3073.38602     2   1   1   0  2 e  2.445E-04  10
 11 1   3099.18833     1   3   3   0  2 e  2.053E-04   5
 11 1   3188.65135     2   1   1   0  2 e  1.140E-04  10
 11 1   3386.85527     0   2   0   1  2 e  8.942E-05   9
 11 1   3397.26965     0   2   2   1  2 e  1.071E-04   9
 11 1   3493.07120     1   4   0   0  2 e  1.724E-04   3
 11 1   3496.43156     1   0   0   1  2 e  8.628E-05  10
 11 1   3501.75516     0   6   2   0  2 e  1.554E-04   5
 11 1   3643.33621     2   2   0   0  2 e  1.636E-04   6
 11 1   3655.48562     2   2   2   0  2 e  1.153E-04   5
 11 1   3765.23325     3   0   0   0  2 e  4.802E-04  10
 11 1   3787.03075     2   2   2   0  2 e  1.316E-04   9
 11 1   3848.33335     3   0   0   0  2 e  1.020E-04   6
 11 1   3949.85929     0   3   1   1  2 e  1.123E-04   8
 11 1   3969.06488     0   3   3   1  2 e  2.609E-04   4
 11 1   4075.10870     1   1   1   1  2 e  1.040E-04  14
 11 1   4216.00341     0   7   1   0  2 e  1.150E-04   7
 11 1   4238.25713     2   3   3   0  2 e  4.406E-04   1
 11 1   4349.78470     3   1   1   0  2 e  1.975E-04   4
 11 1   4426.15631     0   0   0   2  2 e  1.210E-04   5
 11 1   4457.74154     2   3   1   0  2 e  1.558E-04   4
 11 1   4505.32632     0   4   0   1  2 e  1.573E-04   7
 11 1   4514.44331     0   4   2   1  2 e  5.185E-04   6
 11 1   4638.56698     1   2   0   1  2 e  1.016E-04  13
 11 1   4653.01163     1   2   2   1  2 e  1.219E-04   5
 11 1   4732.50724     2   0   0   1  2 e  9.159E-05  12
 11 1   4780.31133     0   8   0   0  2 e  9.626E-05   3
 11 1   4790.88897     0   8   2   0  2 e  1.688E-04   2
 11 1   4920.06424     3   2   0   0  2 e  1.003E-04   6
 11 1   4936.04606     3   2   2   0  2 e  1.993E-04   1
 11 1   4983.10313     0   1   1   2  2 e  1.277E-04   9
 11 1   5029.51105     4   0   0   0  2 e  9.940E-05   8
 11 1   5062.23178     2   4   2   0  2 e  2.010E-04   1
 11 1   5062.67948     0   5   1   1  2 e  1.925E-04   3
 11 1   5080.00636     0   5   3   1  2 e  3.726E-04   2
 11 1   5107.68930     2   4   0   0  2 e  9.940E-05   8
 11 1   5205.39145     1   3   1   1  2 e  2.191E-04   5
 11 1   5319.34624     2   1   1   1  2 e  1.230E-04   6
 11 1   5346.98216     0   9   1   0  2 e  1.219E-04   1
 11 1   5494.81596     2   5   1   0  2 e  1.219E-04   1
 11 1   5530.59940     0   2   0   2  2 e  9.718E-05   8
 11 1   5540.56886     0   2   2   2  2 e  1.153E-04   5
 11 1   5619.37681     4   1   1   0  2 e  1.159E-04   2
 11 1   5621.96595     0   6   2   1  2 e  2.109E-04   3
 11 1   5640.19621     1   0   0   2  2 e  9.736E-05   6
 11 1   5724.43106     3   3   1   0  2 e  1.092E-04   3
 11 1   5762.23285     2   2   0   1  2 e  9.953E-05   5
 11 1   5773.92796     1   4   2   1  2 e  1.688E-04   2
 11 1   5882.57605     1   4   0   1  2 e  9.437E-05   8
 11 1   5903.70261     2   2   2   1  2 e  1.688E-04   2
 11 1   5906.49891     0  10   0   0  2 e  8.688E-05   1
 11 1   5964.38161     3   0   0   1  2 e  1.549E-04   8
 11 1   6059.07935     4   2   0   0  2 e  1.043E-04   5
 11 1   6072.22665     3   4   2   0  2 e  1.993E-04   1
 11 1   6079.99406     0   3   1   2  2 e  1.220E-04   1
 11 1   6098.39247     0   3   3   2  2 e  2.010E-04   1
 11 1   6188.28715     2   6   0   0  2 e  1.046E-04   7
 11 1   6204.78652     1   1   1   2  2 e  9.567E-05   2
 11 1   6210.21705     4   2   2   0  2 e  1.993E-04   1
 11 1   6285.54370     5   0   0   0  2 e  9.743E-05   8
 11 1   6321.76460     0   7   1   1  2 e  1.160E-04   2
 11 1   6334.21605     2   6   2   0  2 e  1.993E-04   1
 11 1   6367.73766     3   4   0   0  2 e  9.695E-05   9
 11 1   6453.49117     3   1   1   1  2 e  1.128E-04   5
 11 1   6559.57795     2   3   1   1  2 e  1.160E-04   2
 11 1   6568.09194     0   0   0   3  2 e  8.648E-05   6
 11 1   6622.33405     0   4   0   2  2 e  8.649E-05   2
 11 1   6626.69694     0  11   1   0  2 e  1.517E-04   1
 11 1   6754.81249     1   2   0   2  2 e  1.067E-04   4
 11 1   6765.44755     1   9   1   0  2 e  1.160E-04   2
 11 1   6768.74434     1   2   2   2  2 e  1.994E-04   1
 11 1   6848.07235     2   0   0   2  2 e  1.000E-04   6
 11 1   6882.57990     5   1   1   0  2 e  1.518E-04   2
 11 1   6989.50448     3   5   1   0  2 e  1.161E-04   4
 11 1   7010.64768     3   2   0   1  2 e  1.012E-04   8
 11 1   7026.17046     3   2   2   1  2 e  2.011E-04   1
 11 1   7110.89247     0   1   1   3  2 e  1.137E-04   8
 11 1   7117.94499     4   0   0   1  2 e  9.544E-05  10
 11 1   7150.12525     2   4   2   1  2 e  1.688E-04   2
 11 1   7194.47015     2   4   0   1  2 e  1.239E-04   6
 11 1   7308.13044     1   3   1   2  2 e  1.161E-04   2
 11 1   7328.86514     5   2   0   0  2 e  8.658E-05   2
 11 1   7420.92104     2   1   1   2  2 e  1.221E-04   1
 11 1   7446.91789     6   0   0   0  2 e  8.660E-05   4
 11 1   7535.31704     1  10   0   0  2 e  3.041E-04   5
 11 1   7603.26601     3   6   2   0  2 e  1.688E-04   2
 11 1   7628.80434     3   6   0   0  2 e  1.220E-04   4
 11 1   7644.73309     0   2   0   3  2 e  9.911E-05   9
 11 1   7654.32374     0   2   2   3  2 e  1.688E-04   6
 11 1   7694.16409     4   1   1   1  2 e  1.162E-04   2
 11 1   7754.38699     1   0   0   3  2 e  9.335E-05   9
 11 1   7851.95817     2   2   0   2  2 e  8.711E-05   1
 11 1   7970.82459     3   0   0   2  2 e  3.834E-05   5
 11 1   8051.41825     3   0   0   2  2 e  8.669E-05   4
 11 1   8180.54652     0   3   1   3  2 e  4.446E-04   1
 11 1   8198.22308     0   3   3   3  2 e  3.726E-04   2
 11 1   8249.85557     2   6   0   1  2 e  8.718E-05   1
 11 1   8305.05903     1   1   1   3  2 e  1.782E-04   2
 11 1   8344.31246     5   0   0   1  2 e  8.647E-05   3
 11 1   8425.08606     3   4   0   1  2 e  8.676E-05   4
 11 1   8528.46870     3   1   1   2  2 e  1.520E-04   1
 11 1   8632.79181     2   3   1   2  2 e  1.222E-04   1
 11 1   8680.34820     0   0   0   4  2 e  8.972E-05   5
 11 1   8934.20816     2   0   0   3  2 e  9.015E-05   1
 11 1   9209.01550     0   1   1   4  2 e  1.164E-04   4
 11 1   9729.13544     0   2   0   4  2 e  1.574E-04   2
 11 1  12817.00536     0   0   0   6  2 e  8.791E-05   2
 11 2    638.87221     0   1   1   0  1 f  1.120E-04 125
 11 2   1224.42678     0   2   2   0  1 f  1.530E-04  54
 11 2   1790.34188     0   3   1   0  1 f  1.970E-04  11
 11 2   1810.23046     0   3   3   0  1 f  3.296E-04   3
 11 2   1916.13925     1   1   1   0  1 f  1.597E-04  14
 11 2   2368.33851     0   4   2   0  1 f  4.541E-04   1
 11 2   2508.00157     1   2   2   0  1 f  1.506E-04  12
 11 2   2825.82280     0   1   1   1  1 f  1.348E-04  10
 11 2   2929.58264     0   5   1   0  1 f  1.147E-04   5
 11 2   3073.58466     2   1   1   0  1 f  2.777E-05   8
 11 2   3099.18858     1   3   3   0  1 f  1.688E-04   4
 11 2   3188.79007     2   1   1   0  1 f  1.136E-04   7
 11 2   3397.26888     0   2   2   1  1 f  1.559E-04   8
 11 2   3501.75472     0   6   2   0  1 f  1.489E-04   5
 11 2   3655.48361     2   2   2   0  1 f  1.239E-04   5
 11 2   3787.03061     2   2   2   0  1 f  1.226E-04  10
 11 2   3950.03833     0   3   1   1  1 f  1.249E-04   8
 11 2   3969.06490     0   3   3   1  1 f  2.742E-04   5
 11 2   4075.22009     1   1   1   1  1 f  1.036E-04  11
 11 2   4216.28642     0   7   1   0  1 f  1.400E-04   6
 11 2   4349.99912     3   1   1   0  1 f  1.017E-04   4
 11 2   4457.91358     2   3   1   0  1 f  1.352E-04   5
 11 2   4514.44206     0   4   2   1  1 f  2.182E-04   5
 11 2   4653.01144     1   2   2   1  1 f  1.175E-04   6
 11 2   4790.88834     0   8   2   0  1 f  1.579E-04   2
 11 2   4936.04550     3   2   2   0  1 f  1.663E-04   2
 11 2   4983.19758     0   1   1   2  1 f  1.259E-04   8
 11 2   5062.23146     2   4   2   0  1 f  1.831E-04   1
 11 2   5062.93773     0   5   1   1  1 f  1.771E-04   4
 11 2   5205.58467     1   3   1   1  1 f  5.000E-06   4
 11 2   5319.48011     2   1   1   1  1 f  1.900E-04   3
 11 2   5347.34918     0   9   1   0  1 f  1.400E-04   1
 11 2   5495.11707     2   5   1   0  1 f  1.221E-04   2
 11 2   5540.56858     0   2   2   2  1 f  1.239E-04   5
 11 2   5619.61610     4   1   1   0  1 f  1.124E-04   3
 11 2   5621.96448     0   6   2   1  1 f  1.579E-04   2
 11 2   5724.65067     3   3   1   0  1 f  1.124E-04   3
 11 2   5773.92733     1   4   2   1  1 f  1.579E-04   2
 11 2   5903.70198     2   2   2   1  1 f  1.579E-04   2
 11 2   6072.22548     3   4   2   0  1 f  1.579E-04   2
 11 2   6080.17072     0   3   1   2  1 f  1.222E-04   2
 11 2   6204.89347     1   1   1   2  1 f  1.401E-04   1
 11 2   6210.21610     4   2   2   0  1 f  2.075E-04   1
 11 2   6322.03782     0   7   1   1  1 f  1.222E-04   2
 11 2   6334.21510     2   6   2   0  1 f  2.075E-04   1
 11 2   6453.69957     3   1   1   1  1 f  1.222E-04   4
 11 2   6559.74573     2   3   1   1  1 f  1.224E-04   3
 11 2   6627.09036     0  11   1   0  1 f  1.406E-04   1
 11 2   6765.76721     1   9   1   0  1 f  1.222E-04   2
 11 2   6882.84606     5   1   1   0  1 f  1.407E-04   1
 11 2   6989.78546     3   5   1   0  1 f  1.222E-04   4
 11 2   7026.17014     3   2   2   1  1 f  1.831E-04   1
 11 2   7110.98481     0   1   1   3  1 f  1.255E-04   7
 11 2   7308.32586     1   3   1   2  1 f  1.401E-04   1
 11 2   7603.26537     3   6   2   0  1 f  1.580E-04   2
 11 2   7654.32395     0   2   2   3  1 f  1.944E-04   1
 11 2   7694.39560     4   1   1   1  1 f  1.223E-04   2
 11 2   8180.71960     0   3   1   3  1 f  2.977E-04   2
 11 2   8305.16474     1   1   1   3  1 f  2.756E-04   2
 11 2   8528.67372     3   1   1   2  1 f  1.408E-04   1
 11 2   8632.95362     2   3   1   2  1 f  1.403E-04   1
 11 2   9032.90823     3   5   1   1  1 f  1.403E-04   1
 11 2   9209.10820     0   1   1   4  1 f  1.225E-04   4
 12 1    648.60972     0   1   1   0  1 f  1.242E-04 128
 12 1   1234.16825     0   2   2   0  1 f  1.493E-04  59
 12 1   1800.10343     0   3   1   0  1 f  1.898E-04  12
 12 1   1819.98429     0   3   3   0  1 f  3.657E-04   2
 12 1   1925.84335     1   1   1   0  1 f  1.699E-04  14
 12 1   2378.09276     0   4   2   0  1 f  3.567E-04   2
 12 1   2517.70933     1   2   2   0  1 f  1.241E-04  10
 12 1   2835.48048     0   1   1   1  1 f  1.124E-04  11
 12 1   2939.36534     0   5   1   0  1 f  1.053E-04   4
 12 1   3083.30911     2   1   1   0  1 f  1.632E-04   9
 12 1   3108.91018     1   3   3   0  1 f  1.837E-04   4
 12 1   3198.46394     2   1   1   0  1 f  1.132E-04   8
 12 1   3406.93186     0   2   2   1  1 f  1.571E-04   9
 12 1   3511.52058     0   6   2   0  1 f  1.536E-04   4
 12 1   3665.20139     2   2   2   0  1 f  1.241E-04   5
 12 1   3796.70699     2   2   2   0  1 f  1.362E-04   9
 12 1   3959.72195     0   3   1   1  1 f  1.183E-04   8
 12 1   3978.74186     0   3   3   1  1 f  2.257E-04   6
 12 1   4084.84333     1   1   1   1  1 f  1.064E-04  11
 12 1   4226.02935     0   7   1   0  1 f  1.230E-04   7
 12 1   4359.68629     3   1   1   0  1 f  1.002E-04   3
 12 1   4467.56383     2   3   1   0  1 f  1.158E-04   2
 12 1   4524.11894     0   4   2   1  1 f  3.735E-04   4
 12 1   4662.64083     1   2   2   1  1 f  1.670E-04   5
 12 1   4800.61505     0   8   2   0  1 f  1.688E-04   2
 12 1   4945.72424     3   2   2   0  1 f  1.856E-04   1
 12 1   4992.77483     0   1   1   2  1 f  1.177E-04   8
 12 1   5071.88205     2   4   2   0  1 f  1.600E-04   2
 12 1   5072.64507     0   5   1   1  1 f  1.690E-04   3
 12 1   5215.22977     0   5   1   1  1 f  5.196E-05   4
 12 1   5329.07370     2   1   1   1  1 f  1.002E-04   4
 12 1   5357.10806     0   9   1   0  1 f  1.541E-04   1
 12 1   5504.81982     2   5   1   0  1 f  1.158E-04   2
 12 1   5550.15225     0   2   2   2  1 f  1.334E-04   4
 12 1   5629.26567     4   1   1   0  1 f  1.158E-04   2
 12 1   5631.65663     0   6   2   1  1 f  1.856E-04   1
 12 1   5734.28090     3   3   1   0  1 f  1.102E-04   3
 12 1   5783.56784     1   4   2   1  1 f  1.688E-04   2
 12 1   5913.29984     2   2   2   1  1 f  2.063E-04   1
 12 1   6081.91274     3   4   2   0  1 f  2.064E-04   1
 12 1   6089.77601     0   3   1   2  1 f  1.446E-04   2
 12 1   6107.98555     0   3   3   2  1 f  1.993E-04   1
 12 1   6214.43797     1   1   1   2  1 f  1.071E-04   2
 12 1   6219.86024     4   2   2   0  1 f  2.064E-04   1
 12 1   6331.70447     0   7   1   1  1 f  1.158E-04   2
 12 1   6343.84083     2   6   2   0  1 f  1.689E-04   2
 12 1   6463.30787     3   1   1   1  1 f  1.158E-04   4
 12 1   6569.31374     2   3   1   1  1 f  1.462E-04   2
 12 1   6636.80738     0  11   1   0  1 f  1.462E-04   1
 12 1   6775.42911     1   9   1   0  1 f  1.159E-04   2
 12 1   6892.46304     5   1   1   0  1 f  1.159E-04   4
 12 1   6999.40633     3   5   1   0  1 f  1.159E-04   4
 12 1   7035.77593     3   2   2   1  1 f  2.064E-04   1
 12 1   7120.48226     0   1   1   3  1 f  1.185E-04   5
 12 1   7317.88736     1   3   1   2  1 f  1.159E-04   2
 12 1   7430.56230     2   1   1   2  1 f  1.159E-04   2
 12 1   7612.86928     3   6   2   0  1 f  1.689E-04   2
 12 1   7703.96445     4   1   1   1  1 f  1.159E-04   2
 12 1   8190.24605     0   3   1   3  1 f  2.776E-04   2
 12 1   8314.62646     1   1   1   3  1 f  1.263E-04   5
 12 1   8538.20814     3   1   1   2  1 f  1.464E-04   1
 12 1   8642.44017     2   3   1   2  1 f  1.160E-04   2
 12 1   9218.52584     0   1   1   4  1 f  1.465E-04   2
 12 1   9747.89506     0   2   2   4  1 f  2.065E-04   1
 12 2     63.15385     0   0   0   0  2 e  8.820E-05 220
 12 2    648.49380     0   1   1   0  2 e  1.091E-04 136
 12 2   1223.25749     0   2   0   0  2 e  9.619E-05  61
 12 2   1234.16920     0   2   2   0  2 e  1.535E-04  66
 12 2   1332.79729     1   0   0   0  2 e  8.905E-05  49
 12 2   1799.88709     0   3   1   0  2 e  1.840E-04  16
 12 2   1819.98446     0   3   3   0  2 e  3.222E-04  11
 12 2   1925.70713     1   1   1   0  2 e  2.002E-04  13
 12 2   2264.23493     0   0   0   1  2 e  8.833E-05  10
 12 2   2368.54702     0   4   0   0  2 e  2.280E-04   6
 12 2   2378.09549     0   4   2   0  2 e  2.838E-04   6
 12 2   2502.65289     1   2   0   0  2 e  1.093E-04  15
 12 2   2517.70945     1   2   2   0  2 e  1.127E-04   9
 12 2   2597.21181     2   0   0   0  2 e  8.822E-05  16
 12 2   2835.36678     0   1   1   1  2 e  1.215E-04   9
 12 2   2939.05221     0   5   1   0  2 e  9.493E-05   4
 12 2   3083.07396     2   1   1   0  2 e  1.537E-04  11
 12 2   3108.91002     1   3   3   0  2 e  1.851E-04   5
 12 2   3198.29985     2   1   1   0  2 e  1.079E-04  10
 12 2   3396.51213     0   2   0   1  2 e  9.292E-05   7
 12 2   3406.93205     0   2   2   1  2 e  1.125E-04   8
 12 2   3502.83336     1   4   0   0  2 e  1.495E-04   2
 12 2   3506.02769     1   0   0   1  2 e  9.127E-05   9
 12 2   3511.52710     0   6   2   0  2 e  1.664E-04   2
 12 2   3653.04537     2   2   0   0  2 e  1.185E-04   9
 12 2   3665.20364     2   2   2   0  2 e  1.405E-04   6
 12 2   3774.88723     3   0   0   0  2 e  2.266E-04   9
 12 2   3796.70752     2   2   2   0  2 e  1.395E-04   9
 12 2   3857.94774     3   0   0   0  2 e  1.144E-04   7
 12 2   3959.50964     0   3   1   1  2 e  1.300E-04   7
 12 2   3978.74134     0   3   3   1  2 e  1.851E-04   5
 12 2   4084.71149     1   1   1   1  2 e  1.008E-04  16
 12 2   4225.69552     0   7   1   0  2 e  1.156E-04   7
 12 2   4247.98602     2   3   3   0  2 e  4.292E-04   1
 12 2   4359.42995     3   1   1   0  2 e  1.010E-04   3
 12 2   4435.71052     0   0   0   2  2 e  1.246E-04   6
 12 2   4467.35926     2   3   1   0  2 e  1.187E-04   6
 12 2   4514.99950     0   4   0   1  2 e  1.854E-04   4
 12 2   4524.11931     0   4   2   1  2 e  2.876E-04   2
 12 2   4648.18301     1   2   0   1  2 e  1.001E-04  11
 12 2   4662.64135     1   2   2   1  2 e  1.487E-04   7
 12 2   4742.06751     2   0   0   1  2 e  9.144E-05  11
 12 2   4790.03011     0   8   0   0  2 e  1.049E-04   4
 12 2   4929.73068     3   2   0   0  2 e  1.001E-04   7
 12 2   4945.72458     3   2   2   0  2 e  1.943E-04   1
 12 2   4992.66344     0   1   1   2  2 e  1.314E-04   8
 12 2   5039.12116     4   0   0   0  2 e  9.746E-05   8
 12 2   5071.88287     2   4   2   0  2 e  1.386E-04   2
 12 2   5072.33891     0   5   1   1  2 e  1.738E-04   4
 12 2   5089.69694     0   5   3   1  2 e  3.377E-04   2
 12 2   5117.28520     2   4   0   0  2 e  9.550E-05   9
 12 2   5215.00211     0   5   1   1  2 e  3.925E-04   6
 12 2   5328.91465     2   1   1   1  2 e  1.398E-04   5
 12 2   5356.67595     0   9   1   0  2 e  1.162E-04   2
 12 2   5504.46320     2   5   1   0  2 e  1.162E-04   2
 12 2   5540.17729     0   2   0   2  2 e  9.717E-05   7
 12 2   5550.15304     0   2   2   2  2 e  1.146E-04   5
 12 2   5628.98435     4   1   1   0  2 e  1.162E-04   2
 12 2   5631.65852     0   6   2   1  2 e  4.119E-04   2
 12 2   5649.71091     1   0   0   2  2 e  1.215E-04   6
 12 2   5734.02170     3   3   1   0  2 e  1.162E-04   2
 12 2   5771.86517     2   2   0   1  2 e  9.885E-05   5
 12 2   5783.56842     1   4   2   1  2 e  1.629E-04   2
 12 2   5892.15108     1   4   0   1  2 e  9.353E-05   8
 12 2   5913.30066     2   2   2   1  2 e  1.965E-04   1
 12 2   5916.22382     0  10   0   0  2 e  1.009E-04   1
 12 2   5973.91498     3   0   0   1  2 e  9.316E-05   9
 12 2   6068.75499     4   2   0   0  2 e  1.030E-04   5
 12 2   6081.91386     3   4   2   0  2 e  1.629E-04   2
 12 2   6089.56627     0   3   1   2  2 e  1.114E-04   4
 12 2   6107.99176     0   3   3   2  2 e  1.965E-04   1
 12 2   6197.90884     2   6   0   0  2 e  1.027E-04   6
 12 2   6214.30708     1   1   1   2  2 e  9.339E-05   3
 12 2   6219.86106     4   2   2   0  2 e  1.965E-04   1
 12 2   6295.11300     5   0   0   0  2 e  9.583E-05  10
 12 2   6331.38109     0   7   1   1  2 e  1.162E-04   2
 12 2   6343.84141     2   6   2   0  2 e  1.629E-04   2
 12 2   6377.32326     3   4   0   0  2 e  9.799E-05   9
 12 2   6463.06024     3   1   1   1  2 e  1.162E-04   4
 12 2   6569.11657     2   3   1   1  2 e  1.162E-04   4
 12 2   6577.56525     0   0   0   3  2 e  9.076E-05   6
 12 2   6631.92859     0   4   0   2  2 e  9.076E-05   2
 12 2   6636.34503     0  11   1   0  2 e  1.425E-04   1
 12 2   6764.34935     1   2   0   2  2 e  1.063E-04   3
 12 2   6775.04884     1   9   1   0  2 e  1.162E-04   2
 12 2   6778.29396     1   2   2   2  2 e  1.629E-04   2
 12 2   6857.55199     2   0   0   2  2 e  1.009E-04   6
 12 2   6892.14911     5   1   1   0  2 e  1.227E-04   3
 12 2   6999.07362     3   5   1   0  2 e  1.162E-04   4
 12 2   7020.23696     3   2   0   1  2 e  9.891E-05   8
 12 2   7035.77675     3   2   2   1  2 e  1.965E-04   1
 12 2   7120.37580     0   1   1   3  2 e  1.221E-04   7
 12 2   7127.47346     4   0   0   1  2 e  9.499E-05   6
 12 2   7159.69770     2   4   2   1  2 e  1.629E-04   2
 12 2   7203.98630     2   4   0   1  2 e  3.998E-04   5
 12 2   7317.66368     1   3   1   2  2 e  1.163E-04   2
 12 2   7338.49716     5   2   0   0  2 e  9.174E-05   1
 12 2   7430.41083     2   1   1   2  2 e  1.163E-04   2
 12 2   7456.48943     6   0   0   0  2 e  9.083E-05   4
 12 2   7544.85561     1  10   0   0  2 e  1.260E-03   5
 12 2   7612.86986     3   6   2   0  2 e  1.630E-04   2
 12 2   7638.38157     3   6   0   0  2 e  1.312E-04   3
 12 2   7654.23151     0   2   0   3  2 e  1.082E-04   8
 12 2   7663.82845     0   2   2   3  2 e  1.630E-04   6
 12 2   7703.69923     4   1   1   1  2 e  1.163E-04   2
 12 2   7763.82101     1   0   0   3  2 e  9.743E-05   7
 12 2   7861.51348     2   2   0   2  2 e  1.009E-04   1
 12 2   7980.32156     3   0   0   2  2 e  4.382E-04   5
 12 2   8060.87055     3   0   0   2  2 e  9.311E-05   3
 12 2   8190.03947     0   3   1   3  2 e  9.064E-04   3
 12 2   8207.74391     0   3   3   3  2 e  3.378E-04   2
 12 2   8259.38972     5   0   0   1  2 e  1.010E-04   1
 12 2   8314.50106     1   1   1   3  2 e  1.193E-04   4
 12 2   8353.79920     5   0   0   1  2 e  9.093E-05   4
 12 2   8434.59523     3   4   0   1  2 e  9.094E-05   4
 12 2   8642.25135     2   3   1   2  2 e  1.164E-04   2
 12 2   8689.74060     0   0   0   4  2 e  9.314E-05   6
 12 2   8823.34922     5   1   1   1  2 e  1.427E-04   1
 12 2   8943.60707     2   0   0   3  2 e  9.101E-05   2
 12 2   9218.41601     0   1   1   4  2 e  1.427E-04   2
 12 2   9738.55676     0   2   0   4  2 e  2.060E-04   1
 12 2  12826.24301     0   0   0   6  2 e  9.186E-05   2
 13 1     73.67874     0   0   0   0  2 e  8.960E-05 220
 13 1    659.02339     0   1   1   0  2 e  1.090E-04 142
 13 1   1233.80419     0   2   0   0  2 e  9.397E-05  54
 13 1   1244.72261     0   2   2   0  2 e  1.498E-04  59
 13 1   1343.28070     1   0   0   0  2 e  9.178E-05  51
 13 1   1810.42662     0   3   1   0  2 e  1.793E-04  15
 13 1   1830.55225     0   3   3   0  2 e  3.154E-04  11
 13 1   1936.19672     1   1   1   0  2 e  1.758E-04  14
 13 1   2274.67235     0   0   0   1  2 e  8.969E-05  14
 13 1   2379.10962     0   4   0   0  2 e  8.913E-05   4
 13 1   2388.66393     0   4   2   0  2 e  3.239E-04   6
 13 1   2513.15644     1   2   0   0  2 e  8.918E-05  16
 13 1   2528.22697     1   2   2   0  2 e  1.427E-04  10
 13 1   2607.65750     2   0   0   0  2 e  8.942E-05  19
 13 1   2845.80998     0   1   1   1  2 e  1.114E-04  11
 13 1   2949.59679     0   5   1   0  2 e  9.917E-05   5
 13 1   3093.56887     2   1   1   0  2 e  2.530E-05  10
 13 1   3119.44105     1   3   3   0  2 e  1.800E-04   6
 13 1   3208.75212     2   1   1   0  2 e  1.108E-04   9
 13 1   3406.97300     0   2   0   1  2 e  1.052E-04  11
 13 1   3417.40057     0   2   2   1  2 e  1.152E-04  10
 13 1   3513.40786     1   4   0   0  2 e  1.743E-04   3
 13 1   3516.42332     1   0   0   1  2 e  8.904E-05  12
 13 1   3522.11047     0   6   2   0  2 e  1.631E-04   3
 13 1   3663.56290     2   2   0   0  2 e  1.612E-04   9
 13 1   3675.73146     2   2   2   0  2 e  1.515E-04   7
 13 1   3785.34620     3   0   0   0  2 e  1.168E-04  11
 13 1   3807.19045     2   2   2   0  2 e  1.221E-04   8
 13 1   3868.36332     3   0   0   0  2 e  1.122E-04   7
 13 1   3969.96446     0   3   1   1  2 e  1.173E-04   9
 13 1   3989.22354     0   3   3   1  2 e  1.939E-04   5
 13 1   4095.11402     1   1   1   1  2 e  1.118E-04  13
 13 1   4236.19397     0   7   1   0  2 e  1.226E-04   8
 13 1   4258.52483     2   3   3   0  2 e  4.406E-04   1
 13 1   4369.88136     3   1   1   0  2 e  1.326E-04   5
 13 1   4446.06028     0   0   0   2  2 e  1.103E-04   4
 13 1   4477.77892     2   3   1   0  2 e  9.958E-05   4
 13 1   4525.47821     0   4   0   1  2 e  1.933E-04   8
 13 1   4534.60792     0   4   2   1  2 e  2.225E-04   4
 13 1   4658.60140     1   2   0   1  2 e  1.153E-04   9
 13 1   4673.07186     1   2   2   1  2 e  1.148E-04   6
 13 1   4752.42514     2   0   0   1  2 e  9.355E-05  11
 13 1   4800.55875     0   8   0   0  2 e  1.102E-04   3
 13 1   4940.20223     3   2   0   0  2 e  1.158E-04   6
 13 1   4956.21246     3   2   2   0  2 e  1.577E-04   2
 13 1   5003.02038     0   1   1   2  2 e  1.195E-04   8
 13 1   5049.53145     4   0   0   0  2 e  1.059E-04   6
 13 1   5082.33736     2   4   2   0  2 e  1.993E-04   1
 13 1   5082.80201     0   5   1   1  2 e  2.646E-04   2
 13 1   5100.19446     0   5   3   1  2 e  3.506E-04   2
 13 1   5127.68165     2   4   0   0  2 e  9.899E-05   9
 13 1   5225.41257     1   3   1   1  2 e  3.286E-05   5
 13 1   5339.28081     2   1   1   1  2 e  1.526E-04   7
 13 1   5367.17642     0   9   1   0  2 e  1.126E-04   2
 13 1   5514.91487     2   5   1   0  2 e  1.126E-04   2
 13 1   5550.55274     0   2   0   2  2 e  9.847E-05   7
 13 1   5560.53595     0   2   2   2  2 e  1.133E-04   5
 13 1   5639.39165     4   1   1   0  2 e  1.516E-04   1
 13 1   5642.15842     0   6   2   1  2 e  4.826E-04   1
 13 1   5660.01822     1   0   0   2  2 e  1.039E-04   7
 13 1   5744.41267     3   3   1   0  2 e  1.126E-04   2
 13 1   5782.29918     2   2   0   1  2 e  1.031E-04   5
 13 1   5794.01270     1   4   2   1  2 e  1.577E-04   2
 13 1   5902.52387     1   4   0   1  2 e  1.007E-04   7
 13 1   5923.69825     2   2   2   1  2 e  1.979E-04   1
 13 1   5926.76018     0  10   0   0  2 e  9.182E-05   1
 13 1   5984.24237     3   0   0   1  2 e  1.058E-04   9
 13 1   6079.23453     4   2   0   0  2 e  8.913E-05   3
 13 1   6099.93652     0   3   1   2  2 e  1.236E-04   3
 13 1   6118.38755     0   3   3   2  2 e  1.993E-04   1
 13 1   6208.33091     2   6   0   0  2 e  1.108E-04   7
 13 1   6224.62471     1   1   1   2  2 e  1.077E-04   2
 13 1   6230.30895     4   2   2   0  2 e  1.993E-04   1
 13 1   6305.47834     5   0   0   0  2 e  1.098E-04   7
 13 1   6341.79917     0   7   1   1  2 e  1.126E-04   2
 13 1   6354.26829     2   6   2   0  2 e  1.577E-04   2
 13 1   6387.70823     3   4   0   0  2 e  1.120E-04   5
 13 1   6473.42709     3   1   1   1  2 e  1.127E-04   4
 13 1   6579.45004     2   3   1   1  2 e  1.127E-04   4
 13 1   6587.82743     0   0   0   3  2 e  8.928E-05   6
 13 1   6642.32353     0   4   0   2  2 e  8.928E-05   2
 13 1   6646.79478     0  11   1   0  2 e  1.485E-04   1
 13 1   6774.68149     1   2   0   2  2 e  1.103E-04   3
 13 1   6785.45118     1   9   1   0  2 e  1.485E-04   1
 13 1   6788.64024     1   2   2   2  2 e  1.577E-04   2
 13 1   6867.82068     2   0   0   2  2 e  9.855E-05   8
 13 1   6902.51506     5   1   1   0  2 e  1.127E-04   4
 13 1   7009.44037     3   5   1   0  2 e  1.127E-04   4
 13 1   7030.62570     3   2   0   1  2 e  1.167E-04   7
 13 1   7046.18014     3   2   2   1  2 e  1.577E-04   2
 13 1   7130.64539     0   1   1   3  2 e  1.149E-04   5
 13 1   7137.79831     4   0   0   1  2 e  9.914E-05   7
 13 1   7170.06644     2   4   2   1  2 e  1.994E-04   1
 13 1   7214.29600     2   4   0   1  2 e  1.291E-04   6
 13 1   7327.99266     1   3   1   2  2 e  1.127E-04   2
 13 1   7440.68970     2   1   1   2  2 e  1.127E-04   2
 13 1   7466.85697     6   0   0   0  2 e  9.535E-05   6
 13 1   7555.18725     1  10   0   0  2 e  4.293E-04   5
 13 1   7623.27445     3   6   2   0  2 e  1.577E-04   2
 13 1   7648.75667     3   6   0   0  2 e  1.362E-04   3
 13 1   7664.52176     0   2   0   3  2 e  1.082E-04   8
 13 1   7674.12555     0   2   2   3  2 e  1.577E-04   6
 13 1   7714.02005     4   1   1   1  2 e  1.128E-04   2
 13 1   7774.04022     1   0   0   3  2 e  9.651E-05   9
 13 1   7871.86159     2   2   0   2  2 e  8.945E-05   2
 13 1   7990.60965     3   0   0   2  2 e  1.721E-03   4
 13 1   8071.10999     3   0   0   2  2 e  8.930E-05   3
 13 1   8200.32886     0   3   1   3  2 e  1.744E-03   3
 13 1   8218.05778     0   3   3   3  2 e  3.507E-04   2
 13 1   8269.73525     2   6   0   1  2 e  9.003E-05   1
 13 1   8324.73056     1   1   1   3  2 e  1.246E-04   6
 13 1   8364.07724     5   0   0   1  2 e  9.005E-05   3
 13 1   8444.89501     3   4   0   1  2 e  8.954E-05   4
 13 1   8699.91611     0   0   0   4  2 e  9.051E-05   4
 13 1   8953.78670     2   0   0   3  2 e  8.964E-05   2
 13 1   9228.60070     0   1   1   4  2 e  1.129E-04   4
 13 1   9748.75940     0   2   0   4  2 e  2.205E-04   1
 13 1  12836.24744     0   0   0   6  2 e  9.322E-05   1
 13 2    659.15864     0   1   1   0  1 f  1.100E-04 133
 13 2   1244.72179     0   2   2   0  1 f  1.536E-04  53
 13 2   1810.67921     0   3   1   0  1 f  1.876E-04   9
 13 2   1830.55265     0   3   3   0  1 f  3.263E-04   2
 13 2   1936.35473     1   1   1   0  1 f  1.509E-04  14
 13 2   2388.66079     0   4   2   0  1 f  7.012E-04   1
 13 2   2528.22610     1   2   2   0  1 f  1.425E-04  11
 13 2   2845.94255     0   1   1   1  1 f  1.358E-04   9
 13 2   2949.96325     0   5   1   0  1 f  1.053E-04   5
 13 2   3093.84326     2   1   1   0  1 f  7.319E-05   7
 13 2   3119.44058     1   3   3   0  1 f  1.696E-04   5
 13 2   3208.94356     2   1   1   0  1 f  1.183E-04   8
 13 2   3417.39952     0   2   2   1  1 f  1.675E-04   8
 13 2   3522.10119     0   6   2   0  1 f  1.563E-04   4
 13 2   3675.72887     2   2   2   0  1 f  1.250E-04   5
 13 2   3807.18912     2   2   2   0  1 f  1.318E-04   7
 13 2   3970.21200     0   3   1   1  1 f  1.232E-04   8
 13 2   3989.22339     0   3   3   1  1 f  2.650E-04   5
 13 2   4095.26802     1   1   1   1  1 f  1.082E-04   9
 13 2   4236.58446     0   7   1   0  1 f  1.302E-04   5
 13 2   4370.17990     3   1   1   0  1 f  1.336E-04   4
 13 2   4478.01751     2   3   1   0  1 f  1.044E-04   3
 13 2   4534.60476     0   4   2   1  1 f  2.266E-04   7
 13 2   4673.07141     1   2   2   1  1 f  1.236E-04   5
 13 2   4811.15282     0   8   2   0  1 f  1.655E-04   2
 13 2   4956.21142     3   2   2   0  1 f  1.655E-04   2
 13 2   5003.15061     0   1   1   2  1 f  1.253E-04   7
 13 2   5082.33642     2   4   2   0  1 f  2.075E-04   1
 13 2   5083.15922     0   5   1   1  1 f  1.742E-04   4
 13 2   5225.67903     1   3   1   1  1 f  1.150E-04   5
 13 2   5339.46587     2   1   1   1  1 f  1.191E-04   5
 13 2   5367.68096     0   9   1   0  1 f  1.217E-04   2
 13 2   5515.33066     2   5   1   0  1 f  1.217E-04   2
 13 2   5560.53432     0   2   2   2  1 f  1.176E-04   6
 13 2   5639.72055     4   1   1   0  1 f  1.217E-04   2
 13 2   5744.71692     3   3   1   0  1 f  1.120E-04   3
 13 2   5794.01166     1   4   2   1  1 f  1.655E-04   2
 13 2   5923.69711     2   2   2   1  1 f  2.022E-04   1
 13 2   6092.40400     3   4   2   0  1 f  2.075E-04   1
 13 2   6100.18155     0   3   1   2  1 f  1.226E-04   3
 13 2   6118.38986     0   3   3   2  1 f  1.965E-04   1
 13 2   6224.77367     1   1   1   2  1 f  1.038E-04   2
 13 2   6230.30800     4   2   2   0  1 f  2.075E-04   1
 13 2   6342.17520     0   7   1   1  1 f  1.217E-04   2
 13 2   6354.26726     2   6   2   0  1 f  1.655E-04   2
 13 2   6473.71559     3   1   1   1  1 f  1.238E-04   3
 13 2   6579.68059     2   3   1   1  1 f  1.220E-04   3
 13 2   6647.33092     0  11   1   0  1 f  1.401E-04   1
 13 2   6785.89439     1   9   1   0  1 f  1.217E-04   2
 13 2   6902.88149     5   1   1   0  1 f  1.219E-04   3
 13 2   7009.82867     3   5   1   0  1 f  1.217E-04   4
 13 2   7046.17910     3   2   2   1  1 f  1.655E-04   2
 13 2   7130.77001     0   1   1   3  1 f  1.268E-04   4
 13 2   7328.24974     1   3   1   2  1 f  1.217E-04   2
 13 2   7440.86654     2   1   1   2  1 f  1.217E-04   2
 13 2   7623.27341     3   6   2   0  1 f  1.656E-04   2
 13 2   7674.12744     0   2   2   3  1 f  1.965E-04   1
 13 2   7714.33553     4   1   1   1  1 f  1.217E-04   2
 13 2   8200.56786     0   3   1   3  1 f  2.960E-04   2
 13 2   8324.87755     1   1   1   3  1 f  1.269E-04   4
 13 2   8548.53078     3   1   1   2  1 f  1.401E-04   1
 13 2   8652.72232     2   3   1   2  1 f  1.408E-04   1
 13 2   8834.08972     5   1   1   1  1 f  1.401E-04   1
 13 2   9052.78994     3   5   1   1  1 f  1.409E-04   1
 13 2   9228.72864     0   1   1   4  1 f  1.218E-04   4
 13 2   9758.10558     0   2   2   4  1 f  1.657E-04   2
 14 1    670.51888     0   1   1   0  1 f  1.100E-04 128
 14 1   1256.08656     0   2   2   0  1 f  1.567E-04  52
 14 1   1822.06729     0   3   1   0  1 f  2.035E-04  10
 14 1   1841.93276     0   3   3   0  1 f  3.477E-04   2
 14 1   1947.67532     1   1   1   0  1 f  1.730E-04  13
 14 1   2400.04776     0   4   2   0  1 f  3.613E-04   2
 14 1   2539.55079     1   2   2   0  1 f  1.293E-04  10
 14 1   2857.20932     0   1   1   1  1 f  1.134E-04  11
 14 1   2961.37560     0   5   1   0  1 f  1.089E-04   4
 14 1   3105.18772     2   1   1   0  1 f  2.073E-04   9
 14 1   3130.78190     1   3   3   0  1 f  2.018E-04   4
 14 1   3220.22849     2   1   1   0  1 f  1.130E-04   7
 14 1   3428.67225     0   2   2   1  1 f  1.247E-04   9
 14 1   3533.49582     0   6   2   0  1 f  2.056E-04   2
 14 1   3687.06565     2   2   2   0  1 f  1.331E-04   4
 14 1   3818.47839     2   2   2   0  1 f  1.340E-04   9
 14 1   3981.50854     0   3   1   1  1 f  1.248E-04   7
 14 1   4000.51284     0   3   3   1  1 f  2.476E-04   4
 14 1   4106.49433     1   1   1   1  1 f  1.070E-04  12
 14 1   4247.94969     0   7   1   0  1 f  1.383E-04   7
 14 1   4381.48035     3   1   1   0  1 f  1.301E-04   4
 14 1   4489.27515     2   3   1   0  1 f  1.057E-04   2
 14 1   4545.89716     0   4   2   1  1 f  3.276E-04   4
 14 1   4684.30433     1   2   2   1  1 f  1.182E-04   7
 14 1   4822.49855     0   8   2   0  1 f  2.063E-04   1
 14 1   4967.50423     3   2   2   0  1 f  1.674E-04   2
 14 1   5014.32392     0   1   1   2  1 f  1.198E-04   8
 14 1   5093.59170     2   4   2   0  1 f  1.331E-04   4
 14 1   5094.48167     0   5   1   1  1 f  1.965E-04   3
 14 1   5236.93116     1   3   1   1  1 f  1.200E-04   4
 14 1   5350.65751     2   1   1   1  1 f  1.301E-04   4
 14 1   5379.06679     0   9   1   0  1 f  1.461E-04   1
 14 1   5526.64930     2   5   1   0  1 f  1.167E-04   2
 14 1   5571.71440     0   2   2   2  1 f  1.156E-04   6
 14 1   5650.97890     4   1   1   0  1 f  1.168E-04   2
 14 1   5755.95666     3   3   1   0  1 f  1.100E-04   3
 14 1   5805.25797     1   4   2   1  1 f  1.674E-04   2
 14 1   5934.89459     2   2   2   1  1 f  1.502E-04   3
 14 1   6103.70212     3   4   2   0  1 f  1.674E-04   2
 14 1   6111.38621     0   3   1   2  1 f  1.496E-04   2
 14 1   6129.58634     0   3   3   2  1 f  1.979E-04   1
 14 1   6235.90733     1   1   1   2  1 f  1.058E-04   2
 14 1   6241.56099     4   2   2   0  1 f  2.056E-04   1
 14 1   6353.45149     0   7   1   1  1 f  1.168E-04   2
 14 1   6365.49814     2   6   2   0  1 f  2.064E-04   1
 14 1   6484.92410     3   1   1   1  1 f  1.149E-04   3
 14 1   6590.84493     2   3   1   1  1 f  1.168E-04   4
 14 1   6658.66709     0  11   1   0  1 f  1.168E-04   2
 14 1   6797.16579     1   9   1   0  1 f  1.168E-04   2
 14 1   6914.10208     5   1   1   0  1 f  1.168E-04   4
 14 1   7021.05094     3   5   1   0  1 f  1.168E-04   4
 14 1   7057.38546     3   2   2   1  1 f  1.675E-04   2
 14 1   7141.85083     0   1   1   3  1 f  1.152E-04   7
 14 1   7339.40763     1   3   1   2  1 f  1.169E-04   2
 14 1   7451.96608     2   1   1   2  1 f  1.169E-04   2
 14 1   7634.47679     3   6   2   0  1 f  2.064E-04   1
 14 1   7725.49988     4   1   1   1  1 f  1.169E-04   2
 14 1   8211.67838     0   3   1   3  1 f  5.138E-04   1
 14 1   8335.91543     1   1   1   3  1 f  1.264E-04   5
 14 1   8559.65315     3   1   1   2  1 f  1.249E-04   1
 14 1   8959.04991     5   1   1   1  1 f  1.249E-04   1
 14 1   9063.92630     3   5   1   1  1 f  1.250E-04   1
 14 2     85.01294     0   0   0   0  2 e  8.977E-05 223
 14 2    670.36264     0   1   1   0  2 e  1.083E-04 146
 14 2   1245.16148     0   2   0   0  2 e  1.010E-04  65
 14 2   1256.08769     0   2   2   0  2 e  1.410E-04  62
 14 2   1354.57025     1   0   0   0  2 e  9.228E-05  50
 14 2   1821.77561     0   3   1   0  2 e  1.910E-04  16
 14 2   1841.93209     0   3   3   0  2 e  2.993E-04   8
 14 2   1947.49265     1   1   1   0  2 e  1.622E-04  16
 14 2   2285.91249     0   0   0   1  2 e  9.077E-05  14
 14 2   2390.48414     0   4   0   0  2 e  2.061E-04   7
 14 2   2400.04713     0   4   2   0  2 e  2.385E-04   4
 14 2   2524.46781     1   2   0   0  2 e  9.144E-05  13
 14 2   2539.55236     1   2   2   0  2 e  1.436E-04   9
 14 2   2618.90684     2   0   0   0  2 e  9.530E-05  16
 14 2   2857.05629     0   1   1   1  2 e  1.150E-04  12
 14 2   2960.95340     0   5   1   0  2 e  9.729E-05   4
 14 2   3104.87107     2   1   1   0  2 e  3.641E-05  11
 14 2   3130.78205     1   3   3   0  2 e  1.969E-04   5
 14 2   3220.00816     2   1   1   0  2 e  1.156E-04  10
 14 2   3418.23839     0   2   0   1  2 e  9.172E-05   8
 14 2   3428.67412     0   2   2   1  2 e  1.198E-04   7
 14 2   3524.79553     1   4   0   0  2 e  1.573E-04   3
 14 2   3527.61836     1   0   0   1  2 e  9.064E-05  15
 14 2   3533.50769     0   6   2   0  2 e  1.549E-04   3
 14 2   3674.88990     2   2   0   0  2 e  1.022E-04   7
 14 2   3687.06851     2   2   2   0  2 e  1.485E-04   5
 14 2   3796.60879     3   0   0   0  2 e  1.413E-04  11
 14 2   3818.47937     2   2   2   0  2 e  1.371E-04   9
 14 2   3879.58000     3   0   0   0  2 e  1.580E-04   8
 14 2   3981.22328     0   3   1   1  2 e  1.140E-04   9
 14 2   4000.51267     0   3   3   1  2 e  2.165E-04   4
 14 2   4106.31662     1   1   1   1  2 e  1.039E-04  16
 14 2   4247.50040     0   7   1   0  2 e  1.180E-04   8
 14 2   4269.87724     2   3   3   0  2 e  3.540E-04   2
 14 2   4381.13566     3   1   1   0  2 e  1.443E-04   6
 14 2   4457.20616     0   0   0   2  2 e  1.152E-04   6
 14 2   4488.99896     2   3   1   0  2 e  1.472E-04   4
 14 2   4536.76251     0   4   0   1  2 e  1.262E-04   6
 14 2   4545.90030     0   4   2   1  2 e  1.471E-04   3
 14 2   4669.82023     1   2   0   1  2 e  1.134E-04  10
 14 2   4684.30548     1   2   2   1  2 e  1.295E-04   7
 14 2   4763.57929     2   0   0   1  2 e  1.206E-04  13
 14 2   4811.89670     0   8   0   0  2 e  1.048E-04   4
 14 2   4951.47947     3   2   0   0  2 e  1.056E-04   7
 14 2   4967.50562     3   2   2   0  2 e  1.534E-04   2
 14 2   5014.17355     0   1   1   2  2 e  1.176E-04   8
 14 2   5060.74349     4   0   0   0  2 e  1.038E-04   6
 14 2   5093.59357     2   4   2   0  2 e  1.534E-04   2
 14 2   5094.07016     0   5   1   1  2 e  1.637E-04   4
 14 2   5111.49945     0   5   3   1  2 e  3.540E-04   2
 14 2   5138.87770     2   4   0   0  2 e  1.019E-04   8
 14 2   5236.62420     1   3   1   1  2 e  2.191E-05   5
 14 2   5350.44396     2   1   1   1  2 e  1.427E-04   5
 14 2   5526.16990     2   5   1   0  2 e  1.182E-04   2
 14 2   5561.72576     0   2   0   2  2 e  9.979E-05   7
 14 2   5571.71631     0   2   2   2  2 e  1.215E-04   3
 14 2   5650.59985     4   1   1   0  2 e  1.182E-04   2
 14 2   5653.46845     0   6   2   1  2 e  4.898E-04   1
 14 2   5671.11836     1   0   0   2  2 e  1.134E-04   7
 14 2   5755.60339     3   3   1   0  2 e  1.182E-04   2
 14 2   5793.53579     2   2   0   1  2 e  1.001E-04   5
 14 2   5805.25936     1   4   2   1  2 e  1.534E-04   2
 14 2   5913.69359     1   4   0   1  2 e  9.669E-05   8
 14 2   5934.89591     2   2   2   1  2 e  1.534E-04   2
 14 2   5995.36400     3   0   0   1  2 e  1.558E-04   9
 14 2   6090.52152     4   2   0   0  2 e  1.031E-04   5
 14 2   6111.10695     0   3   1   2  2 e  1.256E-04   1
 14 2   6129.58726     0   3   3   2  2 e  1.534E-04   2
 14 2   6219.55426     2   6   0   0  2 e  1.082E-04   4
 14 2   6235.73397     1   1   1   2  2 e  9.662E-05   3
 14 2   6241.56295     4   2   2   0  2 e  1.819E-04   1
 14 2   6316.64009     5   0   0   0  2 e  9.964E-05   8
 14 2   6353.01679     0   7   1   1  2 e  1.183E-04   2
 14 2   6365.49896     2   6   2   0  2 e  1.965E-04   1
 14 2   6398.89228     3   4   0   0  2 e  9.891E-05  10
 14 2   6484.59151     3   1   1   1  2 e  1.152E-04   5
 14 2   6590.57859     2   3   1   1  2 e  1.183E-04   4
 14 2   6598.87914     0   0   0   3  2 e  9.091E-05   6
 14 2   6653.51654     0   4   0   2  2 e  9.092E-05   2
 14 2   6658.04573     0  11   1   0  2 e  1.425E-04   1
 14 2   6785.80760     1   2   0   2  2 e  1.034E-04   3
 14 2   6796.65373     1   9   1   0  2 e  1.183E-04   2
 14 2   6799.77825     1   2   2   2  2 e  1.819E-04   1
 14 2   6878.87943     2   0   0   2  2 e  1.059E-04   8
 14 2   6913.67832     5   1   1   0  2 e  1.196E-04   3
 14 2   7020.60221     3   5   1   0  2 e  1.183E-04   4
 14 2   7041.81123     3   2   0   1  2 e  1.014E-04   8
 14 2   7057.38685     3   2   2   1  2 e  1.534E-04   2
 14 2   7141.70372     0   1   1   3  2 e  1.172E-04   7
 14 2   7148.91633     4   0   0   1  2 e  1.021E-04  11
 14 2   7181.23075     2   4   2   1  2 e  1.534E-04   2
 14 2   7225.39816     2   4   0   1  2 e  1.704E-04   6
 14 2   7339.11068     1   3   1   2  2 e  1.183E-04   2
 14 2   7451.75913     2   1   1   2  2 e  1.183E-04   2
 14 2   7478.02244     6   0   0   0  2 e  1.024E-04   4
 14 2   7566.31465     1  10   0   0  2 e  1.534E-04   5
 14 2   7634.47761     3   6   2   0  2 e  1.965E-04   1
 14 2   7659.93038     3   6   0   0  2 e  1.698E-04   2
 14 2   7675.60203     0   2   0   3  2 e  1.005E-04   6
 14 2   7685.21458     0   2   2   3  2 e  1.820E-04   3
 14 2   7725.13607     4   1   1   1  2 e  1.184E-04   2
 14 2   7785.04626     1   0   0   3  2 e  9.597E-05   9
 14 2   7883.00764     2   2   0   2  2 e  9.181E-05   1
 14 2   8001.68934     3   0   0   2  2 e  1.074E-03   5
 14 2   8082.13590     3   0   0   2  2 e  9.192E-05   3
 14 2   8211.40522     0   3   1   3  2 e  1.184E-04   2
 14 2   8229.16487     0   3   3   3  2 e  3.540E-04   2
 14 2   8280.85987     2   6   0   1  2 e  2.927E-03   2
 14 2   8335.74634     1   1   1   3  2 e  1.426E-04   2
 14 2   8375.14594     5   0   0   1  2 e  9.119E-05   4
 14 2   8455.99065     3   4   0   1  2 e  9.506E-05   2
 14 2   8559.32310     3   1   1   2  2 e  1.258E-04   1
 14 2   8710.87314     0   0   0   4  2 e  9.359E-05   5
 14 2   8964.75256     2   0   0   3  2 e  9.130E-05   2
 14 2   9063.49228     3   5   1   1  2 e  1.427E-04   1
 14 2  12847.02630     0   0   0   6  2 e  9.237E-05   2
 15 1     97.15647     0   0   0   0  2 e  9.419E-05 224
 15 1    682.51150     0   1   1   0  2 e  1.107E-04 139
 15 1   1257.32988     0   2   0   0  2 e  9.209E-05  63
 15 1   1268.26490     0   2   2   0  2 e  1.498E-04  56
 15 1   1366.66606     1   0   0   0  2 e  9.176E-05  54
 15 1   1833.93574     0   3   1   0  2 e  1.742E-04  14
 15 1   1854.12449     0   3   3   0  2 e  2.839E-04  12
 15 1   1959.59524     1   1   1   0  2 e  1.526E-04  18
 15 1   2297.95517     0   0   0   1  2 e  9.060E-05  14
 15 1   2402.67048     0   4   0   0  2 e  2.019E-04   5
 15 1   2412.24337     0   4   2   0  2 e  1.135E-04   6
 15 1   2536.58660     1   2   0   0  2 e  1.005E-04  14
 15 1   2551.68617     1   2   2   0  2 e  1.385E-04   9
 15 1   2630.95932     2   0   0   0  2 e  9.682E-05  16
 15 1   2869.10569     0   1   1   1  2 e  1.056E-04  10
 15 1   2973.11994     0   5   1   0  2 e  1.021E-04   5
 15 1   3116.98056     2   1   1   0  2 e  1.897E-04  10
 15 1   3142.93308     1   3   3   0  2 e  1.774E-04   4
 15 1   3232.06788     2   1   1   0  2 e  1.073E-04  11
 15 1   3430.30806     0   2   0   1  2 e  1.111E-04  11
 15 1   3440.75198     0   2   2   1  2 e  1.077E-04   7
 15 1   3536.99564     1   4   0   0  2 e  2.385E-04   1
 15 1   3539.61270     1   0   0   1  2 e  9.136E-05  16
 15 1   3545.71991     0   6   2   0  2 e  1.577E-04   2
 15 1   3687.02511     2   2   0   0  2 e  1.727E-04   8
 15 1   3699.21585     2   2   2   0  2 e  1.524E-04   7
 15 1   3808.67636     3   0   0   0  2 e  1.652E-04  10
 15 1   3830.57454     2   2   2   0  2 e  1.504E-04   8
 15 1   3891.59746     3   0   0   0  2 e  1.193E-04   7
 15 1   3993.28590     0   3   1   1  2 e  1.107E-04  10
 15 1   4012.60780     0   3   3   1  2 e  2.032E-04   6
 15 1   4118.31987     1   1   1   1  2 e  1.004E-04  17
 15 1   4259.61407     0   7   1   0  2 e  1.362E-04   6
 15 1   4282.03631     2   3   3   0  2 e  3.407E-04   2
 15 1   4393.19338     3   1   1   0  2 e  9.580E-05   4
 15 1   4469.14787     0   0   0   2  2 e  1.643E-04   5
 15 1   4501.02055     2   3   1   0  2 e  1.323E-04   5
 15 1   4548.85243     0   4   0   1  2 e  1.692E-04   8
 15 1   4557.99897     0   4   2   1  2 e  2.006E-04   3
 15 1   4681.84027     1   2   0   1  2 e  1.134E-04  13
 15 1   4696.34078     1   2   2   1  2 e  1.699E-04   6
 15 1   4775.53009     2   0   0   1  2 e  1.028E-04  11
 15 1   4824.04260     0   8   0   0  2 e  1.168E-04   3
 15 1   4963.56197     3   2   0   0  2 e  9.064E-05   4
 15 1   4979.60497     3   2   2   0  2 e  1.936E-04   1
 15 1   5026.12326     0   1   1   2  2 e  1.259E-04   8
 15 1   5072.75524     4   0   0   0  2 e  1.076E-04   8
 15 1   5105.65437     2   4   2   0  2 e  1.936E-04   1
 15 1   5106.14230     0   5   1   1  2 e  1.696E-04   4
 15 1   5123.61162     0   5   3   1  2 e  4.248E-04   1
 15 1   5150.87179     2   4   0   0  2 e  1.034E-04   9
 15 1   5248.63619     0   5   1   1  2 e  3.505E-04   6
 15 1   5362.40433     2   1   1   1  2 e  9.593E-05   5
 15 1   5390.59819     0   9   1   0  2 e  1.485E-04   1
 15 1   5538.22840     2   5   1   0  2 e  1.122E-04   2
 15 1   5573.69719     0   2   0   2  2 e  1.025E-04   8
 15 1   5583.69551     0   2   2   2  2 e  1.172E-04   4
 15 1   5662.60792     4   1   1   0  2 e  1.079E-04   1
 15 1   5665.58899     0   6   2   1  2 e  2.778E-04   2
 15 1   5683.01171     1   0   0   2  2 e  1.476E-04   7
 15 1   5767.59344     3   3   1   0  2 e  1.062E-04   3
 15 1   5805.57388     2   2   0   1  2 e  1.132E-04   4
 15 1   5817.30996     1   4   2   1  2 e  1.936E-04   1
 15 1   5925.66137     1   4   0   1  2 e  1.056E-04   7
 15 1   5946.89266     2   2   2   1  2 e  1.936E-04   1
 15 1   5950.25812     0  10   0   0  2 e  9.076E-05   2
 15 1   6007.27944     3   0   0   1  2 e  1.235E-04   9
 15 1   6102.61280     4   2   0   0  2 e  1.132E-04   4
 15 1   6115.81834     3   4   2   0  2 e  1.979E-04   1
 15 1   6123.07131     0   3   1   2  2 e  1.241E-04   3
 15 1   6141.58415     0   3   3   2  2 e  1.576E-04   2
 15 1   6231.57965     2   6   0   0  2 e  1.111E-04   8
 15 1   6247.63682     1   1   1   2  2 e  1.080E-04   2
 15 1   6253.61550     4   2   2   0  2 e  1.576E-04   2
 15 1   6328.60035     5   0   0   0  2 e  1.097E-04   9
 15 1   6365.03540     0   7   1   1  2 e  1.122E-04   2
 15 1   6377.52985     2   6   2   0  2 e  1.576E-04   2
 15 1   6410.87422     3   4   0   0  2 e  1.053E-04  10
 15 1   6496.55292     3   1   1   1  2 e  1.101E-04   5
 15 1   6602.50264     2   3   1   1  2 e  1.123E-04   2
 15 1   6610.71965     0   0   0   3  2 e  9.128E-05   4
 15 1   6665.51181     0   4   0   2  2 e  9.087E-05   2
 15 1   6670.10499     0  11   1   0  2 e  1.123E-04   2
 15 1   6797.72797     1   2   0   2  2 e  1.132E-04   4
 15 1   6808.65589     1   9   1   0  2 e  1.123E-04   2
 15 1   6811.71655     1   2   2   2  2 e  1.936E-04   1
 15 1   6890.72897     2   0   0   2  2 e  1.096E-04   8
 15 1   6925.64031     5   1   1   0  2 e  1.099E-04   3
 15 1   7032.56457     3   5   1   0  2 e  1.123E-04   4
 15 1   7053.79757     3   2   0   1  2 e  1.132E-04   8
 15 1   7069.39119     3   2   2   1  2 e  1.576E-04   2
 15 1   7153.55557     0   1   1   3  2 e  1.275E-04   4
 15 1   7160.82816     4   0   0   1  2 e  1.116E-04  10
 15 1   7193.19569     2   4   2   1  2 e  1.576E-04   2
 15 1   7237.29303     2   4   0   1  2 e  1.972E-04   5
 15 1   7351.02839     1   3   1   2  2 e  1.123E-04   2
 15 1   7463.61834     2   1   1   2  2 e  1.124E-04   2
 15 1   7489.98584     6   0   0   0  2 e  1.040E-04   6
 15 1   7578.23712     1  10   0   0  2 e  1.530E-03   4
 15 1   7646.48269     3   6   2   0  2 e  1.979E-04   1
 15 1   7671.90190     3   6   0   0  2 e  1.315E-04   4
 15 1   7687.47477     0   2   0   3  2 e  1.064E-04   9
 15 1   7697.09438     0   2   2   3  2 e  1.577E-04   6
 15 1   7737.04683     4   1   1   1  2 e  1.124E-04   2
 15 1   7796.83680     1   0   0   3  2 e  1.011E-04  10
 15 1   7894.95033     2   2   0   2  2 e  9.111E-05   2
 15 1   8013.55962     3   0   0   2  2 e  1.309E-03   5
 15 1   8093.95185     3   0   0   2  2 e  9.115E-05   2
 15 1   8223.27386     0   3   1   3  2 e  1.180E-04   4
 15 1   8241.06369     0   3   3   3  2 e  3.409E-04   2
 15 1   8292.78581     2   6   0   1  2 e  1.881E-03   2
 15 1   8347.54613     1   1   1   3  2 e  1.125E-04   2
 15 1   8387.00200     5   0   0   1  2 e  9.212E-05   1
 15 1   8467.87733     3   4   0   1  2 e  9.537E-05   2
 15 1   8571.19077     3   1   1   2  2 e  1.085E-04   1
 15 1   8675.36015     2   3   1   2  2 e  1.125E-04   2
 15 1   8722.61334     0   0   0   4  2 e  1.034E-04   6
 15 1   8976.49974     2   0   0   3  2 e  9.136E-05   2
 15 1   9075.36091     3   5   1   1  2 e  1.126E-04   2
 15 1   9251.31913     0   1   1   4  2 e  1.126E-04   4
 15 1   9771.52679     0   2   0   4  2 e  1.630E-04   2
 15 1  12858.56988     0   0   0   6  2 e  9.260E-05   2
 15 2    682.68985     0   1   1   0  1 f  1.112E-04 129
 15 2   1268.26294     0   2   2   0  1 f  1.454E-04  44
 15 2   1834.26838     0   3   1   0  1 f  2.343E-04   9
 15 2   1854.12444     0   3   3   0  1 f  3.103E-04   3
 15 2   1959.80381     1   1   1   0  1 f  1.587E-04  11
 15 2   2412.23822     0   4   2   0  1 f  5.913E-04   1
 15 2   2551.68463     1   2   2   0  1 f  1.251E-04  11
 15 2   2869.28064     0   1   1   1  1 f  1.089E-04   9
 15 2   2973.60290     0   5   1   0  1 f  9.996E-05   4
 15 2   3117.34179     2   1   1   0  1 f  7.319E-05   7
 15 2   3142.93275     1   3   3   0  1 f  1.681E-04   4
 15 2   3232.32064     2   1   1   0  1 f  1.112E-04   9
 15 2   3440.74985     0   2   2   1  1 f  1.745E-04  10
 15 2   3545.70360     0   6   2   0  1 f  1.697E-04   3
 15 2   3699.21116     2   2   2   0  1 f  1.217E-04   5
 15 2   3830.57323     2   2   2   0  1 f  1.315E-04   8
 15 2   3993.61193     0   3   1   1  1 f  1.032E-04   6
 15 2   4012.60774     0   3   3   1  1 f  2.311E-04   6
 15 2   4118.52225     1   1   1   1  1 f  1.053E-04  10
 15 2   4260.12779     0   7   1   0  1 f  1.249E-04   6
 15 2   4393.58763     3   1   1   0  1 f  1.282E-04   5
 15 2   4501.33637     2   3   1   0  1 f  1.200E-04   5
 15 2   4557.99566     0   4   2   1  1 f  2.613E-04   7
 15 2   4696.33896     1   2   2   1  1 f  1.231E-04   7
 15 2   4979.60274     3   2   2   0  1 f  1.985E-04   1
 15 2   5026.29497     0   1   1   2  1 f  1.191E-04   8
 15 2   5105.65231     2   4   2   0  1 f  1.373E-04   3
 15 2   5106.61320     0   5   1   1  1 f  2.743E-04   2
 15 2   5248.98722     1   3   1   1  1 f  3.834E-04   5
 15 2   5362.64798     2   1   1   1  1 f  9.997E-05   4
 15 2   5391.26353     0   9   1   0  1 f  1.114E-04   2
 15 2   5538.77633     2   5   1   0  1 f  1.114E-04   2
 15 2   5583.69409     0   2   2   2  1 f  1.148E-04   6
 15 2   5663.04138     4   1   1   0  1 f  1.114E-04   2
 15 2   5665.57522     0   6   2   1  1 f  2.022E-04   1
 15 2   5767.99542     3   3   1   0  1 f  1.114E-04   2
 15 2   5817.30773     1   4   2   1  1 f  1.985E-04   1
 15 2   5946.89043     2   2   2   1  1 f  1.985E-04   1
 15 2   6115.80662     3   4   2   0  1 f  1.985E-04   1
 15 2   6123.39132     0   3   1   2  1 f  1.114E-04   2
 15 2   6141.58356     0   3   3   2  1 f  1.819E-04   1
 15 2   6247.83507     1   1   1   2  1 f  1.055E-04   2
 15 2   6253.61382     4   2   2   0  1 f  1.646E-04   2
 15 2   6365.53237     0   7   1   1  1 f  1.114E-04   2
 15 2   6377.52817     2   6   2   0  1 f  1.646E-04   2
 15 2   6496.93255     3   1   1   1  1 f  1.114E-04   4
 15 2   6602.80463     2   3   1   1  1 f  1.112E-04   2
 15 2   6809.23991     1   9   1   0  1 f  1.115E-04   2
 15 2   6926.12402     5   1   1   0  1 f  1.401E-04   1
 15 2   7033.07589     3   5   1   0  1 f  1.282E-04   3
 15 2   7069.38951     3   2   2   1  1 f  1.646E-04   2
 15 2   7153.72215     0   1   1   3  1 f  1.084E-04   5
 15 2   7351.36461     1   3   1   2  1 f  1.115E-04   2
 15 2   7463.85586     2   1   1   2  1 f  1.115E-04   2
 15 2   7646.48156     3   6   2   0  1 f  2.023E-04   1
 15 2   7697.09744     0   2   2   3  1 f  1.820E-04   1
 15 2   7737.46350     4   1   1   1  1 f  1.115E-04   2
 15 2   8223.58772     0   3   1   3  1 f  3.411E-04   2
 15 2   8347.74418     1   1   1   3  1 f  1.153E-04   7
 15 2   8571.56707     3   1   1   2  1 f  1.116E-04   1
 15 2   8675.65282     2   3   1   2  1 f  1.116E-04   2
 15 2   9251.48777     0   1   1   4  1 f  1.117E-04   4
 15 2   9780.88615     0   2   2   4  1 f  2.025E-04   1
 16 1    695.67217     0   1   1   0  1 f  1.107E-04 125
 16 1   1281.25067     0   2   2   0  1 f  1.647E-04  47
 16 1   1847.28215     0   3   1   0  1 f  2.890E-04   7
 16 1   1867.12961     0   3   3   0  1 f  3.900E-04   3
 16 1   1972.74090     1   1   1   0  1 f  1.669E-04  15
 16 1   2425.24591     0   4   2   0  1 f  4.867E-04   1
 16 1   2564.62661     1   2   2   0  1 f  1.268E-04  11
 16 1   2882.15620     0   1   1   1  1 f  1.084E-04  12
 16 1   2986.64492     0   5   1   0  1 f  1.014E-04   5
 16 1   3130.30584     2   1   1   0  1 f  9.271E-05   7
 16 1   3155.89254     1   3   3   0  1 f  1.654E-04   6
 16 1   3245.21790     2   1   1   0  1 f  1.139E-04   7
 16 1   3453.63191     0   2   2   1  1 f  1.229E-04   5
 16 1   3558.72469     0   6   2   0  1 f  2.088E-04   1
 16 1   3712.16626     2   2   2   0  1 f  1.234E-04   4
 16 1   3843.47441     2   2   2   0  1 f  1.290E-04   9
 16 1   4006.52134     0   3   1   1  1 f  1.338E-04   8
 16 1   4025.50814     0   3   3   1  1 f  2.387E-04   4
 16 1   4131.35213     1   1   1   1  1 f  1.117E-04  11
 16 1   4273.11672     0   7   1   0  1 f  1.036E-04   5
 16 1   4406.50188     3   1   1   0  1 f  1.148E-04   5
 16 1   4514.20179     2   3   1   0  1 f  1.251E-04   6
 16 1   4570.89523     0   4   2   1  1 f  2.704E-04   4
 16 1   4709.17543     1   2   2   1  1 f  1.280E-04   6
 16 1   4992.50790     3   2   2   0  1 f  2.088E-04   1
 16 1   5039.06380     0   1   1   2  1 f  1.305E-04   7
 16 1   5118.51786     2   4   2   0  1 f  1.342E-04   3
 16 1   5119.55277     0   5   1   1  1 f  2.524E-04   3
 16 1   5261.84623     1   3   1   1  1 f  4.792E-04   3
 16 1   5375.43775     2   1   1   1  1 f  1.238E-04   5
 16 1   5404.27465     0   9   1   0  1 f  1.094E-04   2
 16 1   5551.71110     2   5   1   0  1 f  1.094E-04   2
 16 1   5596.47082     0   2   2   2  1 f  1.147E-04   5
 16 1   5675.90730     4   1   1   0  1 f  1.095E-04   2
 16 1   5678.49870     0   6   2   1  1 f  2.056E-04   1
 16 1   5780.83740     3   3   1   0  1 f  1.247E-04   1
 16 1   5830.16019     1   4   2   1  1 f  2.088E-04   1
 16 1   5959.68609     2   2   2   1  1 f  2.088E-04   1
 16 1   6128.71769     3   4   2   0  1 f  2.088E-04   1
 16 1   6136.19644     0   3   1   2  1 f  1.248E-04   3
 16 1   6154.38006     0   3   3   2  1 f  1.936E-04   1
 16 1   6260.55740     1   1   1   2  1 f  1.247E-04   1
 16 1   6266.47204     4   2   2   0  1 f  1.700E-04   2
 16 1   6378.41760     0   7   1   1  1 f  1.247E-04   1
 16 1   6390.36049     2   6   2   0  1 f  1.700E-04   2
 16 1   6509.74109     3   1   1   1  1 f  1.095E-04   4
 16 1   6615.56514     2   3   1   1  1 f  1.095E-04   2
 16 1   6683.76259     0  11   1   0  1 f  1.248E-04   1
 16 1   6822.12044     1   9   1   0  1 f  1.096E-04   2
 16 1   6938.94622     5   1   1   0  1 f  1.096E-04   4
 16 1   7045.90230     3   5   1   0  1 f  1.096E-04   4
 16 1   7082.19348     3   2   2   1  1 f  2.089E-04   1
 16 1   7166.38448     0   1   1   3  1 f  1.081E-04   7
 16 1   7364.12313     1   3   1   2  1 f  1.096E-04   2
 16 1   7476.53813     2   1   1   2  1 f  1.096E-04   2
 16 1   7709.76984     0   2   2   3  1 f  1.936E-04   1
 16 1   7750.22558     4   1   1   1  1 f  1.097E-04   2
 16 1   8236.28889     0   3   1   3  1 f  6.381E-04   1
 16 1   8360.35876     1   1   1   3  1 f  1.112E-04   5
 16 1   8584.27805     3   1   1   2  1 f  1.098E-04   2
 16 1   8688.30546     2   3   1   2  1 f  1.249E-04   1
 16 1   8870.02157     5   1   1   1  1 f  1.116E-04   1
 16 1   8983.69120     5   1   1   1  1 f  1.117E-04   1
 16 1   9088.58079     3   5   1   1  1 f  1.250E-04   1
 16 1   9264.04428     0   1   1   4  1 f  1.117E-04   2
 16 2    110.10922     0   0   0   0  2 e  9.419E-05 238
 16 2    695.46997     0   1   1   0  2 e  1.074E-04 138
 16 2   1270.30910     0   2   0   0  2 e  1.011E-04  66
 16 2   1281.25291     0   2   2   0  2 e  1.459E-04  59
 16 2   1379.56778     1   0   0   0  2 e  9.934E-05  50
 16 2   1846.90542     0   3   1   0  2 e  1.761E-04  16
 16 2   1867.12929     0   3   3   0  2 e  2.984E-04  10
 16 2   1972.50448     1   1   1   0  2 e  1.422E-04  17
 16 2   2310.80039     0   0   0   1  2 e  9.662E-05  15
 16 2   2415.66823     0   4   0   0  2 e  2.079E-04   8
 16 2   2425.25121     0   4   2   0  2 e  2.210E-04   7
 16 2   2549.51246     1   2   0   0  2 e  1.084E-04  10
 16 2   2564.62891     1   2   2   0  2 e  1.589E-04   9
 16 2   2643.81496     2   0   0   0  2 e  9.440E-05  16
 16 2   2881.95791     0   1   1   1  2 e  1.069E-04  11
 16 2   2986.09815     0   5   1   0  2 e  1.025E-04   5
 16 2   3129.89632     2   1   1   0  2 e  1.764E-05   9
 16 2   3155.89389     1   3   3   0  2 e  1.707E-04   7
 16 2   3244.93142     2   1   1   0  2 e  1.128E-04  10
 16 2   3443.18201     0   2   0   1  2 e  1.134E-04  10
 16 2   3453.63487     0   2   2   1  2 e  1.546E-04  10
 16 2   3550.00796     1   4   0   0  2 e  1.775E-04   2
 16 2   3552.40650     1   0   0   1  2 e  9.440E-05  13
 16 2   3558.74620     0   6   2   0  2 e  2.113E-04   2
 16 2   3699.96845     2   2   0   0  2 e  1.966E-04   9
 16 2   3712.17363     2   2   2   0  2 e  1.147E-04   5
 16 2   3821.54734     3   0   0   0  2 e  1.911E-04  10
 16 2   3843.47656     2   2   2   0  2 e  1.310E-04   9
 16 2   3904.41621     3   0   0   0  2 e  1.517E-04   7
 16 2   4006.15220     0   3   1   1  2 e  9.871E-05   9
 16 2   4025.50852     0   3   3   1  2 e  2.527E-04   4
 16 2   4131.12192     1   1   1   1  2 e  1.034E-04  17
 16 2   4272.53461     0   7   1   0  2 e  1.185E-04   8
 16 2   4295.00853     2   3   3   0  2 e  3.564E-04   2
 16 2   4406.05673     3   1   1   0  2 e  1.325E-04   5
 16 2   4481.88549     0   0   0   2  2 e  1.108E-04   5
 16 2   4513.84439     2   3   1   0  2 e  1.311E-04   5
 16 2   4561.74757     0   4   0   1  2 e  1.462E-04   5
 16 2   4570.90724     0   4   2   1  2 e  2.669E-04   3
 16 2   4694.66042     1   2   0   1  2 e  1.253E-04   9
 16 2   4709.17768     1   2   2   1  2 e  1.341E-04   6
 16 2   4788.27668     2   0   0   1  2 e  9.853E-05  10
 16 2   4836.99888     0   8   0   0  2 e  1.067E-04   4
 16 2   4976.44857     3   2   0   0  2 e  1.051E-04   7
 16 2   4992.51129     3   2   2   0  2 e  2.112E-04   1
 16 2   5038.86875     0   1   1   2  2 e  1.205E-04   9
 16 2   5085.56761     4   0   0   0  2 e  1.057E-04   8
 16 2   5118.51846     2   4   2   0  2 e  1.309E-04   2
 16 2   5119.01952     0   5   1   1  2 e  1.669E-04   4
 16 2   5136.53179     0   5   3   1  2 e  3.564E-04   2
 16 2   5163.66629     2   4   0   0  2 e  1.008E-04  10
 16 2   5261.44837     0   5   1   1  2 e  2.191E-05   5
 16 2   5375.16134     2   1   1   1  2 e  1.326E-04   6
 16 2   5403.52154     0   9   1   0  2 e  1.079E-04   2
 16 2   5551.09049     2   5   1   0  2 e  1.079E-04   2
 16 2   5586.46548     0   2   0   2  2 e  1.002E-04   9
 16 2   5596.47395     0   2   2   2  2 e  1.168E-04   4
 16 2   5675.41629     4   1   1   0  2 e  1.079E-04   2
 16 2   5678.51299     0   6   2   1  2 e  5.478E-04   1
 16 2   5695.69652     1   0   0   2  2 e  1.406E-04   8
 16 2   5780.38069     3   3   1   0  2 e  1.079E-04   2
 16 2   5818.41427     2   2   0   1  2 e  1.068E-04   4
 16 2   5830.16358     1   4   2   1  2 e  2.112E-04   1
 16 2   5938.42646     1   4   0   1  2 e  1.032E-04   6
 16 2   5959.68948     2   2   2   1  2 e  2.112E-04   1
 16 2   5963.22041     0  10   0   0  2 e  9.465E-05   1
 16 2   6019.98964     3   0   0   1  2 e  1.057E-04   7
 16 2   6115.50971     4   2   0   0  2 e  1.054E-04   5
 16 2   6128.73357     3   4   2   0  2 e  2.112E-04   1
 16 2   6135.83414     0   3   1   2  2 e  1.079E-04   2
 16 2   6154.37956     0   3   3   2  2 e  1.819E-04   1
 16 2   6244.40634     2   6   0   0  2 e  1.075E-04   8
 16 2   6260.33347     1   1   1   2  2 e  1.022E-04   2
 16 2   6266.47471     4   2   2   0  2 e  1.580E-04   2
 16 2   6341.35698     5   0   0   0  2 e  1.076E-04   8
 16 2   6377.85473     0   7   1   1  2 e  1.080E-04   2
 16 2   6390.36331     2   6   2   0  2 e  1.466E-04   3
 16 2   6423.65454     3   4   0   0  2 e  1.040E-04  10
 16 2   6509.31129     3   1   1   1  2 e  1.064E-04   5
 16 2   6615.21879     2   3   1   1  2 e  1.070E-04   3
 16 2   6623.34935     0   0   0   3  2 e  9.497E-05   6
 16 2   6678.30469     0   4   0   2  2 e  9.498E-05   2
 16 2   6682.96418     0  11   1   0  2 e  1.080E-04   2
 16 2   6810.44351     1   2   0   2  2 e  1.069E-04   4
 16 2   6821.45733     1   9   1   0  2 e  1.080E-04   2
 16 2   6824.44907     1   2   2   2  2 e  2.112E-04   1
 16 2   6903.36664     2   0   0   2  2 e  1.075E-04   8
 16 2   6938.39835     5   1   1   0  2 e  1.080E-04   4
 16 2   7045.32177     3   5   1   0  2 e  1.080E-04   4
 16 2   7066.58074     3   2   0   1  2 e  1.011E-04   8
 16 2   7082.19686     3   2   2   1  2 e  2.113E-04   1
 16 2   7166.19315     0   1   1   3  2 e  1.057E-04   7
 16 2   7173.53377     4   0   0   1  2 e  1.058E-04   9
 16 2   7205.95715     2   4   2   1  2 e  1.580E-04   2
 16 2   7249.98064     2   4   0   1  2 e  8.139E-04   5
 16 2   7363.73501     1   3   1   2  2 e  1.081E-04   1
 16 2   7385.02348     5   2   0   0  2 e  9.631E-05   1
 16 2   7476.27032     2   1   1   2  2 e  1.081E-04   2
 16 2   7502.74531     6   0   0   0  2 e  9.518E-05   4
 16 2   7590.95411     1  10   0   0  2 e  8.052E-04   5
 16 2   7659.28646     3   6   2   0  2 e  1.580E-04   2
 16 2   7684.67238     3   6   0   0  2 e  9.687E-04   2
 16 2   7700.13892     0   2   0   3  2 e  1.048E-04   7
 16 2   7709.76695     0   2   2   3  2 e  1.600E-04   5
 16 2   7749.75152     4   1   1   1  2 e  1.081E-04   2
 16 2   7809.41372     1   0   0   3  2 e  9.998E-05   9
 16 2   7907.68651     2   2   0   2  2 e  9.529E-05   2
 16 2   8026.21929     1   4   0   2  2 e  1.085E-03   4
 16 2   8106.55373     3   0   0   2  2 e  9.566E-05   3
 16 2   8235.92760     0   3   1   3  2 e  1.447E-04   2
 16 2   8253.75656     0   3   3   3  2 e  3.565E-04   2
 16 2   8305.50753     2   6   0   1  2 e  2.885E-03   2
 16 2   8360.13738     1   1   1   3  2 e  1.151E-04   4
 16 2   8399.65133     5   0   0   1  2 e  9.520E-05   3
 16 2   8480.55500     3   4   0   1  2 e  9.577E-05   3
 16 2   8583.84819     3   1   1   2  2 e  1.083E-04   2
 16 2   8687.97119     2   3   1   2  2 e  1.083E-04   2
 16 2   8735.13542     0   0   0   4  2 e  1.061E-04   5
 16 2   8869.39711     5   1   1   1  2 e  1.084E-04   1
 16 2   8989.02692     2   0   0   3  2 e  9.560E-05   2
 16 2   9263.85297     0   1   1   4  2 e  1.085E-04   2
 16 2   9784.08705     0   2   0   4  2 e  2.124E-04   1
 16 2   9793.45492     0   2   2   4  2 e  1.821E-04   1
 16 2  12870.88391     0   0   0   6  2 e  9.705E-05   2
 17 1    123.87115     0   0   0   0  2 e  9.419E-05 233
 17 1    709.23798     0   1   1   0  2 e  1.074E-04 141
 17 1   1284.09897     0   2   0   0  2 e  1.002E-04  53
 17 1   1295.05302     0   2   2   0  2 e  1.592E-04  58
 17 1   1393.27569     1   0   0   0  2 e  9.625E-05  57
 17 1   1860.68570     0   3   1   0  2 e  1.920E-04  16
 17 1   1880.94663     0   3   3   0  2 e  3.429E-04  10
 17 1   1986.21990     1   1   1   0  2 e  1.499E-04  18
 17 1   2324.44810     0   0   0   1  2 e  9.704E-05  11
 17 1   2429.47864     0   4   0   0  2 e  2.337E-04   9
 17 1   2439.07356     0   4   2   0  2 e  2.752E-04   7
 17 1   2563.24669     1   2   0   0  2 e  9.482E-05  11
 17 1   2578.38042     1   2   2   0  2 e  1.349E-04  11
 17 1   2657.47387     2   0   0   0  2 e  9.429E-05  14
 17 1   2895.61308     0   1   1   1  2 e  1.067E-04  12
 17 1   2999.88643     0   5   1   0  2 e  1.016E-04   4
 17 1   3143.61977     2   1   1   0  2 e  3.034E-04  11
 17 1   3169.66336     1   3   3   0  2 e  2.022E-04   3
 17 1   3258.59862     2   1   1   0  2 e  1.073E-04  11
 17 1   3456.86016     0   2   0   1  2 e  1.070E-04   7
 17 1   3467.32352     0   2   2   1  2 e  1.157E-04   8
 17 1   3563.83248     1   4   0   0  2 e  2.440E-04   2
 17 1   3565.99953     1   0   0   1  2 e  9.439E-05  14
 17 1   3572.58658     0   6   2   0  2 e  1.623E-04   2
 17 1   3713.72031     2   2   0   0  2 e  1.988E-04   9
 17 1   3725.93971     2   2   2   0  2 e  1.638E-04   4
 17 1   3835.22242     3   0   0   0  2 e  6.500E-05   9
 17 1   3857.18387     2   2   2   0  2 e  1.322E-04  10
 17 1   3918.03550     3   0   0   0  2 e  1.178E-04   6
 17 1   4019.82243     0   3   1   1  2 e  1.109E-04  10
 17 1   4039.21557     0   3   3   1  2 e  4.600E-04   3
 17 1   4144.72426     1   1   1   1  2 e  1.055E-04  15
 17 1   4286.26192     0   7   1   0  2 e  1.423E-04   6
 17 1   4308.78916     2   3   3   0  2 e  5.778E-04   1
 17 1   4419.72117     3   1   1   0  2 e  1.202E-04   6
 17 1   4495.41858     0   0   0   2  2 e  1.936E-04   6
 17 1   4527.46825     2   3   1   0  2 e  1.302E-04   5
 17 1   4575.44743     0   4   0   1  2 e  1.764E-04   7
 17 1   4584.61780     0   4   2   1  2 e  3.660E-04   3
 17 1   4708.28257     1   2   0   1  2 e  1.259E-04   8
 17 1   4722.81726     1   2   2   1  2 e  1.450E-04   5
 17 1   4801.82035     2   0   0   1  2 e  1.163E-04  13
 17 1   4850.76259     0   8   0   0  2 e  1.203E-04   3
 17 1   4861.42279     0   8   2   0  2 e  2.106E-04   1
 17 1   4990.14041     3   2   0   0  2 e  1.218E-04   6
 17 1   5006.22653     3   2   2   0  2 e  1.622E-04   2
 17 1   5052.41111     0   1   1   2  2 e  1.229E-04   7
 17 1   5099.18082     4   0   0   0  2 e  1.218E-04   6
 17 1   5132.18689     2   4   2   0  2 e  1.315E-04   3
 17 1   5132.70030     0   5   1   1  2 e  1.830E-04   4
 17 1   5177.26089     2   4   0   0  2 e  1.205E-04   7
 17 1   5275.06054     0   5   1   1  2 e  1.756E-04   6
 17 1   5388.71533     2   1   1   1  2 e  9.759E-05   4
 17 1   5417.24912     0   9   1   0  2 e  1.079E-04   1
 17 1   5564.75581     2   5   1   0  2 e  1.078E-04   1
 17 1   5600.03141     0   2   0   2  2 e  1.058E-04   9
 17 1   5610.04935     0   2   2   2  2 e  1.129E-04   5
 17 1   5689.02491     4   1   1   0  2 e  1.078E-04   2
 17 1   5692.25042     0   6   2   1  2 e  1.622E-04   2
 17 1   5709.17484     1   0   0   2  2 e  1.485E-04   6
 17 1   5793.96816     3   3   1   0  2 e  1.078E-04   2
 17 1   5832.05649     2   2   0   1  2 e  1.260E-04   4
 17 1   5951.98873     1   4   0   1  2 e  1.079E-04   8
 17 1   5973.28568     2   2   2   1  2 e  2.106E-04   1
 17 1   5976.99514     0  10   0   0  2 e  9.478E-05   1
 17 1   6033.49413     3   0   0   1  2 e  1.557E-04   7
 17 1   6129.21207     4   2   0   0  2 e  9.480E-05   3
 17 1   6142.45592     3   4   2   0  2 e  1.622E-04   2
 17 1   6149.39396     0   3   1   2  2 e  1.078E-04   2
 17 1   6167.97757     0   3   3   2  2 e  1.622E-04   2
 17 1   6258.03339     2   6   0   0  2 e  1.173E-04   8
 17 1   6273.82261     1   1   1   2  2 e  1.080E-04   1
 17 1   6280.13698     4   2   2   0  2 e  2.106E-04   1
 17 1   6354.91053     5   0   0   0  2 e  1.143E-04   9
 17 1   6391.47506     0   7   1   1  2 e  1.079E-04   2
 17 1   6403.99776     2   6   2   0  2 e  1.936E-04   1
 17 1   6437.23458     3   4   0   0  2 e  1.117E-04  10
 17 1   6522.86602     3   1   1   1  2 e  1.079E-04   3
 17 1   6628.73138     2   3   1   1  2 e  1.080E-04   2
 17 1   6636.76806     0   0   0   3  2 e  9.491E-05   6
 17 1   6691.89454     0   4   0   2  2 e  9.492E-05   2
 17 1   6696.62870     0  11   1   0  2 e  1.079E-04   2
 17 1   6823.95153     1   2   0   2  2 e  1.354E-04   3
 17 1   6835.05915     1   9   1   0  2 e  1.080E-04   2
 17 1   6837.97566     1   2   2   2  2 e  1.622E-04   2
 17 1   6916.79456     2   0   0   2  2 e  1.179E-04   6
 17 1   6951.95303     5   1   1   0  2 e  1.080E-04   3
 17 1   7058.87592     3   5   1   0  2 e  1.080E-04   4
 17 1   7080.16289     3   2   0   1  2 e  1.201E-04   9
 17 1   7095.79927     3   2   2   1  2 e  2.106E-04   1
 17 1   7179.62121     0   1   1   3  2 e  1.080E-04   6
 17 1   7187.03210     4   0   0   1  2 e  1.235E-04   8
 17 1   7219.51581     2   4   2   1  2 e  1.622E-04   2
 17 1   7263.46135     2   4   0   1  2 e  5.367E-05   5
 17 1   7377.23570     1   3   1   2  2 e  1.083E-04   1
 17 1   7398.66103     5   2   0   0  2 e  9.509E-05   2
 17 1   7489.71264     2   1   1   2  2 e  1.081E-04   2
 17 1   7516.30085     6   0   0   0  2 e  1.033E-04   5
 17 1   7604.46493     1  10   0   0  2 e  3.670E-04   5
 17 1   7698.23894     3   6   0   0  2 e  1.980E-04   2
 17 1   7713.59279     0   2   0   3  2 e  1.178E-04   9
 17 1   7723.23114     0   2   2   3  2 e  1.635E-04   5
 17 1   7763.24930     4   1   1   1  2 e  1.084E-04   1
 17 1   7822.77601     1   0   0   3  2 e  1.003E-04   9
 17 1   7921.21842     2   2   0   2  2 e  9.522E-05   1
 17 1   8039.66897     3   0   0   2  2 e  9.815E-05   4
 17 1   8119.94167     3   0   0   2  2 e  9.528E-05   4
 17 1   8249.38088     0   3   1   3  2 e  1.449E-04   3
 17 1   8267.24119     0   3   3   3  2 e  4.050E-04   2
 17 1   8319.02662     2   6   0   1  2 e  9.532E-05   1
 17 1   8373.51294     1   1   1   3  2 e  1.085E-04   3
 17 1   8413.09171     5   0   0   1  2 e  9.536E-05   3
 17 1   8494.02592     3   4   0   1  2 e  9.538E-05   4
 17 1   8597.29811     3   1   1   2  2 e  1.083E-04   2
 17 1   8701.37145     2   3   1   2  2 e  1.083E-04   1
 17 1   8748.44062     0   0   0   4  2 e  1.020E-04   5
 17 1   9002.34227     2   0   0   3  2 e  9.553E-05   2
 17 1   9277.17085     0   1   1   4  2 e  1.085E-04   2
 17 1   9797.43063     0   2   0   4  2 e  3.063E-04   1
 17 1  12883.96891     0   0   0   6  2 e  9.695E-05   2
 17 2    709.46544     0   1   1   0  1 f  1.107E-04 127
 17 2   1295.04964     0   2   2   0  1 f  1.711E-04  46
 17 2   1861.10989     0   3   1   0  1 f  2.831E-04   7
 17 2   1880.94689     0   3   3   0  1 f  5.508E-04   2
 17 2   1986.48615     1   1   1   0  1 f  1.987E-04  16
 17 2   2439.06049     0   4   2   0  1 f  4.584E-04   2
 17 2   2578.37742     1   2   2   0  1 f  1.322E-04   9
 17 2   2895.83611     0   1   1   1  1 f  1.087E-04  11
 17 2   3000.50144     0   5   1   0  1 f  1.016E-04   3
 17 2   3144.07978     2   1   1   0  1 f  6.173E-05   9
 17 2   3169.66378     1   3   3   0  1 f  1.691E-04   2
 17 2   3258.92100     2   1   1   0  1 f  1.194E-04   7
 17 2   3467.31935     0   2   2   1  1 f  1.333E-04   7
 17 2   3572.55947     0   6   2   0  1 f  1.833E-04   3
 17 2   3725.93013     2   2   2   0  1 f  1.253E-04   4
 17 2   3857.18088     2   2   2   0  1 f  1.311E-04   9
 17 2   4020.23800     0   3   1   1  1 f  1.499E-04   7
 17 2   4039.21582     0   3   3   1  1 f  4.641E-04   3
 17 2   4144.98355     1   1   1   1  1 f  1.079E-04  12
 17 2   4286.91662     0   7   1   0  1 f  1.018E-04   3
 17 2   4420.22401     3   1   1   0  1 f  1.298E-04   4
 17 2   4527.87129     2   3   1   0  1 f  1.449E-04   4
 17 2   4584.60578     0   4   2   1  1 f  3.496E-04   4
 17 2   4722.81417     1   2   2   1  1 f  1.275E-04   7
 17 2   4861.39648     0   8   2   0  1 f  1.739E-04   2
 17 2   5006.22298     3   2   2   0  1 f  1.739E-04   2
 17 2   5052.63030     0   1   1   2  1 f  1.350E-04   5
 17 2   5132.18388     2   4   2   0  1 f  1.739E-04   2
 17 2   5133.29826     0   5   1   1  1 f  2.772E-04   3
 17 2   5275.50870     1   3   1   1  1 f  2.021E-04   3
 17 2   5389.02715     2   1   1   1  1 f  1.316E-04   5
 17 2   5418.09822     0   9   1   0  1 f  1.110E-04   1
 17 2   5565.45402     2   5   1   0  1 f  1.110E-04   2
 17 2   5610.04601     0   2   2   2  1 f  1.568E-04   3
 17 2   5689.57722     4   1   1   0  1 f  1.110E-04   2
 17 2   5692.22352     0   6   2   1  1 f  2.233E-04   1
 17 2   5794.48212     3   3   1   0  1 f  1.111E-04   2
 17 2   5973.28081     2   2   2   1  1 f  2.233E-04   1
 17 2   6142.43441     3   4   2   0  1 f  2.233E-04   1
 17 2   6149.80291     0   3   1   2  1 f  1.111E-04   2
 17 2   6167.97817     0   3   3   2  1 f  2.112E-04   1
 17 2   6274.07415     1   1   1   2  1 f  9.903E-05   2
 17 2   6280.13211     4   2   2   0  1 f  2.233E-04   1
 17 2   6392.10956     0   7   1   1  1 f  1.112E-04   3
 17 2   6403.99552     2   6   2   0  1 f  1.985E-04   1
 17 2   6523.35039     3   1   1   1  1 f  1.112E-04   4
 17 2   6629.11789     2   3   1   1  1 f  1.112E-04   1
 17 2   6697.52731     0  11   1   0  1 f  1.113E-04   1
 17 2   6835.80411     1   9   1   0  1 f  1.113E-04   1
 17 2   6952.57032     5   1   1   0  1 f  1.112E-04   3
 17 2   7059.53023     3   5   1   0  1 f  1.113E-04   4
 17 2   7095.79440     3   2   2   1  1 f  2.233E-04   1
 17 2   7179.83795     0   1   1   3  1 f  1.113E-04   4
 17 2   7377.67310     1   3   1   2  1 f  1.113E-04   2
 17 2   7490.01335     2   1   1   2  1 f  1.114E-04   2
 17 2   7672.89862     3   6   2   0  1 f  1.740E-04   2
 17 2   7763.78095     4   1   1   1  1 f  1.114E-04   2
 17 2   8249.78235     0   3   1   3  1 f  3.995E-04   2
 17 2   8373.76174     1   1   1   3  1 f  1.116E-04   3
 17 2   8597.78277     3   1   1   2  1 f  1.116E-04   2
 17 2   8701.74527     2   3   1   2  1 f  1.117E-04   1
 17 2   9102.10042     3   5   1   1  1 f  1.118E-04   1
 17 2   9277.38482     0   1   1   4  1 f  1.117E-04   2
 18 1    724.06967     0   1   1   0  1 f  1.107E-04 126
 18 1   1309.65956     0   2   2   0  1 f  1.687E-04  45
 18 1   1875.75056     0   3   1   0  1 f  2.741E-04  11
 18 1   1895.57677     0   3   3   0  1 f  5.366E-04   2
 18 1   2001.03916     1   1   1   0  1 f  1.750E-04  11
 18 1   2453.69343     0   4   2   0  1 f  5.945E-04   1
 18 1   2592.93677     1   2   2   0  1 f  1.318E-04  10
 18 1   2910.32107     0   1   1   1  1 f  1.095E-04  10
 18 1   3015.17245     0   5   1   0  1 f  1.035E-04   4
 18 1   3158.66350     2   1   1   0  1 f  9.759E-05   7
 18 1   3184.24344     1   3   3   0  1 f  2.120E-04   4
 18 1   3273.42935     2   1   1   0  1 f  1.235E-04   8
 18 1   3481.81181     0   2   2   1  1 f  1.793E-04   8
 18 1   3587.20744     0   6   2   0  1 f  1.776E-04   4
 18 1   3740.50342     2   2   2   0  1 f  1.273E-04   4
 18 1   3871.69459     2   2   2   0  1 f  1.354E-04   7
 18 1   4034.76075     0   3   1   1  1 f  1.320E-04   9
 18 1   4053.72880     0   3   3   1  1 f  4.206E-04   3
 18 1   4159.41598     1   1   1   1  1 f  1.151E-04  11
 18 1   4301.52836     0   7   1   0  1 f  1.109E-04   4
 18 1   4434.75145     3   1   1   0  1 f  1.643E-04   3
 18 1   4542.34423     2   3   1   0  1 f  1.503E-04   5
 18 1   4599.12075     0   4   2   1  1 f  3.601E-04   5
 18 1   4737.25423     1   2   2   1  1 f  1.219E-04   7
 18 1   4875.98460     0   8   2   0  1 f  2.088E-04   1
 18 1   5020.73995     3   2   2   0  1 f  2.168E-04   1
 18 1   5066.99442     0   1   1   2  1 f  1.435E-04   7
 18 1   5146.65685     2   4   2   0  1 f  1.384E-04   2
 18 1   5147.85582     0   5   1   1  1 f  2.682E-04   3
 18 1   5289.97328     1   3   1   1  1 f  6.755E-04   4
 18 1   5403.41522     2   1   1   1  1 f  1.707E-04   3
 18 1   5432.73320     0   9   1   0  1 f  1.110E-04   1
 18 1   5580.00471     2   5   1   0  1 f  1.110E-04   2
 18 1   5624.41898     0   2   2   2  1 f  1.416E-04   3
 18 1   5704.05062     4   1   1   0  1 f  1.111E-04   1
 18 1   5706.75749     0   6   2   1  1 f  2.088E-04   1
 18 1   5808.92941     3   3   1   0  1 f  1.111E-04   2
 18 1   5987.67554     2   2   2   1  1 f  2.168E-04   1
 18 1   6156.95981     3   4   2   0  1 f  1.776E-04   2
 18 1   6164.20611     0   3   1   2  1 f  1.411E-04   3
 18 1   6288.38629     1   1   1   2  1 f  1.111E-04   1
 18 1   6406.60415     0   7   1   1  1 f  1.111E-04   3
 18 1   6537.75888     3   1   1   1  1 f  1.112E-04   3
 18 1   6643.47306     2   3   1   1  1 f  1.112E-04   3
 18 1   6712.09891     0  11   1   0  1 f  1.112E-04   1
 18 1   6850.29231     1   9   1   0  1 f  1.113E-04   1
 18 1   6966.99415     5   1   1   0  1 f  1.112E-04   3
 18 1   7073.95927     3   5   1   0  1 f  1.113E-04   3
 18 1   7110.19943     3   2   2   1  1 f  2.168E-04   1
 18 1   7194.08227     0   1   1   3  1 f  1.113E-04   4
 18 1   7392.02038     1   3   1   2  1 f  1.113E-04   1
 18 1   7504.28069     2   1   1   2  1 f  1.113E-04   2
 18 1   7687.30364     3   6   2   0  1 f  2.089E-04   1
 18 1   7778.13554     4   1   1   1  1 f  1.114E-04   2
 18 1   8264.07000     0   3   1   3  1 f  5.181E-04   1
 18 1   8387.95105     1   1   1   3  1 f  1.151E-04   4
 18 1   8612.08367     3   1   1   2  1 f  1.116E-04   1
 18 1   9116.41624     3   5   1   1  1 f  1.117E-04   1
 18 1   9291.50842     0   1   1   4  1 f  4.879E-04   2
 18 2    138.44220     0   0   0   0  2 e  9.419E-05 224
 18 2    723.81546     0   1   1   0  2 e  1.074E-04 132
 18 2   1298.69947     0   2   0   0  2 e  1.480E-04  59
 18 2   1309.66443     0   2   2   0  2 e  1.534E-04  56
 18 2   1407.78949     1   0   0   0  2 e  9.559E-05  51
 18 2   1875.27587     0   3   1   0  2 e  1.921E-04  17
 18 2   1895.57609     0   3   3   0  2 e  4.388E-04   7
 18 2   2000.74130     1   1   1   0  2 e  1.396E-04  19
 18 2   2338.89813     0   0   0   1  2 e  9.519E-05  15
 18 2   2444.09982     0   4   0   0  2 e  2.118E-04   7
 18 2   2453.70701     0   4   2   0  2 e  3.956E-04   3
 18 2   2577.78778     1   2   0   0  2 e  9.480E-05  11
 18 2   2592.94073     1   2   2   0  2 e  1.549E-04  10
 18 2   2671.93567     2   0   0   0  2 e  9.498E-05  19
 18 2   2910.07110     0   1   1   1  2 e  1.062E-04  10
 18 2   3014.48532     0   5   1   0  2 e  1.017E-04   4
 18 2   3158.14819     2   1   1   0  2 e  2.994E-04  10
 18 2   3184.24347     1   3   3   0  2 e  1.919E-04   6
 18 2   3273.06922     2   1   1   0  2 e  1.105E-04  10
 18 2   3471.34224     0   2   0   1  2 e  9.475E-05   9
 18 2   3481.81610     0   2   2   1  2 e  1.229E-04   7
 18 2   3578.46905     1   4   0   0  2 e  1.700E-04   3
 18 2   3580.39183     1   0   0   1  2 e  9.473E-05  13
 18 2   3587.24170     0   6   2   0  2 e  1.768E-04   2
 18 2   3728.28062     2   2   0   0  2 e  2.010E-04   9
 18 2   3740.51773     2   2   2   0  2 e  1.427E-04   6
 18 2   3849.70140     3   0   0   0  2 e  2.876E-04  11
 18 2   3871.69768     2   2   2   0  2 e  1.288E-04   7
 18 2   3932.45575     3   0   0   0  2 e  1.311E-04   7
 18 2   4034.29588     0   3   1   1  2 e  1.129E-04  10
 18 2   4053.72706     0   3   3   1  2 e  2.829E-04   3
 18 2   4159.12671     1   1   1   1  2 e  1.049E-04  14
 18 2   4300.79573     0   7   1   0  2 e  1.321E-04   7
 18 2   4323.37974     2   3   3   0  2 e  3.830E-04   2
 18 2   4434.18967     3   1   1   0  2 e  1.362E-04   5
 18 2   4509.74750     0   0   0   2  2 e  2.017E-04   5
 18 2   4541.89353     2   3   1   0  2 e  1.273E-04   6
 18 2   4589.95440     0   4   0   1  2 e  1.963E-04   8
 18 2   4599.13570     0   4   2   1  2 e  1.550E-04   7
 18 2   4722.70497     1   2   0   1  2 e  1.017E-04   8
 18 2   4737.25867     1   2   2   1  2 e  1.211E-04   8
 18 2   4816.16029     2   0   0   1  2 e  9.931E-05  11
 18 2   4865.33591     0   8   0   0  2 e  1.139E-04   4
 18 2   4876.01429     0   8   2   0  2 e  2.112E-04   1
 18 2   5004.63626     3   2   0   0  2 e  1.140E-04   6
 18 2   5020.74573     3   2   2   0  2 e  2.198E-04   1
 18 2   5066.74967     0   1   1   2  2 e  1.170E-04   9
 18 2   5113.59375     4   0   0   0  2 e  1.076E-04   8
 18 2   5146.65868     2   4   2   0  2 e  2.112E-04   1
 18 2   5147.18565     0   5   1   1  2 e  1.742E-04   3
 18 2   5164.79075     0   5   3   1  2 e  3.830E-04   2
 18 2   5191.65413     2   4   0   0  2 e  1.019E-04   9
 18 2   5289.47319     0   5   1   1  2 e  4.272E-04   5
 18 2   5403.06559     2   1   1   1  2 e  1.148E-04   6
 18 2   5431.78571     0   9   1   0  2 e  1.077E-04   2
 18 2   5579.22436     2   5   1   0  2 e  1.078E-04   2
 18 2   5614.39508     0   2   0   2  2 e  1.019E-04   9
 18 2   5624.42381     0   2   2   2  2 e  1.166E-04   5
 18 2   5703.43346     4   1   1   0  2 e  1.078E-04   2
 18 2   5723.44480     1   0   0   2  2 e  2.249E-04   6
 18 2   5808.35471     3   3   1   0  2 e  1.036E-04   3
 18 2   5846.50041     2   2   0   1  2 e  1.074E-04   5
 18 2   5966.34888     1   4   0   1  2 e  1.026E-04   7
 18 2   5987.68150     2   2   2   1  2 e  1.767E-04   2
 18 2   5991.57649     0  10   0   0  2 e  9.587E-05   1
 18 2   6047.79199     3   0   0   1  2 e  1.057E-04   7
 18 2   6143.71827     4   2   0   0  2 e  1.056E-04   4
 18 2   6156.98801     3   4   2   0  2 e  2.197E-04   1
 18 2   6163.75044     0   3   1   2  2 e  1.165E-04   4
 18 2   6182.37247     0   3   3   2  2 e  2.112E-04   1
 18 2   6272.46114     2   6   0   0  2 e  1.065E-04   8
 18 2   6288.10342     1   1   1   2  2 e  9.760E-05   2
 18 2   6369.26155     5   0   0   0  2 e  1.057E-04  10
 18 2   6405.89888     0   7   1   1  2 e  1.079E-04   1
 18 2   6418.43515     2   6   2   0  2 e  9.600E-05   1
 18 2   6451.61300     3   4   0   0  2 e  1.069E-04   7
 18 2   6537.21867     3   1   1   1  2 e  1.051E-04   6
 18 2   6643.03800     2   3   1   1  2 e  1.079E-04   4
 18 2   6650.97566     0   0   0   3  2 e  9.485E-05   6
 18 2   6706.28465     0   4   0   2  2 e  9.486E-05   2
 18 2   6711.09312     0  11   1   0  2 e  1.080E-04   1
 18 2   6838.25451     1   2   0   2  2 e  1.075E-04   3
 18 2   6849.46060     1   9   1   0  2 e  1.080E-04   2
 18 2   6852.29819     1   2   2   2  2 e  1.767E-04   2
 18 2   6931.01152     2   0   0   2  2 e  1.085E-04   8
 18 2   6966.30597     5   1   1   0  2 e  1.080E-04   3
 18 2   7073.22881     3   5   1   0  2 e  1.080E-04   4
 18 2   7094.54329     3   2   0   1  2 e  9.822E-05   6
 18 2   7110.20521     3   2   2   1  2 e  2.197E-04   1
 18 2   7193.84112     0   1   1   3  2 e  1.080E-04   6
 18 2   7201.32479     4   0   0   1  2 e  1.043E-04   6
 18 2   7233.87100     2   4   2   1  2 e  2.197E-04   1
 18 2   7250.42233     0   5   1   2  2 e  1.080E-04   1
 18 2   7277.73504     2   4   0   1  2 e  1.878E-04   5
 18 2   7391.53087     1   3   1   2  2 e  1.081E-04   1
 18 2   7413.09870     5   2   0   0  2 e  9.502E-05   2
 18 2   7503.94354     2   1   1   2  2 e  1.081E-04   2
 18 2   7530.65382     6   0   0   0  2 e  1.025E-04   5
 18 2   7618.77072     1  10   0   0  2 e  2.903E-04   5
 18 2   7712.60569     3   6   0   0  2 e  2.276E-04   1
 18 2   7727.83825     0   2   0   3  2 e  1.088E-04   8
 18 2   7737.48667     0   2   2   3  2 e  1.766E-04   5
 18 2   7777.54314     4   1   1   1  2 e  1.081E-04   2
 18 2   7836.92436     1   0   0   3  2 e  1.051E-04   7
 18 2   7935.54625     2   2   0   2  2 e  9.650E-05   1
 18 2   8053.91277     1   4   0   2  2 e  9.815E-04   3
 18 2   8134.11763     3   0   0   2  2 e  9.520E-05   4
 18 2   8263.62170     0   3   1   3  2 e  4.335E-04   1
 18 2   8281.52007     0   3   3   3  2 e  3.831E-04   2
 18 2   8333.33302     2   6   0   1  2 e  3.861E-03   2
 18 2   8387.67584     1   1   1   3  2 e  1.096E-04   6
 18 2   8427.31839     5   0   0   1  2 e  9.528E-05   2
 18 2   8508.28868     3   4   0   1  2 e  9.512E-05   3
 18 2   8611.54056     3   1   1   2  2 e  1.083E-04   2
 18 2   8762.52735     0   0   0   4  2 e  1.176E-04   6
 18 2   8897.18326     5   1   1   1  2 e  1.084E-04   1
 18 2   9016.43358     2   0   0   3  2 e  9.545E-05   2
 18 2   9115.70819     3   5   1   1  2 e  1.084E-04   1
 18 2   9291.27049     0   1   1   4  2 e  0.000E+00   2
 18 2   9811.55802     0   2   0   4  2 e  2.124E-04   1
 18 2   9820.94707     0   2   2   4  2 e  2.198E-04   1
 18 2  12897.82127     0   0   0   6  2 e  9.683E-05   2
 19 1    153.82229     0   0   0   0  2 e  9.419E-05 231
 19 1    739.20233     0   1   1   0  2 e  1.074E-04 136
 19 1   1314.11048     0   2   0   0  2 e  9.623E-05  64
 19 1   1325.08716     0   2   2   0  2 e  1.650E-04  49
 19 1   1423.10909     1   0   0   0  2 e  9.609E-05  56
 19 1   1890.67583     0   3   1   0  2 e  1.870E-04  14
 19 1   1911.01851     0   3   3   0  2 e  3.292E-04  11
 19 1   2016.06984     1   1   1   0  2 e  1.426E-04  20
 19 1   2354.15051     0   0   0   1  2 e  1.046E-04  13
 19 1   2459.53282     0   4   0   0  2 e  2.289E-04   7
 19 1   2469.15494     0   4   2   0  2 e  2.792E-04   4
 19 1   2593.13638     1   2   0   0  2 e  9.567E-05  11
 19 1   2608.30939     1   2   2   0  2 e  1.091E-04   6
 19 1   2687.20063     2   0   0   0  2 e  9.483E-05  18
 19 1   2925.33187     0   1   1   1  2 e  1.061E-04  11
 19 1   3029.89454     0   5   1   0  2 e  9.730E-05   4
 19 1   3173.48478     2   1   1   0  2 e  1.349E-04  10
 19 1   3199.63328     1   3   3   0  2 e  1.823E-04   4
 19 1   3288.34324     2   1   1   0  2 e  1.110E-04  11
 19 1   3486.62821     0   2   0   1  2 e  1.440E-04   8
 19 1   3497.11425     0   2   2   1  2 e  1.174E-04   8
 19 1   3593.91719     1   4   0   0  2 e  2.123E-04   3
 19 1   3595.58320     1   0   0   1  2 e  9.439E-05  14
 19 1   3602.71077     0   6   2   0  2 e  1.709E-04   4
 19 1   3743.64803     2   2   0   0  2 e  1.950E-04   8
 19 1   3755.90372     2   2   2   0  2 e  2.058E-04   7
 19 1   3864.98402     3   0   0   0  2 e  8.577E-05  11
 19 1   3887.01750     2   2   2   0  2 e  1.364E-04   6
 19 1   3947.67680     3   0   0   0  2 e  1.532E-04   8
 19 1   4049.57345     0   3   1   1  2 e  1.218E-04   9
 19 1   4069.04600     0   3   3   1  2 e  2.813E-04   5
 19 1   4174.32845     1   1   1   1  2 e  1.078E-04  16
 19 1   4316.13760     0   7   1   0  2 e  1.251E-04   8
 19 1   4338.78250     2   3   3   0  2 e  4.121E-04   2
 19 1   4449.46202     3   1   1   0  2 e  1.261E-04   5
 19 1   4524.87193     0   0   0   2  2 e  1.959E-04   5
 19 1   4557.11939     2   3   1   0  2 e  1.237E-04   7
 19 1   4605.26391     0   4   0   1  2 e  2.020E-04   7
 19 1   4614.46099     0   4   2   1  2 e  2.610E-04   4
 19 1   4737.92777     1   2   0   1  2 e  1.031E-04  10
 19 1   4752.50337     1   2   2   1  2 e  1.814E-04   5
 19 1   4831.29593     2   0   0   1  2 e  1.239E-04  12
 19 1   4880.71612     0   8   0   0  2 e  1.225E-04   4
 19 1   4891.41615     0   8   2   0  2 e  1.708E-04   2
 19 1   5019.93693     3   2   0   0  2 e  1.208E-04   6
 19 1   5036.07051     3   2   2   0  2 e  2.199E-04   1
 19 1   5081.88388     0   1   1   2  2 e  1.223E-04   8
 19 1   5128.80624     4   0   0   0  2 e  1.144E-04   7
 19 1   5161.93467     2   4   2   0  2 e  1.367E-04   3
 19 1   5162.47443     0   5   1   1  2 e  1.833E-04   4
 19 1   5180.13140     0   5   3   1  2 e  4.190E-04   1
 19 1   5206.84629     2   4   0   0  2 e  1.115E-04   8
 19 1   5304.68746     0   5   1   1  2 e  7.101E-04   4
 19 1   5418.21431     2   1   1   1  2 e  1.320E-04   6
 19 1   5594.49614     2   5   1   0  2 e  1.078E-04   2
 19 1   5629.55597     0   2   0   2  2 e  1.046E-04   9
 19 1   5639.59650     0   2   2   2  2 e  1.120E-04   4
 19 1   5718.64204     4   1   1   0  2 e  1.078E-04   2
 19 1   5722.14400     0   6   2   1  2 e  2.199E-04   1
 19 1   5738.50735     1   0   0   2  2 e  1.704E-04   8
 19 1   5823.53944     3   3   1   0  2 e  1.078E-04   2
 19 1   5861.74596     2   2   0   1  2 e  1.132E-04   5
 19 1   5873.54748     1   4   2   1  2 e  2.106E-04   1
 19 1   5981.50542     1   4   0   1  2 e  1.064E-04   8
 19 1   6002.87579     2   2   2   1  2 e  1.708E-04   2
 19 1   6006.96456     0  10   0   0  2 e  9.479E-05   2
 19 1   6062.88404     3   0   0   1  2 e  1.319E-04   8
 19 1   6159.02959     4   2   0   0  2 e  1.197E-04   5
 19 1   6172.32469     3   4   2   0  2 e  1.708E-04   2
 19 1   6178.90515     0   3   1   2  2 e  1.211E-04   3
 19 1   6197.56840     0   3   3   2  2 e  2.199E-04   1
 19 1   6287.68965     2   6   0   0  2 e  1.135E-04   7
 19 1   6303.18074     1   1   1   2  2 e  9.773E-05   2
 19 1   6309.87114     4   2   2   0  2 e  1.708E-04   2
 19 1   6384.40788     5   0   0   0  2 e  1.117E-04   9
 19 1   6421.11817     0   7   1   1  2 e  1.079E-04   1
 19 1   6433.67120     2   6   2   0  2 e  9.487E-05   1
 19 1   6466.79061     3   4   0   0  2 e  1.117E-04   9
 19 1   6552.36670     3   1   1   1  2 e  1.059E-04   4
 19 1   6658.14018     2   3   1   1  2 e  1.079E-04   2
 19 1   6665.97238     0   0   0   3  2 e  9.493E-05   6
 19 1   6721.47185     0   4   0   2  2 e  9.494E-05   2
 19 1   6726.36358     0  11   1   0  2 e  1.079E-04   2
 19 1   6853.35344     1   2   0   2  2 e  1.354E-04   3
 19 1   6864.66096     1   9   1   0  2 e  1.080E-04   1
 19 1   6867.41698     1   2   2   2  2 e  1.708E-04   2
 19 1   6946.01809     2   0   0   2  2 e  1.114E-04   6
 19 1   6981.45472     5   1   1   0  2 e  1.080E-04   4
 19 1   7088.37794     3   5   1   0  2 e  1.080E-04   3
 19 1   7109.72204     3   2   0   1  2 e  1.134E-04   5
 19 1   7125.41099     3   2   2   1  2 e  2.200E-04   1
 19 1   7208.84922     0   1   1   3  2 e  1.080E-04   7
 19 1   7216.41002     4   0   0   1  2 e  1.113E-04   6
 19 1   7249.02417     2   4   2   1  2 e  2.106E-04   1
 19 1   7292.80134     2   4   0   1  2 e  4.070E-04   5
 19 1   7406.62172     1   3   1   2  2 e  1.080E-04   2
 19 1   7428.33490     5   2   0   0  2 e  9.511E-05   2
 19 1   7518.96487     2   1   1   2  2 e  1.081E-04   2
 19 1   7545.80377     6   0   0   0  2 e  9.514E-05   3
 19 1   7633.86988     1  10   0   0  2 e  8.700E-04   4
 19 1   7702.49234     3   6   2   0  2 e  1.708E-04   2
 19 1   7727.76948     3   6   0   0  2 e  1.950E-04   2
 19 1   7742.87375     0   2   0   3  2 e  1.121E-04   8
 19 1   7752.53464     0   2   2   3  2 e  1.707E-04   5
 19 1   7792.63042     4   1   1   1  2 e  1.081E-04   2
 19 1   7851.85782     1   0   0   3  2 e  1.033E-04   8
 19 1   7950.66932     2   2   0   2  2 e  9.524E-05   2
 19 1   8068.94282     1   4   0   2  2 e  2.252E-04   3
 19 1   8149.08095     3   0   0   2  2 e  9.530E-05   4
 19 1   8222.79885     0  10   0   1  2 e  9.533E-05   1
 19 1   8278.64897     0   3   1   3  2 e  1.452E-04   3
 19 1   8296.59058     0   3   3   3  2 e  4.122E-04   2
 19 1   8348.43647     5   0   0   1  2 e  4.440E-03   3
 19 1   8402.62434     1   1   1   3  2 e  1.109E-04   6
 19 1   8442.34148     5   0   0   1  2 e  9.538E-05   3
 19 1   8523.34443     3   4   0   1  2 e  9.540E-05   4
 19 1   8626.57196     3   1   1   2  2 e  1.083E-04   1
 19 1   8730.53484     2   3   1   2  2 e  1.083E-04   2
 19 1   8777.39650     0   0   0   4  2 e  1.019E-04   5
 19 1   8912.26516     5   1   1   1  2 e  1.085E-04   1
 19 1   9031.31591     2   0   0   3  2 e  9.555E-05   1
 19 1  12912.44542     0   0   0   6  2 e  9.699E-05   2
 19 2    739.48477     0   1   1   0  1 f  1.107E-04 123
 19 2   1325.08138     0   2   2   0  1 f  1.594E-04  43
 19 2   1891.20300     0   3   1   0  1 f  2.313E-04  10
 19 2   1911.01861     0   3   3   0  1 f  4.640E-04   3
 19 2   2016.40026     1   1   1   0  1 f  2.006E-04  14
 19 2   2469.14220     0   4   2   0  1 f  6.008E-04   1
 19 2   2608.30430     1   2   2   0  1 f  1.285E-04   6
 19 2   2925.60884     0   1   1   1  1 f  1.094E-04   9
 19 2   3030.65772     0   5   1   0  1 f  1.048E-04   5
 19 2   3174.05700     2   1   1   0  1 f  1.852E-04   9
 19 2   3199.63294     1   3   3   0  1 f  1.875E-04   4
 19 2   3288.74419     2   1   1   0  1 f  1.143E-04   8
 19 2   3497.10699     0   2   2   1  1 f  1.631E-04   8
 19 2   3602.66808     0   6   2   0  1 f  1.766E-04   4
 19 2   3755.88558     2   2   2   0  1 f  1.270E-04   4
 19 2   3887.01189     2   2   2   0  1 f  1.544E-04   5
 19 2   4050.08963     0   3   1   1  1 f  1.331E-04   8
 19 2   4069.04712     0   3   3   1  1 f  3.897E-04   4
 19 2   4174.65021     1   1   1   1  1 f  1.085E-04  11
 19 2   4316.95032     0   7   1   0  1 f  1.313E-04   6
 19 2   4450.08549     3   1   1   0  1 f  1.407E-04   4
 19 2   4557.62076     2   3   1   0  1 f  1.414E-04   4
 19 2   4614.43980     0   4   2   1  1 f  2.388E-04   5
 19 2   4752.49775     1   2   2   1  1 f  1.327E-04   7
 19 2   4891.37791     0   8   2   0  1 f  1.766E-04   2
 19 2   5036.06290     3   2   2   0  1 f  1.941E-04   1
 19 2   5082.15608     0   1   1   2  1 f  1.338E-04   6
 19 2   5161.92966     2   4   2   0  1 f  1.766E-04   2
 19 2   5163.21926     0   5   1   1  1 f  1.931E-04   3
 19 2   5305.24279     0   5   1   1  1 f  3.522E-04   4
 19 2   5418.60127     2   1   1   1  1 f  1.414E-04   4
 19 2   5448.18072     0   9   1   0  1 f  1.110E-04   1
 19 2   5595.36302     2   5   1   0  1 f  1.110E-04   2
 19 2   5639.59037     0   2   2   2  1 f  1.179E-04   5
 19 2   5719.32762     4   1   1   0  1 f  1.110E-04   2
 19 2   5824.17802     3   3   1   0  1 f  1.111E-04   2
 19 2   5873.53182     1   4   2   1  1 f  2.233E-04   1
 19 2   6002.86955     2   2   2   1  1 f  1.766E-04   2
 19 2   6172.28899     3   4   2   0  1 f  1.942E-04   1
 19 2   6303.49222     1   1   1   2  1 f  9.846E-05   2
 19 2   6309.86490     4   2   2   0  1 f  1.766E-04   2
 19 2   6421.90357     0   7   1   1  1 f  1.111E-04   3
 19 2   6552.96817     3   1   1   1  1 f  1.112E-04   4
 19 2   6658.62331     2   3   1   1  1 f  1.112E-04   2
 19 2   6727.47992     0  11   1   0  1 f  1.112E-04   1
 19 2   6865.58591     1   9   1   0  1 f  1.112E-04   2
 19 2   6982.22021     5   1   1   0  1 f  1.112E-04   3
 19 2   7089.19046     3   5   1   0  1 f  1.113E-04   4
 19 2   7125.40338     3   2   2   1  1 f  1.942E-04   1
 19 2   7209.11637     0   1   1   3  1 f  1.113E-04   5
 19 2   7266.32268     0   5   1   2  1 f  1.113E-04   1
 19 2   7407.16301     1   3   1   2  1 f  1.113E-04   2
 19 2   7519.34075     2   1   1   2  1 f  1.113E-04   2
 19 2   7702.50710     3   6   2   0  1 f  1.766E-04   2
 19 2   7793.28625     4   1   1   1  1 f  1.114E-04   2
 19 2   8279.15156     0   3   1   3  1 f  4.490E-04   1
 19 2   8402.93179     1   1   1   3  1 f  1.115E-04   3
 19 2   8627.18002     3   1   1   2  1 f  1.116E-04   2
 19 2   8731.00342     2   3   1   2  1 f  1.116E-04   2
 19 2   8913.13561     5   1   1   1  1 f  1.116E-04   1
 19 2   9131.52832     3   5   1   1  1 f  1.117E-04   1
 19 2   9306.41979     0   1   1   4  1 f  1.117E-04   1
 20 1    755.71068     0   1   1   0  1 f  1.107E-04 131
 20 1   1341.31363     0   2   2   0  1 f  1.644E-04  45
 20 1   1907.46851     0   3   1   0  1 f  2.652E-04  10
 20 1   1927.27318     0   3   3   0  1 f  4.631E-04   2
 20 1   2032.56986     1   1   1   0  1 f  1.770E-04  14
 20 1   2485.38787     0   4   2   0  1 f  4.231E-04   2
 20 1   2624.48058     1   2   2   0  1 f  1.330E-04   7
 20 1   2941.70148     0   1   1   1  1 f  1.095E-04  10
 20 1   3046.95738     0   5   1   0  1 f  1.026E-04   6
 20 1   3190.25996     2   1   1   0  1 f  2.117E-04   9
 20 1   3215.83254     1   3   3   0  1 f  1.813E-04   5
 20 1   3304.86344     2   1   1   0  1 f  1.165E-04   7
 20 1   3513.20840     0   2   2   1  1 f  1.678E-04   8
 20 1   3618.94244     0   6   2   0  1 f  1.764E-04   3
 20 1   3772.07787     2   2   2   0  1 f  1.403E-04   3
 20 1   3903.13661     2   2   2   0  1 f  1.389E-04   6
 20 1   4066.22428     0   3   1   1  1 f  1.342E-04   8
 20 1   4085.17086     0   3   3   1  1 f  5.135E-04   2
 20 1   4190.68549     1   1   1   1  1 f  1.126E-04  12
 20 1   4333.18413     0   7   1   0  1 f  1.418E-04   7
 20 1   4466.22608     3   1   1   0  1 f  1.455E-04   4
 20 1   4573.70110     2   3   1   0  1 f  1.318E-04   4
 20 1   4630.56663     0   4   2   1  1 f  2.699E-04   6
 20 1   4768.54172     1   2   2   1  1 f  1.253E-04   7
 20 1   4907.58306     0   8   2   0  1 f  1.746E-04   2
 20 1   5098.11511     0   1   1   2  1 f  1.428E-04   6
 20 1   5178.01014     2   4   2   0  1 f  1.420E-04   2
 20 1   5179.39083     0   5   1   1  1 f  2.000E-04   4
 20 1   5321.31421     1   3   1   1  1 f  1.212E-04   3
 20 1   5434.58717     2   1   1   1  1 f  1.331E-04   6
 20 1   5464.44072     0   9   1   0  1 f  1.110E-04   1
 20 1   5611.52885     2   5   1   0  1 f  1.111E-04   1
 20 1   5655.55967     0   2   2   2  1 f  1.176E-04   5
 20 1   5735.40862     4   1   1   0  1 f  1.111E-04   1
 20 1   5738.24994     0   6   2   1  1 f  2.168E-04   1
 20 1   5840.23024     3   3   1   0  1 f  1.111E-04   2
 20 1   5889.59515     1   4   2   1  1 f  1.746E-04   2
 20 1   6018.86290     2   2   2   1  1 f  1.746E-04   2
 20 1   6188.42735     3   4   2   0  1 f  1.746E-04   2
 20 1   6195.41582     0   3   1   2  1 f  1.112E-04   1
 20 1   6213.56450     0   3   3   2  1 f  2.200E-04   1
 20 1   6319.39420     1   1   1   2  1 f  9.864E-05   2
 20 1   6325.93446     4   2   2   0  1 f  2.038E-04   1
 20 1   6438.00938     0   7   1   1  1 f  1.112E-04   3
 20 1   6449.71116     2   6   2   0  1 f  2.038E-04   1
 20 1   6568.97733     3   1   1   1  1 f  1.112E-04   4
 20 1   6674.56988     2   3   1   1  1 f  1.112E-04   3
 20 1   6881.68328     1   9   1   0  1 f  1.112E-04   2
 20 1   6998.24602     5   1   1   0  1 f  1.112E-04   2
 20 1   7105.22259     3   5   1   0  1 f  1.113E-04   4
 20 1   7224.94304     0   1   1   3  1 f  1.113E-04   2
 20 1   7282.36330     0   5   1   2  1 f  1.113E-04   1
 20 1   7423.10122     1   3   1   2  1 f  1.113E-04   2
 20 1   7535.19072     2   1   1   2  1 f  1.113E-04   2
 20 1   7718.51281     3   6   2   0  1 f  2.039E-04   1
 20 1   7809.23332     4   1   1   1  1 f  1.114E-04   2
 20 1   8295.02600     0   3   1   3  1 f  5.181E-04   1
 20 1   8418.69650     1   1   1   3  1 f  1.195E-04   3
 20 1   8643.07289     3   1   1   2  1 f  1.116E-04   2
 20 1   8746.81620     2   3   1   2  1 f  1.116E-04   1
 20 1   9322.10960     0   1   1   4  1 f  1.117E-04   1
 20 2    170.01134     0   0   0   0  2 e  9.419E-05 226
 20 2    755.39853     0   1   1   0  2 e  1.074E-04 144
 20 2   1330.33182     0   2   0   0  2 e  1.011E-04  64
 20 2   1341.32125     0   2   2   0  2 e  1.639E-04  52
 20 2   1439.23449     1   0   0   0  2 e  9.815E-05  55
 20 2   1906.88681     0   3   1   0  2 e  1.955E-04  17
 20 2   1927.27307     0   3   3   0  2 e  3.043E-04   9
 20 2   2032.20415     1   1   1   0  2 e  1.385E-04  19
 20 2   2370.20511     0   0   0   1  2 e  9.742E-05  12
 20 2   2475.77653     0   4   0   0  2 e  2.836E-04   8
 20 2   2485.41427     0   4   2   0  2 e  3.410E-04   4
 20 2   2609.29184     1   2   0   0  2 e  9.480E-05  14
 20 2   2624.48670     1   2   2   0  2 e  1.287E-04   8
 20 2   2703.26848     2   0   0   0  2 e  9.471E-05  17
 20 2   2941.39533     0   1   1   1  2 e  1.061E-04  10
 20 2   3046.11392     0   5   1   0  2 e  1.027E-04   5
 20 2   3189.62767     2   1   1   0  2 e  9.701E-05   9
 20 2   3215.83191     1   3   3   0  2 e  1.794E-04   5
 20 2   3304.42103     2   1   1   0  2 e  1.205E-04   7
 20 2   3502.71809     0   2   0   1  2 e  1.119E-04  11
 20 2   3513.21685     0   2   2   1  2 e  1.117E-04   9
 20 2   3610.17676     1   4   0   0  2 e  1.804E-04   3
 20 2   3611.57370     1   0   0   1  2 e  9.473E-05  14
 20 2   3618.99434     0   6   2   0  2 e  1.853E-04   2
 20 2   3759.82419     2   2   0   0  2 e  1.070E-04   8
 20 2   3772.09909     2   2   2   0  2 e  1.768E-05   8
 20 2   3881.07078     3   0   0   0  2 e  2.221E-04  10
 20 2   3903.14327     2   2   2   0  2 e  1.603E-04   5
 20 2   3963.69890     3   0   0   0  2 e  1.632E-04   8
 20 2   4065.65392     0   3   1   1  2 e  1.146E-04  10
 20 2   4085.17091     0   3   3   1  2 e  3.962E-04   2
 20 2   4190.33000     1   1   1   1  2 e  1.062E-04  15
 20 2   4332.28536     0   7   1   0  2 e  1.307E-04   7
 20 2   4354.99268     2   3   3   0  2 e  5.363E-04   1
 20 2   4465.53601     3   1   1   0  2 e  1.208E-04   5
 20 2   4540.79254     0   0   0   2  2 e  2.265E-04   6
 20 2   4573.14727     2   3   1   0  2 e  1.286E-04   6
 20 2   4621.37903     0   4   0   1  2 e  1.819E-04   7
 20 2   4630.59187     0   4   2   1  2 e  1.297E-04   5
 20 2   4753.95140     1   2   0   1  2 e  1.160E-04  11
 20 2   4768.54848     1   2   2   1  2 e  1.340E-04   7
 20 2   4847.22795     2   0   0   1  2 e  1.175E-04  11
 20 2   4896.90551     0   8   0   0  2 e  1.073E-04   3
 20 2   4907.63159     0   8   2   0  2 e  1.852E-04   2
 20 2   5036.04209     3   2   0   0  2 e  1.105E-04   8
 20 2   5097.81493     0   1   1   2  2 e  1.267E-04   7
 20 2   5144.81938     4   0   0   0  2 e  1.105E-04   8
 20 2   5178.01261     2   4   2   0  2 e  1.412E-04   2
 20 2   5178.56802     0   5   1   1  2 e  1.778E-04   4
 20 2   5196.27894     0   5   3   1  2 e  3.962E-04   2
 20 2   5222.83849     2   4   0   0  2 e  1.077E-04   9
 20 2   5320.70027     0   5   1   1  2 e  1.343E-04   6
 20 2   5434.15878     2   1   1   1  2 e  1.350E-04   4
 20 2   5463.27729     0   9   1   0  2 e  1.077E-04   1
 20 2   5610.57090     2   5   1   0  2 e  1.078E-04   2
 20 2   5645.51432     0   2   0   2  2 e  1.036E-04   9
 20 2   5655.56708     0   2   2   2  2 e  1.189E-04   5
 20 2   5734.65054     4   1   1   0  2 e  1.078E-04   2
 20 2   5754.36196     1   0   0   2  2 e  1.802E-04   8
 20 2   5839.52459     3   3   1   0  2 e  1.078E-04   2
 20 2   5877.79272     2   2   0   1  2 e  1.083E-04   5
 20 2   5889.61528     1   4   2   1  2 e  1.852E-04   2
 20 2   5997.45893     1   4   0   1  2 e  1.052E-04   8
 20 2   6018.87028     2   2   2   1  2 e  1.852E-04   2
 20 2   6023.16448     0  10   0   0  2 e  9.476E-05   2
 20 2   6078.77052     3   0   0   1  2 e  1.488E-04  10
 20 2   6175.14576     4   2   0   0  2 e  1.132E-04   5
 20 2   6188.47021     3   4   2   0  2 e  2.197E-04   1
 20 2   6194.85444     0   3   1   2  2 e  1.078E-04   2
 20 2   6303.71931     2   6   0   0  2 e  1.117E-04   7
 20 2   6319.04825     1   1   1   2  2 e  9.761E-05   2
 20 2   6325.94344     4   2   2   0  2 e  2.143E-04   1
 20 2   6400.35161     5   0   0   0  2 e  1.075E-04   9
 20 2   6437.13994     0   7   1   1  2 e  1.079E-04   3
 20 2   6449.70693     2   6   2   0  2 e  1.804E-04   2
 20 2   6482.76619     3   4   0   0  2 e  1.104E-04   8
 20 2   6568.31226     3   1   1   1  2 e  1.079E-04   3
 20 2   6674.03530     2   3   1   1  2 e  1.079E-04   4
 20 2   6681.75766     0   0   0   3  2 e  9.489E-05   6
 20 2   6737.45727     0   4   0   2  2 e  9.490E-05   2
 20 2   6742.43467     0  11   1   0  2 e  1.080E-04   1
 20 2   6869.24442     1   2   0   2  2 e  1.075E-04   3
 20 2   6880.66167     1   9   1   0  2 e  1.080E-04   1
 20 2   6883.32924     1   2   2   2  2 e  2.143E-04   1
 20 2   6961.81430     2   0   0   2  2 e  1.177E-04   8
 20 2   6997.40057     5   1   1   0  2 e  1.080E-04   2
 20 2   7104.32296     3   5   1   0  2 e  1.080E-04   3
 20 2   7125.69662     3   2   0   1  2 e  1.019E-04   7
 20 2   7224.64597     0   1   1   3  2 e  1.080E-04   5
 20 2   7232.28972     4   0   0   1  2 e  1.031E-04   9
 20 2   7264.97392     2   4   2   1  2 e  1.852E-04   2
 20 2   7281.55696     0   5   1   2  2 e  1.080E-04   1
 20 2   7308.66080     2   4   0   1  2 e  1.250E-04   4
 20 2   7422.50453     1   3   1   2  2 e  1.081E-04   2
 20 2   7444.37582     5   2   0   0  2 e  9.665E-05   1
 20 2   7534.77658     2   1   1   2  2 e  1.081E-04   2
 20 2   7561.75033     6   0   0   0  2 e  1.112E-04   6
 20 2   7649.76584     1  10   0   0  2 e  2.582E-04   6
 20 2   7743.73282     3   6   0   0  2 e  1.659E-04   2
 20 2   7758.70098     0   2   0   3  2 e  1.063E-04   7
 20 2   7768.37322     0   2   2   3  2 e  1.858E-04   5
 20 2   7808.50847     4   1   1   1  2 e  1.081E-04   2
 20 2   7867.57690     1   0   0   3  2 e  1.050E-04   9
 20 2   8084.76566     1   4   0   2  2 e  3.406E-04   3
 20 2   8164.83173     3   0   0   2  2 e  9.504E-05   3
 20 2   8294.47322     0   3   1   3  2 e  3.084E-04   2
 20 2   8312.45461     0   3   3   3  2 e  3.963E-04   2
 20 2   8364.34119     2   6   0   1  2 e  9.516E-05   1
 20 2   8418.35900     1   1   1   3  2 e  1.339E-04   3
 20 2   8458.14726     5   0   0   1  2 e  9.533E-05   2
 20 2   8539.19225     3   4   0   1  2 e  9.705E-05   2
 20 2   8642.39504     3   1   1   2  2 e  1.083E-04   2
 20 2   8793.04709     0   0   0   4  2 e  1.091E-04   5
 20 2   9146.56020     3   5   1   1  2 e  1.085E-04   1
 20 2   9321.81716     0   1   1   4  2 e  1.485E-04   2
 20 2   9842.16478     0   2   0   4  2 e  1.805E-04   1
 20 2   9851.57748     0   2   2   4  2 e  2.198E-04   1
 21 1    187.00929     0   0   0   0  2 e  9.419E-05 235
 21 1    772.40396     0   1   1   0  2 e  1.074E-04 144
 21 1   1347.36354     0   2   0   0  2 e  1.008E-04  62
 21 1   1358.36679     0   2   2   0  2 e  1.637E-04  52
 21 1   1456.16564     1   0   0   0  2 e  9.990E-05  54
 21 1   1923.90661     0   3   1   0  2 e  1.747E-04  17
 21 1   1944.33972     0   3   3   0  2 e  4.025E-04   9
 21 1   2049.14444     1   1   1   0  2 e  1.557E-04  18
 21 1   2387.06194     0   0   0   1  2 e  9.638E-05  10
 21 1   2492.83117     0   4   0   0  2 e  2.333E-04   8
 21 1   2502.48609     0   4   2   0  2 e  2.058E-04   5
 21 1   2626.25409     1   2   0   0  2 e  9.507E-05  13
 21 1   2641.47256     1   2   2   0  2 e  1.326E-04   7
 21 1   2720.13934     2   0   0   0  2 e  9.547E-05  19
 21 1   2958.26133     0   1   1   1  2 e  1.030E-04  11
 21 1   3063.14340     0   5   1   0  2 e  9.881E-05   5
 21 1   3206.57746     2   1   1   0  2 e  1.852E-04   9
 21 1   3232.84051     1   3   3   0  2 e  2.010E-04   5
 21 1   3321.30178     2   1   1   0  2 e  1.153E-04   8
 21 1   3519.61177     0   2   0   1  2 e  9.960E-05   6
 21 1   3530.12406     0   2   2   1  2 e  1.173E-04   5
 21 1   3627.24787     1   4   0   0  2 e  1.557E-04   3
 21 1   3628.36320     1   0   0   1  2 e  9.437E-05  15
 21 1   3636.09231     0   6   2   0  2 e  1.793E-04   4
 21 1   3776.80732     2   2   0   0  2 e  1.033E-04   7
 21 1   3789.10442     2   2   2   0  2 e  6.818E-04   6
 21 1   3897.96085     3   0   0   0  2 e  1.911E-04  10
 21 1   3920.07398     2   2   2   0  2 e  1.301E-04   7
 21 1   3980.52085     3   0   0   0  2 e  1.208E-04   5
 21 1   4082.53831     0   3   1   1  2 e  1.195E-04  10
 21 1   4102.10104     0   3   3   1  2 e  2.516E-04   5
 21 1   4207.13091     1   1   1   1  2 e  1.067E-04  17
 21 1   4349.24003     0   7   1   0  2 e  1.209E-04   7
 21 1   4372.01481     2   3   3   0  2 e  4.810E-04   1
 21 1   4482.41504     3   1   1   0  2 e  1.399E-04   6
 21 1   4557.50739     0   0   0   2  2 e  1.424E-04   5
 21 1   4589.97529     2   3   1   0  2 e  1.449E-04   4
 21 1   4638.29897     0   4   0   1  2 e  1.834E-04   8
 21 1   4647.52789     0   4   2   1  2 e  1.864E-04   6
 21 1   4770.77563     1   2   0   1  2 e  1.157E-04  10
 21 1   4785.39618     1   2   2   1  2 e  1.200E-04   7
 21 1   4863.95600     2   0   0   1  2 e  1.236E-04  12
 21 1   4913.90176     0   8   0   0  2 e  1.137E-04   4
 21 1   4924.65619     0   8   2   0  2 e  1.792E-04   2
 21 1   5052.95125     3   2   0   0  2 e  1.121E-04   7
 21 1   5069.14779     3   2   2   0  2 e  9.458E-05   1
 21 1   5114.54098     0   1   1   2  2 e  1.141E-04   8
 21 1   5161.63220     4   0   0   0  2 e  1.088E-04   6
 21 1   5195.46511     0   5   1   1  2 e  1.973E-04   4
 21 1   5213.23247     0   5   3   1  2 e  4.810E-04   1
 21 1   5239.63028     2   4   0   0  2 e  1.051E-04   8
 21 1   5337.51384     0   5   1   1  2 e  3.873E-04   6
 21 1   5450.89988     2   1   1   1  2 e  1.540E-04   5
 21 1   5480.23219     0   9   1   0  2 e  1.077E-04   2
 21 1   5627.44900     2   5   1   0  2 e  1.078E-04   1
 21 1   5662.26938     0   2   0   2  2 e  1.059E-04   7
 21 1   5672.33620     0   2   2   2  2 e  1.253E-04   4
 21 1   5751.45883     4   1   1   0  2 e  1.078E-04   2
 21 1   5771.00891     1   0   0   2  2 e  1.684E-04   8
 21 1   5856.30648     3   3   1   0  2 e  1.078E-04   2
 21 1   5894.64096     2   2   0   1  2 e  1.072E-04   5
 21 1   5906.48458     1   4   2   1  2 e  1.792E-04   2
 21 1   6014.21004     0   6   0   1  2 e  2.500E-04   8
 21 1   6035.66393     2   2   2   1  2 e  1.792E-04   2
 21 1   6040.16783     0  10   0   0  2 e  9.476E-05   2
 21 1   6095.45069     3   0   0   1  2 e  1.093E-04   7
 21 1   6192.06569     4   2   0   0  2 e  1.137E-04   4
 21 1   6205.42113     3   4   2   0  2 e  1.792E-04   2
 21 1   6211.60286     0   3   1   2  2 e  1.277E-04   3
 21 1   6320.54872     2   6   0   0  2 e  1.119E-04   6
 21 1   6335.70798     1   1   1   2  2 e  9.592E-05   3
 21 1   6342.81908     4   2   2   0  2 e  1.792E-04   2
 21 1   6417.09223     5   0   0   0  2 e  1.115E-04   8
 21 1   6453.96349     0   7   1   1  2 e  1.079E-04   3
 21 1   6466.54834     2   6   2   0  2 e  9.489E-05   1
 21 1   6499.54044     3   4   0   0  2 e  1.137E-04   7
 21 1   6585.05506     3   1   1   1  2 e  1.079E-04   4
 21 1   6690.72545     2   3   1   1  2 e  1.079E-04   3
 21 1   6698.33142     0   0   0   3  2 e  9.490E-05   6
 21 1   6754.24098     0   4   0   2  2 e  9.491E-05   2
 21 1   6759.31077     0  11   1   0  2 e  1.080E-04   1
 21 1   6885.92953     1   2   0   2  2 e  1.079E-04   3
 21 1   6897.46032     1   9   1   0  2 e  1.080E-04   2
 21 1   6900.03937     1   2   2   2  2 e  1.792E-04   2
 21 1   6978.40015     2   0   0   2  2 e  1.087E-04   6
 21 1   7014.14355     5   1   1   0  2 e  1.080E-04   4
 21 1   7121.06659     3   5   1   0  2 e  1.080E-04   3
 21 1   7142.47152     3   2   0   1  2 e  1.036E-04   6
 21 1   7158.22619     3   2   2   1  2 e  2.200E-04   1
 21 1   7241.23348     0   1   1   3  2 e  1.080E-04   5
 21 1   7248.96224     4   0   0   1  2 e  1.031E-04   8
 21 1   7281.72065     2   4   2   1  2 e  2.187E-04   1
 21 1   7298.32354     0   5   1   2  2 e  1.080E-04   1
 21 1   7325.31260     2   4   0   1  2 e  2.943E-04   6
 21 1   7439.18066     1   3   1   2  2 e  1.081E-04   1
 21 1   7461.21312     5   2   0   0  2 e  9.508E-05   2
 21 1   7551.37752     2   1   1   2  2 e  1.081E-04   2
 21 1   7578.49262     6   0   0   0  2 e  9.511E-05   4
 21 1   7666.45540     1  10   0   0  2 e  7.424E-04   5
 21 1   7735.29721     3   6   2   0  2 e  2.187E-04   1
 21 1   7760.49365     3   6   0   0  2 e  1.873E-04   2
 21 1   7775.31747     0   2   0   3  2 e  1.085E-04   9
 21 1   7785.00410     0   2   2   3  2 e  1.795E-04   5
 21 1   7825.17736     4   1   1   1  2 e  1.081E-04   2
 21 1   7884.08248     1   0   0   3  2 e  1.009E-04  10
 21 1   7983.29859     2   2   0   2  2 e  9.521E-05   2
 21 1   8101.37875     1   4   0   2  2 e  7.101E-04   3
 21 1   8181.36982     3   0   0   2  2 e  9.525E-05   3
 21 1   8311.08187     0   3   1   3  2 e  1.250E-04   4
 21 1   8329.11146     0   3   3   3  2 e  3.619E-04   2
 21 1   8434.87981     1   1   1   3  2 e  1.121E-04   6
 21 1   8474.74863     5   0   0   1  2 e  9.540E-05   2
 21 1   8555.83259     3   4   0   1  2 e  9.537E-05   4
 21 1   8659.01163     3   1   1   2  2 e  1.083E-04   2
 21 1   8809.48058     0   0   0   4  2 e  1.029E-04   4
 21 1   8944.80672     5   1   1   1  2 e  1.084E-04   2
 21 1   9063.41765     2   0   0   3  2 e  9.551E-05   2
 21 1   9163.17470     3   5   1   1  2 e  1.085E-04   1
 21 1   9338.26511     0   1   1   4  2 e  1.085E-04   4
 21 1   9858.64578     0   2   0   4  2 e  1.584E-04   2
 21 1  12943.99164     0   0   0   6  2 e  9.686E-05   1
 21 2    772.74730     0   1   1   0  1 f  1.107E-04 122
 21 2   1358.35781     0   2   2   0  1 f  1.647E-04  43
 21 2   1924.54647     0   3   1   0  1 f  2.262E-04  10
 21 2   1944.33952     0   3   3   0  1 f  3.872E-04   3
 21 2   2049.54702     1   1   1   0  1 f  1.818E-04  14
 21 2   2502.45816     0   4   2   0  1 f  4.502E-04   2
 21 2   2641.46455     1   2   2   0  1 f  1.333E-04   8
 21 2   2958.59805     0   1   1   1  1 f  1.101E-04  10
 21 2   3064.07111     0   5   1   0  1 f  1.036E-04   4
 21 2   3207.27231     2   1   1   0  1 f  1.940E-04   9
 21 2   3232.84069     1   3   3   0  1 f  1.550E-04   3
 21 2   3321.78873     2   1   1   0  1 f  1.187E-04   8
 21 2   3530.11423     0   2   2   1  1 f  1.623E-04   8
 21 2   3636.02904     0   6   2   0  1 f  1.735E-04   3
 21 2   3789.07756     2   2   2   0  1 f  1.199E-04   3
 21 2   3920.06669     2   2   2   0  1 f  1.321E-04   5
 21 2   4083.16522     0   3   1   1  1 f  1.243E-04   9
 21 2   4102.10095     0   3   3   1  1 f  3.524E-04   5
 21 2   4207.52196     1   1   1   1  1 f  1.149E-04  10
 21 2   4350.22780     0   7   1   0  1 f  1.236E-04   6
 21 2   4483.17307     3   1   1   0  1 f  1.019E-04   3
 21 2   4590.58507     2   3   1   0  1 f  1.019E-04   3
 21 2   4647.50013     0   4   2   1  1 f  3.090E-04   6
 21 2   4785.38713     1   2   2   1  1 f  1.580E-04   6
 21 2   5114.87136     0   1   1   2  1 f  1.204E-04   8
 21 2   5194.89559     2   4   2   0  1 f  1.399E-04   2
 21 2   5196.36956     0   5   1   1  1 f  1.716E-04   3
 21 2   5338.18845     1   3   1   1  1 f  3.233E-04   4
 21 2   5451.37147     2   1   1   1  1 f  1.239E-04   5
 21 2   5481.51243     0   9   1   0  1 f  1.110E-04   2
 21 2   5628.50232     2   5   1   0  1 f  1.110E-04   2
 21 2   5672.32663     0   2   2   2  1 f  1.166E-04   5
 21 2   5752.29293     4   1   1   0  1 f  1.111E-04   1
 21 2   5755.20529     0   6   2   1  1 f  1.942E-04   1
 21 2   5857.08373     3   3   1   0  1 f  1.111E-04   1
 21 2   5906.45944     1   4   2   1  1 f  1.712E-04   2
 21 2   6035.65469     2   2   2   1  1 f  1.712E-04   2
 21 2   6205.36899     3   4   2   0  1 f  1.942E-04   1
 21 2   6212.21881     0   3   1   2  1 f  1.245E-04   3
 21 2   6230.35444     0   3   3   2  1 f  2.143E-04   1
 21 2   6336.08832     1   1   1   2  1 f  9.912E-05   2
 21 2   6342.80739     4   2   2   0  1 f  1.971E-04   1
 21 2   6454.91707     0   7   1   1  1 f  1.111E-04   2
 21 2   6585.78574     3   1   1   1  1 f  1.112E-04   4
 21 2   6691.31284     2   3   1   1  1 f  1.112E-04   4
 21 2   6898.58406     1   9   1   0  1 f  1.112E-04   2
 21 2   7015.07428     5   1   1   0  1 f  1.112E-04   3
 21 2   7122.05599     3   5   1   0  1 f  1.113E-04   4
 21 2   7158.20378     3   2   2   1  1 f  1.942E-04   1
 21 2   7241.55818     0   1   1   3  1 f  1.113E-04   5
 21 2   7299.21157     0   5   1   2  1 f  1.113E-04   1
 21 2   7439.84001     1   3   1   2  1 f  1.113E-04   2
 21 2   7551.83330     2   1   1   2  1 f  1.113E-04   2
 21 2   7735.31834     3   6   2   0  1 f  1.972E-04   1
 21 2   7825.97840     4   1   1   1  1 f  1.114E-04   2
 21 2   8311.69151     0   3   1   3  1 f  4.941E-04   1
 21 2   8435.25236     1   1   1   3  1 f  1.125E-04   6
 21 2   8659.76162     3   1   1   2  1 f  1.116E-04   2
 21 2   9338.59002     0   1   1   4  1 f  1.117E-04   4
 22 1    790.59457     0   1   1   0  1 f  1.107E-04 117
 22 1   1376.21234     0   2   2   0  1 f  1.585E-04  39
 22 1   1942.43618     0   3   1   0  1 f  2.226E-04   9
 22 1   1962.21810     0   3   3   0  1 f  5.212E-04   1
 22 1   2067.33222     1   1   1   0  1 f  1.708E-04  16
 22 1   2520.34139     0   4   2   0  1 f  5.416E-04   1
 22 1   2659.25722     1   2   2   0  1 f  1.683E-04   6
 22 1   2976.29870     0   1   1   1  1 f  1.095E-04  12
 22 1   3081.99872     0   5   1   0  1 f  1.015E-04   3
 22 1   3225.09400     2   1   1   0  1 f  1.944E-04   8
 22 1   3250.65887     1   3   3   0  1 f  1.653E-04   4
 22 1   3339.52019     2   1   1   0  1 f  1.180E-04   7
 22 1   3547.82444     0   2   2   1  1 f  1.208E-04   6
 22 1   3653.92865     0   6   2   0  1 f  1.857E-04   3
 22 1   3806.88724     2   2   2   0  1 f  1.416E-04   3
 22 1   3937.80327     2   2   2   0  1 f  1.349E-04   4
 22 1   4100.91235     0   3   1   1  1 f  1.331E-04   8
 22 1   4119.83651     0   3   3   1  1 f  2.407E-04   6
 22 1   4225.15969     1   1   1   1  1 f  1.072E-04  14
 22 1   4368.08309     0   7   1   0  1 f  1.596E-04   4
 22 1   4500.92683     3   1   1   0  1 f  1.552E-04   3
 22 1   4608.27272     2   3   1   0  1 f  1.322E-04   5
 22 1   4665.23849     0   4   2   1  1 f  2.809E-04   7
 22 1   4803.03479     1   2   2   1  1 f  1.272E-04   6
 22 1   4942.42720     0   8   2   0  1 f  1.773E-04   2
 22 1   5132.42567     0   1   1   2  1 f  1.201E-04   8
 22 1   5212.57956     2   4   2   0  1 f  1.110E-04   1
 22 1   5214.15676     0   5   1   1  1 f  2.011E-04   4
 22 1   5355.86600     1   3   1   1  1 f  1.110E-04   2
 22 1   5468.95435     2   1   1   1  1 f  1.277E-04   4
 22 1   5499.39696     0   9   1   0  1 f  1.111E-04   1
 22 1   5646.28289     2   5   1   0  1 f  1.110E-04   2
 22 1   5689.89147     0   2   2   2  1 f  1.180E-04   5
 22 1   5769.98015     4   1   1   0  1 f  1.111E-04   1
 22 1   5874.74044     3   3   1   0  1 f  1.111E-04   2
 22 1   5924.12719     1   4   2   1  1 f  1.773E-04   2
 22 1   6053.24717     2   2   2   1  1 f  2.038E-04   1
 22 1   6223.11819     3   4   2   0  1 f  1.773E-04   2
 22 1   6229.82347     0   3   1   2  1 f  1.142E-04   3
 22 1   6353.57861     1   1   1   2  1 f  9.861E-05   2
 22 1   6360.48461     4   2   2   0  1 f  2.239E-04   1
 22 1   6472.63169     0   7   1   1  1 f  1.112E-04   3
 22 1   6484.19751     2   6   2   0  1 f  2.239E-04   1
 22 1   6603.39379     3   1   1   1  1 f  1.112E-04   4
 22 1   6708.85340     2   3   1   1  1 f  1.112E-04   4
 22 1   6916.28938     1   9   1   0  1 f  1.112E-04   2
 22 1   7032.70317     5   1   1   0  1 f  1.113E-04   3
 22 1   7139.69159     3   5   1   0  1 f  1.113E-04   4
 22 1   7175.80421     3   2   2   1  1 f  2.239E-04   1
 22 1   7258.96540     0   1   1   3  1 f  1.113E-04   6
 22 1   7316.85338     0   5   1   2  1 f  1.114E-04   1
 22 1   7457.37234     1   3   1   2  1 f  1.114E-04   1
 22 1   7569.27102     2   1   1   2  1 f  1.113E-04   2
 22 1   7752.92569     3   6   2   0  1 f  1.773E-04   2
 22 1   7843.52041     4   1   1   1  1 f  1.115E-04   1
 22 1   8329.15094     0   3   1   3  1 f  3.586E-04   2
 22 1   8452.59425     1   1   1   3  1 f  1.168E-04   4
 22 1   8780.81390     2   3   1   2  1 f  1.116E-04   1
 22 1   8963.42654     5   1   1   1  1 f  1.117E-04   1
 22 1   9181.62903     3   5   1   1  1 f  1.117E-04   2
 22 1   9355.85064     0   1   1   4  1 f  1.117E-04   4
 22 2    204.81604     0   0   0   0  2 e  9.419E-05 227
 22 2    790.21854     0   1   1   0  2 e  1.074E-04 133
 22 2   1365.20558     0   2   0   0  2 e  9.631E-05  66
 22 2   1376.22321     0   2   2   0  2 e  1.648E-04  53
 22 2   1473.90244     1   0   0   0  2 e  9.590E-05  51
 22 2   1941.73618     0   3   1   0  2 e  1.848E-04  17
 22 2   1962.21784     0   3   3   0  2 e  3.606E-04   9
 22 2   2066.89147     1   1   1   0  2 e  1.502E-04  19
 22 2   2404.72084     0   0   0   1  2 e  9.511E-05  13
 22 2   2510.69734     0   4   0   0  2 e  2.288E-04   9
 22 2   2520.37091     0   4   2   0  2 e  2.230E-04   5
 22 2   2644.02354     1   2   0   0  2 e  9.492E-05  11
 22 2   2659.26652     1   2   2   0  2 e  1.163E-04   8
 22 2   2737.81288     2   0   0   0  2 e  9.543E-05  15
 22 2   2975.93014     0   1   1   1  2 e  1.058E-04  12
 22 2   3080.98338     0   5   1   0  2 e  1.017E-04   4
 22 2   3224.33239     2   1   1   0  2 e  2.572E-04  10
 22 2   3250.65827     1   3   3   0  2 e  2.156E-04   5
 22 2   3338.98604     2   1   1   0  2 e  1.144E-04  11
 22 2   3537.30890     0   2   0   1  2 e  9.668E-05   8
 22 2   3547.83580     0   2   2   1  2 e  1.070E-04   8
 22 2   3645.12778     0   6   0   0  2 e  9.466E-05   3
 22 2   3645.95205     1   0   0   1  2 e  9.435E-05  10
 22 2   3794.59900     2   2   0   0  2 e  2.060E-04  10
 22 2   3806.91922     2   2   2   0  2 e  1.647E-04   5
 22 2   3915.65454     3   0   0   0  2 e  4.743E-05   9
 22 2   3937.81120     2   2   2   0  2 e  1.224E-04   8
 22 2   3998.14369     3   0   0   0  2 e  1.477E-04   8
 22 2   4100.22569     0   3   1   1  2 e  1.168E-04   9
 22 2   4119.83669     0   3   3   1  2 e  2.156E-04   5
 22 2   4224.73117     1   1   1   1  2 e  1.078E-04  17
 22 2   4367.00154     0   7   1   0  2 e  1.221E-04   8
 22 2   4389.84921     2   3   3   0  2 e  5.093E-04   1
 22 2   4500.09614     3   1   1   0  2 e  1.364E-04   5
 22 2   4575.01810     0   0   0   2  2 e  1.145E-04   4
 22 2   4607.60400     2   3   1   0  2 e  1.907E-04   3
 22 2   4656.02338     0   4   0   1  2 e  1.830E-04   7
 22 2   4665.27354     0   4   2   1  2 e  1.648E-03   7
 22 2   4788.39998     1   2   0   1  2 e  1.403E-04  12
 22 2   4803.04476     1   2   2   1  2 e  1.247E-04   4
 22 2   4881.48001     2   0   0   1  2 e  1.113E-04  10
 22 2   4931.70644     0   8   0   0  2 e  1.282E-04   3
 22 2   4942.49196     0   8   2   0  2 e  1.761E-04   2
 22 2   5070.66486     3   2   0   0  2 e  1.107E-04   6
 22 2   5086.89155     3   2   2   0  2 e  1.346E-04   2
 22 2   5132.06394     0   1   1   2  2 e  1.290E-04   9
 22 2   5179.24462     4   0   0   0  2 e  1.153E-04   4
 22 2   5212.57961     2   4   2   0  2 e  1.077E-04   1
 22 2   5213.16660     0   5   1   1  2 e  1.753E-04   4
 22 2   5230.99431     0   5   3   1  2 e  4.265E-04   2
 22 2   5257.22069     2   4   0   0  2 e  1.031E-04   9
 22 2   5355.12640     1   3   1   1  2 e  4.041E-05   4
 22 2   5468.43843     2   1   1   1  2 e  1.378E-04   5
 22 2   5497.99755     0   9   1   0  2 e  1.078E-04   1
 22 2   5645.12958     2   5   1   0  2 e  1.078E-04   2
 22 2   5679.82163     0   2   0   2  2 e  1.136E-04   5
 22 2   5689.90352     0   2   2   2  2 e  1.163E-04   5
 22 2   5769.06693     4   1   1   0  2 e  1.078E-04   2
 22 2   5773.03815     0   6   2   1  2 e  2.143E-04   1
 22 2   5788.44804     1   0   0   2  2 e  1.161E-04   7
 22 2   5873.88803     3   3   1   0  2 e  1.078E-04   2
 22 2   5912.29066     2   2   0   1  2 e  1.077E-04   5
 22 2   5924.15775     1   4   2   1  2 e  1.761E-04   2
 22 2   6031.75781     0   6   0   1  2 e  8.795E-05   8
 22 2   6053.25695     2   2   2   1  2 e  1.761E-04   2
 22 2   6057.98033     0  10   0   0  2 e  9.620E-05   1
 22 2   6112.92432     3   0   0   1  2 e  1.451E-04   9
 22 2   6209.78977     4   2   0   0  2 e  1.124E-04   5
 22 2   6223.18050     3   4   2   0  2 e  1.761E-04   2
 22 2   6229.14729     0   3   1   2  2 e  1.119E-04   3
 22 2   6338.17917     2   6   0   0  2 e  1.084E-04   7
 22 2   6353.16240     1   1   1   2  2 e  1.079E-04   1
 22 2   6360.49825     4   2   2   0  2 e  2.039E-04   1
 22 2   6434.62833     5   0   0   0  2 e  1.141E-04   8
 22 2   6471.58577     0   7   1   1  2 e  1.079E-04   3
 22 2   6484.18923     2   6   2   0  2 e  1.623E-04   3
 22 2   6517.11492     3   4   0   0  2 e  1.076E-04   9
 22 2   6602.59462     3   1   1   1  2 e  1.079E-04   4
 22 2   6708.20870     2   3   1   1  2 e  1.079E-04   4
 22 2   6715.69396     0   0   0   3  2 e  9.475E-05   4
 22 2   6771.82399     0   4   0   2  2 e  9.486E-05   2
 22 2   6903.40780     1   2   0   2  2 e  1.145E-04   4
 22 2   6915.05867     1   9   1   0  2 e  1.080E-04   2
 22 2   6917.54439     1   2   2   2  2 e  1.761E-04   2
 22 2   6995.77434     2   0   0   2  2 e  1.141E-04   8
 22 2   7031.68244     5   1   1   0  2 e  1.080E-04   4
 22 2   7138.60475     3   5   1   0  2 e  1.080E-04   4
 22 2   7160.04307     3   2   0   1  2 e  1.102E-04   8
 22 2   7175.83094     3   2   2   1  2 e  2.039E-04   1
 22 2   7258.61070     0   1   1   3  2 e  1.080E-04   6
 22 2   7266.42775     4   0   0   1  2 e  1.104E-04   9
 22 2   7299.26523     2   4   2   1  2 e  2.143E-04   1
 22 2   7342.75829     2   4   0   1  2 e  8.056E-04   6
 22 2   7456.65391     1   3   1   2  2 e  1.081E-04   2
 22 2   7478.85462     5   2   0   0  2 e  9.666E-05   1
 22 2   7568.77091     2   1   1   2  2 e  1.081E-04   2
 22 2   7596.03179     6   0   0   0  2 e  1.084E-04   6
 22 2   7683.93792     1  10   0   0  2 e  8.216E-05   5
 22 2   7752.89850     3   6   2   0  2 e  1.761E-04   2
 22 2   7778.05111     3   6   0   0  2 e  1.799E-04   2
 22 2   7792.72495     0   2   0   3  2 e  1.006E-04   7
 22 2   7802.42675     0   2   2   3  2 e  1.761E-04   6
 22 2   7842.64526     4   1   1   1  2 e  1.081E-04   2
 22 2   7901.37214     1   0   0   3  2 e  9.947E-05   9
 22 2   8000.80649     2   2   0   2  2 e  9.685E-05   1
 22 2   8118.78007     3   0   0   2  2 e  2.200E-04   4
 22 2   8198.69519     3   0   0   2  2 e  9.520E-05   4
 22 2   8328.49077     0   3   1   3  2 e  5.318E-04   1
 22 2   8346.56172     0   3   3   3  2 e  5.363E-04   1
 22 2   8398.51119     2   6   0   1  2 e  9.700E-05   1
 22 2   8452.18605     1   1   1   3  2 e  1.113E-04   5
 22 2   8492.13733     5   0   0   1  2 e  9.703E-05   2
 22 2   8573.26508     3   4   0   1  2 e  9.530E-05   4
 22 2   8676.42080     3   1   1   2  2 e  1.084E-04   1
 22 2   8826.69553     0   0   0   4  2 e  1.032E-04   6
 22 2   8962.26719     5   1   1   1  2 e  1.084E-04   1
 22 2   9080.64250     2   0   0   3  2 e  9.727E-05   1
 22 2   9180.57774     3   5   1   1  2 e  1.085E-04   1
 22 2   9355.49617     0   1   1   4  2 e  1.085E-04   4
 22 2   9875.91098     0   2   0   4  2 e  2.356E-04   1
 22 2  12960.91975     0   0   0   6  2 e  9.682E-05   2
 23 1    223.43152     0   0   0   0  2 e  9.420E-05 230
 23 1    808.84220     0   1   1   0  2 e  1.074E-04 140
 23 1   1383.85758     0   2   0   0  2 e  9.651E-05  62
 23 1   1394.89120     0   2   2   0  2 e  1.618E-04  55
 23 1   1492.44480     1   0   0   0  2 e  9.646E-05  46
 23 1   1960.37677     0   3   1   0  2 e  1.907E-04  15
 23 1   1980.90874     0   3   3   0  2 e  3.491E-04   6
 23 1   2085.44425     1   1   1   0  2 e  1.568E-04  18
 23 1   2423.18175     0   0   0   1  2 e  9.481E-05  12
 23 1   2529.37356     0   4   0   0  2 e  2.566E-04   8
 23 1   2539.06953     0   4   2   0  2 e  2.589E-04   4
 23 1   2662.59982     1   2   0   0  2 e  2.050E-04   9
 23 1   2677.86850     1   2   2   0  2 e  1.133E-04   9
 23 1   2756.28926     2   0   0   0  2 e  9.587E-05  19
 23 1   2994.40112     0   1   1   1  2 e  1.306E-04   9
 23 1   3099.63282     0   5   1   0  2 e  9.880E-05   5
 23 1   3242.89500     2   1   1   0  2 e  1.014E-04   9
 23 1   3269.28494     1   3   3   0  2 e  2.042E-04   5
 23 1   3357.47314     2   1   1   0  2 e  1.167E-04  11
 23 1   3555.80966     0   2   0   1  2 e  1.017E-04  11
 23 1   3566.35214     0   2   2   1  2 e  1.086E-04   8
 23 1   3663.82026     1   4   0   0  2 e  6.682E-04   7
 23 1   3664.34071     1   0   0   1  2 e  9.901E-05  15
 23 1   3672.73002     0   6   2   0  2 e  1.700E-04   2
 23 1   3813.19719     2   2   0   0  2 e  2.211E-04  10
 23 1   3825.54300     2   2   2   0  2 e  2.435E-04   6
 23 1   3934.15145     3   0   0   0  2 e  2.950E-04   8
 23 1   3956.35348     2   2   2   0  2 e  1.255E-04   5
 23 1   4016.56753     3   0   0   0  2 e  1.644E-04   7
 23 1   4118.71607     0   3   1   1  2 e  1.007E-04   8
 23 1   4138.37748     0   3   3   1  2 e  2.819E-04   2
 23 1   4243.13096     1   1   1   1  2 e  1.089E-04  16
 23 1   4385.56869     0   7   1   0  2 e  1.289E-04   6
 23 1   4408.49008     2   3   3   0  2 e  4.757E-04   1
 23 1   4518.58053     3   1   1   0  2 e  1.608E-04   5
 23 1   4593.32422     0   0   0   2  2 e  2.110E-04   5
 23 1   4626.03369     2   3   1   0  2 e  1.376E-04   5
 23 1   4674.55161     0   4   0   1  2 e  1.721E-04   7
 23 1   4683.82223     0   4   2   1  2 e  1.818E-04   4
 23 1   4806.82493     1   2   0   1  2 e  2.382E-04   9
 23 1   4821.49605     1   2   2   1  2 e  1.257E-04   5
 23 1   4899.80024     2   0   0   1  2 e  1.221E-04  11
 23 1   4950.31906     0   8   0   0  2 e  1.124E-04   3
 23 1   4961.13717     0   8   2   0  2 e  2.187E-04   1
 23 1   5089.18221     3   2   0   0  2 e  1.031E-04   6
 23 1   5105.44197     3   2   2   0  2 e  2.187E-04   1
 23 1   5150.38144     0   1   1   2  2 e  1.407E-04   7
 23 1   5197.65760     4   0   0   0  2 e  1.111E-04   8
 23 1   5231.07104     2   4   2   0  2 e  1.438E-04   2
 23 1   5231.67086     0   5   1   1  2 e  1.836E-04   4
 23 1   5249.56160     0   5   3   1  2 e  3.795E-04   2
 23 1   5275.61138     2   4   0   0  2 e  1.356E-04   5
 23 1   5373.53948     0   5   1   1  2 e  3.098E-05   6
 23 1   5486.77269     2   1   1   1  2 e  1.913E-04   3
 23 1   5516.56352     0   9   1   0  2 e  1.100E-04   2
 23 1   5663.61302     2   5   1   0  2 e  1.101E-04   2
 23 1   5698.17068     0   2   0   2  2 e  1.059E-04   8
 23 1   5708.26770     0   2   2   2  2 e  1.152E-04   5
 23 1   5787.47457     4   1   1   0  2 e  1.101E-04   2
 23 1   5791.61987     0   6   2   1  2 e  1.699E-04   2
 23 1   5806.67905     1   0   0   2  2 e  1.269E-04   7
 23 1   5892.26811     3   3   1   0  2 e  1.101E-04   2
 23 1   5930.74084     2   2   0   1  2 e  1.014E-04   5
 23 1   5942.63376     1   4   2   1  2 e  1.699E-04   2
 23 1   6050.10218     0   6   0   1  2 e  1.111E-04   8
 23 1   6071.64836     2   2   2   1  2 e  2.187E-04   1
 23 1   6131.19213     3   0   0   1  2 e  1.119E-04   7
 23 1   6228.31836     4   2   0   0  2 e  1.040E-04   5
 23 1   6241.74611     3   4   2   0  2 e  1.699E-04   2
 23 1   6247.48795     0   3   1   2  2 e  1.294E-04   2
 23 1   6356.60904     2   6   0   0  2 e  1.042E-04   5
 23 1   6371.40939     1   1   1   2  2 e  1.079E-04   1
 23 1   6378.97856     4   2   2   0  2 e  2.290E-04   1
 23 1   6452.96184     5   0   0   0  2 e  1.127E-04   9
 23 1   6490.00809     0   7   1   1  2 e  1.065E-04   3
 23 1   6502.62956     2   6   2   0  2 e  1.699E-04   2
 23 1   6535.48656     3   4   0   0  2 e  1.127E-04   9
 23 1   6620.92859     3   1   1   1  2 e  1.134E-04   4
 23 1   6726.48808     2   3   1   1  2 e  1.079E-04   1
 23 1   6733.84508     0   0   0   3  2 e  9.637E-05   4
 23 1   6790.20548     0   4   0   2  2 e  9.586E-05   2
 23 1   6795.46338     0  11   1   0  2 e  1.079E-04   1
 23 1   6921.67957     1   2   0   2  2 e  1.052E-04   4
 23 1   6933.45635     1   9   1   0  2 e  1.102E-04   2
 23 1   6935.84496     1   2   2   2  2 e  2.290E-04   1
 23 1   7013.93836     2   0   0   2  2 e  1.189E-04   8
 23 1   7050.01796     5   1   1   0  2 e  1.058E-04   3
 23 1   7156.94305     3   5   1   0  2 e  1.102E-04   4
 23 1   7178.41128     3   2   0   1  2 e  9.985E-05   6
 23 1   7194.23855     3   2   2   1  2 e  2.187E-04   1
 23 1   7276.77367     0   1   1   3  2 e  1.103E-04   2
 23 1   7284.68627     4   0   0   1  2 e  1.182E-04  10
 23 1   7317.60455     2   4   2   1  2 e  2.187E-04   1
 23 1   7360.99467     2   4   0   1  2 e  2.817E-04   5
 23 1   7474.91450     1   3   1   2  2 e  1.103E-04   2
 23 1   7497.29368     5   2   0   0  2 e  9.959E-05   1
 23 1   7586.95362     2   1   1   2  2 e  1.350E-04   1
 23 1   7614.36639     6   0   0   0  2 e  1.191E-04   5
 23 1   7702.21657     1  10   0   0  2 e  9.147E-04   5
 23 1   7771.29881     3   6   2   0  2 e  2.290E-04   1
 23 1   7810.92314     0   2   0   3  2 e  1.006E-04  10
 23 1   7820.63980     0   2   2   3  2 e  1.698E-04   5
 23 1   7860.90600     4   1   1   1  2 e  1.104E-04   2
 23 1   7919.44737     1   0   0   3  2 e  1.045E-04   8
 23 1   8019.10524     2   2   0   2  2 e  9.519E-05   1
 23 1   8136.97406     1   4   0   2  2 e  7.506E-05   4
 23 1   8216.80661     3   0   0   2  2 e  9.612E-05   4
 23 1   8291.55546     0  10   0   1  2 e  9.970E-05   1
 23 1   8346.67821     0   3   1   3  2 e  3.218E-04   2
 23 1   8364.80163     0   3   3   3  2 e  3.796E-04   2
 23 1   8416.78701     5   0   0   1  2 e  4.619E-04   3
 23 1   8470.28039     1   1   1   3  2 e  1.061E-04   4
 23 1   8510.31648     5   0   0   1  2 e  9.708E-05   3
 23 1   8591.48991     3   4   0   1  2 e  9.620E-05   4
 23 1   8694.61749     3   1   1   2  2 e  1.352E-04   1
 23 1   8798.31756     2   3   1   2  2 e  1.105E-04   2
 23 1   8844.69265     0   0   0   4  2 e  1.125E-04   5
 23 1   8980.52322     5   1   1   1  2 e  1.352E-04   1
 23 1   9098.64886     2   0   0   3  2 e  9.631E-05   2
 23 1   9198.77070     3   5   1   1  2 e  1.084E-04   1
 23 1   9373.50953     0   1   1   4  2 e  1.353E-04   2
 23 1   9903.41296     0   2   2   4  2 e  2.188E-04   1
 23 1  12978.61750     0   0   0   6  2 e  9.748E-05   2
 23 2    809.25238     0   1   1   0  1 f  1.107E-04 125
 23 2   1394.87756     0   2   2   0  1 f  1.656E-04  43
 23 2   1961.14042     0   3   1   0  1 f  2.289E-04  11
 23 2   1980.90869     0   3   3   0  1 f  3.439E-04   2
 23 2   2085.92499     1   1   1   0  1 f  1.656E-04  15
 23 2   2539.03465     0   4   2   0  1 f  6.244E-04   1
 23 2   2677.85706     1   2   2   0  1 f  1.456E-04   7
 23 2   2994.80341     0   1   1   1  1 f  1.033E-04   8
 23 2   3100.74101     0   5   1   0  1 f  1.095E-04   4
 23 2   3243.72470     2   1   1   0  1 f  1.852E-05   8
 23 2   3269.28553     1   3   3   0  1 f  1.563E-04   3
 23 2   3358.05622     2   1   1   0  1 f  1.153E-04   7
 23 2   3566.33947     0   2   2   1  1 f  1.630E-04   7
 23 2   3672.64084     0   6   2   0  1 f  2.359E-04   2
 23 2   3825.50502     2   2   2   0  1 f  1.206E-04   3
 23 2   3956.34429     2   2   2   0  1 f  1.321E-04   4
 23 2   4119.46465     0   3   1   1  1 f  1.196E-04   9
 23 2   4138.37754     0   3   3   1  1 f  2.755E-04   3
 23 2   4243.59796     1   1   1   1  1 f  1.096E-04  13
 23 2   4386.74808     0   7   1   0  1 f  1.276E-04   6
 23 2   4519.48593     3   1   1   0  1 f  1.366E-04   4
 23 2   4626.76371     2   3   1   0  1 f  1.366E-04   4
 23 2   4683.77993     0   4   2   1  1 f  2.480E-04   5
 23 2   4821.48318     1   2   2   1  1 f  1.704E-04   4
 23 2   4961.05243     0   8   2   0  1 f  2.359E-04   1
 23 2   5150.77618     0   1   1   2  1 f  1.250E-04   7
 23 2   5232.75053     0   5   1   1  1 f  1.412E-04   1
 23 2   5374.34629     0   5   1   1  1 f  3.060E-04   4
 23 2   5487.33609     2   1   1   1  1 f  1.269E-04   6
 23 2   5518.09082     0   9   1   0  1 f  1.110E-04   1
 23 2   5664.87077     2   5   1   0  1 f  1.135E-04   2
 23 2   5708.25426     0   2   2   2  1 f  1.288E-04   4
 23 2   5791.53102     0   6   2   1  1 f  2.358E-04   1
 23 2   5893.19927     3   3   1   0  1 f  1.135E-04   2
 23 2   5942.59690     1   4   2   1  1 f  1.803E-04   2
 23 2   6071.63749     2   2   2   1  1 f  1.971E-04   1
 23 2   6241.67320     3   4   2   0  1 f  1.803E-04   2
 23 2   6248.22539     0   3   1   2  1 f  1.147E-04   3
 23 2   6371.86403     1   1   1   2  1 f  9.848E-05   2
 23 2   6378.96271     4   2   2   0  1 f  2.358E-04   1
 23 2   6491.14861     0   7   1   1  1 f  1.136E-04   2
 23 2   6502.64115     2   6   2   0  1 f  1.804E-04   2
 23 2   6621.80125     3   1   1   1  1 f  1.206E-04   3
 23 2   6727.19077     2   3   1   1  1 f  1.206E-04   3
 23 2   6934.79806     1   9   1   0  1 f  1.136E-04   2
 23 2   7158.12827     3   5   1   0  1 f  1.137E-04   4
 23 2   7194.20469     3   2   2   1  1 f  1.804E-04   2
 23 2   7277.16334     0   1   1   3  1 f  1.413E-04   2
 23 2   7335.30167     0   5   1   2  1 f  1.413E-04   1
 23 2   7475.69961     1   3   1   2  1 f  1.413E-04   1
 23 2   7587.49805     2   1   1   2  1 f  1.137E-04   2
 23 2   7771.32834     3   6   2   0  1 f  1.972E-04   1
 23 2   7861.86045     4   1   1   1  1 f  1.138E-04   2
 23 2   8470.72493     1   1   1   3  1 f  1.102E-04   5
 23 2   8695.54502     3   1   1   2  1 f  1.139E-04   2
 23 2   9373.89869     0   1   1   4  1 f  1.415E-04   1
 24 1    828.72067     0   1   1   0  1 f  1.276E-04 117
 24 1   1414.35396     0   2   2   0  1 f  1.789E-04  37
 24 1   1980.65483     0   3   1   0  1 f  1.996E-04   8
 24 1   2000.41138     0   3   3   0  1 f  3.640E-04   3
 24 1   2105.32535     1   1   1   0  1 f  1.877E-04  14
 24 1   2558.53051     0   4   2   0  1 f  4.536E-04   2
 24 1   2697.26550     1   2   2   0  1 f  1.823E-04   9
 24 1   3014.11149     0   1   1   1  1 f  1.092E-04   9
 24 1   3120.29585     0   5   1   0  1 f  1.063E-04   3
 24 1   3263.16480     2   1   1   0  1 f  6.343E-05   7
 24 1   3288.72289     1   3   3   0  1 f  1.666E-04   5
 24 1   3377.39782     2   1   1   0  1 f  1.276E-04   7
 24 1   3585.65670     0   2   2   1  1 f  1.303E-04   5
 24 1   3692.16545     0   6   2   0  1 f  1.850E-04   3
 24 1   3844.93138     2   2   2   0  1 f  1.272E-04   3
 24 1   3975.69084     2   2   2   0  1 f  1.273E-04   4
 24 1   4138.82351     0   3   1   1  1 f  1.072E-04   7
 24 1   4157.72407     0   3   3   1  1 f  2.793E-04   6
 24 1   4262.83811     1   1   1   1  1 f  1.100E-04  11
 24 1   4406.22496     0   7   1   0  1 f  1.493E-04   6
 24 1   4538.85175     3   1   1   0  1 f  1.523E-04   3
 24 1   4646.05803     2   3   1   0  1 f  1.860E-04   3
 24 1   4703.12853     0   4   2   1  1 f  2.164E-04   3
 24 1   4840.73382     1   2   2   1  1 f  1.681E-04   5
 24 1   4980.50186     0   8   2   0  1 f  2.160E-04   1
 24 1   5124.76449     3   2   2   0  1 f  1.783E-04   2
 24 1   5169.92464     0   1   1   2  1 f  1.275E-04   8
 24 1   5252.15237     0   5   1   1  1 f  2.160E-04   4
 24 1   5393.62904     0   5   1   1  1 f  2.887E-04   4
 24 1   5506.51666     2   1   1   1  1 f  1.062E-04   3
 24 1   5537.59783     0   9   1   0  1 f  1.111E-04   1
 24 1   5684.26589     2   5   1   0  1 f  1.181E-04   2
 24 1   5727.41468     0   2   2   2  1 f  1.208E-04   5
 24 1   5807.76484     4   1   1   0  1 f  1.181E-04   2
 24 1   5810.90525     0   6   2   1  1 f  2.160E-04   1
 24 1   5912.45948     3   3   1   0  1 f  1.181E-04   2
 24 1   5961.86933     1   4   2   1  1 f  1.783E-04   2
 24 1   6261.03213     3   4   2   0  1 f  1.783E-04   2
 24 1   6267.42463     0   3   1   2  1 f  1.181E-04   2
 24 1   6390.94191     1   1   1   2  1 f  9.990E-05   2
 24 1   6398.24001     4   2   2   0  1 f  2.239E-04   1
 24 1   6510.47011     0   7   1   1  1 f  1.117E-04   3
 24 1   6521.88618     2   6   2   0  1 f  1.784E-04   2
 24 1   6641.00806     3   1   1   1  1 f  1.181E-04   4
 24 1   6746.32553     2   3   1   1  1 f  1.181E-04   2
 24 1   6954.11022     1   9   1   0  1 f  1.181E-04   2
 24 1   7070.36229     5   1   1   0  1 f  1.181E-04   4
 24 1   7177.36593     3   5   1   0  1 f  1.114E-04   2
 24 1   7213.40092     3   2   2   1  1 f  1.784E-04   2
 24 1   7296.15033     0   1   1   3  1 f  1.359E-04   6
 24 1   7494.82712     1   3   1   2  1 f  1.181E-04   2
 24 1   7606.51657     2   1   1   2  1 f  1.182E-04   2
 24 1   7790.53556     3   6   2   0  1 f  2.240E-04   1
 24 1   7880.99117     4   1   1   1  1 f  1.182E-04   2
 24 1   8366.44786     0   3   1   3  1 f  3.754E-04   2
 24 1   8489.64116     1   1   1   3  1 f  1.155E-04   5
 24 1   8817.97238     2   3   1   2  1 f  1.183E-04   2
 24 1   9114.03164     5   1   1   1  1 f  1.118E-04   1
 24 1   9219.00537     3   5   1   1  1 f  1.119E-04   1
 24 1   9392.72573     0   1   1   4  1 f  1.547E-04   2
 24 2    242.85565     0   0   0   0  2 e  9.788E-05 230
 24 2    828.27479     0   1   1   0  2 e  1.226E-04 121
 24 2   1403.31956     0   2   0   0  2 e  9.748E-05  63
 24 2   1414.36981     0   2   2   0  2 e  1.601E-04  42
 24 2   1511.79279     1   0   0   0  2 e  1.416E-04  51
 24 2   1979.82524     0   3   1   0  2 e  1.990E-04  14
 24 2   2000.41141     0   3   3   0  2 e  3.446E-04  10
 24 2   2104.80289     1   1   1   0  2 e  1.729E-04  20
 24 2   2442.44456     0   0   0   1  2 e  1.030E-04  12
 24 2   2548.86132     0   4   0   0  2 e  2.483E-04   4
 24 2   2558.58019     0   4   2   0  2 e  2.652E-04   3
 24 2   2681.98297     1   2   0   0  2 e  9.737E-05  14
 24 2   2697.27892     1   2   2   0  2 e  1.264E-04   9
 24 2   2775.56830     2   0   0   0  2 e  1.012E-04  12
 24 2   3013.67441     0   1   1   1  2 e  1.238E-04   9
 24 2   3119.09274     0   5   1   0  2 e  9.837E-05   4
 24 2   3262.26321     2   1   1   0  2 e  8.433E-05  10
 24 2   3288.72156     1   3   3   0  2 e  1.830E-04   5
 24 2   3376.76339     2   1   1   0  2 e  1.130E-04  11
 24 2   3575.11387     0   2   0   1  2 e  1.079E-04   9
 24 2   3585.67245     0   2   2   1  2 e  1.586E-04   7
 24 2   3683.31704     0   6   0   0  2 e  9.510E-05   3
 24 2   3683.53383     1   0   0   1  2 e  9.599E-05   9
 24 2   3692.27164     0   6   2   0  2 e  1.781E-04   3
 24 2   3832.60272     2   2   0   0  2 e  1.814E-04   9
 24 2   3844.97664     2   2   2   0  2 e  7.559E-05   7
 24 2   3953.45171     3   0   0   0  2 e  2.069E-04  11
 24 2   3975.70166     2   2   2   0  2 e  1.155E-04   6
 24 2   4035.79151     3   0   0   0  2 e  1.275E-04   7
 24 2   4138.01024     0   3   1   1  2 e  1.138E-04  11
 24 2   4157.72388     0   3   3   1  2 e  2.302E-04   6
 24 2   4262.32986     1   1   1   1  2 e  1.084E-04  15
 24 2   4404.94229     0   7   1   0  2 e  1.008E-04   6
 24 2   4427.94174     2   3   3   0  2 e  5.273E-04   1
 24 2   4537.86742     3   1   1   0  2 e  1.369E-04   5
 24 2   4612.42562     0   0   0   2  2 e  1.304E-04   6
 24 2   4645.26413     2   3   1   0  2 e  1.553E-04   4
 24 2   4693.88475     0   4   0   1  2 e  1.392E-04   5
 24 2   4703.17822     0   4   2   1  2 e  2.470E-04   4
 24 2   4826.04913     1   2   0   1  2 e  1.109E-04  11
 24 2   4840.74819     1   2   2   1  2 e  1.176E-04   9
 24 2   4918.91633     2   0   0   1  2 e  1.097E-04  11
 24 2   4969.73713     0   8   0   0  2 e  1.096E-04   3
 24 2   4980.59621     0   8   2   0  2 e  1.776E-04   2
 24 2   5108.50290     3   2   0   0  2 e  1.093E-04   7
 24 2   5124.80226     3   2   2   0  2 e  2.039E-04   1
 24 2   5169.49530     0   1   1   2  2 e  1.307E-04   8
 24 2   5216.86991     4   0   0   0  2 e  1.077E-04   6
 24 2   5250.36225     2   4   2   0  2 e  1.077E-04   1
 24 2   5250.97932     0   5   1   1  2 e  1.833E-04   4
 24 2   5268.93550     0   5   3   1  2 e  5.273E-04   1
 24 2   5294.80068     2   4   0   0  2 e  1.038E-04   7
 24 2   5392.75312     0   5   1   1  2 e  9.469E-04   4
 24 2   5505.90390     2   1   1   1  2 e  1.799E-04   3
 24 2   5535.93835     0   9   1   0  2 e  1.078E-04   1
 24 2   5682.89835     2   5   1   0  2 e  1.077E-04   2
 24 2   5717.31708     0   2   0   2  2 e  1.027E-04   9
 24 2   5727.43101     0   2   2   2  2 e  1.205E-04   5
 24 2   5806.68200     4   1   1   0  2 e  1.077E-04   2
 24 2   5811.01015     0   6   2   1  2 e  2.039E-04   1
 24 2   5825.70258     1   0   0   2  2 e  1.180E-04   8
 24 2   5911.44725     3   3   1   0  2 e  1.077E-04   2
 24 2   5949.99140     2   2   0   1  2 e  1.051E-04   5
 24 2   5961.91310     1   4   2   1  2 e  1.776E-04   2
 24 2   6069.24335     0   6   0   1  2 e  1.157E-04   8
 24 2   6096.02345     0  10   0   0  2 e  9.622E-05   2
 24 2   6150.25378     3   0   0   1  2 e  1.144E-04  10
 24 2   6247.65005     4   2   0   0  2 e  1.089E-04   5
 24 2   6261.11910     3   4   2   0  2 e  1.776E-04   2
 24 2   6266.62864     0   3   1   2  2 e  1.129E-04   4
 24 2   6375.83966     2   6   0   0  2 e  1.106E-04   6
 24 2   6390.44790     1   1   1   2  2 e  9.765E-05   2
 24 2   6398.26625     4   2   2   0  2 e  2.039E-04   1
 24 2   6472.09130     5   0   0   0  2 e  1.071E-04   9
 24 2   6509.23073     0   7   1   1  2 e  1.055E-04   3
 24 2   6521.87401     2   6   2   0  2 e  1.636E-04   3
 24 2   6554.65632     3   4   0   0  2 e  1.050E-04   9
 24 2   6640.05980     3   1   1   1  2 e  1.078E-04   2
 24 2   6745.55965     2   3   1   1  2 e  1.107E-04   4
 24 2   6752.78478     0   0   0   3  2 e  9.700E-05   4
 24 2   6809.38279     0   4   0   2  2 e  9.633E-05   2
 24 2   6940.74669     1   2   0   2  2 e  1.107E-04   4
 24 2   6952.65194     1   9   1   0  2 e  1.080E-04   1
 24 2   6954.93999     1   2   2   2  2 e  1.776E-04   2
 24 2   7032.89094     2   0   0   2  2 e  1.109E-04   8
 24 2   7069.15086     5   1   1   0  2 e  1.079E-04   4
 24 2   7176.07505     3   5   1   0  2 e  1.079E-04   4
 24 2   7197.57795     3   2   0   1  2 e  9.855E-05   6
 24 2   7213.44684     3   2   2   1  2 e  2.039E-04   1
 24 2   7295.72733     0   1   1   3  2 e  1.164E-04   6
 24 2   7303.73737     4   0   0   1  2 e  1.078E-04   9
 24 2   7380.02439     2   4   0   1  2 e  4.286E-04   6
 24 2   7493.97883     1   3   1   2  2 e  1.081E-04   1
 24 2   7516.53364     5   2   0   0  2 e  9.519E-05   1
 24 2   7605.92588     2   1   1   2  2 e  1.079E-04   2
 24 2   7633.49660     6   0   0   0  2 e  1.071E-04   4
 24 2   7721.28797     1  10   0   0  2 e  1.150E-04   5
 24 2   7790.49769     3   6   2   0  2 e  2.244E-04   1
 24 2   7815.56480     3   6   0   0  2 e  2.013E-04   1
 24 2   7829.91111     0   2   0   3  2 e  1.050E-04   8
 24 2   7839.64393     0   2   2   3  2 e  1.777E-04   6
 24 2   7879.95718     4   1   1   1  2 e  1.080E-04   2
 24 2   7938.30751     1   0   0   3  2 e  9.674E-05   7
 24 2   8038.20150     2   2   0   2  2 e  1.014E-04   1
 24 2   8155.95638     3   0   0   2  2 e  1.052E-03   5
 24 2   8235.70572     3   0   0   2  2 e  9.784E-05   3
 24 2   8310.73851     0  10   0   1  2 e  1.015E-04   1
 24 2   8365.65959     0   3   1   3  2 e  1.519E-04   3
 24 2   8383.83447     0   3   3   3  2 e  5.273E-04   1
 24 2   8435.86110     5   0   0   1  2 e  9.663E-05   2
 24 2   8489.15929     1   1   1   3  2 e  1.085E-04   6
 24 2   8529.28600     5   0   0   1  2 e  9.665E-05   4
 24 2   8610.50700     3   4   0   1  2 e  9.667E-05   4
 24 2   8713.61260     3   1   1   2  2 e  1.269E-04   1
 24 2   8863.47155     0   0   0   4  2 e  9.799E-05   3
 24 2   8999.56838     5   1   1   1  2 e  1.082E-04   2
 24 2   9117.43892     2   0   0   3  2 e  9.678E-05   2
 24 2   9217.75705     3   5   1   1  2 e  1.085E-04   1
 24 2   9392.30465     0   1   1   4  2 e  1.270E-04   2
 24 2   9922.25907     0   2   2   4  2 e  2.040E-04   1
 24 2  12997.08406     0   0   0   6  2 e  9.794E-05   2
 25 1    263.08830     0   0   0   0  2 e  1.004E-04 232
 25 1    848.51640     0   1   1   0  2 e  1.161E-04 132
 25 1   1423.59140     0   2   0   0  2 e  9.969E-05  61
 25 1   1434.65969     0   2   2   0  2 e  1.567E-04  45
 25 1   1531.94593     1   0   0   0  2 e  9.970E-05  53
 25 1   2000.08446     0   3   1   0  2 e  1.737E-04  17
 25 1   2020.72547     0   3   3   0  2 e  4.140E-04   8
 25 1   2124.96725     1   1   1   0  2 e  1.606E-04  18
 25 1   2462.50918     0   0   0   1  2 e  9.873E-05   9
 25 1   2569.15895     0   4   0   0  2 e  2.447E-04   8
 25 1   2578.90262     0   4   2   0  2 e  2.644E-04   6
 25 1   2702.17231     1   2   0   0  2 e  1.007E-04  15
 25 1   2717.49738     1   2   2   0  2 e  1.197E-04  10
 25 1   2795.64994     2   0   0   0  2 e  9.911E-05  17
 25 1   3033.74989     0   1   1   1  2 e  1.253E-04  11
 25 1   3139.36249     0   5   1   0  2 e  1.112E-04   3
 25 1   3282.43713     2   1   1   0  2 e  6.614E-05   9
 25 1   3308.96657     1   3   3   0  2 e  2.167E-04   5
 25 1   3396.85751     2   1   1   0  2 e  1.224E-04   9
 25 1   3595.22086     0   2   0   1  2 e  1.137E-04  10
 25 1   3605.79836     0   2   2   1  2 e  1.141E-04   8
 25 1   3703.48943     1   0   0   1  2 e  9.921E-05   9
 25 1   3703.66265     0   6   0   0  2 e  9.936E-05   1
 25 1   3712.62723     0   6   2   0  2 e  1.710E-04   2
 25 1   3852.81542     2   2   0   0  2 e  1.144E-04   7
 25 1   3865.21931     2   2   2   0  2 e  7.634E-04   6
 25 1   3973.55529     0   6   0   0  2 e  3.047E-04   7
 25 1   3995.85588     2   2   2   0  2 e  1.249E-04   9
 25 1   4055.81612     3   0   0   0  2 e  1.512E-04   8
 25 1   4158.10691     0   3   1   1  2 e  1.221E-04  10
 25 1   4177.87597     0   3   3   1  2 e  2.477E-04   4
 25 1   4282.32827     1   1   1   1  2 e  1.131E-04  18
 25 1   4425.12258     0   7   1   0  2 e  1.114E-04   6
 25 1   4448.20340     2   3   3   0  2 e  5.197E-04   1
 25 1   4557.95715     3   1   1   0  2 e  1.119E-04   3
 25 1   4632.32185     0   0   0   2  2 e  2.574E-04   6
 25 1   4665.29491     2   3   1   0  2 e  1.722E-04   5
 25 1   4714.02144     0   4   0   1  2 e  1.449E-04   6
 25 1   4723.34047     0   4   2   1  2 e  1.348E-04   3
 25 1   4846.07379     1   2   0   1  2 e  1.089E-04  10
 25 1   4860.80270     1   2   2   1  2 e  1.167E-04   6
 25 1   4938.82828     2   0   0   1  2 e  1.151E-04  10
 25 1   4989.96339     0   8   0   0  2 e  1.174E-04   4
 25 1   5000.86590     0   8   2   0  2 e  2.205E-04   1
 25 1   5128.62799     3   2   0   0  2 e  1.136E-04   6
 25 1   5144.96573     3   2   2   0  2 e  1.200E-04   4
 25 1   5189.40486     0   1   1   2  2 e  1.476E-04   8
 25 1   5236.88202     4   0   0   0  2 e  1.173E-04   4
 25 1   5271.09038     0   5   1   1  2 e  2.213E-04   3
 25 1   5289.11660     0   5   3   1  2 e  4.031E-04   2
 25 1   5314.78829     2   4   0   0  2 e  1.181E-04   7
 25 1   5412.76561     0   5   1   1  2 e  8.624E-04   6
 25 1   5525.83102     2   1   1   1  2 e  1.725E-04   5
 25 1   5556.12074     0   9   1   0  2 e  1.349E-04   1
 25 1   5702.98760     2   5   1   0  2 e  1.270E-04   2
 25 1   5737.26056     0   2   0   2  2 e  1.120E-04   8
 25 1   5747.39076     0   2   2   2  2 e  1.573E-04   2
 25 1   5826.68886     4   1   1   0  2 e  1.398E-04   1
 25 1   5831.20999     0   6   2   1  2 e  2.205E-04   1
 25 1   5845.51787     1   0   0   2  2 e  1.221E-04   5
 25 1   5931.42420     3   3   1   0  2 e  1.270E-04   2
 25 1   5970.04348     2   2   0   1  2 e  1.106E-04   5
 25 1   5981.99479     1   4   2   1  2 e  2.205E-04   1
 25 1   6089.18090     0   6   0   1  2 e  1.852E-04   7
 25 1   6110.82899     2   2   2   1  2 e  2.205E-04   1
 25 1   6116.25210     0  10   0   0  2 e  9.945E-05   1
 25 1   6170.10864     3   0   0   1  2 e  1.126E-04   8
 25 1   6267.78455     4   2   0   0  2 e  1.203E-04   4
 25 1   6281.29988     3   4   2   0  2 e  1.710E-04   2
 25 1   6286.56273     0   3   1   2  2 e  1.240E-04   3
 25 1   6395.86956     2   6   0   0  2 e  1.172E-04   7
 25 1   6410.28035     1   1   1   2  2 e  1.024E-04   3
 25 1   6418.35306     4   2   2   0  2 e  2.290E-04   1
 25 1   6492.01727     5   0   0   0  2 e  1.111E-04   7
 25 1   6529.25339     0   7   1   1  2 e  1.273E-04   3
 25 1   6541.91920     2   6   2   0  2 e  1.583E-04   3
 25 1   6574.62633     3   4   0   0  2 e  1.156E-04   8
 25 1   6659.98819     3   1   1   1  2 e  1.270E-04   4
 25 1   6765.42613     2   3   1   1  2 e  1.282E-04   4
 25 1   6772.51244     0   0   0   3  2 e  9.884E-05   4
 25 1   6829.35989     0   4   0   2  2 e  9.952E-05   1
 25 1   6960.60530     1   2   0   2  2 e  9.865E-05   2
 25 1   6972.64629     1   9   1   0  2 e  1.270E-04   2
 25 1   7052.63336     2   0   0   2  2 e  1.199E-04   8
 25 1   7196.00646     3   5   1   0  2 e  1.271E-04   4
 25 1   7217.54155     3   2   0   1  2 e  1.245E-04   6
 25 1   7315.47121     0   1   1   3  2 e  1.318E-04   6
 25 1   7323.58205     4   0   0   1  2 e  1.216E-04   9
 25 1   7356.67568     2   4   2   1  2 e  2.205E-04   1
 25 1   7373.35370     0   5   1   2  2 e  1.399E-04   1
 25 1   7399.84646     2   4   0   1  2 e  5.149E-04   5
 25 1   7513.82342     1   3   1   2  2 e  1.350E-04   1
 25 1   7536.57081     5   2   0   0  2 e  1.013E-04   1
 25 1   7625.68658     2   1   1   2  2 e  1.271E-04   2
 25 1   7653.42462     6   0   0   0  2 e  1.136E-04   6
 25 1   7741.15432     1  10   0   0  2 e  1.095E-04   5
 25 1   7810.49634     3   6   2   0  2 e  2.206E-04   1
 25 1   7835.51879     3   6   0   0  2 e  1.583E-04   3
 25 1   7849.68984     0   2   0   3  2 e  1.192E-04   5
 25 1   7859.43995     0   2   2   3  2 e  2.036E-04   4
 25 1   7899.80293     4   1   1   1  2 e  1.271E-04   2
 25 1   7957.95306     1   0   0   3  2 e  9.953E-05   7
 25 1   8058.09447     2   2   0   2  2 e  9.884E-05   2
 25 1   8175.72859     3   0   0   2  2 e  1.450E-03   4
 25 1   8255.39241     3   0   0   2  2 e  9.936E-05   3
 25 1   8330.71549     0  10   0   1  2 e  1.014E-04   1
 25 1   8385.43070     0   3   1   3  2 e  1.583E-04   3
 25 1   8403.66277     0   3   3   3  2 e  4.032E-04   2
 25 1   8508.82310     1   1   1   3  2 e  1.638E-04   3
 25 1   8549.04217     5   0   0   1  2 e  9.883E-05   3
 25 1   8630.31644     3   4   0   1  2 e  1.015E-04   2
 25 1   8733.39735     3   1   1   2  2 e  1.272E-04   2
 25 1   8836.93419     2   3   1   2  2 e  1.272E-04   2
 25 1   8883.03113     0   0   0   4  2 e  1.145E-04   5
 25 1   9137.01006     2   0   0   3  2 e  9.984E-05   1
 25 1   9411.88209     0   1   1   4  2 e  1.401E-04   1
 25 1   9932.40518     0   2   0   4  2 e  1.630E-04   2
 25 1  13016.31892     0   0   0   6  2 e  1.002E-04   2
 25 2    848.99929     0   1   1   0  1 f  1.224E-04 111
 25 2   1434.64050     0   2   2   0  1 f  1.687E-04  45
 25 2   2000.98331     0   3   1   0  1 f  2.722E-04   8
 25 2   2020.72582     0   3   3   0  1 f  4.480E-04   1
 25 2   2125.53382     1   1   1   0  1 f  1.786E-04  15
 25 2   2717.48218     1   2   2   0  1 f  1.523E-04   9
 25 2   3034.22297     0   1   1   1  1 f  1.377E-04   8
 25 2   3140.66470     0   5   1   0  1 f  1.110E-04   3
 25 2   3283.41370     2   1   1   0  1 f  2.407E-04   8
 25 2   3308.96704     1   3   3   0  1 f  1.636E-04   3
 25 2   3397.54442     2   1   1   0  1 f  1.207E-04   7
 25 2   3605.77864     0   2   2   1  1 f  1.668E-04   7
 25 2   3712.50292     0   6   2   0  1 f  2.359E-04   1
 25 2   3865.16685     2   2   2   0  1 f  1.248E-04   2
 25 2   3995.84357     2   2   2   0  1 f  1.576E-04   6
 25 2   4158.98761     0   3   1   1  1 f  1.316E-04   8
 25 2   4177.87639     0   3   3   1  1 f  3.121E-04   4
 25 2   4282.87859     1   1   1   1  1 f  1.132E-04  15
 25 2   4426.51149     0   7   1   0  1 f  1.160E-04   5
 25 2   4559.02355     3   1   1   0  1 f  1.378E-04   4
 25 2   4666.15563     2   3   1   0  1 f  1.663E-04   3
 25 2   4723.28259     0   4   2   1  1 f  2.510E-04   5
 25 2   4860.78607     1   2   2   1  1 f  1.947E-04   5
 25 2   5000.75484     0   8   2   0  1 f  1.887E-04   2
 25 2   5189.86986     0   1   1   2  1 f  1.302E-04   8
 25 2   5270.45893     2   4   2   0  1 f  1.412E-04   1
 25 2   5272.35987     0   5   1   1  1 f  2.261E-04   3
 25 2   5413.71319     1   3   1   1  1 f  1.045E-03   3
 25 2   5526.49553     2   1   1   1  1 f  1.334E-04   6
 25 2   5557.91644     0   9   1   0  1 f  1.248E-04   2
 25 2   5704.46859     2   5   1   0  1 f  1.248E-04   2
 25 2   5747.37276     0   2   2   2  1 f  1.362E-04   4
 25 2   5827.86159     4   1   1   0  1 f  1.248E-04   2
 25 2   5831.08654     0   6   2   1  1 f  2.289E-04   1
 25 2   5932.52242     3   3   1   0  1 f  1.412E-04   1
 25 2   5981.94328     1   4   2   1  1 f  1.887E-04   2
 25 2   6110.81534     2   2   2   1  1 f  2.289E-04   1
 25 2   6281.19978     3   4   2   0  1 f  1.887E-04   2
 25 2   6287.42608     0   3   1   2  1 f  1.220E-04   3
 25 2   6410.81663     1   1   1   2  1 f  1.107E-04   2
 25 2   6418.32667     4   2   2   0  1 f  1.887E-04   2
 25 2   6530.59508     0   7   1   1  1 f  1.267E-04   3
 25 2   6541.93504     2   6   2   0  1 f  2.289E-04   1
 25 2   6661.01531     3   1   1   1  1 f  1.270E-04   3
 25 2   6766.25546     2   3   1   1  1 f  1.259E-04   4
 25 2   6974.22611     1   9   1   0  1 f  1.413E-04   1
 25 2   7090.39211     5   1   1   0  1 f  1.249E-04   4
 25 2   7197.40581     3   5   1   0  1 f  1.249E-04   4
 25 2   7233.40010     3   2   2   1  1 f  2.359E-04   1
 25 2   7315.92826     0   1   1   3  1 f  1.306E-04   6
 25 2   7374.60021     0   5   1   2  1 f  1.421E-04   1
 25 2   7514.74604     1   3   1   2  1 f  1.421E-04   1
 25 2   7626.33147     2   1   1   2  1 f  1.249E-04   2
 25 2   7900.92522     4   1   1   1  1 f  1.249E-04   2
 25 2   8386.28626     0   3   1   3  1 f  3.145E-04   2
 25 2   8509.34591     1   1   1   3  1 f  1.265E-04   4
 25 2   8837.73660     2   3   1   2  1 f  1.422E-04   1
 25 2   9020.89284     5   1   1   1  1 f  1.422E-04   1
 25 2   9133.89726     5   1   1   1  1 f  1.422E-04   1
 25 2   9238.88756     3   5   1   1  1 f  1.423E-04   1
 25 2   9941.87533     0   2   2   4  1 f  2.360E-04   1
 26 1    870.08821     0   1   1   0  1 f  1.263E-04 117
 26 1   1455.73869     0   2   2   0  1 f  1.704E-04  41
 26 1   2022.12270     0   3   1   0  1 f  2.130E-04   9
 26 1   2041.85246     0   3   3   0  1 f  3.325E-04   3
 26 1   2146.54908     1   1   1   0  1 f  1.672E-04  12
 26 1   2738.50574     1   2   2   0  1 f  1.627E-04   9
 26 1   3055.13921     0   1   1   1  1 f  1.485E-04   8
 26 1   3161.84686     0   5   1   0  1 f  1.153E-04   3
 26 1   3304.47230     2   1   1   0  1 f  9.759E-06   7
 26 1   3330.02052     1   3   3   0  1 f  1.692E-04   3
 26 1   3418.49581     2   1   1   0  1 f  1.324E-04   7
 26 1   3626.70659     0   2   2   1  1 f  1.598E-04   7
 26 1   3733.65189     0   6   2   0  1 f  1.848E-04   3
 26 1   3886.21037     2   2   2   0  1 f  1.399E-04   3
 26 1   4016.80159     2   2   2   0  1 f  1.730E-04   6
 26 1   4179.95740     0   3   1   1  1 f  1.208E-04   6
 26 1   4198.83337     0   3   3   1  1 f  3.630E-04   4
 26 1   4303.71999     1   1   1   1  1 f  1.180E-04  13
 26 1   4447.60672     0   7   1   0  1 f  1.218E-04   5
 26 1   4580.00090     3   1   1   0  1 f  1.616E-04   3
 26 1   4687.05685     2   3   1   0  1 f  1.406E-04   5
 26 1   4744.24021     0   4   2   1  1 f  2.599E-04   4
 26 1   4881.63762     1   2   2   1  1 f  1.690E-04   4
 26 1   5165.88488     3   2   2   0  1 f  1.823E-04   2
 26 1   5210.61201     0   1   1   2  1 f  1.375E-04   7
 26 1   5291.35745     2   4   2   0  1 f  1.523E-04   2
 26 1   5293.37670     0   5   1   1  1 f  2.278E-04   4
 26 1   5434.60171     0   5   1   1  1 f  7.506E-05   4
 26 1   5547.27285     2   1   1   1  1 f  1.307E-04   6
 26 1   5579.04459     0   9   1   0  1 f  1.330E-04   2
 26 1   5725.47659     2   5   1   0  1 f  1.330E-04   2
 26 1   5768.12828     0   2   2   2  1 f  1.279E-04   5
 26 1   5848.76089     4   1   1   0  1 f  1.330E-04   2
 26 1   5852.07165     0   6   2   1  1 f  2.160E-04   1
 26 1   5953.38719     3   3   1   0  1 f  1.330E-04   2
 26 1   6002.81913     1   4   2   1  1 f  1.823E-04   2
 26 1   6131.60350     2   2   2   1  1 f  2.281E-04   1
 26 1   6302.17067     3   4   2   0  1 f  1.823E-04   2
 26 1   6308.22878     0   3   1   2  1 f  1.330E-04   2
 26 1   6431.48226     1   1   1   2  1 f  1.153E-04   3
 26 1   6439.21390     4   2   2   0  1 f  2.281E-04   1
 26 1   6551.52483     0   7   1   1  1 f  1.530E-04   1
 26 1   6562.78204     2   6   2   0  1 f  2.161E-04   1
 26 1   6681.82133     3   1   1   1  1 f  1.330E-04   4
 26 1   6786.98443     2   3   1   1  1 f  1.530E-04   1
 26 1   6995.14503     1   9   1   0  1 f  1.330E-04   2
 26 1   7111.22260     5   1   1   0  1 f  1.421E-04   3
 26 1   7218.24573     3   5   1   0  1 f  1.330E-04   4
 26 1   7254.19184     3   2   2   1  1 f  2.161E-04   1
 26 1   7336.49818     0   1   1   3  1 f  1.393E-04   6
 26 1   7535.46237     1   3   1   2  1 f  1.330E-04   2
 26 1   7646.93217     2   1   1   2  1 f  1.330E-04   2
 26 1   7831.34397     3   6   2   0  1 f  1.824E-04   2
 26 1   7921.65352     4   1   1   1  1 f  1.330E-04   2
 26 1   8406.91682     0   3   1   3  1 f  4.003E-04   2
 26 1   8529.83818     1   1   1   3  1 f  1.357E-04   5
 26 1   8858.28978     2   3   1   2  1 f  1.532E-04   1
 26 1   9041.64203     5   1   1   1  1 f  1.547E-04   1
 26 1   9154.55804     5   1   1   1  1 f  1.532E-04   1
 26 1   9432.73515     0   1   1   4  1 f  1.533E-04   2
 26 1   9962.28935     0   2   2   4  1 f  2.163E-04   1
 26 2    284.12938     0   0   0   0  2 e  1.004E-04 230
 26 2    869.56670     0   1   1   0  2 e  1.215E-04 122
 26 2   1444.67303     0   2   0   0  2 e  1.073E-04  58
 26 2   1455.76034     0   2   2   0  2 e  1.668E-04  45
 26 2   1552.90441     1   0   0   0  2 e  1.030E-04  46
 26 2   2021.15202     0   3   1   0  2 e  2.111E-04  13
 26 2   2041.85213     0   3   3   0  2 e  3.727E-04   8
 26 2   2145.93758     1   1   1   0  2 e  1.853E-04  15
 26 2   2483.37553     0   0   0   1  2 e  1.022E-04  10
 26 2   2590.26679     0   4   0   0  2 e  2.016E-04   6
 26 2   2600.03881     0   4   2   0  2 e  1.796E-04   4
 26 2   2723.16823     1   2   0   0  2 e  1.006E-04  11
 26 2   2738.52448     1   2   2   0  2 e  1.158E-04   9
 26 2   2816.53399     2   0   0   0  2 e  1.006E-04  13
 26 2   3054.62786     0   1   1   1  2 e  1.368E-04  10
 26 2   3160.44059     0   5   1   0  2 e  1.149E-04   5
 26 2   3303.41736     2   1   1   0  2 e  5.732E-05   9
 26 2   3330.02109     1   3   3   0  2 e  2.018E-04   6
 26 2   3417.75373     2   1   1   0  2 e  1.194E-04  10
 26 2   3616.13190     0   2   0   1  2 e  1.036E-04  10
 26 2   3626.72821     0   2   2   1  2 e  1.193E-04   7
 26 2   3724.28324     1   0   0   1  2 e  1.006E-04  11
 26 2   3724.77319     0   6   0   0  2 e  1.006E-04   3
 26 2   3733.79674     0   6   2   0  2 e  2.230E-04   1
 26 2   3873.83548     2   2   0   0  2 e  1.563E-04   9
 26 2   3886.27110     2   2   2   0  2 e  1.941E-04   7
 26 2   3994.46126     3   0   0   0  2 e  4.503E-04   8
 26 2   4016.81417     2   2   2   0  2 e  1.276E-04   9
 26 2   4076.64086     3   0   0   0  2 e  1.877E-04   7
 26 2   4179.00611     0   3   1   1  2 e  1.234E-04   9
 26 2   4198.83338     0   3   3   1  2 e  2.238E-04   5
 26 2   4303.12541     1   1   1   1  2 e  1.178E-04  11
 26 2   4446.10802     0   7   1   0  2 e  1.149E-04   5
 26 2   4469.27398     2   3   3   0  2 e  5.223E-04   1
 26 2   4578.84944     3   1   1   0  2 e  1.057E-04   4
 26 2   4653.01323     0   0   0   2  2 e  1.327E-04   5
 26 2   4686.12674     2   3   1   0  2 e  1.362E-04   5
 26 2   4734.96205     0   4   0   1  2 e  2.438E-04   7
 26 2   4744.30972     0   4   2   1  2 e  3.137E-04   4
 26 2   4866.89827     1   2   0   1  2 e  1.193E-04  10
 26 2   4881.65746     1   2   2   1  2 e  1.181E-04   7
 26 2   4959.53546     2   0   0   1  2 e  1.271E-04  12
 26 2   5010.99681     0   8   0   0  2 e  1.262E-04   2
 26 2   5021.94395     0   8   2   0  2 e  2.230E-04   1
 26 2   5149.55582     3   2   0   0  2 e  1.210E-04   7
 26 2   5165.93673     3   2   2   0  2 e  1.238E-04   4
 26 2   5210.10972     0   1   1   2  2 e  1.424E-04   8
 26 2   5257.69272     4   0   0   0  2 e  1.168E-04   8
 26 2   5291.35675     2   4   2   0  2 e  2.243E-04   1
 26 2   5292.00545     0   5   1   1  2 e  1.794E-04   4
 26 2   5310.10447     0   5   3   1  2 e  4.162E-04   2
 26 2   5335.57555     2   4   0   0  2 e  1.163E-04   8
 26 2   5433.57569     0   5   1   1  2 e  3.712E-04   5
 26 2   5546.55525     2   1   1   1  2 e  1.436E-04   6
 26 2   5577.10466     0   9   1   0  2 e  1.230E-04   2
 26 2   5723.87861     2   5   1   0  2 e  1.230E-04   2
 26 2   5757.99965     0   2   0   2  2 e  1.070E-04   7
 26 2   5768.15056     0   2   2   2  2 e  1.235E-04   4
 26 2   5847.49486     4   1   1   0  2 e  1.230E-04   2
 26 2   5852.21345     0   6   2   1  2 e  2.243E-04   1
 26 2   5866.12473     1   0   0   2  2 e  1.195E-04   6
 26 2   5952.20046     3   3   1   0  2 e  1.230E-04   2
 26 2   5990.89583     2   2   0   1  2 e  1.086E-04   5
 26 2   6002.87969     1   4   2   1  2 e  1.782E-04   2
 26 2   6109.91484     0   6   0   1  2 e  2.222E-04   8
 26 2   6131.61699     2   2   2   1  2 e  1.782E-04   2
 26 2   6137.29084     0  10   0   0  2 e  1.010E-04   1
 26 2   6190.75750     3   0   0   1  2 e  1.136E-04   8
 26 2   6288.72269     4   2   0   0  2 e  1.117E-04   5
 26 2   6302.28989     3   4   2   0  2 e  1.782E-04   2
 26 2   6307.29303     0   3   1   2  2 e  1.210E-04   3
 26 2   6416.69961     2   6   0   0  2 e  1.180E-04   7
 26 2   6430.90402     1   1   1   2  2 e  1.059E-04   4
 26 2   6512.73891     5   0   0   0  2 e  1.190E-04   9
 26 2   6550.07638     0   7   1   1  2 e  1.231E-04   2
 26 2   6562.76580     2   6   2   0  2 e  1.648E-04   3
 26 2   6595.39355     3   4   0   0  2 e  1.310E-04   6
 26 2   6680.71214     3   1   1   1  2 e  1.270E-04   3
 26 2   6786.08671     2   3   1   1  2 e  1.223E-04   3
 26 2   6793.02853     0   0   0   3  2 e  1.011E-04   4
 26 2   6850.13203     0   4   0   2  2 e  1.011E-04   2
 26 2   6981.25645     1   2   0   2  2 e  1.131E-04   4
 26 2   6993.44010     1   9   1   0  2 e  1.231E-04   2
 26 2   6995.51184     1   2   2   2  2 e  2.243E-04   1
 26 2   7073.16360     2   0   0   2  2 e  1.241E-04   8
 26 2   7109.80513     5   1   1   0  2 e  1.241E-04   3
 26 2   7216.73160     3   5   1   0  2 e  1.231E-04   4
 26 2   7238.30202     3   2   0   1  2 e  1.105E-04   9
 26 2   7336.00507     0   1   1   3  2 e  1.310E-04   6
 26 2   7344.21954     4   0   0   1  2 e  1.133E-04   9
 26 2   7420.46188     2   4   0   1  2 e  5.915E-04   5
 26 2   7534.46519     1   3   1   2  2 e  1.231E-04   2
 26 2   7557.41462     5   2   0   0  2 e  1.013E-04   1
 26 2   7674.14538     6   0   0   0  2 e  1.013E-04   2
 26 2   7761.81507     1  10   0   0  2 e  8.676E-04   5
 26 2   7831.29294     3   6   2   0  2 e  1.783E-04   2
 26 2   7856.26993     3   6   0   0  2 e  2.182E-04   1
 26 2   7870.25906     0   2   0   3  2 e  1.099E-04   5
 26 2   7880.02833     0   2   2   3  2 e  2.231E-04   2
 26 2   7920.43639     4   1   1   1  2 e  1.232E-04   2
 26 2   7978.38427     1   0   0   3  2 e  1.053E-04   9
 26 2   8078.77670     2   2   0   2  2 e  1.014E-04   2
 26 2   8196.29064     1   4   0   2  2 e  1.137E-03   4
 26 2   8275.86424     3   0   0   2  2 e  1.014E-04   3
 26 2   8405.99526     0   3   1   3  2 e  1.556E-04   3
 26 2   8424.28184     0   3   3   3  2 e  4.162E-04   2
 26 2   8476.38683     5   0   0   1  2 e  1.015E-04   1
 26 2   8529.27379     1   1   1   3  2 e  1.284E-04   3
 26 2   8569.58961     5   0   0   1  2 e  1.015E-04   2
 26 2   8650.91870     3   4   0   1  2 e  1.015E-04   3
 26 2   8753.98011     3   1   1   2  2 e  1.233E-04   2
 26 2   8857.42561     2   3   1   2  2 e  1.417E-04   1
 26 2   8903.37317     0   0   0   4  2 e  1.041E-04   5
 26 2   9040.03863     5   1   1   1  2 e  1.269E-04   1
 26 2   9157.36406     2   0   0   3  2 e  1.016E-04   2
 26 2   9432.24271     0   1   1   4  2 e  1.418E-04   2
 26 2   9952.80441     0   2   0   4  2 e  1.805E-04   1
 26 2   9962.31260     0   2   2   4  2 e  2.232E-04   1
 26 2  13036.32250     0   0   0   6  2 e  1.029E-04   2
 27 1    305.97879     0   0   0   0  2 e  1.004E-04 221
 27 1    891.42562     0   1   1   0  2 e  1.315E-04 134
 27 1   1466.56414     0   2   0   0  2 e  1.020E-04  56
 27 1   1477.67219     0   2   2   0  2 e  1.640E-04  47
 27 1   1574.66808     1   0   0   0  2 e  1.570E-04  45
 27 1   2043.02915     0   3   1   0  2 e  2.087E-04  11
 27 1   2063.79021     0   3   3   0  2 e  3.749E-04   8
 27 1   2167.71318     1   1   1   0  2 e  1.785E-04  14
 27 1   2505.04349     0   0   0   1  2 e  1.007E-04  12
 27 1   2612.18487     0   4   0   0  2 e  2.434E-04   6
 27 1   2621.98703     0   4   2   0  2 e  3.164E-04   5
 27 1   2744.97034     1   2   0   0  2 e  1.253E-04  12
 27 1   2760.35883     1   2   2   0  2 e  1.207E-04  10
 27 1   2838.22032     2   0   0   0  2 e  1.013E-04  16
 27 1   3076.30769     0   1   1   1  2 e  1.202E-04  10
 27 1   3182.32882     0   5   1   0  2 e  1.118E-04   6
 27 1   3325.20324     2   1   1   0  2 e  1.455E-04   9
 27 1   3351.88392     1   3   3   0  2 e  1.820E-04   5
 27 1   3439.45340     2   1   1   0  2 e  1.208E-04  11
 27 1   3637.84560     0   2   0   1  2 e  1.016E-04   9
 27 1   3648.46216     0   2   2   1  2 e  1.191E-04   6
 27 1   3745.86666     1   0   0   1  2 e  1.007E-04   9
 27 1   3746.70629     0   6   0   0  2 e  8.106E-04   6
 27 1   3755.78053     0   6   2   0  2 e  1.752E-04   4
 27 1   3895.66137     2   2   0   0  2 e  1.103E-04   8
 27 1   3908.13334     2   2   2   0  2 e  2.586E-04   7
 27 1   4016.17061     3   0   0   0  2 e  8.695E-05  10
 27 1   4038.57956     2   2   2   0  2 e  1.339E-04   7
 27 1   4098.26602     3   0   0   0  2 e  1.203E-04   6
 27 1   4200.70850     0   3   1   1  2 e  1.228E-04  10
 27 1   4220.59542     0   3   3   1  2 e  2.069E-04   5
 27 1   4324.72175     1   1   1   1  2 e  1.155E-04  13
 27 1   4467.90001     0   7   1   0  2 e  1.118E-04   6
 27 1   4491.15569     2   3   3   0  2 e  4.349E-04   1
 27 1   4600.54443     3   1   1   0  2 e  1.634E-04   5
 27 1   4674.49948     0   0   0   2  2 e  1.704E-04   6
 27 1   4707.75840     2   3   1   0  2 e  1.462E-04   4
 27 1   4756.70605     0   4   0   1  2 e  2.000E-04   7
 27 1   4766.08469     0   4   2   1  2 e  2.053E-04   5
 27 1   4888.52247     1   2   0   1  2 e  1.537E-04   9
 27 1   4903.31391     1   2   2   1  2 e  1.291E-04   6
 27 1   4981.03897     2   0   0   1  2 e  1.058E-04   9
 27 1   5032.83602     0   8   0   0  2 e  1.339E-04   3
 27 1   5043.83443     0   8   2   0  2 e  2.179E-04   1
 27 1   5171.28733     3   2   0   0  2 e  1.008E-04   4
 27 1   5187.71305     3   2   2   0  2 e  1.192E-04   3
 27 1   5231.61014     0   1   1   2  2 e  1.822E-04   5
 27 1   5279.30365     4   0   0   0  2 e  1.174E-04   8
 27 1   5313.05921     2   4   2   0  2 e  1.752E-04   2
 27 1   5313.72315     0   5   1   1  2 e  1.878E-04   3
 27 1   5331.89725     0   5   3   1  2 e  4.350E-04   1
 27 1   5357.16218     2   4   0   0  2 e  1.147E-04   6
 27 1   5455.18818     0   5   1   1  2 e  7.120E-04   5
 27 1   5568.07548     2   1   1   1  2 e  1.314E-04   5
 27 1   5598.89765     0   9   1   0  2 e  1.256E-04   2
 27 1   5745.57165     2   5   1   0  2 e  1.257E-04   2
 27 1   5779.53515     0   2   0   2  2 e  1.112E-04   9
 27 1   5789.70492     0   2   2   2  2 e  1.362E-04   3
 27 1   5869.10035     4   1   1   0  2 e  1.257E-04   2
 27 1   5874.02733     0   6   2   1  2 e  2.179E-04   1
 27 1   5887.52261     1   0   0   2  2 e  1.301E-04   4
 27 1   5973.77440     3   3   1   0  2 e  1.257E-04   2
 27 1   6012.54854     2   2   0   1  2 e  1.137E-04   5
 27 1   6024.56792     1   4   2   1  2 e  2.179E-04   1
 27 1   6131.44487     0   6   0   1  2 e  9.390E-05   6
 27 1   6212.19975     3   0   0   1  2 e  1.187E-04   7
 27 1   6310.46377     4   2   0   0  2 e  1.184E-04   5
 27 1   6324.08455     3   4   2   0  2 e  1.752E-04   2
 27 1   6328.82004     0   3   1   2  2 e  1.382E-04   2
 27 1   6438.32904     2   6   0   0  2 e  1.201E-04   6
 27 1   6452.32034     1   1   1   2  2 e  1.257E-04   2
 27 1   6460.94255     4   2   2   0  2 e  1.752E-04   2
 27 1   6534.25724     5   0   0   0  2 e  1.198E-04   9
 27 1   6571.69666     0   7   1   1  2 e  1.267E-04   3
 27 1   6584.41102     2   6   2   0  2 e  1.861E-04   2
 27 1   6616.96031     3   4   0   0  2 e  1.164E-04   5
 27 1   6702.23229     3   1   1   1  2 e  1.286E-04   3
 27 1   6807.54051     2   3   1   1  2 e  1.381E-04   3
 27 1   6814.33280     0   0   0   3  2 e  1.011E-04   4
 27 1   6871.70119     0   4   0   2  2 e  1.011E-04   2
 27 1   7002.70285     1   2   0   2  2 e  1.205E-04   4
 27 1   7015.03334     1   9   1   0  2 e  1.257E-04   2
 27 1   7016.99158     1   2   2   2  2 e  2.205E-04   1
 27 1   7094.48326     2   0   0   2  2 e  1.129E-04   7
 27 1   7131.32640     5   1   1   0  2 e  1.257E-04   4
 27 1   7238.25624     3   5   1   0  2 e  1.352E-04   3
 27 1   7259.85832     3   2   0   1  2 e  1.076E-04   7
 27 1   7357.32410     0   1   1   3  2 e  1.449E-04   2
 27 1   7365.64892     4   0   0   1  2 e  1.111E-04   8
 27 1   7415.64719     0   5   1   2  2 e  1.449E-04   1
 27 1   7441.86982     2   4   0   1  2 e  1.216E-04   4
 27 1   7555.89973     1   3   1   2  2 e  1.258E-04   2
 27 1   7579.04799     5   2   0   0  2 e  1.012E-04   2
 27 1   7667.57473     2   1   1   2  2 e  1.258E-04   2
 27 1   7695.66404     6   0   0   0  2 e  1.013E-04   4
 27 1   7783.26970     1  10   0   0  2 e  7.504E-04   5
 27 1   7877.82209     3   6   0   0  2 e  1.606E-04   2
 27 1   7891.61623     0   2   0   3  2 e  1.141E-04   6
 27 1   7901.40548     0   2   2   3  2 e  2.000E-04   4
 27 1   7941.86913     4   1   1   1  2 e  1.258E-04   2
 27 1   7999.60028     1   0   0   3  2 e  1.068E-04   8
 27 1   8100.25684     2   2   0   2  2 e  1.014E-04   1
 27 1   8217.64090     3   0   0   2  2 e  4.820E-04   5
 27 1   8297.12479     3   0   0   2  2 e  1.014E-04   4
 27 1   8427.34812     0   3   1   3  2 e  3.244E-04   2
 27 1   8445.69213     0   3   3   3  2 e  5.198E-04   1
 27 1   8497.83885     5   0   0   1  2 e  1.014E-04   2
 27 1   8550.51259     1   1   1   3  2 e  1.531E-04   2
 27 1   8672.31090     3   4   0   1  2 e  1.015E-04   1
 27 1   8878.69970     2   3   1   2  2 e  1.259E-04   2
 27 1   8924.49555     0   0   0   4  2 e  1.108E-04   6
 27 1   9178.50389     2   0   0   3  2 e  1.017E-04   1
 27 1   9279.45396     3   5   1   1  2 e  1.401E-04   1
 27 1   9453.38565     0   1   1   4  2 e  1.451E-04   2
 27 1   9973.98720     0   2   0   4  2 e  1.667E-04   2
 27 1  13057.09471     0   0   0   6  2 e  1.029E-04   2
 27 2    891.98738     0   1   1   0  1 f  1.373E-04 123
 27 2   1477.64645     0   2   2   0  1 f  1.659E-04  41
 27 2   2044.07434     0   3   1   0  1 f  2.496E-04   8
 27 2   2063.79002     0   3   3   0  1 f  6.143E-04   1
 27 2   2168.37225     1   1   1   0  1 f  1.685E-04  15
 27 2   2621.90611     0   4   2   0  1 f  4.193E-04   2
 27 2   2760.33779     1   2   2   0  1 f  1.701E-04   9
 27 2   3076.85821     0   1   1   1  1 f  1.340E-04   9
 27 2   3183.84292     0   5   1   0  1 f  1.218E-04   4
 27 2   3326.33917     2   1   1   0  1 f  3.416E-05   7
 27 2   3351.88520     1   3   3   0  1 f  1.655E-04   5
 27 2   3440.25285     2   1   1   0  1 f  1.273E-04   8
 27 2   3648.43716     0   2   2   1  1 f  1.297E-04   6
 27 2   3755.61422     0   6   2   0  1 f  1.815E-04   2
 27 2   3908.06243     2   2   2   0  1 f  1.392E-04   4
 27 2   4038.56489     2   2   2   0  1 f  1.612E-04   5
 27 2   4201.73252     0   3   1   1  1 f  1.355E-04   8
 27 2   4220.59617     0   3   3   1  1 f  2.431E-04   5
 27 2   4325.36207     1   1   1   1  1 f  1.191E-04  14
 27 2   4469.51363     0   7   1   0  1 f  1.235E-04   5
 27 2   4601.78294     3   1   1   0  1 f  1.168E-04   3
 27 2   4708.76099     2   3   1   0  1 f  1.475E-04   4
 27 2   4766.00440     0   4   2   1  1 f  3.077E-04   4
 27 2   4903.29266     1   2   2   1  1 f  1.740E-04   5
 27 2   5043.68189     0   8   2   0  1 f  2.470E-04   1
 27 2   5187.65412     3   2   2   0  1 f  1.815E-04   2
 27 2   5232.15068     0   1   1   2  1 f  1.374E-04   7
 27 2   5313.06003     2   4   2   0  1 f  1.504E-04   3
 27 2   5315.19931     0   5   1   1  1 f  1.881E-04   4
 27 2   5456.29105     1   3   1   1  1 f  1.270E-04   3
 27 2   5568.84824     2   1   1   1  1 f  1.405E-04   5
 27 2   5600.98338     0   9   1   0  1 f  1.450E-04   1
 27 2   5747.29217     2   5   1   0  1 f  1.351E-04   2
 27 2   5789.68047     0   2   2   2  1 f  1.305E-04   5
 27 2   5870.46398     4   1   1   0  1 f  1.450E-04   1
 27 2   5873.86541     0   6   2   1  1 f  1.815E-04   2
 27 2   5975.05367     3   3   1   0  1 f  1.351E-04   2
 27 2   6024.49774     1   4   2   1  1 f  2.289E-04   1
 27 2   6323.94691     3   4   2   0  1 f  1.815E-04   2
 27 2   6329.82706     0   3   1   2  1 f  1.352E-04   2
 27 2   6452.94285     1   1   1   2  1 f  1.169E-04   3
 27 2   6460.90001     4   2   2   0  1 f  1.815E-04   2
 27 2   6573.25651     0   7   1   1  1 f  1.356E-04   3
 27 2   6584.43326     2   6   2   0  1 f  1.815E-04   2
 27 2   6703.42661     3   1   1   1  1 f  1.352E-04   4
 27 2   6808.50781     2   3   1   1  1 f  1.352E-04   2
 27 2   7132.85502     5   1   1   0  1 f  1.421E-04   2
 27 2   7239.88607     3   5   1   0  1 f  1.380E-04   3
 27 2   7357.85722     0   1   1   3  1 f  1.451E-04   2
 27 2   7417.09443     0   5   1   2  1 f  1.451E-04   1
 27 2   7556.97535     1   3   1   2  1 f  1.352E-04   2
 27 2   7668.32885     2   1   1   2  1 f  1.353E-04   2
 27 2   7943.17130     4   1   1   1  1 f  1.353E-04   2
 27 2   8428.33961     0   3   1   3  1 f  3.113E-04   2
 27 2   8551.11759     1   1   1   3  1 f  1.353E-04   2
 27 2   8879.63331     2   3   1   2  1 f  1.422E-04   1
 27 2   9063.18766     5   1   1   1  1 f  1.453E-04   1
 27 2   9453.91283     0   1   1   4  1 f  1.423E-04   1
 28 1    914.69643     0   1   1   0  1 f  1.343E-04 113
 28 1   1500.36533     0   2   2   0  1 f  1.649E-04  44
 28 1   2066.83753     0   3   1   0  1 f  1.975E-04   9
 28 1   2086.54032     0   3   3   0  1 f  3.460E-04   3
 28 1   2191.00247     1   1   1   0  1 f  1.756E-04  11
 28 1   2644.65595     0   4   2   0  1 f  5.305E-04   1
 28 1   2782.97735     1   2   2   0  1 f  1.538E-04  11
 28 1   3099.38069     0   1   1   1  1 f  1.526E-04   9
 28 1   3206.65171     0   5   1   0  1 f  1.366E-04   2
 28 1   3349.01514     2   1   1   0  1 f  1.058E-04   9
 28 1   3374.55703     1   3   3   0  1 f  1.710E-04   4
 28 1   3462.81445     2   1   1   0  1 f  1.261E-04   7
 28 1   3670.97096     0   2   2   1  1 f  1.315E-04   5
 28 1   3778.38698     0   6   2   0  1 f  1.795E-04   4
 28 1   3930.72152     2   2   2   0  1 f  1.511E-04   3
 28 1   4061.13251     2   2   2   0  1 f  1.637E-04   7
 28 1   4224.31294     0   3   1   1  1 f  1.550E-04   7
 28 1   4243.16340     0   3   3   1  1 f  2.948E-04   3
 28 1   4347.80481     1   1   1   1  1 f  1.211E-04  12
 28 1   4492.22985     0   7   1   0  1 f  1.246E-04   5
 28 1   4624.37316     3   1   1   0  1 f  1.371E-04   4
 28 1   4731.26879     2   3   1   0  1 f  1.434E-04   5
 28 1   4788.57331     0   4   2   1  1 f  3.720E-04   4
 28 1   4925.74738     1   2   2   1  1 f  1.385E-04   6
 28 1   5066.35963     0   8   2   0  1 f  2.299E-04   1
 28 1   5210.22711     3   2   2   0  1 f  2.281E-04   1
 28 1   5254.48646     0   1   1   2  1 f  1.399E-04   7
 28 1   5335.56416     2   4   2   0  1 f  1.511E-04   3
 28 1   5337.82843     0   5   1   1  1 f  2.105E-04   4
 28 1   5478.78426     0   5   1   1  1 f  1.276E-03   4
 28 1   5591.22171     2   1   1   1  1 f  1.153E-04   4
 28 1   5623.73435     0   9   1   0  1 f  1.366E-04   2
 28 1   5769.91415     2   5   1   0  1 f  1.366E-04   2
 28 1   5812.03091     0   2   2   2  1 f  1.315E-04   5
 28 1   5892.96915     4   1   1   0  1 f  1.366E-04   2
 28 1   5896.46101     0   6   2   1  1 f  1.795E-04   2
 28 1   5997.52290     3   3   1   0  1 f  1.366E-04   2
 28 1   6046.97771     1   4   2   1  1 f  1.795E-04   2
 28 1   6175.57251     2   2   2   1  1 f  2.299E-04   1
 28 1   6346.52961     3   4   2   0  1 f  1.795E-04   2
 28 1   6352.22203     0   3   1   2  1 f  1.429E-04   2
 28 1   6475.19799     1   1   1   2  1 f  1.367E-04   2
 28 1   6595.79164     0   7   1   1  1 f  1.367E-04   2
 28 1   6606.88405     2   6   2   0  1 f  1.795E-04   2
 28 1   6725.83075     3   1   1   1  1 f  1.367E-04   4
 28 1   6830.82827     2   3   1   1  1 f  1.386E-04   4
 28 1   7039.39682     1   9   1   0  1 f  1.530E-04   1
 28 1   7155.28649     5   1   1   0  1 f  1.367E-04   2
 28 1   7262.33088     3   5   1   0  1 f  1.435E-04   3
 28 1   7380.00505     0   1   1   3  1 f  1.447E-04   6
 28 1   7439.54462     0   5   1   2  1 f  1.589E-04   1
 28 1   7579.28348     1   3   1   2  1 f  1.368E-04   2
 28 1   7690.51193     2   1   1   2  1 f  1.368E-04   2
 28 1   7875.35205     3   6   2   0  1 f  1.796E-04   2
 28 1   7965.49525     4   1   1   1  1 f  1.590E-04   1
 28 1   8450.55233     0   3   1   3  1 f  3.655E-04   2
 28 1   8901.76869     2   3   1   2  1 f  1.532E-04   1
 28 1   9475.87882     0   1   1   4  1 f  1.591E-04   2
 28 2    328.63644     0   0   0   0  2 e  1.004E-04 219
 28 2    914.09319     0   1   1   0  2 e  1.305E-04 133
 28 2   1489.26478     0   2   0   0  2 e  1.041E-04  57
 28 2   1500.39437     0   2   2   0  2 e  1.604E-04  44
 28 2   1597.23683     1   0   0   0  2 e  1.097E-04  37
 28 2   2065.71522     0   3   1   0  2 e  1.822E-04  15
 28 2   2086.53922     0   3   3   0  2 e  3.217E-04   8
 28 2   2190.29526     1   1   1   0  2 e  1.497E-04  19
 28 2   2527.51295     0   0   0   1  2 e  1.025E-04  10
 28 2   2634.91227     0   4   0   0  2 e  1.835E-04   7
 28 2   2644.74830     0   4   2   0  2 e  2.786E-04   5
 28 2   2767.57928     1   2   0   0  2 e  1.473E-04  11
 28 2   2783.00133     1   2   2   0  2 e  1.307E-04  10
 28 2   2860.70916     2   0   0   0  2 e  1.022E-04  14
 28 2   3098.78911     0   1   1   1  2 e  1.373E-04   9
 28 2   3205.02631     0   5   1   0  2 e  1.245E-04   4
 28 2   3347.79527     2   1   1   0  2 e  1.852E-05   8
 28 2   3374.55666     1   3   3   0  2 e  2.082E-04   5
 28 2   3461.95487     2   1   1   0  2 e  1.281E-04  10
 28 2   3660.36191     0   2   0   1  2 e  1.072E-04   8
 28 2   3671.00027     0   2   2   1  2 e  1.173E-04   8
 28 2   3768.24698     1   0   0   1  2 e  1.133E-04  14
 28 2   3769.44835     1   4   0   0  2 e  1.492E-04   2
 28 2   3778.57900     0   6   2   0  2 e  1.817E-04   3
 28 2   3918.29455     2   2   0   0  2 e  1.699E-04   8
 28 2   3930.80374     2   2   2   0  2 e  3.175E-04   5
 28 2   4038.68251     3   0   0   0  2 e  4.924E-05  12
 28 2   4061.14929     2   2   2   0  2 e  1.457E-04   6
 28 2   4120.69132     3   0   0   0  2 e  1.416E-04   7
 28 2   4223.21298     0   3   1   1  2 e  1.258E-04  10
 28 2   4243.16434     0   3   3   1  2 e  2.239E-04   5
 28 2   4347.11621     1   1   1   1  2 e  1.183E-04  15
 28 2   4490.49805     0   7   1   0  2 e  1.214E-04   5
 28 2   4623.04085     3   1   1   0  2 e  1.833E-04   4
 28 2   4696.78047     0   0   0   2  2 e  1.219E-04   5
 28 2   4730.19054     2   3   1   0  2 e  1.921E-04   3
 28 2   4779.25381     0   4   0   1  2 e  2.291E-04   6
 28 2   4788.66483     0   4   2   1  2 e  1.247E-04   4
 28 2   4910.94612     1   2   0   1  2 e  1.291E-04  12
 28 2   4925.77358     1   2   2   1  2 e  1.194E-04   9
 28 2   5003.33716     2   0   0   1  2 e  1.230E-04  10
 28 2   5055.48225     0   8   0   0  2 e  1.179E-04   3
 28 2   5066.53427     0   8   2   0  2 e  2.298E-04   1
 28 2   5193.82154     3   2   0   0  2 e  1.118E-04   6
 28 2   5210.29575     3   2   2   0  2 e  1.394E-04   3
 28 2   5253.90552     0   1   1   2  2 e  1.429E-04   8
 28 2   5301.71378     4   0   0   0  2 e  1.227E-04   7
 28 2   5335.56475     2   4   2   0  2 e  2.230E-04   1
 28 2   5336.24415     0   5   1   1  2 e  1.898E-04   4
 28 2   5354.49813     0   5   3   1  2 e  3.911E-04   2
 28 2   5379.54868     2   4   0   0  2 e  1.178E-04   8
 28 2   5477.59738     0   5   1   1  2 e  4.028E-04   6
 28 2   5590.39061     2   1   1   1  2 e  1.100E-04   4
 28 2   5768.06689     2   5   1   0  2 e  1.320E-04   2
 28 2   5801.86799     0   2   0   2  2 e  1.181E-04   7
 28 2   5812.05940     0   2   2   2  2 e  1.282E-04   4
 28 2   5891.50464     4   1   1   0  2 e  1.320E-04   2
 28 2   5896.64854     0   6   2   1  2 e  2.230E-04   1
 28 2   5909.71291     1   0   0   2  2 e  1.347E-04   4
 28 2   5996.14634     3   3   1   0  2 e  1.320E-04   2
 28 2   6035.00088     2   2   0   1  2 e  1.100E-04   5
 28 2   6047.05765     1   4   2   1  2 e  1.769E-04   2
 28 2   6153.77155     0   6   0   1  2 e  9.798E-05   6
 28 2   6234.43519     3   0   0   1  2 e  1.204E-04   6
 28 2   6333.00738     4   2   0   0  2 e  1.155E-04   4
 28 2   6346.68805     3   4   2   0  2 e  2.298E-04   1
 28 2   6351.14392     0   3   1   2  2 e  1.345E-04   2
 28 2   6460.75751     2   6   0   0  2 e  1.252E-04   6
 28 2   6474.52849     1   1   1   2  2 e  1.320E-04   2
 28 2   6483.44049     4   2   2   0  2 e  1.769E-04   2
 28 2   6556.57138     5   0   0   0  2 e  1.156E-04  10
 28 2   6594.11740     0   7   1   1  2 e  1.304E-04   3
 28 2   6606.85946     2   6   2   0  2 e  1.638E-04   3
 28 2   6639.32583     3   4   0   0  2 e  1.208E-04   8
 28 2   6724.54811     3   1   1   1  2 e  1.320E-04   4
 28 2   6829.78913     2   3   1   1  2 e  1.309E-04   3
 28 2   6836.42496     0   0   0   3  2 e  1.032E-04   4
 28 2   6894.06886     0   4   0   2  2 e  1.025E-04   2
 28 2   7024.94070     1   2   0   2  2 e  1.129E-04   3
 28 2   7037.42233     1   9   1   0  2 e  1.321E-04   2
 28 2   7039.26295     1   2   2   2  2 e  2.298E-04   1
 28 2   7116.59143     2   0   0   2  2 e  1.136E-04   7
 28 2   7153.64527     5   1   1   0  2 e  1.467E-04   2
 28 2   7260.57594     3   5   1   0  2 e  1.321E-04   4
 28 2   7282.21230     3   2   0   1  2 e  1.092E-04   8
 28 2   7379.43471     0   1   1   3  2 e  1.451E-04   6
 28 2   7387.87114     4   0   0   1  2 e  1.426E-04   7
 28 2   7464.06987     2   4   0   1  2 e  1.543E-04   3
 28 2   7578.12705     1   3   1   2  2 e  1.416E-04   1
 28 2   7689.70755     2   1   1   2  2 e  1.416E-04   1
 28 2   7717.97734     6   0   0   0  2 e  1.018E-04   3
 28 2   7805.51749     1  10   0   0  2 e  4.472E-05   5
 28 2   7875.28424     3   6   2   0  2 e  1.770E-04   2
 28 2   7900.17108     3   6   0   0  2 e  3.638E-04   1
 28 2   7913.76347     0   2   0   3  2 e  1.030E-04   6
 28 2   7923.57751     0   2   2   3  2 e  1.770E-04   4
 28 2   7964.09160     4   1   1   1  2 e  1.630E-04   1
 28 2   8021.59971     1   0   0   3  2 e  1.029E-04   7
 28 2   8122.52825     2   2   0   2  2 e  1.077E-04   1
 28 2   8239.78272     3   0   0   2  2 e  5.258E-04   5
 28 2   8319.16969     3   0   0   2  2 e  1.027E-04   2
 28 2   8449.49048     0   3   1   3  2 e  3.172E-04   2
 28 2   8467.89400     0   3   3   3  2 e  3.912E-04   2
 28 2   8520.08568     5   0   0   1  2 e  1.078E-04   1
 28 2   8572.53175     1   1   1   3  2 e  1.446E-04   3
 28 2   8613.05466     5   0   0   1  2 e  1.028E-04   2
 28 2   8694.49954     3   4   0   1  2 e  1.015E-04   1
 28 2   8900.76282     2   3   1   2  2 e  1.417E-04   1
 28 2   8946.39910     0   0   0   4  2 e  1.152E-04   3
 28 2   9200.41903     2   0   0   3  2 e  1.029E-04   2
 28 2   9475.30928     0   1   1   4  2 e  1.631E-04   2
 28 2   9995.95065     0   2   0   4  2 e  1.805E-04   1
 28 2  13078.63642     0   0   0   6  2 e  1.040E-04   2
 29 1    352.10225     0   0   0   0  2 e  1.062E-04 212
 29 1    937.56917     0   1   1   0  2 e  1.256E-04 120
 29 1   1512.77465     0   2   0   0  2 e  1.040E-04  48
 29 1   1523.92730     0   2   2   0  2 e  1.672E-04  51
 29 1   1620.61065     1   0   0   0  2 e  1.039E-04  43
 29 1   2089.21081     0   3   1   0  2 e  1.875E-04  15
 29 1   2110.10079     0   3   3   0  2 e  2.970E-04   8
 29 1   2213.68111     1   1   1   0  2 e  1.696E-04  17
 29 1   2550.78383     0   0   0   1  2 e  1.029E-04  11
 29 1   2658.44983     0   4   0   0  2 e  2.369E-04   5
 29 1   2668.32236     0   4   2   0  2 e  2.469E-04   4
 29 1   2790.99373     1   2   0   0  2 e  1.215E-04  13
 29 1   2806.45216     1   2   2   0  2 e  1.262E-04  10
 29 1   2884.00009     2   0   0   0  2 e  1.011E-04  15
 29 1   3122.07279     0   1   1   1  2 e  1.400E-04  10
 29 1   3228.53279     0   5   1   0  2 e  1.112E-04   4
 29 1   3371.19250     2   1   1   0  2 e  8.378E-05   9
 29 1   3398.03681     1   3   3   0  2 e  1.962E-04   6
 29 1   3485.25991     2   1   1   0  2 e  1.326E-04   8
 29 1   3683.68114     0   2   0   1  2 e  1.066E-04  10
 29 1   3694.34261     0   2   2   1  2 e  1.194E-04   8
 29 1   3791.42490     1   0   0   1  2 e  1.092E-04  13
 29 1   3793.00100     1   4   0   0  2 e  1.523E-04   4
 29 1   3802.19168     0   6   2   0  2 e  1.725E-04   2
 29 1   3941.73406     2   2   0   0  2 e  2.002E-04   6
 29 1   3954.28404     2   2   2   0  2 e  7.319E-05   7
 29 1   4061.99711     3   0   0   0  2 e  1.816E-04  11
 29 1   4084.52450     2   2   2   0  2 e  1.340E-04   7
 29 1   4143.91640     3   0   0   0  2 e  1.197E-04   5
 29 1   4246.52045     0   3   1   1  2 e  1.314E-04   8
 29 1   4266.53520     0   3   3   1  2 e  2.483E-04   5
 29 1   4370.31062     1   1   1   1  2 e  1.216E-04  14
 29 1   4513.90077     0   7   1   0  2 e  1.174E-04   5
 29 1   4646.34034     3   1   1   0  2 e  1.348E-04   5
 29 1   4719.85587     0   0   0   2  2 e  2.398E-04   6
 29 1   4753.42304     2   3   1   0  2 e  1.163E-04   3
 29 1   4802.60449     0   4   0   1  2 e  1.759E-04   8
 29 1   4812.05224     0   4   2   1  2 e  2.177E-04   6
 29 1   4934.16933     1   2   0   1  2 e  1.123E-04  10
 29 1   4949.03201     1   2   2   1  2 e  1.214E-04   7
 29 1   5026.43160     2   0   0   1  2 e  1.109E-04  11
 29 1   5078.93276     0   8   0   0  2 e  1.373E-04   2
 29 1   5090.04666     0   8   2   0  2 e  1.440E-04   2
 29 1   5217.15802     3   2   0   0  2 e  1.180E-04   6
 29 1   5233.68402     3   2   2   0  2 e  1.236E-04   3
 29 1   5276.99684     0   1   1   2  2 e  1.386E-04   8
 29 1   5324.92081     4   0   0   0  2 e  1.248E-04   6
 29 1   5358.87259     2   4   2   0  2 e  1.533E-04   2
 29 1   5359.56758     0   5   1   1  2 e  1.729E-04   4
 29 1   5377.90282     0   5   3   1  2 e  4.639E-04   1
 29 1   5402.73271     2   4   0   0  2 e  1.130E-04   9
 29 1   5500.80756     1   3   1   1  2 e  1.674E-04   3
 29 1   5613.50350     2   1   1   1  2 e  1.388E-04   5
 29 1   5644.89675     0   9   1   0  2 e  1.448E-04   1
 29 1   5791.36426     2   5   1   0  2 e  1.339E-04   2
 29 1   5824.99566     0   2   0   2  2 e  1.130E-04   8
 29 1   5835.21078     0   2   2   2  2 e  1.293E-04   4
 29 1   5914.70840     4   1   1   0  2 e  1.339E-04   2
 29 1   5920.07923     0   6   2   1  2 e  2.179E-04   1
 29 1   5932.69366     1   0   0   2  2 e  2.166E-04   6
 29 1   6019.31685     3   3   1   0  2 e  1.339E-04   2
 29 1   6058.25244     2   2   0   1  2 e  1.111E-04   5
 29 1   6070.35073     1   4   2   1  2 e  1.724E-04   2
 29 1   6176.89378     0   6   0   1  2 e  3.780E-06   7
 29 1   6198.77507     2   2   2   1  2 e  1.724E-04   2
 29 1   6205.23068     0  10   0   0  2 e  1.010E-04   1
 29 1   6257.46426     3   0   0   1  2 e  1.272E-04   5
 29 1   6356.35289     4   2   0   0  2 e  1.148E-04   5
 29 1   6370.09742     3   4   2   0  2 e  1.724E-04   2
 29 1   6374.26156     0   3   1   2  2 e  1.628E-04   1
 29 1   6483.98562     2   6   0   0  2 e  1.919E-04   6
 29 1   6497.52859     1   1   1   2  2 e  1.165E-04   2
 29 1   6506.73762     4   2   2   0  2 e  2.179E-04   1
 29 1   6579.68071     5   0   0   0  2 e  1.185E-04   8
 29 1   6617.33863     0   7   1   1  2 e  1.329E-04   3
 29 1   6630.10838     2   6   2   0  2 e  1.843E-04   2
 29 1   6662.48900     3   4   0   0  2 e  1.128E-04  11
 29 1   6747.65953     3   1   1   1  2 e  1.329E-04   3
 29 1   6852.83074     2   3   1   1  2 e  1.449E-04   1
 29 1   6859.30552     0   0   0   3  2 e  1.041E-04   4
 29 1   6917.23257     0   4   0   2  2 e  1.011E-04   1
 29 1   7047.97365     1   2   0   2  2 e  1.032E-04   2
 29 1   7060.61063     1   9   1   0  2 e  1.449E-04   1
 29 1   7062.33142     1   2   2   2  2 e  2.298E-04   1
 29 1   7139.48883     2   0   0   2  2 e  1.185E-04   8
 29 1   7176.75868     5   1   1   0  2 e  1.353E-04   3
 29 1   7283.69172     3   5   1   0  2 e  1.367E-04   3
 29 1   7305.36276     3   2   0   1  2 e  1.057E-04   6
 29 1   7402.33316     0   1   1   3  2 e  1.458E-04   6
 29 1   7410.88472     4   0   0   1  2 e  1.388E-04   3
 29 1   7461.13061     0   5   1   2  2 e  1.628E-04   1
 29 1   7487.06276     2   4   0   1  2 e  5.990E-04   6
 29 1   7624.72319     5   2   0   0  2 e  1.033E-04   2
 29 1   7712.62294     2   1   1   2  2 e  1.339E-04   2
 29 1   7741.08501     6   0   0   0  2 e  1.013E-04   2
 29 1   7828.56026     1  10   0   0  2 e  4.906E-04   6
 29 1   7898.47907     3   6   2   0  2 e  2.298E-04   1
 29 1   7923.31783     3   6   0   0  2 e  2.998E-04   1
 29 1   7936.70059     0   2   0   3  2 e  1.138E-04   7
 29 1   7946.53825     0   2   2   3  2 e  2.015E-04   3
 29 1   7987.10518     4   1   1   1  2 e  1.340E-04   2
 29 1   8044.38460     1   0   0   3  2 e  1.043E-04   5
 29 1   8145.59286     2   2   0   2  2 e  1.033E-04   2
 29 1   8262.71316     3   0   0   2  2 e  4.382E-04   5
 29 1   8342.00325     3   0   0   2  2 e  1.100E-04   2
 29 1   8472.42079     0   3   1   3  2 e  1.512E-04   3
 29 1   8490.89021     0   3   3   3  2 e  3.505E-04   2
 29 1   8595.34106     1   1   1   3  2 e  1.745E-04   2
 29 1   8635.96854     5   0   0   1  2 e  1.100E-04   1
 29 1   8717.47759     3   4   0   1  2 e  1.100E-04   1
 29 1   8923.61600     2   3   1   2  2 e  1.450E-04   1
 29 1   8969.08499     0   0   0   4  2 e  1.398E-04   4
 29 1   9106.68573     5   1   1   1  2 e  1.451E-04   1
 29 1   9223.11790     2   0   0   3  2 e  1.101E-04   1
 29 1   9498.01524     0   1   1   4  2 e  1.628E-04   2
 29 1  10018.70100     0   2   0   4  2 e  1.964E-04   1
 29 1  13100.94569     0   0   0   6  2 e  1.110E-04   1
 29 2    938.21562     0   1   1   0  1 f  1.415E-04 111
 29 2   1523.89366     0   2   2   0  1 f  1.670E-04  46
 29 2   2090.41232     0   3   1   0  1 f  2.326E-04   8
 29 2   2110.10083     0   3   3   0  1 f  3.361E-04   3
 29 2   2214.43991     1   1   1   0  1 f  1.702E-04  12
 29 2   2668.21576     0   4   2   0  1 f  5.767E-04   1
 29 2   2806.42378     1   2   2   0  1 f  1.512E-04  12
 29 2   3122.70649     0   1   1   1  1 f  1.419E-04   7
 29 2   3230.27338     0   5   1   0  1 f  1.179E-04   3
 29 2   3372.49925     2   1   1   0  1 f  1.235E-04   9
 29 2   3398.03750     1   3   3   0  1 f  1.692E-04   5
 29 2   3486.18142     2   1   1   0  1 f  1.311E-04   6
 29 2   3694.30902     0   2   2   1  1 f  1.328E-04   5
 29 2   3954.18973     2   2   2   0  1 f  1.532E-04   3
 29 2   4084.50588     2   2   2   0  1 f  1.489E-04   8
 29 2   4247.69836     0   3   1   1  1 f  1.403E-04   8
 29 2   4266.53620     0   3   3   1  1 f  2.776E-04   5
 29 2   4371.04803     1   1   1   1  1 f  1.246E-04  12
 29 2   4515.75575     0   7   1   0  1 f  1.233E-04   5
 29 2   4647.76644     3   1   1   0  1 f  1.587E-04   3
 29 2   4754.57911     2   3   1   0  1 f  1.401E-04   4
 29 2   4811.94663     0   4   2   1  1 f  2.880E-04   5
 29 2   4949.00362     1   2   2   1  1 f  1.328E-04   5
 29 2   5089.84711     0   8   2   0  1 f  1.845E-04   2
 29 2   5233.60513     3   2   2   0  1 f  2.400E-04   1
 29 2   5277.61887     0   1   1   2  1 f  1.372E-04   7
 29 2   5358.87276     2   4   2   0  1 f  1.845E-04   2
 29 2   5361.26450     0   5   1   1  1 f  2.103E-04   3
 29 2   5502.07682     1   3   1   1  1 f  1.039E-04   3
 29 2   5614.39392     2   1   1   1  1 f  1.415E-04   4
 29 2   5647.29523     0   9   1   0  1 f  1.328E-04   2
 29 2   5793.34213     2   5   1   0  1 f  1.328E-04   2
 29 2   5835.17728     0   2   2   2  1 f  1.328E-04   5
 29 2   5916.27643     4   1   1   0  1 f  1.328E-04   2
 29 2   5919.86225     0   6   2   1  1 f  1.845E-04   2
 29 2   6020.79278     3   3   1   0  1 f  1.328E-04   2
 29 2   6070.25820     1   4   2   1  1 f  1.845E-04   2
 29 2   6198.75532     2   2   2   1  1 f  2.400E-04   1
 29 2   6369.91660     3   4   2   0  1 f  1.845E-04   2
 29 2   6375.42098     0   3   1   2  1 f  1.531E-04   1
 29 2   6498.24708     1   1   1   2  1 f  1.180E-04   3
 29 2   6506.68172     4   2   2   0  1 f  2.400E-04   1
 29 2   6619.13129     0   7   1   1  1 f  1.333E-04   3
 29 2   6630.13355     2   6   2   0  1 f  1.845E-04   2
 29 2   6749.03388     3   1   1   1  1 f  1.329E-04   4
 29 2   6853.94547     2   3   1   1  1 f  1.329E-04   2
 29 2   7062.72252     5   1   1   0  1 f  1.329E-04   2
 29 2   7178.51715     1   9   1   0  1 f  1.329E-04   4
 29 2   7285.57576     3   5   1   0  1 f  1.531E-04   2
 29 2   7402.94353     0   1   1   3  1 f  1.405E-04   6
 29 2   7602.38571     1   3   1   2  1 f  1.330E-04   2
 29 2   7713.48726     2   1   1   2  1 f  1.330E-04   2
 29 2   7988.61236     4   1   1   1  1 f  1.452E-04   1
 29 2   8473.55853     0   3   1   3  1 f  3.829E-04   1
 29 2   8596.03404     1   1   1   3  1 f  1.551E-04   2
 29 2   9108.66777     5   1   1   1  1 f  1.453E-04   1
 29 2   9498.62491     0   1   1   4  1 f  1.533E-04   2
 30 1    962.54433     0   1   1   0  1 f  1.400E-04 113
 30 1   1548.23227     0   2   2   0  1 f  1.814E-04  47
 30 1   2114.79889     0   3   1   0  1 f  2.193E-04   9
 30 1   2134.47355     0   3   3   0  1 f  3.649E-04   2
 30 1   2238.68418     1   1   1   0  1 f  1.801E-04  14
 30 1   2692.58648     0   4   2   0  1 f  5.712E-04   1
 30 1   2830.67859     1   2   2   0  1 f  1.408E-04   7
 30 1   3146.83537     0   1   1   1  1 f  1.549E-04   9
 30 1   3254.70787     0   5   1   0  1 f  1.420E-04   3
 30 1   3396.79170     2   1   1   0  1 f  3.703E-05   8
 30 1   3422.32731     1   3   3   0  1 f  1.695E-04   3
 30 1   3510.35277     2   1   1   0  1 f  1.313E-04   8
 30 1   3718.45018     0   2   2   1  1 f  1.423E-04   7
 30 1   3826.36942     0   6   2   0  1 f  1.809E-04   4
 30 1   3978.46551     2   2   2   0  1 f  1.544E-04   3
 30 1   4108.68389     2   2   2   0  1 f  1.563E-04   8
 30 1   4271.88871     0   3   1   1  1 f  1.506E-04   8
 30 1   4290.71353     0   3   3   1  1 f  2.533E-04   5
 30 1   4395.09168     1   1   1   1  1 f  1.270E-04  11
 30 1   4540.09151     0   7   1   0  1 f  1.289E-04   5
 30 1   4671.96681     3   1   1   0  1 f  1.469E-04   4
 30 1   4778.69232     2   3   1   0  1 f  1.597E-04   4
 30 1   4836.12331     0   4   2   1  1 f  2.677E-04   5
 30 1   4973.06021     1   2   2   1  1 f  1.663E-04   4
 30 1   5114.14078     0   8   2   0  1 f  2.119E-04   1
 30 1   5257.78808     3   2   2   0  1 f  2.119E-04   1
 30 1   5301.54734     0   1   1   2  1 f  1.334E-04   8
 30 1   5382.98347     2   4   2   0  1 f  1.573E-04   2
 30 1   5385.50628     0   5   1   1  1 f  2.404E-04   3
 30 1   5526.17238     1   3   1   1  1 f  4.677E-04   3
 30 1   5638.36369     2   1   1   1  1 f  2.006E-04   2
 30 1   5671.66637     0   9   1   0  1 f  1.588E-04   1
 30 1   5817.57670     2   5   1   0  1 f  1.400E-04   2
 30 1   5859.12139     0   2   2   2  1 f  1.426E-04   4
 30 1   5940.38449     4   1   1   0  1 f  1.400E-04   2
 30 1   5944.07129     0   6   2   1  1 f  1.809E-04   2
 30 1   6044.86584     3   3   1   0  1 f  1.400E-04   2
 30 1   6094.34119     1   4   2   1  1 f  1.809E-04   2
 30 1   6222.73674     2   2   2   1  1 f  1.809E-04   2
 30 1   6394.10829     3   4   2   0  1 f  1.809E-04   2
 30 1   6399.41230     0   3   1   2  1 f  1.363E-04   3
 30 1   6522.08884     1   1   1   2  1 f  1.228E-04   3
 30 1   6530.77509     4   2   2   0  1 f  1.809E-04   2
 30 1   6643.27316     0   7   1   1  1 f  1.589E-04   1
 30 1   6654.18626     2   6   2   0  1 f  2.120E-04   1
 30 1   6773.03564     3   1   1   1  1 f  1.606E-04   2
 30 1   6877.85868     2   3   1   1  1 f  1.414E-04   4
 30 1   7202.55160     1   9   1   0  1 f  1.606E-04   2
 30 1   7309.61709     3   5   1   0  1 f  1.498E-04   3
 30 1   7426.67225     0   1   1   3  1 f  1.438E-04   7
 30 1   7486.84387     0   5   1   2  1 f  1.606E-04   1
 30 1   7626.28433     1   3   1   2  1 f  1.401E-04   2
 30 1   7737.25628     2   1   1   2  1 f  1.401E-04   2
 30 1   7922.55864     3   6   2   0  1 f  1.810E-04   2
 30 1   8012.52307     4   1   1   1  1 f  1.401E-04   2
 30 1   8497.35727     0   3   1   3  1 f  3.834E-04   2
 30 1   8619.67924     1   1   1   3  1 f  1.590E-04   1
 30 1   9245.13542     5   1   1   1  1 f  1.608E-04   1
 30 1   9522.15257     0   1   1   4  1 f  1.608E-04   2
 30 2    376.37599     0   0   0   0  2 e  1.082E-04 215
 30 2    961.85361     0   1   1   0  2 e  1.269E-04 112
 30 2   1537.09366     0   2   0   0  2 e  1.101E-04  53
 30 2   1548.27107     0   2   2   0  2 e  1.681E-04  47
 30 2   1644.78928     1   0   0   0  2 e  1.103E-04  47
 30 2   2113.51442     0   3   1   0  2 e  2.293E-04  11
 30 2   2134.47219     0   3   3   0  2 e  3.387E-04   7
 30 2   2237.87415     1   1   1   0  2 e  1.832E-04  14
 30 2   2574.85596     0   0   0   1  2 e  2.624E-04   9
 30 2   2682.79651     0   4   0   0  2 e  1.993E-04   5
 30 2   2692.70724     0   4   2   0  2 e  2.558E-04   6
 30 2   2815.21407     1   2   0   0  2 e  1.074E-04  15
 30 2   2830.70998     1   2   2   0  2 e  1.312E-04  10
 30 2   2908.09326     2   0   0   0  2 e  1.089E-04  16
 30 2   3146.15818     0   1   1   1  2 e  1.147E-04   8
 30 2   3252.84871     0   5   1   0  2 e  1.166E-04   4
 30 2   3395.39523     2   1   1   0  2 e  7.496E-05   9
 30 2   3422.32723     1   3   3   0  2 e  1.927E-04   6
 30 2   3509.36671     2   1   1   0  2 e  1.382E-04   7
 30 2   3707.80301     0   2   0   1  2 e  1.119E-04   8
 30 2   3718.48899     0   2   2   1  2 e  1.283E-04   7
 30 2   3815.40138     1   0   0   1  2 e  1.073E-04  13
 30 2   3817.36284     1   4   0   0  2 e  1.435E-04   2
 30 2   3826.61878     0   6   2   0  2 e  2.298E-04   2
 30 2   3965.97890     2   2   0   0  2 e  1.147E-04   6
 30 2   3978.57230     2   2   2   0  2 e  5.367E-04   7
 30 2   4086.11461     3   0   0   0  2 e  1.704E-04  10
 30 2   4108.70493     2   2   2   0  2 e  1.538E-04   4
 30 2   4167.94180     3   0   0   0  2 e  1.143E-04   6
 30 2   4270.62999     0   3   1   1  2 e  1.308E-04   9
 30 2   4290.71262     0   3   3   1  2 e  2.281E-04   4
 30 2   4394.30296     1   1   1   1  2 e  1.156E-04  17
 30 2   4538.10930     0   7   1   0  2 e  1.234E-04   6
 30 2   4670.44179     3   1   1   0  2 e  1.228E-04   3
 30 2   4743.72628     0   0   0   2  2 e  1.253E-04   6
 30 2   4777.45514     2   3   1   0  2 e  1.689E-04   4
 30 2   4826.75814     0   4   0   1  2 e  2.148E-04   6
 30 2   4836.24362     0   4   2   1  2 e  2.258E-04   6
 30 2   4958.19219     1   2   0   1  2 e  1.200E-04   9
 30 2   4973.09223     1   2   2   1  2 e  1.323E-04   5
 30 2   5050.32079     2   0   0   1  2 e  1.118E-04  10
 30 2   5103.18970     0   8   0   0  2 e  1.075E-04   1
 30 2   5114.37010     0   8   2   0  2 e  1.075E-04   1
 30 2   5241.29856     3   2   0   0  2 e  1.148E-04   5
 30 2   5257.87830     3   2   2   0  2 e  1.075E-04   1
 30 2   5300.88233     0   1   1   2  2 e  1.327E-04   7
 30 2   5348.92916     4   0   0   0  2 e  1.182E-04   6
 30 2   5382.98370     2   4   2   0  2 e  1.591E-04   3
 30 2   5383.69376     0   5   1   1  2 e  2.044E-04   3
 30 2   5402.11576     0   5   3   1  2 e  3.560E-04   2
 30 2   5426.71648     2   4   0   0  2 e  1.170E-04   7
 30 2   5524.81603     0   5   1   1  2 e  1.163E-04   5
 30 2   5637.41110     2   1   1   1  2 e  2.006E-04   3
 30 2   5669.10552     0   9   1   0  2 e  1.416E-04   2
 30 2   5815.46297     2   5   1   0  2 e  1.416E-04   2
 30 2   5848.91954     0   2   0   2  2 e  1.134E-04   7
 30 2   5859.15949     0   2   2   2  2 e  1.322E-04   4
 30 2   5956.46710     1   0   0   2  2 e  1.255E-04   5
 30 2   6043.28556     3   3   1   0  2 e  1.416E-04   2
 30 2   6082.30548     2   2   0   1  2 e  1.123E-04   5
 30 2   6094.44663     1   4   2   1  2 e  1.930E-04   2
 30 2   6200.81174     0   6   0   1  2 e  0.000E+00   7
 30 2   6222.75848     2   2   2   1  2 e  1.930E-04   2
 30 2   6281.28669     3   0   0   1  2 e  1.172E-04   6
 30 2   6380.50092     4   2   0   0  2 e  1.148E-04   5
 30 2   6394.31305     3   4   2   0  2 e  2.298E-04   1
 30 2   6398.17721     0   3   1   2  2 e  1.416E-04   2
 30 2   6508.01292     2   6   0   0  2 e  1.194E-04   6
 30 2   6521.32171     1   1   1   2  2 e  1.416E-04   2
 30 2   6530.84153     4   2   2   0  2 e  1.930E-04   2
 30 2   6603.58721     5   0   0   0  2 e  1.178E-04   8
 30 2   6641.35909     0   7   1   1  2 e  1.438E-04   3
 30 2   6654.15701     2   6   2   0  2 e  1.942E-04   2
 30 2   6686.45131     3   4   0   0  2 e  1.088E-04   7
 30 2   6771.56721     3   1   1   1  2 e  1.416E-04   4
 30 2   6876.66586     2   3   1   1  2 e  1.630E-04   2
 30 2   6882.97355     0   0   0   3  2 e  1.099E-04   4
 30 2   6941.19148     0   4   0   2  2 e  1.076E-04   1
 30 2   7071.79798     1   2   0   2  2 e  1.091E-04   2
 30 2   7084.59775     1   9   1   0  2 e  1.416E-04   2
 30 2   7086.19437     1   2   2   2  2 e  1.930E-04   2
 30 2   7163.17499     2   0   0   2  2 e  1.161E-04   8
 30 2   7200.66823     5   1   1   0  2 e  1.417E-04   3
 30 2   7307.60564     3   5   1   0  2 e  1.530E-04   3
 30 2   7329.30879     3   2   0   1  2 e  1.097E-04   7
 30 2   7426.01870     0   1   1   3  2 e  1.498E-04   6
 30 2   7434.69190     4   0   0   1  2 e  1.172E-04   8
 30 2   7485.06906     0   5   1   2  2 e  1.656E-04   1
 30 2   7510.84776     2   4   0   1  2 e  5.732E-04   6
 30 2   7764.98922     6   0   0   0  2 e  1.092E-04   2
 30 2   7852.39618     1  10   0   0  2 e  2.656E-04   3
 30 2   7922.47053     3   6   2   0  2 e  1.931E-04   2
 30 2   7947.26518     3   6   0   0  2 e  1.759E-04   2
 30 2   7960.42714     0   2   0   3  2 e  1.183E-04   6
 30 2   7970.28853     0   2   2   3  2 e  1.910E-04   5
 30 2   8010.91539     4   1   1   1  2 e  1.416E-04   2
 30 2   8067.95361     1   0   0   3  2 e  1.145E-04   7
 30 2   8169.45109     2   2   0   2  2 e  1.092E-04   2
 30 2   8286.43133     3   0   0   2  2 e  4.710E-04   5
 30 2   8365.62441     3   0   0   2  2 e  1.092E-04   2
 30 2   8496.14240     0   3   1   3  2 e  2.739E-04   2
 30 2   8514.67947     0   3   3   3  2 e  4.604E-04   1
 30 2   8618.93229     1   1   1   3  2 e  1.722E-04   2
 30 2   8659.67319     5   0   0   1  2 e  1.148E-04   1
 30 2   8741.24905     3   4   0   1  2 e  1.093E-04   4
 30 2   8947.25146     2   3   1   2  2 e  1.417E-04   2
 30 2   8992.55138     0   0   0   4  2 e  1.148E-04   3
 30 2   9521.50375     0   1   1   4  2 e  1.657E-04   2
 30 2  13124.02429     0   0   0   6  2 e  1.102E-04   2
 31 1    401.45764     0   0   0   0  2 e  1.124E-04 216
 31 1    986.94606     0   1   1   0  2 e  1.309E-04 117
 31 1   1562.22172     0   2   0   0  2 e  1.112E-04  49
 31 1   1573.42475     0   2   2   0  2 e  1.798E-04  40
 31 1   1669.77253     1   0   0   0  2 e  1.114E-04  46
 31 1   2138.62699     0   3   1   0  2 e  1.824E-04  14
 31 1   2159.65647     0   3   3   0  2 e  3.061E-04   8
 31 1   2262.87037     1   1   1   0  2 e  1.697E-04  14
 31 1   2599.72926     0   0   0   1  2 e  1.152E-04  10
 31 1   2707.95242     0   4   0   0  2 e  2.238E-04   5
 31 1   2717.90455     0   4   2   0  2 e  2.547E-04   4
 31 1   2840.24028     1   2   0   0  2 e  1.098E-04  15
 31 1   2855.77618     1   2   2   0  2 e  1.307E-04   8
 31 1   2932.98833     2   0   0   0  2 e  1.107E-04  15
 31 1   3171.04487     0   1   1   1  2 e  1.563E-04   8
 31 1   3277.97287     0   5   1   0  2 e  1.232E-04   5
 31 1   3420.40336     2   1   1   0  2 e  1.342E-04   8
 31 1   3447.42437     1   3   3   0  2 e  2.216E-04   6
 31 1   3534.27632     2   1   1   0  2 e  1.391E-04   8
 31 1   3732.72652     0   2   0   1  2 e  1.183E-04   7
 31 1   3743.43912     0   2   2   1  2 e  1.311E-04   7
 31 1   3840.17545     1   0   0   1  2 e  1.107E-04  13
 31 1   3842.53330     1   4   0   0  2 e  1.643E-04   3
 31 1   3851.85932     0   6   2   0  2 e  1.950E-04   3
 31 1   3991.03026     2   2   0   0  2 e  1.283E-04   5
 31 1   4003.67064     2   2   2   0  2 e  1.343E-04   6
 31 1   4111.03330     3   0   0   0  2 e  9.833E-05   8
 31 1   4133.69049     2   2   2   0  2 e  1.696E-04   5
 31 1   4192.76757     3   0   0   0  2 e  1.194E-04   6
 31 1   4295.54202     0   3   1   1  2 e  1.314E-04  10
 31 1   4315.69392     0   3   3   1  2 e  2.379E-04   5
 31 1   4419.09405     1   1   1   1  2 e  1.211E-04  16
 31 1   4563.12302     0   7   1   0  2 e  1.308E-04   5
 31 1   4695.34536     3   1   1   0  2 e  1.821E-04   4
 31 1   4768.39116     0   0   0   2  2 e  1.179E-04   6
 31 1   4802.28810     2   3   1   0  2 e  1.396E-04   6
 31 1   4851.71442     0   4   0   1  2 e  1.386E-04   5
 31 1   4861.24421     0   4   2   1  2 e  2.207E-04   4
 31 1   4983.01400     1   2   0   1  2 e  1.202E-04   9
 31 1   4997.95446     1   2   2   1  2 e  1.245E-04   7
 31 1   5075.00547     2   0   0   1  2 e  1.171E-04  12
 31 1   5128.25101     0   8   0   0  2 e  1.334E-04   3
 31 1   5139.50374     0   8   2   0  2 e  2.351E-04   1
 31 1   5266.24129     3   2   0   0  2 e  1.184E-04   7
 31 1   5282.87808     3   2   2   0  2 e  1.280E-04   3
 31 1   5325.56336     0   1   1   2  2 e  1.537E-04   7
 31 1   5373.73440     4   0   0   0  2 e  1.177E-04   8
 31 1   5407.89793     2   4   2   0  2 e  2.351E-04   1
 31 1   5408.62309     0   5   1   1  2 e  2.245E-04   2
 31 1   5427.13215     0   5   3   1  2 e  4.454E-04   2
 31 1   5451.49836     2   4   0   0  2 e  1.170E-04   7
 31 1   5549.62399     0   5   1   1  2 e  6.986E-04   4
 31 1   5662.11539     2   1   1   1  2 e  1.184E-04   4
 31 1   5694.11777     0   9   1   0  2 e  1.628E-04   1
 31 1   5840.36318     2   5   1   0  2 e  1.422E-04   2
 31 1   5873.63975     0   2   0   2  2 e  1.195E-04   7
 31 1   5883.90597     0   2   2   2  2 e  1.448E-04   3
 31 1   5969.36453     0   6   2   1  2 e  2.298E-04   1
 31 1   5981.03200     1   0   0   2  2 e  1.194E-04   6
 31 1   6068.05263     3   3   1   0  2 e  1.422E-04   2
 31 1   6107.15711     2   2   0   1  2 e  1.177E-04   5
 31 1   6119.34503     1   4   2   1  2 e  1.886E-04   2
 31 1   6225.52563     0   6   0   1  2 e  7.559E-05   7
 31 1   6247.54002     2   2   2   1  2 e  1.886E-04   2
 31 1   6305.90204     3   0   0   1  2 e  1.160E-04   8
 31 1   6405.45092     4   2   0   0  2 e  1.214E-04   5
 31 1   6419.33612     3   4   2   0  2 e  2.351E-04   1
 31 1   6422.88823     0   3   1   2  2 e  1.422E-04   2
 31 1   6532.83840     2   6   0   0  2 e  1.193E-04   6
 31 1   6545.90510     1   1   1   2  2 e  1.257E-04   3
 31 1   6555.74672     4   2   2   0  2 e  1.886E-04   2
 31 1   6628.28835     5   0   0   0  2 e  1.192E-04   7
 31 1   6666.17803     0   7   1   1  2 e  1.422E-04   2
 31 1   6679.00599     2   6   2   0  2 e  1.098E-04   1
 31 1   6711.21259     3   4   0   0  2 e  1.318E-04   6
 31 1   6796.27063     3   1   1   1  2 e  1.422E-04   4
 31 1   6901.29449     2   3   1   1  2 e  1.432E-04   4
 31 1   6907.42937     0   0   0   3  2 e  1.116E-04   4
 31 1   6965.94908     0   4   0   2  2 e  1.110E-04   2
 31 1   7096.41413     1   2   0   2  2 e  1.110E-04   2
 31 1   7109.38582     1   9   1   0  2 e  1.422E-04   2
 31 1   7110.85402     1   2   2   2  2 e  2.298E-04   1
 31 1   7187.64832     2   0   0   2  2 e  1.110E-04   6
 31 1   7225.37499     5   1   1   0  2 e  1.422E-04   4
 31 1   7332.31585     3   5   1   0  2 e  1.422E-04   4
 31 1   7354.05215     3   2   0   1  2 e  1.188E-04   7
 31 1   7450.49214     0   1   1   3  2 e  1.618E-04   2
 31 1   7459.29059     4   0   0   1  2 e  1.183E-04   8
 31 1   7509.80075     0   5   1   2  2 e  1.618E-04   1
 31 1   7535.42399     2   4   0   1  2 e  1.601E-04   6
 31 1   7673.58872     5   2   0   0  2 e  1.099E-04   1
 31 1   7760.82991     2   1   1   2  2 e  1.422E-04   2
 31 1   7789.68580     6   0   0   0  2 e  1.111E-04   4
 31 1   7877.02779     1  10   0   0  2 e  7.736E-04   4
 31 1   7947.26322     3   6   2   0  2 e  1.887E-04   2
 31 1   7972.00944     3   6   0   0  2 e  2.073E-04   2
 31 1   7984.94459     0   2   0   3  2 e  1.335E-04   6
 31 1   7994.83086     0   2   2   3  2 e  1.988E-04   4
 31 1   8035.51198     4   1   1   1  2 e  1.618E-04   1
 31 1   8092.30692     1   0   0   3  2 e  1.199E-04   8
 31 1   8194.10185     2   2   0   2  2 e  1.111E-04   2
 31 1   8310.94061     3   0   0   2  2 e  5.587E-04   5
 31 1   8390.02823     3   0   0   2  2 e  1.111E-04   4
 31 1   8467.31781     0  10   0   1  2 e  1.153E-04   1
 31 1   8520.64909     0   3   1   3  2 e  1.688E-04   3
 31 1   8539.25276     0   3   3   3  2 e  5.839E-04   1
 31 1   8684.16625     5   0   0   1  2 e  1.112E-04   2
 31 1   8765.81184     3   4   0   1  2 e  1.154E-04   2
 31 1   8971.67634     2   3   1   2  2 e  1.619E-04   1
 31 1   9016.79975     0   0   0   4  2 e  1.146E-04   4
 31 1   9270.86841     2   0   0   3  2 e  1.155E-04   1
 31 1   9372.78445     3   5   1   1  2 e  1.619E-04   1
 31 1   9545.77309     0   1   1   4  2 e  1.620E-04   2
 31 1  10066.54731     0   2   0   4  2 e  2.124E-04   1
 31 1  13147.87220     0   0   0   6  2 e  1.121E-04   2
 31 2    987.68287     0   1   1   0  1 f  1.460E-04 109
 31 2   1573.38161     0   2   2   0  1 f  1.700E-04  48
 31 2   2139.99622     0   3   1   0  1 f  2.483E-04   8
 31 2   2159.65690     0   3   3   0  1 f  3.559E-04   2
 31 2   2263.73571     1   1   1   0  1 f  1.848E-04  14
 31 2   2717.76988     0   4   2   0  1 f  4.177E-04   2
 31 2   2855.73986     1   2   2   0  1 f  1.588E-04   7
 31 2   3171.76681     0   1   1   1  1 f  1.499E-04   7
 31 2   3279.95494     0   5   1   0  1 f  1.279E-04   4
 31 2   3421.89222     2   1   1   0  1 f  8.819E-05   9
 31 2   3447.42499     1   3   3   0  1 f  1.834E-04   5
 31 2   3535.32832     2   1   1   0  1 f  1.412E-04   9
 31 2   3743.39490     0   2   2   1  1 f  1.485E-04   6
 31 2   3851.57765     0   6   2   0  1 f  2.044E-04   3
 31 2   4003.54851     2   2   2   0  1 f  1.642E-04   3
 31 2   4133.66482     2   2   2   0  1 f  1.764E-04   5
 31 2   4296.88386     0   3   1   1  1 f  1.456E-04   8
 31 2   4315.69531     0   3   3   1  1 f  2.595E-04   6
 31 2   4419.93529     1   1   1   1  1 f  1.236E-04  15
 31 2   4565.23613     0   7   1   0  1 f  1.297E-04   5
 31 2   4696.97123     3   1   1   0  1 f  1.506E-04   4
 31 2   4803.60845     2   3   1   0  1 f  1.558E-04   3
 31 2   4861.10643     0   4   2   1  1 f  2.768E-04   6
 31 2   4997.91766     1   2   2   1  1 f  1.502E-04   4
 31 2   5139.24234     0   8   2   0  1 f  2.400E-04   1
 31 2   5282.77329     3   2   2   0  1 f  1.987E-04   2
 31 2   5326.27259     0   1   1   2  1 f  1.392E-04   6
 31 2   5407.89653     2   4   2   0  1 f  2.400E-04   1
 31 2   5410.55314     0   5   1   1  1 f  2.459E-04   3
 31 2   5551.07020     1   3   1   1  1 f  4.619E-04   3
 31 2   5663.13165     2   1   1   1  1 f  1.420E-04   4
 31 2   5696.84678     0   9   1   0  1 f  1.530E-04   1
 31 2   5842.61753     2   5   1   0  1 f  1.396E-04   2
 31 2   5883.86183     0   2   2   2  1 f  1.414E-04   5
 31 2   5965.30013     4   1   1   0  1 f  1.396E-04   2
 31 2   5969.08313     0   6   2   1  1 f  2.400E-04   1
 31 2   6069.73938     3   3   1   0  1 f  1.396E-04   2
 31 2   6119.22603     1   4   2   1  1 f  1.987E-04   2
 31 2   6247.51568     2   2   2   1  1 f  1.987E-04   2
 31 2   6424.20597     0   3   1   2  1 f  1.588E-04   1
 31 2   6546.72527     1   1   1   2  1 f  1.396E-04   2
 31 2   6555.67202     4   2   2   0  1 f  2.400E-04   1
 31 2   6668.21822     0   7   1   1  1 f  1.405E-04   3
 31 2   6679.04172     2   6   2   0  1 f  2.400E-04   1
 31 2   6797.83500     3   1   1   1  1 f  1.396E-04   4
 31 2   6902.56817     2   3   1   1  1 f  1.395E-04   3
 31 2   7111.79147     5   1   1   0  1 f  1.531E-04   1
 31 2   7227.38027     1   9   1   0  1 f  1.395E-04   3
 31 2   7334.46463     3   5   1   0  1 f  1.397E-04   2
 31 2   7451.19115     0   1   1   3  1 f  1.588E-04   2
 31 2   7650.97626     1   3   1   2  1 f  1.397E-04   2
 31 2   7761.81951     2   1   1   2  1 f  1.397E-04   2
 31 2   7947.36197     3   6   2   0  1 f  2.426E-04   1
 31 2   8037.22821     4   1   1   1  1 f  1.397E-04   2
 31 2   8521.94608     0   3   1   3  1 f  5.514E-04   1
 31 2   9546.46676     0   1   1   4  1 f  1.589E-04   2
 32 1   1013.63093     0   1   1   0  1 f  1.343E-04 106
 32 1   1599.33997     0   2   2   0  1 f  1.889E-04  43
 32 1   2166.00508     0   3   1   0  1 f  2.571E-04   8
 32 1   2185.65140     0   3   3   0  1 f  3.716E-04   2
 32 1   2289.59380     1   1   1   0  1 f  1.814E-04  14
 32 1   2743.76038     0   4   2   0  1 f  5.546E-04   1
 32 1   2881.60825     1   2   2   0  1 f  1.607E-04   5
 32 1   3197.50235     0   1   1   1  1 f  1.412E-04   6
 32 1   3306.01447     0   5   1   0  1 f  1.353E-04   4
 32 1   3447.80098     2   1   1   0  1 f  2.558E-04   9
 32 1   3473.33088     1   3   3   0  1 f  1.757E-04   4
 32 1   3561.10917     2   1   1   0  1 f  1.410E-04   7
 32 1   3769.14396     0   2   2   1  1 f  1.535E-04   6
 32 1   3877.59729     0   6   2   0  1 f  1.923E-04   3
 32 1   4029.43986     2   2   2   0  1 f  1.672E-04   3
 32 1   4159.45259     2   2   2   0  1 f  1.558E-04   4
 32 1   4322.68376     0   3   1   1  1 f  1.489E-04   8
 32 1   4341.48197     0   3   3   1  1 f  2.484E-04   5
 32 1   4445.57958     1   1   1   1  1 f  1.290E-04  14
 32 1   4591.19030     0   7   1   0  1 f  1.352E-04   4
 32 1   4722.78084     3   1   1   0  1 f  1.471E-04   5
 32 1   4829.32780     2   3   1   0  1 f  1.386E-04   4
 32 1   4886.89344     0   4   2   1  1 f  3.403E-04   5
 32 1   5023.57580     1   2   2   1  1 f  1.510E-04   4
 32 1   5165.15558     0   8   2   0  1 f  2.119E-04   1
 32 1   5308.56679     3   2   2   0  1 f  1.978E-04   2
 32 1   5351.79383     0   1   1   2  1 f  1.447E-04   7
 32 1   5433.61395     2   4   2   0  1 f  1.628E-04   2
 32 1   5436.40945     0   5   1   1  1 f  2.456E-04   2
 32 1   5576.76890     1   3   1   1  1 f  6.928E-05   3
 32 1   5688.69782     2   1   1   1  1 f  1.471E-04   5
 32 1   5722.83629     0   9   1   0  1 f  1.470E-04   2
 32 1   5868.46385     2   5   1   0  1 f  1.696E-04   1
 32 1   5909.39790     0   2   2   2  1 f  1.760E-04   2
 32 1   5991.01433     4   1   1   0  1 f  1.470E-04   2
 32 1   6095.41518     3   3   1   0  1 f  1.470E-04   2
 32 1   6144.91137     1   4   2   1  1 f  2.119E-04   1
 32 1   6273.09269     2   2   2   1  1 f  2.645E-04   1
 32 1   6444.90608     3   4   2   0  1 f  1.978E-04   2
 32 1   6449.79606     0   3   1   2  1 f  1.989E-04   1
 32 1   6572.15478     1   1   1   2  1 f  1.471E-04   2
 32 1   6581.37109     4   2   2   0  1 f  2.645E-04   1
 32 1   6693.96904     0   7   1   1  1 f  1.606E-04   2
 32 1   6704.69549     2   6   2   0  1 f  2.645E-04   1
 32 1   6823.43428     3   1   1   1  1 f  1.471E-04   4
 32 1   6928.07404     2   3   1   1  1 f  1.696E-04   1
 32 1   7137.52712     5   1   1   0  1 f  1.471E-04   2
 32 1   7253.01295     1   9   1   0  1 f  1.468E-04   3
 32 1   7360.11183     3   5   1   0  1 f  1.471E-04   4
 32 1   7476.49744     0   1   1   3  1 f  1.556E-04   6
 32 1   7537.34270     0   5   1   2  1 f  1.696E-04   1
 32 1   7787.16860     2   1   1   2  1 f  1.607E-04   1
 32 1   8062.73410     4   1   1   1  1 f  1.607E-04   1
 32 1   9182.86512     5   1   1   1  1 f  1.697E-04   1
 32 1   9571.56230     0   1   1   4  1 f  1.697E-04   2
 32 2    427.34700     0   0   0   0  2 e  1.132E-04 216
 32 2   1012.84675     0   1   1   0  2 e  1.452E-04 116
 32 2   1588.15861     0   2   0   0  2 e  1.157E-04  59
 32 2   1599.38937     0   2   2   0  2 e  1.758E-04  44
 32 2   1695.56066     1   0   0   0  2 e  1.155E-04  45
 32 2   2164.54819     0   3   1   0  2 e  2.151E-04  12
 32 2   2185.64976     0   3   3   0  2 e  4.353E-04   6
 32 2   2288.67239     1   1   1   0  2 e  1.865E-04  12
 32 2   2625.40373     0   0   0   1  2 e  1.146E-04  12
 32 2   2733.91709     0   4   0   0  2 e  2.092E-04   5
 32 2   2743.91629     0   4   2   0  2 e  1.706E-04   3
 32 2   2866.07210     1   2   0   0  2 e  1.183E-04  12
 32 2   2881.64938     1   2   2   0  2 e  1.360E-04   8
 32 2   2958.68536     2   0   0   0  2 e  1.141E-04  14
 32 2   3196.73336     0   1   1   1  2 e  1.333E-04   9
 32 2   3303.90581     0   5   1   0  2 e  1.235E-04   5
 32 2   3446.21680     2   1   1   0  2 e  9.701E-05   9
 32 2   3473.33106     1   3   3   0  2 e  2.087E-04   7
 32 2   3559.98809     2   1   1   0  2 e  1.445E-04   8
 32 2   3758.45356     0   2   0   1  2 e  1.139E-04   9
 32 2   3769.19300     0   2   2   1  2 e  1.296E-04   8
 32 2   3865.74734     1   0   0   1  2 e  1.149E-04  14
 32 2   3868.51240     1   4   0   0  2 e  1.630E-04   3
 32 2   3877.91550     0   6   2   0  2 e  2.140E-04   3
 32 2   4016.88704     2   2   0   0  2 e  1.216E-04   7
 32 2   4029.57775     2   2   2   0  2 e  1.470E-04   6
 32 2   4136.75496     3   0   0   0  2 e  2.741E-04   9
 32 2   4159.48078     2   2   2   0  2 e  1.443E-04   8
 32 2   4218.39264     3   0   0   0  2 e  1.253E-04   6
 32 2   4321.25551     0   3   1   1  2 e  1.380E-04  10
 32 2   4341.48119     0   3   3   1  2 e  2.845E-04   5
 32 2   4444.68358     1   1   1   1  2 e  1.313E-04  12
 32 2   4588.94254     0   7   1   0  2 e  1.580E-04   1
 32 2   4721.05065     3   1   1   0  2 e  1.483E-04   4
 32 2   4793.85010     0   0   0   2  2 e  1.296E-04   5
 32 2   4827.92029     2   3   1   0  2 e  1.693E-04   5
 32 2   4877.47359     0   4   0   1  2 e  2.169E-04   6
 32 2   4887.04810     0   4   2   1  2 e  1.598E-04   3
 32 2   5008.63485     1   2   0   1  2 e  1.245E-04  11
 32 2   5023.61717     1   2   2   1  2 e  1.309E-04   7
 32 2   5100.48574     2   0   0   1  2 e  1.167E-04  10
 32 2   5154.11794     0   8   0   0  2 e  1.241E-04   3
 32 2   5165.44504     0   8   2   0  2 e  2.050E-04   2
 32 2   5291.98477     3   2   0   0  2 e  1.271E-04   6
 32 2   5308.68259     3   2   2   0  2 e  1.145E-04   1
 32 2   5351.03889     0   1   1   2  2 e  1.451E-04   6
 32 2   5399.34006     4   0   0   0  2 e  1.231E-04   5
 32 2   5433.61226     2   4   2   0  2 e  1.746E-04   2
 32 2   5434.35389     0   5   1   1  2 e  2.132E-04   3
 32 2   5452.95690     0   5   3   1  2 e  4.159E-04   2
 32 2   5477.08058     2   4   0   0  2 e  1.220E-04   8
 32 2   5575.22938     1   3   1   1  2 e  3.233E-04   3
 32 2   5687.61449     2   1   1   1  2 e  1.199E-04   4
 32 2   5719.93442     0   9   1   0  2 e  1.395E-04   2
 32 2   5866.06552     2   5   1   0  2 e  1.395E-04   2
 32 2   5899.15542     0   2   0   2  2 e  1.223E-04   6
 32 2   5909.44934     0   2   2   2  2 e  1.326E-04   3
 32 2   6006.38686     1   0   0   2  2 e  1.293E-04   6
 32 2   6093.61727     3   3   1   0  2 e  1.395E-04   2
 32 2   6132.80790     2   2   0   1  2 e  1.189E-04   5
 32 2   6145.04528     1   4   2   1  2 e  2.050E-04   2
 32 2   6251.03531     0   6   0   1  2 e  7.155E-05   5
 32 2   6273.12113     2   2   2   1  2 e  2.050E-04   2
 32 2   6331.31110     3   0   0   1  2 e  1.326E-04   5
 32 2   6431.20200     4   2   0   0  2 e  1.219E-04   5
 32 2   6445.16705     3   4   2   0  2 e  2.723E-04   1
 32 2   6448.39401     0   3   1   2  2 e  1.656E-04   1
 32 2   6558.46269     2   6   0   0  2 e  1.236E-04   6
 32 2   6571.28235     1   1   1   2  2 e  1.260E-04   3
 32 2   6581.45632     4   2   2   0  2 e  2.050E-04   2
 32 2   6653.78434     5   0   0   0  2 e  1.243E-04   8
 32 2   6691.79446     0   7   1   1  2 e  1.436E-04   3
 32 2   6704.65564     2   6   2   0  2 e  1.146E-04   1
 32 2   6736.77225     3   4   0   0  2 e  1.231E-04   9
 32 2   6821.76754     3   1   1   1  2 e  1.395E-04   2
 32 2   6926.71680     2   3   1   1  2 e  1.656E-04   1
 32 2   6932.67261     0   0   0   3  2 e  1.156E-04   4
 32 2   6991.50662     0   4   0   2  2 e  1.188E-04   1
 32 2   7121.82404     1   2   0   2  2 e  1.152E-04   2
 32 2   7134.96972     1   9   1   0  2 e  1.581E-04   1
 32 2   7212.91035     2   0   0   2  2 e  1.243E-04   8
 32 2   7250.87541     5   1   1   0  2 e  1.403E-04   3
 32 2   7357.82213     3   5   1   0  2 e  1.581E-04   2
 32 2   7379.59027     3   2   0   1  2 e  1.197E-04   8
 32 2   7475.75696     0   1   1   3  2 e  3.021E-04   6
 32 2   7484.68117     4   0   0   1  2 e  1.220E-04   8
 32 2   7560.79492     2   4   0   1  2 e  4.875E-04   5
 32 2   7699.21866     5   2   0   0  2 e  1.147E-04   1
 32 2   7786.12195     2   1   1   2  2 e  1.396E-04   2
 32 2   7815.17839     6   0   0   0  2 e  1.161E-04   3
 32 2   7902.45167     6   0   0   0  2 e  2.240E-03   3
 32 2   7997.55353     3   6   0   0  2 e  2.155E-04   1
 32 2   8010.24847     0   2   0   3  2 e  1.189E-04   8
 32 2   8020.16160     0   2   2   3  2 e  2.141E-04   3
 32 2   8060.90601     4   1   1   1  2 e  1.581E-04   1
 32 2   8117.44677     1   0   0   3  2 e  1.181E-04   5
 32 2   8219.54701     2   2   0   2  2 e  1.153E-04   2
 32 2   8336.23661     3   0   0   2  2 e  1.095E-04   5
 32 2   8415.22144     3   0   0   2  2 e  1.153E-04   4
 32 2   8492.86889     0  10   0   1  2 e  1.190E-04   1
 32 2   8564.62398     0   3   3   3  2 e  5.805E-04   1
 32 2   8668.47250     1   1   1   3  2 e  1.936E-04   2
 32 2   8709.45026     5   0   0   1  2 e  1.148E-04   3
 32 2   8791.16737     3   4   0   1  2 e  1.190E-04   2
 32 2   9041.82766     0   0   0   4  2 e  1.190E-04   3
 32 2   9295.91589     2   0   0   3  2 e  1.191E-04   1
 32 2   9570.82335     0   1   1   4  2 e  1.583E-04   2
 32 2  10091.64140     0   2   0   4  2 e  1.563E-04   2
 32 2  10101.28825     0   2   2   4  2 e  2.724E-04   1
 32 2  13172.48766     0   0   0   6  2 e  1.162E-04   2
 33 1    454.04418     0   0   0   0  2 e  1.172E-04 208
 33 1   1039.55558     0   1   1   0  2 e  1.409E-04 116
 33 1   1614.90414     0   2   0   0  2 e  1.162E-04  51
 33 1   1626.16440     0   2   2   0  2 e  1.929E-04  36
 33 1   1722.15319     1   0   0   0  2 e  1.205E-04  34
 33 1   2191.27762     0   3   1   0  2 e  2.322E-04   8
 33 1   2212.45698     0   3   3   0  2 e  3.999E-04   7
 33 1   2315.28008     1   1   1   0  2 e  2.047E-04  12
 33 1   2651.87893     0   0   0   1  2 e  1.149E-04   8
 33 1   2760.69114     0   4   0   0  2 e  2.722E-04   6
 33 1   2770.73762     0   4   2   0  2 e  1.192E-04   2
 33 1   2892.70918     1   2   0   0  2 e  1.190E-04  15
 33 1   2908.33039     1   2   2   0  2 e  1.298E-04   6
 33 1   2985.18404     2   0   0   0  2 e  1.153E-04  14
 33 1   3223.22299     0   1   1   1  2 e  1.606E-04   7
 33 1   3330.64745     0   5   1   0  2 e  1.274E-04   3
 33 1   3472.83517     2   1   1   0  2 e  8.795E-05   8
 33 1   3500.04525     1   3   3   0  2 e  2.014E-04   3
 33 1   3586.50212     2   1   1   0  2 e  1.431E-04   7
 33 1   3784.98182     0   2   0   1  2 e  1.172E-04   9
 33 1   3795.75081     0   2   2   1  2 e  1.289E-04   7
 33 1   3892.11684     1   0   0   1  2 e  1.149E-04   7
 33 1   3895.29982     1   4   0   0  2 e  1.605E-04   3
 33 1   3904.78533     0   6   2   0  2 e  2.351E-04   1
 33 1   4043.54897     2   2   0   0  2 e  1.218E-04   7
 33 1   4056.29275     2   2   2   0  2 e  1.064E-03   6
 33 1   4163.27951     3   0   0   0  2 e  2.886E-04   7
 33 1   4186.07591     2   2   2   0  2 e  1.609E-04   6
 33 1   4244.81787     3   0   0   0  2 e  1.222E-04   6
 33 1   4347.77187     0   3   1   1  2 e  1.370E-04   9
 33 1   4368.07169     0   3   3   1  2 e  2.281E-04   4
 33 1   4471.07119     1   1   1   1  2 e  1.218E-04  15
 33 1   4615.56551     0   7   1   0  2 e  1.319E-04   4
 33 1   4747.55707     3   1   1   0  2 e  1.800E-04   4
 33 1   4820.10344     0   0   0   2  2 e  1.236E-04   8
 33 1   4854.35256     2   3   1   0  2 e  1.824E-04   4
 33 1   4904.03545     0   4   0   1  2 e  2.221E-04   6
 33 1   4913.65818     0   4   2   1  2 e  1.744E-04   6
 33 1   5035.05401     1   2   0   1  2 e  1.233E-04   7
 33 1   5050.08126     1   2   2   1  2 e  1.341E-04   5
 33 1   5126.76005     2   0   0   1  2 e  1.207E-04  12
 33 1   5180.78907     0   8   0   0  2 e  1.431E-04   2
 33 1   5192.20109     0   8   2   0  2 e  1.527E-04   2
 33 1   5318.53193     3   2   0   0  2 e  1.256E-04   6
 33 1   5335.29555     3   2   2   0  2 e  1.555E-04   3
 33 1   5377.30928     0   1   1   2  2 e  1.450E-04   8
 33 1   5425.74271     4   0   0   0  2 e  1.227E-04   7
 33 1   5460.13183     2   4   2   0  2 e  1.945E-04   2
 33 1   5460.88744     0   5   1   1  2 e  2.982E-04   2
 33 1   5479.58348     0   5   3   1  2 e  5.674E-04   2
 33 1   5503.46016     2   4   0   0  2 e  1.206E-04   8
 33 1   5601.63433     1   3   1   1  2 e  9.815E-05   3
 33 1   5713.91038     2   1   1   1  2 e  1.594E-04   5
 33 1   5746.55621     0   9   1   0  2 e  1.617E-04   1
 33 1   5892.56882     2   5   1   0  2 e  1.436E-04   2
 33 1   5925.46717     0   2   0   2  2 e  1.236E-04   5
 33 1   5935.78842     0   2   2   2  2 e  1.477E-04   3
 33 1   6032.53252     1   0   0   2  2 e  1.222E-04   7
 33 1   6119.97981     3   3   1   0  2 e  1.437E-04   2
 33 1   6159.25825     2   2   0   1  2 e  1.216E-04   4
 33 1   6171.54838     1   4   2   1  2 e  1.945E-04   2
 33 1   6277.34002     0   6   0   1  2 e  9.827E-05   7
 33 1   6299.49883     2   2   2   1  2 e  2.427E-04   1
 33 1   6357.51289     3   0   0   1  2 e  1.223E-04   7
 33 1   6457.75621     4   2   0   0  2 e  1.227E-04   4
 33 1   6584.88586     2   6   0   0  2 e  1.215E-04   7
 33 1   6597.45021     1   1   1   2  2 e  1.437E-04   2
 33 1   6607.96607     4   2   2   0  2 e  1.945E-04   2
 33 1   6680.07746     5   0   0   0  2 e  1.196E-04  10
 33 1   6718.21184     0   7   1   1  2 e  1.437E-04   2
 33 1   6731.10400     2   6   2   0  2 e  1.151E-04   1
 33 1   6763.13035     3   4   0   0  2 e  1.216E-04   9
 33 1   6848.06186     3   1   1   1  2 e  1.437E-04   4
 33 1   6952.93216     2   3   1   1  2 e  1.437E-04   2
 33 1   6958.70334     0   0   0   3  2 e  1.155E-04   6
 33 1   7017.85107     0   4   0   2  2 e  1.194E-04   1
 33 1   7148.02535     1   2   0   2  2 e  1.156E-04   2
 33 1   7161.34775     1   9   1   0  2 e  1.437E-04   2
 33 1   7238.96043     2   0   0   2  2 e  1.272E-04   5
 33 1   7277.17646     5   1   1   0  2 e  1.617E-04   1
 33 1   7384.12409     3   5   1   0  2 e  1.437E-04   4
 33 1   7405.92405     3   2   0   1  2 e  1.250E-04   6
 33 1   7501.80738     0   1   1   3  2 e  1.481E-04   7
 33 1   7510.86335     4   0   0   1  2 e  1.187E-04   7
 33 1   7586.95717     2   4   0   1  2 e  9.526E-04   4
 33 1   7812.19765     2   1   1   2  2 e  1.438E-04   2
 33 1   7841.46690     6   0   0   0  2 e  1.156E-04   2
 33 1   7928.67019     1  10   0   0  2 e  2.722E-03   2
 33 1   8036.34247     0   2   0   3  2 e  1.184E-04   8
 33 1   8046.28680     0   2   2   3  2 e  2.182E-04   3
 33 1   8087.08838     4   1   1   1  2 e  1.618E-04   1
 33 1   8143.36852     1   0   0   3  2 e  1.380E-04   5
 33 1   8245.78320     2   2   0   2  2 e  1.153E-04   1
 33 1   8362.32221     3   0   0   2  2 e  1.024E-03   5
 33 1   8441.19874     3   0   0   2  2 e  1.196E-04   2
 33 1   8519.21565     0  10   0   1  2 e  1.196E-04   1
 33 1   8572.03901     0   3   1   3  2 e  2.983E-04   2
 33 1   8590.78576     0   3   3   3  2 e  5.839E-04   1
 33 1   8694.42095     1   1   1   3  2 e  4.661E-04   1
 33 1   8735.51906     5   0   0   1  2 e  1.154E-04   1
 33 1   9022.88675     2   3   1   2  2 e  1.619E-04   1
 33 1   9067.63697     0   0   0   4  2 e  1.193E-04   5
 33 1   9321.74355     2   0   0   3  2 e  1.197E-04   1
 33 1   9596.65689     0   1   1   4  2 e  1.661E-04   2
 33 1  10117.52150     0   2   0   4  2 e  1.507E-04   2
 33 1  13197.87187     0   0   0   6  2 e  1.167E-04   2
 33 2   1040.38870     0   1   1   0  1 f  1.440E-04 108
 33 2   1626.10804     0   2   2   0  1 f  2.065E-04  35
 33 2   2192.82554     0   3   1   0  1 f  2.127E-04   7
 33 2   2212.45685     0   3   3   0  1 f  3.479E-04   3
 33 2   2316.25889     1   1   1   0  1 f  1.643E-04  18
 33 2   2770.56399     0   4   2   0  1 f  5.973E-04   1
 33 2   2908.28454     1   2   2   0  1 f  1.658E-04   5
 33 2   3224.04008     0   1   1   1  1 f  1.297E-04   6
 33 2   3332.88597     0   5   1   0  1 f  1.327E-04   4
 33 2   3474.51783     2   1   1   0  1 f  2.558E-04   9
 33 2   3500.04606     1   3   3   0  1 f  1.865E-04   4
 33 2   3587.69430     2   1   1   0  1 f  1.421E-04   7
 33 2   3795.69525     0   2   2   1  1 f  1.559E-04   6
 33 2   3904.42789     0   6   2   0  1 f  2.098E-04   3
 33 2   4056.13875     2   2   2   0  1 f  1.721E-04   3
 33 2   4186.04466     2   2   2   0  1 f  1.697E-04   6
 33 2   4349.28820     0   3   1   1  1 f  1.662E-04   5
 33 2   4368.07267     0   3   3   1  1 f  3.079E-04   4
 33 2   4472.02326     1   1   1   1  1 f  1.308E-04  12
 33 2   4617.95283     0   7   1   0  1 f  1.290E-04   3
 33 2   4749.39637     3   1   1   0  1 f  1.638E-04   4
 33 2   4855.84929     2   3   1   0  1 f  1.418E-04   4
 33 2   4913.48385     0   4   2   1  1 f  3.044E-04   4
 33 2   5050.03338     1   2   2   1  1 f  1.721E-04   3
 33 2   5191.87024     0   8   2   0  1 f  2.425E-04   1
 33 2   5335.16514     3   2   2   0  1 f  2.425E-04   1
 33 2   5378.11118     0   1   1   2  1 f  1.602E-04   5
 33 2   5460.13286     2   4   2   0  1 f  1.721E-04   3
 33 2   5463.07019     0   5   1   1  1 f  2.060E-04   3
 33 2   5603.26908     1   3   1   1  1 f  1.790E-04   4
 33 2   5715.06090     2   1   1   1  1 f  1.290E-04   3
 33 2   5749.63673     0   9   1   0  1 f  1.445E-04   2
 33 2   5895.11529     2   5   1   0  1 f  1.660E-04   1
 33 2   5935.73412     0   2   2   2  1 f  1.481E-04   5
 33 2   6017.53333     4   1   1   0  1 f  1.445E-04   2
 33 2   6121.89258     3   3   1   0  1 f  1.445E-04   2
 33 2   6171.39745     1   4   2   1  1 f  2.059E-04   2
 33 2   6471.51004     3   4   2   0  1 f  2.059E-04   2
 33 2   6476.18353     0   3   1   2  1 f  1.445E-04   2
 33 2   6598.37702     1   1   1   2  1 f  1.291E-04   3
 33 2   6607.86996     4   2   2   0  1 f  2.458E-04   1
 33 2   6720.51720     0   7   1   1  1 f  1.588E-04   2
 33 2   6731.15202     2   6   2   0  1 f  2.426E-04   1
 33 2   6849.83145     3   1   1   1  1 f  1.445E-04   4
 33 2   6954.37622     2   3   1   1  1 f  1.445E-04   2
 33 2   7164.06677     5   1   1   0  1 f  1.661E-04   1
 33 2   7279.44417     1   9   1   0  1 f  1.446E-04   2
 33 2   7386.55982     3   5   1   0  1 f  1.502E-04   3
 33 2   7502.59577     0   1   1   3  1 f  6.587E-04   7
 33 2   7813.31616     2   1   1   2  1 f  1.446E-04   2
 33 2   7999.35797     3   6   2   0  1 f  2.426E-04   1
 33 2   8089.03035     4   1   1   1  1 f  1.588E-04   1
 33 2   8573.49808     0   3   1   3  1 f  5.514E-04   1
 33 2   8695.32667     1   1   1   3  1 f  2.766E-04   1
 33 2   9426.55530     3   5   1   1  1 f  1.589E-04   1
 33 2   9597.44125     0   1   1   4  1 f  1.663E-04   2
 34 1   1067.95554     0   1   1   0  1 f  1.468E-04 101
 34 1   1653.68691     0   2   2   0  1 f  1.949E-04  38
 34 1   2220.45646     0   3   1   0  1 f  2.502E-04   7
 34 1   2240.07329     0   3   3   0  1 f  4.531E-04   2
 34 1   2343.73067     1   1   1   0  1 f  1.696E-04  15
 34 1   2798.17710     0   4   2   0  1 f  5.427E-04   1
 34 1   2935.76696     1   2   2   0  1 f  1.560E-04   5
 34 1   3251.38029     0   1   1   1  1 f  1.322E-04   5
 34 1   3360.57052     0   5   1   0  1 f  1.344E-04   3
 34 1   3502.04280     2   1   1   0  1 f  2.500E-04   8
 34 1   3527.56779     1   3   3   0  1 f  2.319E-04   4
 34 1   3615.08348     2   1   1   0  1 f  1.475E-04   7
 34 1   3823.04964     0   2   2   1  1 f  1.843E-04   6
 34 1   3932.06925     0   6   2   0  1 f  2.319E-04   4
 34 1   4083.64373     2   2   2   0  1 f  1.874E-04   3
 34 1   4213.44099     2   2   2   0  1 f  1.843E-04   6
 34 1   4376.69674     0   3   1   1  1 f  1.459E-04   6
 34 1   4395.46825     0   3   3   1  1 f  3.360E-04   4
 34 1   4499.26767     1   1   1   1  1 f  1.330E-04  12
 34 1   4645.52379     0   7   1   0  1 f  1.391E-04   4
 34 1   4776.81585     3   1   1   0  1 f  1.430E-04   4
 34 1   4883.17411     2   3   1   0  1 f  1.515E-04   5
 34 1   4940.87972     0   4   2   1  1 f  4.601E-04   2
 34 1   5077.29381     1   2   2   1  1 f  1.642E-04   3
 34 1   5219.39744     0   8   2   0  1 f  2.319E-04   2
 34 1   5405.22504     0   1   1   2  1 f  1.498E-04   7
 34 1   5487.45261     2   4   2   0  1 f  1.874E-04   3
 34 1   5490.53510     0   5   1   1  1 f  1.873E-04   4
 34 1   5630.57077     1   3   1   1  1 f  3.868E-04   4
 34 1   5742.22229     2   1   1   1  1 f  1.515E-04   5
 34 1   5777.24845     0   9   1   0  1 f  1.696E-04   1
 34 1   5922.57325     2   5   1   0  1 f  1.544E-04   2
 34 1   5962.86483     0   2   2   2  1 f  1.504E-04   4
 34 1   6044.85060     4   1   1   0  1 f  1.544E-04   2
 34 1   6149.17195     3   3   1   0  1 f  1.696E-04   1
 34 1   6326.64042     2   2   2   1  1 f  2.319E-04   2
 34 1   6625.39282     1   1   1   2  1 f  1.344E-04   3
 34 1   6635.17106     4   2   2   0  1 f  2.923E-04   1
 34 1   6747.87067     0   7   1   1  1 f  1.696E-04   2
 34 1   6758.40498     2   6   2   0  1 f  2.645E-04   1
 34 1   6877.02672     3   1   1   1  1 f  1.544E-04   4
 34 1   6981.47393     2   3   1   1  1 f  1.566E-04   4
 34 1   7191.40563     5   1   1   0  1 f  1.696E-04   1
 34 1   7306.67631     1   9   1   0  1 f  1.541E-04   3
 34 1   7413.80845     3   5   1   0  1 f  1.544E-04   4
 34 1   7529.48217     0   1   1   3  1 f  1.569E-04   5
 34 1   7840.24293     2   1   1   2  1 f  1.696E-04   1
 34 1   8116.12263     4   1   1   1  1 f  1.696E-04   1
 34 1   8722.11389     1   1   1   3  1 f  2.482E-04   1
 34 1   9051.15450     2   3   1   2  1 f  1.697E-04   1
 34 1   9624.10369     0   1   1   4  1 f  1.584E-04   3
 34 1  10153.82380     0   2   2   4  1 f  2.646E-04   1
 34 2    481.54874     0   0   0   0  2 e  1.176E-04 200
 34 2   1067.07198     0   1   1   0  2 e  1.473E-04 107
 34 2   1642.45822     0   2   0   0  2 e  1.197E-04  53
 34 2   1653.74918     0   2   2   0  2 e  1.834E-04  37
 34 2   1749.55017     1   0   0   0  2 e  1.194E-04  36
 34 2   2218.81582     0   3   1   0  2 e  2.408E-04   9
 34 2   2240.07335     0   3   3   0  2 e  6.290E-04   4
 34 2   2342.69195     1   1   1   0  2 e  1.962E-04  15
 34 2   2679.15513     0   0   0   1  2 e  1.186E-04  11
 34 2   2788.27389     0   4   0   0  2 e  1.968E-04   6
 34 2   2798.37183     0   4   2   0  2 e  1.758E-04   4
 34 2   2920.15168     1   2   0   0  2 e  1.216E-04  12
 34 2   2935.81888     1   2   2   0  2 e  1.251E-04   4
 34 2   3012.48451     2   0   0   0  2 e  1.189E-04  14
 34 2   3250.51396     0   1   1   1  2 e  1.511E-04   9
 34 2   3358.19744     0   5   1   0  2 e  1.251E-04   4
 34 2   3500.25848     2   1   1   0  2 e  2.014E-04   6
 34 2   3527.56881     1   3   3   0  2 e  3.256E-04   2
 34 2   3613.81849     2   1   1   0  2 e  1.411E-04   9
 34 2   3812.31267     0   2   0   1  2 e  1.209E-04   9
 34 2   3823.11217     0   2   2   1  2 e  1.347E-04   8
 34 2   3919.28419     1   0   0   1  2 e  1.189E-04  10
 34 2   3922.89516     1   4   0   0  2 e  1.746E-04   3
 34 2   3932.46953     0   6   2   0  2 e  2.092E-04   4
 34 2   4071.01699     2   2   0   0  2 e  1.325E-04   7
 34 2   4083.81754     2   2   2   0  2 e  5.532E-04   5
 34 2   4190.60391     3   0   0   0  2 e  1.188E-04  10
 34 2   4213.47562     2   2   2   0  2 e  1.700E-04   6
 34 2   4272.04267     3   0   0   0  2 e  1.334E-04   6
 34 2   4375.08940     0   3   1   1  2 e  1.409E-04  10
 34 2   4395.46720     0   3   3   1  2 e  2.458E-04   1
 34 2   4498.25750     1   1   1   1  2 e  1.374E-04  12
 34 2   4642.99437     0   7   1   0  2 e  1.324E-04   4
 34 2   4774.86606     3   1   1   0  2 e  1.360E-04   2
 34 2   4847.15069     0   0   0   2  2 e  1.276E-04   6
 34 2   4881.58478     2   3   1   0  2 e  1.301E-04   3
 34 2   4931.39857     0   4   0   1  2 e  2.293E-04   6
 34 2   4941.07350     0   4   2   1  2 e  1.640E-04   3
 34 2   5062.27276     1   2   0   1  2 e  1.985E-04   9
 34 2   5077.34383     1   2   2   1  2 e  1.298E-04   6
 34 2   5153.82963     2   0   0   1  2 e  1.230E-04   9
 34 2   5208.26584     0   8   0   0  2 e  1.404E-04   3
 34 2   5219.76480     0   8   2   0  2 e  1.615E-04   2
 34 2   5345.88047     3   2   0   0  2 e  1.401E-04   4
 34 2   5362.71079     3   2   2   0  2 e  1.627E-04   2
 34 2   5404.37425     0   1   1   2  2 e  1.520E-04   8
 34 2   5452.94411     4   0   0   0  2 e  1.364E-04   7
 34 2   5487.45134     2   4   2   0  2 e  1.785E-04   2
 34 2   5488.22343     0   5   1   1  2 e  2.843E-04   2
 34 2   5507.02131     0   5   3   1  2 e  3.803E-03   1
 34 2   5530.63964     2   4   0   0  2 e  1.278E-04   9
 34 2   5628.83732     0   5   1   1  2 e  2.081E-04   5
 34 2   5740.99993     2   1   1   1  2 e  1.642E-04   4
 34 2   5773.98223     0   9   1   0  2 e  1.580E-04   1
 34 2   5919.87324     2   5   1   0  2 e  1.457E-04   2
 34 2   5952.57355     0   2   0   2  2 e  1.248E-04   7
 34 2   5962.92673     0   2   2   2  2 e  1.474E-04   4
 34 2   6049.35055     0   6   2   1  2 e  2.723E-04   1
 34 2   6059.46967     1   0   0   2  2 e  1.362E-04   4
 34 2   6147.14053     3   3   1   0  2 e  1.580E-04   1
 34 2   6186.50739     2   2   0   1  2 e  1.305E-04   4
 34 2   6198.85406     1   4   2   1  2 e  2.514E-04   1
 34 2   6304.44014     0   6   0   1  2 e  6.708E-05   5
 34 2   6326.67546     2   2   2   1  2 e  2.514E-04   1
 34 2   6384.50726     3   0   0   1  2 e  1.287E-04   7
 34 2   6485.10915     4   2   0   0  2 e  1.288E-04   4
 34 2   6499.25045     3   4   2   0  2 e  2.092E-04   2
 34 2   6501.79352     0   3   1   2  2 e  1.580E-04   1
 34 2   6612.10657     2   6   0   0  2 e  1.292E-04   6
 34 2   6624.41014     1   1   1   2  2 e  1.457E-04   2
 34 2   6635.27935     4   2   2   0  2 e  2.514E-04   1
 34 2   6707.16414     5   0   0   0  2 e  1.362E-04   4
 34 2   6745.42426     0   7   1   1  2 e  1.457E-04   2
 34 2   6758.35518     2   6   2   0  2 e  1.188E-04   1
 34 2   6790.28596     3   4   0   0  2 e  1.412E-04   4
 34 2   6875.15056     3   1   1   1  2 e  1.457E-04   4
 34 2   6979.94098     2   3   1   1  2 e  1.623E-04   2
 34 2   6985.52123     0   0   0   3  2 e  1.190E-04   6
 34 2   7044.99439     0   4   0   2  2 e  1.220E-04   1
 34 2   7175.01915     1   2   0   2  2 e  1.191E-04   2
 34 2   7188.52402     5   1   1   0  2 e  1.581E-04   1
 34 2   7265.79915     2   0   0   2  2 e  1.376E-04   8
 34 2   7304.26453     1   9   1   0  2 e  1.457E-04   2
 34 2   7411.21958     3   5   1   0  2 e  1.581E-04   1
 34 2   7433.05356     3   2   0   1  2 e  1.261E-04   5
 34 2   7528.64631     0   1   1   3  2 e  1.507E-04   5
 34 2   7537.83679     4   0   0   1  2 e  1.285E-04   7
 34 2   7613.91230     2   4   0   1  2 e  6.928E-04   4
 34 2   7752.87231     5   2   0   0  2 e  1.189E-04   1
 34 2   7839.05887     2   1   1   2  2 e  1.458E-04   2
 34 2   7868.54719     6   0   0   0  2 e  1.198E-04   3
 34 2   7955.68115     1  10   0   0  2 e  2.638E-03   2
 34 2   8051.03519     3   6   0   0  2 e  2.739E-04   1
 34 2   8063.22599     0   2   0   3  2 e  1.280E-04   7
 34 2   8073.20009     0   2   2   3  2 e  2.145E-04   4
 34 2   8114.06824     4   1   1   1  2 e  1.813E-04   1
 34 2   8170.07556     1   0   0   3  2 e  1.234E-04   5
 34 2   8272.81558     2   2   0   2  2 e  1.189E-04   1
 34 2   8389.19800     3   0   0   2  2 e  1.199E-04   3
 34 2   8467.96411     3   0   0   2  2 e  1.221E-04   2
 34 2   8598.91231     0   3   1   3  2 e  1.866E-04   2
 34 2   8617.74198     0   3   3   3  2 e  2.008E-03   2
 34 2   8721.15310     1   1   1   3  2 e  4.610E-04   1
 34 2   8762.37624     5   0   0   1  2 e  1.190E-04   1
 34 2   8844.25350     3   4   0   1  2 e  1.221E-04   2
 34 2   9049.67284     2   3   1   2  2 e  1.459E-04   2
 34 2   9094.22629     0   0   0   4  2 e  1.222E-04   3
 34 2   9348.35128     2   0   0   3  2 e  1.193E-04   2
 34 2   9623.27063     0   1   1   4  2 e  1.814E-04   1
 34 2  10144.18162     0   2   0   4  2 e  1.679E-04   2
 34 2  13224.02467     0   0   0   6  2 e  1.201E-04   2
 35 1    509.86076     0   0   0   0  2 e  1.205E-04 204
 35 1   1095.39621     0   1   1   0  2 e  1.428E-04 103
 35 1   1670.82071     0   2   0   0  2 e  1.213E-04  49
 35 1   1682.14410     0   2   2   0  2 e  1.914E-04  36
 35 1   1777.75131     1   0   0   0  2 e  1.295E-04  40
 35 1   2247.16160     0   3   1   0  2 e  2.046E-04  13
 35 1   2268.50198     0   3   3   0  2 e  3.617E-03   2
 35 1   2370.90910     1   1   1   0  2 e  1.863E-04  14
 35 1   2707.23190     0   0   0   1  2 e  1.201E-04   8
 35 1   2816.66419     0   4   0   0  2 e  2.604E-04   5
 35 1   2826.81833     0   4   2   0  2 e  1.372E-04   4
 35 1   2948.39873     1   2   0   0  2 e  1.612E-04  14
 35 1   2964.11360     1   2   2   0  2 e  1.436E-04   9
 35 1   3040.58656     2   0   0   0  2 e  1.191E-04  11
 35 1   3278.60586     0   1   1   1  2 e  1.651E-04   7
 35 1   3386.55583     0   5   1   0  2 e  1.267E-04   4
 35 1   3528.48645     2   1   1   0  2 e  2.245E-04   7
 35 1   3555.89920     1   3   3   0  2 e  4.532E-04   3
 35 1   3641.93653     2   1   1   0  2 e  1.419E-04   8
 35 1   3840.44465     0   2   0   1  2 e  1.201E-04   9
 35 1   3851.27706     0   2   2   1  2 e  1.337E-04   7
 35 1   3947.24952     1   0   0   1  2 e  1.286E-04   5
 35 1   3951.29816     1   4   0   0  2 e  1.974E-04   3
 35 1   3960.96740     0   6   2   0  2 e  2.010E-04   4
 35 1   4099.28896     2   2   0   0  2 e  1.306E-04   6
 35 1   4112.15117     2   2   2   0  2 e  1.029E-04   5
 35 1   4218.73126     3   0   0   0  2 e  1.423E-04   9
 35 1   4241.68036     2   2   2   0  2 e  1.550E-04   7
 35 1   4300.06698     3   0   0   0  2 e  1.338E-04   6
 35 1   4403.20885     0   3   1   1  2 e  1.547E-04   7
 35 1   4423.66647     0   3   3   1  2 e  2.191E-04   2
 35 1   4526.24113     1   1   1   1  2 e  1.304E-04  14
 35 1   4671.22749     0   7   1   0  2 e  1.318E-04   3
 35 1   4802.97622     3   1   1   0  2 e  1.703E-04   4
 35 1   4874.99172     0   0   0   2  2 e  1.325E-04   6
 35 1   4909.61662     2   3   1   0  2 e  1.578E-04   5
 35 1   4959.56341     0   4   0   1  2 e  2.383E-04   6
 35 1   4969.29478     0   4   2   1  2 e  1.686E-04   6
 35 1   5090.28973     1   2   0   1  2 e  1.263E-04   8
 35 1   5105.40958     1   2   2   1  2 e  1.387E-04   7
 35 1   5181.69381     2   0   0   1  2 e  1.238E-04   9
 35 1   5236.54739     0   8   0   0  2 e  1.473E-04   3
 35 1   5248.14183     0   8   2   0  2 e  1.435E-04   4
 35 1   5374.03103     3   2   0   0  2 e  1.347E-04   5
 35 1   5390.93249     3   2   2   0  2 e  1.398E-04   3
 35 1   5432.23357     0   1   1   2  2 e  1.553E-04   7
 35 1   5480.94387     4   0   0   0  2 e  1.320E-04   7
 35 1   5515.57343     2   4   2   0  2 e  1.738E-04   2
 35 1   5516.35974     0   5   1   1  2 e  2.030E-04   3
 35 1   5535.25920     0   5   3   1  2 e  6.412E-04   2
 35 1   5558.61736     2   4   0   0  2 e  1.267E-04   8
 35 1   5656.83860     0   5   1   1  2 e  3.357E-04   6
 35 1   5768.88621     2   1   1   1  2 e  1.590E-04   5
 35 1   5802.21193     0   9   1   0  2 e  1.712E-04   1
 35 1   5947.97938     2   5   1   0  2 e  1.491E-04   2
 35 1   5980.47526     0   2   0   2  2 e  1.281E-04   7
 35 1   5990.86063     0   2   2   2  2 e  1.536E-04   3
 35 1   6077.62593     0   6   2   1  2 e  2.427E-04   1
 35 1   6087.19724     1   0   0   2  2 e  1.405E-04   6
 35 1   6175.09843     3   3   1   0  2 e  1.491E-04   2
 35 1   6214.55429     2   2   0   1  2 e  1.292E-04   5
 35 1   6226.96202     1   4   2   1  2 e  2.009E-04   2
 35 1   6332.33474     0   6   0   1  2 e  4.042E-04   6
 35 1   6354.65017     2   2   2   1  2 e  2.009E-04   2
 35 1   6412.29557     3   0   0   1  2 e  1.257E-04   5
 35 1   6513.26300     4   2   0   0  2 e  1.360E-04   4
 35 1   6527.50341     3   4   2   0  2 e  2.487E-04   1
 35 1   6529.68577     0   3   1   2  2 e  1.491E-04   2
 35 1   6640.12459     2   6   0   0  2 e  1.317E-04   5
 35 1   6652.16027     1   1   1   2  2 e  1.491E-04   2
 35 1   6663.39171     4   2   2   0  2 e  2.487E-04   1
 35 1   6735.04693     5   0   0   0  2 e  1.323E-04   8
 35 1   6773.43747     0   7   1   1  2 e  1.504E-04   3
 35 1   6786.40061     2   6   2   0  2 e  2.062E-04   2
 35 1   6818.24215     3   4   0   0  2 e  1.309E-04   9
 35 1   6903.03382     3   1   1   1  2 e  1.713E-04   1
 35 1   7007.74287     2   3   1   1  2 e  1.492E-04   2
 35 1   7013.12655     0   0   0   3  2 e  1.201E-04   6
 35 1   7072.93587     0   4   0   2  2 e  1.194E-04   1
 35 1   7202.80356     1   2   0   2  2 e  1.201E-04   2
 35 1   7293.42669     2   0   0   2  2 e  1.283E-04   7
 35 1   7332.15181     1   9   1   0  2 e  1.492E-04   2
 35 1   7439.11398     3   5   1   0  2 e  1.492E-04   2
 35 1   7460.97792     3   2   0   1  2 e  1.248E-04   6
 35 1   7556.27191     0   1   1   3  2 e  1.542E-04   4
 35 1   7565.60226     4   0   0   1  2 e  1.201E-04   2
 35 1   7616.69498     0   5   1   2  2 e  1.713E-04   1
 35 1   7641.66079     2   4   0   1  2 e  2.944E-04   3
 35 1   7866.71431     2   1   1   2  2 e  1.492E-04   2
 35 1   7896.42219     6   0   0   0  2 e  1.192E-04   3
 35 1   8090.89721     0   2   0   3  2 e  1.288E-04   7
 35 1   8100.90428     0   2   2   3  2 e  7.679E-04   3
 35 1   8141.84141     4   1   1   1  2 e  1.492E-04   2
 35 1   8197.56617     1   0   0   3  2 e  1.271E-04   4
 35 1   8300.63588     2   2   0   2  2 e  1.202E-04   2
 35 1   8416.85667     3   0   0   2  2 e  1.202E-04   2
 35 1   8495.51533     3   0   0   2  2 e  1.219E-04   3
 35 1   8626.57754     0   3   1   3  2 e  1.773E-04   3
 35 1   8645.48282     0   3   3   3  2 e  6.412E-04   2
 35 1   8748.67047     1   1   1   3  2 e  1.806E-04   2
 35 1   8790.02560     5   0   0   1  2 e  1.197E-04   1
 35 1   8871.98837     3   4   0   1  2 e  1.273E-04   2
 35 1   9121.59754     0   0   0   4  2 e  2.073E-04   4
 35 1  13250.94834     0   0   0   6  2 e  1.206E-04   1
 35 2   1096.33170     0   1   1   0  1 f  1.472E-04  95
 35 2   1682.07411     0   2   2   0  1 f  2.236E-04  30
 35 2   2248.89780     0   3   1   0  1 f  1.967E-04   6
 35 2   2268.50124     0   3   3   0  1 f  5.298E-04   2
 35 2   2372.00910     1   1   1   0  1 f  1.796E-04  13
 35 2   2826.60336     0   4   2   0  1 f  5.202E-04   2
 35 2   2964.05585     1   2   2   0  1 f  1.704E-04   7
 35 2   3279.52299     0   1   1   1  1 f  1.546E-04   7
 35 2   3389.06541     0   5   1   0  1 f  1.412E-04   4
 35 2   3530.37543     2   1   1   0  1 f  2.315E-05   8
 35 2   3555.90014     1   3   3   0  1 f  2.049E-04   4
 35 2   3643.27698     2   1   1   0  1 f  1.451E-04   6
 35 2   3851.20747     0   2   2   1  1 f  1.726E-04   7
 35 2   3960.52249     0   6   2   0  1 f  2.296E-04   3
 35 2   4111.95726     2   2   2   0  1 f  2.195E-04   2
 35 2   4241.64157     2   2   2   0  1 f  1.794E-04   6
 35 2   4404.91015     0   3   1   1  1 f  1.676E-04   5
 35 2   4423.66832     0   3   3   1  1 f  3.508E-04   4
 35 2   4527.31136     1   1   1   1  1 f  1.442E-04   8
 35 2   4673.90403     0   7   1   0  1 f  1.417E-04   3
 35 2   4805.03948     3   1   1   0  1 f  1.459E-04   4
 35 2   4911.30084     2   3   1   0  1 f  1.501E-04   5
 35 2   4969.07775     0   4   2   1  1 f  3.127E-04   3
 35 2   5105.35237     1   2   2   1  1 f  1.550E-04   6
 35 2   5390.76903     3   2   2   0  1 f  2.731E-04   1
 35 2   5433.13424     0   1   1   2  1 f  1.483E-04   7
 35 2   5515.57533     2   4   2   0  1 f  1.822E-04   3
 35 2   5518.80659     0   5   1   1  1 f  2.177E-04   4
 35 2   5658.67443     0   5   1   1  1 f  1.443E-04   3
 35 2   5770.18073     2   1   1   1  1 f  1.560E-04   2
 35 2   5950.83517     2   5   1   0  1 f  1.560E-04   2
 35 2   5990.79487     0   2   2   2  1 f  2.458E-04   1
 35 2   6072.96979     4   1   1   0  1 f  1.660E-04   1
 35 2   6226.77303     1   4   2   1  1 f  2.731E-04   1
 35 2   6354.61247     2   2   2   1  1 f  2.458E-04   1
 35 2   6527.13296     3   4   2   0  1 f  2.458E-04   1
 35 2   6653.20141     1   1   1   2  1 f  1.368E-04   3
 35 2   6663.27494     4   2   2   0  1 f  2.195E-04   2
 35 2   6776.02665     0   7   1   1  1 f  1.717E-04   1
 35 2   6786.46266     2   6   2   0  1 f  2.458E-04   1
 35 2   6905.01984     3   1   1   1  1 f  1.560E-04   4
 35 2   7009.36743     2   3   1   1  1 f  1.559E-04   3
 35 2   7219.54916     5   1   1   0  1 f  1.561E-04   2
 35 2   7334.70666     1   9   1   0  1 f  1.559E-04   3
 35 2   7441.85924     3   5   1   0  1 f  1.561E-04   4
 35 2   7557.15772     0   1   1   3  1 f  1.598E-04   4
 35 2   8054.55791     3   6   2   0  1 f  2.459E-04   1
 35 2   8628.22146     0   3   1   3  1 f  4.901E-04   1
 35 2   8749.68980     1   1   1   3  1 f  2.987E-04   1
 35 2   9481.41706     3   5   1   1  1 f  1.663E-04   1
 35 2   9651.54630     0   1   1   4  1 f  1.588E-04   3
 36 1   1125.51681     0   1   1   0  1 f  1.512E-04  83
 36 1   1711.27127     0   2   2   0  1 f  2.216E-04  31
 36 1   2278.15018     0   3   1   0  1 f  2.142E-04   5
 36 1   2297.73884     0   3   3   0  1 f  4.481E-04   2
 36 1   2401.09380     1   1   1   0  1 f  1.650E-04  13
 36 1   2855.83506     0   4   2   0  1 f  4.337E-04   2
 36 1   2993.15210     1   2   2   0  1 f  1.607E-04   7
 36 1   3308.46829     0   1   1   1  1 f  1.783E-04   5
 36 1   3418.37195     0   5   1   0  1 f  1.478E-04   4
 36 1   3559.51543     2   1   1   0  1 f  9.759E-06   7
 36 1   3585.03972     1   3   3   0  1 f  1.982E-04   3
 36 1   3672.27457     2   1   1   0  1 f  1.503E-04   7
 36 1   3880.16750     0   2   2   1  1 f  1.718E-04   7
 36 1   3989.78456     0   6   2   0  1 f  2.242E-04   3
 36 1   4141.07624     2   2   2   0  1 f  2.241E-04   2
 36 1   4270.64614     2   2   2   0  1 f  1.815E-04   6
 36 1   4433.92729     0   3   1   1  1 f  2.010E-04   4
 36 1   4452.67242     0   3   3   1  1 f  5.715E-04   3
 36 1   4556.15452     1   1   1   1  1 f  1.362E-04  10
 36 1   4703.09247     0   7   1   0  1 f  1.492E-04   3
 36 1   4834.06783     3   1   1   0  1 f  1.714E-04   3
 36 1   4940.23037     2   3   1   0  1 f  1.681E-04   3
 36 1   4998.07941     0   4   2   1  1 f  2.848E-04   4
 36 1   5134.21221     1   2   2   1  1 f  2.022E-04   3
 36 1   5276.87170     0   8   2   0  1 f  2.607E-04   1
 36 1   5419.77983     3   2   2   0  1 f  2.241E-04   2
 36 1   5461.83927     0   1   1   2  1 f  1.504E-04   6
 36 1   5544.49952     2   4   2   0  1 f  1.857E-04   2
 36 1   5547.88295     0   5   1   1  1 f  2.294E-04   2
 36 1   5687.57824     0   5   1   1  1 f  6.351E-04   4
 36 1   5798.93705     2   1   1   1  1 f  1.681E-04   3
 36 1   5834.89285     0   9   1   0  1 f  1.783E-04   1
 36 1   5979.90289     2   5   1   0  1 f  1.616E-04   2
 36 1   6019.51279     0   2   2   2  1 f  1.672E-04   3
 36 1   6101.89534     4   1   1   0  1 f  1.616E-04   2
 36 1   6206.13364     3   3   1   0  1 f  1.616E-04   2
 36 1   6255.66189     1   4   2   1  1 f  2.607E-04   1
 36 1   6383.38137     2   2   2   1  1 f  2.241E-04   2
 36 1   6560.13694     0   3   1   2  1 f  1.783E-04   1
 36 1   6681.80413     1   1   1   2  1 f  1.617E-04   2
 36 1   6692.17596     4   2   2   0  1 f  2.923E-04   1
 36 1   6804.98369     0   7   1   1  1 f  1.630E-04   3
 36 1   6933.81135     3   1   1   1  1 f  1.630E-04   3
 36 1   7038.05720     2   3   1   1  1 f  1.616E-04   3
 36 1   7363.53463     1   9   1   0  1 f  1.617E-04   2
 36 1   7470.71174     3   5   1   0  1 f  1.722E-04   3
 36 1   7585.62328     0   1   1   3  1 f  1.660E-04   7
 36 1   9107.26477     2   3   1   2  1 f  1.835E-04   1
 36 1   9679.77319     0   1   1   4  1 f  1.618E-04   2
 36 2    538.97992     0   0   0   0  2 e  1.259E-04 201
 36 2   1124.52798     0   1   1   0  2 e  1.572E-04 102
 36 2   1699.99133     0   2   0   0  2 e  1.254E-04  41
 36 2   1711.34926     0   2   2   0  2 e  1.958E-04  37
 36 2   1806.75665     1   0   0   0  2 e  1.228E-04  39
 36 2   2276.31461     0   3   1   0  2 e  1.960E-04  13
 36 2   2297.73729     0   3   3   0  2 e  5.265E-04   6
 36 2   2399.92962     1   1   1   0  2 e  1.959E-04  14
 36 2   2736.10922     0   0   0   1  2 e  1.230E-04   9
 36 2   2845.86265     0   4   0   0  2 e  2.220E-04   5
 36 2   2856.07649     0   4   2   0  2 e  1.708E-04   5
 36 2   2977.45155     1   2   0   0  2 e  1.221E-04  13
 36 2   2993.21582     1   2   2   0  2 e  1.454E-04  11
 36 2   3069.48984     2   0   0   0  2 e  1.218E-04  10
 36 2   3307.49874     0   1   1   1  2 e  1.458E-04   9
 36 2   3415.72131     0   5   1   0  2 e  1.381E-04   5
 36 2   3557.51908     2   1   1   0  2 e  2.083E-04   8
 36 2   3585.03673     1   3   3   0  2 e  3.463E-04   3
 36 2   3670.85670     2   1   1   0  2 e  1.507E-04   8
 36 2   3869.37844     0   2   0   1  2 e  1.260E-04   8
 36 2   3880.24527     0   2   2   1  2 e  1.366E-04   7
 36 2   3976.01102     1   0   0   1  2 e  1.264E-04   7
 36 2   3980.50926     1   4   0   0  2 e  1.881E-04   3
 36 2   3990.27974     0   6   2   0  2 e  2.129E-04   3
 36 2   4128.36649     2   2   0   0  2 e  1.343E-04   6
 36 2   4141.29280     2   2   2   0  2 e  1.708E-04   7
 36 2   4247.65932     3   0   0   0  2 e  1.033E-05  10
 36 2   4270.68921     2   2   2   0  2 e  1.740E-04   4
 36 2   4328.89088     3   0   0   0  2 e  1.445E-04   6
 36 2   4432.12920     0   3   1   1  2 e  1.528E-04   6
 36 2   4452.67059     0   3   3   1  2 e  2.041E-04   2
 36 2   4555.02332     1   1   1   1  2 e  1.425E-04  10
 36 2   4700.26576     0   7   1   0  2 e  1.381E-04   4
 36 2   4831.88755     3   1   1   0  2 e  1.987E-04   3
 36 2   4903.62687     0   0   0   2  2 e  1.638E-04   6
 36 2   4938.44734     2   3   1   0  2 e  1.685E-04   4
 36 2   4988.53063     0   4   0   1  2 e  2.351E-04   8
 36 2   4998.32194     0   4   2   1  2 e  1.459E-04   4
 36 2   5119.10503     1   2   0   1  2 e  1.851E-04  11
 36 2   5134.27573     1   2   2   1  2 e  1.424E-04   5
 36 2   5210.35370     2   0   0   1  2 e  1.368E-04   6
 36 2   5265.63261     0   8   0   0  2 e  1.218E-04   1
 36 2   5277.32619     0   8   2   0  2 e  1.627E-04   2
 36 2   5402.98275     3   2   0   0  2 e  1.489E-04   5
 36 2   5419.95994     3   2   2   0  2 e  1.440E-04   3
 36 2   5460.88734     0   1   1   2  2 e  1.590E-04   8
 36 2   5509.74095     4   0   0   0  2 e  1.407E-04   7
 36 2   5544.49676     2   4   2   0  2 e  1.781E-04   2
 36 2   5545.29880     0   5   1   1  2 e  2.006E-04   3
 36 2   5564.30129     0   5   3   1  2 e  8.096E-04   1
 36 2   5587.39359     2   4   0   0  2 e  1.399E-04   5
 36 2   5685.63968     0   5   1   1  2 e  7.832E-04   5
 36 2   5797.56682     2   1   1   1  2 e  1.476E-04   2
 36 2   5831.24646     0   9   1   0  2 e  1.812E-04   1
 36 2   5976.88438     2   5   1   0  2 e  1.856E-04   1
 36 2   6009.17253     0   2   0   2  2 e  1.346E-04   6
 36 2   6019.59231     0   2   2   2  2 e  1.538E-04   2
 36 2   6115.71571     1   0   0   2  2 e  2.058E-04   6
 36 2   6203.85407     3   3   1   0  2 e  1.476E-04   2
 36 2   6243.40024     2   2   0   1  2 e  1.357E-04   5
 36 2   6361.02480     0   6   0   1  2 e  1.878E-04   6
 36 2   6383.42355     2   2   2   1  2 e  2.041E-04   2
 36 2   6440.87545     3   0   0   1  2 e  1.381E-04   8
 36 2   6542.21901     4   2   0   0  2 e  1.531E-04   4
 36 2   6556.56276     3   4   2   0  2 e  2.514E-04   1
 36 2   6668.94216     2   6   0   0  2 e  1.417E-04   6
 36 2   6680.70256     1   1   1   2  2 e  1.477E-04   2
 36 2   6692.30975     4   2   2   0  2 e  2.624E-04   1
 36 2   6763.72356     5   0   0   0  2 e  1.452E-04   7
 36 2   6802.24928     0   7   1   1  2 e  1.512E-04   3
 36 2   6815.25376     2   6   2   0  2 e  1.219E-04   1
 36 2   6846.99576     3   4   0   0  2 e  1.355E-04   8
 36 2   6931.71131     3   1   1   1  2 e  1.512E-04   3
 36 2   7036.33758     2   3   1   1  2 e  1.479E-04   3
 36 2   7041.51906     0   0   0   3  2 e  1.223E-04   6
 36 2   7101.67342     0   4   0   2  2 e  1.224E-04   2
 36 2   7231.38022     1   2   0   2  2 e  1.224E-04   2
 36 2   7321.84150     2   0   0   2  2 e  1.451E-04   6
 36 2   7360.83665     1   9   1   0  2 e  1.477E-04   2
 36 2   7467.80462     3   5   1   0  2 e  1.477E-04   2
 36 2   7489.69754     3   2   0   1  2 e  1.383E-04   4
 36 2   7584.68632     0   1   1   3  2 e  1.551E-04   7
 36 2   7594.15803     4   0   0   1  2 e  1.475E-04   7
 36 2   7670.20030     2   4   0   1  2 e  1.010E-03   4
 36 2   7895.15724     2   1   1   2  2 e  1.813E-04   1
 36 2   7925.09061     6   0   0   0  2 e  1.224E-04   2
 36 2   8012.08603     1  10   0   0  2 e  1.626E-03   2
 36 2   8107.71531     3   6   0   0  2 e  2.781E-04   1
 36 2   8119.35679     0   2   0   3  2 e  1.280E-04   7
 36 2   8129.39915     0   2   2   3  2 e  2.042E-04   2
 36 2   8170.39554     4   1   1   1  2 e  1.813E-04   1
 36 2   8225.84118     1   0   0   3  2 e  1.287E-04   5
 36 2   8445.31107     3   0   0   2  2 e  3.250E-04   4
 36 2   8523.85290     3   0   0   2  2 e  1.225E-04   4
 36 2   8655.03334     0   3   1   3  2 e  2.584E-04   2
 36 2   8674.01687     0   3   3   3  2 e  8.096E-04   1
 36 2   8776.97346     1   1   1   3  2 e  1.905E-04   2
 36 2   8900.51159     3   4   0   1  2 e  1.235E-04   3
 36 2   9149.74674     0   0   0   4  2 e  1.267E-04   3
 36 2   9403.91415     2   0   0   3  2 e  1.226E-04   2
 36 2  10199.84653     0   2   0   4  2 e  2.087E-04   1
 36 2  13278.63944     0   0   0   6  2 e  1.234E-04   2
 37 1    568.90622     0   0   0   0  2 e  1.259E-04 199
 37 1   1154.46703     0   1   1   0  2 e  1.448E-04  98
 37 1   1729.96985     0   2   0   0  2 e  1.304E-04  39
 37 1   1741.36420     0   2   2   0  2 e  1.954E-04  29
 37 1   1836.56592     1   0   0   0  2 e  1.275E-04  37
 37 1   2306.27708     0   3   1   0  2 e  2.232E-04  13
 37 1   2327.78487     0   3   3   0  2 e  6.775E-04   5
 37 1   2429.75536     1   1   1   0  2 e  1.920E-04  13
 37 1   2765.78687     0   0   0   1  2 e  1.268E-04   9
 37 1   2875.86913     0   4   0   0  2 e  2.622E-04   6
 37 1   2886.14690     0   4   2   0  2 e  1.270E-04   2
 37 1   3007.30865     1   2   0   0  2 e  1.269E-04  12
 37 1   3023.12547     1   2   2   0  2 e  1.397E-04   7
 37 1   3099.19464     2   0   0   0  2 e  1.262E-04  12
 37 1   3337.19254     0   1   1   1  2 e  1.652E-04   7
 37 1   3445.69500     0   5   1   0  2 e  1.420E-04   4
 37 1   3587.35642     2   1   1   0  2 e  1.389E-04   8
 37 1   3614.98327     1   3   3   0  2 e  3.877E-04   2
 37 1   3700.57819     2   1   1   0  2 e  1.570E-04   8
 37 1   3899.11406     0   2   0   1  2 e  1.272E-04   8
 37 1   3910.01702     0   2   2   1  2 e  1.449E-04   7
 37 1   4005.57032     1   0   0   1  2 e  1.269E-04   8
 37 1   4010.52625     1   4   0   0  2 e  1.877E-04   2
 37 1   4020.40495     0   6   2   0  2 e  2.170E-04   2
 37 1   4158.24883     2   2   0   0  2 e  1.327E-04   7
 37 1   4171.24355     2   2   2   0  2 e  1.122E-04   7
 37 1   4277.38946     3   0   0   0  2 e  2.315E-04   8
 37 1   4300.50224     2   2   2   0  2 e  1.562E-04   8
 37 1   4358.51362     3   0   0   0  2 e  1.396E-04   6
 37 1   4461.85094     0   3   1   1  2 e  1.456E-04   8
 37 1   4482.47766     0   3   3   1  2 e  3.667E-04   4
 37 1   4584.60303     1   1   1   1  2 e  1.387E-04  14
 37 1   4730.10586     0   7   1   0  2 e  1.420E-04   4
 37 1   4861.59953     3   1   1   0  2 e  1.377E-04   3
 37 1   4933.05564     0   0   0   2  2 e  1.390E-04   6
 37 1   4968.07750     2   3   1   0  2 e  1.320E-04   4
 37 1   5018.29997     0   4   0   1  2 e  2.409E-04   7
 37 1   5028.15360     0   4   2   1  2 e  1.494E-04   5
 37 1   5148.71853     1   2   0   1  2 e  1.461E-04   9
 37 1   5163.94053     1   2   2   1  2 e  1.525E-04   5
 37 1   5239.80729     2   0   0   1  2 e  1.441E-04   9
 37 1   5295.51978     0   8   0   0  2 e  1.426E-04   4
 37 1   5307.32253     0   8   2   0  2 e  1.693E-04   2
 37 1   5432.73454     3   2   0   0  2 e  1.362E-04   3
 37 1   5449.79252     3   2   2   0  2 e  1.268E-04   1
 37 1   5490.33511     0   1   1   2  2 e  1.479E-04   7
 37 1   5539.33701     4   0   0   0  2 e  1.363E-04   6
 37 1   5575.03817     0   5   1   1  2 e  2.644E-04   2
 37 1   5616.96823     2   4   0   0  2 e  1.399E-04   5
 37 1   5715.23875     0   5   1   1  2 e  4.085E-04   1
 37 1   5827.04279     2   1   1   1  2 e  1.632E-04   4
 37 1   6006.59160     2   5   1   0  2 e  1.533E-04   2
 37 1   6038.66397     0   2   0   2  2 e  1.396E-04   5
 37 1   6049.12093     0   2   2   2  2 e  1.833E-04   1
 37 1   6136.61001     0   6   2   1  2 e  2.487E-04   1
 37 1   6145.02424     1   0   0   2  2 e  1.420E-04   5
 37 1   6233.40680     3   3   1   0  2 e  1.533E-04   2
 37 1   6273.04538     2   2   0   1  2 e  1.365E-04   5
 37 1   6285.58581     1   4   2   1  2 e  2.487E-04   1
 37 1   6390.50918     0   6   0   1  2 e  1.061E-04   6
 37 1   6412.99355     2   2   2   1  2 e  2.170E-04   2
 37 1   6470.24850     3   0   0   1  2 e  1.360E-04   7
 37 1   6571.97169     4   2   0   0  2 e  1.348E-04   4
 37 1   6587.85662     0   3   1   2  2 e  1.712E-04   1
 37 1   6698.55607     2   6   0   0  2 e  1.385E-04   7
 37 1   6710.03534     1   1   1   2  2 e  1.533E-04   2
 37 1   6722.02904     4   2   2   0  2 e  2.170E-04   2
 37 1   6793.19584     5   0   0   0  2 e  1.368E-04   9
 37 1   6831.86049     0   7   1   1  2 e  1.551E-04   3
 37 1   6844.89935     2   6   2   0  2 e  2.119E-04   2
 37 1   6876.54757     3   4   0   0  2 e  1.265E-04   5
 37 1   6961.18568     3   1   1   1  2 e  1.713E-04   1
 37 1   7065.72406     2   3   1   1  2 e  1.561E-04   3
 37 1   7070.69870     0   0   0   3  2 e  1.264E-04   6
 37 1   7260.75003     1   2   0   2  2 e  1.264E-04   2
 37 1   7274.84092     5   1   1   0  2 e  1.713E-04   1
 37 1   7351.04355     2   0   0   2  2 e  1.401E-04   7
 37 1   7390.31501     1   9   1   0  2 e  1.713E-04   1
 37 1   7497.28898     3   5   1   0  2 e  1.713E-04   1
 37 1   7519.21134     3   2   0   1  2 e  1.272E-04   3
 37 1   7613.88741     0   1   1   3  2 e  1.572E-04   7
 37 1   7623.50582     4   0   0   1  2 e  1.302E-04   7
 37 1   7699.53782     2   4   0   1  2 e  1.039E-03   4
 37 1   7924.38221     2   1   1   2  2 e  1.713E-04   1
 37 1   7954.55289     6   0   0   0  2 e  1.270E-04   1
 37 1   8041.47875     6   0   0   0  2 e  1.272E-04   1
 37 1   8137.25065     3   6   0   0  2 e  2.191E-04   1
 37 1   8148.60472     0   2   0   3  2 e  8.949E-04   3
 37 1   8158.68372     0   2   2   3  2 e  2.274E-04   4
 37 1   8199.74754     4   1   1   1  2 e  1.740E-04   1
 37 1   8254.89996     1   0   0   3  2 e  1.270E-04   6
 37 1   8358.65312     2   2   0   2  2 e  1.273E-04   1
 37 1   8474.54920     3   0   0   2  2 e  1.698E-04   5
 37 1   8552.97502     3   0   0   2  2 e  1.271E-04   2
 37 1   8632.54887     0  10   0   1  2 e  1.271E-04   1
 37 1   8684.27454     0   3   1   3  2 e  3.083E-04   2
 37 1   8703.34429     0   3   3   3  2 e  6.725E-04   1
 37 1   8929.83069     3   4   0   1  2 e  1.273E-04   1
 37 1   9178.67612     0   0   0   4  2 e  1.272E-04   2
 37 1   9432.86955     2   0   0   3  2 e  1.267E-04   2
 37 1   9707.79887     0   1   1   4  2 e  1.741E-04   2
 37 1  13307.10012     0   0   0   6  2 e  1.281E-04   1
 37 2   1155.51088     0   1   1   0  1 f  1.646E-04  90
 37 2   1741.27713     0   2   2   0  1 f  2.072E-04  36
 37 2   2308.21293     0   3   1   0  1 f  2.246E-04   5
 37 2   2327.78717     0   3   3   0  1 f  7.592E-04   1
 37 2   2430.98402     1   1   1   0  1 f  1.756E-04  14
 37 2   2885.87708     0   4   2   0  1 f  5.607E-04   1
 37 2   3023.05453     1   2   2   0  1 f  1.763E-04   6
 37 2   3338.21588     0   1   1   1  1 f  1.838E-04   6
 37 2   3448.49128     0   5   1   0  1 f  1.607E-04   2
 37 2   3589.46252     2   1   1   0  1 f  8.378E-05   9
 37 2   3614.98630     1   3   3   0  1 f  2.195E-04   4
 37 2   3702.07605     2   1   1   0  1 f  1.519E-04   6
 37 2   3909.93050     0   2   2   1  1 f  1.769E-04   8
 37 2   4019.85826     0   6   2   0  1 f  2.823E-04   2
 37 2   4171.00564     2   2   2   0  1 f  1.945E-04   3
 37 2   4300.45504     2   2   2   0  1 f  2.097E-04   5
 37 2   4463.74817     0   3   1   1  1 f  1.570E-04   6
 37 2   4482.48065     0   3   3   1  1 f  2.851E-04   4
 37 2   4585.79693     1   1   1   1  1 f  1.426E-04  10
 37 2   4733.08868     0   7   1   0  1 f  1.440E-04   2
 37 2   4863.90139     3   1   1   0  1 f  1.911E-04   1
 37 2   4969.96197     2   3   1   0  1 f  1.588E-04   5
 37 2   5027.88536     0   4   2   1  1 f  3.162E-04   3
 37 2   5163.87184     1   2   2   1  1 f  2.600E-04   4
 37 2   5306.82115     0   8   2   0  1 f  2.823E-04   1
 37 2   5491.34000     0   1   1   2  1 f  1.605E-04   4
 37 2   5574.22653     2   4   2   0  1 f  2.731E-04   1
 37 2   5577.76432     0   5   1   1  1 f  2.008E-04   3
 37 2   5717.28222     1   3   1   1  1 f  1.607E-04   2
 37 2   5828.49038     2   1   1   1  1 f  1.764E-04   3
 37 2   5864.93086     0   9   1   0  1 f  1.717E-04   1
 37 2   6009.77526     2   5   1   0  1 f  1.717E-04   1
 37 2   6049.03559     0   2   2   2  1 f  1.668E-04   3
 37 2   6131.61746     4   1   1   0  1 f  1.717E-04   1
 37 2   6235.81697     3   3   1   0  1 f  1.607E-04   2
 37 2   6412.94818     2   2   2   1  1 f  2.390E-04   2
 37 2   6589.71735     0   3   1   2  1 f  1.717E-04   1
 37 2   6711.19907     1   1   1   2  1 f  1.912E-04   1
 37 2   6721.88188     4   2   2   0  1 f  2.390E-04   2
 37 2   6834.74241     0   7   1   1  1 f  1.608E-04   2
 37 2   6963.39999     3   1   1   1  1 f  1.608E-04   2
 37 2   7067.54225     2   3   1   1  1 f  1.668E-04   3
 37 2   7393.16427     1   9   1   0  1 f  1.598E-04   3
 37 2   7500.36077     3   5   1   0  1 f  1.608E-04   2
 37 2   7614.87714     0   1   1   3  1 f  1.686E-04   7
 37 2   8807.19880     1   1   1   3  1 f  2.987E-04   1
 37 2   9708.78016     0   1   1   4  1 f  1.914E-04   2
 37 2  10238.57821     0   2   2   4  1 f  2.733E-04   1
 38 1   1186.31372     0   1   1   0  1 f  1.719E-04  83
 38 1   1772.09279     0   2   2   0  1 f  2.352E-04  31
 38 1   2339.08590     0   3   1   0  1 f  2.042E-04   6
 38 1   2461.68077     1   1   1   0  1 f  1.860E-04  13
 38 1   3053.76362     1   2   2   0  1 f  2.256E-04   7
 38 1   3368.76561     0   1   1   1  1 f  1.849E-04   6
 38 1   3479.42097     0   5   1   0  1 f  1.496E-04   4
 38 1   3620.21698     2   1   1   0  1 f  1.111E-04   8
 38 1   3645.74042     1   3   3   0  1 f  2.058E-04   3
 38 1   3732.68137     2   1   1   0  1 f  1.555E-04   7
 38 1   3940.49558     0   2   2   1  1 f  1.782E-04   7
 38 1   4050.74205     0   6   2   0  1 f  2.422E-04   3
 38 1   4201.73696     2   2   2   0  1 f  2.321E-04   2
 38 1   4331.06728     2   2   2   0  1 f  1.874E-04   6
 38 1   4494.37263     0   3   1   1  1 f  1.653E-04   6
 38 1   4513.09186     0   3   3   1  1 f  3.506E-04   3
 38 1   4616.23963     1   1   1   1  1 f  1.426E-04  11
 38 1   4763.89476     0   7   1   0  1 f  1.450E-04   2
 38 1   4894.53790     3   1   1   0  1 f  1.934E-04   2
 38 1   5000.49647     2   3   1   0  1 f  1.534E-04   4
 38 1   5058.49403     0   4   2   1  1 f  4.128E-04   4
 38 1   5194.32804     1   2   2   1  1 f  2.061E-04   2
 38 1   5337.57582     0   8   2   0  1 f  2.872E-04   1
 38 1   5480.20821     3   2   2   0  1 f  2.321E-04   2
 38 1   5521.63568     0   1   1   2  1 f  1.563E-04   7
 38 1   5604.75667     2   4   2   0  1 f  1.887E-04   2
 38 1   5608.45018     0   5   1   1  1 f  2.044E-04   4
 38 1   5747.78761     1   3   1   1  1 f  1.097E-04   4
 38 1   5858.84079     2   1   1   1  1 f  1.734E-04   4
 38 1   5895.77009     0   9   1   0  1 f  1.933E-04   1
 38 1   6040.45176     2   5   1   0  1 f  1.663E-04   2
 38 1   6079.34939     0   2   2   2  1 f  1.564E-04   4
 38 1   6162.14146     4   1   1   0  1 f  1.663E-04   2
 38 1   6266.30188     3   3   1   0  1 f  1.933E-04   1
 38 1   6752.38454     4   2   2   0  1 f  2.322E-04   2
 38 1   6865.29922     0   7   1   1  1 f  1.833E-04   1
 38 1   6875.43288     2   6   2   0  1 f  2.607E-04   1
 38 1   6993.78773     3   1   1   1  1 f  1.671E-04   3
 38 1   7097.82293     2   3   1   1  1 f  1.689E-04   4
 38 1   7308.78922     5   1   1   0  1 f  1.833E-04   1
 38 1   7423.59292     1   9   1   0  1 f  1.833E-04   1
 38 1   7530.81411     3   5   1   0  1 f  1.664E-04   2
 38 1   7644.91990     0   1   1   3  1 f  1.765E-04   6
 38 1   9569.67482     3   5   1   1  1 f  1.835E-04   1
 38 2    599.63946     0   0   0   0  2 e  1.259E-04 190
 38 2   1185.21371     0   1   1   0  2 e  1.479E-04  91
 38 2   1760.75615     0   2   0   0  2 e  1.281E-04  40
 38 2   1772.18753     0   2   2   0  2 e  1.971E-04  23
 38 2   1867.17908     1   0   0   0  2 e  1.283E-04  34
 38 2   2337.04647     0   3   1   0  2 e  1.995E-04  10
 38 2   2358.63940     0   3   3   0  2 e  5.766E-04   2
 38 2   2460.38619     1   1   1   0  2 e  1.835E-04   9
 38 2   2796.26481     0   0   0   1  2 e  1.274E-04   9
 38 2   2906.68334     0   4   0   0  2 e  2.773E-04   5
 38 2   2917.02829     0   4   2   0  2 e  1.322E-04   4
 38 2   3037.97051     1   2   0   0  2 e  1.323E-04  11
 38 2   3053.84162     1   2   2   0  2 e  1.504E-04   8
 38 2   3129.70054     2   0   0   0  2 e  1.323E-04  13
 38 2   3367.68704     0   1   1   1  2 e  1.650E-04   7
 38 2   3476.47657     0   5   1   0  2 e  1.368E-04   5
 38 2   3617.99744     2   1   1   0  2 e  4.294E-04   7
 38 2   3645.73719     1   3   3   0  2 e  4.724E-04   2
 38 2   3731.10129     2   1   1   0  2 e  1.530E-04   8
 38 2   3929.65038     0   2   0   1  2 e  1.279E-04   8
 38 2   3940.59138     0   2   2   1  2 e  1.420E-04   7
 38 2   4035.92674     1   0   0   1  2 e  1.264E-04   8
 38 2   4041.34851     1   4   0   0  2 e  1.998E-04   2
 38 2   4051.34540     0   6   2   0  2 e  2.624E-04   1
 38 2   4188.93409     2   2   0   0  2 e  1.386E-04   7
 38 2   4202.00158     2   2   2   0  2 e  4.700E-04   4
 38 2   4307.92071     3   0   0   0  2 e  5.175E-04   8
 38 2   4331.12027     2   2   2   0  2 e  1.823E-04   4
 38 2   4388.93675     3   0   0   0  2 e  1.422E-04   6
 38 2   4492.37444     0   3   1   1  2 e  1.551E-04   7
 38 2   4513.08908     0   3   3   1  2 e  2.823E-04   1
 38 2   4614.97998     1   1   1   1  2 e  1.420E-04  13
 38 2   4760.75211     0   7   1   0  2 e  1.443E-04   4
 38 2   4892.11234     3   1   1   0  2 e  1.534E-04   2
 38 2   4963.27754     0   0   0   2  2 e  1.724E-04   7
 38 2   4998.50797     2   3   1   0  2 e  1.875E-04   4
 38 2   5048.86896     0   4   0   1  2 e  2.391E-04   6
 38 2   5058.79124     0   4   2   1  2 e  1.691E-04   3
 38 2   5179.13091     1   2   0   1  2 e  1.694E-04   5
 38 2   5194.40767     1   2   2   1  2 e  1.470E-04   6
 38 2   5270.05583     2   0   0   1  2 e  1.364E-04   7
 38 2   5326.21028     0   8   0   0  2 e  1.543E-04   2
 38 2   5338.12942     0   8   2   0  2 e  1.774E-04   2
 38 2   5463.28865     3   2   0   0  2 e  1.396E-04   3
 38 2   5480.43089     3   2   2   0  2 e  1.275E-04   2
 38 2   5520.57712     0   1   1   2  2 e  1.605E-04   8
 38 2   5569.72937     4   0   0   0  2 e  1.436E-04   6
 38 2   5604.75412     2   4   2   0  2 e  1.856E-04   2
 38 2   5605.58024     0   5   1   1  2 e  1.957E-04   4
 38 2   5624.80146     0   5   3   1  2 e  1.021E-03   1
 38 2   5647.34178     2   4   0   0  2 e  1.432E-04   5
 38 2   5857.31392     2   1   1   1  2 e  2.099E-04   3
 38 2   5891.72518     0   9   1   0  2 e  1.855E-04   1
 38 2   6037.09888     2   5   1   0  2 e  1.534E-04   2
 38 2   6068.95008     0   2   0   2  2 e  1.378E-04   6
 38 2   6079.44453     0   2   2   2  2 e  1.534E-04   2
 38 2   6175.12412     1   0   0   2  2 e  1.529E-04   4
 38 2   6263.75827     3   3   1   0  2 e  1.741E-04   1
 38 2   6303.48681     2   2   0   1  2 e  1.403E-04   5
 38 2   6420.78875     0   6   0   1  2 e  3.891E-04   5
 38 2   6443.35542     2   2   2   1  2 e  1.265E-04   1
 38 2   6500.41386     3   0   0   1  2 e  1.427E-04   6
 38 2   6602.52754     4   2   0   0  2 e  1.376E-04   4
 38 2   6728.96700     2   6   0   0  2 e  1.377E-04   5
 38 2   6752.54880     4   2   2   0  2 e  2.127E-04   2
 38 2   6823.46305     5   0   0   0  2 e  1.411E-04   8
 38 2   6862.26647     0   7   1   1  2 e  1.856E-04   1
 38 2   6906.89831     3   4   0   0  2 e  1.455E-04   4
 38 2   6991.45219     3   1   1   1  2 e  1.588E-04   3
 38 2   7095.90506     2   3   1   1  2 e  1.546E-04   3
 38 2   7100.66579     0   0   0   3  2 e  1.277E-04   6
 38 2   7290.91105     1   2   0   2  2 e  1.265E-04   1
 38 2   7381.03335     2   0   0   2  2 e  1.437E-04   5
 38 2   7420.58916     1   9   1   0  2 e  1.741E-04   1
 38 2   7527.57117     3   5   1   0  2 e  1.535E-04   2
 38 2   7549.52141     3   2   0   1  2 e  1.271E-04   5
 38 2   7643.87689     0   1   1   3  2 e  1.559E-04   4
 38 2   7653.64547     4   0   0   1  2 e  1.409E-04   5
 38 2   7729.67721     2   4   0   1  2 e  6.351E-04   4
 38 2   7984.80984     6   0   0   0  2 e  1.266E-04   1
 38 2   8071.66404     6   0   0   0  2 e  1.266E-04   1
 38 2   8167.58892     3   6   0   0  2 e  2.667E-04   1
 38 2   8178.64034     0   2   0   3  2 e  1.442E-04   7
 38 2   8188.75956     0   2   2   3  2 e  2.481E-04   3
 38 2   8229.89285     4   1   1   1  2 e  1.741E-04   1
 38 2   8284.74105     1   0   0   3  2 e  1.288E-04   7
 38 2   8388.84922     2   2   0   2  2 e  1.266E-04   1
 38 2   8504.57721     3   0   0   2  2 e  9.530E-04   5
 38 2   8582.88521     3   0   0   2  2 e  1.294E-04   3
 38 2   8662.86926     0  10   0   1  2 e  1.341E-04   1
 38 2   8714.30408     0   3   1   3  2 e  5.548E-04   1
 38 2   8733.46187     0   3   3   3  2 e  8.096E-04   1
 38 2   8835.93055     1   1   1   3  2 e  1.742E-04   1
 38 2   8959.93966     3   4   0   1  2 e  1.341E-04   2
 38 2   9208.38893     0   0   0   4  2 e  1.341E-04   3
 38 2   9462.60453     2   0   0   3  2 e  1.268E-04   1
 38 2   9566.53443     3   5   1   1  2 e  1.858E-04   1
 38 2   9737.53570     0   1   1   4  2 e  1.743E-04   2
 38 2  10258.64020     0   2   0   4  2 e  2.781E-04   1
 38 2  13336.33023     0   0   0   6  2 e  1.288E-04   2
 39 1    631.17955     0   0   0   0  2 e  1.309E-04 182
 39 1   1216.76732     0   1   1   0  2 e  1.533E-04  94
 39 1   1792.35012     0   2   0   0  2 e  1.270E-04  41
 39 1   1803.82220     0   2   2   0  2 e  2.018E-04  20
 39 1   1898.59599     1   0   0   0  2 e  1.275E-04  35
 39 1   2368.62276     0   3   1   0  2 e  2.088E-04   7
 39 1   2390.30834     0   3   3   0  2 e  8.696E-04   3
 39 1   2491.81976     1   1   1   0  2 e  2.154E-04  12
 39 1   2827.54285     0   0   0   1  2 e  1.276E-04   9
 39 1   2938.30478     0   4   0   0  2 e  1.262E-04   4
 39 1   2948.72224     0   4   2   0  2 e  1.262E-04   2
 39 1   3069.43649     1   2   0   0  2 e  1.267E-04  10
 39 1   3085.36601     1   2   2   0  2 e  1.426E-04   7
 39 1   3161.00749     2   0   0   0  2 e  1.265E-04  12
 39 1   3398.98184     0   1   1   1  2 e  1.544E-04   9
 39 1   3508.06476     0   5   1   0  2 e  1.400E-04   5
 39 1   3649.44319     2   1   1   0  2 e  3.796E-04   8
 39 1   3762.42616     2   1   1   0  2 e  1.618E-04   8
 39 1   3960.98784     0   2   0   1  2 e  1.278E-04   8
 39 1   3971.96919     0   2   2   1  2 e  1.426E-04   7
 39 1   4067.08012     1   0   0   1  2 e  1.261E-04   8
 39 1   4072.98032     1   4   0   0  2 e  1.630E-04   2
 39 1   4083.09425     0   6   2   0  2 e  2.854E-04   1
 39 1   4220.42498     2   2   0   0  2 e  1.386E-04   6
 39 1   4233.56797     2   2   2   0  2 e  9.007E-04   3
 39 1   4339.25227     3   0   0   0  2 e  4.058E-04   9
 39 1   4362.54162     2   2   2   0  2 e  1.747E-04   6
 39 1   4420.15855     3   0   0   0  2 e  1.525E-04   3
 39 1   4523.69863     0   3   1   1  2 e  1.759E-04   4
 39 1   4544.50396     0   3   3   1  2 e  6.915E-04   2
 39 1   4646.15526     1   1   1   1  2 e  1.524E-04   9
 39 1   4792.20205     0   7   1   0  2 e  1.427E-04   2
 39 1   4923.42639     3   1   1   0  2 e  1.404E-04   3
 39 1   4994.29372     0   0   0   2  2 e  1.366E-04   7
 39 1   5029.73672     2   3   1   0  2 e  1.581E-04   2
 39 1   5080.23939     0   4   0   1  2 e  2.648E-04   6
 39 1   5090.23398     0   4   2   1  2 e  1.519E-04   3
 39 1   5210.33896     1   2   0   1  2 e  1.396E-04   8
 39 1   5225.67398     1   2   2   1  2 e  1.459E-04   4
 39 1   5301.09758     2   0   0   1  2 e  1.320E-04   8
 39 1   5357.70527     0   8   0   0  2 e  1.480E-04   2
 39 1   5369.74821     0   8   2   0  2 e  1.692E-04   2
 39 1   5494.64210     3   2   0   0  2 e  1.399E-04   3
 39 1   5511.87344     3   2   2   0  2 e  1.293E-04   1
 39 1   5551.61283     0   1   1   2  2 e  1.691E-04   7
 39 1   5600.91904     4   0   0   0  2 e  1.363E-04   5
 39 1   5636.08141     2   4   2   0  2 e  2.853E-04   1
 39 1   5636.92308     0   5   1   1  2 e  1.807E-04   4
 39 1   5656.26495     0   5   3   1  2 e  1.289E-03   1
 39 1   5678.51401     2   4   0   0  2 e  1.337E-04   9
 39 1   5888.37962     2   1   1   1  2 e  2.450E-04   3
 39 1   5923.17227     0   9   1   0  2 e  1.739E-04   1
 39 1   6068.40626     2   5   1   0  2 e  1.581E-04   2
 39 1   6100.03053     0   2   0   2  2 e  1.359E-04   6
 39 1   6110.56598     0   2   2   2  2 e  1.933E-04   1
 39 1   6206.01297     1   0   0   2  2 e  1.368E-04   6
 39 1   6294.90586     3   3   1   0  2 e  1.863E-04   1
 39 1   6334.72644     2   2   0   1  2 e  1.358E-04   4
 39 1   6451.86214     0   6   0   1  2 e  2.205E-04   6
 39 1   6474.52821     2   2   2   1  2 e  2.854E-04   1
 39 1   6531.37291     3   0   0   1  2 e  1.348E-04   7
 39 1   6633.88210     4   2   0   0  2 e  1.410E-04   4
 39 1   6760.17563     2   6   0   0  2 e  1.432E-04   5
 39 1   6771.07505     1   1   1   2  2 e  1.863E-04   1
 39 1   6783.87174     4   2   2   0  2 e  2.220E-04   2
 39 1   6854.52487     5   0   0   0  2 e  1.461E-04   5
 39 1   6893.47185     0   7   1   1  2 e  1.863E-04   1
 39 1   6906.59352     2   6   2   0  2 e  2.215E-04   2
 39 1   6938.04730     3   4   0   0  2 e  1.363E-04   7
 39 1   7022.51364     3   1   1   1  2 e  1.740E-04   2
 39 1   7126.87730     2   3   1   1  2 e  1.610E-04   4
 39 1   7131.41717     0   0   0   3  2 e  1.263E-04   6
 39 1   7321.86091     1   2   0   2  2 e  1.263E-04   2
 39 1   7411.81178     2   0   0   2  2 e  1.379E-04   6
 39 1   7558.65031     3   5   1   0  2 e  1.582E-04   2
 39 1   7580.62489     3   2   0   1  2 e  1.263E-04   2
 39 1   7674.65353     0   1   1   3  2 e  1.654E-04   4
 39 1   7684.57369     4   0   0   1  2 e  1.335E-04   6
 39 1   7985.22055     2   1   1   2  2 e  1.740E-04   1
 39 1   8015.85825     6   0   0   0  2 e  1.263E-04   2
 39 1   8102.64604     1  10   0   0  2 e  1.344E-03   2
 39 1   8198.72408     3   6   0   0  2 e  2.763E-04   1
 39 1   8209.46557     0   2   0   3  2 e  1.415E-04   5
 39 1   8219.62515     0   2   2   3  2 e  2.854E-04   1
 39 1   8260.81994     4   1   1   1  2 e  1.864E-04   1
 39 1   8315.36577     1   0   0   3  2 e  1.273E-04   4
 39 1   8535.39121     3   0   0   2  2 e  1.270E-04   3
 39 1   8613.57441     3   0   0   2  2 e  1.295E-04   1
 39 1   8745.12456     0   3   1   3  2 e  5.124E-04   1
 39 1   8764.36536     0   3   3   3  2 e  8.798E-04   2
 39 1   8866.58523     1   1   1   3  2 e  1.865E-04   1
 39 1   8908.50073     5   0   0   1  2 e  1.295E-04   1
 39 1   8990.84122     3   4   0   1  2 e  1.264E-04   4
 39 1   9195.39282     2   3   1   2  2 e  1.741E-04   1
 39 1   9238.87945     0   0   0   4  2 e  1.295E-04   3
 39 1   9493.12120     2   0   0   3  2 e  1.295E-04   1
 39 1   9597.37143     3   5   1   1  2 e  1.741E-04   1
 39 1   9768.05635     0   1   1   4  2 e  1.741E-04   1
 39 1  10289.21308     0   2   0   4  2 e  2.007E-04   1
 39 1  13366.33178     0   0   0   6  2 e  1.272E-04   2
 39 2   1217.92533     0   1   1   0  1 f  1.715E-04  81
 39 2   1803.71666     0   2   2   0  1 f  2.343E-04  32
 39 2   2370.76911     0   3   1   0  1 f  2.121E-04   5
 39 2   2390.31398     0   3   3   0  1 f  6.024E-04   2
 39 2   2493.18345     1   1   1   0  1 f  1.754E-04  14
 39 2   2948.39430     0   4   2   0  1 f  5.665E-04   2
 39 2   3085.27899     1   2   2   0  1 f  1.873E-04   5
 39 2   3400.11690     0   1   1   1  1 f  1.420E-04   4
 39 2   3511.16215     0   5   1   0  1 f  1.559E-04   4
 39 2   3651.77786     2   1   1   0  1 f  3.757E-04   7
 39 2   3764.09064     2   1   1   0  1 f  1.649E-04   7
 39 2   3971.86372     0   2   2   1  1 f  1.853E-04   7
 39 2   4082.43959     0   6   2   0  1 f  2.823E-04   1
 39 2   4233.27743     2   2   2   0  1 f  1.997E-04   3
 39 2   4362.48524     2   2   2   0  1 f  1.923E-04   4
 39 2   4525.80101     0   3   1   1  1 f  1.649E-04   6
 39 2   4544.50829     0   3   3   1  1 f  5.194E-04   2
 39 2   4647.48118     1   1   1   1  1 f  1.586E-04   8
 39 2   4795.50494     0   7   1   0  1 f  1.474E-04   2
 39 2   4925.97950     3   1   1   0  1 f  2.137E-04   2
 39 2   5031.83216     2   3   1   0  1 f  1.934E-04   3
 39 2   5089.90735     0   4   2   1  1 f  3.058E-04   2
 39 2   5225.58741     1   2   2   1  1 f  2.172E-04   2
 39 2   5511.62705     3   2   2   0  1 f  2.823E-04   1
 39 2   5552.72744     0   1   1   2  1 f  1.618E-04   5
 39 2   5636.08619     2   4   2   0  1 f  3.092E-04   1
 39 2   5639.94029     0   5   1   1  1 f  2.033E-04   4
 39 2   5779.09356     1   3   1   1  1 f  1.734E-04   2
 39 2   5889.98802     2   1   1   1  1 f  1.855E-04   4
 39 2   5927.42248     0   9   1   0  1 f  1.911E-04   1
 39 2   6071.93421     2   5   1   0  1 f  1.734E-04   2
 39 2   6110.45777     0   2   2   2  1 f  1.687E-04   4
 39 2   6193.46761     4   1   1   0  1 f  1.734E-04   2
 39 2   6297.58767     3   3   1   0  1 f  1.911E-04   1
 39 2   6347.12521     1   4   2   1  1 f  2.417E-04   2
 39 2   6474.47291     2   2   2   1  1 f  2.417E-04   2
 39 2   6772.36647     1   1   1   2  1 f  1.912E-04   1
 39 2   6783.69451     4   2   2   0  1 f  2.417E-04   2
 39 2   6896.66085     0   7   1   1  1 f  1.734E-04   2
 39 2   6906.69343     2   6   2   0  1 f  2.823E-04   1
 39 2   7024.96963     3   1   1   1  1 f  1.734E-04   2
 39 2   7128.90073     2   3   1   1  1 f  2.019E-04   1
 39 2   7340.13636     5   1   1   0  1 f  1.912E-04   1
 39 2   7454.82126     1   9   1   0  1 f  1.912E-04   1
 39 2   7562.06772     3   5   1   0  1 f  1.912E-04   1
 39 2   7675.75153     0   1   1   3  1 f  1.804E-04   4
 39 2   8867.84977     1   1   1   3  1 f  3.196E-04   1
 39 2   9383.82882     5   1   1   1  1 f  2.019E-04   1
 39 2   9769.14337     0   1   1   4  1 f  1.782E-04   3
 40 1   1250.34499     0   1   1   0  1 f  1.628E-04  73
 40 1   1836.15033     0   2   2   0  1 f  2.382E-04  24
 40 1   2403.26137     0   3   1   0  1 f  2.182E-04   7
 40 1   2422.79464     0   3   3   0  1 f  7.190E-04   1
 40 1   2525.49191     1   1   1   0  1 f  2.095E-04   8
 40 1   3117.59924     1   2   2   0  1 f  1.835E-04   6
 40 1   3432.27026     0   1   1   1  1 f  1.392E-04   4
 40 1   3543.71304     0   5   1   0  1 f  1.700E-04   2
 40 1   3684.14624     2   1   1   0  1 f  2.221E-04   6
 40 1   3796.30313     2   1   1   0  1 f  1.654E-04   6
 40 1   4004.03324     0   2   2   1  1 f  1.874E-04   7
 40 1   4114.93796     0   6   2   0  1 f  2.527E-04   3
 40 1   4265.62250     2   2   2   0  1 f  2.033E-04   3
 40 1   4394.70549     2   2   2   0  1 f  1.957E-04   4
 40 1   4558.03246     0   3   1   1  1 f  2.016E-04   3
 40 1   4576.72859     0   3   3   1  1 f  6.379E-04   3
 40 1   4679.52204     1   1   1   1  1 f  1.519E-04  10
 40 1   4827.92684     0   7   1   0  1 f  1.476E-04   3
 40 1   4958.22404     3   1   1   0  1 f  1.557E-04   4
 40 1   5063.97057     2   3   1   0  1 f  1.751E-04   4
 40 1   5122.12207     0   4   2   1  1 f  5.927E-04   3
 40 1   5257.64479     1   2   2   1  1 f  1.856E-04   3
 40 1   5543.85137     3   2   2   0  1 f  2.438E-04   2
 40 1   5584.61299     0   1   1   2  1 f  1.557E-04   6
 40 1   5668.21937     2   4   2   0  1 f  2.438E-04   2
 40 1   5672.23691     0   5   1   1  1 f  2.454E-04   2
 40 1   5921.93295     2   1   1   1  1 f  1.752E-04   3
 40 1   6104.22008     2   5   1   0  1 f  1.700E-04   2
 40 1   6142.36705     0   2   2   2  1 f  2.020E-04   2
 40 1   6225.59618     4   1   1   0  1 f  1.700E-04   2
 40 1   6329.67448     3   3   1   0  1 f  1.700E-04   2
 40 1   6379.21421     1   4   2   1  1 f  2.438E-04   2
 40 1   6506.43081     2   2   2   1  1 f  2.872E-04   1
 40 1   6804.13857     1   1   1   2  1 f  1.925E-04   1
 40 1   6928.82377     0   7   1   1  1 f  1.925E-04   1
 40 1   6938.75340     2   6   2   0  1 f  2.872E-04   1
 40 1   7056.95170     3   1   1   1  1 f  1.933E-04   2
 40 1   7160.77045     2   3   1   1  1 f  1.784E-04   2
 40 1   7486.84387     1   9   1   0  1 f  1.933E-04   1
 40 1   7594.12118     3   5   1   0  1 f  1.701E-04   2
 40 1   7707.37066     0   1   1   3  1 f  1.926E-04   2
 40 1   8899.35245     1   1   1   3  1 f  2.677E-04   1
 40 1   9800.49339     0   1   1   4  1 f  1.728E-04   3
 40 2    663.52629     0   0   0   0  2 e  1.277E-04 174
 40 2   1249.12791     0   1   1   0  2 e  1.517E-04  89
 40 2   1824.75147     0   2   0   0  2 e  1.336E-04  38
 40 2   1836.26615     0   2   2   0  2 e  2.159E-04  20
 40 2   1930.81648     1   0   0   0  2 e  1.411E-04  31
 40 2   2401.00756     0   3   1   0  2 e  2.181E-04  11
 40 2   2422.79032     0   3   3   0  2 e  1.169E-03   4
 40 2   2524.05784     1   1   1   0  2 e  1.922E-04   7
 40 2   2859.62084     0   0   0   1  2 e  1.365E-04   9
 40 2   2970.73327     0   4   0   0  2 e  2.895E-04   5
 40 2   2981.22718     0   4   2   0  2 e  1.325E-04   3
 40 2   3101.70683     1   2   0   0  2 e  1.407E-04  12
 40 2   3117.69545     1   2   2   0  2 e  1.451E-04   6
 40 2   3193.11522     2   0   0   0  2 e  1.330E-04  12
 40 2   3431.07708     0   1   1   1  2 e  1.638E-04   7
 40 2   3540.46065     0   5   1   0  2 e  1.424E-04   2
 40 2   3681.69259     2   1   1   0  2 e  5.939E-04   6
 40 2   3709.66392     1   3   3   0  2 e  8.688E-04   2
 40 2   3794.55189     2   1   1   0  2 e  1.727E-04   7
 40 2   3993.12619     0   2   0   1  2 e  1.338E-04  10
 40 2   4004.14976     0   2   2   1  2 e  1.485E-04   7
 40 2   4099.03038     1   0   0   1  2 e  1.333E-04   9
 40 2   4105.41729     1   4   0   0  2 e  1.776E-04   3
 40 2   4115.66460     0   6   2   0  2 e  2.407E-04   3
 40 2   4252.71854     2   2   0   0  2 e  1.452E-04   5
 40 2   4265.94441     2   2   2   0  2 e  1.909E-04   2
 40 2   4371.38498     3   0   0   0  2 e  1.911E-04   6
 40 2   4394.76800     2   2   2   0  2 e  1.589E-04   7
 40 2   4452.17954     3   0   0   0  2 e  1.450E-04   6
 40 2   4555.82364     0   3   1   1  2 e  1.494E-04   6
 40 2   4576.72239     0   3   3   1  2 e  4.848E-04   4
 40 2   4678.12670     1   1   1   1  2 e  1.564E-04  10
 40 2   4824.45497     0   7   1   0  2 e  1.473E-04   5
 40 2   4955.53994     3   1   1   0  2 e  1.793E-04   4
 40 2   5026.10181     0   0   0   2  2 e  1.794E-04   7
 40 2   5061.76424     2   3   1   0  2 e  2.063E-04   3
 40 2   5112.41079     0   4   0   1  2 e  2.109E-04   6
 40 2   5122.48025     0   4   2   1  2 e  1.616E-04   4
 40 2   5242.34613     1   2   0   1  2 e  1.500E-04   5
 40 2   5257.73983     1   2   2   1  2 e  1.710E-04   4
 40 2   5332.93346     2   0   0   1  2 e  1.363E-04  10
 40 2   5390.00059     0   8   0   0  2 e  1.498E-04   3
 40 2   5402.17501     0   8   2   0  2 e  1.802E-04   3
 40 2   5526.79741     3   2   0   0  2 e  1.461E-04   3
 40 2   5544.12005     3   2   2   0  2 e  1.412E-04   1
 40 2   5583.44235     0   1   1   2  2 e  1.602E-04   7
 40 2   5632.90710     4   0   0   0  2 e  1.401E-04   5
 40 2   5668.21523     2   4   2   0  2 e  1.848E-04   3
 40 2   5669.06712     0   5   1   1  2 e  1.897E-04   3
 40 2   5710.48424     2   4   0   0  2 e  1.461E-04   7
 40 2   5808.81246     1   3   1   1  2 e  1.568E-04   2
 40 2   5920.23984     2   1   1   1  2 e  1.741E-04   1
 40 2   5955.41948     0   9   1   0  2 e  1.741E-04   1
 40 2   6100.51351     2   5   1   0  2 e  1.568E-04   2
 40 2   6131.90538     0   2   0   2  2 e  1.375E-04   7
 40 2   6142.48461     0   2   2   2  2 e  1.568E-04   2
 40 2   6237.69256     1   0   0   2  2 e  1.615E-04   4
 40 2   6326.85027     3   3   1   0  2 e  1.741E-04   1
 40 2   6366.76343     2   2   0   1  2 e  1.371E-04   5
 40 2   6483.72956     0   6   0   1  2 e  1.755E-04   6
 40 2   6506.49198     2   2   2   1  2 e  1.936E-04   2
 40 2   6563.12292     3   0   0   1  2 e  1.441E-04   6
 40 2   6666.03508     4   2   0   0  2 e  1.401E-04   5
 40 2   6792.18064     2   6   0   0  2 e  1.584E-04   5
 40 2   6802.78080     1   1   1   2  2 e  1.568E-04   2
 40 2   6886.38136     5   0   0   0  2 e  1.478E-04   7
 40 2   6925.47305     0   7   1   1  2 e  1.568E-04   2
 40 2   6938.63923     2   6   2   0  2 e  2.384E-04   2
 40 2   6969.99602     3   4   0   0  2 e  1.341E-04   5
 40 2   7054.36883     3   1   1   1  2 e  1.588E-04   3
 40 2   7158.64287     2   3   1   1  2 e  1.570E-04   3
 40 2   7162.95687     0   0   0   3  2 e  1.337E-04   6
 40 2   7353.60331     1   2   0   2  2 e  1.337E-04   2
 40 2   7443.37510     2   0   0   2  2 e  1.476E-04   5
 40 2   7483.51864     1   9   1   0  2 e  1.568E-04   2
 40 2   7590.52332     3   5   1   0  2 e  1.741E-04   1
 40 2   7612.52226     2   4   0   1  2 e  1.338E-04   2
 40 2   7706.21680     0   1   1   3  2 e  1.742E-04   2
 40 2   7716.29348     4   0   0   1  2 e  1.378E-04   6
 40 2   8047.69868     6   0   0   0  2 e  1.339E-04   1
 40 2   8134.41887     1  10   0   0  2 e  1.340E-04   1
 40 2   8230.65899     3   6   0   0  2 e  2.776E-04   1
 40 2   8241.07673     0   2   0   3  2 e  1.420E-04   6
 40 2   8251.27900     0   2   2   3  2 e  3.049E-04   1
 40 2   8346.77384     1   0   0   3  2 e  1.351E-04   8
 40 2   8451.61735     2   2   0   2  2 e  1.340E-04   1
 40 2   8566.99241     3   0   0   2  2 e  1.414E-04   2
 40 2   8645.06089     3   0   0   2  2 e  1.414E-04   1
 40 2   8725.88731     0  10   0   1  2 e  1.415E-04   1
 40 2   8776.72814     0   3   1   3  2 e  3.024E-04   2
 40 2   8898.02247     1   1   1   3  2 e  1.933E-04   2
 40 2   8940.09075     5   0   0   1  2 e  1.415E-04   1
 40 2   9226.89588     2   3   1   2  2 e  1.743E-04   1
 40 2   9270.15077     0   0   0   4  2 e  1.415E-04   3
 40 2   9799.35191     0   1   1   4  2 e  1.744E-04   2
 40 2  13397.10273     0   0   0   6  2 e  1.349E-04   2
 41 1    696.67950     0   0   0   0  2 e  1.390E-04 178
 41 1   1282.29529     0   1   1   0  2 e  1.587E-04  93
 41 1   1857.96013     0   2   0   0  2 e  1.311E-04  38
 41 1   1869.51900     0   2   2   0  2 e  2.212E-04  20
 41 1   1963.84032     1   0   0   0  2 e  1.361E-04  25
 41 1   2434.19851     0   3   1   0  2 e  2.089E-04   8
 41 1   2456.07743     0   3   3   0  2 e  7.506E-04   3
 41 1   2557.09891     1   1   1   0  2 e  2.285E-04   8
 41 1   2892.49857     0   0   0   1  2 e  1.301E-04   9
 41 1   3003.96847     0   4   0   0  2 e  2.505E-04   6
 41 1   3014.54355     0   4   2   0  2 e  1.296E-04   3
 41 1   3134.78109     1   2   0   0  2 e  1.411E-04   6
 41 1   3150.83169     1   2   2   0  2 e  1.536E-04   7
 41 1   3226.02398     2   0   0   0  2 e  1.427E-04   9
 41 1   3463.97249     0   1   1   1  2 e  1.371E-04   9
 41 1   3573.66376     0   5   1   0  2 e  1.463E-04   4
 41 1   3714.74596     2   1   1   0  2 e  4.164E-04   6
 41 1   3742.84471     1   3   3   0  2 e  1.289E-03   1
 41 1   3827.47886     2   1   1   0  2 e  1.597E-04   7
 41 1   4026.06523     0   2   0   1  2 e  1.392E-04   7
 41 1   4037.13382     0   2   2   1  2 e  1.549E-04   7
 41 1   4131.77710     1   0   0   1  2 e  1.303E-04   9
 41 1   4138.66035     1   4   0   0  2 e  1.919E-04   4
 41 1   4149.04646     0   6   2   0  2 e  2.966E-04   1
 41 1   4285.81601     2   2   0   0  2 e  1.582E-04   5
 41 1   4299.12753     2   2   2   0  2 e  5.500E-05   4
 41 1   4404.31830     3   0   0   0  2 e  1.399E-04   9
 41 1   4427.79758     2   2   2   0  2 e  1.805E-04   7
 41 1   4484.99941     3   0   0   0  2 e  6.197E-05   6
 41 1   4588.74894     0   3   1   1  2 e  1.499E-04   8
 41 1   4609.74310     0   3   3   1  2 e  1.851E-03   1
 41 1   4710.89673     1   1   1   1  2 e  1.475E-04   9
 41 1   4857.51169     0   7   1   0  2 e  1.537E-04   3
 41 1   4988.45541     3   1   1   0  2 e  1.415E-04   3
 41 1   5058.70364     0   0   0   2  2 e  1.431E-04   6
 41 1   5094.59151     2   3   1   0  2 e  1.415E-04   3
 41 1   5145.38233     0   4   0   1  2 e  2.853E-04   6
 41 1   5275.14789     1   2   0   1  2 e  1.925E-04   1
 41 1   5290.60685     1   2   2   1  2 e  1.903E-04   3
 41 1   5365.56448     2   0   0   1  2 e  1.407E-04   9
 41 1   5423.10283     0   8   0   0  2 e  1.458E-04   3
 41 1   5435.40914     0   8   2   0  2 e  1.293E-04   1
 41 1   5559.75208     2   4   0   0  2 e  1.300E-03   4
 41 1   5577.17181     3   2   2   0  2 e  1.350E-04   1
 41 1   5616.06538     0   1   1   2  2 e  1.382E-04   6
 41 1   5665.69211     4   0   0   0  2 e  1.457E-04   6
 41 1   5701.14704     2   4   2   0  2 e  2.450E-04   2
 41 1   5702.01123     0   5   1   1  2 e  1.873E-04   4
 41 1   5721.59678     0   5   3   1  2 e  1.851E-03   1
 41 1   5743.25186     3   2   0   0  2 e  1.825E-04   4
 41 1   5841.60081     0   5   1   1  2 e  7.506E-05   4
 41 1   5952.89514     2   1   1   1  2 e  1.573E-04   2
 41 1   5988.47006     0   9   1   0  2 e  1.863E-04   1
 41 1   6133.42099     2   5   1   0  2 e  1.573E-04   2
 41 1   6164.57496     0   2   0   2  2 e  1.414E-04   5
 41 1   6175.19794     0   2   2   2  2 e  1.599E-04   4
 41 1   6270.16182     1   0   0   2  2 e  1.629E-04   5
 41 1   6359.59231     3   3   1   0  2 e  1.808E-04   1
 41 1   6399.59742     2   2   0   1  2 e  6.500E-05   4
 41 1   6412.44828     1   4   2   1  2 e  2.450E-04   2
 41 1   6516.39113     0   6   0   1  2 e  3.266E-04   6
 41 1   6539.25487     2   2   2   1  2 e  1.856E-04   2
 41 1   6595.66620     3   0   0   1  2 e  1.671E-04   4
 41 1   6698.98821     4   2   0   0  2 e  1.446E-04   5
 41 1   6824.98342     2   6   0   0  2 e  1.438E-04   4
 41 1   6835.27728     1   1   1   2  2 e  1.573E-04   2
 41 1   6919.03264     5   0   0   0  2 e  1.664E-04   7
 41 1   6958.27049     0   7   1   1  2 e  1.615E-04   3
 41 1   6971.48729     2   6   2   0  2 e  1.294E-04   1
 41 1   7002.74336     3   4   0   0  2 e  1.302E-04   7
 41 1   7087.01849     3   1   1   1  2 e  1.594E-04   3
 41 1   7191.20073     2   3   1   1  2 e  1.573E-04   2
 41 1   7195.28475     0   0   0   3  2 e  1.305E-04   6
 41 1   7386.13581     1   2   0   2  2 e  1.305E-04   2
 41 1   7475.72831     2   0   0   2  2 e  1.998E-04   3
 41 1   7623.19163     3   5   1   0  2 e  1.573E-04   2
 41 1   7645.21211     2   4   0   1  2 e  1.817E-03   2
 41 1   7738.56734     0   1   1   3  2 e  1.642E-04   6
 41 1   7748.80317     4   0   0   1  2 e  1.297E-04   3
 41 1   8080.33550     6   0   0   0  2 e  1.305E-04   2
 41 1   8263.39448     3   6   0   0  2 e  2.947E-04   1
 41 1   8273.47493     0   2   0   3  2 e  1.322E-04   5
 41 1   8283.72486     0   2   2   3  2 e  2.966E-04   2
 41 1   8378.96547     1   0   0   3  2 e  1.317E-04   8
 41 1   8484.18539     2   2   0   2  2 e  1.294E-04   1
 41 1   8599.38247     3   0   0   2  2 e  1.318E-04   3
 41 1   8677.32599     3   0   0   2  2 e  1.295E-04   1
 41 1   8809.12270     0   3   1   3  2 e  4.044E-04   1
 41 1   8930.24908     1   1   1   3  2 e  1.808E-04   1
 41 1   9055.02298     3   4   0   1  2 e  1.298E-04   3
 41 1   9302.19988     0   0   0   4  2 e  1.354E-04   3
 41 1   9831.43144     0   1   1   4  2 e  1.595E-04   3
 41 1  10352.69166     0   2   0   4  2 e  2.380E-04   1
 41 2   1283.57303     0   1   1   0  1 f  1.704E-04  82
 41 2   1869.39086     0   2   2   0  1 f  2.443E-04  27
 41 2   2436.56431     0   3   1   0  1 f  2.357E-04   6
 41 2   2456.08484     0   3   3   0  1 f  8.165E-04   1
 41 2   2558.60569     1   1   1   0  1 f  2.063E-04   7
 41 2   3014.14672     0   4   2   0  1 f  7.623E-04   1
 41 2   3150.72666     1   2   2   0  1 f  2.083E-04   5
 41 2   3465.22518     0   1   1   1  1 f  1.846E-04   6
 41 2   3577.07472     0   5   1   0  1 f  1.544E-04   3
 41 2   3717.32056     2   1   1   0  1 f  4.831E-04   7
 41 2   3829.31934     2   1   1   0  1 f  1.679E-04   6
 41 2   4037.00604     0   2   2   1  1 f  1.926E-04   6
 41 2   4148.25110     0   6   2   0  1 f  3.053E-04   1
 41 2   4298.77530     2   2   2   0  1 f  2.156E-04   3
 41 2   4427.72887     2   2   2   0  1 f  2.107E-04   6
 41 2   4591.06703     0   3   1   1  1 f  1.875E-04   5
 41 2   4609.75081     0   3   3   1  1 f  3.242E-04   3
 41 2   4712.36143     1   1   1   1  1 f  1.586E-04   8
 41 2   4861.15178     0   7   1   0  1 f  1.551E-04   2
 41 2   4991.27270     3   1   1   0  1 f  1.551E-04   2
 41 2   5096.91045     2   3   1   0  1 f  1.816E-04   5
 41 2   5155.14041     0   4   2   1  1 f  4.717E-04   3
 41 2   5290.50323     1   2   2   1  1 f  2.102E-04   3
 41 2   5576.87670     3   2   2   0  1 f  2.618E-04   2
 41 2   5617.29494     0   1   1   2  1 f  1.717E-04   6
 41 2   5705.33446     0   5   1   1  1 f  2.107E-04   4
 41 2   5954.67360     2   1   1   1  1 f  1.984E-04   1
 41 2   6137.30982     2   5   1   0  1 f  1.748E-04   2
 41 2   6175.07012     0   2   2   2  1 f  1.832E-04   3
 41 2   6258.52497     4   1   1   0  1 f  1.748E-04   2
 41 2   6362.56412     3   3   1   0  1 f  1.748E-04   2
 41 2   6412.10424     1   4   2   1  1 f  2.618E-04   2
 41 2   6836.70279     1   1   1   2  1 f  1.984E-04   1
 41 2   6961.79459     0   7   1   1  1 f  2.019E-04   1
 41 2   7089.72871     3   1   1   1  1 f  1.984E-04   2
 41 2   7193.43783     2   3   1   1  1 f  1.758E-04   4
 41 2   7626.97672     3   5   1   0  1 f  1.748E-04   2
 41 2   7739.77994     0   1   1   3  1 f  1.820E-04   6
 41 2   9448.40067     5   1   1   1  1 f  1.986E-04   1
 41 2   9832.63188     0   1   1   4  1 f  1.773E-04   3
 42 1   1317.60944     0   1   1   0  1 f  1.744E-04  80
 42 1   1903.44104     0   2   2   0  1 f  2.479E-04  25
 42 1   2470.67578     0   3   1   0  1 f  2.235E-04   7
 42 1   2490.18307     0   3   3   0  1 f  4.796E-04   2
 42 1   2592.52448     1   1   1   0  1 f  1.926E-04   8
 42 1   3048.23897     0   4   2   0  1 f  7.258E-04   1
 42 1   3184.65821     1   2   2   0  1 f  1.811E-04   5
 42 1   3498.98137     0   1   1   1  1 f  1.824E-04   6
 42 1   3611.24661     0   5   1   0  1 f  1.767E-04   3
 42 1   3751.30129     2   1   1   0  1 f  4.696E-04   5
 42 1   3863.13842     2   1   1   0  1 f  1.631E-04   6
 42 1   4070.77881     0   2   2   1  1 f  2.017E-04   7
 42 1   4182.37244     0   6   2   0  1 f  3.015E-04   2
 42 1   4332.73282     2   2   2   0  1 f  2.213E-04   3
 42 1   4461.55502     2   2   2   0  1 f  2.392E-04   5
 42 1   4624.90437     0   3   1   1  1 f  1.920E-04   5
 42 1   4643.57670     0   3   3   1  1 f  2.907E-04   4
 42 1   4746.00007     1   1   1   1  1 f  1.542E-04   8
 42 1   4895.18636     0   7   1   0  1 f  1.576E-04   4
 42 1   5025.12412     3   1   1   0  1 f  1.519E-04   3
 42 1   5130.65323     2   3   1   0  1 f  1.772E-04   4
 42 1   5188.95997     0   4   2   1  1 f  2.708E-04   2
 42 1   5324.15763     1   2   2   1  1 f  2.708E-04   2
 42 1   5650.77126     0   1   1   2  1 f  1.733E-04   6
 42 1   5734.88652     2   4   2   0  1 f  3.015E-04   1
 42 1   5739.23745     0   5   1   1  1 f  2.147E-04   4
 42 1   5988.21135     2   1   1   1  1 f  1.835E-04   3
 42 1   6027.22538     0   9   1   0  1 f  1.925E-04   1
 42 1   6171.20301     2   5   1   0  1 f  1.733E-04   2
 42 1   6208.56557     0   2   2   2  1 f  1.926E-04   4
 42 1   6292.25331     4   1   1   0  1 f  1.733E-04   2
 42 1   6396.25256     3   3   1   0  1 f  1.733E-04   2
 42 1   6445.79215     1   4   2   1  1 f  2.708E-04   2
 42 1   6870.06037     1   1   1   2  1 f  1.925E-04   1
 42 1   7123.30433     3   1   1   1  1 f  1.733E-04   2
 42 1   7226.90187     2   3   1   1  1 f  1.733E-04   3
 42 1   7553.29133     1   9   1   0  1 f  1.969E-04   1
 42 1   7660.63181     3   5   1   0  1 f  1.734E-04   2
 42 1   7772.97593     0   1   1   3  1 f  1.815E-04   6
 42 1   9865.54881     0   1   1   4  1 f  1.970E-04   2
 42 2    730.63906     0   0   0   0  2 e  1.334E-04 162
 42 2   1316.26936     0   1   1   0  2 e  1.508E-04  87
 42 2   1891.97567     0   2   0   0  2 e  1.430E-04  36
 42 2   1903.58171     0   2   2   0  2 e  2.251E-04  19
[truncated: 132,184 more chars]
