# Supplementary material for: A 0.002 cm−1-Accurate PES for 14N216O
Source: Molecules. 2026 May 23;31(11):1793. doi: 10.3390/molecules31111793 (PMC13257640; doi:10.3390/molecules31111793)
Supplement: Supplementary file 1 [file molecules-31-01793-s001.zip › Supp.files/reference.and.statistics/get_rms_statistics/minor.isotopologues/556/fort.1903.s11.556.D2n.RITZ_full]

  J  isym   E_RITZ   #root     E_D2n                           diff(D2n-RITZ)  E_next  diff/E_next(%) v1v2l2v3-RITZ ief                           S(296K)
  1  1      0.80972    1      0.80972   0   0   0   0 .000000      0.00000   -571.90461      -0.000    0  0  0  0  2    0  0  0  0  0      0.01  6.53E-26
  2  2      2.42913    1      2.42916   0   0   0   0 .000000      0.00003   -571.90518      -0.000    0  0  0  0  2    0  0  0  0  0      0.03  5.20E-25
  3  1      4.85837    1      4.85830   0   0   0   0 .000000     -0.00007   -571.90603       0.000    0  0  0  0  2    0  0  0  0  0      0.06  1.74E-24
  4  2      8.09715    1      8.09714   0   0   0   0 .000000     -0.00001   -571.90716       0.000    0  0  0  0  2    0  0  0  0  0      0.10  4.06E-24
  5  1     12.14567    1     12.14567   0   0   0   0 .000000     -0.00000   -571.90857       0.000    0  0  0  0  2    0  0  0  0  0      0.15  7.79E-24
  6  2     17.00385    1     17.00385   0   0   0   0 .000000      0.00000   -571.91026      -0.000    0  0  0  0  2    0  0  0  0  0      0.20  1.32E-23
  7  1     22.67167    1     22.67167   0   0   0   0 .000000      0.00000   -571.91224      -0.000    0  0  0  0  2    0  0  0  0  0      0.27  2.04E-23
  8  2     29.14910    1     29.14910   0   0   0   0 .000000      0.00000   -571.91450      -0.000    0  0  0  0  2    0  0  0  0  0      0.35  2.96E-23
  9  1     36.43611    1     36.43612   0   0   0   0 .000000      0.00001   -571.91704      -0.000    0  0  0  0  2    0  0  0  0  0      0.44  4.08E-23
 10  2     44.53264    1     44.53267   0   0   0   0 .000000      0.00003   -571.91986      -0.000    0  0  0  0  2    0  0  0  0  0      0.53  5.39E-23
 11  1     53.43881    1     53.43873   0   0   0   0 .000000     -0.00008   -571.92295       0.000    0  0  0  0  2    0  0  0  0  0      0.64  6.89E-23
 12  2     63.15415    1     63.15425   0   0   0   0 .000000      0.00010   -571.92633      -0.000    0  0  0  0  2    0  0  0  0  0      0.75  8.55E-23
 13  1     73.67915    1     73.67918   0   0   0   0 .000000      0.00003   -571.92999      -0.000    0  0  0  0  2    0  0  0  0  0      0.88  1.04E-22
 14  2     85.01332    1     85.01348   0   0   0   0 .000000      0.00016   -571.93393      -0.000    0  0  0  0  2    0  0  0  0  0      1.01  1.23E-22
 15  1     97.15706    1     97.15709   0   0   0   0 .000000      0.00003   -571.93814      -0.000    0  0  0  0  2    0  0  0  0  0      1.16  1.43E-22
 16  2    110.10984    1    110.10994   0   0   0   0 .000000      0.00010   -571.94263      -0.000    0  0  0  0  2    0  0  0  0  0      1.31  1.63E-22
 17  1    123.87202    1    123.87198   0   0   0   0 .000000     -0.00004   -571.94740       0.000    0  0  0  0  2    0  0  0  0  0      1.47  1.84E-22
 18  2    138.44302    1    138.44315   0   0   0   0 .000000      0.00013   -571.95244      -0.000    0  0  0  0  2    0  0  0  0  0      1.64  2.04E-22
 19  1    153.82333    1    153.82336   0   0   0   0 .000000      0.00003   -571.95776      -0.000    0  0  0  0  2    0  0  0  0  0      1.82  2.23E-22
 20  2    170.01236    1    170.01254   0   0   0   0 .000000      0.00018   -571.96335      -0.000    0  0  0  0  2    0  0  0  0  0      2.01  2.41E-22
 21  1    187.01059    1    187.01062   0   0   0   0 .000000      0.00003   -571.96921      -0.000    0  0  0  0  2    0  0  0  0  0      2.21  2.58E-22
 22  2    204.81732    1    204.81752   0   0   0   0 .000000      0.00020   -571.97535      -0.000    0  0  0  0  2    0  0  0  0  0      2.42  2.73E-22
 23  1    223.43306    1    223.43314   0   0   0   0 .000000      0.00008   -571.98175      -0.000    0  0  0  0  2    0  0  0  0  0      2.63  2.86E-22
 24  2    242.85725    1    242.85740   0   0   0   0 .000000      0.00015   -571.98843      -0.000    0  0  0  0  2    0  0  0  0  0      2.86  2.96E-22
 25  1    263.09010    1    263.09020   0   0   0   0 .000000      0.00010   -571.99537      -0.000    0  0  0  0  2    0  0  0  0  0      3.09  3.04E-22
 26  2    284.13132    1    284.13145   0   0   0   0 .000000      0.00013   -572.00258      -0.000    0  0  0  0  2    0  0  0  0  0      3.33  3.10E-22
 27  1    305.98100    1    305.98103   0   0   0   0 .000000      0.00003   -572.01006      -0.000    0  0  0  0  2    0  0  0  0  0      3.58  3.13E-22
 28  2    328.63871    1    328.63886   0   0   0   0 .000000      0.00015   -572.01780      -0.000    0  0  0  0  2    0  0  0  0  0      3.84  3.14E-22
 29  1    352.10474    1    352.10481   0   0   0   0 .000000      0.00007   -572.02580      -0.000    0  0  0  0  2    0  0  0  0  0      4.10  3.13E-22
 30  2    376.37862    1    376.37878   0   0   0   0 .000000      0.00016   -572.03407      -0.000    0  0  0  0  2    0  0  0  0  0      4.38  3.09E-22
 31  1    401.46061    1    401.46064   0   0   0   0 .000000      0.00003   -572.04260      -0.000    0  0  0  0  2    0  0  0  0  0      4.66  3.03E-22
 32  2    427.35017    1    427.35027   0   0   0   0 .000000      0.00010   -572.05138      -0.000    0  0  0  0  2    0  0  0  0  0      4.95  2.95E-22
 33  1    454.04734    1    454.04755   0   0   0   0 .000000      0.00021   -572.06043      -0.000    0  0  0  0  2    0  0  0  0  0      5.25  2.85E-22
 34  2    481.55214    1    481.55235   0   0   0   0 .000000      0.00021   -572.06973      -0.000    0  0  0  0  2    0  0  0  0  0      5.55  2.74E-22
 35  1    509.86430    1    509.86454   0   0   0   0 .000000      0.00024   -572.07928      -0.000    0  0  0  0  2    0  0  0  0  0      5.86  2.61E-22
 36  2    538.98384    1    538.98397   0   0   0   0 .000000      0.00013   -572.08909      -0.000    0  0  0  0  2    0  0  0  0  0      6.18  2.48E-22
 37  1    568.91044    1    568.91051   0   0   0   0 .000000      0.00007   -572.09914      -0.000    0  0  0  0  2    0  0  0  0  0      6.51  2.33E-22
 38  2    599.64385    1    599.64400   0   0   0   0 .000000      0.00015   -572.10945      -0.000    0  0  0  0  2    0  0  0  0  0      6.84  2.19E-22
 39  1    631.18419    1    631.18431   0   0   0   0 .000000      0.00012   -572.12001      -0.000    0  0  0  0  2    0  0  0  0  0      7.18  2.04E-22
 40  2    663.53098    1    663.53128   0   0   0   0 .000000      0.00030   -572.13081      -0.000    0  0  0  0  2    0  0  0  0  0      7.53  1.88E-22
 41  1    696.68453    1    696.68475   0   0   0   0 .000000      0.00022   -572.14185      -0.000    0  0  0  0  2    0  0  0  0  0      7.88  1.74E-22
 42  2    730.64425    1    730.64456   0   0   0   0 .000000      0.00031   -572.15313      -0.000    0  0  0  0  2    0  0  0  0  0      8.24  1.59E-22
 43  1    765.41031    1    765.41054   0   0   0   0 .000000      0.00023   -572.16466      -0.000    0  0  0  0  2    0  0  0  0  0      8.61  1.45E-22
 44  2    800.98201    1    800.98253   0   0   0   0 .000000      0.00052   -572.17642      -0.000    0  0  0  0  2    0  0  0  0  0      8.98  1.31E-22
 45  1    837.36006    1    837.36036   0   0   0   0 .000000      0.00030   -572.18842      -0.000    0  0  0  0  2    0  0  0  0  0      9.36  1.18E-22
 46  2    874.54320    1    874.54384   0   0   0   0 .000000      0.00064   -572.20065      -0.000    0  0  0  0  2    0  0  0  0  0      9.74  1.06E-22
 47  1    912.53233    1    912.53280   0   0   0   0 .000000      0.00047   -572.21311      -0.000    0  0  0  0  2    0  0  0  0  0     10.13  9.40E-23
 48  2    951.32635    1    951.32704   0   0   0   0 .000000      0.00069   -572.22580      -0.000    0  0  0  0  2    0  0  0  0  0     10.53  8.33E-23
 49  1    990.92582    1    990.92639   0   0   0   0 .000000      0.00057   -572.23872      -0.000    0  0  0  0  2    0  0  0  0  0     10.93  7.34E-23
 50  2   1031.32989    1   1031.33066   0   0   0   0 .000000      0.00077   -572.25186      -0.000    0  0  0  0  2    0  0  0  0  0     11.33  6.44E-23
 51  1   1072.53889    1   1072.53963   0   0   0   0 .000000      0.00074   -572.26523      -0.000    0  0  0  0  2    0  0  0  0  0     11.74  5.62E-23
 52  2   1114.55242    1   1114.55312   0   0   0   0 .000000      0.00070   -572.27881      -0.000    0  0  0  0  2    0  0  0  0  0     12.15  4.88E-23
 53  1   1157.37023    1   1157.37092   0   0   0   0 .000000      0.00069   -572.29261      -0.000    0  0  0  0  2    0  0  0  0  0     12.57  4.22E-23
 54  2   1200.99213    1   1200.99282   0   0   0   0 .000000      0.00069   -572.30662      -0.000    0  0  0  0  2    0  0  0  0  0     12.99  3.63E-23
 55  1   1245.41802    1   1245.41861   0   0   0   0 .000000      0.00059   -572.32085      -0.000    0  0  0  0  2    0  0  0  0  0     13.42  3.10E-23
 56  2   1290.64709    1   1290.64807   0   0   0   0 .000000      0.00098   -572.33529      -0.000    0  0  0  0  2    0  0  0  0  0     13.85  2.64E-23
 57  1   1336.68024    1   1336.68098   0   0   0   0 .000000      0.00074   -572.34993      -0.000    0  0  0  0  2    0  0  0  0  0     14.28  2.24E-23
 58  2   1383.51622    1   1383.51717   0   0   0   0 .000000      0.00095   -572.36481      -0.000    0  0  0  0  2    0  0  0  0  0     14.72  1.89E-23
 59  1   1431.15539    1   1431.15627   0   0   0   0 .000000      0.00088   -572.37982      -0.000    0  0  0  0  2    0  0  0  0  0     15.16  1.59E-23
 60  2   1479.59726    1   1479.59818   0   0   0   0 .000000      0.00092   -572.39506      -0.000    0  0  0  0  2    0  0  0  0  0     15.60  1.32E-23
 61  1   1528.84161    1   1528.84263   0   0   0   0 .000000      0.00102   -572.41050      -0.000    0  0  0  0  2    0  0  0  0  0     16.04  1.10E-23
 62  2   1578.88844    1   1578.88936   0   0   0   0 .000000      0.00092   -572.42614      -0.000    0  0  0  0  2    0  0  0  0  0     16.49  9.11E-24
 63  1   1629.73728    1   1629.73815   0   0   0   0 .000000      0.00087   -572.44196      -0.000    0  0  0  0  2    0  0  0  0  0     16.94  7.51E-24
 64  2   1681.38777    1   1681.38874   0   0   0   0 .000000      0.00097   -572.45797      -0.000    0  0  0  0  2    0  0  0  0  0     17.39  6.16E-24
 65  1   1733.83992    1   1733.84088   0   0   0   0 .000000      0.00096   -572.47416      -0.000    0  0  0  0  2    0  0  0  0  0     17.84  5.03E-24
 66  2   1787.09318    1   1787.09431   0   0   0   0 .000000      0.00113   -572.49053      -0.000    0  0  0  0  2    0  0  0  0  0     18.29  4.08E-24
 67  1   1841.14789    1   1841.14878   0   0   0   0 .000000      0.00089   -572.50708      -0.000    0  0  0  0  2    0  0  0  0  0     18.75  3.30E-24
 68  2   1896.00265    1   1896.00402   0   0   0   0 .000000      0.00137   -572.52380      -0.000    0  0  0  0  2    0  0  0  0  0     19.20  2.66E-24
 69  1   1951.65944    1   1951.65977   0   0   0   0 .000000      0.00033   -572.54070      -0.000    0  0  0  0  2    0  0  0  0  0     19.66  2.13E-24
 70  2   2008.11467    1   2008.11575   0   0   0   0 .000000      0.00108   -572.55776      -0.000    0  0  0  0  2    0  0  0  0  0     20.11  1.70E-24
 71  1   2065.37223    1   2065.37168   0   0   0   0 .000000     -0.00055   -572.57498       0.000    0  0  0  0  2    0  0  0  0  0     20.57  1.35E-24
 72  2   2123.42585    1   2123.42730   0   0   0   0 .000000      0.00145   -572.59236      -0.000    0  0  0  0  2    0  0  0  0  0     21.03  1.07E-24
 73  1   2182.28288    1   2182.28230   0   0   0   0 .000000     -0.00058   -572.60991       0.000    0  0  0  0  2    0  0  0  0  0     21.48  8.42E-25
 74  2   2241.93473    1   2241.93642   0   0   0   0 .000000      0.00169   -572.62760      -0.000    0  0  0  0  2    0  0  0  0  0     21.93  6.60E-25
 75  1   2302.38995    1   2302.38935   0   0   0   0 .000000     -0.00060   -572.64544       0.000    0  0  0  0  2    0  0  0  0  0     22.39  5.16E-25
 76  2   2363.63968    1   2363.64081   0   0   0   0 .000000      0.00113   -572.66344      -0.000    0  0  0  0  2    0  0  0  0  0     22.84  4.01E-25
 77  1   2425.69110    1   2425.69048   0   0   0   0 .000000     -0.00062   -572.68157       0.000    0  0  0  0  2    0  0  0  0  0     23.29  3.10E-25
 78  2   2488.53745    1   2488.53808   0   0   0   0 .000000      0.00063   -572.69984      -0.000    0  0  0  0  2    0  0  0  0  0     23.74  2.39E-25
 79  1   2552.18383    1   2552.18329   0   0   0   0 .000000     -0.00054   -572.71825       0.000    0  0  0  0  2    0  0  0  0  0     24.18  1.83E-25
 80  2   2616.62516    1   2616.62580   0   0   0   0 .000000      0.00064   -572.73679      -0.000    0  0  0  0  2    0  0  0  0  0     24.63  1.40E-25
 81  1   2681.86581    1   2681.86530   0   0   0   0 .000000     -0.00051   -572.75546       0.000    0  0  0  0  2    0  0  0  0  0     25.07  1.06E-25
 82  2   2747.90090    1   2747.90146   0   0   0   0 .000000      0.00056   -572.77424      -0.000    0  0  0  0  2    0  0  0  0  0     25.50  8.07E-26
 84  2   2882.36220    1   2882.36250   0   0   0   0 .000000      0.00030   -572.81218      -0.000    0  0  0  0  2    0  0  0  0  0     26.36  4.57E-26
  0  2   2154.72617    4   2154.73080   0   0   0   0 .000000      0.00463   -106.78250      -0.004    0  0  0  1  2    0  0  0 -1  1   2154.73  9.56E-20
  1  1   2155.52895    7   2155.53404   0   0   0   0 .000000      0.00509   -106.79223      -0.005    0  0  0  1  2    0  0  0 -1  1   2154.73  1.90E-19
  2  2   2157.13551    8   2157.14050   0   0   0   0 .000000      0.00499   -106.81168      -0.005    0  0  0  1  2    0  0  0 -1  1   2154.74  2.81E-19
  3  1   2159.54560    9   2159.55019   0   0   0   0 .000000      0.00459   -106.84085      -0.004    0  0  0  1  2    0  0  0 -1  1   2154.75  3.69E-19
  4  2   2162.75815    9   2162.76309   0   0   0   0 .000000      0.00494   -106.87971      -0.005    0  0  0  1  2    0  0  0 -1  1   2154.76  4.52E-19
  5  1   2166.77467    9   2166.77919   0   0   0   0 .000000      0.00452   -106.92825      -0.004    0  0  0  1  2    0  0  0 -1  1   2154.77  5.29E-19
  6  2   2171.59357    9   2171.59846   0   0   0   0 .000000      0.00489   -106.98642      -0.005    0  0  0  1  2    0  0  0 -1  1   2154.79  6.01E-19
  7  1   2177.21618    9   2177.22088   0   0   0   0 .000000      0.00470   -107.05420      -0.004    0  0  0  1  2    0  0  0 -1  1   2154.82  6.65E-19
  8  2   2183.64165    9   2183.64643   0   0   0   0 .000000      0.00478   -107.13155      -0.004    0  0  0  1  2    0  0  0 -1  1   2154.84  7.22E-19
  9  1   2190.87000    9   2190.87507   0   0   0   0 .000000      0.00507   -107.21841      -0.005    0  0  0  1  2    0  0  0 -1  1   2154.87  7.71E-19
 10  2   2198.90127    9   2198.90677   0   0   0   0 .000000      0.00550   -107.31477      -0.005    0  0  0  1  2    0  0  0 -1  1   2154.90  8.12E-19
 11  1   2207.73681    9   2207.74149   0   0   0   0 .000000      0.00468   -107.42049      -0.004    0  0  0  1  2    0  0  0 -1  1   2154.94  8.52E-19
 12  2   2217.37404    9   2217.37919   0   0   0   0 .000000      0.00515   -107.53558      -0.005    0  0  0  1  2    0  0  0 -1  1   2154.97  8.90E-19
 13  1   2227.81482    9   2227.81981   0   0   0   0 .000000      0.00499   -107.65994      -0.005    0  0  0  1  2    0  0  0 -1  1   2155.01  9.20E-19
 14  2   2239.05845    9   2239.06332   0   0   0   0 .000000      0.00487   -107.79351      -0.005    0  0  0  1  2    0  0  0 -1  1   2155.06  9.41E-19
 15  1   2251.10459    9   2251.10965   0   0   0   0 .000000      0.00506   -107.93619      -0.005    0  0  0  1  2    0  0  0 -1  1   2155.10  9.55E-19
 16  2   2263.95380    9   2263.95874   0   0   0   0 .000000      0.00494   -108.08792      -0.005    0  0  0  1  2    0  0  0 -1  1   2155.15  9.60E-19
 17  1   2277.60549    9   2277.61054   0   0   0   0 .000000      0.00505   -108.24859      -0.005    0  0  0  1  2    0  0  0 -1  1   2155.21  9.58E-19
 18  2   2292.06022    9   2292.06497   0   0   0   0 .000000      0.00475   -108.41812      -0.004    0  0  0  1  2    0  0  0 -1  1   2155.26  9.49E-19
 19  1   2307.31698    9   2307.32197   0   0   0   0 .000000      0.00499   -108.59640      -0.005    0  0  0  1  2    0  0  0 -1  1   2155.32  9.33E-19
 20  2   2323.37661    9   2323.38146   0   0   0   0 .000000      0.00485   -108.78334      -0.004    0  0  0  1  2    0  0  0 -1  1   2155.38  9.11E-19
 21  1   2340.23824    9   2340.24336   0   0   0   0 .000000      0.00512   -108.97883      -0.005    0  0  0  1  2    0  0  0 -1  1   2155.44  8.85E-19
 22  2   2357.90256    9   2357.90760   0   0   0   0 .000000      0.00504   -109.18273      -0.005    0  0  0  1  2    0  0  0 -1  1   2155.50  8.53E-19
 23  1   2376.36892    9   2376.37408   0   0   0   0 .000000      0.00516   -109.39497      -0.005    0  0  0  1  2    0  0  0 -1  1   2155.57  8.18E-19
 24  2   2395.63758    9   2395.64271   0   0   0   0 .000000      0.00513   -109.61545      -0.005    0  0  0  1  2    0  0  0 -1  1   2155.64  7.80E-19
 25  1   2415.70828    9   2415.71341   0   0   0   0 .000000      0.00513   -109.84400      -0.005    0  0  0  1  2    0  0  0 -1  1   2155.71  7.39E-19
 26  2   2436.58111    9   2436.58607   0   0   0   0 .000000      0.00496   -110.08053      -0.005    0  0  0  1  2    0  0  0 -1  1   2155.78  6.97E-19
 27  1   2458.25519    9   2458.26059   0   0   0   0 .000000      0.00540   -110.32491      -0.005    0  0  0  1  2    0  0  0 -1  1   2155.86  6.53E-19
 28  2   2480.73178    9   2480.73687   0   0   0   0 .000000      0.00509   -110.57703      -0.005    0  0  0  1  2    0  0  0 -1  1   2155.93  6.09E-19
 29  1   2504.00959    9   2504.01479   0   0   0   0 .000000      0.00520   -110.83676      -0.005    0  0  0  1  2    0  0  0 -1  1   2156.01  5.65E-19
 30  2   2528.08905    9   2528.09425   0   0   0   0 .000000      0.00520   -111.10399      -0.005    0  0  0  1  2    0  0  0 -1  1   2156.09  5.22E-19
 31  1   2552.97024    9   2552.97512   0   0   0   0 .000000      0.00488   -111.37859      -0.004    0  0  0  1  2    0  0  0 -1  1   2156.17  4.79E-19
 32  2   2578.65189    9   2578.65729   0   0   0   0 .000000      0.00540   -111.66045      -0.005    0  0  0  1  2    0  0  0 -1  1   2156.25  4.38E-19
 33  1   2605.13503    9   2605.14062   0   0   0   0 .000000      0.00559   -111.94945      -0.005    0  0  0  1  2    0  0  0 -1  1   2156.34  3.98E-19
 34  2   2632.41952    9   2632.42500   0   0   0   0 .000000      0.00548   -112.24549      -0.005    0  0  0  1  2    0  0  0 -1  1   2156.42  3.60E-19
 35  1   2660.50485    9   2660.51028   0   0   0   0 .000000      0.00543   -112.54845      -0.005    0  0  0  1  2    0  0  0 -1  1   2156.50  3.24E-19
 36  2   2689.39137    9   2689.39634   0   0   0   0 .000000      0.00497   -112.85823      -0.004    0  0  0  1  2    0  0  0 -1  1   2156.59  2.91E-19
 37  1   2719.07779    9   2719.08302   0   0   0   0 .000000      0.00523   -113.17473      -0.005    0  0  0  1  2    0  0  0 -1  1   2156.68  2.59E-19
 38  2   2749.56487    9   2749.57019   0   0   0   0 .000000      0.00532   -113.49785      -0.005    0  0  0  1  2    0  0  0 -1  1   2156.76  2.30E-19
 39  1   2780.85219    9   2780.85769   0   0   0   0 .000000      0.00550   -113.82750      -0.005    0  0  0  1  2    0  0  0 -1  1   2156.85  2.04E-19
 40  2   2812.94001    9   2812.94538   0   0   0   0 .000000      0.00537   -114.16359      -0.005    0  0  0  1  2    0  0  0 -1  1   2156.94  1.79E-19
 41  1   2845.82733    9   2845.83309   0   0   0   0 .000000      0.00576   -114.50604      -0.005    0  0  0  1  2    0  0  0 -1  1   2157.03  1.57E-19
 42  2   2879.51534    9   2879.52067   0   0   0   0 .000000      0.00533   -114.85478      -0.005    0  0  0  1  2    0  0  0 -1  1   2157.12  1.37E-19
 43  1   2914.00167    9   2914.00795   0   0   0   0 .000000      0.00628   -115.20973      -0.005    0  0  0  1  2    0  0  0 -1  1   2157.20  1.19E-19
 44  2   2949.28864    9   2949.29477   0   0   0   0 .000000      0.00613   -115.57082      -0.005    0  0  0  1  2    0  0  0 -1  1   2157.29  1.03E-19
 45  1   2985.37490    9   2985.38094   0   0   0   0 .000000      0.00604   -115.93800      -0.005    0  0  0  1  2    0  0  0 -1  1   2157.37  8.83E-20
 46  2   3022.26063    9   3022.26630   0   0   0   0 .000000      0.00567   -116.31121      -0.005    0  0  0  1  2    0  0  0 -1  1   2157.46  7.56E-20
 47  1   3059.94463    9   3059.95067   0   0   0   0 .000000      0.00604   -116.69040      -0.005    0  0  0  1  2    0  0  0 -1  1   2157.54  6.45E-20
 48  2   3098.42783    9   3098.43386   0   0   0   0 .000000      0.00603   -117.07553      -0.005    0  0  0  1  2    0  0  0 -1  1   2157.63  5.47E-20
 49  1   3137.70900    9   3137.71568   0   0   0   0 .000000      0.00668   -117.46654      -0.006    0  0  0  1  2    0  0  0 -1  1   2157.71  4.63E-20
 50  2   3177.78933    9   3177.79594   0   0   0   0 .000000      0.00661   -117.86342      -0.006    0  0  0  1  2    0  0  0 -1  1   2157.79  3.89E-20
 51  1   3218.66782    9   3218.67445   0   0   0   0 .000000      0.00663   -118.26612      -0.006    0  0  0  1  2    0  0  0 -1  1   2157.87  3.26E-20
 52  2   3260.34442    9   3260.35101   0   0   0   0 .000000      0.00659   -118.67461      -0.006    0  0  0  1  2    0  0  0 -1  1   2157.94  2.72E-20
 53  1   3302.81940    9   3302.82541   0   0   0   0 .000000      0.00601   -119.08887      -0.005    0  0  0  1  2    0  0  0 -1  1   2158.02  2.26E-20
 54  2   3346.09125    9   3346.09744   0   0   0   0 .000000      0.00619   -119.50888      -0.005    0  0  0  1  2    0  0  0 -1  1   2158.09  1.87E-20
 55  1   3390.16060    9   3390.16690   0   0   0   0 .000000      0.00630   -119.93461      -0.005    0  0  0  1  2    0  0  0 -1  1   2158.16  1.54E-20
 56  2   3435.02702    9   3435.03356   0   0   0   0 .000000      0.00654   -120.36606      -0.005    0  0  0  1  2    0  0  0 -1  1   2158.23  1.26E-20
 57  1   3480.69056    9   3480.69722   0   0   0   0 .000000      0.00666   -120.80320      -0.006    0  0  0  1  2    0  0  0 -1  1   2158.29  1.03E-20
 58  2   3527.15130    9   3527.15768   0   0   0   0 .000000      0.00638   -121.24598      -0.005    0  0  0  1  2    0  0  0 -1  1   2158.35  8.40E-21
 59  1   3574.40842    9   3574.41460   0   0   0   0 .000000      0.00618   -121.69453      -0.005    0  0  0  1  2    0  0  0 -1  1   2158.41  6.81E-21
 60  2   3622.46178    9   3622.46787   0   0   0   0 .000000      0.00609   -122.14869      -0.005    0  0  0  1  2    0  0  0 -1  1   2158.46  5.49E-21
 61  1   3671.31045    9   3671.31721   0   0   0   0 .000000      0.00676   -122.60851      -0.006    0  0  0  1  2    0  0  0 -1  1   2158.51  4.41E-21
 62  2   3720.95545    9   3720.96239   0   0   0   0 .000000      0.00694   -123.07397      -0.006    0  0  0  1  2    0  0  0 -1  1   2158.56  3.53E-21
 63  1   3771.39609    9   3771.40315   0   0   0   0 .000000      0.00706   -123.54508      -0.006    0  0  0  1  2    0  0  0 -1  1   2158.60  2.81E-21
 64  2   3822.63256    9   3822.63926   0   0   0   0 .000000      0.00670   -124.02182      -0.005    0  0  0  1  2    0  0  0 -1  1   2158.63  2.23E-21
 65  1   3874.66323    9   3874.67047   0   0   0   0 .000000      0.00724   -124.50420      -0.006    0  0  0  1  2    0  0  0 -1  1   2158.66  1.76E-21
 66  2   3927.48945    9   3927.49651   0   0   0   0 .000000      0.00706   -124.99219      -0.006    0  0  0  1  2    0  0  0 -1  1   2158.69  1.39E-21
 67  1   3981.10930    9   3981.11714   0   0   0   0 .000000      0.00784   -125.48581      -0.006    0  0  0  1  2    0  0  0 -1  1   2158.71  1.09E-21
 68  2   4035.52528    9   4035.53208   0   0   0   0 .000000      0.00680   -125.98504      -0.005    0  0  0  1  2    0  0  0 -1  1   2158.73  8.47E-22
 69  1   4090.73365    9   4090.74107   0   0   0   0 .000000      0.00742   -126.48989      -0.006    0  0  0  1  2    0  0  0 -1  1   2158.73  6.58E-22
 70  2   4146.73803    9   4146.74385   0   0   0   0 .000000      0.00582   -127.00033      -0.005    0  0  0  1  2    0  0  0 -1  1   2158.74  5.09E-22
 71  1   4203.53223    9   4203.54013   0   0   0   0 .000000      0.00790   -127.51638      -0.006    0  0  0  1  2    0  0  0 -1  1   2158.73  3.92E-22
 72  2   4261.12367    9   4261.12965   0   0   0   0 .000000      0.00598   -128.03801      -0.005    0  0  0  1  2    0  0  0 -1  1   2158.72  3.01E-22
 73  1   4319.50398    9   4319.51210   0   0   0   0 .000000      0.00812   -128.56524      -0.006    0  0  0  1  2    0  0  0 -1  1   2158.70  2.30E-22
 74  2   4378.68116    9   4378.68723   0   0   0   0 .000000      0.00607   -129.09804      -0.005    0  0  0  1  2    0  0  0 -1  1   2158.68  1.75E-22
 75  1   4438.64659    9   4438.65472   0   0   0   0 .000000      0.00813   -129.63641      -0.006    0  0  0  1  2    0  0  0 -1  1   2158.65  1.33E-22
 76  2   4499.40813    9   4499.41428   0   0   0   0 .000000      0.00615   -130.18034      -0.005    0  0  0  1  2    0  0  0 -1  1   2158.61  1.00E-22
 77  1   4560.95815    9   4560.96563   0   0   0   0 .000000      0.00748   -130.72983      -0.006    0  0  0  1  2    0  0  0 -1  1   2158.56  7.55E-23
 78  2   4623.30217    9   4623.30846   0   0   0   0 .000000      0.00629   -131.28486      -0.005    0  0  0  1  2    0  0  0 -1  1   2158.50  5.65E-23
 79  1   4686.43482    9   4686.44245   0   0   0   0 .000000      0.00763   -131.84543      -0.006    0  0  0  1  2    0  0  0 -1  1   2158.43  4.22E-23
 80  2   4750.36086    9   4750.36731   0   0   0   0 .000000      0.00645   -132.41152      -0.005    0  0  0  1  2    0  0  0 -1  1   2158.36  3.13E-23
 81  1   4815.07500    9   4815.08272   0   0   0   0 .000000      0.00772   -132.98312      -0.006    0  0  0  1  2    0  0  0 -1  1   2158.27  2.32E-23
 83  1   4946.87612    9   4946.88390   0   0   0   0 .000000      0.00778   -134.14279      -0.006    0  0  0  1  2    0  0  0 -1  1   2158.08  1.25E-23
  0  2   4281.34014   14   4281.35157   0   0   0   0 .000000      0.01143    -82.88027      -0.014    0  0  0  2  2    0  0  0 -2  2   4281.34  6.71E-23
  1  1   4282.13740   26   4282.14830   0   0   0   0 .000000      0.01090     35.68388       0.031    0  0  0  2  2    0  0  0 -2  2   4281.34  1.33E-22
  2  2   4283.73098   33   4283.74177   0   0   0   0 .000000      0.01079     35.66961       0.030    0  0  0  2  2    0  0  0 -2  2   4281.33  1.98E-22
  3  1   4286.12039   40   4286.13196   0   0   0   0 .000000      0.01157     14.16874       0.082    0  0  0  2  2    0  0  0 -2  2   4281.32  2.60E-22
  4  2   4289.30764   43   4289.31887   0   0   0   0 .000000      0.01123     14.12915       0.079    0  0  0  2  2    0  0  0 -2  2   4281.31  3.19E-22
  5  1   4293.29119   46   4293.30247   0   0   0   0 .000000      0.01128     14.07966       0.080    0  0  0  2  2    0  0  0 -2  2   4281.29  3.74E-22
  6  2   4298.07174   47   4298.08275   0   0   0   0 .000000      0.01101     14.02027       0.078    0  0  0  2  2    0  0  0 -2  2   4281.27  4.25E-22
  7  1   4303.64811   48   4303.65968   0   0   0   0 .000000      0.01157     13.95097       0.083    0  0  0  2  2    0  0  0 -2  2   4281.25  4.72E-22
  8  2   4310.02211   48   4310.03323   0   0   0   0 .000000      0.01112     13.87176       0.080    0  0  0  2  2    0  0  0 -2  2   4281.22  5.13E-22
  9  1   4317.19187   48   4317.20339   0   0   0   0 .000000      0.01152     13.78263       0.084    0  0  0  2  2    0  0  0 -2  2   4281.19  5.48E-22
 10  2   4325.15903   48   4325.17010   0   0   0   0 .000000      0.01107     13.68358       0.081    0  0  0  2  2    0  0  0 -2  2   4281.16  5.78E-22
 11  1   4333.92171   48   4333.93334   0   0   0   0 .000000      0.01163     13.57460       0.086    0  0  0  2  2    0  0  0 -2  2   4281.12  6.03E-22
 12  2   4343.48193   48   4343.49305   0   0   0   0 .000000      0.01112     13.45569       0.083    0  0  0  2  2    0  0  0 -2  2   4281.08  6.21E-22
 13  1   4353.83760   48   4353.84920   0   0   0   0 .000000      0.01160     13.32684       0.087    0  0  0  2  2    0  0  0 -2  2   4281.04  6.38E-22
 14  2   4364.99021   48   4365.00172   0   0   0   0 .000000      0.01151     13.18804       0.087    0  0  0  2  2    0  0  0 -2  2   4280.99  6.52E-22
 15  1   4376.93912   48   4376.95057   0   0   0   0 .000000      0.01145     13.03928       0.088    0  0  0  2  2    0  0  0 -2  2   4280.94  6.61E-22
 16  2   4389.68436   48   4389.69569   0   0   0   0 .000000      0.01133     12.88056       0.088    0  0  0  2  2    0  0  0 -2  2   4280.88  6.64E-22
 17  1   4403.22564   48   4403.23702   0   0   0   0 .000000      0.01138     12.71187       0.090    0  0  0  2  2    0  0  0 -2  2   4280.83  6.62E-22
 18  2   4417.56308   48   4417.57449   0   0   0   0 .000000      0.01141     12.53319       0.091    0  0  0  2  2    0  0  0 -2  2   4280.76  6.56E-22
 19  1   4432.69693   48   4432.70802   0   0   0   0 .000000      0.01109     12.34452       0.090    0  0  0  2  2    0  0  0 -2  2   4280.70  6.45E-22
 20  2   4448.62617   48   4448.63755   0   0   0   0 .000000      0.01138     12.14585       0.094    0  0  0  2  2    0  0  0 -2  2   4280.63  6.29E-22
 21  1   4465.35174   48   4465.36299   0   0   0   0 .000000      0.01125     11.93717       0.094    0  0  0  2  2    0  0  0 -2  2   4280.55  6.11E-22
 22  2   4482.87253   48   4482.88428   0   0   0   0 .000000      0.01175     11.71846       0.100    0  0  0  2  2    0  0  0 -2  2   4280.47  5.89E-22
 23  1   4501.18982   48   4501.20131   0   0   0   0 .000000      0.01149     11.48972       0.100    0  0  0  2  2    0  0  0 -2  2   4280.39  5.64E-22
 24  2   4520.30238   48   4520.31400   0   0   0   0 .000000      0.01162     11.25093       0.103    0  0  0  2  2    0  0  0 -2  2   4280.30  5.38E-22
 25  1   4540.21056   48   4540.22225   0   0   0   0 .000000      0.01169     11.00209       0.106    0  0  0  2  2    0  0  0 -2  2   4280.21  5.10E-22
 26  2   4560.91416   48   4560.92598   0   0   0   0 .000000      0.01182     10.74317       0.110    0  0  0  2  2    0  0  0 -2  2   4280.11  4.80E-22
 27  1   4582.41323   48   4582.42507   0   0   0   0 .000000      0.01184     10.47417       0.113    0  0  0  2  2    0  0  0 -2  2   4280.01  4.50E-22
 28  2   4604.70789   48   4604.71943   0   0   0   0 .000000      0.01154     10.19507       0.113    0  0  0  2  2    0  0  0 -2  2   4279.91  4.20E-22
 29  1   4627.79732   48   4627.80893   0   0   0   0 .000000      0.01161      9.90587       0.117    0  0  0  2  2    0  0  0 -2  2   4279.80  3.90E-22
 30  2   4651.68170   48   4651.69348   0   0   0   0 .000000      0.01178      9.60654       0.123    0  0  0  2  2    0  0  0 -2  2   4279.68  3.60E-22
 31  1   4676.36122   48   4676.37295   0   0   0   0 .000000      0.01173      9.29707       0.126    0  0  0  2  2    0  0  0 -2  2   4279.56  3.30E-22
 32  2   4701.83556   48   4701.84722   0   0   0   0 .000000      0.01166      8.97750       0.130    0  0  0  2  2    0  0  0 -2  2   4279.44  3.02E-22
 33  1   4728.10410   48   4728.11617   0   0   0   0 .000000      0.01207      8.64768       0.140    0  0  0  2  2    0  0  0 -2  2   4279.30  2.74E-22
 34  2   4755.16770   48   4755.17967   0   0   0   0 .000000      0.01197      8.30773       0.144    0  0  0  2  2    0  0  0 -2  2   4279.17  2.48E-22
 35  1   4783.02595   48   4783.03758   0   0   0   0 .000000      0.01163      7.95747       0.146    0  0  0  2  2    0  0  0 -2  2   4279.03  2.24E-22
 36  2   4811.67743   48   4811.68977   0   0   0   0 .000000      0.01234      7.59723       0.162    0  0  0  2  2    0  0  0 -2  2   4278.88  2.01E-22
 37  1   4841.12389   48   4841.13610   0   0   0   0 .000000      0.01221      7.22668       0.169    0  0  0  2  2    0  0  0 -2  2   4278.72  1.79E-22
 38  2   4871.36432   48   4871.37643   0   0   0   0 .000000      0.01211      6.84588       0.177    0  0  0  2  2    0  0  0 -2  2   4278.56  1.59E-22
 39  1   4902.39847   48   4902.41060   0   0   0   0 .000000      0.01213      6.45483       0.188    0  0  0  2  2    0  0  0 -2  2   4278.40  1.41E-22
 40  2   4934.22625   48   4934.23847   0   0   0   0 .000000      0.01222      6.05352       0.202    0  0  0  2  2    0  0  0 -2  2   4278.23  1.24E-22
 41  1   4966.84676   48   4966.85988   0   0   0   0 .000000      0.01312      5.64194       0.232    0  0  0  2  2    0  0  0 -2  2   4278.05  1.08E-22
 42  2   5000.26191   48   5000.27466   0   0   0   0 .000000      0.01275      5.22007       0.244    0  0  0  2  2    0  0  0 -2  2   4277.86  9.45E-23
 43  1   5034.46963   48   5034.48266   0   0   0   0 .000000      0.01303      4.78789       0.272    0  0  0  2  2    0  0  0 -2  2   4277.67  8.21E-23
 44  2   5069.47090   48   5069.48371   0   0   0   0 .000000      0.01281      4.34539       0.295    0  0  0  2  2    0  0  0 -2  2   4277.47  7.10E-23
 45  1   5105.26484   48   5105.27763   0   0   0   0 .000000      0.01279      3.89257       0.329    0  0  0  2  2    0  0  0 -2  2   4277.26  6.11E-23
 46  2   5141.85137   48   5141.86425   0   0   0   0 .000000      0.01288      3.42940       0.376    0  0  0  2  2    0  0  0 -2  2   4277.05  5.24E-23
 47  1   5179.23047   48   5179.24339   0   0   0   0 .000000      0.01292      2.95587       0.437    0  0  0  2  2    0  0  0 -2  2   4276.83  4.47E-23
 48  2   5217.40157   48   5217.41487   0   0   0   0 .000000      0.01330      2.47197       0.538    0  0  0  2  2    0  0  0 -2  2   4276.60  3.80E-23
 49  1   5256.36464   48   5256.37850   0   0   0   0 .000000      0.01386      1.97768       0.701    0  0  0  2  2    0  0  0 -2  2   4276.36  3.21E-23
 50  2   5296.12070   48   5296.13409   0   0   0   0 .000000      0.01339      1.47300       0.909    0  0  0  2  2    0  0  0 -2  2   4276.12  2.70E-23
 51  1   5336.66809   48   5336.68144   0   0   0   0 .000000      0.01335      0.95791       1.394    0  0  0  2  2    0  0  0 -2  2   4275.87  2.27E-23
 52  2   5378.00722   48   5378.02037   0   0   0   0 .000000      0.01315      0.43241       3.040    0  0  0  2  2    0  0  0 -2  2   4275.61  1.89E-23
 53  1   5420.13718   47   5420.15060   0   0   0   0 .000000      0.01342     -0.10364     -12.944    0  0  0  2  2    0  0  0 -2  2   4275.34  1.58E-23
 54  2   5463.05903   47   5463.07206   0   0   0   0 .000000      0.01303     -0.64998      -2.005    0  0  0  2  2    0  0  0 -2  2   4275.06  1.30E-23
 55  1   5506.77080   47   5506.78445   0   0   0   0 .000000      0.01365     -1.20682      -1.131    0  0  0  2  2    0  0  0 -2  2   4274.77  1.08E-23
 56  2   5551.27407   47   5551.28756   0   0   0   0 .000000      0.01349     -1.77415      -0.760    0  0  0  2  2    0  0  0 -2  2   4274.47  8.83E-24
 57  1   5596.56741   47   5596.58118   0   0   0   0 .000000      0.01377     -2.35195      -0.585    0  0  0  2  2    0  0  0 -2  2   4274.17  7.22E-24
 58  2   5642.65136   47   5642.66513   0   0   0   0 .000000      0.01377     -2.94022      -0.468    0  0  0  2  2    0  0  0 -2  2   4273.85  5.88E-24
 59  1   5689.52537   47   5689.53906   0   0   0   0 .000000      0.01369     -3.53905      -0.387    0  0  0  2  2    0  0  0 -2  2   4273.53  4.77E-24
 60  2   5737.18896   47   5737.20287   0   0   0   0 .000000      0.01391     -4.14836      -0.335    0  0  0  2  2    0  0  0 -2  2   4273.19  3.85E-24
 61  1   5785.64181   47   5785.65627   0   0   0   0 .000000      0.01446     -4.76819      -0.303    0  0  0  2  2    0  0  0 -2  2   4272.84  3.10E-24
 62  2   5834.88470   47   5834.89904   0   0   0   0 .000000      0.01434     -5.39856      -0.266    0  0  0  2  2    0  0  0 -2  2   4272.48  2.48E-24
 63  1   5884.91647   47   5884.93092   0   0   0   0 .000000      0.01445     -6.03946      -0.239    0  0  0  2  2    0  0  0 -2  2   4272.12  1.98E-24
 64  2   5935.73687   47   5935.75168   0   0   0   0 .000000      0.01481     -6.69091      -0.221    0  0  0  2  2    0  0  0 -2  2   4271.74  1.57E-24
 65  1   5987.34686   47   5987.36106   0   0   0   0 .000000      0.01420     -7.35291      -0.193    0  0  0  2  2    0  0  0 -2  2   4271.35  1.24E-24
  0  2   6379.85889   35   6379.87697   0   0   0   0 .000000      0.01808    -59.01881      -0.031    0  0  0  3  2    0  0  0 -3  3   6379.86  1.82E-24
  1  1   6380.64913   64   6380.66720   0   0   0   0 .000000      0.01807    -44.84464      -0.040    0  0  0  3  2    0  0  0 -3  3   6379.85  3.62E-24
  2  2   6382.22964   86   6382.24765   0   0   0   0 .000000      0.01801    -44.85186      -0.040    0  0  0  3  2    0  0  0 -3  3   6379.83  5.37E-24
  3  1   6384.60023  105   6384.61831   0   0   0   0 .000000      0.01808    -44.86270      -0.040    0  0  0  3  2    0  0  0 -3  3   6379.80  7.05E-24
  4  2   6387.76113  118   6387.77918   0   0   0   0 .000000      0.01805    -44.87716      -0.040    0  0  0  3  2    0  0  0 -3  3   6379.76  8.65E-24
  5  1   6391.71225  129   6391.73024   0   0   0   0 .000000      0.01799     21.86911       0.082    0  0  0  3  2    0  0  0 -3  3   6379.71  1.01E-23
  6  2   6396.45346  136   6396.47146   0   0   0   0 .000000      0.01800     21.73247       0.083    0  0  0  3  2    0  0  0 -3  3   6379.65  1.15E-23
  7  1   6401.98467  141   6402.00283   0   0   0   0 .000000      0.01816    -16.73364      -0.108    0  0  0  3  2    0  0  0 -3  3   6379.58  1.28E-23
  8  2   6408.30631  144   6408.32431   0   0   0   0 .000000      0.01800    -16.92380      -0.106    0  0  0  3  2    0  0  0 -3  3   6379.51  1.39E-23
  9  1   6415.41779  146   6415.43588   0   0   0   0 .000000      0.01809    -17.13772      -0.106    0  0  0  3  2    0  0  0 -3  3   6379.42  1.48E-23
 10  2   6423.31938  147   6423.33751   0   0   0   0 .000000      0.01813    -17.37542      -0.104    0  0  0  3  2    0  0  0 -3  3   6379.32  1.56E-23
 11  1   6432.01098  148   6432.02914   0   0   0   0 .000000      0.01816    -17.63689      -0.103    0  0  0  3  2    0  0  0 -3  3   6379.21  1.63E-23
 12  2   6441.49248  148   6441.51075   0   0   0   0 .000000      0.01827    -17.92213      -0.102    0  0  0  3  2    0  0  0 -3  3   6379.09  1.68E-23
 13  1   6451.76393  148   6451.78228   0   0   0   0 .000000      0.01835    -18.23114      -0.101    0  0  0  3  2    0  0  0 -3  3   6378.96  1.74E-23
 14  2   6462.82540  148   6462.84368   0   0   0   0 .000000      0.01828    -18.56393      -0.098    0  0  0  3  2    0  0  0 -3  3   6378.83  1.77E-23
 15  1   6474.67655  148   6474.69490   0   0   0   0 .000000      0.01835    -18.92049      -0.097    0  0  0  3  2    0  0  0 -3  3   6378.68  1.80E-23
 16  2   6487.31759  148   6487.33588   0   0   0   0 .000000      0.01829     19.11271       0.096    0  0  0  3  2    0  0  0 -3  3   6378.52  1.81E-23
 17  1   6500.74824  148   6500.76655   0   0   0   0 .000000      0.01831     18.72530       0.098    0  0  0  3  2    0  0  0 -3  3   6378.35  1.80E-23
 18  2   6514.96853  148   6514.98686   0   0   0   0 .000000      0.01833     18.31508       0.100    0  0  0  3  2    0  0  0 -3  3   6378.17  1.78E-23
 19  1   6529.97825  148   6529.99673   0   0   0   0 .000000      0.01848     17.88201       0.103    0  0  0  3  2    0  0  0 -3  3   6377.98  1.75E-23
 20  2   6545.77760  148   6545.79609   0   0   0   0 .000000      0.01849     17.42612       0.106    0  0  0  3  2    0  0  0 -3  3   6377.78  1.71E-23
 21  1   6562.36635  148   6562.38486   0   0   0   0 .000000      0.01851     16.94739       0.109    0  0  0  3  2    0  0  0 -3  3   6377.57  1.66E-23
 22  2   6579.74447  148   6579.76296   0   0   0   0 .000000      0.01849     16.44580       0.112    0  0  0  3  2    0  0  0 -3  3   6377.34  1.60E-23
 23  1   6597.91162  148   6597.93030   0   0   0   0 .000000      0.01868     15.92138       0.117    0  0  0  3  2    0  0  0 -3  3   6377.11  1.53E-23
 24  2   6616.86821  148   6616.88679   0   0   0   0 .000000      0.01858     15.37408       0.121    0  0  0  3  2    0  0  0 -3  3   6376.87  1.46E-23
 25  1   6636.61376  148   6636.63235   0   0   0   0 .000000      0.01859     14.80385       0.126    0  0  0  3  2    0  0  0 -3  3   6376.61  1.38E-23
 26  2   6657.14834  148   6657.16686   0   0   0   0 .000000      0.01852     14.21088       0.130    0  0  0  3  2    0  0  0 -3  3   6376.35  1.30E-23
 27  1   6678.47149  148   6678.49024   0   0   0   0 .000000      0.01875     13.59505       0.138    0  0  0  3  2    0  0  0 -3  3   6376.07  1.22E-23
 28  2   6700.58362  148   6700.60238   0   0   0   0 .000000      0.01876     12.95619       0.145    0  0  0  3  2    0  0  0 -3  3   6375.78  1.14E-23
 29  1   6723.48437  148   6723.50316   0   0   0   0 .000000      0.01879     12.29450       0.153    0  0  0  3  2    0  0  0 -3  3   6375.48  1.06E-23
 30  2   6747.17368  148   6747.19248   0   0   0   0 .000000      0.01880     11.60993       0.162    0  0  0  3  2    0  0  0 -3  3   6375.17  9.74E-24
 31  1   6771.65128  148   6771.67022   0   0   0   0 .000000      0.01894     10.90216       0.174    0  0  0  3  2    0  0  0 -3  3   6374.85  8.94E-24
 32  2   6796.91730  148   6796.93625   0   0   0   0 .000000      0.01895     10.17204       0.186    0  0  0  3  2    0  0  0 -3  3   6374.52  8.17E-24
 33  1   6822.97138  148   6822.99046   0   0   0   0 .000000      0.01908      9.41872       0.203    0  0  0  3  2    0  0  0 -3  3   6374.17  7.42E-24
 34  2   6849.81353  148   6849.83272   0   0   0   0 .000000      0.01919      8.64246       0.222    0  0  0  3  2    0  0  0 -3  3   6373.81  6.72E-24
 35  1   6877.44402  148   6877.46289   0   0   0   0 .000000      0.01887      7.84330       0.241    0  0  0  3  2    0  0  0 -3  3   6373.44  6.04E-24
 36  2   6905.86163  148   6905.88083   0   0   0   0 .000000      0.01920      7.02118       0.273    0  0  0  3  2    0  0  0 -3  3   6373.06  5.42E-24
 37  1   6935.06715  148   6935.08642   0   0   0   0 .000000      0.01927      6.17613       0.312    0  0  0  3  2    0  0  0 -3  3   6372.67  4.83E-24
 38  2   6965.06036  148   6965.07949   0   0   0   0 .000000      0.01913      5.30815       0.360    0  0  0  3  2    0  0  0 -3  3   6372.26  4.29E-24
 39  1   6995.84047  148   6995.85992   0   0   0   0 .000000      0.01945      4.41720       0.440    0  0  0  3  2    0  0  0 -3  3   6371.84  3.79E-24
 40  2   7027.40817  148   7027.42753   0   0   0   0 .000000      0.01936      3.50331       0.553    0  0  0  3  2    0  0  0 -3  3   6371.41  3.33E-24
 41  1   7059.76259  148   7059.78219   0   0   0   0 .000000      0.01960      2.56646       0.764    0  0  0  3  2    0  0  0 -3  3   6370.96  2.92E-24
 42  2   7092.90392  148   7092.92372   0   0   0   0 .000000      0.01980      1.60662       1.233    0  0  0  3  2    0  0  0 -3  3   6370.50  2.54E-24
 43  1   7126.83197  148   7126.85197   0   0   0   0 .000000      0.02000      0.62385       3.206    0  0  0  3  2    0  0  0 -3  3   6370.03  2.20E-24
 46  2   7233.33446  147   7233.35533   0   0   0   0 .000000      0.02087     -2.46227      -0.848    0  0  0  3  2    0  0  0 -3  3   6368.53  1.40E-24
 47  1   7270.40807  147   7270.42874   0   0   0   0 .000000      0.02067     -3.53690      -0.584    0  0  0  3  2    0  0  0 -3  3   6368.01  1.20E-24
 48  2   7308.26768  147   7308.28798   0   0   0   0 .000000      0.02030     -4.63450      -0.438    0  0  0  3  2    0  0  0 -3  3   6367.47  1.01E-24
 49  1   7346.91177  147   7346.93288   0   0   0   0 .000000      0.02111     -5.75506      -0.367    0  0  0  3  2    0  0  0 -3  3   6366.91  8.57E-25
 50  2   7386.34155  147   7386.36325   0   0   0   0 .000000      0.02170     -6.89859      -0.314    0  0  0  3  2    0  0  0 -3  3   6366.34  7.21E-25
 51  1   7426.55760  147   7426.57888   0   0   0   0 .000000      0.02128     -8.06505      -0.264    0  0  0  3  2    0  0  0 -3  3   6365.76  6.04E-25
 52  2   7467.55851  147   7467.57959   0   0   0   0 .000000      0.02108     -9.25445      -0.228    0  0  0  3  2    0  0  0 -3  3   6365.16  5.04E-25
 53  1   7509.34373  147   7509.36516   0   0   0   0 .000000      0.02143    -10.46680      -0.205    0  0  0  3  2    0  0  0 -3  3   6364.54  4.19E-25
 54  2   7551.91342  147   7551.93540   0   0   0   0 .000000      0.02198    -11.70208      -0.188    0  0  0  3  2    0  0  0 -3  3   6363.91  3.46E-25
 55  1   7595.26866  147   7595.29009   0   0   0   0 .000000      0.02143    -12.96027      -0.165    0  0  0  3  2    0  0  0 -3  3   6363.27  2.85E-25
 56  2   7639.40753  147   7639.42902   0   0   0   0 .000000      0.02149     13.11478       0.164    0  0  0  3  2    0  0  0 -3  3   6362.61  2.34E-25
 57  1   7684.32996  147   7684.35198   0   0   0   0 .000000      0.02202     11.87244       0.185    0  0  0  3  2    0  0  0 -3  3   6361.93  1.91E-25
 58  2   7730.03637  147   7730.05877   0   0   0   0 .000000      0.02240     10.61039       0.211    0  0  0  3  2    0  0  0 -3  3   6361.24  1.55E-25
 59  1   7776.52639  147   7776.54906   0   0   0   0 .000000      0.02267      9.32862       0.243    0  0  0  3  2    0  0  0 -3  3   6360.53  1.26E-25
 60  2   7823.80061  147   7823.82273   0   0   0   0 .000000      0.02212      8.02743       0.276    0  0  0  3  2    0  0  0 -3  3   6359.80  1.01E-25
 61  1   7871.85784  147   7871.87952   0   0   0   0 .000000      0.02168      6.70692       0.323    0  0  0  3  2    0  0  0 -3  3   6359.06  8.14E-26
 62  2   7920.69578  147   7920.71918   0   0   0   0 .000000      0.02340      5.36724       0.436    0  0  0  3  2    0  0  0 -3  3   6358.30  6.51E-26
  1  1   8451.08943  126   8451.10960   0   0   0   0 .000000      0.02017     -9.43780      -0.214    0  0  0  4  2    0  0  0 -4  4   8450.29  1.69E-25
  2  2   8452.65615  173   8452.67702   0   0   0   0 .000000      0.02087     -0.62245      -3.353    0  0  0  4  2    0  0  0 -4  4   8450.26  2.50E-25
  3  1   8455.00679  214   8455.02815   0   0   0   0 .000000      0.02136     -0.67117      -3.182    0  0  0  4  2    0  0  0 -4  4   8450.21  3.28E-25
  4  2   8458.14362  246   8458.16296   0   0   0   0 .000000      0.01934     -0.73616      -2.628    0  0  0  4  2    0  0  0 -4  4   8450.14  4.02E-25
  5  1   8462.06095  273   8462.08145   0   0   0   0 .000000      0.02050     -0.81746      -2.508    0  0  0  4  2    0  0  0 -4  4   8450.06  4.70E-25
  6  2   8466.76362  294   8466.78360   0   0   0   0 .000000      0.01998     -0.91512      -2.183    0  0  0  4  2    0  0  0 -4  4   8449.96  5.34E-25
  7  1   8472.24863  311   8472.26938   0   0   0   0 .000000      0.02075     -1.02913      -2.016    0  0  0  4  2    0  0  0 -4  4   8449.85  5.91E-25
  8  2   8478.51903  324   8478.53876   0   0   0   0 .000000      0.01973     -1.15961      -1.701    0  0  0  4  2    0  0  0 -4  4   8449.72  6.41E-25
  9  1   8485.57082  333   8485.59171   0   0   0   0 .000000      0.02089     -1.30660      -1.599    0  0  0  4  2    0  0  0 -4  4   8449.57  6.85E-25
 10  2   8493.40791  340   8493.42821   0   0   0   0 .000000      0.02030     -1.47018      -1.381    0  0  0  4  2    0  0  0 -4  4   8449.41  7.21E-25
 11  1   8502.02765  344   8502.04820   0   0   0   0 .000000      0.02055     -1.65038      -1.245    0  0  0  4  2    0  0  0 -4  4   8449.23  7.59E-25
 12  2   8511.43133  347   8511.45165   0   0   0   0 .000000      0.02032     -1.84731      -1.100    0  0  0  4  2    0  0  0 -4  4   8449.03  7.93E-25
 13  1   8521.61764  348   8521.63852   0   0   0   0 .000000      0.02088     -2.06111      -1.013    0  0  0  4  2    0  0  0 -4  4   8448.82  8.20E-25
 14  2   8532.58840  349   8532.60874   0   0   0   0 .000000      0.02034     -2.29172      -0.887    0  0  0  4  2    0  0  0 -4  4   8448.59  8.39E-25
 15  1   8544.34163  349   8544.36226   0   0   0   0 .000000      0.02063     -2.53940      -0.812    0  0  0  4  2    0  0  0 -4  4   8448.34  8.51E-25
 16  2   8556.87874  349   8556.89903   0   0   0   0 .000000      0.02029     -2.80421      -0.724    0  0  0  4  2    0  0  0 -4  4   8448.08  8.57E-25
 17  1   8570.19853  349   8570.21899   0   0   0   0 .000000      0.02046     -3.08590      -0.663    0  0  0  4  2    0  0  0 -4  4   8447.80  8.55E-25
 18  2   8584.30152  349   8584.32207   0   0   0   0 .000000      0.02055     -3.38516      -0.607    0  0  0  4  2    0  0  0 -4  4   8447.50  8.47E-25
 19  1   8599.18759  349   8599.20819   0   0   0   0 .000000      0.02060     -3.70155      -0.557    0  0  0  4  2    0  0  0 -4  4   8447.19  8.33E-25
 20  2   8614.85656  349   8614.87729   0   0   0   0 .000000      0.02073     -4.03579      -0.514    0  0  0  4  2    0  0  0 -4  4   8446.86  8.14E-25
 21  1   8631.30879  349   8631.32929   0   0   0   0 .000000      0.02050     -4.38731      -0.467    0  0  0  4  2    0  0  0 -4  4   8446.51  7.91E-25
 22  2   8648.54327  349   8648.56410   0   0   0   0 .000000      0.02083     -4.75670      -0.438    0  0  0  4  2    0  0  0 -4  4   8446.14  7.63E-25
 23  1   8666.56023  349   8666.58164   0   0   0   0 .000000      0.02141     -5.14396      -0.416    0  0  0  4  2    0  0  0 -4  4   8445.76  7.32E-25
 24  2   8685.36053  349   8685.38182   0   0   0   0 .000000      0.02129     -5.54898      -0.384    0  0  0  4  2    0  0  0 -4  4   8445.36  6.98E-25
 25  1   8704.94398  349   8704.96455   0   0   0   0 .000000      0.02057     -5.97249      -0.344    0  0  0  4  2    0  0  0 -4  4   8444.94  6.62E-25
 26  2   8725.30840  349   8725.32973   0   0   0   0 .000000      0.02133     -6.41359      -0.333    0  0  0  4  2    0  0  0 -4  4   8444.51  6.24E-25
 27  1   8746.45571  349   8746.47726   0   0   0   0 .000000      0.02155      6.74604       0.319    0  0  0  4  2    0  0  0 -4  4   8444.06  5.85E-25
 28  2   8768.38594  349   8768.40703   0   0   0   0 .000000      0.02109      6.34720       0.332    0  0  0  4  2    0  0  0 -4  4   8443.59  5.46E-25
 29  1   8791.09692  349   8791.11893   0   0   0   0 .000000      0.02201      5.93696       0.371    0  0  0  4  2    0  0  0 -4  4   8443.10  5.07E-25
 30  2   8814.59021  349   8814.61287   0   0   0   0 .000000      0.02266      5.51487       0.411    0  0  0  4  2    0  0  0 -4  4   8442.59  4.68E-25
 31  1   8838.86787  349   8838.88871   0   0   0   0 .000000      0.02084      5.08103       0.410    0  0  0  4  2    0  0  0 -4  4   8442.07  4.30E-25
 32  2   8863.92384  349   8863.94633   0   0   0   0 .000000      0.02249      4.63640       0.485    0  0  0  4  2    0  0  0 -4  4   8441.52  3.93E-25
 33  1   8889.76494  349   8889.78561   0   0   0   0 .000000      0.02067      4.18029       0.495    0  0  0  4  2    0  0  0 -4  4   8440.96  3.58E-25
 34  2   8916.38390  349   8916.40643   0   0   0   0 .000000      0.02253      3.71365       0.607    0  0  0  4  2    0  0  0 -4  4   8440.38  3.24E-25
 35  1   8943.78644  349   8943.80865   0   0   0   0 .000000      0.02221      3.23531       0.687    0  0  0  4  2    0  0  0 -4  4   8439.79  2.92E-25
 37  1   9000.93495  349   9000.95675   0   0   0   0 .000000      0.02180      2.24904       0.969    0  0  0  4  2    0  0  0 -4  4   8438.53  2.34E-25
 38  2   9030.68002  349   9030.70235   0   0   0   0 .000000      0.02233      1.74017       1.283    0  0  0  4  2    0  0  0 -4  4   8437.88  2.08E-25
 39  1   9061.20565  349   9061.22878   0   0   0   0 .000000      0.02313      0.84957       2.723    0  0  0  4  2    0  0  0 -4  4   8437.21  1.84E-25
 41  1   9124.59858  348   9124.62366   0   0   0   0 .000000      0.02508      0.15540      16.137    0  0  0  4  2    0  0  0 -4  4   8435.80  1.42E-25
 44  2   9225.54241  346   9225.56799   0   0   0   0 .000000      0.02558     -1.51799      -1.685    0  0  0  4  2    0  0  0 -4  4   8433.54  9.27E-26
 45  1   9260.75011  346   9260.77612   0   0   0   0 .000000      0.02601     -2.09376      -1.242    0  0  0  4  2    0  0  0 -4  4   8432.75  7.98E-26
  0  2  12507.55192  188  12507.42910   0   0   0   0 .000000     -0.12282     12.85850      -0.955    0  0  0  6  2    0  0  0 -6  6  12507.55  3.04E-28
  1  1  12508.32000  356  12508.19993   0   0   0   0 .000000     -0.12007     12.84750      -0.935    0  0  0  6  2    0  0  0 -6  6  12507.52  6.03E-28
  2  2  12509.86030  504  12509.74160   0   0   0   0 .000000     -0.11870      7.37845      -1.609    0  0  0  6  2    0  0  0 -6  6  12507.46  8.94E-28
  3  1  12512.17259  635  12512.05409   0   0   0   0 .000000     -0.11850      7.34431      -1.614    0  0  0  6  2    0  0  0 -6  6  12507.37  1.17E-27
  4  2  12515.25647  748  12515.13740   0   0   0   0 .000000     -0.11907      7.29876      -1.631    0  0  0  6  2    0  0  0 -6  6  12507.26  1.44E-27
  5  1  12519.10985  848  12518.99151   0   0   0   0 .000000     -0.11834      7.24181      -1.634    0  0  0  6  2    0  0  0 -6  6  12507.11  1.68E-27
  6  2  12523.73482  934  12523.61642   0   0   0   0 .000000     -0.11840      7.17342      -1.651    0  0  0  6  2    0  0  0 -6  6  12506.93  1.91E-27
  7  1  12529.13073 1007  12529.01211   0   0   0   0 .000000     -0.11862      7.09358      -1.672    0  0  0  6  2    0  0  0 -6  6  12506.73  0.00E+00
  8  2  12535.29759 1068  12535.17855   0   0   0   0 .000000     -0.11904      7.00227      -1.700    0  0  0  6  2    0  0  0 -6  6  12506.50  0.00E+00
  9  1  12542.23397 1120  12542.11574   0   0   0   0 .000000     -0.11823      6.89945      -1.714    0  0  0  6  2    0  0  0 -6  6  12506.23  0.00E+00
 10  2  12549.94386 1163  12549.82364   0   0   0   0 .000000     -0.12022      6.78513      -1.772    0  0  0  6  2    0  0  0 -6  6  12505.94  0.00E+00
 11  1  12558.41950 1198  12558.30224   0   0   0   0 .000000     -0.11726      6.65921      -1.761    0  0  0  6  2    0  0  0 -6  6  12505.62  0.00E+00
 12  2  12567.66933 1227  12567.55151   0   0   0   0 .000000     -0.11782      6.52176      -1.807    0  0  0  6  2    0  0  0 -6  6  12505.27  0.00E+00
 13  1  12577.69054 1249  12577.57142   0   0   0   0 .000000     -0.11912      6.37263      -1.869    0  0  0  6  2    0  0  0 -6  6  12504.89  0.00E+00
 14  2  12588.48070 1266  12588.36193   0   0   0   0 .000000     -0.11877     -1.17838      10.079    0  0  0  6  2    0  0  0 -6  6  12504.48  0.00E+00
 15  1  12600.04043 1280  12599.92305   0   0   0   0 .000000     -0.11738     -1.89602       6.191    0  0  0  6  2    0  0  0 -6  6  12504.04  0.00E+00
 16  2  12612.37164 1290  12612.25470   0   0   0   0 .000000     -0.11694     -2.66103       4.394    0  0  0  6  2    0  0  0 -6  6  12503.57  0.00E+00
 17  1  12625.47458 1297  12625.35690   0   0   0   0 .000000     -0.11768     -3.47457       3.387    0  0  0  6  2    0  0  0 -6  6  12503.07  0.00E+00
 18  2  12639.34797 1302  12639.22962   0   0   0   0 .000000     -0.11835     -4.33767       2.728    0  0  0  6  2    0  0  0 -6  6  12502.55  0.00E+00
 19  1  12653.99134 1305  12653.87281   0   0   0   0 .000000     -0.11853      4.96851      -2.386    0  0  0  6  2    0  0  0 -6  6  12501.99  0.00E+00
 20  2  12669.40679 1306  12669.28646   0   0   0   0 .000000     -0.12033      4.05103      -2.970    0  0  0  6  2    0  0  0 -6  6  12501.41  0.00E+00
 21  1  12685.58924 1307  12685.47059   0   0   0   0 .000000     -0.11865      3.08940      -3.841    0  0  0  6  2    0  0  0 -6  6  12500.79  0.00E+00
 22  2  12702.54382 1307  12702.42528   0   0   0   0 .000000     -0.11854      2.07349      -5.717    0  0  0  6  2    0  0  0 -6  6  12500.14  0.00E+00
 23  1  12720.26883 1307  12720.15040   0   0   0   0 .000000     -0.11843      1.01283     -11.693    0  0  0  6  2    0  0  0 -6  6  12499.47  0.00E+00
 24  2  12738.76216 1307  12738.73466   0   0   0   0 .000000     -0.02750      0.08857     -31.050    0  0  0  6  2    0  0  0 -6  6  12498.76  0.00E+00
 25  1  12758.02933 1306  12757.91244   0   0   0   0 .000000     -0.11689     -1.24090       9.420    0  0  0  6  2    0  0  0 -6  6  12498.03  0.00E+00
 26  2  12778.06540 1306  12777.94959   0   0   0   0 .000000     -0.11581      1.28154      -9.037    0  0  0  6  2    0  0  0 -6  6  12497.27  0.00E+00
 27  1  12798.87452 1306  12798.75779   0   0   0   0 .000000     -0.11673      0.17550     -66.514    0  0  0  6  2    0  0  0 -6  6  12496.47  0.00E+00
 28  2  12820.45357 1305  12820.33743   0   0   0   0 .000000     -0.11614     -0.94088      12.344    0  0  0  6  2    0  0  0 -6  6  12495.65  1.90E-27
 29  1  12842.80232 1305  12842.68917   0   0   0   0 .000000     -0.11315      1.38826      -8.151    0  0  0  6  2    0  0  0 -6  6  12494.80  1.16E-30
 30  2  12865.92653 1305  12865.81425   0   0   0   0 .000000     -0.11228      0.12229     -91.818    0  0  0  6  2    0  0  0 -6  6  12493.93  1.05E-30
 31  1  12889.82460 1304  12889.71446   0   0   0   0 .000000     -0.11014     -1.18026       9.332    0  0  0  6  2    0  0  0 -6  6  12493.02  0.00E+00
 32  2  12914.50051 1304  12914.39404   0   0   0   0 .000000     -0.10647      1.42898      -7.451    0  0  0  6  2    0  0  0 -6  6  12492.10  0.00E+00
 33  1  12939.95914 1304  12939.86192   0   0   0   0 .000000     -0.09722      1.12524      -8.640    0  0  0  6  2    0  0  0 -6  6  12491.16  8.40E-31
 34  2  12966.21867 1304  12966.13872   0   0   0   0 .000000     -0.07995      0.88738      -9.009    0  0  0  6  2    0  0  0 -6  6  12490.22  7.77E-31
 35  1  12993.30589 1304  12993.26461   0   0   0   0 .000000     -0.04128      0.18147     -22.747    0  0  0  6  2    0  0  0 -6  6  12489.31  6.99E-31
 36  2  13020.40992 1302  13020.36084   0   0   0   0 .000000     -0.04908      0.32606     -15.053    0  0  0  6  2    0  0  0 -6  6  12487.61  0.00E+00
 37  1  13049.02620 1301  13048.94934   0   0   0   0 .000000     -0.07686      0.81556      -9.424    0  0  0  6  2    0  0  0 -6  6  12486.63  2.31E-28
 38  2  13078.35907 1301  13078.27264   0   0   0   0 .000000     -0.08643      0.08475    -101.986    0  0  0  6  2    0  0  0 -6  6  12485.56  0.00E+00
 39  1  13108.44332 1300  13108.35123   0   0   0   0 .000000     -0.09209     -0.67993      13.544    0  0  0  6  2    0  0  0 -6  6  12484.44  5.44E-29
 40  2  13139.28821 1300  13139.19482   0   0   0   0 .000000     -0.09339     -1.46890       6.358    0  0  0  6  2    0  0  0 -6  6  12483.29  3.05E-29
 41  1  13170.90086 1300  13170.80868   0   0   0   0 .000000     -0.09218      2.27541      -4.051    0  0  0  6  2    0  0  0 -6  6  12482.10  0.00E+00
 42  2  13203.28787 1300  13203.19667   0   0   0   0 .000000     -0.09120      1.73826      -5.247    0  0  0  6  2    0  0  0 -6  6  12480.89  0.00E+00
 43  1  13236.44543 1300  13236.36245   0   0   0   0 .000000     -0.08298      1.16018      -7.152    0  0  0  6  2    0  0  0 -6  6  12479.65  0.00E+00
 44  2  13270.39186 1300  13270.31036   0   0   0   0 .000000     -0.08150      0.60660     -13.436    0  0  0  6  2    0  0  0 -6  6  12478.39  0.00E+00
 45  1  13305.11365 1300  13305.06117   0   0   0   0 .000000     -0.05248      0.10600     -49.512    0  0  0  6  2    0  0  0 -6  6  12477.11  0.00E+00
 46  2  13340.63166 1299  13340.55743   0   0   0   0 .000000     -0.07423     -0.47550      15.611    0  0  0  6  2    0  0  0 -6  6  12475.83  2.69E-30
 47  1  13376.92850 1298  13376.92907   0   0   0   0 .000000      0.00057      0.05198       1.097    0  0  0  6  2    0  0  0 -6  6  12474.53  0.00E+00
 48  2  13414.03313 1296  13413.99578   0   0   0   0 .000000     -0.03735     -1.24814       2.992    0  0  0  6  2    0  0  0 -6  6  12473.23  0.00E+00
 49  1  13451.94177 1296  13451.91827   0   0   0   0 .000000     -0.02350     -1.95416       1.203    0  0  0  6  2    0  0  0 -6  6  12471.94  0.00E+00
 50  2  13490.65302 1296  13490.64643   0   0   0   0 .000000     -0.00659     -2.40178       0.275    0  0  0  6  2    0  0  0 -6  6  12470.65  0.00E+00
  1  2    572.70501    1    572.71586   0   0   0   0 .000000      0.01085  -1130.12444      -0.001    0  1  1  0  1    0 -1 -1  0  2    571.91  2.90E-21
  2  1    574.32779    1    574.33891   0   0   0   0 .000000      0.01112   -572.07738      -0.002    0  1  1  0  1    0 -1 -1  0  2    571.93  4.79E-21
  3  2    576.76271    1    576.77347   0   0   0   0 .000000      0.01076   -572.07817      -0.002    0  1  1  0  1    0 -1 -1  0  2    571.96  6.63E-21
  4  1    580.00867    1    580.01952   0   0   0   0 .000000      0.01085   -572.07923      -0.002    0  1  1  0  1    0 -1 -1  0  2    572.01  8.39E-21
  5  2    584.06643    1    584.07707   0   0   0   0 .000000      0.01064   -572.08054      -0.002    0  1  1  0  1    0 -1 -1  0  2    572.07  1.00E-20
  6  1    588.93511    1    588.94607   0   0   0   0 .000000      0.01096   -572.08212      -0.002    0  1  1  0  1    0 -1 -1  0  2    572.14  1.16E-20
  7  2    594.61582    1    594.62652   0   0   0   0 .000000      0.01070   -572.08396      -0.002    0  1  1  0  1    0 -1 -1  0  2    572.22  1.30E-20
  8  1    601.10741    1    601.11838   0   0   0   0 .000000      0.01097   -572.08607      -0.002    0  1  1  0  1    0 -1 -1  0  2    572.31  1.43E-20
  9  2    608.41093    1    608.42162   0   0   0   0 .000000      0.01069   -572.08843      -0.002    0  1  1  0  1    0 -1 -1  0  2    572.41  1.54E-20
 10  1    616.52533    1    616.53620   0   0   0   0 .000000      0.01087   -572.09106      -0.002    0  1  1  0  1    0 -1 -1  0  2    572.53  1.64E-20
 11  2    625.45113    1    625.46209   0   0   0   0 .000000      0.01096   -572.09395      -0.002    0  1  1  0  1    0 -1 -1  0  2    572.65  1.72E-20
 12  1    635.18849    1    635.19924   0   0   0   0 .000000      0.01075   -572.09709      -0.002    0  1  1  0  1    0 -1 -1  0  2    572.79  1.78E-20
 13  2    645.73656    1    645.74760   0   0   0   0 .000000      0.01104   -572.10050      -0.002    0  1  1  0  1    0 -1 -1  0  2    572.94  1.83E-20
 14  1    657.09625    1    657.10713   0   0   0   0 .000000      0.01088   -572.10417      -0.002    0  1  1  0  1    0 -1 -1  0  2    573.10  1.86E-20
 15  2    669.26686    1    669.27775   0   0   0   0 .000000      0.01089   -572.10809      -0.002    0  1  1  0  1    0 -1 -1  0  2    573.27  1.87E-20
 16  1    682.24860    1    682.25943   0   0   0   0 .000000      0.01083   -572.11227      -0.002    0  1  1  0  1    0 -1 -1  0  2    573.45  1.87E-20
 17  2    696.04129    1    696.05208   0   0   0   0 .000000      0.01079   -572.11671      -0.002    0  1  1  0  1    0 -1 -1  0  2    573.64  1.86E-20
 18  1    710.64491    1    710.65565   0   0   0   0 .000000      0.01074   -572.12141      -0.002    0  1  1  0  1    0 -1 -1  0  2    573.84  1.83E-20
 19  2    726.05934    1    726.07006   0   0   0   0 .000000      0.01072   -572.12636      -0.002    0  1  1  0  1    0 -1 -1  0  2    574.06  1.79E-20
 20  1    742.28448    1    742.29523   0   0   0   0 .000000      0.01075   -572.13157      -0.002    0  1  1  0  1    0 -1 -1  0  2    574.28  1.74E-20
 21  2    759.32030    1    759.33109   0   0   0   0 .000000      0.01079   -572.13702      -0.002    0  1  1  0  1    0 -1 -1  0  2    574.52  1.68E-20
 22  1    777.16689    1    777.17755   0   0   0   0 .000000      0.01066   -572.14274      -0.002    0  1  1  0  1    0 -1 -1  0  2    574.77  1.61E-20
 23  2    795.82375    1    795.83453   0   0   0   0 .000000      0.01078   -572.14870      -0.002    0  1  1  0  1    0 -1 -1  0  2    575.02  1.53E-20
 24  1    815.29121    1    815.30192   0   0   0   0 .000000      0.01071   -572.15491      -0.002    0  1  1  0  1    0 -1 -1  0  2    575.29  1.45E-20
 25  2    835.56884    1    835.57964   0   0   0   0 .000000      0.01080   -572.16137      -0.002    0  1  1  0  1    0 -1 -1  0  2    575.57  1.37E-20
 26  1    856.65679    1    856.66759   0   0   0   0 .000000      0.01080   -572.16808      -0.002    0  1  1  0  1    0 -1 -1  0  2    575.86  1.29E-20
 27  2    878.55499    1    878.56566   0   0   0   0 .000000      0.01067   -572.17504      -0.002    0  1  1  0  1    0 -1 -1  0  2    576.15  1.20E-20
 28  1    901.26303    1    901.27375   0   0   0   0 .000000      0.01072   -572.18224      -0.002    0  1  1  0  1    0 -1 -1  0  2    576.46  1.11E-20
 29  2    924.78096    1    924.79173   0   0   0   0 .000000      0.01077   -572.18968      -0.002    0  1  1  0  1    0 -1 -1  0  2    576.78  1.03E-20
 30  1    949.10878    1    949.11950   0   0   0   0 .000000      0.01072   -572.19737      -0.002    0  1  1  0  1    0 -1 -1  0  2    577.11  9.45E-21
 31  2    974.24622    1    974.25694   0   0   0   0 .000000      0.01072   -572.20530      -0.002    0  1  1  0  1    0 -1 -1  0  2    577.45  8.64E-21
 32  1   1000.19320    1   1000.20392   0   0   0   0 .000000      0.01072   -572.21347      -0.002    0  1  1  0  1    0 -1 -1  0  2    577.79  7.86E-21
 33  2   1026.94961    1   1026.96032   0   0   0   0 .000000      0.01071   -572.22188      -0.002    0  1  1  0  1    0 -1 -1  0  2    578.15  7.11E-21
 34  1   1054.51533    1   1054.52600   0   0   0   0 .000000      0.01067   -572.23052      -0.002    0  1  1  0  1    0 -1 -1  0  2    578.52  6.40E-21
 35  2   1082.89020    1   1082.90083   0   0   0   0 .000000      0.01063   -572.23940      -0.002    0  1  1  0  1    0 -1 -1  0  2    578.89  5.74E-21
 36  1   1112.07397    1   1112.08466   0   0   0   0 .000000      0.01069   -572.24852      -0.002    0  1  1  0  1    0 -1 -1  0  2    579.27  5.12E-21
 37  2   1142.06657    1   1142.07736   0   0   0   0 .000000      0.01079   -572.25786      -0.002    0  1  1  0  1    0 -1 -1  0  2    579.67  4.55E-21
 38  1   1172.86807    1   1172.87877   0   0   0   0 .000000      0.01070   -572.26743      -0.002    0  1  1  0  1    0 -1 -1  0  2    580.07  4.02E-21
 39  2   1204.47796    1   1204.48874   0   0   0   0 .000000      0.01078   -572.27724      -0.002    0  1  1  0  1    0 -1 -1  0  2    580.48  3.54E-21
 40  1   1236.89637    1   1236.90713   0   0   0   0 .000000      0.01076   -572.28726      -0.002    0  1  1  0  1    0 -1 -1  0  2    580.90  3.10E-21
 41  2   1270.12297    1   1270.13376   0   0   0   0 .000000      0.01079   -572.29752      -0.002    0  1  1  0  1    0 -1 -1  0  2    581.32  2.70E-21
 42  1   1304.15771    1   1304.16847   0   0   0   0 .000000      0.01076   -572.30799      -0.002    0  1  1  0  1    0 -1 -1  0  2    581.76  2.34E-21
 43  2   1339.00026    1   1339.01110   0   0   0   0 .000000      0.01084   -572.31869      -0.002    0  1  1  0  1    0 -1 -1  0  2    582.20  2.03E-21
 44  1   1374.65065    1   1374.66148   0   0   0   0 .000000      0.01083   -572.32960      -0.002    0  1  1  0  1    0 -1 -1  0  2    582.65  1.74E-21
 45  2   1411.10840    1   1411.11942   0   0   0   0 .000000      0.01102   -572.34073      -0.002    0  1  1  0  1    0 -1 -1  0  2    583.11  1.49E-21
 46  1   1448.37372    1   1448.38475   0   0   0   0 .000000      0.01103   -572.35207      -0.002    0  1  1  0  1    0 -1 -1  0  2    583.57  1.27E-21
 47  2   1486.44634    1   1486.45729   0   0   0   0 .000000      0.01095   -572.36363      -0.002    0  1  1  0  1    0 -1 -1  0  2    584.05  1.08E-21
 48  1   1525.32596    1   1525.33684   0   0   0   0 .000000      0.01088   -572.37539      -0.002    0  1  1  0  1    0 -1 -1  0  2    584.53  9.13E-22
 49  2   1565.01229    1   1565.02322   0   0   0   0 .000000      0.01093   -572.38736      -0.002    0  1  1  0  1    0 -1 -1  0  2    585.01  7.68E-22
 50  1   1605.50513    1   1605.51622   0   0   0   0 .000000      0.01109   -572.39954      -0.002    0  1  1  0  1    0 -1 -1  0  2    585.51  6.44E-22
 51  2   1646.80497    1   1646.81566   0   0   0   0 .000000      0.01069   -572.41192      -0.002    0  1  1  0  1    0 -1 -1  0  2    586.00  5.37E-22
 52  1   1688.91029    1   1688.92132   0   0   0   0 .000000      0.01103   -572.42450      -0.002    0  1  1  0  1    0 -1 -1  0  2    586.51  4.46E-22
 53  2   1731.82223    1   1731.83300   0   0   0   0 .000000      0.01077   -572.43727      -0.002    0  1  1  0  1    0 -1 -1  0  2    587.02  3.69E-22
 54  1   1775.53946    1   1775.55048   0   0   0   0 .000000      0.01102   -572.45025      -0.002    0  1  1  0  1    0 -1 -1  0  2    587.54  3.04E-22
 55  2   1820.06255    1   1820.07355   0   0   0   0 .000000      0.01100   -572.46341      -0.002    0  1  1  0  1    0 -1 -1  0  2    588.06  2.49E-22
 56  1   1865.39122    1   1865.40200   0   0   0   0 .000000      0.01078   -572.47676      -0.002    0  1  1  0  1    0 -1 -1  0  2    588.59  2.04E-22
 57  2   1911.52464    1   1911.53558   0   0   0   0 .000000      0.01094   -572.49030      -0.002    0  1  1  0  1    0 -1 -1  0  2    589.12  1.66E-22
 58  1   1958.46298    1   1958.47409   0   0   0   0 .000000      0.01111   -572.50403      -0.002    0  1  1  0  1    0 -1 -1  0  2    589.66  1.34E-22
 59  2   2006.20572    1   2006.21728   0   0   0   0 .000000      0.01156   -572.51794      -0.002    0  1  1  0  1    0 -1 -1  0  2    590.21  1.08E-22
 60  1   2054.75359    1   2054.76492   0   0   0   0 .000000      0.01133   -572.53202      -0.002    0  1  1  0  1    0 -1 -1  0  2    590.75  8.69E-23
 61  2   2104.10572    1   2104.11677   0   0   0   0 .000000      0.01105   -572.54628      -0.002    0  1  1  0  1    0 -1 -1  0  2    591.31  6.95E-23
 62  1   2154.26136    1   2154.27259   0   0   0   0 .000000      0.01123   -572.56072      -0.002    0  1  1  0  1    0 -1 -1  0  2    591.86  5.53E-23
 63  2   2205.22059    1   2205.23212   0   0   0   0 .000000      0.01153   -572.57532      -0.002    0  1  1  0  1    0 -1 -1  0  2    592.42  4.39E-23
 64  1   2256.98427    1   2256.99512   0   0   0   0 .000000      0.01085   -572.59009      -0.002    0  1  1  0  1    0 -1 -1  0  2    592.98  3.46E-23
 65  2   2309.54990    1   2309.56133   0   0   0   0 .000000      0.01143   -572.60502      -0.002    0  1  1  0  1    0 -1 -1  0  2    593.55  2.73E-23
 66  1   2362.91978    1   2362.93049   0   0   0   0 .000000      0.01071   -572.62012      -0.002    0  1  1  0  1    0 -1 -1  0  2    594.12  2.13E-23
 67  2   2417.09106    1   2417.10234   0   0   0   0 .000000      0.01128   -572.63537      -0.002    0  1  1  0  1    0 -1 -1  0  2    594.69  1.66E-23
 68  1   2472.06560    1   2472.07660   0   0   0   0 .000000      0.01100   -572.65078      -0.002    0  1  1  0  1    0 -1 -1  0  2    595.27  1.29E-23
 69  2   2527.84212    1   2527.85301   0   0   0   0 .000000      0.01089   -572.66634      -0.002    0  1  1  0  1    0 -1 -1  0  2    595.84  1.00E-23
 70  1   2584.42049    1   2584.43129   0   0   0   0 .000000      0.01080   -572.68204      -0.002    0  1  1  0  1    0 -1 -1  0  2    596.42  7.71E-24
 71  2   2641.80022    1   2641.81115   0   0   0   0 .000000      0.01093   -572.69789      -0.002    0  1  1  0  1    0 -1 -1  0  2    597.00  5.92E-24
 72  1   2699.98163    1   2699.99233   0   0   0   0 .000000      0.01070   -572.71388      -0.002    0  1  1  0  1    0 -1 -1  0  2    597.58  4.52E-24
 74  1   2818.74683    1   2818.75744   0   0   0   0 .000000      0.01061   -572.74627      -0.002    0  1  1  0  1    0 -1 -1  0  2    598.75  2.61E-24
 76  1   2940.71399    1   2940.72426   0   0   0   0 .000000      0.01027   -572.77918      -0.002    0  1  1  0  1    0 -1 -1  0  2    599.91  1.48E-24
  1  1    572.70355    2    572.71433   0   0   0   0 .000000      0.01078   -564.57028      -0.002    0  1  1  0  2    0 -1 -1  0  2    571.90  1.95E-21
  2  2    574.32392    2    574.33434   0   0   0   0 .000000      0.01042   -564.57332      -0.002    0  1  1  0  2    0 -1 -1  0  2    571.92  2.94E-21
  3  1    576.75336    2    576.76433   0   0   0   0 .000000      0.01097   -564.57787      -0.002    0  1  1  0  2    0 -1 -1  0  2    571.95  3.91E-21
  4  2    579.99366    2    580.00430   0   0   0   0 .000000      0.01064   -564.58392      -0.002    0  1  1  0  2    0 -1 -1  0  2    571.99  4.86E-21
  5  1    584.04326    2    584.05424   0   0   0   0 .000000      0.01098   -564.59148      -0.002    0  1  1  0  2    0 -1 -1  0  2    572.04  5.79E-21
  6  2    588.90329    2    588.91411   0   0   0   0 .000000      0.01082   -564.60052      -0.002    0  1  1  0  2    0 -1 -1  0  2    572.10  6.66E-21
  7  1    594.57305    2    594.58391   0   0   0   0 .000000      0.01086   -564.61105      -0.002    0  1  1  0  2    0 -1 -1  0  2    572.17  7.49E-21
  8  2    601.05275    2    601.06360   0   0   0   0 .000000      0.01085   -564.62304      -0.002    0  1  1  0  2    0 -1 -1  0  2    572.25  8.25E-21
  9  1    608.34228    2    608.35315   0   0   0   0 .000000      0.01087   -564.63648      -0.002    0  1  1  0  2    0 -1 -1  0  2    572.34  8.94E-21
 10  2    616.44183    2    616.45253   0   0   0   0 .000000      0.01070   -564.65136      -0.002    0  1  1  0  2    0 -1 -1  0  2    572.44  9.56E-21
 11  1    625.35079    2    625.36168   0   0   0   0 .000000      0.01089   -564.66765      -0.002    0  1  1  0  2    0 -1 -1  0  2    572.55  1.01E-20
 12  2    635.06972    2    635.08058   0   0   0   0 .000000      0.01086   -564.68533      -0.002    0  1  1  0  2    0 -1 -1  0  2    572.67  1.05E-20
 13  1    645.59828    2    645.60918   0   0   0   0 .000000      0.01090   -564.70439      -0.002    0  1  1  0  2    0 -1 -1  0  2    572.80  1.09E-20
 14  2    656.93653    2    656.94741   0   0   0   0 .000000      0.01088   -564.72479      -0.002    0  1  1  0  2    0 -1 -1  0  2    572.94  1.12E-20
 15  1    669.08432    2    669.09523   0   0   0   0 .000000      0.01091   -564.74652      -0.002    0  1  1  0  2    0 -1 -1  0  2    573.08  1.13E-20
 16  2    682.04173    2    682.05257   0   0   0   0 .000000      0.01084   -564.76954      -0.002    0  1  1  0  2    0 -1 -1  0  2    573.24  1.14E-20
 17  1    695.80857    2    695.81938   0   0   0   0 .000000      0.01081   -564.79382      -0.002    0  1  1  0  2    0 -1 -1  0  2    573.41  1.14E-20
 18  2    710.38483    2    710.39559   0   0   0   0 .000000      0.01076   -564.81934      -0.002    0  1  1  0  2    0 -1 -1  0  2    573.58  1.14E-20
 19  1    725.77037    2    725.78111   0   0   0   0 .000000      0.01074   -564.84606      -0.002    0  1  1  0  2    0 -1 -1  0  2    573.77  1.12E-20
 20  2    741.96511    2    741.97589   0   0   0   0 .000000      0.01078   -564.87395      -0.002    0  1  1  0  2    0 -1 -1  0  2    573.97  1.10E-20
 21  1    758.96902    2    758.97983   0   0   0   0 .000000      0.01081   -564.90297      -0.002    0  1  1  0  2    0 -1 -1  0  2    574.17  1.07E-20
 22  2    776.78217    2    776.79286   0   0   0   0 .000000      0.01069   -564.93309      -0.002    0  1  1  0  2    0 -1 -1  0  2    574.38  1.04E-20
 23  1    795.40408    2    795.41489   0   0   0   0 .000000      0.01081   -564.96425      -0.002    0  1  1  0  2    0 -1 -1  0  2    574.60  1.00E-20
 24  2    814.83507    2    814.84582   0   0   0   0 .000000      0.01075   -564.99644      -0.002    0  1  1  0  2    0 -1 -1  0  2    574.84  9.58E-21
 25  1    835.07472    2    835.08557   0   0   0   0 .000000      0.01085   -565.02960      -0.002    0  1  1  0  2    0 -1 -1  0  2    575.07  9.12E-21
 26  2    856.12318    2    856.13403   0   0   0   0 .000000      0.01085   -565.06369      -0.002    0  1  1  0  2    0 -1 -1  0  2    575.32  8.64E-21
 27  1    877.98037    2    877.99109   0   0   0   0 .000000      0.01072   -565.09867      -0.002    0  1  1  0  2    0 -1 -1  0  2    575.58  8.14E-21
 28  2    900.64590    2    900.65666   0   0   0   0 .000000      0.01076   -565.13450      -0.002    0  1  1  0  2    0 -1 -1  0  2    575.85  7.63E-21
 29  1    924.11979    2    924.13062   0   0   0   0 .000000      0.01083   -565.17112      -0.002    0  1  1  0  2    0 -1 -1  0  2    576.12  7.11E-21
 30  2    948.40206    2    948.41285   0   0   0   0 .000000      0.01079   -565.20850      -0.002    0  1  1  0  2    0 -1 -1  0  2    576.40  6.60E-21
 31  1    973.49245    2    973.50323   0   0   0   0 .000000      0.01078   -565.24658      -0.002    0  1  1  0  2    0 -1 -1  0  2    576.69  6.09E-21
 32  2    999.39086    2    999.40165   0   0   0   0 .000000      0.01079   -565.28532      -0.002    0  1  1  0  2    0 -1 -1  0  2    576.99  5.59E-21
 33  1   1026.09719    2   1026.10798   0   0   0   0 .000000      0.01079   -565.32468      -0.002    0  1  1  0  2    0 -1 -1  0  2    577.30  5.11E-21
 34  2   1053.61133    2   1053.62208   0   0   0   0 .000000      0.01075   -565.36459      -0.002    0  1  1  0  2    0 -1 -1  0  2    577.61  4.65E-21
 35  1   1081.93310    2   1081.94382   0   0   0   0 .000000      0.01072   -565.40502      -0.002    0  1  1  0  2    0 -1 -1  0  2    577.93  4.21E-21
 36  2   1111.06228    2   1111.07305   0   0   0   0 .000000      0.01077   -565.44591      -0.002    0  1  1  0  2    0 -1 -1  0  2    578.26  3.79E-21
 37  1   1140.99889    2   1141.00965   0   0   0   0 .000000      0.01076   -565.48722      -0.002    0  1  1  0  2    0 -1 -1  0  2    578.60  3.40E-21
 38  2   1171.74273    2   1171.75346   0   0   0   0 .000000      0.01073   -565.52890      -0.002    0  1  1  0  2    0 -1 -1  0  2    578.94  3.04E-21
 39  1   1203.29355    2   1203.30432   0   0   0   0 .000000      0.01077   -565.57089      -0.002    0  1  1  0  2    0 -1 -1  0  2    579.29  2.70E-21
 40  2   1235.65128    2   1235.66209   0   0   0   0 .000000      0.01081   -565.61316      -0.002    0  1  1  0  2    0 -1 -1  0  2    579.65  2.39E-21
 41  1   1268.81568    2   1268.82660   0   0   0   0 .000000      0.01092   -565.65566      -0.002    0  1  1  0  2    0 -1 -1  0  2    580.02  2.10E-21
 42  2   1302.78695    2   1302.79769   0   0   0   0 .000000      0.01074   -565.69833      -0.002    0  1  1  0  2    0 -1 -1  0  2    580.39  1.84E-21
 43  1   1337.56424    2   1337.57520   0   0   0   0 .000000      0.01096   -565.74113      -0.002    0  1  1  0  2    0 -1 -1  0  2    580.76  1.61E-21
 44  2   1373.14798    2   1373.15895   0   0   0   0 .000000      0.01097   -565.78403      -0.002    0  1  1  0  2    0 -1 -1  0  2    581.15  1.40E-21
 45  1   1409.53794    2   1409.54878   0   0   0   0 .000000      0.01084   -565.82696      -0.002    0  1  1  0  2    0 -1 -1  0  2    581.54  1.21E-21
 46  2   1446.73336    2   1446.74449   0   0   0   0 .000000      0.01113   -565.86990      -0.002    0  1  1  0  2    0 -1 -1  0  2    581.93  1.04E-21
 47  1   1484.73480    2   1484.74591   0   0   0   0 .000000      0.01111   -565.91280      -0.002    0  1  1  0  2    0 -1 -1  0  2    582.33  8.93E-22
 48  2   1523.54189    2   1523.55285   0   0   0   0 .000000      0.01096   -565.95562      -0.002    0  1  1  0  2    0 -1 -1  0  2    582.74  7.62E-22
 49  1   1563.15402    2   1563.16511   0   0   0   0 .000000      0.01109   -565.99832      -0.002    0  1  1  0  2    0 -1 -1  0  2    583.15  6.48E-22
 50  2   1603.57150    2   1603.58252   0   0   0   0 .000000      0.01102   -566.04086      -0.002    0  1  1  0  2    0 -1 -1  0  2    583.57  5.48E-22
 51  1   1644.79382    2   1644.80486   0   0   0   0 .000000      0.01104   -566.08322      -0.002    0  1  1  0  2    0 -1 -1  0  2    583.99  4.62E-22
 52  2   1686.82095    2   1686.83193   0   0   0   0 .000000      0.01098   -566.12535      -0.002    0  1  1  0  2    0 -1 -1  0  2    584.42  3.88E-22
 53  1   1729.65252    2   1729.66353   0   0   0   0 .000000      0.01101   -566.16722      -0.002    0  1  1  0  2    0 -1 -1  0  2    584.85  3.24E-22
 54  2   1773.28815    2   1773.29944   0   0   0   0 .000000      0.01129   -566.20880      -0.002    0  1  1  0  2    0 -1 -1  0  2    585.29  2.69E-22
 55  1   1817.72828    2   1817.73946   0   0   0   0 .000000      0.01118   -566.25006      -0.002    0  1  1  0  2    0 -1 -1  0  2    585.73  2.23E-22
 56  2   1862.97187    2   1862.98335   0   0   0   0 .000000      0.01148   -566.29098      -0.002    0  1  1  0  2    0 -1 -1  0  2    586.17  1.84E-22
 57  1   1909.01914    2   1909.03091   0   0   0   0 .000000      0.01177   -566.33153      -0.002    0  1  1  0  2    0 -1 -1  0  2    586.62  1.51E-22
 58  2   1955.87048    2   1955.88197   0   0   0   0 .000000      0.01149   -566.37170      -0.002    0  1  1  0  2    0 -1 -1  0  2    587.07  1.24E-22
 59  1   2003.52469    2   2003.53609   0   0   0   0 .000000      0.01140   -566.41143      -0.002    0  1  1  0  2    0 -1 -1  0  2    587.52  1.01E-22
 60  2   2051.98192    2   2051.99325   0   0   0   0 .000000      0.01133   -566.45073      -0.002    0  1  1  0  2    0 -1 -1  0  2    587.98  8.17E-23
 61  1   2101.24172    2   2101.25313   0   0   0   0 .000000      0.01141   -566.48957      -0.002    0  1  1  0  2    0 -1 -1  0  2    588.44  6.60E-23
 62  2   2151.30406    2   2151.31550   0   0   0   0 .000000      0.01144   -566.52795      -0.002    0  1  1  0  2    0 -1 -1  0  2    588.90  5.30E-23
 63  1   2202.16885    2   2202.18011   0   0   0   0 .000000      0.01126   -566.56583      -0.002    0  1  1  0  2    0 -1 -1  0  2    589.37  4.25E-23
 64  2   2253.83534    2   2253.84671   0   0   0   0 .000000      0.01137   -566.60320      -0.002    0  1  1  0  2    0 -1 -1  0  2    589.84  3.39E-23
 65  1   2306.30436    2   2306.31504   0   0   0   0 .000000      0.01068   -566.64006      -0.002    0  1  1  0  2    0 -1 -1  0  2    590.30  2.69E-23
 66  2   2359.57333    2   2359.58485   0   0   0   0 .000000      0.01152   -566.67639      -0.002    0  1  1  0  2    0 -1 -1  0  2    590.77  2.13E-23
 67  1   2413.64592    2   2413.65586   0   0   0   0 .000000      0.00994   -566.71218      -0.002    0  1  1  0  2    0 -1 -1  0  2    591.25  1.68E-23
 68  2   2468.51619    2   2468.52783   0   0   0   0 .000000      0.01164   -566.74742      -0.002    0  1  1  0  2    0 -1 -1  0  2    591.72  1.32E-23
 69  1   2524.18972    2   2524.20046   0   0   0   0 .000000      0.01074   -566.78211      -0.002    0  1  1  0  2    0 -1 -1  0  2    592.19  1.03E-23
 70  2   2580.66188    2   2580.67350   0   0   0   0 .000000      0.01162   -566.81623      -0.002    0  1  1  0  2    0 -1 -1  0  2    592.66  8.00E-24
 71  1   2637.93651    2   2637.94666   0   0   0   0 .000000      0.01015   -566.84978      -0.002    0  1  1  0  2    0 -1 -1  0  2    593.14  6.20E-24
 72  2   2696.00760    2   2696.01966   0   0   0   0 .000000      0.01206   -566.88275      -0.002    0  1  1  0  2    0 -1 -1  0  2    593.61  4.79E-24
 73  1   2754.88203    2   2754.89221   0   0   0   0 .000000      0.01018   -566.91514      -0.002    0  1  1  0  2    0 -1 -1  0  2    594.08  3.68E-24
 74  2   2814.55227    2   2814.56402   0   0   0   0 .000000      0.01175   -566.94695      -0.002    0  1  1  0  2    0 -1 -1  0  2    594.55  2.82E-24
 75  1   2875.02492    2   2875.03480   0   0   0   0 .000000      0.00988   -566.97817      -0.002    0  1  1  0  2    0 -1 -1  0  2    595.02  2.15E-24
 76  2   2936.29247    2   2936.30424   0   0   0   0 .000000      0.01177   -567.00881      -0.002    0  1  1  0  2    0 -1 -1  0  2    595.49  1.63E-24
 77  1   2998.36234    2   2998.37205   0   0   0   0 .000000      0.00971   -567.03885      -0.002    0  1  1  0  2    0 -1 -1  0  2    595.96  1.23E-24
 78  2   3061.22573    2   3061.23792   0   0   0   0 .000000      0.01219   -567.06830      -0.002    0  1  1  0  2    0 -1 -1  0  2    596.43  9.28E-25
 79  1   3124.89199    2   3124.90154   0   0   0   0 .000000      0.00955   -567.09715      -0.002    0  1  1  0  2    0 -1 -1  0  2    596.89  6.96E-25
 80  2   3189.35080    2   3189.36259   0   0   0   0 .000000      0.01179   -567.12541      -0.002    0  1  1  0  2    0 -1 -1  0  2    597.35  5.20E-25
  1  2   2713.94855    4   2713.96362   0   0   0   0 .000000      0.01507   -109.04289      -0.014    0  1  1  1  1    0 -1 -1 -1  3   2713.15  8.76E-21
  2  1   2715.55854    7   2715.57380   0   0   0   0 .000000      0.01526   -109.06427      -0.014    0  1  1  1  1    0 -1 -1 -1  3   2713.16  1.53E-20
  3  2   2717.97406    8   2717.98906   0   0   0   0 .000000      0.01500   -109.09634      -0.014    0  1  1  1  1    0 -1 -1 -1  3   2713.17  2.11E-20
  4  1   2721.19488    9   2721.20939   0   0   0   0 .000000      0.01451   -109.13909      -0.013    0  1  1  1  1    0 -1 -1 -1  3   2713.19  2.65E-20
  5  2   2725.21999    9   2725.23477   0   0   0   0 .000000      0.01478   -109.19252      -0.014    0  1  1  1  1    0 -1 -1 -1  3   2713.22  3.15E-20
  6  1   2730.05038    9   2730.06518   0   0   0   0 .000000      0.01480   -109.25659      -0.014    0  1  1  1  1    0 -1 -1 -1  3   2713.25  3.60E-20
  7  2   2735.68551    9   2735.70060   0   0   0   0 .000000      0.01509   -109.33131      -0.014    0  1  1  1  1    0 -1 -1 -1  3   2713.29  4.00E-20
  8  1   2742.12622    9   2742.14101   0   0   0   0 .000000      0.01479   -109.41666      -0.014    0  1  1  1  1    0 -1 -1 -1  3   2713.33  4.36E-20
  9  2   2749.37137    9   2749.38636   0   0   0   0 .000000      0.01499   -109.51261      -0.014    0  1  1  1  1    0 -1 -1 -1  3   2713.37  4.66E-20
 10  1   2757.42158    9   2757.43662   0   0   0   0 .000000      0.01504   -109.61915      -0.014    0  1  1  1  1    0 -1 -1 -1  3   2713.42  4.92E-20
 11  2   2766.27686    9   2766.29175   0   0   0   0 .000000      0.01489   -109.73625      -0.014    0  1  1  1  1    0 -1 -1 -1  3   2713.48  5.16E-20
 12  1   2775.93660    9   2775.95172   0   0   0   0 .000000      0.01512   -109.86388      -0.014    0  1  1  1  1    0 -1 -1 -1  3   2713.54  5.40E-20
 13  2   2786.40152    9   2786.41647   0   0   0   0 .000000      0.01495   -110.00201      -0.014    0  1  1  1  1    0 -1 -1 -1  3   2713.60  5.59E-20
 14  1   2797.67081    9   2797.68594   0   0   0   0 .000000      0.01513   -110.15062      -0.014    0  1  1  1  1    0 -1 -1 -1  3   2713.67  5.72E-20
 15  2   2809.74507    9   2809.76009   0   0   0   0 .000000      0.01502   -110.30965      -0.014    0  1  1  1  1    0 -1 -1 -1  3   2713.75  5.80E-20
 16  1   2822.62392    9   2822.63885   0   0   0   0 .000000      0.01493   -110.47909      -0.014    0  1  1  1  1    0 -1 -1 -1  3   2713.82  5.84E-20
 17  2   2836.30725    9   2836.32217   0   0   0   0 .000000      0.01492   -110.65888      -0.013    0  1  1  1  1    0 -1 -1 -1  3   2713.91  5.83E-20
 18  1   2850.79487    9   2850.80997   0   0   0   0 .000000      0.01510   -110.84898      -0.014    0  1  1  1  1    0 -1 -1 -1  3   2713.99  5.77E-20
 19  2   2866.08734    9   2866.10217   0   0   0   0 .000000      0.01483   -111.04935      -0.013    0  1  1  1  1    0 -1 -1 -1  3   2714.09  5.68E-20
 20  1   2882.18367    9   2882.19872   0   0   0   0 .000000      0.01505   -111.25994      -0.014    0  1  1  1  1    0 -1 -1 -1  3   2714.18  5.55E-20
 21  2   2899.08427    9   2899.09951   0   0   0   0 .000000      0.01524   -111.48069      -0.014    0  1  1  1  1    0 -1 -1 -1  3   2714.28  5.39E-20
 22  1   2916.78933    9   2916.80448   0   0   0   0 .000000      0.01515   -111.71155      -0.014    0  1  1  1  1    0 -1 -1 -1  3   2714.39  5.19E-20
 23  2   2935.29846    9   2935.31354   0   0   0   0 .000000      0.01508   -111.95247      -0.013    0  1  1  1  1    0 -1 -1 -1  3   2714.50  4.98E-20
 24  1   2954.61135    9   2954.62659   0   0   0   0 .000000      0.01524   -112.20340      -0.014    0  1  1  1  1    0 -1 -1 -1  3   2714.61  4.75E-20
 25  2   2974.72835    9   2974.74353   0   0   0   0 .000000      0.01518   -112.46460      -0.013    0  1  1  1  1    0 -1 -1 -1  3   2714.73  4.50E-20
 26  1   2995.64904    9   2995.66427   0   0   0   0 .000000      0.01523   -112.73485      -0.014    0  1  1  1  1    0 -1 -1 -1  3   2714.85  4.24E-20
 27  2   3017.37342    9   3017.38871   0   0   0   0 .000000      0.01529   -113.01530      -0.014    0  1  1  1  1    0 -1 -1 -1  3   2714.97  3.98E-20
 28  1   3039.90142    9   3039.91673   0   0   0   0 .000000      0.01531   -113.30547      -0.014    0  1  1  1  1    0 -1 -1 -1  3   2715.10  3.71E-20
 29  2   3063.23288    9   3063.24823   0   0   0   0 .000000      0.01535   -113.60526      -0.014    0  1  1  1  1    0 -1 -1 -1  3   2715.23  3.44E-20
 30  1   3087.36773    9   3087.38309   0   0   0   0 .000000      0.01536   -113.91460      -0.013    0  1  1  1  1    0 -1 -1 -1  3   2715.37  3.17E-20
 31  2   3112.30530    9   3112.32119   0   0   0   0 .000000      0.01589   -114.23340      -0.014    0  1  1  1  1    0 -1 -1 -1  3   2715.51  2.91E-20
 32  1   3138.04699    9   3138.06240   0   0   0   0 .000000      0.01541   -114.56157      -0.013    0  1  1  1  1    0 -1 -1 -1  3   2715.65  2.66E-20
 33  2   3164.59105    9   3164.60660   0   0   0   0 .000000      0.01555   -114.89902      -0.014    0  1  1  1  1    0 -1 -1 -1  3   2715.79  2.42E-20
 34  1   3191.93798    9   3191.95366   0   0   0   0 .000000      0.01568   -115.24565      -0.014    0  1  1  1  1    0 -1 -1 -1  3   2715.94  2.19E-20
 35  2   3220.08762    9   3220.10344   0   0   0   0 .000000      0.01582   -115.60137      -0.014    0  1  1  1  1    0 -1 -1 -1  3   2716.09  1.97E-20
 36  1   3249.04005    9   3249.05581   0   0   0   0 .000000      0.01576   -115.96606      -0.014    0  1  1  1  1    0 -1 -1 -1  3   2716.24  1.77E-20
 37  2   3278.79498    9   3278.81061   0   0   0   0 .000000      0.01563   -116.33962      -0.013    0  1  1  1  1    0 -1 -1 -1  3   2716.39  1.58E-20
 38  1   3309.35203    9   3309.36771   0   0   0   0 .000000      0.01568   -116.72194      -0.013    0  1  1  1  1    0 -1 -1 -1  3   2716.55  1.40E-20
 39  2   3340.71110    9   3340.72695   0   0   0   0 .000000      0.01585   -117.11291      -0.014    0  1  1  1  1    0 -1 -1 -1  3   2716.71  1.24E-20
 40  1   3372.87227    9   3372.88817   0   0   0   0 .000000      0.01590   -117.51241      -0.014    0  1  1  1  1    0 -1 -1 -1  3   2716.87  1.09E-20
 41  2   3405.83522    9   3405.85122   0   0   0   0 .000000      0.01600   -117.92031      -0.014    0  1  1  1  1    0 -1 -1 -1  3   2717.04  9.52E-21
 42  1   3439.59980    9   3439.61593   0   0   0   0 .000000      0.01613   -118.33649      -0.014    0  1  1  1  1    0 -1 -1 -1  3   2717.20  8.29E-21
 43  2   3474.16586    9   3474.18213   0   0   0   0 .000000      0.01627   -118.76082      -0.014    0  1  1  1  1    0 -1 -1 -1  3   2717.37  7.20E-21
 44  1   3509.53330    9   3509.54966   0   0   0   0 .000000      0.01636   -119.19317      -0.014    0  1  1  1  1    0 -1 -1 -1  3   2717.53  6.22E-21
 45  2   3545.70216    9   3545.71834   0   0   0   0 .000000      0.01618   -119.63342      -0.014    0  1  1  1  1    0 -1 -1 -1  3   2717.70  5.35E-21
 46  1   3582.67142    9   3582.68799   0   0   0   0 .000000      0.01657   -120.08142      -0.014    0  1  1  1  1    0 -1 -1 -1  3   2717.87  4.58E-21
 47  2   3620.44204    9   3620.45842   0   0   0   0 .000000      0.01638   -120.53703      -0.014    0  1  1  1  1    0 -1 -1 -1  3   2718.04  3.90E-21
 48  1   3659.01293    9   3659.02945   0   0   0   0 .000000      0.01652   -121.00011      -0.014    0  1  1  1  1    0 -1 -1 -1  3   2718.21  3.31E-21
 49  2   3698.38436    9   3698.40089   0   0   0   0 .000000      0.01653   -121.47052      -0.014    0  1  1  1  1    0 -1 -1 -1  3   2718.38  2.80E-21
 50  1   3738.55570    9   3738.57254   0   0   0   0 .000000      0.01684   -121.94812      -0.014    0  1  1  1  1    0 -1 -1 -1  3   2718.56  2.35E-21
 51  2   3779.52742    9   3779.54421   0   0   0   0 .000000      0.01679   -122.43276      -0.014    0  1  1  1  1    0 -1 -1 -1  3   2718.73  1.97E-21
 52  1   3821.29898    9   3821.31568   0   0   0   0 .000000      0.01670   -122.92429      -0.014    0  1  1  1  1    0 -1 -1 -1  3   2718.90  1.64E-21
 53  2   3863.87011    9   3863.88676   0   0   0   0 .000000      0.01665   -123.42257      -0.013    0  1  1  1  1    0 -1 -1 -1  3   2719.07  1.37E-21
 54  1   3907.24205    9   3907.25723   0   0   0   0 .000000      0.01518   -123.92745      -0.012    0  1  1  1  1    0 -1 -1 -1  3   2719.24  1.13E-21
 55  2   3951.41009    9   3951.42688   0   0   0   0 .000000      0.01679   -124.43879      -0.013    0  1  1  1  1    0 -1 -1 -1  3   2719.41  9.30E-22
 56  1   3996.37829    9   3996.39548   0   0   0   0 .000000      0.01719   -124.95643      -0.014    0  1  1  1  1    0 -1 -1 -1  3   2719.58  7.63E-22
 57  2   4042.14580    9   4042.16282   0   0   0   0 .000000      0.01702   -125.48025      -0.014    0  1  1  1  1    0 -1 -1 -1  3   2719.75  6.23E-22
 58  1   4088.71128    9   4088.72866   0   0   0   0 .000000      0.01738   -126.01009      -0.014    0  1  1  1  1    0 -1 -1 -1  3   2719.91  5.06E-22
 59  2   4136.07545    9   4136.09278   0   0   0   0 .000000      0.01733   -126.54581      -0.014    0  1  1  1  1    0 -1 -1 -1  3   2720.08  4.10E-22
 60  1   4184.23770    9   4184.25494   0   0   0   0 .000000      0.01724   -127.08728      -0.014    0  1  1  1  1    0 -1 -1 -1  3   2720.24  3.30E-22
 61  2   4233.19715    9   4233.21490   0   0   0   0 .000000      0.01775   -127.63437      -0.014    0  1  1  1  1    0 -1 -1 -1  3   2720.40  2.65E-22
 62  1   4282.95500    9   4282.97242   0   0   0   0 .000000      0.01742   -128.18694      -0.014    0  1  1  1  1    0 -1 -1 -1  3   2720.55  2.12E-22
 63  2   4333.50992    9   4333.52725   0   0   0   0 .000000      0.01733   -128.74488      -0.013    0  1  1  1  1    0 -1 -1 -1  3   2720.71  1.69E-22
 64  1   4384.86142    9   4384.87914   0   0   0   0 .000000      0.01772   -129.30805      -0.014    0  1  1  1  1    0 -1 -1 -1  3   2720.86  1.34E-22
 65  2   4437.01079    9   4437.02784   0   0   0   0 .000000      0.01705   -129.87634      -0.013    0  1  1  1  1    0 -1 -1 -1  3   2721.01  1.06E-22
 66  1   4489.95526    9   4489.97308   0   0   0   0 .000000      0.01782   -130.44964      -0.014    0  1  1  1  1    0 -1 -1 -1  3   2721.16  8.31E-23
 67  2   4543.69711    9   4543.71461   0   0   0   0 .000000      0.01750   -131.02784      -0.013    0  1  1  1  1    0 -1 -1 -1  3   2721.30  6.51E-23
 68  1   4598.23433    9   4598.25215   0   0   0   0 .000000      0.01782   -131.61084      -0.014    0  1  1  1  1    0 -1 -1 -1  3   2721.43  5.07E-23
 69  2   4653.56781    9   4653.58544   0   0   0   0 .000000      0.01763   -132.19856      -0.013    0  1  1  1  1    0 -1 -1 -1  3   2721.57  3.94E-23
 70  1   4709.69647    9   4709.71419   0   0   0   0 .000000      0.01772   -132.79089      -0.013    0  1  1  1  1    0 -1 -1 -1  3   2721.70  3.05E-23
 71  2   4766.62059    9   4766.63814   0   0   0   0 .000000      0.01755   -133.38775      -0.013    0  1  1  1  1    0 -1 -1 -1  3   2721.82  2.35E-23
 73  2   4882.85263    9   4882.87047   0   0   0   0 .000000      0.01784   -134.59477      -0.013    0  1  1  1  1    0 -1 -1 -1  3   2722.05  1.38E-23
 75  2   5002.26244    9   5002.28012   0   0   0   0 .000000      0.01768   -135.81908      -0.013    0  1  1  1  1    0 -1 -1 -1  3   2722.26  7.93E-24
  1  1   2713.94661   11   2713.96214   0   0   0   0 .000000      0.01553   -109.04009      -0.014    0  1  1  1  2    0 -1 -1 -1  3   2713.15  8.76E-21
  2  2   2715.55394   14   2715.56934   0   0   0   0 .000000      0.01540   -109.05590      -0.014    0  1  1  1  2    0 -1 -1 -1  3   2713.15  1.53E-20
  3  1   2717.96474   15   2717.98012   0   0   0   0 .000000      0.01538   -109.07962      -0.014    0  1  1  1  2    0 -1 -1 -1  3   2713.16  2.11E-20
  4  2   2721.17919   16   2721.19449   0   0   0   0 .000000      0.01530   -109.11122      -0.014    0  1  1  1  2    0 -1 -1 -1  3   2713.18  2.65E-20
  5  1   2725.19716   16   2725.21241   0   0   0   0 .000000      0.01525   -109.15071      -0.014    0  1  1  1  2    0 -1 -1 -1  3   2713.20  3.15E-20
  6  2   2730.01862   16   2730.03388   0   0   0   0 .000000      0.01526   -109.19807      -0.014    0  1  1  1  2    0 -1 -1 -1  3   2713.22  3.60E-20
  7  1   2735.64361   16   2735.65886   0   0   0   0 .000000      0.01525   -109.25329      -0.014    0  1  1  1  2    0 -1 -1 -1  3   2713.24  4.00E-20
  8  2   2742.07212   16   2742.08734   0   0   0   0 .000000      0.01522   -109.31636      -0.014    0  1  1  1  2    0 -1 -1 -1  3   2713.27  4.36E-20
  9  1   2749.30407   16   2749.31927   0   0   0   0 .000000      0.01520   -109.38725      -0.014    0  1  1  1  2    0 -1 -1 -1  3   2713.30  4.66E-20
 10  2   2757.33952   16   2757.35462   0   0   0   0 .000000      0.01510   -109.46595      -0.014    0  1  1  1  2    0 -1 -1 -1  3   2713.34  4.92E-20
 11  1   2766.17810   16   2766.19336   0   0   0   0 .000000      0.01526   -109.55244      -0.014    0  1  1  1  2    0 -1 -1 -1  3   2713.38  5.16E-20
 12  2   2775.82024   16   2775.83544   0   0   0   0 .000000      0.01520   -109.64669      -0.014    0  1  1  1  2    0 -1 -1 -1  3   2713.42  5.40E-20
 13  1   2786.26554   16   2786.28081   0   0   0   0 .000000      0.01527   -109.74867      -0.014    0  1  1  1  2    0 -1 -1 -1  3   2713.47  5.59E-20
 14  2   2797.51416   16   2797.52942   0   0   0   0 .000000      0.01526   -109.85837      -0.014    0  1  1  1  2    0 -1 -1 -1  3   2713.51  5.72E-20
 15  1   2809.56587   16   2809.58122   0   0   0   0 .000000      0.01535   -109.97575      -0.014    0  1  1  1  2    0 -1 -1 -1  3   2713.57  5.81E-20
 16  2   2822.42097   16   2822.43614   0   0   0   0 .000000      0.01517   -110.10077      -0.014    0  1  1  1  2    0 -1 -1 -1  3   2713.62  5.84E-20
 17  1   2836.07903   16   2836.09413   0   0   0   0 .000000      0.01510   -110.23342      -0.014    0  1  1  1  2    0 -1 -1 -1  3   2713.68  5.83E-20
 18  2   2850.54012   16   2850.55511   0   0   0   0 .000000      0.01499   -110.37365      -0.014    0  1  1  1  2    0 -1 -1 -1  3   2713.74  5.78E-20
 19  1   2865.80389   16   2865.81901   0   0   0   0 .000000      0.01512   -110.52143      -0.014    0  1  1  1  2    0 -1 -1 -1  3   2713.80  5.69E-20
 20  2   2881.87066   16   2881.88577   0   0   0   0 .000000      0.01511   -110.67672      -0.014    0  1  1  1  2    0 -1 -1 -1  3   2713.87  5.56E-20
 21  1   2898.74020   16   2898.75529   0   0   0   0 .000000      0.01509   -110.83949      -0.014    0  1  1  1  2    0 -1 -1 -1  3   2713.94  5.39E-20
 22  2   2916.41203   16   2916.42751   0   0   0   0 .000000      0.01548   -111.00969      -0.014    0  1  1  1  2    0 -1 -1 -1  3   2714.01  5.20E-20
 23  1   2934.88720   16   2934.90232   0   0   0   0 .000000      0.01512   -111.18729      -0.014    0  1  1  1  2    0 -1 -1 -1  3   2714.09  4.99E-20
 24  2   2954.16414   16   2954.17964   0   0   0   0 .000000      0.01550   -111.37225      -0.014    0  1  1  1  2    0 -1 -1 -1  3   2714.16  4.76E-20
 25  1   2974.24387   16   2974.25937   0   0   0   0 .000000      0.01550   -111.56451      -0.014    0  1  1  1  2    0 -1 -1 -1  3   2714.24  4.51E-20
 26  2   2995.12590   16   2995.14142   0   0   0   0 .000000      0.01552   -111.76405      -0.014    0  1  1  1  2    0 -1 -1 -1  3   2714.33  4.25E-20
 27  1   3016.81010   16   3016.82569   0   0   0   0 .000000      0.01559   -111.97082      -0.014    0  1  1  1  2    0 -1 -1 -1  3   2714.41  3.99E-20
 28  2   3039.29646   16   3039.31205   0   0   0   0 .000000      0.01559   -112.18476      -0.014    0  1  1  1  2    0 -1 -1 -1  3   2714.50  3.72E-20
 29  1   3062.58475   16   3062.60042   0   0   0   0 .000000      0.01567   -112.40585      -0.014    0  1  1  1  2    0 -1 -1 -1  3   2714.58  3.45E-20
 30  2   3086.67505   16   3086.69066   0   0   0   0 .000000      0.01561   -112.63402      -0.014    0  1  1  1  2    0 -1 -1 -1  3   2714.68  3.18E-20
 31  1   3111.56693   16   3111.58267   0   0   0   0 .000000      0.01574   -112.86925      -0.014    0  1  1  1  2    0 -1 -1 -1  3   2714.77  2.92E-20
 32  2   3137.26058   16   3137.27631   0   0   0   0 .000000      0.01573   -113.11157      -0.014    0  1  1  1  2    0 -1 -1 -1  3   2714.86  2.67E-20
 33  1   3163.75567   16   3163.77146   0   0   0   0 .000000      0.01579   -113.36062      -0.014    0  1  1  1  2    0 -1 -1 -1  3   2714.96  2.43E-20
 34  2   3191.05210   16   3191.06800   0   0   0   0 .000000      0.01590   -113.61673      -0.014    0  1  1  1  2    0 -1 -1 -1  3   2715.05  2.20E-20
 35  1   3219.14989   16   3219.16578   0   0   0   0 .000000      0.01589   -113.87939      -0.014    0  1  1  1  2    0 -1 -1 -1  3   2715.15  1.98E-20
 36  2   3248.04875   16   3248.06467   0   0   0   0 .000000      0.01592   -114.14942      -0.014    0  1  1  1  2    0 -1 -1 -1  3   2715.25  1.78E-20
 37  1   3277.74860   16   3277.76453   0   0   0   0 .000000      0.01593   -114.42602      -0.014    0  1  1  1  2    0 -1 -1 -1  3   2715.35  1.58E-20
 38  2   3308.24929   16   3308.26521   0   0   0   0 .000000      0.01592   -114.70929      -0.014    0  1  1  1  2    0 -1 -1 -1  3   2715.45  1.41E-20
 39  1   3339.55052   16   3339.56656   0   0   0   0 .000000      0.01604   -114.99924      -0.014    0  1  1  1  2    0 -1 -1 -1  3   2715.55  1.24E-20
 40  2   3371.65237   16   3371.66842   0   0   0   0 .000000      0.01605   -115.29582      -0.014    0  1  1  1  2    0 -1 -1 -1  3   2715.65  1.09E-20
 41  1   3404.55448   16   3404.57064   0   0   0   0 .000000      0.01616   -115.59900      -0.014    0  1  1  1  2    0 -1 -1 -1  3   2715.75  9.58E-21
 42  2   3438.25697   16   3438.27305   0   0   0   0 .000000      0.01608   -115.90873      -0.014    0  1  1  1  2    0 -1 -1 -1  3   2715.86  8.35E-21
 43  1   3472.75910   16   3472.77549   0   0   0   0 .000000      0.01639   -116.22495      -0.014    0  1  1  1  2    0 -1 -1 -1  3   2715.96  7.25E-21
 44  2   3508.06156   16   3508.07779   0   0   0   0 .000000      0.01623   -116.54764      -0.014    0  1  1  1  2    0 -1 -1 -1  3   2716.06  6.26E-21
 45  1   3544.16326   16   3544.17977   0   0   0   0 .000000      0.01651   -116.87674      -0.014    0  1  1  1  2    0 -1 -1 -1  3   2716.16  5.39E-21
 46  2   3581.06483   16   3581.08126   0   0   0   0 .000000      0.01643   -117.21222      -0.014    0  1  1  1  2    0 -1 -1 -1  3   2716.26  4.61E-21
 47  1   3618.76544   16   3618.78207   0   0   0   0 .000000      0.01663   -117.55403      -0.014    0  1  1  1  2    0 -1 -1 -1  3   2716.37  3.93E-21
 48  2   3657.26541   16   3657.28202   0   0   0   0 .000000      0.01661   -117.90213      -0.014    0  1  1  1  2    0 -1 -1 -1  3   2716.47  3.34E-21
 49  1   3696.56410   16   3696.58092   0   0   0   0 .000000      0.01682   -118.25649      -0.014    0  1  1  1  2    0 -1 -1 -1  3   2716.56  2.82E-21
 50  2   3736.66181   16   3736.67857   0   0   0   0 .000000      0.01676   -118.61705      -0.014    0  1  1  1  2    0 -1 -1 -1  3   2716.66  2.38E-21
 51  1   3777.55791   16   3777.57478   0   0   0   0 .000000      0.01687   -118.98379      -0.014    0  1  1  1  2    0 -1 -1 -1  3   2716.76  1.99E-21
 52  2   3819.25247   16   3819.26934   0   0   0   0 .000000      0.01687   -119.35666      -0.014    0  1  1  1  2    0 -1 -1 -1  3   2716.85  1.66E-21
 53  1   3861.74509   16   3861.76205   0   0   0   0 .000000      0.01696   -119.73563      -0.014    0  1  1  1  2    0 -1 -1 -1  3   2716.95  1.38E-21
 54  2   3905.03585   16   3905.05269   0   0   0   0 .000000      0.01684   -120.12066      -0.014    0  1  1  1  2    0 -1 -1 -1  3   2717.04  1.14E-21
 55  1   3949.12393   16   3949.14106   0   0   0   0 .000000      0.01713   -120.51171      -0.014    0  1  1  1  2    0 -1 -1 -1  3   2717.12  9.40E-22
 56  2   3994.00983   16   3994.02694   0   0   0   0 .000000      0.01711   -120.90874      -0.014    0  1  1  1  2    0 -1 -1 -1  3   2717.21  7.71E-22
 57  1   4039.69279   16   4039.71010   0   0   0   0 .000000      0.01731   -121.31173      -0.014    0  1  1  1  2    0 -1 -1 -1  3   2717.29  6.30E-22
 58  2   4086.17303   16   4086.19040   0   0   0   0 .000000      0.01737   -121.72055      -0.014    0  1  1  1  2    0 -1 -1 -1  3   2717.37  5.12E-22
 59  1   4133.45001   16   4133.46738   0   0   0   0 .000000      0.01737   -122.13541      -0.014    0  1  1  1  2    0 -1 -1 -1  3   2717.45  4.15E-22
 60  2   4181.52367   16   4181.54102   0   0   0   0 .000000      0.01735   -122.55604      -0.014    0  1  1  1  2    0 -1 -1 -1  3   2717.52  3.35E-22
 61  1   4230.39355   16   4230.41103   0   0   0   0 .000000      0.01748   -122.98249      -0.014    0  1  1  1  2    0 -1 -1 -1  3   2717.59  2.69E-22
 62  2   4280.05945   16   4280.07715   0   0   0   0 .000000      0.01770   -123.41472      -0.014    0  1  1  1  2    0 -1 -1 -1  3   2717.66  2.15E-22
 63  1   4330.52155   16   4330.53914   0   0   0   0 .000000      0.01759   -123.85269      -0.014    0  1  1  1  2    0 -1 -1 -1  3   2717.72  1.71E-22
 64  2   4381.77940   16   4381.79676   0   0   0   0 .000000      0.01736   -124.29638      -0.014    0  1  1  1  2    0 -1 -1 -1  3   2717.78  1.36E-22
 65  1   4433.83203   16   4433.84974   0   0   0   0 .000000      0.01771   -124.74577      -0.014    0  1  1  1  2    0 -1 -1 -1  3   2717.83  1.07E-22
 66  2   4486.68083   16   4486.69783   0   0   0   0 .000000      0.01700   -125.20080      -0.014    0  1  1  1  2    0 -1 -1 -1  3   2717.88  8.44E-23
 67  1   4540.32276   16   4540.34078   0   0   0   0 .000000      0.01802   -125.66146      -0.014    0  1  1  1  2    0 -1 -1 -1  3   2717.92  6.61E-23
 68  2   4594.76110   16   4594.77830   0   0   0   0 .000000      0.01720   -126.12771      -0.014    0  1  1  1  2    0 -1 -1 -1  3   2717.96  5.16E-23
 69  1   4649.99197   16   4650.01014   0   0   0   0 .000000      0.01817   -126.59953      -0.014    0  1  1  1  2    0 -1 -1 -1  3   2717.99  4.01E-23
 70  2   4706.01861   16   4706.03602   0   0   0   0 .000000      0.01741   -127.07688      -0.014    0  1  1  1  2    0 -1 -1 -1  3   2718.02  3.10E-23
 71  1   4762.83692   16   4762.85567   0   0   0   0 .000000      0.01875   -127.55973      -0.015    0  1  1  1  2    0 -1 -1 -1  3   2718.04  2.39E-23
 72  2   4820.45193   16   4820.46880   0   0   0   0 .000000      0.01687   -128.04806      -0.013    0  1  1  1  2    0 -1 -1 -1  3   2718.05  1.83E-23
 73  1   4878.85615   16   4878.87512   0   0   0   0 .000000      0.01897   -128.54182      -0.015    0  1  1  1  2    0 -1 -1 -1  3   2718.06  1.40E-23
 74  2   4938.05747   16   4938.07435   0   0   0   0 .000000      0.01688   -129.04101      -0.013    0  1  1  1  2    0 -1 -1 -1  3   2718.06  1.07E-23
 75  1   4998.04756   16   4998.06620   0   0   0   0 .000000      0.01864   -129.54558      -0.014    0  1  1  1  2    0 -1 -1 -1  3   2718.05  8.09E-24
 76  2   5058.83365   16   5058.85036   0   0   0   0 .000000      0.01671   -130.05551      -0.013    0  1  1  1  2    0 -1 -1 -1  3   2718.03  6.11E-24
 77  1   5120.40782   16   5120.42654   0   0   0   0 .000000      0.01872   -130.57076      -0.014    0  1  1  1  2    0 -1 -1 -1  3   2718.01  4.60E-24
 78  2   5182.77788   16   5182.79443   0   0   0   0 .000000      0.01655   -131.09131      -0.013    0  1  1  1  2    0 -1 -1 -1  3   2717.98  3.44E-24
 79  1   5245.93452   16   5245.95373   0   0   0   0 .000000      0.01921   -131.61713      -0.015    0  1  1  1  2    0 -1 -1 -1  3   2717.93  2.57E-24
  1  2   4827.09432   14   4827.11335   0   0   0   0 .000000      0.01903    -86.05303      -0.022    0  1  1  2  1    0 -1 -1 -2  4   4826.29  6.63E-24
  2  1   4828.69183   26   4828.71065   0   0   0   0 .000000      0.01882      9.00291       0.209    0  1  1  2  1    0 -1 -1 -2  4   4826.29  1.16E-23
  3  2   4831.08757   33   4831.10658   0   0   0   0 .000000      0.01901      8.97948       0.212    0  1  1  2  1    0 -1 -1 -2  4   4826.29  1.61E-23
  4  1   4834.28205   39   4834.30113   0   0   0   0 .000000      0.01908      8.94824       0.213    0  1  1  2  1    0 -1 -1 -2  4   4826.28  2.02E-23
  5  2   4838.27536   42   4838.29429   0   0   0   0 .000000      0.01893      8.90920       0.212    0  1  1  2  1    0 -1 -1 -2  4   4826.28  2.40E-23
  6  1   4843.06741   45   4843.08604   0   0   0   0 .000000      0.01863      8.86236       0.210    0  1  1  2  1    0 -1 -1 -2  4   4826.27  2.74E-23
  7  2   4848.65739   46   4848.67636   0   0   0   0 .000000      0.01897      8.80772       0.215    0  1  1  2  1    0 -1 -1 -2  4   4826.26  3.06E-23
  8  1   4855.04628   47   4855.06521   0   0   0   0 .000000      0.01893      8.74529       0.217    0  1  1  2  1    0 -1 -1 -2  4   4826.25  3.33E-23
  9  2   4862.23332   47   4862.25257   0   0   0   0 .000000      0.01925      8.67508       0.222    0  1  1  2  1    0 -1 -1 -2  4   4826.23  3.57E-23
 10  1   4870.21908   47   4870.23840   0   0   0   0 .000000      0.01932      8.59709       0.225    0  1  1  2  1    0 -1 -1 -2  4   4826.22  3.78E-23
 11  2   4879.00358   47   4879.02266   0   0   0   0 .000000      0.01908      8.51133       0.224    0  1  1  2  1    0 -1 -1 -2  4   4826.20  3.94E-23
 12  1   4888.58603   47   4888.60531   0   0   0   0 .000000      0.01928      8.41781       0.229    0  1  1  2  1    0 -1 -1 -2  4   4826.19  4.06E-23
 13  2   4898.96710   47   4898.98629   0   0   0   0 .000000      0.01919      8.31654       0.231    0  1  1  2  1    0 -1 -1 -2  4   4826.17  4.18E-23
 14  1   4910.14633   47   4910.16556   0   0   0   0 .000000      0.01923      8.20753       0.234    0  1  1  2  1    0 -1 -1 -2  4   4826.15  4.27E-23
 15  2   4922.12375   47   4922.14307   0   0   0   0 .000000      0.01932      8.09079       0.239    0  1  1  2  1    0 -1 -1 -2  4   4826.12  4.33E-23
 16  1   4934.89910   47   4934.91874   0   0   0   0 .000000      0.01964      7.96632       0.247    0  1  1  2  1    0 -1 -1 -2  4   4826.10  4.36E-23
 17  2   4948.47325   47   4948.49252   0   0   0   0 .000000      0.01927      7.83415       0.246    0  1  1  2  1    0 -1 -1 -2  4   4826.07  4.35E-23
 18  1   4962.84508   47   4962.86435   0   0   0   0 .000000      0.01927      7.69428       0.250    0  1  1  2  1    0 -1 -1 -2  4   4826.05  4.30E-23
 19  2   4978.01494   47   4978.03414   0   0   0   0 .000000      0.01920      7.54674       0.254    0  1  1  2  1    0 -1 -1 -2  4   4826.01  4.23E-23
 20  1   4993.98253   47   4994.00183   0   0   0   0 .000000      0.01930      7.39152       0.261    0  1  1  2  1    0 -1 -1 -2  4   4825.98  4.13E-23
 21  2   5010.74807   47   5010.76733   0   0   0   0 .000000      0.01926      7.22865       0.266    0  1  1  2  1    0 -1 -1 -2  4   4825.95  4.01E-23
 22  1   5028.31126   47   5028.33056   0   0   0   0 .000000      0.01930      7.05815       0.273    0  1  1  2  1    0 -1 -1 -2  4   4825.91  3.87E-23
 23  2   5046.67211   47   5046.69144   0   0   0   0 .000000      0.01933      6.88002       0.281    0  1  1  2  1    0 -1 -1 -2  4   4825.87  3.71E-23
 24  1   5065.83050   47   5065.84987   0   0   0   0 .000000      0.01937      6.69429       0.289    0  1  1  2  1    0 -1 -1 -2  4   4825.83  3.53E-23
 25  2   5085.78626   47   5085.80575   0   0   0   0 .000000      0.01949      6.50098       0.300    0  1  1  2  1    0 -1 -1 -2  4   4825.79  3.35E-23
 26  1   5106.53951   47   5106.55899   0   0   0   0 .000000      0.01948      6.30009       0.309    0  1  1  2  1    0 -1 -1 -2  4   4825.74  3.15E-23
 27  2   5128.08993   47   5128.10949   0   0   0   0 .000000      0.01956      6.09166       0.321    0  1  1  2  1    0 -1 -1 -2  4   4825.69  2.96E-23
 28  1   5150.43741   47   5150.45714   0   0   0   0 .000000      0.01973      5.87569       0.336    0  1  1  2  1    0 -1 -1 -2  4   4825.64  2.76E-23
 29  2   5173.58213   47   5173.60182   0   0   0   0 .000000      0.01969      5.65222       0.348    0  1  1  2  1    0 -1 -1 -2  4   4825.58  2.56E-23
 30  1   5197.52364   47   5197.54342   0   0   0   0 .000000      0.01978      5.42125       0.365    0  1  1  2  1    0 -1 -1 -2  4   4825.52  2.36E-23
 31  2   5222.26189   47   5222.28183   0   0   0   0 .000000      0.01994      5.18282       0.385    0  1  1  2  1    0 -1 -1 -2  4   4825.46  2.17E-23
 32  1   5247.79703   47   5247.81691   0   0   0   0 .000000      0.01988      4.93694       0.403    0  1  1  2  1    0 -1 -1 -2  4   4825.40  1.98E-23
 33  2   5274.12867   47   5274.14854   0   0   0   0 .000000      0.01987      4.68363       0.424    0  1  1  2  1    0 -1 -1 -2  4   4825.33  1.80E-23
 34  1   5301.25683   47   5301.27660   0   0   0   0 .000000      0.01977      4.42294       0.447    0  1  1  2  1    0 -1 -1 -2  4   4825.26  1.63E-23
 35  2   5329.18098   47   5329.20094   0   0   0   0 .000000      0.01996      4.15483       0.480    0  1  1  2  1    0 -1 -1 -2  4   4825.18  1.47E-23
 36  1   5357.90131   47   5357.92143   0   0   0   0 .000000      0.02012      3.87940       0.519    0  1  1  2  1    0 -1 -1 -2  4   4825.10  1.31E-23
 37  2   5387.41785   47   5387.43792   0   0   0   0 .000000      0.02007      3.59663       0.558    0  1  1  2  1    0 -1 -1 -2  4   4825.02  1.17E-23
 38  1   5417.73002   47   5417.75027   0   0   0   0 .000000      0.02025      3.30654       0.612    0  1  1  2  1    0 -1 -1 -2  4   4824.93  1.04E-23
 39  2   5448.83792   47   5448.85833   0   0   0   0 .000000      0.02041      3.00918       0.678    0  1  1  2  1    0 -1 -1 -2  4   4824.84  9.20E-24
 40  1   5480.74182   47   5480.76194   0   0   0   0 .000000      0.02012      2.70456       0.744    0  1  1  2  1    0 -1 -1 -2  4   4824.74  8.10E-24
 41  2   5513.44062   47   5513.46094   0   0   0   0 .000000      0.02032      2.39271       0.849    0  1  1  2  1    0 -1 -1 -2  4   4824.64  7.09E-24
 42  1   5546.93485   47   5546.95518   0   0   0   0 .000000      0.02033      2.07367       0.980    0  1  1  2  1    0 -1 -1 -2  4   4824.53  6.18E-24
 43  2   5581.22388   47   5581.24448   0   0   0   0 .000000      0.02060      1.74745       1.179    0  1  1  2  1    0 -1 -1 -2  4   4824.42  5.37E-24
 44  1   5616.30801   47   5616.32869   0   0   0   0 .000000      0.02068      1.41410       1.462    0  1  1  2  1    0 -1 -1 -2  4   4824.31  4.64E-24
 45  2   5652.18684   47   5652.20763   0   0   0   0 .000000      0.02079      1.07366       1.937    0  1  1  2  1    0 -1 -1 -2  4   4824.19  3.99E-24
 46  1   5688.85942   47   5688.88116   0   0   0   0 .000000      0.02174      0.72622       2.994    0  1  1  2  1    0 -1 -1 -2  4   4824.06  3.42E-24
 47  2   5726.32684   47   5726.34925   0   0   0   0 .000000      0.02241      0.37211       6.022    0  1  1  2  1    0 -1 -1 -2  4   4823.93  2.91E-24
 48  1   5764.58984   46   5764.59023   0   0   0   0 .000000      0.00039     -0.03162      -1.218    0  1  1  2  1    0 -1 -1 -2  4   4823.79  6.74E-25
 49  2   5803.64437   46   5803.66588   0   0   0   0 .000000      0.02151     -0.36095      -5.959    0  1  1  2  1    0 -1 -1 -2  4   4823.64  2.10E-24
 50  1   5843.49455   46   5843.51592   0   0   0   0 .000000      0.02137     -0.73608      -2.903    0  1  1  2  1    0 -1 -1 -2  4   4823.49  1.76E-24
 51  2   5884.13820   46   5884.15933   0   0   0   0 .000000      0.02113     -1.11861      -1.889    0  1  1  2  1    0 -1 -1 -2  4   4823.34  1.48E-24
 52  1   5925.57352   46   5925.59606   0   0   0   0 .000000      0.02254     -1.50819      -1.495    0  1  1  2  1    0 -1 -1 -2  4   4823.17  1.23E-24
 53  2   5967.80450   46   5967.82595   0   0   0   0 .000000      0.02145     -1.90472      -1.126    0  1  1  2  1    0 -1 -1 -2  4   4823.00  1.03E-24
 54  1   6010.82639   46   6010.84879   0   0   0   0 .000000      0.02240     -2.30816      -0.971    0  1  1  2  1    0 -1 -1 -2  4   4822.83  8.50E-25
 55  2   6054.64252   46   6054.66438   0   0   0   0 .000000      0.02186     -2.71846      -0.804    0  1  1  2  1    0 -1 -1 -2  4   4822.64  7.00E-25
 56  1   6099.25024   46   6099.27250   0   0   0   0 .000000      0.02226     -3.13559      -0.710    0  1  1  2  1    0 -1 -1 -2  4   4822.45  5.75E-25
 57  2   6144.65080   46   6144.67292   0   0   0   0 .000000      0.02212     -3.55953      -0.621    0  1  1  2  1    0 -1 -1 -2  4   4822.25  4.70E-25
 58  1   6190.84288   46   6190.86543   0   0   0   0 .000000      0.02255     -3.99025      -0.565    0  1  1  2  1    0 -1 -1 -2  4   4822.04  3.82E-25
 59  2   6237.82713   46   6237.84978   0   0   0   0 .000000      0.02265     -4.42772      -0.512    0  1  1  2  1    0 -1 -1 -2  4   4821.83  3.10E-25
 60  1   6285.60282   46   6285.62576   0   0   0   0 .000000      0.02294     -4.87191      -0.471    0  1  1  2  1    0 -1 -1 -2  4   4821.60  2.50E-25
 62  1   6383.52839   46   6383.55160   0   0   0   0 .000000      0.02321     -5.78033      -0.402    0  1  1  2  1    0 -1 -1 -2  4   4821.13  1.61E-25
 63  2   6433.67807   46   6433.70099   0   0   0   0 .000000      0.02292     -6.24452      -0.367    0  1  1  2  1    0 -1 -1 -2  4   4820.88  1.28E-25
 64  1   6484.61790   46   6484.64101   0   0   0   0 .000000      0.02311     -6.71533      -0.344    0  1  1  2  1    0 -1 -1 -2  4   4820.62  1.02E-25
  1  1   4827.09230   34   4827.11190   0   0   0   0 .000000      0.01960     19.11968       0.103    0  1  1  2  2    0 -1 -1 -2  4   4826.29  6.63E-24
  2  2   4828.68715   46   4828.70626   0   0   0   0 .000000      0.01911      8.99852       0.212    0  1  1  2  2    0 -1 -1 -2  4   4826.29  1.16E-23
  3  1   4831.07823   53   4831.09780   0   0   0   0 .000000      0.01957      8.97068       0.218    0  1  1  2  2    0 -1 -1 -2  4   4826.28  1.61E-23
  4  2   4834.26757   59   4834.28650   0   0   0   0 .000000      0.01893      8.93354       0.212    0  1  1  2  2    0 -1 -1 -2  4   4826.27  2.02E-23
  5  1   4838.25354   62   4838.27235   0   0   0   0 .000000      0.01881      8.88709       0.212    0  1  1  2  2    0 -1 -1 -2  4   4826.25  2.40E-23
  6  2   4843.03605   65   4843.05532   0   0   0   0 .000000      0.01927      8.83129       0.218    0  1  1  2  2    0 -1 -1 -2  4   4826.24  2.74E-23
  7  1   4848.61617   66   4848.63539   0   0   0   0 .000000      0.01922      8.76615       0.219    0  1  1  2  2    0 -1 -1 -2  4   4826.22  3.06E-23
  8  2   4854.99338   67   4855.01254   0   0   0   0 .000000      0.01916      8.69161       0.220    0  1  1  2  2    0 -1 -1 -2  4   4826.19  3.33E-23
  9  1   4862.16765   67   4862.18673   0   0   0   0 .000000      0.01908      8.60766       0.222    0  1  1  2  2    0 -1 -1 -2  4   4826.17  3.57E-23
 10  2   4870.13905   67   4870.15793   0   0   0   0 .000000      0.01888      8.51426       0.222    0  1  1  2  2    0 -1 -1 -2  4   4826.14  3.77E-23
 11  1   4878.90700   67   4878.92609   0   0   0   0 .000000      0.01909      8.41137       0.227    0  1  1  2  2    0 -1 -1 -2  4   4826.11  3.94E-23
 12  2   4888.47201   67   4888.49118   0   0   0   0 .000000      0.01917      8.29891       0.231    0  1  1  2  2    0 -1 -1 -2  4   4826.07  4.06E-23
 13  1   4898.83372   67   4898.85315   0   0   0   0 .000000      0.01943      8.17691       0.238    0  1  1  2  2    0 -1 -1 -2  4   4826.03  4.18E-23
 14  2   4909.99284   67   4910.01194   0   0   0   0 .000000      0.01910      8.04529       0.237    0  1  1  2  2    0 -1 -1 -2  4   4825.99  4.28E-23
 15  1   4921.94820   67   4921.96751   0   0   0   0 .000000      0.01931      7.90397       0.244    0  1  1  2  2    0 -1 -1 -2  4   4825.95  4.34E-23
 16  2   4934.70058   67   4934.71978   0   0   0   0 .000000      0.01920      7.75291       0.248    0  1  1  2  2    0 -1 -1 -2  4   4825.90  4.37E-23
 17  1   4948.24941   67   4948.26871   0   0   0   0 .000000      0.01930      7.59206       0.254    0  1  1  2  2    0 -1 -1 -2  4   4825.85  4.36E-23
 18  2   4962.59479   67   4962.61422   0   0   0   0 .000000      0.01943      7.42132       0.262    0  1  1  2  2    0 -1 -1 -2  4   4825.79  4.31E-23
 19  1   4977.73674   67   4977.75624   0   0   0   0 .000000      0.01950      7.24069       0.269    0  1  1  2  2    0 -1 -1 -2  4   4825.74  4.24E-23
 20  2   4993.67550   67   4993.69469   0   0   0   0 .000000      0.01919      7.05004       0.272    0  1  1  2  2    0 -1 -1 -2  4   4825.68  4.14E-23
 21  1   5010.41012   67   5010.42950   0   0   0   0 .000000      0.01938      6.84934       0.283    0  1  1  2  2    0 -1 -1 -2  4   4825.61  4.02E-23
 22  2   5027.94061   67   5027.96059   0   0   0   0 .000000      0.01998      6.63849       0.301    0  1  1  2  2    0 -1 -1 -2  4   4825.54  3.88E-23
 23  1   5046.26874   67   5046.28787   0   0   0   0 .000000      0.01913      6.41750       0.298    0  1  1  2  2    0 -1 -1 -2  4   4825.47  3.72E-23
 24  2   5065.39187   67   5065.41124   0   0   0   0 .000000      0.01937      6.18609       0.313    0  1  1  2  2    0 -1 -1 -2  4   4825.39  3.55E-23
 25  1   5085.31118   67   5085.33062   0   0   0   0 .000000      0.01944      5.94438       0.327    0  1  1  2  2    0 -1 -1 -2  4   4825.31  3.36E-23
 26  2   5106.02638   67   5106.04590   0   0   0   0 .000000      0.01952      5.69222       0.343    0  1  1  2  2    0 -1 -1 -2  4   4825.23  3.17E-23
 27  1   5127.53755   67   5127.55698   0   0   0   0 .000000      0.01943      5.42954       0.358    0  1  1  2  2    0 -1 -1 -2  4   4825.14  2.97E-23
 28  2   5149.84421   67   5149.86375   0   0   0   0 .000000      0.01954      5.15624       0.379    0  1  1  2  2    0 -1 -1 -2  4   4825.04  2.77E-23
 29  1   5172.94659   67   5172.96612   0   0   0   0 .000000      0.01953      4.87227       0.401    0  1  1  2  2    0 -1 -1 -2  4   4824.95  2.57E-23
 30  2   5196.84442   67   5196.86395   0   0   0   0 .000000      0.01953      4.57753       0.427    0  1  1  2  2    0 -1 -1 -2  4   4824.84  2.37E-23
 31  1   5221.53726   67   5221.55714   0   0   0   0 .000000      0.01988      4.27194       0.465    0  1  1  2  2    0 -1 -1 -2  4   4824.74  2.18E-23
 32  2   5247.02577   67   5247.04556   0   0   0   0 .000000      0.01979      3.95544       0.500    0  1  1  2  2    0 -1 -1 -2  4   4824.63  1.99E-23
 33  1   5273.30935   67   5273.32908   0   0   0   0 .000000      0.01973      3.62793       0.544    0  1  1  2  2    0 -1 -1 -2  4   4824.51  1.81E-23
 34  2   5300.38751   67   5300.40757   0   0   0   0 .000000      0.02006      3.28935       0.610    0  1  1  2  2    0 -1 -1 -2  4   4824.39  1.64E-23
 35  1   5328.26101   67   5328.28091   0   0   0   0 .000000      0.01990      2.93963       0.677    0  1  1  2  2    0 -1 -1 -2  4   4824.26  1.48E-23
 36  2   5356.92895   67   5356.94895   0   0   0   0 .000000      0.02000      2.57869       0.776    0  1  1  2  2    0 -1 -1 -2  4   4824.13  1.32E-23
 37  1   5386.39137   67   5386.41156   0   0   0   0 .000000      0.02019      2.20642       0.915    0  1  1  2  2    0 -1 -1 -2  4   4823.99  1.18E-23
 38  2   5416.64829   67   5416.66858   0   0   0   0 .000000      0.02029      1.82292       1.113    0  1  1  2  2    0 -1 -1 -2  4   4823.85  1.05E-23
 39  1   5447.69969   67   5447.71987   0   0   0   0 .000000      0.02018      1.42798       1.413    0  1  1  2  2    0 -1 -1 -2  4   4823.70  9.28E-24
 40  2   5479.54519   67   5479.56528   0   0   0   0 .000000      0.02009      1.02160       1.967    0  1  1  2  2    0 -1 -1 -2  4   4823.55  8.17E-24
 41  1   5512.18388   67   5512.20468   0   0   0   0 .000000      0.02080      0.60378       3.445    0  1  1  2  2    0 -1 -1 -2  4   4823.38  7.15E-24
 42  2   5545.61733   67   5545.63815   0   0   0   0 .000000      0.02082      0.17496      11.899    0  1  1  2  2    0 -1 -1 -2  4   4823.22  6.22E-24
 43  1   5579.84301   66   5579.86414   0   0   0   0 .000000      0.02113     -0.26767      -7.893    0  1  1  2  2    0 -1 -1 -2  4   4823.04  5.42E-24
 44  2   5614.86414   66   5614.88455   0   0   0   0 .000000      0.02041     -0.71999      -2.835    0  1  1  2  2    0 -1 -1 -2  4   4822.86  4.69E-24
 45  1   5650.67719   66   5650.69810   0   0   0   0 .000000      0.02091     -1.18426      -1.766    0  1  1  2  2    0 -1 -1 -2  4   4822.68  4.04E-24
 46  2   5687.28393   66   5687.30473   0   0   0   0 .000000      0.02080     -1.66026      -1.253    0  1  1  2  2    0 -1 -1 -2  4   4822.48  3.46E-24
 47  1   5724.68320   66   5724.70427   0   0   0   0 .000000      0.02107     -2.14797      -0.981    0  1  1  2  2    0 -1 -1 -2  4   4822.28  2.95E-24
 48  2   5762.87508   66   5762.89656   0   0   0   0 .000000      0.02148     -2.64744      -0.811    0  1  1  2  2    0 -1 -1 -2  4   4822.08  2.51E-24
 49  1   5801.86019   66   5801.88139   0   0   0   0 .000000      0.02120     -3.15867      -0.671    0  1  1  2  2    0 -1 -1 -2  4   4821.86  2.12E-24
 50  2   5841.63692   66   5841.65858   0   0   0   0 .000000      0.02166     -3.68152      -0.588    0  1  1  2  2    0 -1 -1 -2  4   4821.64  1.79E-24
 52  2   5923.56762   66   5923.58923   0   0   0   0 .000000      0.02161     -4.76280      -0.454    0  1  1  2  2    0 -1 -1 -2  4   4821.17  1.25E-24
 53  1   5965.72025   66   5965.74230   0   0   0   0 .000000      0.02205     -5.32048      -0.414    0  1  1  2  2    0 -1 -1 -2  4   4820.92  1.04E-24
 54  2   6008.66518   66   6008.68690   0   0   0   0 .000000      0.02172     -5.89044      -0.369    0  1  1  2  2    0 -1 -1 -2  4   4820.67  8.62E-25
 55  1   6052.40006   66   6052.42285   0   0   0   0 .000000      0.02279     -6.47155      -0.352    0  1  1  2  2    0 -1 -1 -2  4   4820.40  7.11E-25
 56  2   6096.92704   66   6096.94990   0   0   0   0 .000000      0.02286      6.93703       0.330    0  1  1  2  2    0 -1 -1 -2  4   4820.13  5.84E-25
 57  1   6142.24498   66   6142.26786   0   0   0   0 .000000      0.02288      6.55133       0.349    0  1  1  2  2    0 -1 -1 -2  4   4819.84  4.77E-25
 58  2   6188.35346   66   6188.37655   0   0   0   0 .000000      0.02309      6.16071       0.375    0  1  1  2  2    0 -1 -1 -2  4   4819.55  3.89E-25
 59  1   6235.25130   66   6235.27555   0   0   0   0 .000000      0.02425      5.76585       0.421    0  1  1  2  2    0 -1 -1 -2  4   4819.25  3.15E-25
 60  2   6282.94092   66   6282.96483   0   0   0   0 .000000      0.02391      5.36654       0.446    0  1  1  2  2    0 -1 -1 -2  4   4818.94  2.54E-25
 61  1   6331.42026   66   6331.44409   0   0   0   0 .000000      0.02383      4.96288       0.480    0  1  1  2  2    0 -1 -1 -2  4   4818.62  2.05E-25
  3  2   6916.12396   86   6916.14732   0   0   0   0 .000000      0.02336     38.86233       0.060    0  1  1  3  1    0 -1 -1 -3  5   6911.32  4.19E-25
  4  1   6919.29216  105   6919.31607   0   0   0   0 .000000      0.02391     15.75596       0.152    0  1  1  3  1    0 -1 -1 -3  5   6911.29  5.26E-25
  5  2   6923.25306  118   6923.27698   0   0   0   0 .000000      0.02392     15.70885       0.152    0  1  1  3  1    0 -1 -1 -3  5   6911.25  6.25E-25
  6  1   6928.00859  128   6928.03003   0   0   0   0 .000000      0.02144    -12.16843      -0.176    0  1  1  3  1    0 -1 -1 -3  5   6911.21  7.15E-25
  7  2   6933.55045  135   6933.57519   0   0   0   0 .000000      0.02474    -12.31902      -0.201    0  1  1  3  1    0 -1 -1 -3  5   6911.15  7.97E-25
  8  1   6939.89001  140   6939.91244   0   0   0   0 .000000      0.02243    -12.49113      -0.180    0  1  1  3  1    0 -1 -1 -3  5   6911.09  8.68E-25
  9  2   6947.01933  143   6947.04174   0   0   0   0 .000000      0.02241    -12.68475      -0.177    0  1  1  3  1    0 -1 -1 -3  5   6911.02  9.30E-25
 10  1   6954.94033  145   6954.96306   0   0   0   0 .000000      0.02273    -12.89989      -0.176    0  1  1  3  1    0 -1 -1 -3  5   6910.94  9.82E-25
 11  2   6963.65339  146   6963.67636   0   0   0   0 .000000      0.02297    -13.13656      -0.175    0  1  1  3  1    0 -1 -1 -3  5   6910.85  1.02E-24
 12  1   6973.15786  147   6973.18159   0   0   0   0 .000000      0.02373    -13.39476      -0.177    0  1  1  3  1    0 -1 -1 -3  5   6910.76  1.06E-24
 13  2   6983.45559  147   6983.47872   0   0   0   0 .000000      0.02313    -13.67448      -0.169    0  1  1  3  1    0 -1 -1 -3  5   6910.66  1.09E-24
 14  1   6994.54401  147   6994.56768   0   0   0   0 .000000      0.02367    -13.97573      -0.169    0  1  1  3  1    0 -1 -1 -3  5   6910.54  1.12E-24
 15  2   7006.42500  147   7006.44842   0   0   0   0 .000000      0.02342    -14.29852      -0.164    0  1  1  3  1    0 -1 -1 -3  5   6910.43  1.13E-24
 16  1   7019.09733  147   7019.12088   0   0   0   0 .000000      0.02355     14.56349       0.162    0  1  1  3  1    0 -1 -1 -3  5   6910.30  1.14E-24
 17  2   7032.56149  147   7032.58500   0   0   0   0 .000000      0.02351     14.40130       0.163    0  1  1  3  1    0 -1 -1 -3  5   6910.16  1.14E-24
 18  1   7046.81706  147   7046.84072   0   0   0   0 .000000      0.02366     14.22898       0.166    0  1  1  3  1    0 -1 -1 -3  5   6910.02  1.13E-24
 19  2   7061.86428  147   7061.88795   0   0   0   0 .000000      0.02367     14.04625       0.169    0  1  1  3  1    0 -1 -1 -3  5   6909.86  1.11E-24
 20  1   7077.70266  147   7077.72663   0   0   0   0 .000000      0.02397     13.85263       0.173    0  1  1  3  1    0 -1 -1 -3  5   6909.70  1.08E-24
 21  2   7094.33308  147   7094.35667   0   0   0   0 .000000      0.02359     13.64732       0.173    0  1  1  3  1    0 -1 -1 -3  5   6909.53  1.05E-24
 22  1   7111.75379  147   7111.77799   0   0   0   0 .000000      0.02420     13.42878       0.180    0  1  1  3  1    0 -1 -1 -3  5   6909.35  1.01E-24
 23  2   7129.96654  147   7129.99051   0   0   0   0 .000000      0.02397     13.19382       0.182    0  1  1  3  1    0 -1 -1 -3  5   6909.17  9.69E-25
 24  1   7148.97004  147   7148.99414   0   0   0   0 .000000      0.02410     12.93505       0.186    0  1  1  3  1    0 -1 -1 -3  5   6908.97  9.23E-25
 25  2   7168.76427  147   7168.78877   0   0   0   0 .000000      0.02450     12.63421       0.194    0  1  1  3  1    0 -1 -1 -3  5   6908.76  8.74E-25
 26  1   7189.35085  147   7189.37431   0   0   0   0 .000000      0.02346     12.25692       0.191    0  1  1  3  1    0 -1 -1 -3  5   6908.55  8.24E-25
 27  2   7210.72735  147   7210.75065   0   0   0   0 .000000      0.02330     11.78637       0.198    0  1  1  3  1    0 -1 -1 -3  5   6908.33  7.72E-25
 28  1   7232.89277  147   7232.91770   0   0   0   0 .000000      0.02493     11.24865       0.222    0  1  1  3  1    0 -1 -1 -3  5   6908.09  7.19E-25
 29  2   7255.85082  147   7255.87534   0   0   0   0 .000000      0.02452     10.66881       0.230    0  1  1  3  1    0 -1 -1 -3  5   6907.85  6.67E-25
 30  1   7279.59881  147   7279.62344   0   0   0   0 .000000      0.02463     10.05821       0.245    0  1  1  3  1    0 -1 -1 -3  5   6907.60  6.15E-25
 31  2   7304.13764  147   7304.16191   0   0   0   0 .000000      0.02427      9.42149       0.258    0  1  1  3  1    0 -1 -1 -3  5   6907.34  5.64E-25
 32  1   7329.46501  147   7329.49060   0   0   0   0 .000000      0.02559      8.76090       0.292    0  1  1  3  1    0 -1 -1 -3  5   6907.07  5.15E-25
 33  2   7355.58463  147   7355.60940   0   0   0   0 .000000      0.02477      8.07737       0.307    0  1  1  3  1    0 -1 -1 -3  5   6906.78  4.68E-25
 34  1   7382.49392  147   7382.51818   0   0   0   0 .000000      0.02426      7.37152       0.329    0  1  1  3  1    0 -1 -1 -3  5   6906.49  4.23E-25
 35  2   7410.19197  147   7410.21679   0   0   0   0 .000000      0.02482      6.64374       0.374    0  1  1  3  1    0 -1 -1 -3  5   6906.19  3.81E-25
 36  1   7438.67957  147   7438.70510   0   0   0   0 .000000      0.02553      5.89419       0.433    0  1  1  3  1    0 -1 -1 -3  5   6905.88  3.41E-25
 37  2   7467.95777  147   7467.98298   0   0   0   0 .000000      0.02521      5.12300       0.492    0  1  1  3  1    0 -1 -1 -3  5   6905.56  3.04E-25
 38  1   7498.02456  147   7498.05026   0   0   0   0 .000000      0.02570      4.33032       0.594    0  1  1  3  1    0 -1 -1 -3  5   6905.22  2.70E-25
 39  2   7528.88127  147   7528.90681   0   0   0   0 .000000      0.02554      3.51620       0.726    0  1  1  3  1    0 -1 -1 -3  5   6904.88  2.38E-25
 41  2   7592.96081  147   7592.98706   0   0   0   0 .000000      0.02625      1.82377       1.439    0  1  1  3  1    0 -1 -1 -3  5   6904.16  1.83E-25
 42  1   7626.18446  147   7626.21045   0   0   0   0 .000000      0.02599      0.94553       2.748    0  1  1  3  1    0 -1 -1 -3  5   6903.78  1.60E-25
 43  2   7660.19595  146   7660.17649   0   0   0   0 .000000     -0.01946     -0.04596      42.336    0  1  1  3  1    0 -1 -1 -3  5   6903.40  1.39E-25
 44  1   7694.99620  146   7695.02291   0   0   0   0 .000000      0.02671     -0.87483      -3.053    0  1  1  3  1    0 -1 -1 -3  5   6903.00  1.20E-25
 45  2   7730.58512  146   7730.61164   0   0   0   0 .000000      0.02652     -1.81688      -1.460    0  1  1  3  1    0 -1 -1 -3  5   6902.59  1.03E-25
 46  1   7766.96144  146   7766.98847   0   0   0   0 .000000      0.02703     -2.78013      -0.972    0  1  1  3  1    0 -1 -1 -3  5   6902.16  8.81E-26
  3  1   6916.11841  129   6916.13869   0   0   0   0 .000000      0.02028     38.85356       0.052    0  1  1  3  2    0 -1 -1 -3  5   6911.32  4.19E-25
  4  2   6919.27797  148   6919.30169   0   0   0   0 .000000      0.02372     15.74158       0.151    0  1  1  3  2    0 -1 -1 -3  5   6911.28  5.26E-25
  6  2   6927.97351  171   6927.99981   0   0   0   0 .000000      0.02630    -12.19865      -0.216    0  1  1  3  2    0 -1 -1 -3  5   6911.17  7.15E-25
  8  2   6939.83756  183   6939.86064   0   0   0   0 .000000      0.02308    -12.54292      -0.184    0  1  1  3  2    0 -1 -1 -3  5   6911.04  8.68E-25
  9  1   6946.95424  186   6946.97700   0   0   0   0 .000000      0.02276    -12.74950      -0.178    0  1  1  3  2    0 -1 -1 -3  5   6910.95  9.30E-25
 10  2   6954.86062  188   6954.88393   0   0   0   0 .000000      0.02331    -12.97903      -0.180    0  1  1  3  2    0 -1 -1 -3  5   6910.86  9.82E-25
 11  1   6963.55766  189   6963.58141   0   0   0   0 .000000      0.02375    -13.23152      -0.180    0  1  1  3  2    0 -1 -1 -3  5   6910.76  1.02E-24
 12  2   6973.04598  190   6973.06939   0   0   0   0 .000000      0.02341    -13.50698      -0.173    0  1  1  3  2    0 -1 -1 -3  5   6910.65  1.06E-24
 13  1   6983.32405  190   6983.34782   0   0   0   0 .000000      0.02377    -13.80540      -0.172    0  1  1  3  2    0 -1 -1 -3  5   6910.52  1.09E-24
 14  2   6994.39315  190   6994.41665   0   0   0   0 .000000      0.02350    -14.12679      -0.166    0  1  1  3  2    0 -1 -1 -3  5   6910.39  1.12E-24
 15  1   7006.25209  190   7006.27583   0   0   0   0 .000000      0.02374    -14.47115      -0.164    0  1  1  3  2    0 -1 -1 -3  5   6910.25  1.14E-24
 16  2   7018.90171  190   7018.92530   0   0   0   0 .000000      0.02359     14.36790       0.164    0  1  1  3  2    0 -1 -1 -3  5   6910.10  1.14E-24
 17  1   7032.34153  190   7032.36499   0   0   0   0 .000000      0.02346     14.18127       0.165    0  1  1  3  2    0 -1 -1 -3  5   6909.94  1.14E-24
 18  2   7046.57131  190   7046.59484   0   0   0   0 .000000      0.02353     13.98310       0.168    0  1  1  3  2    0 -1 -1 -3  5   6909.77  1.13E-24
 19  1   7061.59113  190   7061.61477   0   0   0   0 .000000      0.02364     13.77305       0.172    0  1  1  3  2    0 -1 -1 -3  5   6909.59  1.11E-24
 20  2   7077.40088  190   7077.42472   0   0   0   0 .000000      0.02384     13.55070       0.176    0  1  1  3  2    0 -1 -1 -3  5   6909.40  1.08E-24
 21  1   7094.00192  190   7094.02460   0   0   0   0 .000000      0.02268     13.31522       0.170    0  1  1  3  2    0 -1 -1 -3  5   6909.20  1.05E-24
 22  2   7111.39028  190   7111.41434   0   0   0   0 .000000      0.02406     13.06508       0.184    0  1  1  3  2    0 -1 -1 -3  5   6908.99  1.01E-24
 23  1   7129.56985  190   7129.59383   0   0   0   0 .000000      0.02398     12.79708       0.187    0  1  1  3  2    0 -1 -1 -3  5   6908.77  9.71E-25
 24  2   7148.53922  190   7148.56301   0   0   0   0 .000000      0.02379     12.50381       0.190    0  1  1  3  2    0 -1 -1 -3  5   6908.54  9.25E-25
 25  1   7168.29774  190   7168.32176   0   0   0   0 .000000      0.02402     12.16694       0.197    0  1  1  3  2    0 -1 -1 -3  5   6908.30  8.77E-25
 26  2   7188.84569  190   7188.87000   0   0   0   0 .000000      0.02431     11.75203       0.207    0  1  1  3  2    0 -1 -1 -3  5   6908.05  8.26E-25
 27  1   7210.18319  190   7210.20761   0   0   0   0 .000000      0.02442     11.24231       0.217    0  1  1  3  2    0 -1 -1 -3  5   6907.78  7.74E-25
 28  2   7232.31049  190   7232.33450   0   0   0   0 .000000      0.02401     10.66396       0.225    0  1  1  3  2    0 -1 -1 -3  5   6907.51  7.22E-25
 29  1   7255.22617  190   7255.25056   0   0   0   0 .000000      0.02439     10.04209       0.243    0  1  1  3  2    0 -1 -1 -3  5   6907.23  6.69E-25
 30  2   7278.93268  190   7278.95566   0   0   0   0 .000000      0.02298      9.38793       0.245    0  1  1  3  2    0 -1 -1 -3  5   6906.93  6.17E-25
 31  1   7303.42478  190   7303.44970   0   0   0   0 .000000      0.02492      8.70618       0.286    0  1  1  3  2    0 -1 -1 -3  5   6906.62  5.67E-25
 32  2   7328.70740  190   7328.73255   0   0   0   0 .000000      0.02515      7.99886       0.314    0  1  1  3  2    0 -1 -1 -3  5   6906.31  5.18E-25
 33  1   7354.77917  190   7354.80408   0   0   0   0 .000000      0.02491      7.26715       0.343    0  1  1  3  2    0 -1 -1 -3  5   6905.98  4.70E-25
 34  2   7381.63906  190   7381.66417   0   0   0   0 .000000      0.02511      6.51152       0.386    0  1  1  3  2    0 -1 -1 -3  5   6905.64  4.26E-25
 35  1   7409.28839  190   7409.31268   0   0   0   0 .000000      0.02429      5.73220       0.424    0  1  1  3  2    0 -1 -1 -3  5   6905.29  3.83E-25
 36  2   7437.72419  190   7437.74948   0   0   0   0 .000000      0.02529      4.92941       0.513    0  1  1  3  2    0 -1 -1 -3  5   6904.92  3.43E-25
 37  1   7466.94946  190   7466.97442   0   0   0   0 .000000      0.02496      4.10340       0.608    0  1  1  3  2    0 -1 -1 -3  5   6904.55  3.06E-25
 38  2   7496.96221  190   7496.98736   0   0   0   0 .000000      0.02515      3.25396       0.773    0  1  1  3  2    0 -1 -1 -3  5   6904.16  2.72E-25
 39  1   7527.76258  190   7527.78815   0   0   0   0 .000000      0.02557      2.38122       1.074    0  1  1  3  2    0 -1 -1 -3  5   6903.76  2.40E-25
 40  2   7559.35118  190   7559.37663   0   0   0   0 .000000      0.02545      1.48520       1.714    0  1  1  3  2    0 -1 -1 -3  5   6903.35  2.11E-25
 41  1   7591.72545  190   7591.75265   0   0   0   0 .000000      0.02720      0.56572       4.808    0  1  1  3  2    0 -1 -1 -3  5   6902.93  1.85E-25
 42  2   7624.88894  189   7624.91605   0   0   0   0 .000000      0.02711     -0.37714      -7.189    0  1  1  3  2    0 -1 -1 -3  5   6902.49  1.61E-25
 43  1   7658.84038  189   7658.86667   0   0   0   0 .000000      0.02629     -1.34346      -1.957    0  1  1  3  2    0 -1 -1 -3  5   6902.04  1.40E-25
 44  2   7693.57824  189   7693.60432   0   0   0   0 .000000      0.02608     -2.33334      -1.118    0  1  1  3  2    0 -1 -1 -3  5   6901.58  1.21E-25
 45  1   7729.10206  189   7729.12886   0   0   0   0 .000000      0.02680     -3.34686      -0.801    0  1  1  3  2    0 -1 -1 -3  5   6901.10  1.04E-25
 46  2   7765.41370  189   7765.44008   0   0   0   0 .000000      0.02638      4.09765       0.644    0  1  1  3  2    0 -1 -1 -3  5   6900.61  8.88E-26
 47  1   7802.51079  189   7802.53782   0   0   0   0 .000000      0.02703      3.58061       0.755    0  1  1  3  2    0 -1 -1 -3  5   6900.11  7.57E-26
 48  2   7840.39572  189   7840.42188   0   0   0   0 .000000      0.02616      3.05242       0.857    0  1  1  3  2    0 -1 -1 -3  5   6899.60  6.43E-26
 49  1   7879.06580  189   7879.09209   0   0   0   0 .000000      0.02629      2.51287       1.046    0  1  1  3  2    0 -1 -1 -3  5   6899.07  5.43E-26
 50  2   7918.52082  189   7918.54825   0   0   0   0 .000000      0.02743      1.96189       1.398    0  1  1  3  2    0 -1 -1 -3  5   6898.52  4.57E-26
  4  1  13007.34042  629  13007.21591   0   0   0   0 .000000     -0.12451     -3.69755       3.367    0  1  1  6  1    0 -1 -1 -6  8  12999.34  8.24E-29
  5  2  13011.21469  741  13011.08721   0   0   0   0 .000000     -0.12748     -1.35323       9.420    0  1  1  6  1    0 -1 -1 -6  8  12999.21  9.76E-29
  6  1  13015.85773  839  13015.73286   0   0   0   0 .000000     -0.12487     -1.57017       7.953    0  1  1  6  1    0 -1 -1 -6  8  12999.06  1.11E-28
  7  2  13021.27696  922  13021.15293   0   0   0   0 .000000     -0.12403     -1.82471       6.797    0  1  1  6  1    0 -1 -1 -6  8  12998.88  1.24E-28
  8  1  13027.47593  994  13027.34749   0   0   0   0 .000000     -0.12844      0.62022     -20.709    0  1  1  6  1    0 -1 -1 -6  8  12998.68  1.90E-31
  9  2  13034.44513 1055  13034.31662   0   0   0   0 .000000     -0.12851      0.23977     -53.597    0  1  1  6  1    0 -1 -1 -6  8  12998.45  2.08E-31
 10  1  13042.18378 1106  13042.24455   0   0   0   0 .000000      0.06077      0.18411      33.009    0  1  1  6  1    0 -1 -1 -6  8  12998.18  2.23E-31
 11  2  13050.70439 1148  13050.57907   0   0   0   0 .000000     -0.12532     -0.65153      19.234    0  1  1  6  1    0 -1 -1 -6  8  12997.90  0.00E+00
 12  1  13059.99075 1182  13059.87267   0   0   0   0 .000000     -0.11808     -1.16496      10.136    0  1  1  6  1    0 -1 -1 -6  8  12997.59  0.00E+00
 13  2  13070.06537 1210  13069.94141   0   0   0   0 .000000     -0.12396      0.91623     -13.529    0  1  1  6  1    0 -1 -1 -6  8  12997.27  2.60E-31
 14  1  13080.90386 1232  13080.78553   0   0   0   0 .000000     -0.11833      0.30329     -39.016    0  1  1  6  1    0 -1 -1 -6  8  12996.90  2.68E-31
 15  2  13092.52522 1248  13092.40525   0   0   0   0 .000000     -0.11997     -0.35465      33.827    0  1  1  6  1    0 -1 -1 -6  8  12996.53  0.00E+00
 16  1  13104.91332 1260  13104.80092   0   0   0   0 .000000     -0.11240     -1.05291      10.675    0  1  1  6  1    0 -1 -1 -6  8  12996.11  0.00E+00
 17  2  13118.08200 1270  13117.97287   0   0   0   0 .000000     -0.10913     -1.79510       6.079    0  1  1  6  1    0 -1 -1 -6  8  12995.68  0.00E+00
 18  1  13132.02816 1277  13131.92152   0   0   0   0 .000000     -0.10664     -2.57868       4.136    0  1  1  6  1    0 -1 -1 -6  8  12995.23  0.00E+00
 19  2  13146.75599 1281  13146.64740   0   0   0   0 .000000     -0.10859     -3.25555       3.336    0  1  1  6  1    0 -1 -1 -6  8  12994.76  2.74E-31
  4  2  13007.32416  839  13007.19914   0   0   0   0 .000000     -0.12502     -3.71432       3.366    0  1  1  6  2    0 -1 -1 -6  8  12999.32  8.25E-29
  5  1  13011.19128  951  13011.06199   0   0   0   0 .000000     -0.12929     -1.38378       9.344    0  1  1  6  2    0 -1 -1 -6  8  12999.19  9.78E-29
  6  2  13015.82475 1049  13015.69745   0   0   0   0 .000000     -0.12730     -1.61725       7.872    0  1  1  6  2    0 -1 -1 -6  8  12999.02  1.12E-28
  7  1  13021.23999 1132  13021.10555   0   0   0   0 .000000     -0.13444     -1.89325       7.101    0  1  1  6  2    0 -1 -1 -6  8  12998.84  0.00E+00
  9  1  13034.36535 1265  13034.23981   0   0   0   0 .000000     -0.12554      0.13301     -94.379    0  1  1  6  2    0 -1 -1 -6  8  12998.37  2.08E-31
 10  2  13042.09068 1315  13041.96607   0   0   0   0 .000000     -0.12461     -0.32210      38.688    0  1  1  6  2    0 -1 -1 -6  8  12998.09  0.00E+00
 11  1  13050.59353 1358  13050.46514   0   0   0   0 .000000     -0.12839     -0.82382      15.585    0  1  1  6  2    0 -1 -1 -6  8  12997.79  0.00E+00
 12  2  13059.85849 1392  13059.73712   0   0   0   0 .000000     -0.12137     -1.37477       8.829    0  1  1  6  2    0 -1 -1 -6  8  12997.46  0.00E+00
 13  1  13069.90832 1420  13069.78206   0   0   0   0 .000000     -0.12626      0.72337     -17.455    0  1  1  6  2    0 -1 -1 -6  8  12997.11  2.60E-31
 15  1  13092.31393 1458  13092.19132   0   0   0   0 .000000     -0.12261     -0.61494      19.939    0  1  1  6  2    0 -1 -1 -6  8  12996.31  0.00E+00
 16  2  13104.67732 1470  13104.55586   0   0   0   0 .000000     -0.12146     -1.35872       8.939    0  1  1  6  2    0 -1 -1 -6  8  12995.88  0.00E+00
 17  1  13117.81523 1480  13117.69394   0   0   0   0 .000000     -0.12129     -2.14049       5.667    0  1  1  6  2    0 -1 -1 -6  8  12995.42  0.00E+00
 19  1  13146.41127 1491  13146.29140   0   0   0   0 .000000     -0.11987      3.37469      -3.552    0  1  1  6  2    0 -1 -1 -6  8  12994.41  2.73E-31
 20  2  13161.86602 1494  13161.75128   0   0   0   0 .000000     -0.11474      2.97968      -3.851    0  1  1  6  2    0 -1 -1 -6  8  12993.87  2.68E-31
 21  1  13178.09269 1495  13177.98571   0   0   0   0 .000000     -0.10698      2.58043      -4.146    0  1  1  6  2    0 -1 -1 -6  8  12993.29  2.60E-31
  0  2   1136.45257    2   1136.47309   0   0   0   0 .000000      0.02052   -128.86842      -0.016    0  2  0  0  2    0 -2  0  0  2   1136.45  2.95E-22
  1  1   1137.26337    3   1137.28462   0   0   0   0 .000000      0.02125   -128.86320      -0.016    0  2  0  0  2    0 -2  0  0  2   1136.46  5.85E-22
  2  2   1138.88682    3   1138.90765   0   0   0   0 .000000      0.02083     -7.50863      -0.277    0  2  0  0  2    0 -2  0  0  2   1136.49  8.67E-22
  3  1   1141.32142    3   1141.34219   0   0   0   0 .000000      0.02077     -7.50945      -0.277    0  2  0  0  2    0 -2  0  0  2   1136.52  1.14E-21
  4  2   1144.56733    3   1144.58822   0   0   0   0 .000000      0.02089     -7.51055      -0.278    0  2  0  0  2    0 -2  0  0  2   1136.57  1.40E-21
  5  1   1148.62491    3   1148.64571   0   0   0   0 .000000      0.02080     -7.51195      -0.277    0  2  0  0  2    0 -2  0  0  2   1136.62  1.64E-21
  6  2   1153.49395    3   1153.51464   0   0   0   0 .000000      0.02069     -7.51368      -0.275    0  2  0  0  2    0 -2  0  0  2   1136.69  1.86E-21
  7  1   1159.17393    3   1159.19496   0   0   0   0 .000000      0.02103     -7.51574      -0.280    0  2  0  0  2    0 -2  0  0  2   1136.77  2.06E-21
  8  2   1165.66582    3   1165.68664   0   0   0   0 .000000      0.02082     -7.51816      -0.277    0  2  0  0  2    0 -2  0  0  2   1136.87  2.24E-21
  9  1   1172.96885    3   1172.98963   0   0   0   0 .000000      0.02078     -7.52099      -0.276    0  2  0  0  2    0 -2  0  0  2   1136.97  2.39E-21
 10  2   1181.08305    3   1181.10388   0   0   0   0 .000000      0.02083     -7.52424      -0.277    0  2  0  0  2    0 -2  0  0  2   1137.08  2.52E-21
 11  1   1190.00848    3   1190.02933   0   0   0   0 .000000      0.02085     -7.52795      -0.277    0  2  0  0  2    0 -2  0  0  2   1137.21  2.67E-21
 12  2   1199.74500    3   1199.76591   0   0   0   0 .000000      0.02091     -7.53216      -0.278    0  2  0  0  2    0 -2  0  0  2   1137.34  2.79E-21
 13  1   1210.29274    3   1210.31356   0   0   0   0 .000000      0.02082     -7.53692      -0.276    0  2  0  0  2    0 -2  0  0  2   1137.49  2.89E-21
 14  2   1221.65137    3   1221.67220   0   0   0   0 .000000      0.02083     -7.54227      -0.276    0  2  0  0  2    0 -2  0  0  2   1137.65  2.96E-21
 15  1   1233.82104    3   1233.84174   0   0   0   0 .000000      0.02070     -7.54825      -0.274    0  2  0  0  2    0 -2  0  0  2   1137.82  3.01E-21
 16  2   1246.80136    3   1246.82211   0   0   0   0 .000000      0.02075     -7.55492      -0.275    0  2  0  0  2    0 -2  0  0  2   1138.00  3.04E-21
 17  1   1260.59256    3   1260.61321   0   0   0   0 .000000      0.02065     -7.56233      -0.273    0  2  0  0  2    0 -2  0  0  2   1138.19  3.04E-21
 18  2   1275.19413    3   1275.21493   0   0   0   0 .000000      0.02080     -7.57055      -0.275    0  2  0  0  2    0 -2  0  0  2   1138.39  3.02E-21
 19  1   1290.60632    3   1290.62718   0   0   0   0 .000000      0.02086     -7.57964      -0.275    0  2  0  0  2    0 -2  0  0  2   1138.61  2.98E-21
 20  2   1306.82910    3   1306.84984   0   0   0   0 .000000      0.02074     -7.58965      -0.273    0  2  0  0  2    0 -2  0  0  2   1138.83  2.92E-21
 21  1   1323.86214    3   1323.88280   0   0   0   0 .000000      0.02066     -7.60066      -0.272    0  2  0  0  2    0 -2  0  0  2   1139.06  2.84E-21
 22  2   1341.70525    3   1341.72595   0   0   0   0 .000000      0.02070     -7.61273      -0.272    0  2  0  0  2    0 -2  0  0  2   1139.31  2.75E-21
 23  1   1360.35851    3   1360.37914   0   0   0   0 .000000      0.02063     -7.62594      -0.271    0  2  0  0  2    0 -2  0  0  2   1139.56  2.64E-21
 24  2   1379.82166    3   1379.84226   0   0   0   0 .000000      0.02060     -7.64036      -0.270    0  2  0  0  2    0 -2  0  0  2   1139.82  2.53E-21
 25  1   1400.09444    3   1400.11517   0   0   0   0 .000000      0.02073     -7.65608      -0.271    0  2  0  0  2    0 -2  0  0  2   1140.09  2.41E-21
 26  2   1421.17703    3   1421.19772   0   0   0   0 .000000      0.02069     -7.67316      -0.270    0  2  0  0  2    0 -2  0  0  2   1140.38  2.28E-21
 27  1   1443.06913    3   1443.08976   0   0   0   0 .000000      0.02063     -7.69169      -0.268    0  2  0  0  2    0 -2  0  0  2   1140.67  2.14E-21
 28  2   1465.77049    3   1465.79116   0   0   0   0 .000000      0.02067     -7.71176      -0.268    0  2  0  0  2    0 -2  0  0  2   1140.97  2.00E-21
 29  1   1489.28119    3   1489.30174   0   0   0   0 .000000      0.02055     -7.73344      -0.266    0  2  0  0  2    0 -2  0  0  2   1141.28  1.87E-21
 30  2   1513.60104    3   1513.62135   0   0   0   0 .000000      0.02031     -7.75683      -0.262    0  2  0  0  2    0 -2  0  0  2   1141.60  1.73E-21
 31  1   1538.72920    3   1538.74982   0   0   0   0 .000000      0.02062     -7.78201      -0.265    0  2  0  0  2    0 -2  0  0  2   1141.93  1.59E-21
 32  2   1564.66625    3   1564.68698   0   0   0   0 .000000      0.02073     -7.80907      -0.265    0  2  0  0  2    0 -2  0  0  2   1142.27  1.46E-21
 33  1   1591.41199    3   1591.43266   0   0   0   0 .000000      0.02067     -7.83809      -0.264    0  2  0  0  2    0 -2  0  0  2   1142.61  1.33E-21
 34  2   1618.96634    3   1618.98667   0   0   0   0 .000000      0.02033     -7.86918      -0.258    0  2  0  0  2    0 -2  0  0  2   1142.97  1.21E-21
 35  1   1647.32823    3   1647.34883   0   0   0   0 .000000      0.02060     -7.90241      -0.261    0  2  0  0  2    0 -2  0  0  2   1143.33  1.10E-21
 36  2   1676.49869    3   1676.51896   0   0   0   0 .000000      0.02027     -7.93787      -0.255    0  2  0  0  2    0 -2  0  0  2   1143.70  9.86E-22
 37  1   1706.47643    3   1706.49687   0   0   0   0 .000000      0.02044     -7.97567      -0.256    0  2  0  0  2    0 -2  0  0  2   1144.08  8.84E-22
 38  2   1737.26207    3   1737.28235   0   0   0   0 .000000      0.02028     -8.01587      -0.253    0  2  0  0  2    0 -2  0  0  2   1144.46  7.88E-22
 39  1   1768.85484    3   1768.87521   0   0   0   0 .000000      0.02037     -8.05858      -0.253    0  2  0  0  2    0 -2  0  0  2   1144.85  6.99E-22
 40  2   1801.25484    3   1801.27525   0   0   0   0 .000000      0.02041     -8.10388      -0.252    0  2  0  0  2    0 -2  0  0  2   1145.25  6.17E-22
 41  1   1834.46204    3   1834.48225   0   0   0   0 .000000      0.02021     -8.15185      -0.248    0  2  0  0  2    0 -2  0  0  2   1145.66  5.43E-22
 42  2   1868.47505    3   1868.49602   0   0   0   0 .000000      0.02097     -8.20258      -0.256    0  2  0  0  2    0 -2  0  0  2   1146.08  4.75E-22
 43  1   1903.29548    3   1903.31633   0   0   0   0 .000000      0.02085     -8.25615      -0.253    0  2  0  0  2    0 -2  0  0  2   1146.50  4.14E-22
 44  2   1938.92237    3   1938.94298   0   0   0   0 .000000      0.02061     -8.31264      -0.248    0  2  0  0  2    0 -2  0  0  2   1146.92  3.59E-22
 45  1   1975.35497    3   1975.37574   0   0   0   0 .000000      0.02077     -8.37213      -0.248    0  2  0  0  2    0 -2  0  0  2   1147.35  3.10E-22
 46  2   2012.59345    3   2012.61439   0   0   0   0 .000000      0.02094     -8.43468      -0.248    0  2  0  0  2    0 -2  0  0  2   1147.79  2.67E-22
 47  1   2050.63802    3   2050.65871   0   0   0   0 .000000      0.02069     -8.50038      -0.243    0  2  0  0  2    0 -2  0  0  2   1148.24  2.28E-22
 48  2   2089.48750    3   2089.50846   0   0   0   0 .000000      0.02096     -8.56929      -0.245    0  2  0  0  2    0 -2  0  0  2   1148.69  1.95E-22
 49  1   2129.14272    3   2129.16343   0   0   0   0 .000000      0.02071     -8.64149      -0.240    0  2  0  0  2    0 -2  0  0  2   1149.14  1.65E-22
 50  2   2169.60246    3   2169.62338   0   0   0   0 .000000      0.02092     -8.71702      -0.240    0  2  0  0  2    0 -2  0  0  2   1149.60  1.40E-22
 51  1   2210.86781    3   2210.88808   0   0   0   0 .000000      0.02027     -8.79595      -0.230    0  2  0  0  2    0 -2  0  0  2   1150.07  1.17E-22
 52  2   2252.93664    3   2252.95728   0   0   0   0 .000000      0.02064     -8.87834      -0.232    0  2  0  0  2    0 -2  0  0  2   1150.54  9.84E-23
 54  2   2339.48749    3   2339.50824   0   0   0   0 .000000      0.02075     -9.05371      -0.229    0  2  0  0  2    0 -2  0  0  2   1151.49  6.82E-23
 55  1   2383.96903    3   2383.98952   0   0   0   0 .000000      0.02049     -9.14677      -0.224    0  2  0  0  2    0 -2  0  0  2   1151.97  5.64E-23
 56  2   2429.25320    3   2429.27434   0   0   0   0 .000000      0.02114     -9.24349      -0.229    0  2  0  0  2    0 -2  0  0  2   1152.45  4.64E-23
 57  1   2475.34161    3   2475.36244   0   0   0   0 .000000      0.02083     -9.34388      -0.223    0  2  0  0  2    0 -2  0  0  2   1152.94  3.81E-23
 58  2   2522.23250    3   2522.25368   0   0   0   0 .000000      0.02118     -9.44790      -0.224    0  2  0  0  2    0 -2  0  0  2   1153.43  3.11E-23
 59  1   2569.92703    3   2569.94752   0   0   0   0 .000000      0.02049     -9.55585      -0.214    0  2  0  0  2    0 -2  0  0  2   1153.93  2.53E-23
 60  2   2618.42282    3   2618.44397   0   0   0   0 .000000      0.02115     -9.66749      -0.219    0  2  0  0  2    0 -2  0  0  2   1154.42  2.05E-23
 61  1   2667.72171    3   2667.74270   0   0   0   0 .000000      0.02099     -9.78292      -0.215    0  2  0  0  2    0 -2  0  0  2   1154.92  1.65E-23
 62  2   2717.82295    3   2717.84345   0   0   0   0 .000000      0.02050     -9.90217      -0.207    0  2  0  0  2    0 -2  0  0  2   1155.42  1.33E-23
 63  1   2768.72543    3   2768.74594   0   0   0   0 .000000      0.02051    -10.02526      -0.205    0  2  0  0  2    0 -2  0  0  2   1155.93  1.06E-23
 64  2   2820.42930    3   2820.44991   0   0   0   0 .000000      0.02061    -10.15219      -0.203    0  2  0  0  2    0 -2  0  0  2   1156.43  8.45E-24
 66  2   2926.24061    3   2926.26124   0   0   0   0 .000000      0.02063    -10.41764      -0.198    0  2  0  0  2    0 -2  0  0  2   1157.44  5.30E-24
 67  1   2980.34706    3   2980.36805   0   0   0   0 .000000      0.02099    -10.55616      -0.199    0  2  0  0  2    0 -2  0  0  2   1157.95  4.17E-24
 68  2   3035.25535    3   3035.27525   0   0   0   0 .000000      0.01990    -10.69856      -0.186    0  2  0  0  2    0 -2  0  0  2   1158.46  3.27E-24
 69  1   3090.96242    3   3090.98257   0   0   0   0 .000000      0.02015    -10.84482      -0.186    0  2  0  0  2    0 -2  0  0  2   1158.96  2.55E-24
 70  2   3147.46990    3   3147.48973   0   0   0   0 .000000      0.01983    -10.99495      -0.180    0  2  0  0  2    0 -2  0  0  2   1159.47  1.98E-24
  0  2   3264.70839    8   3264.73246   0   0   0   0 .000000      0.02407   -112.77150      -0.021    0  2  0  1  2    0 -2  0 -1  3   3264.71  3.69E-22
  1  1   3265.51377   15   3265.53764   0   0   0   0 .000000      0.02387   -112.78049      -0.021    0  2  0  1  2    0 -2  0 -1  3   3264.71  7.32E-22
  2  2   3267.12410   18   3267.14800   0   0   0   0 .000000      0.02390     -7.12113      -0.336    0  2  0  1  2    0 -2  0 -1  3   3264.72  1.08E-21
  3  1   3269.53966   21   3269.56351   0   0   0   0 .000000      0.02385     -7.12193      -0.335    0  2  0  1  2    0 -2  0 -1  3   3264.74  1.42E-21
  4  2   3272.76015   22   3272.78417   0   0   0   0 .000000      0.02402     -7.12302      -0.337    0  2  0  1  2    0 -2  0 -1  3   3264.76  1.74E-21
  5  1   3276.78615   23   3276.80996   0   0   0   0 .000000      0.02381     -7.12440      -0.334    0  2  0  1  2    0 -2  0 -1  3   3264.79  2.04E-21
  6  2   3281.61695   23   3281.64083   0   0   0   0 .000000      0.02388     -7.12611      -0.335    0  2  0  1  2    0 -2  0 -1  3   3264.82  2.32E-21
  7  1   3287.25292   23   3287.27676   0   0   0   0 .000000      0.02384     -7.12814      -0.334    0  2  0  1  2    0 -2  0 -1  3   3264.85  2.57E-21
  8  2   3293.69383   23   3293.71770   0   0   0   0 .000000      0.02387     -7.13054      -0.335    0  2  0  1  2    0 -2  0 -1  3   3264.89  2.79E-21
  9  1   3300.93988   23   3300.96362   0   0   0   0 .000000      0.02374     -7.13333      -0.333    0  2  0  1  2    0 -2  0 -1  3   3264.94  2.98E-21
 10  2   3308.99037   23   3309.01445   0   0   0   0 .000000      0.02408     -7.13655      -0.337    0  2  0  1  2    0 -2  0 -1  3   3264.99  3.13E-21
 11  1   3317.84642   23   3317.87014   0   0   0   0 .000000      0.02372     -7.14023      -0.332    0  2  0  1  2    0 -2  0 -1  3   3265.05  3.29E-21
 12  2   3327.50678   23   3327.53062   0   0   0   0 .000000      0.02384     -7.14441      -0.334    0  2  0  1  2    0 -2  0 -1  3   3265.11  3.43E-21
 13  1   3337.97171   23   3337.99582   0   0   0   0 .000000      0.02411     -7.14913      -0.337    0  2  0  1  2    0 -2  0 -1  3   3265.17  3.55E-21
 14  2   3349.24176   23   3349.26567   0   0   0   0 .000000      0.02391     -7.15444      -0.334    0  2  0  1  2    0 -2  0 -1  3   3265.24  3.63E-21
 15  1   3361.31638   23   3361.34008   0   0   0   0 .000000      0.02370     -7.16039      -0.331    0  2  0  1  2    0 -2  0 -1  3   3265.32  3.68E-21
 16  2   3374.19497   23   3374.21898   0   0   0   0 .000000      0.02401     -7.16702      -0.335    0  2  0  1  2    0 -2  0 -1  3   3265.39  3.70E-21
 17  1   3387.87834   23   3387.90226   0   0   0   0 .000000      0.02392     -7.17441      -0.333    0  2  0  1  2    0 -2  0 -1  3   3265.48  3.69E-21
 18  2   3402.36568   23   3402.38982   0   0   0   0 .000000      0.02414     -7.18259      -0.336    0  2  0  1  2    0 -2  0 -1  3   3265.57  3.66E-21
 19  1   3417.65757   23   3417.68157   0   0   0   0 .000000      0.02400     -7.19165      -0.334    0  2  0  1  2    0 -2  0 -1  3   3265.66  3.60E-21
 20  2   3433.75352   23   3433.77739   0   0   0   0 .000000      0.02387     -7.20164      -0.331    0  2  0  1  2    0 -2  0 -1  3   3265.75  3.51E-21
 21  1   3450.65320   23   3450.67717   0   0   0   0 .000000      0.02397     -7.21263      -0.332    0  2  0  1  2    0 -2  0 -1  3   3265.85  3.41E-21
 22  2   3468.35682   23   3468.38078   0   0   0   0 .000000      0.02396     -7.22468      -0.332    0  2  0  1  2    0 -2  0 -1  3   3265.96  3.29E-21
 23  1   3486.86418   23   3486.88811   0   0   0   0 .000000      0.02393     -7.23788      -0.331    0  2  0  1  2    0 -2  0 -1  3   3266.06  3.15E-21
 24  2   3506.17474   23   3506.19902   0   0   0   0 .000000      0.02428     -7.25230      -0.335    0  2  0  1  2    0 -2  0 -1  3   3266.17  3.00E-21
 25  1   3526.28928   23   3526.31337   0   0   0   0 .000000      0.02409     -7.26802      -0.331    0  2  0  1  2    0 -2  0 -1  3   3266.29  2.85E-21
 26  2   3547.20692   23   3547.23102   0   0   0   0 .000000      0.02410     -7.28511      -0.331    0  2  0  1  2    0 -2  0 -1  3   3266.41  2.68E-21
 27  1   3568.92758   23   3568.95183   0   0   0   0 .000000      0.02425     -7.30366      -0.332    0  2  0  1  2    0 -2  0 -1  3   3266.53  2.52E-21
 28  2   3591.45142   23   3591.47564   0   0   0   0 .000000      0.02422     -7.32375      -0.331    0  2  0  1  2    0 -2  0 -1  3   3266.65  2.35E-21
 29  1   3614.77822   23   3614.80230   0   0   0   0 .000000      0.02408     -7.34546      -0.328    0  2  0  1  2    0 -2  0 -1  3   3266.78  2.18E-21
 30  2   3638.90737   23   3638.93165   0   0   0   0 .000000      0.02428     -7.36889      -0.329    0  2  0  1  2    0 -2  0 -1  3   3266.91  2.01E-21
 31  1   3663.83929   23   3663.86352   0   0   0   0 .000000      0.02423     -7.39411      -0.328    0  2  0  1  2    0 -2  0 -1  3   3267.04  1.84E-21
 32  2   3689.57350   23   3689.59774   0   0   0   0 .000000      0.02424     -7.42122      -0.327    0  2  0  1  2    0 -2  0 -1  3   3267.17  1.68E-21
 33  1   3716.10985   23   3716.13414   0   0   0   0 .000000      0.02429     -7.45031      -0.326    0  2  0  1  2    0 -2  0 -1  3   3267.31  1.53E-21
 34  2   3743.44836   23   3743.47253   0   0   0   0 .000000      0.02417     -7.48146      -0.323    0  2  0  1  2    0 -2  0 -1  3   3267.45  1.38E-21
 35  1   3771.58849   23   3771.61274   0   0   0   0 .000000      0.02425     -7.51476      -0.323    0  2  0  1  2    0 -2  0 -1  3   3267.59  1.25E-21
 36  2   3800.53026   23   3800.55458   0   0   0   0 .000000      0.02432     -7.55031      -0.322    0  2  0  1  2    0 -2  0 -1  3   3267.73  1.12E-21
 37  1   3830.27343   23   3830.29786   0   0   0   0 .000000      0.02443     -7.58819      -0.322    0  2  0  1  2    0 -2  0 -1  3   3267.87  9.97E-22
 38  2   3860.81804   23   3860.84238   0   0   0   0 .000000      0.02434     -7.62848      -0.319    0  2  0  1  2    0 -2  0 -1  3   3268.02  8.85E-22
 39  1   3892.16350   23   3892.18795   0   0   0   0 .000000      0.02445     -7.67128      -0.319    0  2  0  1  2    0 -2  0 -1  3   3268.16  7.82E-22
 40  2   3924.30979   23   3924.33436   0   0   0   0 .000000      0.02457     -7.71667      -0.318    0  2  0  1  2    0 -2  0 -1  3   3268.31  6.88E-22
 41  1   3957.25664   23   3957.28141   0   0   0   0 .000000      0.02477     -7.76473      -0.319    0  2  0  1  2    0 -2  0 -1  3   3268.46  6.02E-22
 42  2   3991.00428   23   3991.02889   0   0   0   0 .000000      0.02461     -7.81555      -0.315    0  2  0  1  2    0 -2  0 -1  3   3268.60  5.25E-22
 43  1   4025.55184   23   4025.57659   0   0   0   0 .000000      0.02475     -7.86920      -0.315    0  2  0  1  2    0 -2  0 -1  3   3268.75  4.55E-22
 44  2   4060.89952   23   4060.92430   0   0   0   0 .000000      0.02478     -7.92577      -0.313    0  2  0  1  2    0 -2  0 -1  3   3268.90  3.93E-22
 45  1   4097.04681   23   4097.07180   0   0   0   0 .000000      0.02499     -7.98532      -0.313    0  2  0  1  2    0 -2  0 -1  3   3269.05  3.38E-22
 46  2   4133.99411   23   4134.01887   0   0   0   0 .000000      0.02476     -8.04793      -0.308    0  2  0  1  2    0 -2  0 -1  3   3269.19  2.90E-22
 47  1   4171.74009   23   4171.76529   0   0   0   0 .000000      0.02520     -8.11367      -0.311    0  2  0  1  2    0 -2  0 -1  3   3269.34  2.47E-22
 48  2   4210.28589   23   4210.31084   0   0   0   0 .000000      0.02495     -8.18261      -0.305    0  2  0  1  2    0 -2  0 -1  3   3269.49  2.10E-22
 49  1   4249.63011   23   4249.65527   0   0   0   0 .000000      0.02516     -8.25480      -0.305    0  2  0  1  2    0 -2  0 -1  3   3269.63  1.77E-22
 50  2   4289.77347   23   4289.79839   0   0   0   0 .000000      0.02492     -8.33031      -0.299    0  2  0  1  2    0 -2  0 -1  3   3269.77  1.49E-22
 51  1   4330.71471   23   4330.73993   0   0   0   0 .000000      0.02522     -8.40919      -0.300    0  2  0  1  2    0 -2  0 -1  3   3269.91  1.25E-22
 52  2   4372.45427   23   4372.47968   0   0   0   0 .000000      0.02541     -8.49151      -0.299    0  2  0  1  2    0 -2  0 -1  3   3270.05  1.04E-22
 53  1   4414.99204   23   4415.01739   0   0   0   0 .000000      0.02535     -8.57729      -0.296    0  2  0  1  2    0 -2  0 -1  3   3270.19  8.65E-23
 54  2   4458.32763   23   4458.35282   0   0   0   0 .000000      0.02519     -8.66660      -0.291    0  2  0  1  2    0 -2  0 -1  3   3270.33  7.16E-23
 55  1   4502.45991   23   4502.48575   0   0   0   0 .000000      0.02584     -8.75947      -0.295    0  2  0  1  2    0 -2  0 -1  3   3270.46  5.89E-23
 56  2   4547.39048   23   4547.41591   0   0   0   0 .000000      0.02543     -8.85593      -0.287    0  2  0  1  2    0 -2  0 -1  3   3270.59  4.83E-23
 57  1   4593.11700   23   4593.14307   0   0   0   0 .000000      0.02607     -8.95603      -0.291    0  2  0  1  2    0 -2  0 -1  3   3270.72  3.95E-23
 58  2   4639.64146   23   4639.66707   0   0   0   0 .000000      0.02561     -9.05970      -0.283    0  2  0  1  2    0 -2  0 -1  3   3270.84  3.21E-23
 59  1   4686.96127   23   4686.98740   0   0   0   0 .000000      0.02613     -9.16725      -0.285    0  2  0  1  2    0 -2  0 -1  3   3270.96  2.60E-23
 60  2   4735.07785   23   4735.10405   0   0   0   0 .000000      0.02620     -9.27842      -0.282    0  2  0  1  2    0 -2  0 -1  3   3271.08  2.10E-23
 61  1   4783.99104   23   4784.01670   0   0   0   0 .000000      0.02566     -9.39331      -0.273    0  2  0  1  2    0 -2  0 -1  3   3271.19  1.68E-23
 62  2   4833.69877   23   4833.72508   0   0   0   0 .000000      0.02631     -9.51196      -0.277    0  2  0  1  2    0 -2  0 -1  3   3271.30  1.35E-23
 63  1   4884.20305   23   4884.22894   0   0   0   0 .000000      0.02589     -9.63437      -0.269    0  2  0  1  2    0 -2  0 -1  3   3271.40  1.07E-23
 64  2   4935.50174   23   4935.52801   0   0   0   0 .000000      0.02627     -9.76055      -0.269    0  2  0  1  2    0 -2  0 -1  3   3271.50  8.50E-24
 65  1   4987.59583   23   4987.62203   0   0   0   0 .000000      0.02620     -9.89050      -0.265    0  2  0  1  2    0 -2  0 -1  3   3271.60  6.71E-24
 66  2   5040.48462   23   5040.51072   0   0   0   0 .000000      0.02610    -10.02424      -0.260    0  2  0  1  2    0 -2  0 -1  3   3271.68  5.28E-24
 67  1   5094.16800   23   5094.19383   0   0   0   0 .000000      0.02583    -10.16176      -0.254    0  2  0  1  2    0 -2  0 -1  3   3271.77  4.13E-24
 68  2   5148.64519   23   5148.67108   0   0   0   0 .000000      0.02589    -10.30305      -0.251    0  2  0  1  2    0 -2  0 -1  3   3271.85  3.22E-24
 69  1   5203.91605   23   5203.94218   0   0   0   0 .000000      0.02613    -10.44813      -0.250    0  2  0  1  2    0 -2  0 -1  3   3271.92  2.51E-24
  0  2   5364.87242   23   5364.89707   0   0   0   0 .000000      0.02465    -90.56624      -0.027    0  2  0  2  2    0 -2  0 -2  4   5364.87  3.12E-25
  1  1   5365.67052   42   5365.69589   0   0   0   0 .000000      0.02537     -5.74046      -0.442    0  2  0  2  2    0 -2  0 -2  4   5364.87  6.20E-25
  2  2   5367.26794   55   5367.29354   0   0   0   0 .000000      0.02560     -5.75109      -0.445    0  2  0  2  2    0 -2  0 -2  4   5364.87  9.20E-25
  3  1   5369.66350   66   5369.69000   0   0   0   0 .000000      0.02650     -5.76705      -0.459    0  2  0  2  2    0 -2  0 -2  4   5364.86  1.21E-24
  4  2   5372.85884   73   5372.88524   0   0   0   0 .000000      0.02640     -5.78832      -0.456    0  2  0  2  2    0 -2  0 -2  4   5364.86  1.48E-24
  5  1   5376.85435   79   5376.87926   0   0   0   0 .000000      0.02491     -5.81490      -0.428    0  2  0  2  2    0 -2  0 -2  4   5364.85  1.74E-24
  6  2   5381.64585   82   5381.67201   0   0   0   0 .000000      0.02616     -5.84680      -0.447    0  2  0  2  2    0 -2  0 -2  4   5364.85  1.98E-24
  7  1   5387.23806   85   5387.26347   0   0   0   0 .000000      0.02541     -5.88402      -0.432    0  2  0  2  2    0 -2  0 -2  4   5364.84  2.19E-24
  8  2   5393.62774   86   5393.65358   0   0   0   0 .000000      0.02584     -5.92655      -0.436    0  2  0  2  2    0 -2  0 -2  4   5364.83  2.38E-24
  9  1   5400.81663   87   5400.84232   0   0   0   0 .000000      0.02569     -5.97439      -0.430    0  2  0  2  2    0 -2  0 -2  4   5364.82  2.55E-24
 10  2   5408.80394   87   5408.82961   0   0   0   0 .000000      0.02567     -6.02754      -0.426    0  2  0  2  2    0 -2  0 -2  4   5364.80  2.68E-24
 11  1   5417.58971   87   5417.61541   0   0   0   0 .000000      0.02570     -6.08601      -0.422    0  2  0  2  2    0 -2  0 -2  4   5364.79  2.80E-24
 12  2   5427.17367   87   5427.19965   0   0   0   0 .000000      0.02598     -6.14978      -0.422    0  2  0  2  2    0 -2  0 -2  4   5364.77  2.88E-24
 13  1   5437.55644   87   5437.58225   0   0   0   0 .000000      0.02581     -6.21886      -0.415    0  2  0  2  2    0 -2  0 -2  4   5364.76  2.97E-24
 14  2   5448.73762   87   5448.76315   0   0   0   0 .000000      0.02553     -6.29325      -0.406    0  2  0  2  2    0 -2  0 -2  4   5364.74  3.04E-24
 15  1   5460.71642   87   5460.74225   0   0   0   0 .000000      0.02583     -6.37294      -0.405    0  2  0  2  2    0 -2  0 -2  4   5364.72  3.08E-24
 16  2   5473.49384   87   5473.51949   0   0   0   0 .000000      0.02565     -6.45793      -0.397    0  2  0  2  2    0 -2  0 -2  4   5364.69  3.10E-24
 17  1   5487.06885   87   5487.09475   0   0   0   0 .000000      0.02590     -6.54822      -0.395    0  2  0  2  2    0 -2  0 -2  4   5364.67  3.09E-24
 18  2   5501.44236   87   5501.46794   0   0   0   0 .000000      0.02558     -6.64379      -0.385    0  2  0  2  2    0 -2  0 -2  4   5364.64  3.06E-24
 19  1   5516.61280   87   5516.63896   0   0   0   0 .000000      0.02616     -6.74454      -0.388    0  2  0  2  2    0 -2  0 -2  4   5364.61  3.00E-24
 20  2   5532.58179   87   5532.60770   0   0   0   0 .000000      0.02591     -6.82425      -0.380    0  2  0  2  2    0 -2  0 -2  4   5364.58  2.93E-24
 21  1   5549.34790   87   5549.37403   0   0   0   0 .000000      0.02613     -6.83579      -0.382    0  2  0  2  2    0 -2  0 -2  4   5364.55  2.85E-24
 22  2   5566.91192   87   5566.93785   0   0   0   0 .000000      0.02593     -6.84791      -0.379    0  2  0  2  2    0 -2  0 -2  4   5364.51  2.75E-24
 23  1   5585.27224   87   5585.29903   0   0   0   0 .000000      0.02679     -6.86113      -0.390    0  2  0  2  2    0 -2  0 -2  4   5364.47  2.63E-24
 24  2   5604.43120   87   5604.45743   0   0   0   0 .000000      0.02623     -6.87557      -0.381    0  2  0  2  2    0 -2  0 -2  4   5364.43  2.51E-24
 25  1   5624.38676   87   5624.41291   0   0   0   0 .000000      0.02615     -6.89131      -0.380    0  2  0  2  2    0 -2  0 -2  4   5364.39  2.38E-24
 26  2   5645.13914   87   5645.16535   0   0   0   0 .000000      0.02621     -6.90844      -0.379    0  2  0  2  2    0 -2  0 -2  4   5364.34  2.24E-24
 27  1   5666.68826   87   5666.71458   0   0   0   0 .000000      0.02632     -6.92703      -0.380    0  2  0  2  2    0 -2  0 -2  4   5364.29  2.10E-24
 28  2   5689.03364   87   5689.06046   0   0   0   0 .000000      0.02682     -6.94717      -0.386    0  2  0  2  2    0 -2  0 -2  4   5364.23  1.96E-24
 29  1   5712.17669   87   5712.20283   0   0   0   0 .000000      0.02614     -6.96895      -0.375    0  2  0  2  2    0 -2  0 -2  4   5364.18  1.82E-24
 30  2   5736.11451   87   5736.14154   0   0   0   0 .000000      0.02703     -6.99245      -0.387    0  2  0  2  2    0 -2  0 -2  4   5364.11  1.68E-24
 31  1   5760.85032   87   5760.87641   0   0   0   0 .000000      0.02609     -7.01776      -0.372    0  2  0  2  2    0 -2  0 -2  4   5364.05  1.54E-24
 32  2   5786.38046   87   5786.40727   0   0   0   0 .000000      0.02681     -7.04498      -0.381    0  2  0  2  2    0 -2  0 -2  4   5363.98  1.41E-24
 33  1   5812.70772   87   5812.73396   0   0   0   0 .000000      0.02624     -7.07418      -0.371    0  2  0  2  2    0 -2  0 -2  4   5363.91  1.28E-24
 34  2   5839.82921   87   5839.85630   0   0   0   0 .000000      0.02709     -7.10545      -0.381    0  2  0  2  2    0 -2  0 -2  4   5363.83  1.16E-24
 35  1   5867.74693   87   5867.77409   0   0   0   0 .000000      0.02716     -7.13890      -0.381    0  2  0  2  2    0 -2  0 -2  4   5363.75  1.04E-24
 36  2   5896.46015   87   5896.48717   0   0   0   0 .000000      0.02702     -7.17459      -0.377    0  2  0  2  2    0 -2  0 -2  4   5363.66  9.35E-25
 37  1   5925.96870   87   5925.99533   0   0   0   0 .000000      0.02663     -7.21263      -0.369    0  2  0  2  2    0 -2  0 -2  4   5363.57  8.34E-25
 38  2   5956.27168   87   5956.29838   0   0   0   0 .000000      0.02670     -7.25310      -0.368    0  2  0  2  2    0 -2  0 -2  4   5363.47  7.41E-25
 39  1   5987.36716   87   5987.39613   0   0   0   0 .000000      0.02897     -7.29608      -0.397    0  2  0  2  2    0 -2  0 -2  4   5363.37  6.55E-25
 40  2   6019.26201   87   6019.28837   0   0   0   0 .000000      0.02636     -7.34165      -0.359    0  2  0  2  2    0 -2  0 -2  4   5363.26  5.76E-25
 41  1   6051.94694   87   6051.97491   0   0   0   0 .000000      0.02797     -7.38991      -0.379    0  2  0  2  2    0 -2  0 -2  4   5363.15  5.05E-25
 42  2   6085.42846   87   6085.45554   0   0   0   0 .000000      0.02708     -7.44092      -0.364    0  2  0  2  2    0 -2  0 -2  4   5363.03  4.41E-25
 43  1   6119.70217   87   6119.73004   0   0   0   0 .000000      0.02787     -7.49477      -0.372    0  2  0  2  2    0 -2  0 -2  4   5362.90  3.83E-25
 44  2   6154.76917   87   6154.79821   0   0   0   0 .000000      0.02904     -7.55154      -0.385    0  2  0  2  2    0 -2  0 -2  4   5362.77  3.31E-25
 45  1   6190.63176   87   6190.65982   0   0   0   0 .000000      0.02806     -7.61129      -0.369    0  2  0  2  2    0 -2  0 -2  4   5362.63  2.85E-25
 46  2   6227.28574   87   6227.31468   0   0   0   0 .000000      0.02894     -7.67409      -0.377    0  2  0  2  2    0 -2  0 -2  4   5362.49  2.44E-25
 47  1   6264.73402   87   6264.76254   0   0   0   0 .000000      0.02852     -7.74002      -0.369    0  2  0  2  2    0 -2  0 -2  4   5362.33  2.08E-25
  4  2   7444.88877  177   7444.91686   0   0   0   0 .000000      0.02809     -6.38509      -0.440    0  2  0  3  2    0 -2  0 -3  5   7436.89  3.83E-26
  5  1   7448.84990  194   7448.87907   0   0   0   0 .000000      0.02917     -6.38642      -0.457    0  2  0  3  2    0 -2  0 -3  5   7436.85  4.50E-26
  6  2   7453.60487  207   7453.63366   0   0   0   0 .000000      0.02879     -6.38806      -0.451    0  2  0  3  2    0 -2  0 -3  5   7436.80  5.11E-26
  7  1   7459.14955  217   7459.18060   0   0   0   0 .000000      0.03105     -6.39002      -0.486    0  2  0  3  2    0 -2  0 -3  5   7436.75  5.66E-26
  8  2   7465.48959  224   7465.51984   0   0   0   0 .000000      0.03025     -6.39234      -0.473    0  2  0  3  2    0 -2  0 -3  5   7436.69  6.15E-26
  9  1   7472.62157  229   7472.65133   0   0   0   0 .000000      0.02976     -6.39505      -0.465    0  2  0  3  2    0 -2  0 -3  5   7436.62  6.58E-26
 10  2   7480.54491  232   7480.57502   0   0   0   0 .000000      0.03011     -6.39817      -0.471    0  2  0  3  2    0 -2  0 -3  5   7436.54  6.94E-26
 11  1   7489.26034  234   7489.29086   0   0   0   0 .000000      0.03052     -6.40176      -0.477    0  2  0  3  2    0 -2  0 -3  5   7436.46  7.27E-26
 12  2   7498.76978  235   7498.79877   0   0   0   0 .000000      0.02899     -6.40584      -0.453    0  2  0  3  2    0 -2  0 -3  5   7436.37  7.61E-26
 13  1   7509.06865  235   7509.09869   0   0   0   0 .000000      0.03004     -6.41046      -0.469    0  2  0  3  2    0 -2  0 -3  5   7436.27  7.88E-26
 14  2   7520.16190  235   7520.19053   0   0   0   0 .000000      0.02863     -6.41567      -0.446    0  2  0  3  2    0 -2  0 -3  5   7436.16  8.08E-26
 15  1   7532.04478  235   7532.07423   0   0   0   0 .000000      0.02945     -6.42152      -0.459    0  2  0  3  2    0 -2  0 -3  5   7436.04  8.21E-26
 16  2   7544.72049  235   7544.74969   0   0   0   0 .000000      0.02920     -6.42806      -0.454    0  2  0  3  2    0 -2  0 -3  5   7435.92  8.27E-26
 17  1   7558.18638  235   7558.21681   0   0   0   0 .000000      0.03043      6.21232       0.490    0  2  0  3  2    0 -2  0 -3  5   7435.79  8.27E-26
 18  2   7572.44572  235   7572.47550   0   0   0   0 .000000      0.02978      5.84737       0.509    0  2  0  3  2    0 -2  0 -3  5   7435.65  8.21E-26
 19  1   7587.49589  235   7587.52566   0   0   0   0 .000000      0.02977      5.46079       0.545    0  2  0  3  2    0 -2  0 -3  5   7435.50  8.09E-26
 20  2   7603.33913  235   7603.36717   0   0   0   0 .000000      0.02804      5.05270       0.555    0  2  0  3  2    0 -2  0 -3  5   7435.34  7.92E-26
 21  1   7619.97079  235   7619.99991   0   0   0   0 .000000      0.02912      4.62305       0.630    0  2  0  3  2    0 -2  0 -3  5   7435.17  7.71E-26
 22  2   7637.39329  235   7637.42377   0   0   0   0 .000000      0.03048      4.17181       0.731    0  2  0  3  2    0 -2  0 -3  5   7434.99  7.45E-26
 23  1   7655.60813  235   7655.63862   0   0   0   0 .000000      0.03049      3.69900       0.824    0  2  0  3  2    0 -2  0 -3  5   7434.81  7.16E-26
 24  2   7674.61493  235   7674.64433   0   0   0   0 .000000      0.02940      3.20449       0.918    0  2  0  3  2    0 -2  0 -3  5   7434.61  6.85E-26
 25  1   7694.41088  235   7694.44077   0   0   0   0 .000000      0.02989      2.68843       1.112    0  2  0  3  2    0 -2  0 -3  5   7434.41  6.51E-26
 26  2   7714.99810  235   7715.02778   0   0   0   0 .000000      0.02968      2.15060       1.380    0  2  0  3  2    0 -2  0 -3  5   7434.20  6.15E-26
 27  1   7736.37617  235   7736.40522   0   0   0   0 .000000      0.02905      1.59136       1.825    0  2  0  3  2    0 -2  0 -3  5   7433.98  5.78E-26
 28  2   7758.54240  235   7758.57295   0   0   0   0 .000000      0.03055      1.01045       3.023    0  2  0  3  2    0 -2  0 -3  5   7433.74  5.41E-26
 29  1   7781.49981  235   7781.53080   0   0   0   0 .000000      0.03099      0.40809       7.593    0  2  0  3  2    0 -2  0 -3  5   7433.50  5.03E-26
 31  1   7829.78572  234   7829.81623   0   0   0   0 .000000      0.03051     -0.86143      -3.542    0  2  0  3  2    0 -2  0 -3  5   7432.99  4.29E-26
 32  2   7855.11441  234   7855.14348   0   0   0   0 .000000      0.02907     -1.52849      -1.902    0  2  0  3  2    0 -2  0 -3  5   7432.71  3.93E-26
 35  1   7935.83214  234   7935.86126   0   0   0   0 .000000      0.02912     -3.65850      -0.796    0  2  0  3  2    0 -2  0 -3  5   7431.83  2.94E-26
 36  2   7964.31250  234   7964.34525   0   0   0   0 .000000      0.03275      4.19192       0.781    0  2  0  3  2    0 -2  0 -3  5   7431.51  2.64E-26
  2  1   1146.39676    2   1146.41629   0   0   0   0 .000000      0.01953   -558.05160      -0.004    0  2  2  0  1    0 -2 -2  0  4   1144.00  3.57E-22
  3  2   1148.83170    2   1148.85164   0   0   0   0 .000000      0.01994   -558.05762      -0.004    0  2  2  0  1    0 -2 -2  0  4   1144.03  3.97E-22
  4  1   1152.07896    2   1152.09875   0   0   0   0 .000000      0.01979   -558.06565      -0.004    0  2  2  0  1    0 -2 -2  0  4   1144.08  4.59E-22
  5  2   1156.13760    2   1156.15761   0   0   0   0 .000000      0.02001   -558.07568      -0.004    0  2  2  0  1    0 -2 -2  0  4   1144.14  5.71E-22
  6  1   1161.00827    2   1161.02819   0   0   0   0 .000000      0.01992   -558.08770      -0.004    0  2  2  0  1    0 -2 -2  0  4   1144.21  6.72E-22
  7  2   1166.69034    2   1166.71048   0   0   0   0 .000000      0.02014   -558.10172      -0.004    0  2  2  0  1    0 -2 -2  0  4   1144.29  7.64E-22
  8  1   1173.18430    2   1173.20445   0   0   0   0 .000000      0.02015   -558.11772      -0.004    0  2  2  0  1    0 -2 -2  0  4   1144.38  8.45E-22
  9  2   1180.48994    2   1180.51005   0   0   0   0 .000000      0.02011   -558.13570      -0.004    0  2  2  0  1    0 -2 -2  0  4   1144.49  9.17E-22
 10  1   1188.60728    2   1188.62726   0   0   0   0 .000000      0.01998   -558.15564      -0.004    0  2  2  0  1    0 -2 -2  0  4   1144.61  9.79E-22
 11  2   1197.53604    2   1197.55604   0   0   0   0 .000000      0.02000   -558.17755      -0.004    0  2  2  0  1    0 -2 -2  0  4   1144.74  1.03E-21
 12  1   1207.27656    2   1207.29634   0   0   0   0 .000000      0.01978   -558.20140      -0.004    0  2  2  0  1    0 -2 -2  0  4   1144.88  1.07E-21
 13  2   1217.82823    2   1217.84810   0   0   0   0 .000000      0.01987   -558.22720      -0.004    0  2  2  0  1    0 -2 -2  0  4   1145.03  1.10E-21
 14  1   1229.19145    2   1229.21129   0   0   0   0 .000000      0.01984   -558.25492      -0.004    0  2  2  0  1    0 -2 -2  0  4   1145.19  1.12E-21
 15  2   1241.36585    2   1241.38585   0   0   0   0 .000000      0.02000   -558.28456      -0.004    0  2  2  0  1    0 -2 -2  0  4   1145.37  1.13E-21
 16  1   1254.35177    2   1254.37170   0   0   0   0 .000000      0.01993   -558.31610      -0.004    0  2  2  0  1    0 -2 -2  0  4   1145.55  1.13E-21
 17  2   1268.14908    2   1268.16880   0   0   0   0 .000000      0.01972   -558.34953      -0.004    0  2  2  0  1    0 -2 -2  0  4   1145.75  1.12E-21
 18  1   1282.75731    2   1282.77706   0   0   0   0 .000000      0.01975   -558.38482      -0.004    0  2  2  0  1    0 -2 -2  0  4   1145.96  1.10E-21
 19  2   1298.17654    2   1298.19642   0   0   0   0 .000000      0.01988   -558.42197      -0.004    0  2  2  0  1    0 -2 -2  0  4   1146.18  1.08E-21
 20  1   1314.40686    2   1314.42680   0   0   0   0 .000000      0.01994   -558.46096      -0.004    0  2  2  0  1    0 -2 -2  0  4   1146.41  1.05E-21
 21  2   1331.44825    2   1331.46812   0   0   0   0 .000000      0.01987   -558.50177      -0.004    0  2  2  0  1    0 -2 -2  0  4   1146.65  1.01E-21
 22  1   1349.30019    2   1349.32029   0   0   0   0 .000000      0.02010   -558.54437      -0.004    0  2  2  0  1    0 -2 -2  0  4   1146.90  9.74E-22
 23  2   1367.96323    2   1367.98322   0   0   0   0 .000000      0.01999   -558.58876      -0.004    0  2  2  0  1    0 -2 -2  0  4   1147.16  9.29E-22
 24  1   1387.43714    2   1387.45683   0   0   0   0 .000000      0.01969   -558.63490      -0.004    0  2  2  0  1    0 -2 -2  0  4   1147.44  8.82E-22
 25  2   1407.72125    2   1407.74102   0   0   0   0 .000000      0.01977   -558.68277      -0.004    0  2  2  0  1    0 -2 -2  0  4   1147.72  8.32E-22
 26  1   1428.81602    2   1428.83567   0   0   0   0 .000000      0.01965   -558.73236      -0.004    0  2  2  0  1    0 -2 -2  0  4   1148.02  7.80E-22
 27  2   1450.72092    2   1450.74070   0   0   0   0 .000000      0.01978   -558.78363      -0.004    0  2  2  0  1    0 -2 -2  0  4   1148.32  7.28E-22
 28  1   1473.43608    2   1473.45598   0   0   0   0 .000000      0.01990   -558.83656      -0.004    0  2  2  0  1    0 -2 -2  0  4   1148.64  6.76E-22
 29  2   1496.96164    2   1496.98142   0   0   0   0 .000000      0.01978   -558.89112      -0.004    0  2  2  0  1    0 -2 -2  0  4   1148.96  6.24E-22
 30  1   1521.29734    2   1521.31688   0   0   0   0 .000000      0.01954   -558.94729      -0.003    0  2  2  0  1    0 -2 -2  0  4   1149.30  5.73E-22
 31  2   1546.44269    2   1546.46224   0   0   0   0 .000000      0.01955   -559.00503      -0.003    0  2  2  0  1    0 -2 -2  0  4   1149.64  5.24E-22
 32  1   1572.39731    2   1572.41740   0   0   0   0 .000000      0.02009   -559.06432      -0.004    0  2  2  0  1    0 -2 -2  0  4   1150.00  4.77E-22
 33  2   1599.16235    2   1599.18220   0   0   0   0 .000000      0.01985   -559.12512      -0.004    0  2  2  0  1    0 -2 -2  0  4   1150.36  4.31E-22
 34  1   1626.73677    2   1626.75652   0   0   0   0 .000000      0.01975   -559.18740      -0.004    0  2  2  0  1    0 -2 -2  0  4   1150.74  3.89E-22
 35  2   1655.12073    2   1655.14023   0   0   0   0 .000000      0.01950   -559.25113      -0.003    0  2  2  0  1    0 -2 -2  0  4   1151.12  3.48E-22
 36  1   1684.31365    2   1684.33317   0   0   0   0 .000000      0.01952   -559.31627      -0.003    0  2  2  0  1    0 -2 -2  0  4   1151.51  3.11E-22
 37  2   1714.31638    2   1714.33521   0   0   0   0 .000000      0.01883   -559.38279      -0.003    0  2  2  0  1    0 -2 -2  0  4   1151.92  2.76E-22
 38  1   1745.12715    2   1745.14620   0   0   0   0 .000000      0.01905   -559.45065      -0.003    0  2  2  0  1    0 -2 -2  0  4   1152.33  2.44E-22
 39  2   1776.74695    2   1776.76598   0   0   0   0 .000000      0.01903   -559.51981      -0.003    0  2  2  0  1    0 -2 -2  0  4   1152.75  2.15E-22
 40  1   1809.17479    2   1809.19439   0   0   0   0 .000000      0.01960   -559.59024      -0.004    0  2  2  0  1    0 -2 -2  0  4   1153.17  1.88E-22
 41  2   1842.41193    2   1842.43127   0   0   0   0 .000000      0.01934   -559.66189      -0.003    0  2  2  0  1    0 -2 -2  0  4   1153.61  1.64E-22
 42  1   1876.45648    2   1876.47646   0   0   0   0 .000000      0.01998   -559.73471      -0.004    0  2  2  0  1    0 -2 -2  0  4   1154.06  1.42E-22
 43  2   1911.30944    2   1911.32979   0   0   0   0 .000000      0.02035   -559.80868      -0.004    0  2  2  0  1    0 -2 -2  0  4   1154.51  1.23E-22
 44  1   1946.97063    2   1946.99108   0   0   0   0 .000000      0.02045   -559.88373      -0.004    0  2  2  0  1    0 -2 -2  0  4   1154.97  1.06E-22
 45  2   1983.43924    2   1983.46015   0   0   0   0 .000000      0.02091   -559.95985      -0.004    0  2  2  0  1    0 -2 -2  0  4   1155.44  9.06E-23
 46  1   2020.71638    2   2020.73682   0   0   0   0 .000000      0.02044   -560.03696      -0.004    0  2  2  0  1    0 -2 -2  0  4   1155.92  7.72E-23
 47  2   2058.80046    2   2058.82091   0   0   0   0 .000000      0.02045   -560.11503      -0.004    0  2  2  0  1    0 -2 -2  0  4   1156.40  6.55E-23
 48  1   2097.69190    2   2097.71223   0   0   0   0 .000000      0.02033   -560.19401      -0.004    0  2  2  0  1    0 -2 -2  0  4   1156.89  5.54E-23
 49  2   2137.39015    2   2137.41058   0   0   0   0 .000000      0.02043   -560.27384      -0.004    0  2  2  0  1    0 -2 -2  0  4   1157.39  4.66E-23
 50  1   2177.89549    2   2177.91576   0   0   0   0 .000000      0.02027   -560.35449      -0.004    0  2  2  0  1    0 -2 -2  0  4   1157.90  3.91E-23
 51  2   2219.20697    2   2219.22758   0   0   0   0 .000000      0.02061   -560.43589      -0.004    0  2  2  0  1    0 -2 -2  0  4   1158.41  3.26E-23
 53  2   2304.25034    2   2304.27027   0   0   0   0 .000000      0.01993   -560.60076      -0.004    0  2  2  0  1    0 -2 -2  0  4   1159.45  2.24E-23
 55  2   2392.51734    2   2392.53696   0   0   0   0 .000000      0.01962   -560.76804      -0.003    0  2  2  0  1    0 -2 -2  0  4   1160.52  1.51E-23
 57  2   2484.00635    2   2484.02589   0   0   0   0 .000000      0.01954   -560.93728      -0.003    0  2  2  0  1    0 -2 -2  0  4   1161.61  1.00E-23
  2  2   1146.39606    4   1146.41629   0   0   0   0 .000000      0.02023      7.50863       0.269    0  2  2  0  2    0 -2 -2  0  4   1144.00  3.57E-22
  3  1   1148.83117    4   1148.85164   0   0   0   0 .000000      0.02047      7.50945       0.273    0  2  2  0  2    0 -2 -2  0  4   1144.03  3.96E-22
  4  2   1152.07868    4   1152.09877   0   0   0   0 .000000      0.02009      7.51055       0.267    0  2  2  0  2    0 -2 -2  0  4   1144.08  4.61E-22
  5  1   1156.13755    4   1156.15766   0   0   0   0 .000000      0.02011      7.51195       0.268    0  2  2  0  2    0 -2 -2  0  4   1144.14  5.74E-22
  6  2   1161.00827    4   1161.02831   0   0   0   0 .000000      0.02004      7.51368       0.267    0  2  2  0  2    0 -2 -2  0  4   1144.21  6.77E-22
  7  1   1166.69054    4   1166.71070   0   0   0   0 .000000      0.02016      7.51574       0.268    0  2  2  0  2    0 -2 -2  0  4   1144.29  7.72E-22
  8  2   1173.18464    4   1173.20481   0   0   0   0 .000000      0.02017      7.51816       0.268    0  2  2  0  2    0 -2 -2  0  4   1144.38  8.57E-22
  9  1   1180.49045    4   1180.51062   0   0   0   0 .000000      0.02017      7.52099       0.268    0  2  2  0  2    0 -2 -2  0  4   1144.49  9.33E-22
 10  2   1188.60792    4   1188.62812   0   0   0   0 .000000      0.02020      7.52424       0.268    0  2  2  0  2    0 -2 -2  0  4   1144.61  9.99E-22
 11  1   1197.53691    4   1197.55728   0   0   0   0 .000000      0.02037      7.52795       0.271    0  2  2  0  2    0 -2 -2  0  4   1144.74  1.06E-21
 12  2   1207.27766    4   1207.29808   0   0   0   0 .000000      0.02042      7.53216       0.271    0  2  2  0  2    0 -2 -2  0  4   1144.88  1.10E-21
 13  1   1217.83009    4   1217.85048   0   0   0   0 .000000      0.02039      7.53692       0.271    0  2  2  0  2    0 -2 -2  0  4   1145.03  1.14E-21
 14  2   1229.19425    4   1229.21447   0   0   0   0 .000000      0.02022      7.54227       0.268    0  2  2  0  2    0 -2 -2  0  4   1145.19  1.16E-21
 15  1   1241.37009    4   1241.38999   0   0   0   0 .000000      0.01990      7.54825       0.264    0  2  2  0  2    0 -2 -2  0  4   1145.37  1.18E-21
 16  2   1254.35695    4   1254.37703   0   0   0   0 .000000      0.02008      7.55492       0.266    0  2  2  0  2    0 -2 -2  0  4   1145.56  1.19E-21
 17  1   1268.15545    4   1268.17554   0   0   0   0 .000000      0.02009      7.56233       0.266    0  2  2  0  2    0 -2 -2  0  4   1145.76  1.19E-21
 18  2   1282.76561    4   1282.78548   0   0   0   0 .000000      0.01987      7.57055       0.263    0  2  2  0  2    0 -2 -2  0  4   1145.97  1.18E-21
 19  1   1298.18678    4   1298.20681   0   0   0   0 .000000      0.02003      7.57964       0.264    0  2  2  0  2    0 -2 -2  0  4   1146.19  1.16E-21
 20  2   1314.41947    4   1314.43949   0   0   0   0 .000000      0.02002      7.58965       0.264    0  2  2  0  2    0 -2 -2  0  4   1146.42  1.13E-21
 21  1   1331.46323    4   1331.48346   0   0   0   0 .000000      0.02023      7.60066       0.266    0  2  2  0  2    0 -2 -2  0  4   1146.66  1.10E-21
 22  2   1349.31854    4   1349.33868   0   0   0   0 .000000      0.02014      7.61273       0.265    0  2  2  0  2    0 -2 -2  0  4   1146.92  1.07E-21
 23  1   1367.98499    4   1368.00508   0   0   0   0 .000000      0.02009      7.62594       0.264    0  2  2  0  2    0 -2 -2  0  4   1147.18  1.02E-21
 24  2   1387.46274    4   1387.48263   0   0   0   0 .000000      0.01989      7.64036       0.260    0  2  2  0  2    0 -2 -2  0  4   1147.46  9.79E-22
 25  1   1407.75141    4   1407.77125   0   0   0   0 .000000      0.01984      7.65608       0.259    0  2  2  0  2    0 -2 -2  0  4   1147.75  9.31E-22
 26  2   1428.85123    4   1428.87088   0   0   0   0 .000000      0.01965      7.67316       0.256    0  2  2  0  2    0 -2 -2  0  4   1148.05  8.81E-22
 27  1   1450.76183    4   1450.78146   0   0   0   0 .000000      0.01963      7.69169       0.255    0  2  2  0  2    0 -2 -2  0  4   1148.36  8.29E-22
 28  2   1473.48353    4   1473.50291   0   0   0   0 .000000      0.01938      7.71176       0.251    0  2  2  0  2    0 -2 -2  0  4   1148.68  7.76E-22
 29  1   1497.01530    4   1497.03518   0   0   0   0 .000000      0.01988      7.73344       0.257    0  2  2  0  2    0 -2 -2  0  4   1149.02  7.23E-22
 30  2   1521.35854    4   1521.37818   0   0   0   0 .000000      0.01964      7.75683       0.253    0  2  2  0  2    0 -2 -2  0  4   1149.36  6.70E-22
 31  1   1546.51203    4   1546.53183   0   0   0   0 .000000      0.01980      7.78201       0.254    0  2  2  0  2    0 -2 -2  0  4   1149.71  6.18E-22
 32  2   1572.47635    4   1572.49604   0   0   0   0 .000000      0.01969      7.80907       0.252    0  2  2  0  2    0 -2 -2  0  4   1150.08  5.67E-22
 33  1   1599.25128    4   1599.27075   0   0   0   0 .000000      0.01947      7.83809       0.248    0  2  2  0  2    0 -2 -2  0  4   1150.45  5.18E-22
 34  2   1626.83647    4   1626.85584   0   0   0   0 .000000      0.01937      7.86918       0.246    0  2  2  0  2    0 -2 -2  0  4   1150.84  4.71E-22
 35  1   1655.23152    4   1655.25124   0   0   0   0 .000000      0.01972      7.90241       0.250    0  2  2  0  2    0 -2 -2  0  4   1151.23  4.26E-22
 36  2   1684.43738    4   1684.45684   0   0   0   0 .000000      0.01946      7.93787       0.245    0  2  2  0  2    0 -2 -2  0  4   1151.64  3.84E-22
 37  1   1714.45240    4   1714.47254   0   0   0   0 .000000      0.02014      7.97567       0.252    0  2  2  0  2    0 -2 -2  0  4   1152.05  3.44E-22
 38  2   1745.27803    4   1745.29822   0   0   0   0 .000000      0.02019      8.01587       0.252    0  2  2  0  2    0 -2 -2  0  4   1152.48  3.07E-22
 39  1   1776.91391    4   1776.93379   0   0   0   0 .000000      0.01988      8.05858       0.247    0  2  2  0  2    0 -2 -2  0  4   1152.91  2.73E-22
 40  2   1809.35924    4   1809.37913   0   0   0   0 .000000      0.01989      8.10388       0.245    0  2  2  0  2    0 -2 -2  0  4   1153.36  2.41E-22
 41  1   1842.61470    4   1842.63410   0   0   0   0 .000000      0.01940      8.15185       0.238    0  2  2  0  2    0 -2 -2  0  4   1153.81  2.12E-22
 42  2   1876.67816    4   1876.69860   0   0   0   0 .000000      0.02044      8.20258       0.249    0  2  2  0  2    0 -2 -2  0  4   1154.28  1.86E-22
 43  1   1911.55260    4   1911.57248   0   0   0   0 .000000      0.01988      8.25615       0.241    0  2  2  0  2    0 -2 -2  0  4   1154.75  1.62E-22
 44  2   1947.23527    4   1947.25562   0   0   0   0 .000000      0.02035      8.31264       0.245    0  2  2  0  2    0 -2 -2  0  4   1155.24  1.41E-22
 45  1   1983.72749    4   1983.74786   0   0   0   0 .000000      0.02037      8.37213       0.243    0  2  2  0  2    0 -2 -2  0  4   1155.73  1.22E-22
 46  2   2021.02935    4   2021.04907   0   0   0   0 .000000      0.01972      8.43468       0.234    0  2  2  0  2    0 -2 -2  0  4   1156.23  1.05E-22
 47  1   2059.13965    4   2059.15908   0   0   0   0 .000000      0.01943      8.50038       0.229    0  2  2  0  2    0 -2 -2  0  4   1156.74  8.96E-23
 48  2   2098.05761    4   2098.07776   0   0   0   0 .000000      0.02015      8.56929       0.235    0  2  2  0  2    0 -2 -2  0  4   1157.26  7.64E-23
 49  1   2137.78509    4   2137.80492   0   0   0   0 .000000      0.01983      8.64149       0.229    0  2  2  0  2    0 -2 -2  0  4   1157.79  6.49E-23
 50  2   2178.32017    4   2178.34040   0   0   0   0 .000000      0.02023      8.71702       0.232    0  2  2  0  2    0 -2 -2  0  4   1158.32  5.48E-23
 51  1   2219.66467    4   2219.68403   0   0   0   0 .000000      0.01936      8.79595       0.220    0  2  2  0  2    0 -2 -2  0  4   1158.86  4.61E-23
  2  1   3274.24501   11   3274.26912   0   0   0   0 .000000      0.02411   -112.04025      -0.022    0  2  2  1  1    0 -2 -2 -1  5   3271.85  1.18E-21
  3  2   3276.66196   14   3276.68543   0   0   0   0 .000000      0.02347   -112.06700      -0.021    0  2  2  1  1    0 -2 -2 -1  5   3271.86  1.03E-21
  4  1   3279.88295   15   3279.90716   0   0   0   0 .000000      0.02421   -112.10266      -0.022    0  2  2  1  1    0 -2 -2 -1  5   3271.88  1.42E-21
  5  2   3283.90987   16   3283.93429   0   0   0   0 .000000      0.02442   -112.14721      -0.022    0  2  2  1  1    0 -2 -2 -1  5   3271.91  1.76E-21
  6  1   3288.74337   16   3288.76680   0   0   0   0 .000000      0.02343   -112.20066      -0.021    0  2  2  1  1    0 -2 -2 -1  5   3271.94  2.06E-21
  7  2   3294.38050   16   3294.40467   0   0   0   0 .000000      0.02417   -112.26298      -0.022    0  2  2  1  1    0 -2 -2 -1  5   3271.98  2.33E-21
  8  1   3300.82379   16   3300.84787   0   0   0   0 .000000      0.02408   -112.33416      -0.021    0  2  2  1  1    0 -2 -2 -1  5   3272.02  2.56E-21
  9  2   3308.07218   16   3308.09636   0   0   0   0 .000000      0.02418   -112.41419      -0.022    0  2  2  1  1    0 -2 -2 -1  5   3272.07  2.76E-21
 10  1   3316.12606   16   3316.15012   0   0   0   0 .000000      0.02406   -112.50304      -0.021    0  2  2  1  1    0 -2 -2 -1  5   3272.13  2.93E-21
 11  2   3324.98530   16   3325.00909   0   0   0   0 .000000      0.02379   -112.60070      -0.021    0  2  2  1  1    0 -2 -2 -1  5   3272.19  3.07E-21
 12  1   3334.64899   16   3334.67324   0   0   0   0 .000000      0.02425   -112.70714      -0.022    0  2  2  1  1    0 -2 -2 -1  5   3272.25  3.23E-21
 13  2   3345.11842   16   3345.14252   0   0   0   0 .000000      0.02410   -112.82235      -0.021    0  2  2  1  1    0 -2 -2 -1  5   3272.32  3.35E-21
 14  1   3356.39254   16   3356.41688   0   0   0   0 .000000      0.02434   -112.94628      -0.022    0  2  2  1  1    0 -2 -2 -1  5   3272.39  3.44E-21
 15  2   3368.47158   16   3368.49625   0   0   0   0 .000000      0.02467   -113.07891      -0.022    0  2  2  1  1    0 -2 -2 -1  5   3272.47  3.50E-21
 16  1   3381.35636   16   3381.38059   0   0   0   0 .000000      0.02423   -113.22022      -0.021    0  2  2  1  1    0 -2 -2 -1  5   3272.56  3.52E-21
 17  2   3395.04565   16   3395.06982   0   0   0   0 .000000      0.02417   -113.37017      -0.021    0  2  2  1  1    0 -2 -2 -1  5   3272.65  3.52E-21
 18  1   3409.53972   16   3409.56387   0   0   0   0 .000000      0.02415   -113.52873      -0.021    0  2  2  1  1    0 -2 -2 -1  5   3272.74  3.49E-21
 19  2   3424.83853   16   3424.86268   0   0   0   0 .000000      0.02415   -113.69585      -0.021    0  2  2  1  1    0 -2 -2 -1  5   3272.84  3.44E-21
 20  1   3440.94196   16   3440.96616   0   0   0   0 .000000      0.02420   -113.87151      -0.021    0  2  2  1  1    0 -2 -2 -1  5   3272.94  3.36E-21
 21  2   3457.85007   16   3457.87424   0   0   0   0 .000000      0.02417   -114.05565      -0.021    0  2  2  1  1    0 -2 -2 -1  5   3273.05  3.27E-21
 22  1   3475.56251   16   3475.58684   0   0   0   0 .000000      0.02433   -114.24825      -0.021    0  2  2  1  1    0 -2 -2 -1  5   3273.16  3.15E-21
 23  2   3494.07964   16   3494.10385   0   0   0   0 .000000      0.02421   -114.44925      -0.021    0  2  2  1  1    0 -2 -2 -1  5   3273.28  3.02E-21
 24  1   3513.40090   16   3513.42520   0   0   0   0 .000000      0.02430   -114.65861      -0.021    0  2  2  1  1    0 -2 -2 -1  5   3273.40  2.88E-21
 25  2   3533.52643   16   3533.55078   0   0   0   0 .000000      0.02435   -114.87628      -0.021    0  2  2  1  1    0 -2 -2 -1  5   3273.53  2.73E-21
 26  1   3554.45617   16   3554.48049   0   0   0   0 .000000      0.02432   -115.10222      -0.021    0  2  2  1  1    0 -2 -2 -1  5   3273.66  2.58E-21
 27  2   3576.18990   16   3576.21424   0   0   0   0 .000000      0.02434   -115.33637      -0.021    0  2  2  1  1    0 -2 -2 -1  5   3273.79  2.42E-21
 28  1   3598.72752   16   3598.75190   0   0   0   0 .000000      0.02438   -115.57868      -0.021    0  2  2  1  1    0 -2 -2 -1  5   3273.93  2.25E-21
 29  2   3622.06895   16   3622.09337   0   0   0   0 .000000      0.02442   -115.82909      -0.021    0  2  2  1  1    0 -2 -2 -1  5   3274.07  2.09E-21
 30  1   3646.21410   16   3646.23853   0   0   0   0 .000000      0.02443   -116.08756      -0.021    0  2  2  1  1    0 -2 -2 -1  5   3274.21  1.93E-21
 31  2   3671.16285   16   3671.18726   0   0   0   0 .000000      0.02441   -116.35402      -0.021    0  2  2  1  1    0 -2 -2 -1  5   3274.36  1.77E-21
 32  1   3696.91501   16   3696.93943   0   0   0   0 .000000      0.02442   -116.62842      -0.021    0  2  2  1  1    0 -2 -2 -1  5   3274.52  1.62E-21
 33  2   3723.47042   16   3723.49492   0   0   0   0 .000000      0.02450   -116.91070      -0.021    0  2  2  1  1    0 -2 -2 -1  5   3274.67  1.47E-21
 34  1   3750.82924   16   3750.85360   0   0   0   0 .000000      0.02436   -117.20076      -0.021    0  2  2  1  1    0 -2 -2 -1  5   3274.83  1.33E-21
 35  2   3778.99083   16   3779.01532   0   0   0   0 .000000      0.02449   -117.49865      -0.021    0  2  2  1  1    0 -2 -2 -1  5   3274.99  1.20E-21
 36  1   3807.95517   16   3807.97994   0   0   0   0 .000000      0.02477   -117.80417      -0.021    0  2  2  1  1    0 -2 -2 -1  5   3275.16  1.08E-21
 37  2   3837.72269   16   3837.74732   0   0   0   0 .000000      0.02463   -118.11731      -0.021    0  2  2  1  1    0 -2 -2 -1  5   3275.32  9.59E-22
 38  1   3868.29266   16   3868.31732   0   0   0   0 .000000      0.02466   -118.43805      -0.021    0  2  2  1  1    0 -2 -2 -1  5   3275.49  8.52E-22
 39  2   3899.66541   16   3899.68977   0   0   0   0 .000000      0.02436   -118.76626      -0.021    0  2  2  1  1    0 -2 -2 -1  5   3275.67  7.53E-22
 40  1   3931.83971   16   3931.86453   0   0   0   0 .000000      0.02482   -119.10190      -0.021    0  2  2  1  1    0 -2 -2 -1  5   3275.84  6.62E-22
 41  2   3964.81655   16   3964.84142   0   0   0   0 .000000      0.02487   -119.44490      -0.021    0  2  2  1  1    0 -2 -2 -1  5   3276.02  5.80E-22
 42  1   3998.59522   16   3998.62029   0   0   0   0 .000000      0.02507   -119.79518      -0.021    0  2  2  1  1    0 -2 -2 -1  5   3276.20  5.05E-22
 43  2   4033.17596   16   4033.20097   0   0   0   0 .000000      0.02501   -120.15268      -0.021    0  2  2  1  1    0 -2 -2 -1  5   3276.38  4.38E-22
 44  1   4068.55798   16   4068.58328   0   0   0   0 .000000      0.02530   -120.51732      -0.021    0  2  2  1  1    0 -2 -2 -1  5   3276.56  3.79E-22
 45  2   4104.74175   16   4104.76704   0   0   0   0 .000000      0.02529   -120.88905      -0.021    0  2  2  1  1    0 -2 -2 -1  5   3276.74  3.26E-22
 46  1   4141.72663   16   4141.75207   0   0   0   0 .000000      0.02544   -121.26777      -0.021    0  2  2  1  1    0 -2 -2 -1  5   3276.93  2.79E-22
 47  2   4179.51272   16   4179.53820   0   0   0   0 .000000      0.02548   -121.65343      -0.021    0  2  2  1  1    0 -2 -2 -1  5   3277.11  2.38E-22
 48  1   4218.09990   16   4218.12522   0   0   0   0 .000000      0.02532   -122.04595      -0.021    0  2  2  1  1    0 -2 -2 -1  5   3277.30  2.02E-22
 49  2   4257.48759   16   4257.51295   0   0   0   0 .000000      0.02536   -122.44525      -0.021    0  2  2  1  1    0 -2 -2 -1  5   3277.49  1.70E-22
 50  1   4297.67541   16   4297.70119   0   0   0   0 .000000      0.02578   -122.85127      -0.021    0  2  2  1  1    0 -2 -2 -1  5   3277.68  1.43E-22
 51  2   4338.66418   16   4338.68973   0   0   0   0 .000000      0.02555   -123.26393      -0.021    0  2  2  1  1    0 -2 -2 -1  5   3277.86  1.20E-22
 52  1   4380.45297   16   4380.47838   0   0   0   0 .000000      0.02541   -123.68315      -0.021    0  2  2  1  1    0 -2 -2 -1  5   3278.05  1.00E-22
 53  2   4423.04112   16   4423.06692   0   0   0   0 .000000      0.02580   -124.10887      -0.021    0  2  2  1  1    0 -2 -2 -1  5   3278.24  8.32E-23
 54  1   4466.42999   16   4466.45514   0   0   0   0 .000000      0.02515   -124.54102      -0.020    0  2  2  1  1    0 -2 -2 -1  5   3278.43  6.88E-23
 56  1   4555.60464   16   4555.62974   0   0   0   0 .000000      0.02510   -125.42428      -0.020    0  2  2  1  1    0 -2 -2 -1  5   3278.80  4.64E-23
  2  2   3274.24572   19   3274.26913   0   0   0   0 .000000      0.02341      7.12113       0.329    0  2  2  1  2    0 -2 -2 -1  5   3271.85  1.18E-21
  3  1   3276.66160   22   3276.68545   0   0   0   0 .000000      0.02385      7.12193       0.335    0  2  2  1  2    0 -2 -2 -1  5   3271.86  1.03E-21
  4  2   3279.88302   23   3279.90719   0   0   0   0 .000000      0.02417      7.12302       0.339    0  2  2  1  2    0 -2 -2 -1  5   3271.88  1.42E-21
  5  1   3283.91038   24   3283.93436   0   0   0   0 .000000      0.02398      7.12440       0.337    0  2  2  1  2    0 -2 -2 -1  5   3271.91  1.76E-21
  6  2   3288.74277   24   3288.76693   0   0   0   0 .000000      0.02416      7.12611       0.339    0  2  2  1  2    0 -2 -2 -1  5   3271.94  2.06E-21
  7  1   3294.38106   24   3294.40490   0   0   0   0 .000000      0.02384      7.12814       0.334    0  2  2  1  2    0 -2 -2 -1  5   3271.98  2.33E-21
  8  2   3300.82391   24   3300.84825   0   0   0   0 .000000      0.02434      7.13054       0.341    0  2  2  1  2    0 -2 -2 -1  5   3272.02  2.56E-21
  9  1   3308.07305   24   3308.09695   0   0   0   0 .000000      0.02390      7.13333       0.335    0  2  2  1  2    0 -2 -2 -1  5   3272.07  2.76E-21
 10  2   3316.12699   24   3316.15100   0   0   0   0 .000000      0.02401      7.13655       0.336    0  2  2  1  2    0 -2 -2 -1  5   3272.13  2.93E-21
 11  1   3324.98633   24   3325.01037   0   0   0   0 .000000      0.02404      7.14023       0.337    0  2  2  1  2    0 -2 -2 -1  5   3272.19  3.07E-21
 12  2   3334.65099   24   3334.67502   0   0   0   0 .000000      0.02403      7.14441       0.336    0  2  2  1  2    0 -2 -2 -1  5   3272.25  3.23E-21
 13  1   3345.12131   24   3345.14495   0   0   0   0 .000000      0.02364      7.14913       0.331    0  2  2  1  2    0 -2 -2 -1  5   3272.32  3.35E-21
 14  2   3356.39600   24   3356.42011   0   0   0   0 .000000      0.02411      7.15444       0.337    0  2  2  1  2    0 -2 -2 -1  5   3272.40  3.44E-21
 15  1   3368.47627   24   3368.50047   0   0   0   0 .000000      0.02420      7.16039       0.338    0  2  2  1  2    0 -2 -2 -1  5   3272.48  3.50E-21
 16  2   3381.36192   24   3381.38600   0   0   0   0 .000000      0.02408      7.16702       0.336    0  2  2  1  2    0 -2 -2 -1  5   3272.56  3.52E-21
 17  1   3395.05260   24   3395.07666   0   0   0   0 .000000      0.02406      7.17441       0.335    0  2  2  1  2    0 -2 -2 -1  5   3272.65  3.52E-21
 18  2   3409.54838   24   3409.57242   0   0   0   0 .000000      0.02404      7.18259       0.335    0  2  2  1  2    0 -2 -2 -1  5   3272.75  3.49E-21
 19  1   3424.84916   24   3424.87322   0   0   0   0 .000000      0.02406      7.19165       0.335    0  2  2  1  2    0 -2 -2 -1  5   3272.85  3.44E-21
 20  2   3440.95512   24   3440.97903   0   0   0   0 .000000      0.02391      7.20164       0.332    0  2  2  1  2    0 -2 -2 -1  5   3272.96  3.36E-21
 21  1   3457.86577   24   3457.88979   0   0   0   0 .000000      0.02402      7.21263       0.333    0  2  2  1  2    0 -2 -2 -1  5   3273.07  3.27E-21
 22  2   3475.58115   24   3475.60547   0   0   0   0 .000000      0.02432      7.22468       0.337    0  2  2  1  2    0 -2 -2 -1  5   3273.18  3.15E-21
 23  1   3494.10184   24   3494.12599   0   0   0   0 .000000      0.02415      7.23788       0.334    0  2  2  1  2    0 -2 -2 -1  5   3273.30  3.02E-21
 24  2   3513.42723   24   3513.45132   0   0   0   0 .000000      0.02409      7.25230       0.332    0  2  2  1  2    0 -2 -2 -1  5   3273.43  2.88E-21
 25  1   3533.55719   24   3533.58139   0   0   0   0 .000000      0.02420      7.26802       0.333    0  2  2  1  2    0 -2 -2 -1  5   3273.56  2.73E-21
 26  2   3554.49180   24   3554.51613   0   0   0   0 .000000      0.02433      7.28511       0.334    0  2  2  1  2    0 -2 -2 -1  5   3273.69  2.58E-21
 27  1   3576.23133   24   3576.25549   0   0   0   0 .000000      0.02416      7.30366       0.331    0  2  2  1  2    0 -2 -2 -1  5   3273.83  2.42E-21
 28  2   3598.77522   24   3598.79939   0   0   0   0 .000000      0.02417      7.32375       0.330    0  2  2  1  2    0 -2 -2 -1  5   3273.98  2.25E-21
 29  1   3622.12349   24   3622.14776   0   0   0   0 .000000      0.02427      7.34546       0.330    0  2  2  1  2    0 -2 -2 -1  5   3274.12  2.09E-21
 30  2   3646.27665   24   3646.30054   0   0   0   0 .000000      0.02389      7.36889       0.324    0  2  2  1  2    0 -2 -2 -1  5   3274.28  1.93E-21
 31  1   3671.23359   24   3671.25763   0   0   0   0 .000000      0.02404      7.39411       0.325    0  2  2  1  2    0 -2 -2 -1  5   3274.43  1.77E-21
 32  2   3696.99458   24   3697.01896   0   0   0   0 .000000      0.02438      7.42122       0.329    0  2  2  1  2    0 -2 -2 -1  5   3274.59  1.62E-21
 33  1   3723.56009   24   3723.58445   0   0   0   0 .000000      0.02436      7.45031       0.327    0  2  2  1  2    0 -2 -2 -1  5   3274.76  1.47E-21
 34  2   3750.92941   24   3750.95399   0   0   0   0 .000000      0.02458      7.48146       0.329    0  2  2  1  2    0 -2 -2 -1  5   3274.93  1.33E-21
 35  1   3779.10302   24   3779.12751   0   0   0   0 .000000      0.02449      7.51476       0.326    0  2  2  1  2    0 -2 -2 -1  5   3275.10  1.20E-21
 36  2   3808.08060   24   3808.10489   0   0   0   0 .000000      0.02429      7.55031       0.322    0  2  2  1  2    0 -2 -2 -1  5   3275.28  1.07E-21
 37  1   3837.86137   24   3837.88605   0   0   0   0 .000000      0.02468      7.58819       0.325    0  2  2  1  2    0 -2 -2 -1  5   3275.46  9.59E-22
 38  2   3868.44642   24   3868.47086   0   0   0   0 .000000      0.02444      7.62848       0.320    0  2  2  1  2    0 -2 -2 -1  5   3275.65  8.51E-22
 39  1   3899.83460   24   3899.85923   0   0   0   0 .000000      0.02463      7.67128       0.321    0  2  2  1  2    0 -2 -2 -1  5   3275.83  7.52E-22
 40  2   3932.02606   24   3932.05103   0   0   0   0 .000000      0.02497      7.71667       0.324    0  2  2  1  2    0 -2 -2 -1  5   3276.03  6.61E-22
 41  1   3965.02170   24   3965.04614   0   0   0   0 .000000      0.02444      7.76473       0.315    0  2  2  1  2    0 -2 -2 -1  5   3276.22  5.79E-22
 42  2   3998.81979   24   3998.84444   0   0   0   0 .000000      0.02465      7.81555       0.315    0  2  2  1  2    0 -2 -2 -1  5   3276.42  5.05E-22
 43  1   4033.42082   24   4033.44579   0   0   0   0 .000000      0.02497      7.86920       0.317    0  2  2  1  2    0 -2 -2 -1  5   3276.62  4.38E-22
 44  2   4068.82495   24   4068.85007   0   0   0   0 .000000      0.02512      7.92577       0.317    0  2  2  1  2    0 -2 -2 -1  5   3276.82  3.78E-22
 45  1   4105.03229   24   4105.05712   0   0   0   0 .000000      0.02483      7.98532       0.311    0  2  2  1  2    0 -2 -2 -1  5   3277.03  3.25E-22
 46  2   4142.04186   24   4142.06680   0   0   0   0 .000000      0.02494      8.04793       0.310    0  2  2  1  2    0 -2 -2 -1  5   3277.24  2.78E-22
 47  1   4179.85354   24   4179.87896   0   0   0   0 .000000      0.02542      8.11367       0.313    0  2  2  1  2    0 -2 -2 -1  5   3277.45  2.37E-22
 48  2   4218.46856   24   4218.49344   0   0   0   0 .000000      0.02488      8.18261       0.304    0  2  2  1  2    0 -2 -2 -1  5   3277.67  2.01E-22
 49  1   4257.88489   24   4257.91008   0   0   0   0 .000000      0.02519      8.25480       0.305    0  2  2  1  2    0 -2 -2 -1  5   3277.88  1.70E-22
 50  2   4298.10355   24   4298.12870   0   0   0   0 .000000      0.02515      8.33031       0.302    0  2  2  1  2    0 -2 -2 -1  5   3278.10  1.43E-22
 51  1   4339.12359   24   4339.14913   0   0   0   0 .000000      0.02554      8.40919       0.304    0  2  2  1  2    0 -2 -2 -1  5   3278.32  1.20E-22
 52  2   4380.94550   24   4380.97118   0   0   0   0 .000000      0.02568      8.49151       0.302    0  2  2  1  2    0 -2 -2 -1  5   3278.55  9.99E-23
 53  1   4423.56916   24   4423.59468   0   0   0   0 .000000      0.02552      8.57729       0.298    0  2  2  1  2    0 -2 -2 -1  5   3278.77  8.30E-23
 54  2   4466.99370   24   4467.01942   0   0   0   0 .000000      0.02572      8.66660       0.297    0  2  2  1  2    0 -2 -2 -1  5   3278.99  6.86E-23
 55  1   4511.21911   24   4511.24521   0   0   0   0 .000000      0.02610      8.75947       0.298    0  2  2  1  2    0 -2 -2 -1  5   3279.22  5.65E-23
 56  2   4556.24593   24   4556.27185   0   0   0   0 .000000      0.02592      8.85593       0.293    0  2  2  1  2    0 -2 -2 -1  5   3279.45  4.63E-23
 57  1   4602.07451   24   4602.09911   0   0   0   0 .000000      0.02460      8.95603       0.275    0  2  2  1  2    0 -2 -2 -1  5   3279.67  3.78E-23
 58  2   4648.70084   24   4648.72678   0   0   0   0 .000000      0.02594      9.05970       0.286    0  2  2  1  2    0 -2 -2 -1  5   3279.90  3.07E-23
 59  1   4696.12861   24   4696.15465   0   0   0   0 .000000      0.02604      9.16725       0.284    0  2  2  1  2    0 -2 -2 -1  5   3280.13  2.49E-23
 60  2   4744.35769   24   4744.38247   0   0   0   0 .000000      0.02478      9.27842       0.267    0  2  2  1  2    0 -2 -2 -1  5   3280.36  2.00E-23
 62  2   4843.21104   24   4843.23704   0   0   0   0 .000000      0.02600      9.51196       0.273    0  2  2  1  2    0 -2 -2 -1  5   3280.81  1.29E-23
 63  1   4893.83603   24   4893.86331   0   0   0   0 .000000      0.02728      9.63437       0.283    0  2  2  1  2    0 -2 -2 -1  5   3281.04  1.02E-23
 64  2   4945.26130   24   4945.28855   0   0   0   0 .000000      0.02725      9.76055       0.279    0  2  2  1  2    0 -2 -2 -1  5   3281.26  8.11E-24
 66  2   5050.50827   24   5050.53496   0   0   0   0 .000000      0.02669     10.02424       0.266    0  2  2  1  2    0 -2 -2 -1  5   3281.71  5.03E-24
 68  2   5158.94739   24   5158.97413   0   0   0   0 .000000      0.02674     10.30305       0.260    0  2  2  1  2    0 -2 -2 -1  5   3282.15  3.07E-24
  1  2   1702.80809    2   1702.84030   0   0   0   0 .000000      0.03221   -140.39230      -0.023    0  3  1  0  1    0 -3 -1  0  4   1702.01  4.46E-23
  2  1   1704.43539    3   1704.46789   0   0   0   0 .000000      0.03250   -140.38137      -0.023    0  3  1  0  1    0 -3 -1  0  4   1702.04  7.77E-23
  3  2   1706.87691    3   1706.90926   0   0   0   0 .000000      0.03235    -14.18225      -0.228    0  3  1  0  1    0 -3 -1  0  4   1702.08  1.08E-22
  4  1   1710.13190    3   1710.16440   0   0   0   0 .000000      0.03250    -14.17825      -0.229    0  3  1  0  1    0 -3 -1  0  4   1702.13  1.35E-22
  5  2   1714.20019    3   1714.23329   0   0   0   0 .000000      0.03310    -14.17325      -0.234    0  3  1  0  1    0 -3 -1  0  4   1702.20  1.60E-22
  6  1   1719.08311    3   1719.11590   0   0   0   0 .000000      0.03279    -14.16727      -0.231    0  3  1  0  1    0 -3 -1  0  4   1702.28  1.83E-22
  7  2   1724.77995    3   1724.81220   0   0   0   0 .000000      0.03225    -14.16032      -0.228    0  3  1  0  1    0 -3 -1  0  4   1702.38  2.04E-22
  8  1   1731.28959    3   1731.32216   0   0   0   0 .000000      0.03257    -14.15241      -0.230    0  3  1  0  1    0 -3 -1  0  4   1702.49  2.23E-22
  9  2   1738.61367    3   1738.64575   0   0   0   0 .000000      0.03208    -14.14355      -0.227    0  3  1  0  1    0 -3 -1  0  4   1702.61  2.39E-22
 10  1   1746.75046    3   1746.78290   0   0   0   0 .000000      0.03244    -14.13374      -0.230    0  3  1  0  1    0 -3 -1  0  4   1702.75  2.52E-22
 11  2   1755.70115    3   1755.73358   0   0   0   0 .000000      0.03243    -14.12302      -0.230    0  3  1  0  1    0 -3 -1  0  4   1702.90  2.66E-22
 12  1   1765.46530    3   1765.49774   0   0   0   0 .000000      0.03244    -14.11139      -0.230    0  3  1  0  1    0 -3 -1  0  4   1703.07  2.79E-22
 13  2   1776.04306    3   1776.07530   0   0   0   0 .000000      0.03224    -14.09887      -0.229    0  3  1  0  1    0 -3 -1  0  4   1703.24  2.89E-22
 14  1   1787.43359    3   1787.46622   0   0   0   0 .000000      0.03263    -14.08549      -0.232    0  3  1  0  1    0 -3 -1  0  4   1703.43  2.97E-22
 15  2   1799.63815    3   1799.67041   0   0   0   0 .000000      0.03226    -14.07126      -0.229    0  3  1  0  1    0 -3 -1  0  4   1703.64  3.02E-22
 16  1   1812.65554    3   1812.68780   0   0   0   0 .000000      0.03226    -14.05621      -0.230    0  3  1  0  1    0 -3 -1  0  4   1703.86  3.05E-22
 17  2   1826.48642    3   1826.51832   0   0   0   0 .000000      0.03190    -14.04036      -0.227    0  3  1  0  1    0 -3 -1  0  4   1704.09  3.05E-22
 18  1   1841.12948    3   1841.16188   0   0   0   0 .000000      0.03240    -14.02374      -0.231    0  3  1  0  1    0 -3 -1  0  4   1704.33  3.03E-22
 19  2   1856.58642    3   1856.61839   0   0   0   0 .000000      0.03197    -14.00637      -0.228    0  3  1  0  1    0 -3 -1  0  4   1704.59  2.99E-22
 20  1   1872.85564    3   1872.88776   0   0   0   0 .000000      0.03212    -13.98829      -0.230    0  3  1  0  1    0 -3 -1  0  4   1704.86  2.93E-22
 21  2   1889.93768    3   1889.96988   0   0   0   0 .000000      0.03220    -13.96953      -0.231    0  3  1  0  1    0 -3 -1  0  4   1705.14  2.86E-22
 22  1   1907.83231    3   1907.86466   0   0   0   0 .000000      0.03235    -13.95012      -0.232    0  3  1  0  1    0 -3 -1  0  4   1705.43  2.77E-22
 23  2   1926.54014    3   1926.57198   0   0   0   0 .000000      0.03184    -13.93009      -0.229    0  3  1  0  1    0 -3 -1  0  4   1705.74  2.66E-22
 24  1   1946.05964    3   1946.09173   0   0   0   0 .000000      0.03209    -13.90949      -0.231    0  3  1  0  1    0 -3 -1  0  4   1706.06  2.55E-22
 25  2   1966.39169    3   1966.42379   0   0   0   0 .000000      0.03210    -13.88835      -0.231    0  3  1  0  1    0 -3 -1  0  4   1706.39  2.43E-22
 26  1   1987.53601    3   1987.56803   0   0   0   0 .000000      0.03202    -13.86671      -0.231    0  3  1  0  1    0 -3 -1  0  4   1706.74  2.30E-22
 27  2   2009.49237    3   2009.52433   0   0   0   0 .000000      0.03196    -13.84461      -0.231    0  3  1  0  1    0 -3 -1  0  4   1707.09  2.16E-22
 28  1   2032.26067    3   2032.29254   0   0   0   0 .000000      0.03187    -13.82210      -0.231    0  3  1  0  1    0 -3 -1  0  4   1707.46  2.02E-22
 29  2   2055.84060    3   2055.87254   0   0   0   0 .000000      0.03194    -13.79922      -0.231    0  3  1  0  1    0 -3 -1  0  4   1707.84  1.89E-22
 30  1   2080.23235    3   2080.26416   0   0   0   0 .000000      0.03181    -13.77602      -0.231    0  3  1  0  1    0 -3 -1  0  4   1708.23  1.75E-22
 31  2   2105.43552    3   2105.46727   0   0   0   0 .000000      0.03175    -13.75255      -0.231    0  3  1  0  1    0 -3 -1  0  4   1708.64  1.61E-22
 32  1   2131.45011    3   2131.48171   0   0   0   0 .000000      0.03160    -13.72887      -0.230    0  3  1  0  1    0 -3 -1  0  4   1709.05  1.48E-22
 33  2   2158.27600    3   2158.30732   0   0   0   0 .000000      0.03132    -13.70501      -0.229    0  3  1  0  1    0 -3 -1  0  4   1709.48  1.35E-22
 34  1   2185.91214    3   2185.94392   0   0   0   0 .000000      0.03178    -13.68105      -0.232    0  3  1  0  1    0 -3 -1  0  4   1709.91  1.23E-22
 35  2   2214.35971    3   2214.39136   0   0   0   0 .000000      0.03165    -13.65703      -0.232    0  3  1  0  1    0 -3 -1  0  4   1710.36  1.12E-22
 36  1   2243.61801    3   2243.64945   0   0   0   0 .000000      0.03144    -13.63303      -0.231    0  3  1  0  1    0 -3 -1  0  4   1710.82  1.00E-22
 37  2   2273.68620    3   2273.71801   0   0   0   0 .000000      0.03181    -13.60908      -0.234    0  3  1  0  1    0 -3 -1  0  4   1711.29  9.01E-23
 38  1   2304.56534    3   2304.59685   0   0   0   0 .000000      0.03151    -13.58527      -0.232    0  3  1  0  1    0 -3 -1  0  4   1711.77  8.05E-23
 39  2   2336.25403    3   2336.28579   0   0   0   0 .000000      0.03176    -13.56165      -0.234    0  3  1  0  1    0 -3 -1  0  4   1712.25  7.15E-23
 40  1   2368.75326    3   2368.78463   0   0   0   0 .000000      0.03137    -13.53830      -0.232    0  3  1  0  1    0 -3 -1  0  4   1712.75  6.33E-23
 41  2   2402.06194    3   2402.09316   0   0   0   0 .000000      0.03122    -13.51527      -0.231    0  3  1  0  1    0 -3 -1  0  4   1713.26  5.57E-23
 42  1   2436.17992    3   2436.21118   0   0   0   0 .000000      0.03126    -13.49265      -0.232    0  3  1  0  1    0 -3 -1  0  4   1713.78  4.89E-23
 44  1   2506.84294    3   2506.87482   0   0   0   0 .000000      0.03188    -13.44891      -0.237    0  3  1  0  1    0 -3 -1  0  4   1714.84  3.71E-23
 45  2   2543.38883    3   2543.42000   0   0   0   0 .000000      0.03117    -13.42793      -0.232    0  3  1  0  1    0 -3 -1  0  4   1715.39  3.21E-23
 46  1   2580.74245    3   2580.77378   0   0   0   0 .000000      0.03133    -13.40766      -0.234    0  3  1  0  1    0 -3 -1  0  4   1715.94  2.77E-23
 47  2   2618.90411    3   2618.93594   0   0   0   0 .000000      0.03183    -13.38816      -0.238    0  3  1  0  1    0 -3 -1  0  4   1716.50  2.37E-23
 48  1   2657.87493    3   2657.90624   0   0   0   0 .000000      0.03131    -13.36954      -0.234    0  3  1  0  1    0 -3 -1  0  4   1717.07  2.03E-23
 49  2   2697.65245    3   2697.68442   0   0   0   0 .000000      0.03197    -13.35186      -0.239    0  3  1  0  1    0 -3 -1  0  4   1717.65  1.73E-23
 50  1   2738.23795    3   2738.27025   0   0   0   0 .000000      0.03230    -13.33521      -0.242    0  3  1  0  1    0 -3 -1  0  4   1718.24  1.46E-23
 51  2   2779.63248    3   2779.66347   0   0   0   0 .000000      0.03099    -13.31968      -0.233    0  3  1  0  1    0 -3 -1  0  4   1718.83  1.23E-23
 52  1   2821.83226    3   2821.86382   0   0   0   0 .000000      0.03156    -13.30535      -0.237    0  3  1  0  1    0 -3 -1  0  4   1719.43  1.03E-23
 53  2   2864.83986    3   2864.87104   0   0   0   0 .000000      0.03118    -13.29232      -0.235    0  3  1  0  1    0 -3 -1  0  4   1720.04  8.66E-24
 54  1   2908.65447    3   2908.68486   0   0   0   0 .000000      0.03039    -13.28067      -0.229    0  3  1  0  1    0 -3 -1  0  4   1720.65  7.21E-24
 55  2   2953.27452    3   2953.30500   0   0   0   0 .000000      0.03048    -13.27050      -0.230    0  3  1  0  1    0 -3 -1  0  4   1721.27  5.98E-24
 56  1   2998.70068    3   2998.73120   0   0   0   0 .000000      0.03052    -13.26189      -0.230    0  3  1  0  1    0 -3 -1  0  4   1721.90  4.93E-24
 58  1   3091.96981    3   3092.00061   0   0   0   0 .000000      0.03080    -13.24975      -0.232    0  3  1  0  1    0 -3 -1  0  4   1723.17  3.32E-24
 59  2   3139.81312    3   3139.84325   0   0   0   0 .000000      0.03013    -13.24640      -0.227    0  3  1  0  1    0 -3 -1  0  4   1723.81  2.71E-24
 61  2   3237.91214    3   3237.94290   0   0   0   0 .000000      0.03076    -13.24562      -0.232    0  3  1  0  1    0 -3 -1  0  4   1725.11  1.78E-24
 62  1   3288.16836    3   3288.19931   0   0   0   0 .000000      0.03095    -13.24837      -0.234    0  3  1  0  1    0 -3 -1  0  4   1725.77  1.43E-24
  1  1   1702.80493    5   1702.83738   0   0   0   0 .000000      0.03245   -140.39354      -0.023    0  3  1  0  2    0 -3 -1  0  4   1702.00  4.46E-23
  2  2   1704.42662    6   1704.45913   0   0   0   0 .000000      0.03251   -140.38506      -0.023    0  3  1  0  2    0 -3 -1  0  4   1702.03  7.77E-23
  3  1   1706.85933    6   1706.89173   0   0   0   0 .000000      0.03240    -14.19977      -0.228    0  3  1  0  2    0 -3 -1  0  4   1702.06  1.08E-22
  4  2   1710.10302    6   1710.13519   0   0   0   0 .000000      0.03217    -14.20745      -0.226    0  3  1  0  2    0 -3 -1  0  4   1702.10  1.35E-22
  5  1   1714.15715    6   1714.18947   0   0   0   0 .000000      0.03232    -14.21706      -0.227    0  3  1  0  2    0 -3 -1  0  4   1702.16  1.60E-22
  6  2   1719.02255    6   1719.05456   0   0   0   0 .000000      0.03201    -14.22860      -0.225    0  3  1  0  2    0 -3 -1  0  4   1702.22  1.83E-22
  7  1   1724.69770    6   1724.73042   0   0   0   0 .000000      0.03272    -14.24209      -0.230    0  3  1  0  2    0 -3 -1  0  4   1702.30  2.04E-22
  8  2   1731.18487    6   1731.21703   0   0   0   0 .000000      0.03216    -14.25754      -0.226    0  3  1  0  2    0 -3 -1  0  4   1702.38  2.22E-22
  9  1   1738.48198    6   1738.51433   0   0   0   0 .000000      0.03235    -14.27495      -0.227    0  3  1  0  2    0 -3 -1  0  4   1702.48  2.38E-22
 10  2   1746.59015    6   1746.62230   0   0   0   0 .000000      0.03215    -14.29434      -0.225    0  3  1  0  2    0 -3 -1  0  4   1702.59  2.51E-22
 11  1   1755.50863    6   1755.54087   0   0   0   0 .000000      0.03224    -14.31572      -0.225    0  3  1  0  2    0 -3 -1  0  4   1702.71  2.66E-22
 12  2   1765.23791    6   1765.27001   0   0   0   0 .000000      0.03210    -14.33911      -0.224    0  3  1  0  2    0 -3 -1  0  4   1702.84  2.79E-22
 13  1   1775.77722    6   1775.80965   0   0   0   0 .000000      0.03243    -14.36450      -0.226    0  3  1  0  2    0 -3 -1  0  4   1702.98  2.89E-22
 14  2   1787.12748    6   1787.15972   0   0   0   0 .000000      0.03224    -14.39195      -0.224    0  3  1  0  2    0 -3 -1  0  4   1703.13  2.97E-22
 15  1   1799.28770    6   1799.32017   0   0   0   0 .000000      0.03247    -14.42145      -0.225    0  3  1  0  2    0 -3 -1  0  4   1703.29  3.02E-22
 16  2   1812.25826    6   1812.29092   0   0   0   0 .000000      0.03266    -14.45303      -0.226    0  3  1  0  2    0 -3 -1  0  4   1703.46  3.04E-22
 17  1   1826.03987    6   1826.07189   0   0   0   0 .000000      0.03202    -14.48671      -0.221    0  3  1  0  2    0 -3 -1  0  4   1703.64  3.04E-22
 18  2   1840.63079    6   1840.66300   0   0   0   0 .000000      0.03221    -14.52250      -0.222    0  3  1  0  2    0 -3 -1  0  4   1703.83  3.02E-22
 19  1   1856.03190    6   1856.06417   0   0   0   0 .000000      0.03227    -14.56043      -0.222    0  3  1  0  2    0 -3 -1  0  4   1704.03  2.98E-22
 20  2   1872.24386    6   1872.27531   0   0   0   0 .000000      0.03145    -14.60053      -0.215    0  3  1  0  2    0 -3 -1  0  4   1704.24  2.92E-22
 21  1   1889.26412    6   1889.29632   0   0   0   0 .000000      0.03220    -14.64281      -0.220    0  3  1  0  2    0 -3 -1  0  4   1704.46  2.85E-22
 22  2   1907.09542    6   1907.12711   0   0   0   0 .000000      0.03169    -14.68731      -0.216    0  3  1  0  2    0 -3 -1  0  4   1704.70  2.75E-22
 23  1   1925.73587    6   1925.76757   0   0   0   0 .000000      0.03170    -14.73404      -0.215    0  3  1  0  2    0 -3 -1  0  4   1704.94  2.65E-22
 24  2   1945.18595    6   1945.21758   0   0   0   0 .000000      0.03163    -14.78304      -0.214    0  3  1  0  2    0 -3 -1  0  4   1705.19  2.53E-22
 25  1   1965.44489    6   1965.47705   0   0   0   0 .000000      0.03216    -14.83433      -0.217    0  3  1  0  2    0 -3 -1  0  4   1705.44  2.41E-22
 26  2   1986.51369    6   1986.54584   0   0   0   0 .000000      0.03215    -14.88794      -0.216    0  3  1  0  2    0 -3 -1  0  4   1705.71  2.28E-22
 27  1   2008.39201    6   2008.42385   0   0   0   0 .000000      0.03184    -14.94390      -0.213    0  3  1  0  2    0 -3 -1  0  4   1705.99  2.15E-22
 28  2   2031.07902    6   2031.11094   0   0   0   0 .000000      0.03192    -15.00223      -0.213    0  3  1  0  2    0 -3 -1  0  4   1706.28  2.01E-22
 29  1   2054.57491    6   2054.60698   0   0   0   0 .000000      0.03207    -15.06297      -0.213    0  3  1  0  2    0 -3 -1  0  4   1706.57  1.87E-22
 30  2   2078.88061    6   2078.91184   0   0   0   0 .000000      0.03123    -15.12614      -0.206    0  3  1  0  2    0 -3 -1  0  4   1706.88  1.73E-22
 31  1   2103.99367    6   2104.02539   0   0   0   0 .000000      0.03172    -15.19178      -0.209    0  3  1  0  2    0 -3 -1  0  4   1707.19  1.60E-22
 32  2   2129.91572    6   2129.94747   0   0   0   0 .000000      0.03175    -15.25991      -0.208    0  3  1  0  2    0 -3 -1  0  4   1707.52  1.47E-22
 33  1   2156.64608    6   2156.67793   0   0   0   0 .000000      0.03185    -15.33057      -0.208    0  3  1  0  2    0 -3 -1  0  4   1707.85  1.34E-22
 34  2   2184.18482    6   2184.21664   0   0   0   0 .000000      0.03182    -15.40379      -0.207    0  3  1  0  2    0 -3 -1  0  4   1708.18  1.22E-22
 35  1   2212.53147    6   2212.56342   0   0   0   0 .000000      0.03195    -15.47959      -0.206    0  3  1  0  2    0 -3 -1  0  4   1708.53  1.10E-22
 36  2   2241.68650    6   2241.71813   0   0   0   0 .000000      0.03163    -15.55801      -0.203    0  3  1  0  2    0 -3 -1  0  4   1708.89  9.91E-23
 37  1   2271.64884    6   2271.68060   0   0   0   0 .000000      0.03176    -15.63907      -0.203    0  3  1  0  2    0 -3 -1  0  4   1709.25  8.88E-23
 38  2   2302.41897    6   2302.45065   0   0   0   0 .000000      0.03168    -15.72282      -0.201    0  3  1  0  2    0 -3 -1  0  4   1709.62  7.92E-23
 39  1   2333.99578    6   2334.02812   0   0   0   0 .000000      0.03234    -15.80927      -0.205    0  3  1  0  2    0 -3 -1  0  4   1710.00  7.03E-23
 40  2   2366.38127    6   2366.41283   0   0   0   0 .000000      0.03156    -15.89846      -0.198    0  3  1  0  2    0 -3 -1  0  4   1710.38  6.22E-23
 41  1   2399.57297    6   2399.60459   0   0   0   0 .000000      0.03162    -15.99043      -0.198    0  3  1  0  2    0 -3 -1  0  4   1710.77  5.47E-23
 42  2   2433.57132    6   2433.60324   0   0   0   0 .000000      0.03192    -16.08519      -0.198    0  3  1  0  2    0 -3 -1  0  4   1711.17  4.80E-23
 43  1   2468.37710    6   2468.40856   0   0   0   0 .000000      0.03146    -16.18277      -0.194    0  3  1  0  2    0 -3 -1  0  4   1711.58  4.18E-23
 44  2   2503.98871    6   2504.02039   0   0   0   0 .000000      0.03168    -16.28322      -0.195    0  3  1  0  2    0 -3 -1  0  4   1711.99  3.63E-23
 45  1   2540.40689    6   2540.43850   0   0   0   0 .000000      0.03161    -16.38655      -0.193    0  3  1  0  2    0 -3 -1  0  4   1712.41  3.14E-23
 46  2   2577.63105    6   2577.66272   0   0   0   0 .000000      0.03167    -16.49279      -0.192    0  3  1  0  2    0 -3 -1  0  4   1712.83  2.71E-23
 47  1   2615.66105    6   2615.69282   0   0   0   0 .000000      0.03177    -16.60198      -0.191    0  3  1  0  2    0 -3 -1  0  4   1713.26  2.32E-23
 48  2   2654.49743    6   2654.52861   0   0   0   0 .000000      0.03118    -16.71413      -0.187    0  3  1  0  2    0 -3 -1  0  4   1713.70  1.98E-23
 49  1   2694.13892    6   2694.16987   0   0   0   0 .000000      0.03095    -16.82929      -0.184    0  3  1  0  2    0 -3 -1  0  4   1714.14  1.68E-23
 50  2   2734.58533    6   2734.61639   0   0   0   0 .000000      0.03106    -16.94746      -0.183    0  3  1  0  2    0 -3 -1  0  4   1714.59  1.43E-23
 51  1   2775.83594    6   2775.86795   0   0   0   0 .000000      0.03201    -17.06867      -0.188    0  3  1  0  2    0 -3 -1  0  4   1715.04  1.20E-23
 53  1   2860.75377    6   2860.78526   0   0   0   0 .000000      0.03149    -17.32034      -0.182    0  3  1  0  2    0 -3 -1  0  4   1715.95  8.43E-24
 54  2   2904.41844    6   2904.45056   0   0   0   0 .000000      0.03212    -17.45085      -0.184    0  3  1  0  2    0 -3 -1  0  4   1716.42  7.02E-24
 55  1   2948.88920    6   2948.91998   0   0   0   0 .000000      0.03078    -17.58448      -0.175    0  3  1  0  2    0 -3 -1  0  4   1716.89  5.81E-24
 56  2   2994.16252    6   2994.19328   0   0   0   0 .000000      0.03076    -17.72129      -0.174    0  3  1  0  2    0 -3 -1  0  4   1717.36  4.80E-24
 58  2   3087.11848    6   3087.15057   0   0   0   0 .000000      0.03209    -18.00445      -0.178    0  3  1  0  2    0 -3 -1  0  4   1718.32  3.23E-24
 59  1   3134.80351    6   3134.83401   0   0   0   0 .000000      0.03050    -18.15088      -0.168    0  3  1  0  2    0 -3 -1  0  4   1718.80  2.63E-24
 60  2   3183.28898    6   3183.32036   0   0   0   0 .000000      0.03138    -18.30054      -0.171    0  3  1  0  2    0 -3 -1  0  4   1719.29  2.14E-24
 61  1   3232.57778    6   3232.60934   0   0   0   0 .000000      0.03156    -18.45345      -0.171    0  3  1  0  2    0 -3 -1  0  4   1719.78  1.73E-24
 62  2   3282.66836    6   3282.70068   0   0   0   0 .000000      0.03232    -18.60964      -0.174    0  3  1  0  2    0 -3 -1  0  4   1720.27  1.39E-24
 64  2   3385.25843    6   3385.28939   0   0   0   0 .000000      0.03096    -18.93191      -0.164    0  3  1  0  2    0 -3 -1  0  4   1721.26  8.92E-25
  1  2   3818.09362    8   3818.12742   0   0   0   0 .000000      0.03380   -116.78064      -0.029    0  3  1  1  1    0 -3 -1 -1  5   3817.29  3.48E-23
  2  1   3819.70894   15   3819.74241   0   0   0   0 .000000      0.03347   -116.80076      -0.029    0  3  1  1  1    0 -3 -1 -1  5   3817.31  6.07E-23
  3  2   3822.13119   18   3822.16489   0   0   0   0 .000000      0.03370    -13.47330      -0.250    0  3  1  1  1    0 -3 -1 -1  5   3817.33  8.40E-23
  4  1   3825.36079   21   3825.39483   0   0   0   0 .000000      0.03404    -13.46941      -0.253    0  3  1  1  1    0 -3 -1 -1  5   3817.36  1.05E-22
  5  2   3829.39854   22   3829.43223   0   0   0   0 .000000      0.03369    -13.46455      -0.250    0  3  1  1  1    0 -3 -1 -1  5   3817.40  1.25E-22
  6  1   3834.24374   23   3834.27705   0   0   0   0 .000000      0.03331    -13.45874      -0.247    0  3  1  1  1    0 -3 -1 -1  5   3817.44  1.43E-22
  7  2   3839.89557   23   3839.92927   0   0   0   0 .000000      0.03370    -13.45198      -0.250    0  3  1  1  1    0 -3 -1 -1  5   3817.50  1.59E-22
  8  1   3846.35577   23   3846.38884   0   0   0   0 .000000      0.03307    -13.44429      -0.246    0  3  1  1  1    0 -3 -1 -1  5   3817.56  1.73E-22
  9  2   3853.62189   23   3853.65574   0   0   0   0 .000000      0.03385    -13.43567      -0.252    0  3  1  1  1    0 -3 -1 -1  5   3817.62  1.85E-22
 10  1   3861.69633   23   3861.72992   0   0   0   0 .000000      0.03359    -13.42615      -0.250    0  3  1  1  1    0 -3 -1 -1  5   3817.70  1.95E-22
 11  2   3870.57764   23   3870.61132   0   0   0   0 .000000      0.03368    -13.41573      -0.251    0  3  1  1  1    0 -3 -1 -1  5   3817.78  2.05E-22
 12  1   3880.26619   23   3880.29990   0   0   0   0 .000000      0.03371    -13.40444      -0.251    0  3  1  1  1    0 -3 -1 -1  5   3817.87  2.14E-22
 13  2   3890.76196   23   3890.79559   0   0   0   0 .000000      0.03363    -13.39228      -0.251    0  3  1  1  1    0 -3 -1 -1  5   3817.96  2.22E-22
 14  1   3902.06451   23   3902.09833   0   0   0   0 .000000      0.03382    -13.37929      -0.253    0  3  1  1  1    0 -3 -1 -1  5   3818.06  2.27E-22
 15  2   3914.17445   23   3914.20806   0   0   0   0 .000000      0.03361    -13.36548      -0.251    0  3  1  1  1    0 -3 -1 -1  5   3818.17  2.30E-22
 16  1   3927.09113   23   3927.12468   0   0   0   0 .000000      0.03355    -13.35088      -0.251    0  3  1  1  1    0 -3 -1 -1  5   3818.29  2.32E-22
 17  2   3940.81441   23   3940.84814   0   0   0   0 .000000      0.03373    -13.33552      -0.253    0  3  1  1  1    0 -3 -1 -1  5   3818.41  2.31E-22
 18  1   3955.34434   23   3955.37834   0   0   0   0 .000000      0.03400    -13.31941      -0.255    0  3  1  1  1    0 -3 -1 -1  5   3818.54  2.29E-22
 19  2   3970.68147   23   3970.71519   0   0   0   0 .000000      0.03372    -13.30258      -0.253    0  3  1  1  1    0 -3 -1 -1  5   3818.68  2.25E-22
 20  1   3986.82460   23   3986.85860   0   0   0   0 .000000      0.03400    -13.28508      -0.256    0  3  1  1  1    0 -3 -1 -1  5   3818.82  2.20E-22
 21  2   4003.77476   23   4003.80848   0   0   0   0 .000000      0.03372    -13.26693      -0.254    0  3  1  1  1    0 -3 -1 -1  5   3818.97  2.14E-22
 22  1   4021.53061   23   4021.56470   0   0   0   0 .000000      0.03409    -13.24815      -0.257    0  3  1  1  1    0 -3 -1 -1  5   3819.13  2.06E-22
 23  2   4040.09309   23   4040.12718   0   0   0   0 .000000      0.03409    -13.22880      -0.258    0  3  1  1  1    0 -3 -1 -1  5   3819.29  1.97E-22
 24  1   4059.46179   23   4059.49578   0   0   0   0 .000000      0.03399    -13.20890      -0.257    0  3  1  1  1    0 -3 -1 -1  5   3819.46  1.88E-22
 25  2   4079.63661   23   4079.67040   0   0   0   0 .000000      0.03379    -13.18849      -0.256    0  3  1  1  1    0 -3 -1 -1  5   3819.64  1.78E-22
 26  1   4100.61720   23   4100.65091   0   0   0   0 .000000      0.03371    -13.16763      -0.256    0  3  1  1  1    0 -3 -1 -1  5   3819.82  1.68E-22
 27  2   4122.40324   23   4122.43717   0   0   0   0 .000000      0.03393    -13.14633      -0.258    0  3  1  1  1    0 -3 -1 -1  5   3820.00  1.57E-22
 28  1   4144.99495   23   4145.02906   0   0   0   0 .000000      0.03411    -13.12466      -0.260    0  3  1  1  1    0 -3 -1 -1  5   3820.19  1.47E-22
 29  2   4168.39285   23   4168.42643   0   0   0   0 .000000      0.03358    -13.10266      -0.256    0  3  1  1  1    0 -3 -1 -1  5   3820.39  1.36E-22
 30  1   4192.59511   23   4192.62913   0   0   0   0 .000000      0.03402    -13.08038      -0.260    0  3  1  1  1    0 -3 -1 -1  5   3820.60  1.26E-22
 31  2   4217.60321   23   4217.63703   0   0   0   0 .000000      0.03382    -13.05786      -0.259    0  3  1  1  1    0 -3 -1 -1  5   3820.80  1.15E-22
 32  1   4243.41632   23   4243.44996   0   0   0   0 .000000      0.03364    -13.03516      -0.258    0  3  1  1  1    0 -3 -1 -1  5   3821.02  1.05E-22
 33  2   4270.03394   23   4270.06775   0   0   0   0 .000000      0.03381    -13.01233      -0.260    0  3  1  1  1    0 -3 -1 -1  5   3821.23  9.56E-23
 34  1   4297.45644   23   4297.49026   0   0   0   0 .000000      0.03382    -12.98944      -0.260    0  3  1  1  1    0 -3 -1 -1  5   3821.46  8.65E-23
 35  2   4325.68363   23   4325.71730   0   0   0   0 .000000      0.03367    -12.96653      -0.260    0  3  1  1  1    0 -3 -1 -1  5   3821.68  7.78E-23
 36  1   4354.71470   23   4354.74869   0   0   0   0 .000000      0.03399    -12.94366      -0.263    0  3  1  1  1    0 -3 -1 -1  5   3821.91  6.97E-23
 37  2   4384.55051   23   4384.58427   0   0   0   0 .000000      0.03376    -12.92090      -0.261    0  3  1  1  1    0 -3 -1 -1  5   3822.15  6.22E-23
 38  1   4415.18972   23   4415.22383   0   0   0   0 .000000      0.03411    -12.89832      -0.264    0  3  1  1  1    0 -3 -1 -1  5   3822.39  5.52E-23
 39  2   4446.63335   23   4446.66720   0   0   0   0 .000000      0.03385    -12.87597      -0.263    0  3  1  1  1    0 -3 -1 -1  5   3822.63  4.87E-23
 40  1   4478.88035   23   4478.91417   0   0   0   0 .000000      0.03382    -12.85393      -0.263    0  3  1  1  1    0 -3 -1 -1  5   3822.88  4.28E-23
 41  2   4511.93067   23   4511.96453   0   0   0   0 .000000      0.03386    -12.83226      -0.264    0  3  1  1  1    0 -3 -1 -1  5   3823.13  3.75E-23
 42  1   4545.78403   23   4545.81810   0   0   0   0 .000000      0.03407    -12.81104      -0.266    0  3  1  1  1    0 -3 -1 -1  5   3823.38  3.27E-23
 43  2   4580.44036   23   4580.47464   0   0   0   0 .000000      0.03428    -12.79034      -0.268    0  3  1  1  1    0 -3 -1 -1  5   3823.64  2.83E-23
 44  1   4615.89984   23   4615.93395   0   0   0   0 .000000      0.03411    -12.77024      -0.267    0  3  1  1  1    0 -3 -1 -1  5   3823.90  2.45E-23
 45  2   4652.16147   23   4652.19580   0   0   0   0 .000000      0.03433    -12.75080      -0.269    0  3  1  1  1    0 -3 -1 -1  5   3824.16  2.10E-23
 46  1   4689.22506   23   4689.25996   0   0   0   0 .000000      0.03490    -12.73211      -0.274    0  3  1  1  1    0 -3 -1 -1  5   3824.43  1.80E-23
 47  2   4727.09222   23   4727.12621   0   0   0   0 .000000      0.03399    -12.71425      -0.267    0  3  1  1  1    0 -3 -1 -1  5   3824.69  1.53E-23
 48  1   4765.75918   23   4765.79430   0   0   0   0 .000000      0.03512    -12.69730      -0.277    0  3  1  1  1    0 -3 -1 -1  5   3824.96  1.30E-23
 49  2   4805.22847   23   4805.26399   0   0   0   0 .000000      0.03552    -12.68135      -0.280    0  3  1  1  1    0 -3 -1 -1  5   3825.23  1.10E-23
 50  1   4845.50074   23   4845.53503   0   0   0   0 .000000      0.03429    -12.66648      -0.271    0  3  1  1  1    0 -3 -1 -1  5   3825.50  9.23E-24
 51  2   4886.57224   23   4886.60718   0   0   0   0 .000000      0.03494    -12.65277      -0.276    0  3  1  1  1    0 -3 -1 -1  5   3825.77  7.73E-24
 52  1   4928.44523   23   4928.48017   0   0   0   0 .000000      0.03494    -12.64032      -0.276    0  3  1  1  1    0 -3 -1 -1  5   3826.05  6.45E-24
 53  2   4971.11913   23   4971.15374   0   0   0   0 .000000      0.03461    -12.62921      -0.274    0  3  1  1  1    0 -3 -1 -1  5   3826.32  5.35E-24
 54  1   5014.59280   23   5014.62763   0   0   0   0 .000000      0.03483    -12.61954      -0.276    0  3  1  1  1    0 -3 -1 -1  5   3826.59  4.42E-24
 55  2   5058.86699   23   5058.90155   0   0   0   0 .000000      0.03456    -12.61138      -0.274    0  3  1  1  1    0 -3 -1 -1  5   3826.87  3.64E-24
 56  1   5103.94078   23   5103.97525   0   0   0   0 .000000      0.03447    -12.60484      -0.273    0  3  1  1  1    0 -3 -1 -1  5   3827.14  2.98E-24
 57  2   5149.81398   23   5149.84843   0   0   0   0 .000000      0.03445    -12.60001      -0.273    0  3  1  1  1    0 -3 -1 -1  5   3827.41  2.43E-24
 58  1   5196.48629   23   5196.52081   0   0   0   0 .000000      0.03452    -12.59698      -0.274    0  3  1  1  1    0 -3 -1 -1  5   3827.69  1.98E-24
 60  1   5292.22662   23   5292.26200   0   0   0   0 .000000      0.03538    -12.59669      -0.281    0  3  1  1  1    0 -3 -1 -1  5   3828.23  1.29E-24
 61  2   5341.29399   23   5341.33023   0   0   0   0 .000000      0.03624    -12.59961      -0.288    0  3  1  1  1    0 -3 -1 -1  5   3828.49  1.03E-24
  1  1   3818.09074   21   3818.12456   0   0   0   0 .000000      0.03382     43.06266       0.079    0  3  1  1  2    0 -3 -1 -1  5   3817.29  3.48E-23
  2  2   3819.69958   28   3819.73383   0   0   0   0 .000000      0.03425     43.07230       0.080    0  3  1  1  2    0 -3 -1 -1  5   3817.30  6.07E-23
  3  1   3822.11441   31   3822.14773   0   0   0   0 .000000      0.03332    -13.49047      -0.247    0  3  1  1  2    0 -3 -1 -1  5   3817.31  8.40E-23
  4  2   3825.33261   34   3825.36624   0   0   0   0 .000000      0.03363    -13.49801      -0.249    0  3  1  1  2    0 -3 -1 -1  5   3817.33  1.05E-22
  5  1   3829.35594   35   3829.38934   0   0   0   0 .000000      0.03340    -13.50745      -0.247    0  3  1  1  2    0 -3 -1 -1  5   3817.36  1.25E-22
  6  2   3834.18344   36   3834.21701   0   0   0   0 .000000      0.03357    -13.51879      -0.248    0  3  1  1  2    0 -3 -1 -1  5   3817.38  1.43E-22
  7  1   3839.81556   36   3839.84921   0   0   0   0 .000000      0.03365    -13.53204      -0.249    0  3  1  1  2    0 -3 -1 -1  5   3817.42  1.59E-22
  8  2   3846.25226   36   3846.28592   0   0   0   0 .000000      0.03366    -13.54722      -0.248    0  3  1  1  2    0 -3 -1 -1  5   3817.45  1.73E-22
  9  1   3853.49343   36   3853.52710   0   0   0   0 .000000      0.03367    -13.56433      -0.248    0  3  1  1  2    0 -3 -1 -1  5   3817.49  1.85E-22
 10  2   3861.53901   36   3861.57269   0   0   0   0 .000000      0.03368    -13.58338      -0.248    0  3  1  1  2    0 -3 -1 -1  5   3817.54  1.96E-22
 11  1   3870.38908   36   3870.42266   0   0   0   0 .000000      0.03358    -13.60439      -0.247    0  3  1  1  2    0 -3 -1 -1  5   3817.59  2.05E-22
 12  2   3880.04323   36   3880.07696   0   0   0   0 .000000      0.03373    -13.62738      -0.248    0  3  1  1  2    0 -3 -1 -1  5   3817.64  2.15E-22
 13  1   3890.50194   36   3890.53553   0   0   0   0 .000000      0.03359    -13.65234      -0.246    0  3  1  1  2    0 -3 -1 -1  5   3817.70  2.22E-22
 14  2   3901.76471   36   3901.79829   0   0   0   0 .000000      0.03358    -13.67932      -0.245    0  3  1  1  2    0 -3 -1 -1  5   3817.76  2.27E-22
 15  1   3913.83152   36   3913.86519   0   0   0   0 .000000      0.03367    -13.70832      -0.246    0  3  1  1  2    0 -3 -1 -1  5   3817.83  2.31E-22
 16  2   3926.70261   36   3926.73616   0   0   0   0 .000000      0.03355    -13.73936      -0.244    0  3  1  1  2    0 -3 -1 -1  5   3817.90  2.32E-22
 17  1   3940.37746   36   3940.41111   0   0   0   0 .000000      0.03365    -13.77247      -0.244    0  3  1  1  2    0 -3 -1 -1  5   3817.98  2.32E-22
 18  2   3954.85655   36   3954.88998   0   0   0   0 .000000      0.03343    -13.80766      -0.242    0  3  1  1  2    0 -3 -1 -1  5   3818.06  2.30E-22
 19  1   3970.13898   36   3970.17266   0   0   0   0 .000000      0.03368    -13.84497      -0.243    0  3  1  1  2    0 -3 -1 -1  5   3818.14  2.26E-22
 20  2   3986.22532   36   3986.25908   0   0   0   0 .000000      0.03376    -13.88440      -0.243    0  3  1  1  2    0 -3 -1 -1  5   3818.23  2.21E-22
 21  1   4003.11535   36   4003.14914   0   0   0   0 .000000      0.03379    -13.92598      -0.243    0  3  1  1  2    0 -3 -1 -1  5   3818.32  2.14E-22
 22  2   4020.80931   36   4020.84274   0   0   0   0 .000000      0.03343    -13.96975      -0.239    0  3  1  1  2    0 -3 -1 -1  5   3818.41  2.07E-22
 23  1   4039.30618   36   4039.33978   0   0   0   0 .000000      0.03360    -14.01573      -0.240    0  3  1  1  2    0 -3 -1 -1  5   3818.51  1.98E-22
 24  2   4058.60634   36   4058.64014   0   0   0   0 .000000      0.03380    -14.06393      -0.240    0  3  1  1  2    0 -3 -1 -1  5   3818.61  1.89E-22
 25  1   4078.70988   36   4078.74372   0   0   0   0 .000000      0.03384    -14.11440      -0.240    0  3  1  1  2    0 -3 -1 -1  5   3818.71  1.79E-22
 26  2   4099.61663   36   4099.65040   0   0   0   0 .000000      0.03377    -14.16715      -0.238    0  3  1  1  2    0 -3 -1 -1  5   3818.82  1.69E-22
 27  1   4121.32626   36   4121.36006   0   0   0   0 .000000      0.03380    -14.22222      -0.238    0  3  1  1  2    0 -3 -1 -1  5   3818.93  1.58E-22
 28  2   4143.83854   36   4143.87258   0   0   0   0 .000000      0.03404    -14.27963      -0.238    0  3  1  1  2    0 -3 -1 -1  5   3819.04  1.48E-22
 29  1   4167.15423   36   4167.18782   0   0   0   0 .000000      0.03359    -14.33941      -0.234    0  3  1  1  2    0 -3 -1 -1  5   3819.15  1.37E-22
 30  2   4191.27170   36   4191.30564   0   0   0   0 .000000      0.03394    -14.40160      -0.236    0  3  1  1  2    0 -3 -1 -1  5   3819.27  1.26E-22
 31  1   4216.19236   36   4216.22592   0   0   0   0 .000000      0.03356    -14.46622      -0.232    0  3  1  1  2    0 -3 -1 -1  5   3819.39  1.16E-22
 32  2   4241.91515   36   4241.94851   0   0   0   0 .000000      0.03336    -14.53330      -0.230    0  3  1  1  2    0 -3 -1 -1  5   3819.52  1.06E-22
 33  1   4268.43950   36   4268.47326   0   0   0   0 .000000      0.03376    -14.60288      -0.231    0  3  1  1  2    0 -3 -1 -1  5   3819.64  9.64E-23
 34  2   4295.76635   36   4295.80002   0   0   0   0 .000000      0.03367    -14.67497      -0.229    0  3  1  1  2    0 -3 -1 -1  5   3819.77  8.72E-23
 35  1   4323.89471   36   4323.92863   0   0   0   0 .000000      0.03392    -14.74963      -0.230    0  3  1  1  2    0 -3 -1 -1  5   3819.89  7.85E-23
 36  2   4352.82514   36   4352.85894   0   0   0   0 .000000      0.03380    -14.82686      -0.228    0  3  1  1  2    0 -3 -1 -1  5   3820.03  7.04E-23
 37  1   4382.55699   36   4382.59079   0   0   0   0 .000000      0.03380    -14.90670      -0.227    0  3  1  1  2    0 -3 -1 -1  5   3820.16  6.28E-23
 38  2   4413.08984   36   4413.12400   0   0   0   0 .000000      0.03416    -14.98919      -0.228    0  3  1  1  2    0 -3 -1 -1  5   3820.29  5.57E-23
 39  1   4444.42455   36   4444.45841   0   0   0   0 .000000      0.03386    -15.07436      -0.225    0  3  1  1  2    0 -3 -1 -1  5   3820.42  4.93E-23
 40  2   4476.55950   36   4476.59383   0   0   0   0 .000000      0.03433    -15.16222      -0.226    0  3  1  1  2    0 -3 -1 -1  5   3820.56  4.33E-23
 41  1   4509.49594   36   4509.53010   0   0   0   0 .000000      0.03416    -15.25282      -0.224    0  3  1  1  2    0 -3 -1 -1  5   3820.70  3.79E-23
 42  2   4543.23317   36   4543.26702   0   0   0   0 .000000      0.03385    -15.34618      -0.221    0  3  1  1  2    0 -3 -1 -1  5   3820.83  3.31E-23
 43  1   4577.77047   36   4577.80440   0   0   0   0 .000000      0.03393    -15.44234      -0.220    0  3  1  1  2    0 -3 -1 -1  5   3820.97  2.87E-23
 44  2   4613.10768   36   4613.14207   0   0   0   0 .000000      0.03439    -15.54131      -0.221    0  3  1  1  2    0 -3 -1 -1  5   3821.11  2.48E-23
 45  1   4649.24521   36   4649.27981   0   0   0   0 .000000      0.03460    -15.64313      -0.221    0  3  1  1  2    0 -3 -1 -1  5   3821.25  2.13E-23
 46  2   4686.18283   36   4686.21744   0   0   0   0 .000000      0.03461    -15.74782      -0.220    0  3  1  1  2    0 -3 -1 -1  5   3821.38  1.83E-23
 47  1   4723.92063   36   4723.95475   0   0   0   0 .000000      0.03412    -15.85541      -0.215    0  3  1  1  2    0 -3 -1 -1  5   3821.52  1.56E-23
 48  2   4762.45774   36   4762.49153   0   0   0   0 .000000      0.03379    -15.96594      -0.212    0  3  1  1  2    0 -3 -1 -1  5   3821.66  1.32E-23
 49  1   4801.79350   36   4801.82757   0   0   0   0 .000000      0.03407    -16.07942      -0.212    0  3  1  1  2    0 -3 -1 -1  5   3821.79  1.12E-23
 50  2   4841.92754   36   4841.96266   0   0   0   0 .000000      0.03512    -16.19587      -0.217    0  3  1  1  2    0 -3 -1 -1  5   3821.93  9.40E-24
 51  1   4882.86203   36   4882.89658   0   0   0   0 .000000      0.03455    -16.31533      -0.212    0  3  1  1  2    0 -3 -1 -1  5   3822.06  7.88E-24
 52  2   4924.59405   36   4924.62910   0   0   0   0 .000000      0.03505    -16.43781      -0.213    0  3  1  1  2    0 -3 -1 -1  5   3822.19  6.57E-24
 53  1   4967.12487   36   4967.16001   0   0   0   0 .000000      0.03514    -16.56335      -0.212    0  3  1  1  2    0 -3 -1 -1  5   3822.32  5.46E-24
 54  2   5010.45462   36   5010.48906   0   0   0   0 .000000      0.03444    -16.69195      -0.206    0  3  1  1  2    0 -3 -1 -1  5   3822.45  4.51E-24
 55  1   5054.58101   36   5054.61604   0   0   0   0 .000000      0.03503    -16.82365      -0.208    0  3  1  1  2    0 -3 -1 -1  5   3822.58  3.72E-24
 56  2   5099.50531   36   5099.54069   0   0   0   0 .000000      0.03538    -16.95847      -0.209    0  3  1  1  2    0 -3 -1 -1  5   3822.71  3.05E-24
 57  1   5145.22767   36   5145.26278   0   0   0   0 .000000      0.03511    -17.09641      -0.205    0  3  1  1  2    0 -3 -1 -1  5   3822.83  2.49E-24
 58  2   5191.74734   36   5191.78209   0   0   0   0 .000000      0.03475    -17.23749      -0.202    0  3  1  1  2    0 -3 -1 -1  5   3822.95  2.02E-24
 59  1   5239.06238   36   5239.09829   0   0   0   0 .000000      0.03591    -17.38179      -0.207    0  3  1  1  2    0 -3 -1 -1  5   3823.06  1.64E-24
 60  2   5287.17559   36   5287.21122   0   0   0   0 .000000      0.03563    -17.52925      -0.203    0  3  1  1  2    0 -3 -1 -1  5   3823.18  1.32E-24
 61  1   5336.08529   36   5336.12058   0   0   0   0 .000000      0.03529    -17.67992      -0.200    0  3  1  1  2    0 -3 -1 -1  5   3823.29  1.06E-24
 63  1   5436.29226   36   5436.32756   0   0   0   0 .000000      0.03530    -17.99093      -0.196    0  3  1  1  2    0 -3 -1 -1  5   3823.49  6.76E-25
  3  1   1721.06183    7   1721.09151   0   0   0   0 .000000      0.02968     14.19977       0.209    0  3  3  0  2    0 -3 -3  0  6   1716.26  5.43E-23
  4  2   1724.31259    7   1724.34264   0   0   0   0 .000000      0.03005     14.20745       0.212    0  3  3  0  2    0 -3 -3  0  6   1716.31  5.67E-23
  5  1   1728.37689    7   1728.40653   0   0   0   0 .000000      0.02964     14.21706       0.209    0  3  3  0  2    0 -3 -3  0  6   1716.38  5.99E-23
  6  2   1733.25320    7   1733.28317   0   0   0   0 .000000      0.02997     14.22860       0.211    0  3  3  0  2    0 -3 -3  0  6   1716.45  6.34E-23
  7  1   1738.94262    7   1738.97252   0   0   0   0 .000000      0.02990     14.24209       0.210    0  3  3  0  2    0 -3 -3  0  6   1716.54  6.67E-23
  8  2   1745.44450    7   1745.47457   0   0   0   0 .000000      0.03007     14.25754       0.211    0  3  3  0  2    0 -3 -3  0  6   1716.64  7.29E-23
  9  1   1752.75962    7   1752.78928   0   0   0   0 .000000      0.02966     14.27495       0.208    0  3  3  0  2    0 -3 -3  0  6   1716.76  8.01E-23
 10  2   1760.88650    7   1760.91664   0   0   0   0 .000000      0.03014     14.29434       0.211    0  3  3  0  2    0 -3 -3  0  6   1716.89  8.63E-23
 11  1   1769.82648    7   1769.85659   0   0   0   0 .000000      0.03011     14.31572       0.210    0  3  3  0  2    0 -3 -3  0  6   1717.03  9.15E-23
 12  2   1779.57888    7   1779.60911   0   0   0   0 .000000      0.03023     14.33911       0.211    0  3  3  0  2    0 -3 -3  0  6   1717.18  9.56E-23
 13  1   1790.14402    7   1790.17415   0   0   0   0 .000000      0.03013     14.36450       0.210    0  3  3  0  2    0 -3 -3  0  6   1717.34  9.88E-23
 14  2   1801.52133    7   1801.55167   0   0   0   0 .000000      0.03034     14.39195       0.211    0  3  3  0  2    0 -3 -3  0  6   1717.52  1.01E-22
 15  1   1813.71069    7   1813.74162   0   0   0   0 .000000      0.03093     14.42145       0.214    0  3  3  0  2    0 -3 -3  0  6   1717.71  1.02E-22
 16  2   1826.71435    7   1826.74395   0   0   0   0 .000000      0.02960     14.45303       0.205    0  3  3  0  2    0 -3 -3  0  6   1717.91  1.03E-22
 18  2   1855.15590    7   1855.18550   0   0   0   0 .000000      0.02960     14.52250       0.204    0  3  3  0  2    0 -3 -3  0  6   1718.36  1.01E-22
 20  2   1886.84575    7   1886.87584   0   0   0   0 .000000      0.03009     14.60053       0.206    0  3  3  0  2    0 -3 -3  0  6   1718.85  9.66E-23
 22  2   1921.78427    7   1921.81442   0   0   0   0 .000000      0.03015     14.68731       0.205    0  3  3  0  2    0 -3 -3  0  6   1719.38  9.00E-23
 23  1   1940.47181    7   1940.50161   0   0   0   0 .000000      0.02980     14.73404       0.202    0  3  3  0  2    0 -3 -3  0  6   1719.67  8.61E-23
 24  2   1959.97031    7   1960.00062   0   0   0   0 .000000      0.03031     14.78304       0.205    0  3  3  0  2    0 -3 -3  0  6   1719.97  8.18E-23
 25  1   1980.28178    7   1980.31138   0   0   0   0 .000000      0.02960     14.83433       0.200    0  3  3  0  2    0 -3 -3  0  6   1720.28  7.74E-23
 26  2   2001.40315    7   2001.43378   0   0   0   0 .000000      0.03063     14.88794       0.206    0  3  3  0  2    0 -3 -3  0  6   1720.60  7.28E-23
 27  1   2023.33775    7   2023.36774   0   0   0   0 .000000      0.02999     14.94390       0.201    0  3  3  0  2    0 -3 -3  0  6   1720.94  6.81E-23
 28  2   2046.08238    7   2046.11317   0   0   0   0 .000000      0.03079     15.00223       0.205    0  3  3  0  2    0 -3 -3  0  6   1721.28  6.33E-23
 29  1   2069.64041    7   2069.66995   0   0   0   0 .000000      0.02954     15.06297       0.196    0  3  3  0  2    0 -3 -3  0  6   1721.64  5.86E-23
 30  2   2094.00830    7   2094.03799   0   0   0   0 .000000      0.02969     15.12614       0.196    0  3  3  0  2    0 -3 -3  0  6   1722.01  5.40E-23
 31  1   2119.18797    7   2119.21717   0   0   0   0 .000000      0.02920     15.19178       0.192    0  3  3  0  2    0 -3 -3  0  6   1722.39  4.95E-23
 32  2   2145.17774    7   2145.20738   0   0   0   0 .000000      0.02964     15.25991       0.194    0  3  3  0  2    0 -3 -3  0  6   1722.78  4.51E-23
 34  2   2199.59124    7   2199.62043   0   0   0   0 .000000      0.02919     15.40379       0.189    0  3  3  0  2    0 -3 -3  0  6   1723.59  3.69E-23
 35  1   2228.01399    7   2228.04301   0   0   0   0 .000000      0.02902     15.47959       0.187    0  3  3  0  2    0 -3 -3  0  6   1724.01  3.32E-23
 36  2   2257.24782    7   2257.27614   0   0   0   0 .000000      0.02832     15.55801       0.182    0  3  3  0  2    0 -3 -3  0  6   1724.45  2.97E-23
 37  1   2287.29087    7   2287.31967   0   0   0   0 .000000      0.02880     15.63907       0.184    0  3  3  0  2    0 -3 -3  0  6   1724.89  2.64E-23
 38  2   2318.14552    7   2318.17347   0   0   0   0 .000000      0.02795     15.72282       0.178    0  3  3  0  2    0 -3 -3  0  6   1725.35  2.34E-23
 39  1   2349.80932    7   2349.83739   0   0   0   0 .000000      0.02807     15.80927       0.178    0  3  3  0  2    0 -3 -3  0  6   1725.81  2.07E-23
 43  1   2484.56273    7   2484.59134   0   0   0   0 .000000      0.02861     16.18277       0.177    0  3  3  0  2    0 -3 -3  0  6   1727.76  1.19E-23
  3  2   3835.60546   19   3835.63819   0   0   0   0 .000000      0.03273     13.47330       0.243    0  3  3  1  1    0 -3 -3 -1  7   3830.81  1.12E-22
  4  1   3838.83174   22   3838.86424   0   0   0   0 .000000      0.03250     13.46941       0.241    0  3  3  1  1    0 -3 -3 -1  7   3830.83  8.51E-23
  5  2   3842.86422   23   3842.89678   0   0   0   0 .000000      0.03256     13.46455       0.242    0  3  3  1  1    0 -3 -3 -1  7   3830.86  9.04E-23
  6  1   3847.70329   24   3847.73579   0   0   0   0 .000000      0.03250     13.45874       0.241    0  3  3  1  1    0 -3 -3 -1  7   3830.90  1.12E-22
  7  2   3853.34863   24   3853.38125   0   0   0   0 .000000      0.03262     13.45198       0.242    0  3  3  1  1    0 -3 -3 -1  7   3830.95  1.30E-22
  8  1   3859.80051   24   3859.83313   0   0   0   0 .000000      0.03262     13.44429       0.243    0  3  3  1  1    0 -3 -3 -1  7   3831.00  1.46E-22
  9  2   3867.05856   24   3867.09142   0   0   0   0 .000000      0.03286     13.43567       0.245    0  3  3  1  1    0 -3 -3 -1  7   3831.06  1.60E-22
 10  1   3875.12330   24   3875.15607   0   0   0   0 .000000      0.03277     13.42615       0.244    0  3  3  1  1    0 -3 -3 -1  7   3831.12  1.71E-22
 11  2   3883.99420   24   3884.02705   0   0   0   0 .000000      0.03285     13.41573       0.245    0  3  3  1  1    0 -3 -3 -1  7   3831.19  1.80E-22
 12  1   3893.67163   24   3893.70434   0   0   0   0 .000000      0.03271     13.40444       0.244    0  3  3  1  1    0 -3 -3 -1  7   3831.27  1.90E-22
 15  2   3927.54053   24   3927.57354   0   0   0   0 .000000      0.03301     13.36548       0.247    0  3  3  1  1    0 -3 -3 -1  7   3831.54  2.08E-22
 20  1   4000.11112   24   4000.14368   0   0   0   0 .000000      0.03256     13.28508       0.245    0  3  3  1  1    0 -3 -3 -1  7   3832.11  2.02E-22
 21  2   4017.04230   24   4017.07540   0   0   0   0 .000000      0.03310     13.26693       0.250    0  3  3  1  1    0 -3 -3 -1  7   3832.24  1.97E-22
 22  1   4034.78012   24   4034.81286   0   0   0   0 .000000      0.03274     13.24815       0.247    0  3  3  1  1    0 -3 -3 -1  7   3832.38  1.90E-22
 26  1   4113.78582   24   4113.81853   0   0   0   0 .000000      0.03271     13.16763       0.248    0  3  3  1  1    0 -3 -3 -1  7   3832.99  1.56E-22
 27  2   4135.55056   24   4135.58350   0   0   0   0 .000000      0.03294     13.14633       0.251    0  3  3  1  1    0 -3 -3 -1  7   3833.15  1.46E-22
 28  1   4158.12110   24   4158.15372   0   0   0   0 .000000      0.03262     13.12466       0.249    0  3  3  1  1    0 -3 -3 -1  7   3833.32  1.36E-22
 29  2   4181.49603   24   4181.52909   0   0   0   0 .000000      0.03306     13.10266       0.252    0  3  3  1  1    0 -3 -3 -1  7   3833.50  1.27E-22
 30  1   4205.67696   24   4205.70951   0   0   0   0 .000000      0.03255     13.08038       0.249    0  3  3  1  1    0 -3 -3 -1  7   3833.68  1.17E-22
 31  2   4230.66177   24   4230.69489   0   0   0   0 .000000      0.03312     13.05786       0.254    0  3  3  1  1    0 -3 -3 -1  7   3833.86  1.07E-22
 32  1   4256.45231   24   4256.48512   0   0   0   0 .000000      0.03281     13.03516       0.252    0  3  3  1  1    0 -3 -3 -1  7   3834.05  9.81E-23
 33  2   4283.04743   24   4283.08009   0   0   0   0 .000000      0.03266     13.01233       0.251    0  3  3  1  1    0 -3 -3 -1  7   3834.25  8.92E-23
 34  1   4310.44716   24   4310.47969   0   0   0   0 .000000      0.03253     12.98944       0.250    0  3  3  1  1    0 -3 -3 -1  7   3834.45  8.07E-23
 35  2   4338.65059   24   4338.68382   0   0   0   0 .000000      0.03323     12.96653       0.256    0  3  3  1  1    0 -3 -3 -1  7   3834.65  7.27E-23
  3  1   3835.60542   32   3835.63820   0   0   0   0 .000000      0.03278     13.49047       0.243    0  3  3  1  2    0 -3 -3 -1  7   3830.81  1.12E-22
  4  2   3838.83194   35   3838.86425   0   0   0   0 .000000      0.03231     13.49801       0.239    0  3  3  1  2    0 -3 -3 -1  7   3830.83  8.51E-23
  5  1   3842.86421   36   3842.89679   0   0   0   0 .000000      0.03258     13.50745       0.241    0  3  3  1  2    0 -3 -3 -1  7   3830.86  9.04E-23
  6  2   3847.70336   37   3847.73580   0   0   0   0 .000000      0.03244     13.51879       0.240    0  3  3  1  2    0 -3 -3 -1  7   3830.90  1.12E-22
  7  1   3853.34861   37   3853.38126   0   0   0   0 .000000      0.03265     13.53204       0.241    0  3  3  1  2    0 -3 -3 -1  7   3830.95  1.30E-22
  8  2   3859.80063   37   3859.83314   0   0   0   0 .000000      0.03251     13.54722       0.240    0  3  3  1  2    0 -3 -3 -1  7   3831.00  1.46E-22
  9  1   3867.05872   37   3867.09142   0   0   0   0 .000000      0.03270     13.56433       0.241    0  3  3  1  2    0 -3 -3 -1  7   3831.06  1.60E-22
 10  2   3875.12355   37   3875.15607   0   0   0   0 .000000      0.03252     13.58338       0.239    0  3  3  1  2    0 -3 -3 -1  7   3831.12  1.71E-22
 11  1   3883.99424   37   3884.02706   0   0   0   0 .000000      0.03282     13.60439       0.241    0  3  3  1  2    0 -3 -3 -1  7   3831.19  1.80E-22
 12  2   3893.67167   37   3893.70434   0   0   0   0 .000000      0.03267     13.62738       0.240    0  3  3  1  2    0 -3 -3 -1  7   3831.27  1.90E-22
 13  1   3904.15488   37   3904.18786   0   0   0   0 .000000      0.03298     13.65234       0.242    0  3  3  1  2    0 -3 -3 -1  7   3831.35  1.98E-22
 14  2   3915.44394   37   3915.47761   0   0   0   0 .000000      0.03367     13.67932       0.246    0  3  3  1  2    0 -3 -3 -1  7   3831.44  2.04E-22
 15  1   3927.53921   37   3927.57351   0   0   0   0 .000000      0.03430     13.70832       0.250    0  3  3  1  2    0 -3 -3 -1  7   3831.54  2.08E-22
 16  2   3940.44222   37   3940.47552   0   0   0   0 .000000      0.03330     13.73936       0.242    0  3  3  1  2    0 -3 -3 -1  7   3831.64  2.11E-22
 17  1   3954.15115   37   3954.18358   0   0   0   0 .000000      0.03243     13.77247       0.235    0  3  3  1  2    0 -3 -3 -1  7   3831.75  2.11E-22
 18  2   3968.66512   37   3968.69764   0   0   0   0 .000000      0.03252     13.80766       0.236    0  3  3  1  2    0 -3 -3 -1  7   3831.87  2.10E-22
 19  1   3983.98487   37   3984.01763   0   0   0   0 .000000      0.03276     13.84497       0.237    0  3  3  1  2    0 -3 -3 -1  7   3831.98  2.07E-22
 20  2   4000.11068   37   4000.14348   0   0   0   0 .000000      0.03280     13.88440       0.236    0  3  3  1  2    0 -3 -3 -1  7   3832.11  2.02E-22
 21  1   4017.04214   37   4017.07513   0   0   0   0 .000000      0.03299     13.92598       0.237    0  3  3  1  2    0 -3 -3 -1  7   3832.24  1.97E-22
 22  2   4034.77940   37   4034.81249   0   0   0   0 .000000      0.03309     13.96975       0.237    0  3  3  1  2    0 -3 -3 -1  7   3832.38  1.90E-22
 23  1   4053.32233   37   4053.35550   0   0   0   0 .000000      0.03317     14.01573       0.237    0  3  3  1  2    0 -3 -3 -1  7   3832.52  1.83E-22
 24  2   4072.67130   37   4072.70407   0   0   0   0 .000000      0.03277     14.06393       0.233    0  3  3  1  2    0 -3 -3 -1  7   3832.67  1.74E-22
 25  1   4092.82543   37   4092.85812   0   0   0   0 .000000      0.03269     14.11440       0.232    0  3  3  1  2    0 -3 -3 -1  7   3832.83  1.65E-22
 26  2   4113.78477   37   4113.81755   0   0   0   0 .000000      0.03278     14.16715       0.231    0  3  3  1  2    0 -3 -3 -1  7   3832.98  1.56E-22
 27  1   4135.54962   37   4135.58228   0   0   0   0 .000000      0.03266     14.22222       0.230    0  3  3  1  2    0 -3 -3 -1  7   3833.15  1.46E-22
 28  2   4158.11922   37   4158.15221   0   0   0   0 .000000      0.03299     14.27963       0.231    0  3  3  1  2    0 -3 -3 -1  7   3833.32  1.36E-22
 29  1   4181.49440   37   4181.52723   0   0   0   0 .000000      0.03283     14.33941       0.229    0  3  3  1  2    0 -3 -3 -1  7   3833.49  1.27E-22
 30  2   4205.67451   37   4205.70724   0   0   0   0 .000000      0.03273     14.40160       0.227    0  3  3  1  2    0 -3 -3 -1  7   3833.67  1.17E-22
 31  1   4230.65914   37   4230.69214   0   0   0   0 .000000      0.03300     14.46622       0.228    0  3  3  1  2    0 -3 -3 -1  7   3833.86  1.07E-22
 32  2   4256.44892   37   4256.48181   0   0   0   0 .000000      0.03289     14.53330       0.226    0  3  3  1  2    0 -3 -3 -1  7   3834.05  9.81E-23
 33  1   4283.04308   37   4283.07613   0   0   0   0 .000000      0.03305     14.60288       0.226    0  3  3  1  2    0 -3 -3 -1  7   3834.24  8.92E-23
 34  2   4310.44201   37   4310.47499   0   0   0   0 .000000      0.03298     14.67497       0.225    0  3  3  1  2    0 -3 -3 -1  7   3834.44  8.07E-23
 35  1   4338.64587   37   4338.67826   0   0   0   0 .000000      0.03239     14.74963       0.220    0  3  3  1  2    0 -3 -3 -1  7   3834.65  7.27E-23
 36  2   4367.65286   37   4367.68580   0   0   0   0 .000000      0.03294     14.82686       0.222    0  3  3  1  2    0 -3 -3 -1  7   3834.85  6.52E-23
 37  1   4397.46525   37   4397.49749   0   0   0   0 .000000      0.03224     14.90670       0.216    0  3  3  1  2    0 -3 -3 -1  7   3835.07  5.81E-23
 38  2   4428.08064   37   4428.11319   0   0   0   0 .000000      0.03255     14.98919       0.217    0  3  3  1  2    0 -3 -3 -1  7   3835.28  5.16E-23
 42  2   4558.57956   37   4558.61320   0   0   0   0 .000000      0.03364     15.34618       0.219    0  3  3  1  2    0 -3 -3 -1  7   3836.18  3.06E-23
  0  2   2261.46943    5   2261.51330   0   0   0   0 .000000      0.04387    106.78250       0.041    0  4  0  0  2    0 -4  0  0  4   2261.47  1.68E-23
  1  1   2262.28236    8   2262.32627   0   0   0   0 .000000      0.04391    106.79223       0.041    0  4  0  0  2    0 -4  0  0  4   2261.48  3.33E-23
  2  2   2263.90832    9   2263.95219   0   0   0   0 .000000      0.04387     -6.83673      -0.642    0  4  0  0  2    0 -4  0  0  4   2261.51  4.93E-23
  3  1   2266.34713   10   2266.39104   0   0   0   0 .000000      0.04391     -6.83742      -0.642    0  4  0  0  2    0 -4  0  0  4   2261.55  6.47E-23
  4  2   2269.59898   10   2269.64280   0   0   0   0 .000000      0.04382     -6.83837      -0.641    0  4  0  0  2    0 -4  0  0  4   2261.60  7.93E-23
  5  1   2273.66309   10   2273.70743   0   0   0   0 .000000      0.04434     -6.83965      -0.648    0  4  0  0  2    0 -4  0  0  4   2261.66  9.30E-23
  6  2   2278.54139   10   2278.58488   0   0   0   0 .000000      0.04349     -6.84129      -0.636    0  4  0  0  2    0 -4  0  0  4   2261.74  1.06E-22
  7  1   2284.23135   10   2284.27508   0   0   0   0 .000000      0.04373     -6.84337      -0.639    0  4  0  0  2    0 -4  0  0  4   2261.83  1.17E-22
  8  2   2290.73405   10   2290.77798   0   0   0   0 .000000      0.04393     -6.84595      -0.642    0  4  0  0  2    0 -4  0  0  4   2261.93  1.27E-22
  9  1   2298.04955   10   2298.09348   0   0   0   0 .000000      0.04393     -6.84912      -0.641    0  4  0  0  2    0 -4  0  0  4   2262.05  1.36E-22
 10  2   2306.17758   10   2306.22154   0   0   0   0 .000000      0.04396     -6.85291      -0.641    0  4  0  0  2    0 -4  0  0  4   2262.18  1.43E-22
 11  1   2315.11803   10   2315.16198   0   0   0   0 .000000      0.04395     -6.85756      -0.641    0  4  0  0  2    0 -4  0  0  4   2262.32  1.50E-22
 12  2   2324.87071   10   2324.91477   0   0   0   0 .000000      0.04406     -6.86306      -0.642    0  4  0  0  2    0 -4  0  0  4   2262.47  1.57E-22
 13  1   2335.43559   10   2335.47976   0   0   0   0 .000000      0.04417     -6.86958      -0.643    0  4  0  0  2    0 -4  0  0  4   2262.64  1.62E-22
 14  2   2346.81309   10   2346.85683   0   0   0   0 .000000      0.04374     -6.87724      -0.636    0  4  0  0  2    0 -4  0  0  4   2262.81  1.66E-22
 15  1   2359.00204   10   2359.04584   0   0   0   0 .000000      0.04380     -6.88618      -0.636    0  4  0  0  2    0 -4  0  0  4   2263.00  1.68E-22
 16  2   2372.00309   10   2372.04666   0   0   0   0 .000000      0.04357     -6.89655      -0.632    0  4  0  0  2    0 -4  0  0  4   2263.20  1.69E-22
 17  1   2385.81546   10   2385.85913   0   0   0   0 .000000      0.04367     -6.90851      -0.632    0  4  0  0  2    0 -4  0  0  4   2263.42  1.69E-22
 18  2   2400.43951   10   2400.48309   0   0   0   0 .000000      0.04358     -6.92222      -0.630    0  4  0  0  2    0 -4  0  0  4   2263.64  1.67E-22
 19  1   2415.87473   10   2415.91837   0   0   0   0 .000000      0.04364     -6.93785      -0.629    0  4  0  0  2    0 -4  0  0  4   2263.87  1.65E-22
 20  2   2432.12081   10   2432.16480   0   0   0   0 .000000      0.04399     -6.95558      -0.632    0  4  0  0  2    0 -4  0  0  4   2264.12  1.61E-22
 21  1   2449.17842   10   2449.22219   0   0   0   0 .000000      0.04377     -6.97558      -0.627    0  4  0  0  2    0 -4  0  0  4   2264.38  1.56E-22
 22  2   2467.04673   10   2467.09033   0   0   0   0 .000000      0.04360     -6.99811      -0.623    0  4  0  0  2    0 -4  0  0  4   2264.65  1.51E-22
 23  1   2485.72544   10   2485.76905   0   0   0   0 .000000      0.04361     -7.02324      -0.621    0  4  0  0  2    0 -4  0  0  4   2264.93  1.44E-22
 24  2   2505.21479   10   2505.25817   0   0   0   0 .000000      0.04338     -7.05125      -0.615    0  4  0  0  2    0 -4  0  0  4   2265.21  1.38E-22
 25  1   2525.51382   10   2525.55741   0   0   0   0 .000000      0.04359     -7.08233      -0.616    0  4  0  0  2    0 -4  0  0  4   2265.51  1.30E-22
 26  2   2546.62328   10   2546.66660   0   0   0   0 .000000      0.04332     -7.11669      -0.609    0  4  0  0  2    0 -4  0  0  4   2265.82  1.23E-22
 27  1   2568.54220   10   2568.58550   0   0   0   0 .000000      0.04330     -7.15452      -0.605    0  4  0  0  2    0 -4  0  0  4   2266.14  1.15E-22
 28  2   2591.27061   10   2591.31390   0   0   0   0 .000000      0.04329     -7.19602      -0.602    0  4  0  0  2    0 -4  0  0  4   2266.47  1.07E-22
 29  1   2614.80773   10   2614.85155   0   0   0   0 .000000      0.04382     -7.24140      -0.605    0  4  0  0  2    0 -4  0  0  4   2266.81  9.94E-23
 30  2   2639.15541   10   2639.19823   0   0   0   0 .000000      0.04282     -7.29086      -0.587    0  4  0  0  2    0 -4  0  0  4   2267.16  9.16E-23
 31  1   2664.31095   10   2664.35371   0   0   0   0 .000000      0.04276     -7.34458      -0.582    0  4  0  0  2    0 -4  0  0  4   2267.51  8.40E-23
 32  2   2690.27474   10   2690.31774   0   0   0   0 .000000      0.04300     -7.40278      -0.581    0  4  0  0  2    0 -4  0  0  4   2267.87  7.66E-23
 33  1   2717.04742   10   2717.09008   0   0   0   0 .000000      0.04266     -7.46562      -0.571    0  4  0  0  2    0 -4  0  0  4   2268.25  6.96E-23
 34  2   2744.62721   10   2744.67049   0   0   0   0 .000000      0.04328     -7.53329      -0.575    0  4  0  0  2    0 -4  0  0  4   2268.63  6.28E-23
 35  1   2773.01579   10   2773.05874   0   0   0   0 .000000      0.04295     -7.60595      -0.565    0  4  0  0  2    0 -4  0  0  4   2269.02  5.65E-23
 36  2   2802.21171   10   2802.25457   0   0   0   0 .000000      0.04286     -7.68378      -0.558    0  4  0  0  2    0 -4  0  0  4   2269.41  5.05E-23
 37  1   2832.21498   10   2832.25775   0   0   0   0 .000000      0.04277     -7.76691      -0.551    0  4  0  0  2    0 -4  0  0  4   2269.81  4.49E-23
 38  2   2863.02535   10   2863.06804   0   0   0   0 .000000      0.04269     -7.85550      -0.543    0  4  0  0  2    0 -4  0  0  4   2270.23  3.98E-23
 39  1   2894.64244   10   2894.68519   0   0   0   0 .000000      0.04275     -7.94968      -0.538    0  4  0  0  2    0 -4  0  0  4   2270.64  3.51E-23
 40  2   2927.06636   10   2927.10897   0   0   0   0 .000000      0.04261     -8.04957      -0.529    0  4  0  0  2    0 -4  0  0  4   2271.07  3.07E-23
 41  1   2960.29641   10   2960.33913   0   0   0   0 .000000      0.04272     -8.15527      -0.524    0  4  0  0  2    0 -4  0  0  4   2271.50  2.68E-23
 42  2   2994.33283   10   2994.37545   0   0   0   0 .000000      0.04262     -8.26688      -0.516    0  4  0  0  2    0 -4  0  0  4   2271.93  2.33E-23
 43  1   3029.17527   10   3029.21768   0   0   0   0 .000000      0.04241     -8.38449      -0.506    0  4  0  0  2    0 -4  0  0  4   2272.38  2.02E-23
 44  2   3064.82315   10   3064.86559   0   0   0   0 .000000      0.04244     -8.50816      -0.499    0  4  0  0  2    0 -4  0  0  4   2272.82  1.74E-23
 45  1   3101.27626   10   3101.31894   0   0   0   0 .000000      0.04268     -8.63798      -0.494    0  4  0  0  2    0 -4  0  0  4   2273.28  1.49E-23
 46  2   3138.53508   10   3138.57751   0   0   0   0 .000000      0.04243     -8.77396      -0.484    0  4  0  0  2    0 -4  0  0  4   2273.74  1.27E-23
 47  1   3176.59842   10   3176.64107   0   0   0   0 .000000      0.04265     -8.91617      -0.478    0  4  0  0  2    0 -4  0  0  4   2274.20  1.08E-23
 48  2   3215.46704   10   3215.50939   0   0   0   0 .000000      0.04235     -9.06463      -0.467    0  4  0  0  2    0 -4  0  0  4   2274.67  9.12E-24
 49  1   3255.13968   10   3255.18222   0   0   0   0 .000000      0.04254     -9.21935      -0.461    0  4  0  0  2    0 -4  0  0  4   2275.14  7.68E-24
 50  2   3295.61699   10   3295.65936   0   0   0   0 .000000      0.04237     -9.38033      -0.452    0  4  0  0  2    0 -4  0  0  4   2275.62  6.44E-24
 51  1   3336.89809   10   3336.94057   0   0   0   0 .000000      0.04248     -9.54758      -0.445    0  4  0  0  2    0 -4  0  0  4   2276.10  5.37E-24
 52  2   3378.98329   10   3379.02562   0   0   0   0 .000000      0.04233     -9.72109      -0.435    0  4  0  0  2    0 -4  0  0  4   2276.58  4.46E-24
 53  1   3421.87217   10   3421.91428   0   0   0   0 .000000      0.04211     -9.90083      -0.425    0  4  0  0  2    0 -4  0  0  4   2277.07  3.69E-24
 54  2   3465.56412   10   3465.60632   0   0   0   0 .000000      0.04220    -10.08678      -0.418    0  4  0  0  2    0 -4  0  0  4   2277.56  3.04E-24
 55  1   3510.05950   10   3510.10151   0   0   0   0 .000000      0.04201    -10.27889      -0.409    0  4  0  0  2    0 -4  0  0  4   2278.06  2.50E-24
  0  2   4364.19050   15   4364.23184   0   0   0   0 .000000      0.04134     82.88027       0.050    0  4  0  1  2    0 -4  0 -1  5   4364.19  1.50E-24
  1  1   4364.99540   28   4365.03861   0   0   0   0 .000000      0.04321      1.24443       3.473    0  4  0  1  2    0 -4  0 -1  5   4364.20  2.98E-24
  2  2   4366.61002   35   4366.65216   0   0   0   0 .000000      0.04214      1.25754       3.351    0  4  0  1  2    0 -4  0 -1  5   4364.21  4.42E-24
  3  1   4369.02991   42   4369.07246   0   0   0   0 .000000      0.04255      1.27720       3.331    0  4  0  1  2    0 -4  0 -1  5   4364.23  5.80E-24
  4  2   4372.25681   45   4372.29947   0   0   0   0 .000000      0.04266      1.30338       3.273    0  4  0  1  2    0 -4  0 -1  5   4364.26  7.10E-24
  5  1   4376.29066   48   4376.33316   0   0   0   0 .000000      0.04250      1.33605       3.181    0  4  0  1  2    0 -4  0 -1  5   4364.29  8.32E-24
  6  2   4381.13096   49   4381.17348   0   0   0   0 .000000      0.04252      1.37519       3.092    0  4  0  1  2    0 -4  0 -1  5   4364.33  9.44E-24
  7  1   4386.77789   50   4386.82037   0   0   0   0 .000000      0.04248      1.42076       2.990    0  4  0  1  2    0 -4  0 -1  5   4364.38  1.04E-23
  8  2   4393.23131   50   4393.27376   0   0   0   0 .000000      0.04245      1.47272       2.883    0  4  0  1  2    0 -4  0 -1  5   4364.43  1.13E-23
  9  1   4400.49115   50   4400.53357   0   0   0   0 .000000      0.04242      1.53100       2.771    0  4  0  1  2    0 -4  0 -1  5   4364.49  1.21E-23
 10  2   4408.55722   50   4408.59975   0   0   0   0 .000000      0.04253      1.59560       2.665    0  4  0  1  2    0 -4  0 -1  5   4364.56  1.27E-23
 11  1   4417.42941   50   4417.47212   0   0   0   0 .000000      0.04271      1.66637       2.563    0  4  0  1  2    0 -4  0 -1  5   4364.63  1.34E-23
 12  2   4427.10813   50   4427.15064   0   0   0   0 .000000      0.04251      1.74331       2.438    0  4  0  1  2    0 -4  0 -1  5   4364.71  1.40E-23
 13  1   4437.59274   50   4437.63517   0   0   0   0 .000000      0.04243      1.82633       2.323    0  4  0  1  2    0 -4  0 -1  5   4364.79  1.44E-23
 14  2   4448.88298   50   4448.92559   0   0   0   0 .000000      0.04261      1.91536       2.225    0  4  0  1  2    0 -4  0 -1  5   4364.88  1.48E-23
 15  1   4460.97918   50   4461.02176   0   0   0   0 .000000      0.04258      2.01030       2.118    0  4  0  1  2    0 -4  0 -1  5   4364.98  1.50E-23
 16  2   4473.88095   50   4473.92355   0   0   0   0 .000000      0.04260      2.11108       2.018    0  4  0  1  2    0 -4  0 -1  5   4365.08  1.51E-23
 17  1   4487.58838   50   4487.63079   0   0   0   0 .000000      0.04241      2.21760       1.913    0  4  0  1  2    0 -4  0 -1  5   4365.19  1.50E-23
 18  2   4502.10079   50   4502.14333   0   0   0   0 .000000      0.04254      2.32975       1.826    0  4  0  1  2    0 -4  0 -1  5   4365.30  1.49E-23
 19  1   4517.41817   50   4517.46100   0   0   0   0 .000000      0.04283      2.44745       1.750    0  4  0  1  2    0 -4  0 -1  5   4365.42  1.46E-23
 20  2   4533.54107   50   4533.58363   0   0   0   0 .000000      0.04256      2.57057       1.656    0  4  0  1  2    0 -4  0 -1  5   4365.54  1.43E-23
 21  1   4550.46841   50   4550.51102   0   0   0   0 .000000      0.04261      2.69902       1.579    0  4  0  1  2    0 -4  0 -1  5   4365.67  1.39E-23
 22  2   4568.20036   50   4568.24297   0   0   0   0 .000000      0.04261      2.83266       1.504    0  4  0  1  2    0 -4  0 -1  5   4365.80  1.34E-23
 23  1   4586.73690   50   4586.77932   0   0   0   0 .000000      0.04242      2.97141       1.428    0  4  0  1  2    0 -4  0 -1  5   4365.94  1.28E-23
 24  2   4606.07734   50   4606.11987   0   0   0   0 .000000      0.04253      3.11514       1.365    0  4  0  1  2    0 -4  0 -1  5   4366.08  1.22E-23
 25  1   4626.22173   50   4626.26436   0   0   0   0 .000000      0.04263      3.26371       1.306    0  4  0  1  2    0 -4  0 -1  5   4366.22  1.16E-23
 26  2   4647.16997   50   4647.21261   0   0   0   0 .000000      0.04264      3.41701       1.248    0  4  0  1  2    0 -4  0 -1  5   4366.37  1.09E-23
 27  1   4668.92170   50   4668.96438   0   0   0   0 .000000      0.04268      3.57491       1.194    0  4  0  1  2    0 -4  0 -1  5   4366.52  1.02E-23
 28  2   4691.47690   50   4691.51946   0   0   0   0 .000000      0.04256      3.73728       1.139    0  4  0  1  2    0 -4  0 -1  5   4366.68  9.53E-24
 29  1   4714.83498   50   4714.87762   0   0   0   0 .000000      0.04264      3.90401       1.092    0  4  0  1  2    0 -4  0 -1  5   4366.83  8.83E-24
 30  2   4738.99655   50   4739.03863   0   0   0   0 .000000      0.04208      4.07496       1.033    0  4  0  1  2    0 -4  0 -1  5   4367.00  8.15E-24
 31  1   4763.95973   50   4764.00225   0   0   0   0 .000000      0.04252      4.25002       1.001    0  4  0  1  2    0 -4  0 -1  5   4367.16  7.48E-24
 32  2   4789.72571   50   4789.76826   0   0   0   0 .000000      0.04255      4.42905       0.961    0  4  0  1  2    0 -4  0 -1  5   4367.33  6.83E-24
 33  1   4816.29413   50   4816.33640   0   0   0   0 .000000      0.04227      4.61197       0.917    0  4  0  1  2    0 -4  0 -1  5   4367.49  6.21E-24
 34  2   4843.66303   50   4843.70645   0   0   0   0 .000000      0.04342      4.79861       0.905    0  4  0  1  2    0 -4  0 -1  5   4367.66  5.62E-24
 35  1   4871.83603   50   4871.87817   0   0   0   0 .000000      0.04214      4.98892       0.845    0  4  0  1  2    0 -4  0 -1  5   4367.84  5.06E-24
 36  2   4900.80831   50   4900.85131   0   0   0   0 .000000      0.04300      5.18270       0.830    0  4  0  1  2    0 -4  0 -1  5   4368.01  4.53E-24
 37  1   4930.58328   50   4930.62565   0   0   0   0 .000000      0.04237      5.37991       0.788    0  4  0  1  2    0 -4  0 -1  5   4368.18  4.04E-24
 38  2   4961.15809   50   4961.20094   0   0   0   0 .000000      0.04285      5.58043       0.768    0  4  0  1  2    0 -4  0 -1  5   4368.36  3.59E-24
 39  1   4992.53455   50   4992.57695   0   0   0   0 .000000      0.04240      5.78418       0.733    0  4  0  1  2    0 -4  0 -1  5   4368.53  3.17E-24
 40  2   5024.71072   50   5024.75344   0   0   0   0 .000000      0.04272      5.99104       0.713    0  4  0  1  2    0 -4  0 -1  5   4368.71  2.79E-24
 41  1   5057.68706   50   5057.73018   0   0   0   0 .000000      0.04312      6.20093       0.695    0  4  0  1  2    0 -4  0 -1  5   4368.89  2.44E-24
 42  2   5091.46463   50   5091.50694   0   0   0   0 .000000      0.04231      6.41377       0.660    0  4  0  1  2    0 -4  0 -1  5   4369.06  2.13E-24
 43  1   5126.04115   50   5126.08348   0   0   0   0 .000000      0.04233      6.62949       0.639    0  4  0  1  2    0 -4  0 -1  5   4369.24  1.85E-24
 44  2   5161.41524   50   5161.45959   0   0   0   0 .000000      0.04435      6.84799       0.648    0  4  0  1  2    0 -4  0 -1  5   4369.42  1.59E-24
 45  1   5197.59335   50   5197.63502   0   0   0   0 .000000      0.04167      7.06923       0.589    0  4  0  1  2    0 -4  0 -1  5   4369.59  1.37E-24
 46  2   5234.56783   50   5234.60956   0   0   0   0 .000000      0.04173      7.29313       0.572    0  4  0  1  2    0 -4  0 -1  5   4369.77  1.17E-24
 47  1   5272.33911   50   5272.38297   0   0   0   0 .000000      0.04386      7.51963       0.583    0  4  0  1  2    0 -4  0 -1  5   4369.94  1.00E-24
 48  2   5310.91174   50   5310.95504   0   0   0   0 .000000      0.04330      7.74868       0.559    0  4  0  1  2    0 -4  0 -1  5   4370.11  8.49E-25
 49  1   5350.28228   50   5350.32553   0   0   0   0 .000000      0.04325      7.98023       0.542    0  4  0  1  2    0 -4  0 -1  5   4370.28  7.17E-25
 50  2   5390.45124   50   5390.49423   0   0   0   0 .000000      0.04299      8.21422       0.523    0  4  0  1  2    0 -4  0 -1  5   4370.45  6.04E-25
 51  1   5431.41821   50   5431.46091   0   0   0   0 .000000      0.04270      8.45061       0.505    0  4  0  1  2    0 -4  0 -1  5   4370.62  5.06E-25
 53  1   5515.74409   50   5515.78732   0   0   0   0 .000000      0.04323      8.93043       0.484    0  4  0  1  2    0 -4  0 -1  5   4370.94  3.50E-25
 54  2   5559.10386   50   5559.14659   0   0   0   0 .000000      0.04273      9.17377       0.466    0  4  0  1  2    0 -4  0 -1  5   4371.10  2.90E-25
 55  1   5603.25934   50   5603.30294   0   0   0   0 .000000      0.04360      9.41937       0.463    0  4  0  1  2    0 -4  0 -1  5   4371.26  2.39E-25
 56  2   5648.21328   50   5648.25614   0   0   0   0 .000000      0.04286      9.66718       0.443    0  4  0  1  2    0 -4  0 -1  5   4371.41  1.96E-25
  3  2   2273.18302    6   2273.22843   0   0   0   0 .000000      0.04541   -150.59593      -0.030    0  4  2  0  1    0 -4 -2  0  6   2268.38  6.68E-24
  4  1   2276.43746    6   2276.48110   0   0   0   0 .000000      0.04364    -20.24642      -0.216    0  4  2  0  1    0 -4 -2  0  6   2268.44  9.16E-24
  5  2   2280.50300    6   2280.54689   0   0   0   0 .000000      0.04389    -20.24943      -0.217    0  4  2  0  1    0 -4 -2  0  6   2268.50  1.14E-23
  6  1   2285.38250    6   2285.42579   0   0   0   0 .000000      0.04329    -20.25307      -0.214    0  4  2  0  1    0 -4 -2  0  6   2268.58  1.33E-23
  7  2   2291.07415    6   2291.11776   0   0   0   0 .000000      0.04361    -20.25733      -0.215    0  4  2  0  1    0 -4 -2  0  6   2268.67  1.51E-23
  8  1   2297.57839    6   2297.62278   0   0   0   0 .000000      0.04439    -20.26223      -0.219    0  4  2  0  1    0 -4 -2  0  6   2268.78  1.66E-23
  9  2   2304.89732    6   2304.94079   0   0   0   0 .000000      0.04347    -20.26778      -0.214    0  4  2  0  1    0 -4 -2  0  6   2268.90  1.79E-23
 10  1   2313.02770    6   2313.07177   0   0   0   0 .000000      0.04407    -20.27398      -0.217    0  4  2  0  1    0 -4 -2  0  6   2269.03  1.90E-23
 11  2   2321.97267    6   2322.01565   0   0   0   0 .000000      0.04298    -20.28085      -0.212    0  4  2  0  1    0 -4 -2  0  6   2269.17  2.01E-23
 12  1   2331.72883    6   2331.77239   0   0   0   0 .000000      0.04356    -20.28842      -0.215    0  4  2  0  1    0 -4 -2  0  6   2269.33  2.12E-23
 13  2   2342.29757    6   2342.34193   0   0   0   0 .000000      0.04436    -20.29667      -0.219    0  4  2  0  1    0 -4 -2  0  6   2269.50  2.20E-23
 14  1   2353.68143    6   2353.72420   0   0   0   0 .000000      0.04277    -20.30565      -0.211    0  4  2  0  1    0 -4 -2  0  6   2269.68  2.27E-23
 15  2   2365.87651    6   2365.91913   0   0   0   0 .000000      0.04262    -20.31537      -0.210    0  4  2  0  1    0 -4 -2  0  6   2269.88  2.31E-23
 16  1   2378.88354    6   2378.92666   0   0   0   0 .000000      0.04312    -20.32584      -0.212    0  4  2  0  1    0 -4 -2  0  6   2270.08  2.33E-23
 17  2   2392.70303    6   2392.74670   0   0   0   0 .000000      0.04367    -20.33709      -0.215    0  4  2  0  1    0 -4 -2  0  6   2270.30  2.34E-23
 18  1   2407.33559    6   2407.37917   0   0   0   0 .000000      0.04358    -20.34914      -0.214    0  4  2  0  1    0 -4 -2  0  6   2270.54  2.32E-23
 19  2   2422.78056    6   2422.82398   0   0   0   0 .000000      0.04342    -20.36202      -0.213    0  4  2  0  1    0 -4 -2  0  6   2270.78  2.29E-23
 20  1   2439.03760    6   2439.08105   0   0   0   0 .000000      0.04345    -20.37573      -0.213    0  4  2  0  1    0 -4 -2  0  6   2271.04  2.25E-23
 21  2   2456.10655    6   2456.15027   0   0   0   0 .000000      0.04372    -20.39033      -0.214    0  4  2  0  1    0 -4 -2  0  6   2271.31  2.19E-23
 22  1   2473.98777    6   2474.03153   0   0   0   0 .000000      0.04376    -20.40582      -0.214    0  4  2  0  1    0 -4 -2  0  6   2271.59  2.12E-23
 23  2   2492.68101    6   2492.72475   0   0   0   0 .000000      0.04374    -20.42224      -0.214    0  4  2  0  1    0 -4 -2  0  6   2271.88  2.04E-23
 24  1   2512.18662    6   2512.22979   0   0   0   0 .000000      0.04317    -20.43961      -0.211    0  4  2  0  1    0 -4 -2  0  6   2272.19  1.96E-23
 25  2   2532.50289    6   2532.54655   0   0   0   0 .000000      0.04366    -20.45797      -0.213    0  4  2  0  1    0 -4 -2  0  6   2272.50  1.86E-23
 26  1   2553.63194    6   2553.67491   0   0   0   0 .000000      0.04297    -20.47735      -0.210    0  4  2  0  1    0 -4 -2  0  6   2272.83  1.76E-23
 27  2   2575.57180    6   2575.61473   0   0   0   0 .000000      0.04293    -20.49777      -0.209    0  4  2  0  1    0 -4 -2  0  6   2273.17  1.66E-23
 28  1   2598.32324    6   2598.36589   0   0   0   0 .000000      0.04265    -20.51928      -0.208    0  4  2  0  1    0 -4 -2  0  6   2273.52  1.55E-23
 29  2   2621.88512    6   2621.92825   0   0   0   0 .000000      0.04313    -20.54191      -0.210    0  4  2  0  1    0 -4 -2  0  6   2273.89  1.45E-23
 30  1   2646.25912    6   2646.30167   0   0   0   0 .000000      0.04255    -20.56569      -0.207    0  4  2  0  1    0 -4 -2  0  6   2274.26  1.34E-23
 31  2   2671.44289    6   2671.48601   0   0   0   0 .000000      0.04312    -20.59066      -0.209    0  4  2  0  1    0 -4 -2  0  6   2274.64  1.24E-23
 32  1   2697.43832    6   2697.48111   0   0   0   0 .000000      0.04279    -20.61685      -0.208    0  4  2  0  1    0 -4 -2  0  6   2275.04  1.13E-23
 33  2   2724.24385    6   2724.28683   0   0   0   0 .000000      0.04298    -20.64431      -0.208    0  4  2  0  1    0 -4 -2  0  6   2275.44  1.04E-23
 34  1   2751.86089    6   2751.90300   0   0   0   0 .000000      0.04211    -20.67306      -0.204    0  4  2  0  1    0 -4 -2  0  6   2275.86  9.42E-24
 36  1   2809.52363    6   2809.56603   0   0   0   0 .000000      0.04240    -20.73464      -0.205    0  4  2  0  1    0 -4 -2  0  6   2276.72  7.67E-24
 37  2   2839.57102    6   2839.61256   0   0   0   0 .000000      0.04154    -20.76754      -0.200    0  4  2  0  1    0 -4 -2  0  6   2277.17  6.88E-24
 38  1   2870.42581    6   2870.46886   0   0   0   0 .000000      0.04305    -20.80191      -0.207    0  4  2  0  1    0 -4 -2  0  6   2277.63  6.14E-24
 39  2   2902.09268    6   2902.13474   0   0   0   0 .000000      0.04206    -20.83779      -0.202    0  4  2  0  1    0 -4 -2  0  6   2278.09  5.45E-24
 40  1   2934.56784    6   2934.61003   0   0   0   0 .000000      0.04219    -20.87521      -0.202    0  4  2  0  1    0 -4 -2  0  6   2278.57  4.82E-24
 41  2   2967.85152    6   2967.89452   0   0   0   0 .000000      0.04300    -20.91422      -0.206    0  4  2  0  1    0 -4 -2  0  6   2279.05  4.25E-24
 42  1   3001.94395    6   3001.98803   0   0   0   0 .000000      0.04408    -20.95488      -0.210    0  4  2  0  1    0 -4 -2  0  6   2279.54  3.72E-24
 43  2   3036.84760    6   3036.89036   0   0   0   0 .000000      0.04276    -20.99721      -0.204    0  4  2  0  1    0 -4 -2  0  6   2280.05  3.25E-24
 44  1   3072.55743    6   3072.60129   0   0   0   0 .000000      0.04386    -21.04127      -0.208    0  4  2  0  1    0 -4 -2  0  6   2280.56  2.82E-24
 45  2   3109.07757    6   3109.12062   0   0   0   0 .000000      0.04305    -21.08710      -0.204    0  4  2  0  1    0 -4 -2  0  6   2281.08  2.44E-24
 46  1   3146.40500    6   3146.44814   0   0   0   0 .000000      0.04314    -21.13475      -0.204    0  4  2  0  1    0 -4 -2  0  6   2281.61  2.10E-24
 47  2   3184.54092    6   3184.58363   0   0   0   0 .000000      0.04271    -21.18426      -0.202    0  4  2  0  1    0 -4 -2  0  6   2282.14  1.80E-24
 50  1   3303.79211    6   3303.83565   0   0   0   0 .000000      0.04354    -21.34442      -0.204    0  4  2  0  1    0 -4 -2  0  6   2283.79  1.11E-24
  3  1   2273.18449   11   2273.22846   0   0   0   0 .000000      0.04397      6.83742       0.643    0  4  2  0  2    0 -4 -2  0  6   2268.38  6.68E-24
  4  2   2276.43739   11   2276.48118   0   0   0   0 .000000      0.04379      6.83837       0.640    0  4  2  0  2    0 -4 -2  0  6   2268.44  9.16E-24
  5  1   2280.50333   11   2280.54708   0   0   0   0 .000000      0.04375      6.83965       0.640    0  4  2  0  2    0 -4 -2  0  6   2268.50  1.14E-23
  6  2   2285.38249   11   2285.42617   0   0   0   0 .000000      0.04368      6.84129       0.638    0  4  2  0  2    0 -4 -2  0  6   2268.58  1.33E-23
  7  1   2291.07510   11   2291.11845   0   0   0   0 .000000      0.04335      6.84337       0.633    0  4  2  0  2    0 -4 -2  0  6   2268.68  1.51E-23
  8  2   2297.57981   11   2297.62392   0   0   0   0 .000000      0.04411      6.84595       0.644    0  4  2  0  2    0 -4 -2  0  6   2268.78  1.66E-23
  9  1   2304.89826   11   2304.94260   0   0   0   0 .000000      0.04434      6.84912       0.647    0  4  2  0  2    0 -4 -2  0  6   2268.90  1.79E-23
 10  2   2313.03036   11   2313.07444   0   0   0   0 .000000      0.04408      6.85291       0.643    0  4  2  0  2    0 -4 -2  0  6   2269.03  1.90E-23
 11  1   2321.97541   11   2322.01954   0   0   0   0 .000000      0.04413      6.85756       0.644    0  4  2  0  2    0 -4 -2  0  6   2269.18  2.01E-23
 12  2   2331.73321   11   2331.77783   0   0   0   0 .000000      0.04462      6.86306       0.650    0  4  2  0  2    0 -4 -2  0  6   2269.33  2.12E-23
 13  1   2342.30456   11   2342.34934   0   0   0   0 .000000      0.04478      6.86958       0.652    0  4  2  0  2    0 -4 -2  0  6   2269.50  2.20E-23
 14  2   2353.68905   11   2353.73407   0   0   0   0 .000000      0.04502      6.87724       0.655    0  4  2  0  2    0 -4 -2  0  6   2269.69  2.26E-23
 15  1   2365.88781   11   2365.93203   0   0   0   0 .000000      0.04422      6.88618       0.642    0  4  2  0  2    0 -4 -2  0  6   2269.89  2.31E-23
 16  2   2378.89939   11   2378.94322   0   0   0   0 .000000      0.04383      6.89655       0.635    0  4  2  0  2    0 -4 -2  0  6   2270.10  2.33E-23
 17  1   2392.72377   11   2392.76764   0   0   0   0 .000000      0.04387      6.90851       0.635    0  4  2  0  2    0 -4 -2  0  6   2270.32  2.34E-23
 18  2   2407.36198   11   2407.40531   0   0   0   0 .000000      0.04333      6.92222       0.626    0  4  2  0  2    0 -4 -2  0  6   2270.56  2.32E-23
 19  1   2422.81252   11   2422.85622   0   0   0   0 .000000      0.04370      6.93785       0.630    0  4  2  0  2    0 -4 -2  0  6   2270.81  2.29E-23
 20  2   2439.07698   11   2439.12038   0   0   0   0 .000000      0.04340      6.95558       0.624    0  4  2  0  2    0 -4 -2  0  6   2271.08  2.25E-23
 21  1   2456.15427   11   2456.19777   0   0   0   0 .000000      0.04350      6.97558       0.624    0  4  2  0  2    0 -4 -2  0  6   2271.35  2.19E-23
 22  2   2474.04483   11   2474.08844   0   0   0   0 .000000      0.04361      6.99811       0.623    0  4  2  0  2    0 -4 -2  0  6   2271.64  2.12E-23
 23  1   2492.74894   11   2492.79229   0   0   0   0 .000000      0.04335      7.02324       0.617    0  4  2  0  2    0 -4 -2  0  6   2271.95  2.04E-23
 24  2   2512.26638   11   2512.30941   0   0   0   0 .000000      0.04303      7.05125       0.610    0  4  2  0  2    0 -4 -2  0  6   2272.27  1.95E-23
 25  1   2532.59676   11   2532.63975   0   0   0   0 .000000      0.04299      7.08233       0.607    0  4  2  0  2    0 -4 -2  0  6   2272.60  1.86E-23
 26  2   2553.74020   11   2553.78329   0   0   0   0 .000000      0.04309      7.11669       0.605    0  4  2  0  2    0 -4 -2  0  6   2272.94  1.76E-23
 27  1   2575.69701   11   2575.74002   0   0   0   0 .000000      0.04301      7.15452       0.601    0  4  2  0  2    0 -4 -2  0  6   2273.30  1.66E-23
 28  2   2598.46764   11   2598.50992   0   0   0   0 .000000      0.04228      7.19602       0.587    0  4  2  0  2    0 -4 -2  0  6   2273.67  1.55E-23
 29  1   2622.05067   11   2622.09295   0   0   0   0 .000000      0.04228      7.24140       0.584    0  4  2  0  2    0 -4 -2  0  6   2274.05  1.45E-23
 30  2   2646.44644   11   2646.48909   0   0   0   0 .000000      0.04265      7.29086       0.585    0  4  2  0  2    0 -4 -2  0  6   2274.45  1.34E-23
 31  1   2671.65549   11   2671.69829   0   0   0   0 .000000      0.04280      7.34458       0.583    0  4  2  0  2    0 -4 -2  0  6   2274.86  1.24E-23
 32  2   2697.67799   11   2697.72051   0   0   0   0 .000000      0.04252      7.40278       0.574    0  4  2  0  2    0 -4 -2  0  6   2275.28  1.14E-23
 33  1   2724.51301   11   2724.55570   0   0   0   0 .000000      0.04269      7.46562       0.572    0  4  2  0  2    0 -4 -2  0  6   2275.71  1.04E-23
 34  2   2752.16118   11   2752.20378   0   0   0   0 .000000      0.04260      7.53329       0.565    0  4  2  0  2    0 -4 -2  0  6   2276.16  9.43E-24
 35  1   2780.62232   11   2780.66469   0   0   0   0 .000000      0.04237      7.60595       0.557    0  4  2  0  2    0 -4 -2  0  6   2276.62  8.54E-24
 36  2   2809.89580   11   2809.93835   0   0   0   0 .000000      0.04255      7.68378       0.554    0  4  2  0  2    0 -4 -2  0  6   2277.10  7.69E-24
 37  1   2839.98259   11   2840.02467   0   0   0   0 .000000      0.04208      7.76691       0.542    0  4  2  0  2    0 -4 -2  0  6   2277.58  6.90E-24
 38  2   2870.88081   11   2870.92354   0   0   0   0 .000000      0.04273      7.85550       0.544    0  4  2  0  2    0 -4 -2  0  6   2278.08  6.16E-24
 39  1   2902.59284   11   2902.63487   0   0   0   0 .000000      0.04203      7.94968       0.529    0  4  2  0  2    0 -4 -2  0  6   2278.59  5.47E-24
 40  2   2935.11675   11   2935.15854   0   0   0   0 .000000      0.04179      8.04957       0.519    0  4  2  0  2    0 -4 -2  0  6   2279.12  4.84E-24
 41  1   2968.45223   11   2968.49440   0   0   0   0 .000000      0.04217      8.15527       0.517    0  4  2  0  2    0 -4 -2  0  6   2279.65  4.27E-24
 42  2   3002.60024   11   3002.64232   0   0   0   0 .000000      0.04208      8.26688       0.509    0  4  2  0  2    0 -4 -2  0  6   2280.20  3.74E-24
 43  1   3037.55962   11   3037.60216   0   0   0   0 .000000      0.04254      8.38449       0.507    0  4  2  0  2    0 -4 -2  0  6   2280.76  3.27E-24
 44  2   3073.33146   11   3073.37375   0   0   0   0 .000000      0.04229      8.50816       0.497    0  4  2  0  2    0 -4 -2  0  6   2281.33  2.84E-24
 45  1   3109.91490   11   3109.95692   0   0   0   0 .000000      0.04202      8.63798       0.486    0  4  2  0  2    0 -4 -2  0  6   2281.91  2.46E-24
 46  2   3147.30934   11   3147.35148   0   0   0   0 .000000      0.04214      8.77396       0.480    0  4  2  0  2    0 -4 -2  0  6   2282.51  2.12E-24
 47  1   3185.51540   11   3185.55724   0   0   0   0 .000000      0.04184      8.91617       0.469    0  4  2  0  2    0 -4 -2  0  6   2283.12  1.82E-24
 48  2   3224.53249   11   3224.57401   0   0   0   0 .000000      0.04152      9.06463       0.458    0  4  2  0  2    0 -4 -2  0  6   2283.73  1.56E-24
 49  1   3264.35975   11   3264.40157   0   0   0   0 .000000      0.04182      9.21935       0.454    0  4  2  0  2    0 -4 -2  0  6   2284.36  1.33E-24
 50  2   3304.99720   11   3305.03969   0   0   0   0 .000000      0.04249      9.38033       0.453    0  4  2  0  2    0 -4 -2  0  6   2285.00  1.13E-24
 51  1   3346.44604   11   3346.48815   0   0   0   0 .000000      0.04211      9.54758       0.441    0  4  2  0  2    0 -4 -2  0  6   2285.65  9.51E-25
 53  1   3431.77342   11   3431.81510   0   0   0   0 .000000      0.04168      9.90083       0.421    0  4  2  0  2    0 -4 -2  0  6   2286.97  7.25E-25
  2  1   4373.10479   21   4373.14872   0   0   0   0 .000000      0.04393      7.74731       0.567    0  4  2  1  1    0 -4 -2 -1  7   4370.70  4.82E-24
  3  2   4375.52714   28   4375.56966   0   0   0   0 .000000      0.04252      7.76081       0.548    0  4  2  1  1    0 -4 -2 -1  7   4370.73  4.21E-24
  4  1   4378.75410   31   4378.79756   0   0   0   0 .000000      0.04346      7.77881       0.559    0  4  2  1  1    0 -4 -2 -1  7   4370.75  5.78E-24
  5  2   4382.78974   34   4382.83240   0   0   0   0 .000000      0.04266      7.80130       0.547    0  4  2  1  1    0 -4 -2 -1  7   4370.79  7.17E-24
  6  1   4387.63100   35   4387.67416   0   0   0   0 .000000      0.04316      7.82828       0.551    0  4  2  1  1    0 -4 -2 -1  7   4370.83  8.40E-24
  7  2   4393.28028   36   4393.32280   0   0   0   0 .000000      0.04252      7.85972       0.541    0  4  2  1  1    0 -4 -2 -1  7   4370.88  9.49E-24
  8  1   4399.73557   36   4399.77828   0   0   0   0 .000000      0.04271      7.89563       0.541    0  4  2  1  1    0 -4 -2 -1  7   4370.94  1.04E-23
  9  2   4406.99777   36   4407.04058   0   0   0   0 .000000      0.04281      7.93599       0.540    0  4  2  1  1    0 -4 -2 -1  7   4371.00  1.13E-23
 10  1   4415.06720   36   4415.10965   0   0   0   0 .000000      0.04245      7.98078       0.532    0  4  2  1  1    0 -4 -2 -1  7   4371.07  1.19E-23
 11  2   4423.94243   36   4423.98544   0   0   0   0 .000000      0.04301      8.03000       0.536    0  4  2  1  1    0 -4 -2 -1  7   4371.14  1.25E-23
 12  1   4433.62497   36   4433.66789   0   0   0   0 .000000      0.04292      8.08362       0.531    0  4  2  1  1    0 -4 -2 -1  7   4371.22  1.32E-23
 13  2   4444.11436   36   4444.15696   0   0   0   0 .000000      0.04260      8.14164       0.523    0  4  2  1  1    0 -4 -2 -1  7   4371.31  1.37E-23
 14  1   4455.40920   36   4455.45256   0   0   0   0 .000000      0.04336      8.20402       0.529    0  4  2  1  1    0 -4 -2 -1  7   4371.41  1.40E-23
 15  2   4467.51136   36   4467.55463   0   0   0   0 .000000      0.04327      8.27075       0.523    0  4  2  1  1    0 -4 -2 -1  7   4371.51  1.43E-23
 16  1   4480.42057   36   4480.46312   0   0   0   0 .000000      0.04255      8.34181       0.510    0  4  2  1  1    0 -4 -2 -1  7   4371.62  1.44E-23
 17  2   4494.13484   36   4494.17792   0   0   0   0 .000000      0.04308      8.41717       0.512    0  4  2  1  1    0 -4 -2 -1  7   4371.73  1.44E-23
 18  1   4508.65589   36   4508.69897   0   0   0   0 .000000      0.04308      8.49681       0.507    0  4  2  1  1    0 -4 -2 -1  7   4371.86  1.42E-23
 19  2   4523.98323   36   4524.02617   0   0   0   0 .000000      0.04294      8.58069       0.500    0  4  2  1  1    0 -4 -2 -1  7   4371.98  1.40E-23
 20  1   4540.11632   36   4540.15944   0   0   0   0 .000000      0.04312      8.66880       0.497    0  4  2  1  1    0 -4 -2 -1  7   4372.12  1.37E-23
 21  2   4557.05531   36   4557.09866   0   0   0   0 .000000      0.04335      8.76111       0.495    0  4  2  1  1    0 -4 -2 -1  7   4372.26  1.33E-23
 22  1   4574.80037   36   4574.84376   0   0   0   0 .000000      0.04339      8.85757       0.490    0  4  2  1  1    0 -4 -2 -1  7   4372.40  1.28E-23
 23  2   4593.35097   36   4593.39461   0   0   0   0 .000000      0.04364      8.95816       0.487    0  4  2  1  1    0 -4 -2 -1  7   4372.55  1.23E-23
 24  1   4612.70770   36   4612.75110   0   0   0   0 .000000      0.04340      9.06285       0.479    0  4  2  1  1    0 -4 -2 -1  7   4372.71  1.17E-23
 25  2   4632.87007   36   4632.91312   0   0   0   0 .000000      0.04305      9.17157       0.469    0  4  2  1  1    0 -4 -2 -1  7   4372.87  1.11E-23
 26  1   4653.83759   36   4653.88055   0   0   0   0 .000000      0.04296      9.28437       0.463    0  4  2  1  1    0 -4 -2 -1  7   4373.04  1.05E-23
 27  2   4675.60989   36   4675.65327   0   0   0   0 .000000      0.04338      9.40112       0.461    0  4  2  1  1    0 -4 -2 -1  7   4373.21  9.84E-24
 28  1   4698.18797   36   4698.23113   0   0   0   0 .000000      0.04316      9.52182       0.453    0  4  2  1  1    0 -4 -2 -1  7   4373.39  9.18E-24
 29  2   4721.57081   36   4721.61401   0   0   0   0 .000000      0.04320      9.64641       0.448    0  4  2  1  1    0 -4 -2 -1  7   4373.57  8.52E-24
 30  1   4745.75845   36   4745.80177   0   0   0   0 .000000      0.04332      9.77487       0.443    0  4  2  1  1    0 -4 -2 -1  7   4373.76  7.86E-24
 31  2   4770.75118   36   4770.79426   0   0   0   0 .000000      0.04308      9.90714       0.435    0  4  2  1  1    0 -4 -2 -1  7   4373.95  7.22E-24
 32  1   4796.54773   36   4796.59133   0   0   0   0 .000000      0.04360     10.04317       0.434    0  4  2  1  1    0 -4 -2 -1  7   4374.15  6.59E-24
 33  2   4823.14882   36   4823.19283   0   0   0   0 .000000      0.04401     10.18293       0.432    0  4  2  1  1    0 -4 -2 -1  7   4374.35  5.99E-24
 34  1   4850.55526   36   4850.59860   0   0   0   0 .000000      0.04334     10.32635       0.420    0  4  2  1  1    0 -4 -2 -1  7   4374.56  5.42E-24
 35  2   4878.76549   36   4878.80848   0   0   0   0 .000000      0.04299     10.47339       0.410    0  4  2  1  1    0 -4 -2 -1  7   4374.77  4.88E-24
 36  1   4907.77975   36   4907.82230   0   0   0   0 .000000      0.04255     10.62401       0.401    0  4  2  1  1    0 -4 -2 -1  7   4374.98  4.37E-24
 37  2   4937.59752   36   4937.63989   0   0   0   0 .000000      0.04237     10.77813       0.393    0  4  2  1  1    0 -4 -2 -1  7   4375.20  3.90E-24
 38  1   4968.21702   36   4968.26107   0   0   0   0 .000000      0.04405     10.93571       0.403    0  4  2  1  1    0 -4 -2 -1  7   4375.42  3.46E-24
 39  2   4999.64204   36   4999.68565   0   0   0   0 .000000      0.04361     11.09669       0.393    0  4  2  1  1    0 -4 -2 -1  7   4375.64  3.06E-24
 40  1   5031.87010   36   5031.91346   0   0   0   0 .000000      0.04336     11.26102       0.385    0  4  2  1  1    0 -4 -2 -1  7   4375.87  2.69E-24
 41  2   5064.89997   36   5064.94431   0   0   0   0 .000000      0.04434     11.42862       0.388    0  4  2  1  1    0 -4 -2 -1  7   4376.10  2.35E-24
 42  1   5098.73313   36   5098.77799   0   0   0   0 .000000      0.04486     11.59945       0.387    0  4  2  1  1    0 -4 -2 -1  7   4376.33  2.05E-24
 43  2   5133.36959   36   5133.41431   0   0   0   0 .000000      0.04472     11.77343       0.380    0  4  2  1  1    0 -4 -2 -1  7   4376.57  1.78E-24
 44  1   5168.80781   36   5168.85306   0   0   0   0 .000000      0.04525     11.95051       0.379    0  4  2  1  1    0 -4 -2 -1  7   4376.81  1.54E-24
 45  2   5205.04920   36   5205.09404   0   0   0   0 .000000      0.04484     12.13062       0.370    0  4  2  1  1    0 -4 -2 -1  7   4377.05  1.32E-24
 46  1   5242.09217   36   5242.13704   0   0   0   0 .000000      0.04487     12.31368       0.364    0  4  2  1  1    0 -4 -2 -1  7   4377.29  1.13E-24
 47  2   5279.93687   36   5279.98183   0   0   0   0 .000000      0.04496     12.49963       0.360    0  4  2  1  1    0 -4 -2 -1  7   4377.54  9.63E-25
 48  1   5318.58307   36   5318.62820   0   0   0   0 .000000      0.04513     12.68840       0.356    0  4  2  1  1    0 -4 -2 -1  7   4377.78  8.17E-25
 49  2   5358.03101   36   5358.07591   0   0   0   0 .000000      0.04490     12.87991       0.349    0  4  2  1  1    0 -4 -2 -1  7   4378.03  6.90E-25
 50  1   5398.27955   36   5398.32475   0   0   0   0 .000000      0.04520     13.07410       0.346    0  4  2  1  1    0 -4 -2 -1  7   4378.28  5.81E-25
 52  1   5481.18017   36   5481.22485   0   0   0   0 .000000      0.04468     13.47018       0.332    0  4  2  1  1    0 -4 -2 -1  7   4378.78  4.05E-25
 54  1   5567.28277   36   5567.32656   0   0   0   0 .000000      0.04379     13.87601       0.316    0  4  2  1  1    0 -4 -2 -1  7   4379.28  2.78E-25
 56  1   5656.58351   36   5656.62790   0   0   0   0 .000000      0.04439     14.29094       0.311    0  4  2  1  1    0 -4 -2 -1  7   4379.78  1.88E-25
  2  2   4373.10426   36   4373.14873   0   0   0   0 .000000      0.04447      6.49657       0.685    0  4  2  1  2    0 -4 -2 -1  7   4370.70  4.82E-24
  3  1   4375.52676   43   4375.56969   0   0   0   0 .000000      0.04293      6.49724       0.661    0  4  2  1  2    0 -4 -2 -1  7   4370.73  4.21E-24
  4  2   4378.75440   46   4378.79765   0   0   0   0 .000000      0.04325      6.49818       0.666    0  4  2  1  2    0 -4 -2 -1  7   4370.75  5.78E-24
  5  1   4382.78965   49   4382.83260   0   0   0   0 .000000      0.04295      6.49944       0.661    0  4  2  1  2    0 -4 -2 -1  7   4370.79  7.17E-24
  6  2   4387.63136   50   4387.67454   0   0   0   0 .000000      0.04318      6.50106       0.664    0  4  2  1  2    0 -4 -2 -1  7   4370.83  8.40E-24
  7  1   4393.28045   51   4393.32349   0   0   0   0 .000000      0.04304      6.50312       0.662    0  4  2  1  2    0 -4 -2 -1  7   4370.88  9.49E-24
  8  2   4399.73622   51   4399.77944   0   0   0   0 .000000      0.04322      6.50568       0.664    0  4  2  1  2    0 -4 -2 -1  7   4370.94  1.04E-23
  9  1   4406.99903   51   4407.04240   0   0   0   0 .000000      0.04337      6.50883       0.666    0  4  2  1  2    0 -4 -2 -1  7   4371.00  1.13E-23
 10  2   4415.06878   51   4415.11235   0   0   0   0 .000000      0.04357      6.51260       0.669    0  4  2  1  2    0 -4 -2 -1  7   4371.07  1.19E-23
 11  1   4423.94565   51   4423.98935   0   0   0   0 .000000      0.04370      6.51723       0.671    0  4  2  1  2    0 -4 -2 -1  7   4371.15  1.25E-23
 12  2   4433.62878   51   4433.67336   0   0   0   0 .000000      0.04458      6.52273       0.684    0  4  2  1  2    0 -4 -2 -1  7   4371.23  1.32E-23
 13  1   4444.12007   51   4444.16441   0   0   0   0 .000000      0.04434      6.52924       0.679    0  4  2  1  2    0 -4 -2 -1  7   4371.32  1.37E-23
 14  2   4455.41958   51   4455.46248   0   0   0   0 .000000      0.04290      6.53689       0.656    0  4  2  1  2    0 -4 -2 -1  7   4371.42  1.40E-23
 15  1   4467.52455   51   4467.56760   0   0   0   0 .000000      0.04305      6.54584       0.658    0  4  2  1  2    0 -4 -2 -1  7   4371.52  1.43E-23
 16  2   4480.43692   51   4480.47976   0   0   0   0 .000000      0.04284      6.55621       0.653    0  4  2  1  2    0 -4 -2 -1  7   4371.64  1.44E-23
 17  1   4494.15583   51   4494.19898   0   0   0   0 .000000      0.04315      6.56818       0.657    0  4  2  1  2    0 -4 -2 -1  7   4371.76  1.44E-23
 18  2   4508.68188   51   4508.72525   0   0   0   0 .000000      0.04337      6.58191       0.659    0  4  2  1  2    0 -4 -2 -1  7   4371.88  1.42E-23
 19  1   4524.01545   51   4524.05857   0   0   0   0 .000000      0.04312      6.59757       0.654    0  4  2  1  2    0 -4 -2 -1  7   4372.02  1.40E-23
 20  2   4540.15618   51   4540.19896   0   0   0   0 .000000      0.04278      6.61533       0.647    0  4  2  1  2    0 -4 -2 -1  7   4372.16  1.37E-23
 21  1   4557.10328   51   4557.14640   0   0   0   0 .000000      0.04312      6.63538       0.650    0  4  2  1  2    0 -4 -2 -1  7   4372.30  1.33E-23
 22  2   4574.85753   51   4574.90093   0   0   0   0 .000000      0.04340      6.65796       0.652    0  4  2  1  2    0 -4 -2 -1  7   4372.46  1.28E-23
 23  1   4593.41928   51   4593.46246   0   0   0   0 .000000      0.04318      6.68314       0.646    0  4  2  1  2    0 -4 -2 -1  7   4372.62  1.23E-23
 24  2   4612.78874   51   4612.83107   0   0   0   0 .000000      0.04233      6.71120       0.631    0  4  2  1  2    0 -4 -2 -1  7   4372.79  1.17E-23
 25  1   4632.96402   51   4633.00671   0   0   0   0 .000000      0.04269      6.74235       0.633    0  4  2  1  2    0 -4 -2 -1  7   4372.96  1.11E-23
 26  2   4653.94642   51   4653.98938   0   0   0   0 .000000      0.04296      6.77677       0.634    0  4  2  1  2    0 -4 -2 -1  7   4373.15  1.05E-23
 27  1   4675.73628   51   4675.77904   0   0   0   0 .000000      0.04276      6.81466       0.627    0  4  2  1  2    0 -4 -2 -1  7   4373.34  9.84E-24
 28  2   4698.33273   51   4698.37569   0   0   0   0 .000000      0.04296      6.85622       0.627    0  4  2  1  2    0 -4 -2 -1  7   4373.53  9.17E-24
 29  1   4721.73726   51   4721.77928   0   0   0   0 .000000      0.04202      6.90166       0.609    0  4  2  1  2    0 -4 -2 -1  7   4373.74  8.51E-24
 30  2   4745.94670   51   4745.98979   0   0   0   0 .000000      0.04309      6.95116       0.620    0  4  2  1  2    0 -4 -2 -1  7   4373.95  7.85E-24
 31  1   4770.96430   51   4771.00717   0   0   0   0 .000000      0.04287      7.00492       0.612    0  4  2  1  2    0 -4 -2 -1  7   4374.16  7.21E-24
 32  2   4796.78858   51   4796.83138   0   0   0   0 .000000      0.04280      7.06312       0.606    0  4  2  1  2    0 -4 -2 -1  7   4374.39  6.58E-24
 33  1   4823.41939   51   4823.46235   0   0   0   0 .000000      0.04296      7.12595       0.603    0  4  2  1  2    0 -4 -2 -1  7   4374.62  5.98E-24
 34  2   4850.85695   51   4850.90003   0   0   0   0 .000000      0.04308      7.19357       0.599    0  4  2  1  2    0 -4 -2 -1  7   4374.86  5.41E-24
 35  1   4879.10077   51   4879.14433   0   0   0   0 .000000      0.04356      7.26616       0.599    0  4  2  1  2    0 -4 -2 -1  7   4375.10  4.87E-24
 36  2   4908.15230   51   4908.19518   0   0   0   0 .000000      0.04288      7.34387       0.584    0  4  2  1  2    0 -4 -2 -1  7   4375.35  4.36E-24
 37  1   4938.00870   51   4938.05248   0   0   0   0 .000000      0.04378      7.42683       0.590    0  4  2  1  2    0 -4 -2 -1  7   4375.61  3.89E-24
 38  2   4968.67309   51   4968.71614   0   0   0   0 .000000      0.04305      7.51520       0.573    0  4  2  1  2    0 -4 -2 -1  7   4375.87  3.45E-24
 39  1   5000.14411   51   5000.18603   0   0   0   0 .000000      0.04192      7.60909       0.551    0  4  2  1  2    0 -4 -2 -1  7   4376.14  3.05E-24
 40  2   5032.41898   51   5032.46205   0   0   0   0 .000000      0.04307      7.70861       0.559    0  4  2  1  2    0 -4 -2 -1  7   4376.42  2.68E-24
 41  1   5065.50002   51   5065.54404   0   0   0   0 .000000      0.04402      7.81386       0.563    0  4  2  1  2    0 -4 -2 -1  7   4376.70  2.35E-24
 42  2   5099.38903   51   5099.43187   0   0   0   0 .000000      0.04284      7.92494       0.541    0  4  2  1  2    0 -4 -2 -1  7   4376.99  2.04E-24
 43  1   5134.08053   51   5134.12539   0   0   0   0 .000000      0.04486      8.04191       0.558    0  4  2  1  2    0 -4 -2 -1  7   4377.28  1.77E-24
 44  2   5169.57974   51   5169.62443   0   0   0   0 .000000      0.04469      8.16485       0.547    0  4  2  1  2    0 -4 -2 -1  7   4377.58  1.53E-24
 45  1   5205.88487   51   5205.92882   0   0   0   0 .000000      0.04395      8.29380       0.530    0  4  2  1  2    0 -4 -2 -1  7   4377.88  1.31E-24
 46  2   5242.99512   51   5243.03836   0   0   0   0 .000000      0.04324      8.42881       0.513    0  4  2  1  2    0 -4 -2 -1  7   4378.20  1.13E-24
 48  2   5319.62829   51   5319.67214   0   0   0   0 .000000      0.04385      8.71711       0.503    0  4  2  1  2    0 -4 -2 -1  7   4378.83  8.13E-25
 49  1   5359.15176   51   5359.19596   0   0   0   0 .000000      0.04420      8.87043       0.498    0  4  2  1  2    0 -4 -2 -1  7   4379.15  6.86E-25
 50  2   5399.48118   51   5399.52409   0   0   0   0 .000000      0.04291      9.02985       0.475    0  4  2  1  2    0 -4 -2 -1  7   4379.48  5.77E-25
  2  1   2824.58221    8   2824.63807   0   0   0   0 .000000      0.05586    109.06427       0.051    0  5  1  0  1    0 -5 -1  0  6   2822.18  5.83E-24
  3  2   2827.02948    9   2827.08541   0   0   0   0 .000000      0.05593    -13.09600      -0.427    0  5  1  0  1    0 -5 -1  0  6   2822.23  8.07E-24
  4  1   2830.29277   10   2830.34849   0   0   0   0 .000000      0.05572    -13.08901      -0.426    0  5  1  0  1    0 -5 -1  0  6   2822.29  1.01E-23
  5  2   2834.37144   10   2834.42729   0   0   0   0 .000000      0.05585    -13.08030      -0.427    0  5  1  0  1    0 -5 -1  0  6   2822.37  1.20E-23
  6  1   2839.26623   10   2839.32178   0   0   0   0 .000000      0.05555    -13.06988      -0.425    0  5  1  0  1    0 -5 -1  0  6   2822.47  1.38E-23
  7  2   2844.97606   10   2845.03192   0   0   0   0 .000000      0.05586    -13.05777      -0.428    0  5  1  0  1    0 -5 -1  0  6   2822.58  1.53E-23
  8  1   2851.50207   10   2851.55767   0   0   0   0 .000000      0.05560    -13.04400      -0.426    0  5  1  0  1    0 -5 -1  0  6   2822.70  1.67E-23
  9  2   2858.84317   10   2858.89897   0   0   0   0 .000000      0.05580    -13.02860      -0.428    0  5  1  0  1    0 -5 -1  0  6   2822.84  1.79E-23
 10  1   2867.00008   10   2867.05577   0   0   0   0 .000000      0.05569    -13.01159      -0.428    0  5  1  0  1    0 -5 -1  0  6   2823.00  1.89E-23
 11  2   2875.97241   10   2876.02801   0   0   0   0 .000000      0.05560    -12.99300      -0.428    0  5  1  0  1    0 -5 -1  0  6   2823.17  1.98E-23
 12  1   2885.75975   10   2885.81560   0   0   0   0 .000000      0.05585    -12.97289      -0.431    0  5  1  0  1    0 -5 -1  0  6   2823.36  2.07E-23
 13  2   2896.36292   10   2896.41848   0   0   0   0 .000000      0.05556    -12.95128      -0.429    0  5  1  0  1    0 -5 -1  0  6   2823.56  2.15E-23
 14  1   2907.78081   10   2907.83656   0   0   0   0 .000000      0.05575    -12.92823      -0.431    0  5  1  0  1    0 -5 -1  0  6   2823.78  2.20E-23
 15  2   2920.01417   10   2920.06974   0   0   0   0 .000000      0.05557    -12.90378      -0.431    0  5  1  0  1    0 -5 -1  0  6   2824.01  2.24E-23
 16  1   2933.06242   10   2933.11794   0   0   0   0 .000000      0.05552    -12.87799      -0.431    0  5  1  0  1    0 -5 -1  0  6   2824.26  2.25E-23
 17  2   2946.92565   10   2946.98105   0   0   0   0 .000000      0.05540    -12.85090      -0.431    0  5  1  0  1    0 -5 -1  0  6   2824.53  2.25E-23
 19  2   2977.09621   10   2977.15153   0   0   0   0 .000000      0.05532    -12.79314      -0.432    0  5  1  0  1    0 -5 -1  0  6   2825.10  2.20E-23
 20  1   2993.40342   10   2993.45865   0   0   0   0 .000000      0.05523    -12.76258      -0.433    0  5  1  0  1    0 -5 -1  0  6   2825.40  2.15E-23
 21  2   3010.52503   10   3010.58020   0   0   0   0 .000000      0.05517    -12.73102      -0.433    0  5  1  0  1    0 -5 -1  0  6   2825.73  2.09E-23
 22  1   3028.46092   10   3028.51603   0   0   0   0 .000000      0.05511    -12.69853      -0.434    0  5  1  0  1    0 -5 -1  0  6   2826.06  2.02E-23
 23  2   3047.21095   10   3047.26601   0   0   0   0 .000000      0.05506    -12.66514      -0.435    0  5  1  0  1    0 -5 -1  0  6   2826.41  1.94E-23
 24  1   3066.77491   10   3066.82998   0   0   0   0 .000000      0.05507    -12.63097      -0.436    0  5  1  0  1    0 -5 -1  0  6   2826.77  1.85E-23
 25  2   3087.15275   10   3087.20813   0   0   0   0 .000000      0.05538    -12.59541      -0.440    0  5  1  0  1    0 -5 -1  0  6   2827.15  1.76E-23
 26  1   3108.34426   10   3108.39912   0   0   0   0 .000000      0.05486    -12.56095      -0.437    0  5  1  0  1    0 -5 -1  0  6   2827.54  1.66E-23
 27  2   3130.34921   10   3130.40401   0   0   0   0 .000000      0.05480    -12.52515      -0.438    0  5  1  0  1    0 -5 -1  0  6   2827.95  1.56E-23
 28  1   3153.16742   10   3153.22220   0   0   0   0 .000000      0.05478    -12.48900      -0.439    0  5  1  0  1    0 -5 -1  0  6   2828.37  1.45E-23
 29  2   3176.79881   10   3176.85349   0   0   0   0 .000000      0.05468    -12.45261      -0.439    0  5  1  0  1    0 -5 -1  0  6   2828.80  1.35E-23
 30  1   3201.24304   10   3201.29769   0   0   0   0 .000000      0.05465    -12.41611      -0.440    0  5  1  0  1    0 -5 -1  0  6   2829.24  1.25E-23
 31  2   3226.50004   10   3226.55458   0   0   0   0 .000000      0.05454    -12.37962      -0.441    0  5  1  0  1    0 -5 -1  0  6   2829.70  1.15E-23
 32  1   3252.56946   10   3252.62397   0   0   0   0 .000000      0.05451    -12.34327      -0.442    0  5  1  0  1    0 -5 -1  0  6   2830.17  1.05E-23
 33  2   3279.45122   10   3279.50562   0   0   0   0 .000000      0.05440    -12.30721      -0.442    0  5  1  0  1    0 -5 -1  0  6   2830.65  9.56E-24
 34  1   3307.14500   10   3307.19931   0   0   0   0 .000000      0.05431    -12.27157      -0.443    0  5  1  0  1    0 -5 -1  0  6   2831.14  8.66E-24
 35  2   3335.65060   10   3335.70481   0   0   0   0 .000000      0.05421    -12.23651      -0.443    0  5  1  0  1    0 -5 -1  0  6   2831.65  7.81E-24
 36  1   3364.96708   10   3365.02187   0   0   0   0 .000000      0.05479    -12.20219      -0.449    0  5  1  0  1    0 -5 -1  0  6   2832.17  7.01E-24
 37  2   3395.09622   10   3395.15023   0   0   0   0 .000000      0.05401    -12.16876      -0.444    0  5  1  0  1    0 -5 -1  0  6   2832.70  6.26E-24
 38  1   3426.03546   10   3426.08965   0   0   0   0 .000000      0.05419    -12.13639      -0.447    0  5  1  0  1    0 -5 -1  0  6   2833.24  5.57E-24
 39  2   3457.78627   10   3457.83986   0   0   0   0 .000000      0.05359    -12.10526      -0.443    0  5  1  0  1    0 -5 -1  0  6   2833.79  4.93E-24
 40  1   3490.34681   10   3490.40057   0   0   0   0 .000000      0.05376    -12.07554      -0.445    0  5  1  0  1    0 -5 -1  0  6   2834.35  4.34E-24
 41  2   3523.71781   10   3523.77152   0   0   0   0 .000000      0.05371    -12.04742      -0.446    0  5  1  0  1    0 -5 -1  0  6   2834.92  3.80E-24
 42  1   3557.89877   10   3557.95241   0   0   0   0 .000000      0.05364    -12.02109      -0.446    0  5  1  0  1    0 -5 -1  0  6   2835.50  3.32E-24
 43  2   3592.88947   10   3592.94295   0   0   0   0 .000000      0.05348    -11.99674      -0.446    0  5  1  0  1    0 -5 -1  0  6   2836.09  2.88E-24
 44  1   3628.68905   10   3628.74283   0   0   0   0 .000000      0.05378    -11.97458      -0.449    0  5  1  0  1    0 -5 -1  0  6   2836.69  2.49E-24
 46  1   3702.71601   10   3702.76940   0   0   0   0 .000000      0.05339    -11.93760      -0.447    0  5  1  0  1    0 -5 -1  0  6   2837.92  1.84E-24
 48  1   3779.97633   10   3780.02956   0   0   0   0 .000000      0.05323    -11.91183      -0.447    0  5  1  0  1    0 -5 -1  0  6   2839.18  1.33E-24
  2  2   2824.56912   15   2824.62524   0   0   0   0 .000000      0.05612    109.05590       0.051    0  5  1  0  2    0 -5 -1  0  6   2822.17  5.84E-24
  3  1   2827.00332   16   2827.05974   0   0   0   0 .000000      0.05642    -13.12167      -0.430    0  5  1  0  2    0 -5 -1  0  6   2822.20  8.08E-24
  4  2   2830.24927   17   2830.30571   0   0   0   0 .000000      0.05644    -13.13179      -0.430    0  5  1  0  2    0 -5 -1  0  6   2822.25  1.01E-23
  5  1   2834.30704   17   2834.36312   0   0   0   0 .000000      0.05608    -13.14446      -0.427    0  5  1  0  2    0 -5 -1  0  6   2822.31  1.20E-23
  6  2   2839.17575   17   2839.23195   0   0   0   0 .000000      0.05620    -13.15970      -0.427    0  5  1  0  2    0 -5 -1  0  6   2822.38  1.38E-23
  7  1   2844.85562   17   2844.91215   0   0   0   0 .000000      0.05653    -13.17753      -0.429    0  5  1  0  2    0 -5 -1  0  6   2822.46  1.53E-23
  8  2   2851.34695   17   2851.40369   0   0   0   0 .000000      0.05674    -13.19797      -0.430    0  5  1  0  2    0 -5 -1  0  6   2822.55  1.67E-23
  9  1   2858.64976   17   2858.70652   0   0   0   0 .000000      0.05676    -13.22104      -0.429    0  5  1  0  2    0 -5 -1  0  6   2822.65  1.79E-23
 10  2   2866.76431   17   2866.82057   0   0   0   0 .000000      0.05626    -13.24677      -0.425    0  5  1  0  2    0 -5 -1  0  6   2822.76  1.89E-23
 11  1   2875.68930   17   2875.74580   0   0   0   0 .000000      0.05650    -13.27518      -0.426    0  5  1  0  2    0 -5 -1  0  6   2822.89  1.97E-23
 12  2   2885.42584   17   2885.48213   0   0   0   0 .000000      0.05629    -13.30632      -0.423    0  5  1  0  2    0 -5 -1  0  6   2823.03  2.07E-23
 13  1   2895.97319   17   2896.02948   0   0   0   0 .000000      0.05629    -13.34020      -0.422    0  5  1  0  2    0 -5 -1  0  6   2823.17  2.14E-23
 14  2   2907.33148   17   2907.38779   0   0   0   0 .000000      0.05631    -13.37688      -0.421    0  5  1  0  2    0 -5 -1  0  6   2823.33  2.19E-23
 15  1   2919.50032   17   2919.55697   0   0   0   0 .000000      0.05665    -13.41639      -0.422    0  5  1  0  2    0 -5 -1  0  6   2823.50  2.23E-23
 16  2   2932.48046   17   2932.53692   0   0   0   0 .000000      0.05646    -13.45877      -0.419    0  5  1  0  2    0 -5 -1  0  6   2823.68  2.24E-23
 17  1   2946.27146   17   2946.32755   0   0   0   0 .000000      0.05609    -13.50406      -0.415    0  5  1  0  2    0 -5 -1  0  6   2823.87  2.24E-23
 18  2   2960.87250   17   2960.92876   0   0   0   0 .000000      0.05626    -13.55231      -0.415    0  5  1  0  2    0 -5 -1  0  6   2824.07  2.22E-23
 19  1   2976.28444   17   2976.34044   0   0   0   0 .000000      0.05600    -13.60355      -0.412    0  5  1  0  2    0 -5 -1  0  6   2824.28  2.18E-23
 20  2   2992.50608   17   2992.56249   0   0   0   0 .000000      0.05641    -13.65785      -0.413    0  5  1  0  2    0 -5 -1  0  6   2824.51  2.14E-23
 21  1   3009.53871   17   3009.59478   0   0   0   0 .000000      0.05607    -13.71525      -0.409    0  5  1  0  2    0 -5 -1  0  6   2824.74  2.07E-23
 22  2   3027.38124   17   3027.43720   0   0   0   0 .000000      0.05596    -13.77579      -0.406    0  5  1  0  2    0 -5 -1  0  6   2824.98  2.00E-23
 23  1   3046.03398   17   3046.08961   0   0   0   0 .000000      0.05563    -13.83953      -0.402    0  5  1  0  2    0 -5 -1  0  6   2825.23  1.92E-23
 24  2   3065.49606   17   3065.55189   0   0   0   0 .000000      0.05583    -13.90651      -0.401    0  5  1  0  2    0 -5 -1  0  6   2825.50  1.83E-23
 25  1   3085.76819   17   3085.82389   0   0   0   0 .000000      0.05570    -13.97680      -0.399    0  5  1  0  2    0 -5 -1  0  6   2825.77  1.74E-23
 26  2   3106.84992   17   3106.90548   0   0   0   0 .000000      0.05556    -14.05044      -0.395    0  5  1  0  2    0 -5 -1  0  6   2826.05  1.64E-23
 27  1   3128.74133   17   3128.79650   0   0   0   0 .000000      0.05517    -14.12748      -0.391    0  5  1  0  2    0 -5 -1  0  6   2826.34  1.54E-23
 28  2   3151.44188   17   3151.49682   0   0   0   0 .000000      0.05494    -14.20799      -0.387    0  5  1  0  2    0 -5 -1  0  6   2826.64  1.44E-23
 29  1   3174.95062   17   3175.00626   0   0   0   0 .000000      0.05564    -14.29196      -0.389    0  5  1  0  2    0 -5 -1  0  6   2826.95  1.34E-23
 30  2   3199.26908   17   3199.32468   0   0   0   0 .000000      0.05560    -14.37954      -0.387    0  5  1  0  2    0 -5 -1  0  6   2827.27  1.23E-23
 31  1   3224.39649   17   3224.45191   0   0   0   0 .000000      0.05542    -14.47071      -0.383    0  5  1  0  2    0 -5 -1  0  6   2827.60  1.13E-23
 32  2   3250.33245   17   3250.38788   0   0   0   0 .000000      0.05543    -14.56532      -0.381    0  5  1  0  2    0 -5 -1  0  6   2827.93  1.04E-23
 33  1   3277.07653   17   3277.13208   0   0   0   0 .000000      0.05555    -14.66412      -0.379    0  5  1  0  2    0 -5 -1  0  6   2828.28  9.45E-24
 34  2   3304.62929   17   3304.68473   0   0   0   0 .000000      0.05544    -14.76636      -0.375    0  5  1  0  2    0 -5 -1  0  6   2828.63  8.56E-24
 35  1   3332.99001   17   3333.04518   0   0   0   0 .000000      0.05517    -14.87306      -0.371    0  5  1  0  2    0 -5 -1  0  6   2828.99  7.72E-24
 36  2   3362.15959   17   3362.21409   0   0   0   0 .000000      0.05450    -14.98247      -0.364    0  5  1  0  2    0 -5 -1  0  6   2829.36  6.93E-24
 37  1   3392.13610   17   3392.19055   0   0   0   0 .000000      0.05445    -15.09618      -0.361    0  5  1  0  2    0 -5 -1  0  6   2829.74  6.19E-24
 38  2   3422.91957   17   3422.97450   0   0   0   0 .000000      0.05493    -15.21394      -0.361    0  5  1  0  2    0 -5 -1  0  6   2830.12  5.50E-24
 39  1   3454.51150   17   3454.56580   0   0   0   0 .000000      0.05430    -15.33568      -0.354    0  5  1  0  2    0 -5 -1  0  6   2830.51  4.87E-24
 40  2   3486.90992   17   3486.96424   0   0   0   0 .000000      0.05432    -15.46142      -0.351    0  5  1  0  2    0 -5 -1  0  6   2830.91  4.29E-24
 41  1   3520.11547   17   3520.16964   0   0   0   0 .000000      0.05417    -15.59122      -0.347    0  5  1  0  2    0 -5 -1  0  6   2831.32  3.76E-24
 42  2   3554.12736   17   3554.18178   0   0   0   0 .000000      0.05442    -15.72510      -0.346    0  5  1  0  2    0 -5 -1  0  6   2831.73  3.28E-24
 43  1   3588.94622   17   3589.00044   0   0   0   0 .000000      0.05422    -15.86310      -0.342    0  5  1  0  2    0 -5 -1  0  6   2832.15  2.85E-24
 44  2   3624.57134   17   3624.62543   0   0   0   0 .000000      0.05409    -16.00524      -0.338    0  5  1  0  2    0 -5 -1  0  6   2832.57  2.47E-24
 45  1   3661.00247   17   3661.05651   0   0   0   0 .000000      0.05404    -16.15156      -0.335    0  5  1  0  2    0 -5 -1  0  6   2833.00  2.13E-24
 46  2   3698.23962   17   3698.29348   0   0   0   0 .000000      0.05386    -16.30208      -0.330    0  5  1  0  2    0 -5 -1  0  6   2833.44  1.82E-24
 47  1   3736.28239   17   3736.33610   0   0   0   0 .000000      0.05371    -16.45683      -0.326    0  5  1  0  2    0 -5 -1  0  6   2833.88  1.56E-24
 48  2   3775.13000   17   3775.18416   0   0   0   0 .000000      0.05416    -16.61583      -0.326    0  5  1  0  2    0 -5 -1  0  6   2834.33  1.32E-24
 49  1   3814.78394   17   3814.83741   0   0   0   0 .000000      0.05347    -16.77909      -0.319    0  5  1  0  2    0 -5 -1  0  6   2834.78  1.12E-24
 51  1   3896.50710   17   3896.55857   0   0   0   0 .000000      0.05147    -17.11848      -0.301    0  5  1  0  2    0 -5 -1  0  6   2835.71  7.92E-25
  2  2   3379.87790   20   3379.94647   0   0   0   0 .000000      0.06857     -6.36291      -1.078    0  6  0  0  2    0 -6  0  0  6   3377.48  9.47E-25
  3  1   3382.32003   23   3382.38894   0   0   0   0 .000000      0.06891     -6.36355      -1.083    0  6  0  0  2    0 -6  0  0  6   3377.52  1.24E-24
  4  2   3385.57712   24   3385.64549   0   0   0   0 .000000      0.06837     -6.36450      -1.074    0  6  0  0  2    0 -6  0  0  6   3377.58  1.52E-24
  5  1   3389.64759   25   3389.71606   0   0   0   0 .000000      0.06847     -6.36584      -1.076    0  6  0  0  2    0 -6  0  0  6   3377.65  1.79E-24
  6  2   3394.53202   25   3394.60056   0   0   0   0 .000000      0.06854     -6.36769      -1.076    0  6  0  0  2    0 -6  0  0  6   3377.73  2.03E-24
  7  1   3400.23123   25   3400.29892   0   0   0   0 .000000      0.06769     -6.37015      -1.063    0  6  0  0  2    0 -6  0  0  6   3377.83  2.24E-24
  8  2   3406.74234   25   3406.81101   0   0   0   0 .000000      0.06867     -6.37339      -1.077    0  6  0  0  2    0 -6  0  0  6   3377.94  2.44E-24
  9  1   3414.06809   25   3414.13670   0   0   0   0 .000000      0.06861     -6.37757      -1.076    0  6  0  0  2    0 -6  0  0  6   3378.07  2.60E-24
 10  2   3422.20732   25   3422.27587   0   0   0   0 .000000      0.06855     -6.38285      -1.074    0  6  0  0  2    0 -6  0  0  6   3378.21  2.74E-24
 11  1   3431.15978   25   3431.22834   0   0   0   0 .000000      0.06856     -6.38949      -1.073    0  6  0  0  2    0 -6  0  0  6   3378.36  2.87E-24
 12  2   3440.92561   25   3440.99389   0   0   0   0 .000000      0.06828     -6.39780      -1.067    0  6  0  0  2    0 -6  0  0  6   3378.53  3.00E-24
 13  1   3451.50409   25   3451.57249   0   0   0   0 .000000      0.06840     -6.40772      -1.067    0  6  0  0  2    0 -6  0  0  6   3378.70  3.10E-24
 14  2   3462.89554   25   3462.96383   0   0   0   0 .000000      0.06829     -6.41972      -1.064    0  6  0  0  2    0 -6  0  0  6   3378.90  3.18E-24
 15  1   3475.09947   25   3475.16769   0   0   0   0 .000000      0.06822     -6.43411      -1.060    0  6  0  0  2    0 -6  0  0  6   3379.10  3.22E-24
 16  2   3488.11576   25   3488.18386   0   0   0   0 .000000      0.06810     -6.45113      -1.056    0  6  0  0  2    0 -6  0  0  6   3379.32  3.24E-24
 17  1   3501.94395   25   3502.01211   0   0   0   0 .000000      0.06816     -6.47107      -1.053    0  6  0  0  2    0 -6  0  0  6   3379.54  3.23E-24
 18  2   3516.58419   25   3516.65218   0   0   0   0 .000000      0.06799     -6.49431      -1.047    0  6  0  0  2    0 -6  0  0  6   3379.78  3.20E-24
 19  1   3532.03566   25   3532.10382   0   0   0   0 .000000      0.06816     -6.52108      -1.045    0  6  0  0  2    0 -6  0  0  6   3380.04  3.15E-24
 20  2   3548.29848   25   3548.36675   0   0   0   0 .000000      0.06827     -6.55180      -1.042    0  6  0  0  2    0 -6  0  0  6   3380.30  3.08E-24
 21  1   3565.37283   25   3565.44071   0   0   0   0 .000000      0.06788     -6.58678      -1.031    0  6  0  0  2    0 -6  0  0  6   3380.57  2.98E-24
 22  2   3583.25762   25   3583.32538   0   0   0   0 .000000      0.06776     -6.62640      -1.023    0  6  0  0  2    0 -6  0  0  6   3380.86  2.88E-24
 23  1   3601.95346   25   3602.02051   0   0   0   0 .000000      0.06705     -6.67094      -1.005    0  6  0  0  2    0 -6  0  0  6   3381.15  2.76E-24
 24  2   3621.45823   25   3621.52578   0   0   0   0 .000000      0.06755     -6.72081      -1.005    0  6  0  0  2    0 -6  0  0  6   3381.46  2.63E-24
 25  1   3641.77369   25   3641.84090   0   0   0   0 .000000      0.06721     -6.77632      -0.992    0  6  0  0  2    0 -6  0  0  6   3381.77  2.49E-24
 26  2   3662.89789   25   3662.96556   0   0   0   0 .000000      0.06767     -6.83782      -0.990    0  6  0  0  2    0 -6  0  0  6   3382.10  2.34E-24
 27  1   3684.83221   25   3684.89948   0   0   0   0 .000000      0.06727     -6.90562      -0.974    0  6  0  0  2    0 -6  0  0  6   3382.43  2.19E-24
 28  2   3707.57561   25   3707.64234   0   0   0   0 .000000      0.06673     -6.98004      -0.956    0  6  0  0  2    0 -6  0  0  6   3382.78  2.04E-24
 29  1   3731.12652   25   3731.19385   0   0   0   0 .000000      0.06733     -7.06137      -0.954    0  6  0  0  2    0 -6  0  0  6   3383.13  1.89E-24
 30  2   3755.48679   25   3755.55372   0   0   0   0 .000000      0.06693     -7.14988      -0.936    0  6  0  0  2    0 -6  0  0  6   3383.49  1.74E-24
 31  1   3780.65474   25   3780.72167   0   0   0   0 .000000      0.06693     -7.24583      -0.924    0  6  0  0  2    0 -6  0  0  6   3383.85  1.60E-24
 32  2   3806.63030   25   3806.69741   0   0   0   0 .000000      0.06711     -7.34946      -0.913    0  6  0  0  2    0 -6  0  0  6   3384.23  1.46E-24
 33  1   3833.41345   25   3833.48067   0   0   0   0 .000000      0.06722     -7.46096      -0.901    0  6  0  0  2    0 -6  0  0  6   3384.61  1.32E-24
  4  1   3391.94169   16   3392.00982   0   0   0   0 .000000      0.06813    -18.90426      -0.360    0  6  2  0  1    0 -6 -2  0  8   3383.94  8.02E-25
  5  2   3396.01340   17   3396.08150   0   0   0   0 .000000      0.06810    -18.90692      -0.360    0  6  2  0  1    0 -6 -2  0  8   3384.01  9.95E-25
  6  1   3400.89913   17   3400.96746   0   0   0   0 .000000      0.06833    -18.91014      -0.361    0  6  2  0  1    0 -6 -2  0  8   3384.10  1.17E-24
  7  2   3406.60001   17   3406.66765   0   0   0   0 .000000      0.06764    -18.91393      -0.358    0  6  2  0  1    0 -6 -2  0  8   3384.20  1.32E-24
  8  1   3413.11456   17   3413.18203   0   0   0   0 .000000      0.06747    -18.91832      -0.357    0  6  2  0  1    0 -6 -2  0  8   3384.31  1.45E-24
 11  2   3437.54149   17   3437.60979   0   0   0   0 .000000      0.06830    -18.93530      -0.361    0  6  2  0  1    0 -6 -2  0  8   3384.74  1.74E-24
 12  1   3447.31206   17   3447.38039   0   0   0   0 .000000      0.06833    -18.94231      -0.361    0  6  2  0  1    0 -6 -2  0  8   3384.91  1.83E-24
 13  2   3457.89686   17   3457.96487   0   0   0   0 .000000      0.06801    -18.95004      -0.359    0  6  2  0  1    0 -6 -2  0  8   3385.10  1.90E-24
 14  1   3469.29505   17   3469.36316   0   0   0   0 .000000      0.06811    -18.95855      -0.359    0  6  2  0  1    0 -6 -2  0  8   3385.30  1.95E-24
 15  2   3481.50702   17   3481.57517   0   0   0   0 .000000      0.06815    -18.96785      -0.359    0  6  2  0  1    0 -6 -2  0  8   3385.51  1.99E-24
 16  1   3494.53297   17   3494.60081   0   0   0   0 .000000      0.06784    -18.97798      -0.357    0  6  2  0  1    0 -6 -2  0  8   3385.73  2.01E-24
 18  1   3523.02468   17   3523.09260   0   0   0   0 .000000      0.06792    -19.00094      -0.357    0  6  2  0  1    0 -6 -2  0  8   3386.22  1.99E-24
 19  2   3538.49068   17   3538.55853   0   0   0   0 .000000      0.06785    -19.01384      -0.357    0  6  2  0  1    0 -6 -2  0  8   3386.49  1.96E-24
 20  1   3554.77003   17   3554.83767   0   0   0   0 .000000      0.06764    -19.02777      -0.355    0  6  2  0  1    0 -6 -2  0  8   3386.77  1.92E-24
 22  1   3589.76751   17   3589.83509   0   0   0   0 .000000      0.06758    -19.05888      -0.355    0  6  2  0  1    0 -6 -2  0  8   3387.37  1.81E-24
 23  2   3608.48535   17   3608.55310   0   0   0   0 .000000      0.06775    -19.07617      -0.355    0  6  2  0  1    0 -6 -2  0  8   3387.69  1.73E-24
 25  2   3648.35980   17   3648.42706   0   0   0   0 .000000      0.06726    -19.11452      -0.352    0  6  2  0  1    0 -6 -2  0  8   3388.36  1.57E-24
 26  1   3669.51546   17   3669.58271   0   0   0   0 .000000      0.06725    -19.13570      -0.351    0  6  2  0  1    0 -6 -2  0  8   3388.72  1.48E-24
 27  2   3691.48339   17   3691.55060   0   0   0   0 .000000      0.06721    -19.15829      -0.351    0  6  2  0  1    0 -6 -2  0  8   3389.08  1.39E-24
 28  1   3714.26328   17   3714.33058   0   0   0   0 .000000      0.06730    -19.18237      -0.351    0  6  2  0  1    0 -6 -2  0  8   3389.46  1.30E-24
 30  1   3762.25909   17   3762.32609   0   0   0   0 .000000      0.06700    -19.23526      -0.348    0  6  2  0  1    0 -6 -2  0  8   3390.26  1.12E-24
  3  1   3388.68408   24   3388.75249   0   0   0   0 .000000      0.06841      6.36355       1.075    0  6  2  0  2    0 -6 -2  0  8   3383.88  5.84E-25
  4  2   3391.94147   25   3392.00999   0   0   0   0 .000000      0.06852      6.36450       1.077    0  6  2  0  2    0 -6 -2  0  8   3383.94  8.02E-25
  5  1   3396.01322   26   3396.08190   0   0   0   0 .000000      0.06868      6.36584       1.079    0  6  2  0  2    0 -6 -2  0  8   3384.01  9.95E-25
  6  2   3400.90004   26   3400.96825   0   0   0   0 .000000      0.06821      6.36769       1.071    0  6  2  0  2    0 -6 -2  0  8   3384.10  1.17E-24
  7  1   3406.60015   26   3406.66907   0   0   0   0 .000000      0.06892      6.37015       1.082    0  6  2  0  2    0 -6 -2  0  8   3384.20  1.32E-24
 10  2   3428.58993   26   3428.65872   0   0   0   0 .000000      0.06879      6.38285       1.078    0  6  2  0  2    0 -6 -2  0  8   3384.59  1.66E-24
 11  1   3437.54914   26   3437.61783   0   0   0   0 .000000      0.06869      6.38949       1.075    0  6  2  0  2    0 -6 -2  0  8   3384.75  1.74E-24
 12  2   3447.32271   26   3447.39169   0   0   0   0 .000000      0.06898      6.39780       1.078    0  6  2  0  2    0 -6 -2  0  8   3384.92  1.83E-24
 13  1   3457.91141   26   3457.98021   0   0   0   0 .000000      0.06880      6.40772       1.074    0  6  2  0  2    0 -6 -2  0  8   3385.11  1.90E-24
 14  2   3469.31529   26   3469.38355   0   0   0   0 .000000      0.06826      6.41972       1.063    0  6  2  0  2    0 -6 -2  0  8   3385.32  1.95E-24
 15  1   3481.53345   26   3481.60180   0   0   0   0 .000000      0.06835      6.43411       1.062    0  6  2  0  2    0 -6 -2  0  8   3385.53  1.99E-24
 16  2   3494.56662   26   3494.63499   0   0   0   0 .000000      0.06837      6.45113       1.060    0  6  2  0  2    0 -6 -2  0  8   3385.77  2.00E-24
 17  1   3508.41518   26   3508.48318   0   0   0   0 .000000      0.06800      6.47107       1.051    0  6  2  0  2    0 -6 -2  0  8   3386.02  2.00E-24
 18  2   3523.07812   26   3523.14649   0   0   0   0 .000000      0.06837      6.49431       1.053    0  6  2  0  2    0 -6 -2  0  8   3386.28  1.99E-24
 19  1   3538.55677   26   3538.62490   0   0   0   0 .000000      0.06813      6.52108       1.045    0  6  2  0  2    0 -6 -2  0  8   3386.56  1.96E-24
 20  2   3554.84953   26   3554.91856   0   0   0   0 .000000      0.06903      6.55180       1.054    0  6  2  0  2    0 -6 -2  0  8   3386.85  1.92E-24
 21  1   3571.95961   26   3572.02749   0   0   0   0 .000000      0.06788      6.58678       1.031    0  6  2  0  2    0 -6 -2  0  8   3387.16  1.86E-24
 22  2   3589.88369   26   3589.95178   0   0   0   0 .000000      0.06809     -6.52987      -1.043    0  6  2  0  2    0 -6 -2  0  8   3387.48  1.80E-24
 23  1   3608.62339   26   3608.69145   0   0   0   0 .000000      0.06806     -6.17773      -1.102    0  6  2  0  2    0 -6 -2  0  8   3387.82  1.73E-24
 24  2   3628.17900   26   3628.24659   0   0   0   0 .000000      0.06759     -5.80884      -1.164    0  6  2  0  2    0 -6 -2  0  8   3388.18  1.65E-24
 25  1   3648.54994   26   3648.61722   0   0   0   0 .000000      0.06728     -5.42311      -1.241    0  6  2  0  2    0 -6 -2  0  8   3388.55  1.56E-24
 26  2   3669.73743   26   3669.80338   0   0   0   0 .000000      0.06595     -5.02038      -1.314    0  6  2  0  2    0 -6 -2  0  8   3388.94  1.47E-24
 27  1   3691.73803   26   3691.80510   0   0   0   0 .000000      0.06707     -4.60054      -1.458    0  6  2  0  2    0 -6 -2  0  8   3389.34  1.38E-24
 29  1   3738.18883   26   3738.25522   0   0   0   0 .000000      0.06639     -3.70907      -1.790    0  6  2  0  2    0 -6 -2  0  8   3390.19  1.20E-24
 30  2   3762.63641   26   3762.70360   0   0   0   0 .000000      0.06719     -3.23724      -2.076    0  6  2  0  2    0 -6 -2  0  8   3390.64  1.11E-24
 31  1   3787.90019   26   3787.96750   0   0   0   0 .000000      0.06731     -2.74790      -2.450    0  6  2  0  2    0 -6 -2  0  8   3391.10  1.02E-24
 32  2   3813.98010   26   3814.04687   0   0   0   0 .000000      0.06677     -2.24098      -2.979    0  6  2  0  2    0 -6 -2  0  8   3391.58  9.31E-25
 33  1   3840.87541   26   3840.94163   0   0   0   0 .000000      0.06622     -1.71643      -3.858    0  6  2  0  2    0 -6 -2  0  8   3392.08  8.48E-25
  9  1   5264.39141   84   5264.46645   0   0   0   0 .000000      0.07504     14.39720       0.521    0  9  3  0  2    0 -9 -3  0 12   5228.39  1.81E-26
  0  2   1265.33423    3   1265.34151   0   0   0   0 .000000      0.00728    128.86842       0.006    1  0  0  0  2   -1  0  0  0  1   1265.33  1.62E-20
  1  1   1266.14085    4   1266.14782   0   0   0   0 .000000      0.00697    128.86320       0.005    1  0  0  0  2   -1  0  0  0  1   1265.34  3.20E-20
  2  2   1267.75335    5   1267.76042   0   0   0   0 .000000      0.00707    121.34414       0.006    1  0  0  0  2   -1  0  0  0  1   1265.35  4.75E-20
  3  1   1270.17221    5   1270.17932   0   0   0   0 .000000      0.00711    121.32768       0.006    1  0  0  0  2   -1  0  0  0  1   1265.37  6.23E-20
  4  2   1273.39728    5   1273.40450   0   0   0   0 .000000      0.00722    121.30573       0.006    1  0  0  0  2   -1  0  0  0  1   1265.40  7.63E-20
  5  1   1277.42893    5   1277.43595   0   0   0   0 .000000      0.00702    121.27829       0.006    1  0  0  0  2   -1  0  0  0  1   1265.43  8.94E-20
  6  2   1282.26650    5   1282.27364   0   0   0   0 .000000      0.00714    121.24533       0.006    1  0  0  0  2   -1  0  0  0  1   1265.47  1.01E-19
  7  1   1287.91032    5   1287.91756   0   0   0   0 .000000      0.00724    121.20686       0.006    1  0  0  0  2   -1  0  0  0  1   1265.51  1.12E-19
  8  2   1294.36025    5   1294.36767   0   0   0   0 .000000      0.00742    121.16287       0.006    1  0  0  0  2   -1  0  0  0  1   1265.56  1.22E-19
  9  1   1301.61665    5   1301.62395   0   0   0   0 .000000      0.00730    121.11333       0.006    1  0  0  0  2   -1  0  0  0  1   1265.62  1.30E-19
 10  2   1309.67900    5   1309.68636   0   0   0   0 .000000      0.00736    121.05824       0.006    1  0  0  0  2   -1  0  0  0  1   1265.68  1.37E-19
 11  1   1318.54760    5   1318.55486   0   0   0   0 .000000      0.00726    120.99757       0.006    1  0  0  0  2   -1  0  0  0  1   1265.75  1.44E-19
 12  2   1328.22165    5   1328.22940   0   0   0   0 .000000      0.00775    120.93132       0.006    1  0  0  0  2   -1  0  0  0  1   1265.82  1.51E-19
 13  1   1338.70290    5   1338.70995   0   0   0   0 .000000      0.00705    120.85947       0.006    1  0  0  0  2   -1  0  0  0  1   1265.90  1.56E-19
 14  2   1349.98909    5   1349.99645   0   0   0   0 .000000      0.00736    120.78198       0.006    1  0  0  0  2   -1  0  0  0  1   1265.99  1.60E-19
 15  1   1362.08159    5   1362.08884   0   0   0   0 .000000      0.00725    120.69885       0.006    1  0  0  0  2   -1  0  0  0  1   1266.08  1.62E-19
 16  2   1374.97968    5   1374.98708   0   0   0   0 .000000      0.00740    120.61005       0.006    1  0  0  0  2   -1  0  0  0  1   1266.18  1.63E-19
 17  1   1388.68386    5   1388.69109   0   0   0   0 .000000      0.00723    120.51555       0.006    1  0  0  0  2   -1  0  0  0  1   1266.28  1.63E-19
 18  2   1403.19344    5   1403.20081   0   0   0   0 .000000      0.00737    120.41532       0.006    1  0  0  0  2   -1  0  0  0  1   1266.39  1.61E-19
 19  1   1418.50883    5   1418.51617   0   0   0   0 .000000      0.00734    120.30935       0.006    1  0  0  0  2   -1  0  0  0  1   1266.51  1.59E-19
 20  2   1434.62966    5   1434.63709   0   0   0   0 .000000      0.00743    120.19760       0.006    1  0  0  0  2   -1  0  0  0  1   1266.63  1.55E-19
 21  1   1451.55631    5   1451.56350   0   0   0   0 .000000      0.00719    120.08004       0.006    1  0  0  0  2   -1  0  0  0  1   1266.76  1.50E-19
 22  2   1469.28800    5   1469.29532   0   0   0   0 .000000      0.00732    119.95665       0.006    1  0  0  0  2   -1  0  0  0  1   1266.89  1.45E-19
 23  1   1487.82500    5   1487.83246   0   0   0   0 .000000      0.00746    119.82738       0.006    1  0  0  0  2   -1  0  0  0  1   1267.03  1.39E-19
 24  2   1507.16761    5   1507.17484   0   0   0   0 .000000      0.00723    119.69221       0.006    1  0  0  0  2   -1  0  0  0  1   1267.17  1.33E-19
 25  1   1527.31481    5   1527.32235   0   0   0   0 .000000      0.00754    119.55110       0.006    1  0  0  0  2   -1  0  0  0  1   1267.31  1.26E-19
 26  2   1548.26753    5   1548.27490   0   0   0   0 .000000      0.00737    119.40402       0.006    1  0  0  0  2   -1  0  0  0  1   1267.47  1.19E-19
 27  1   1570.02490    5   1570.03239   0   0   0   0 .000000      0.00749    119.25093       0.006    1  0  0  0  2   -1  0  0  0  1   1267.62  1.11E-19
 28  2   1592.58717    5   1592.59471   0   0   0   0 .000000      0.00754    119.09180       0.006    1  0  0  0  2   -1  0  0  0  1   1267.79  1.04E-19
 29  1   1615.95450    5   1615.96177   0   0   0   0 .000000      0.00727    118.92659       0.006    1  0  0  0  2   -1  0  0  0  1   1267.95  9.64E-20
 30  2   1640.12615    5   1640.13343   0   0   0   0 .000000      0.00728    118.75526       0.006    1  0  0  0  2   -1  0  0  0  1   1268.13  8.90E-20
 31  1   1665.10233    5   1665.10960   0   0   0   0 .000000      0.00727    118.57777       0.006    1  0  0  0  2   -1  0  0  0  1   1268.30  8.18E-20
 32  2   1690.88290    5   1690.89014   0   0   0   0 .000000      0.00724    118.39409       0.006    1  0  0  0  2   -1  0  0  0  1   1268.48  7.48E-20
 33  1   1717.46782    5   1717.47493   0   0   0   0 .000000      0.00711    118.20418       0.006    1  0  0  0  2   -1  0  0  0  1   1268.67  6.80E-20
 34  2   1744.85623    5   1744.86384   0   0   0   0 .000000      0.00761    118.00800       0.006    1  0  0  0  2   -1  0  0  0  1   1268.86  6.16E-20
 35  1   1773.04900    5   1773.05675   0   0   0   0 .000000      0.00775    117.80551       0.007    1  0  0  0  2   -1  0  0  0  1   1269.05  5.55E-20
 36  2   1802.04579    5   1802.05352   0   0   0   0 .000000      0.00773    117.59668       0.007    1  0  0  0  2   -1  0  0  0  1   1269.25  4.98E-20
 37  1   1831.84630    5   1831.85400   0   0   0   0 .000000      0.00770    117.38146       0.007    1  0  0  0  2   -1  0  0  0  1   1269.45  4.44E-20
 38  2   1862.45070    5   1862.45805   0   0   0   0 .000000      0.00735    117.15983       0.006    1  0  0  0  2   -1  0  0  0  1   1269.65  3.95E-20
 39  1   1893.85756    5   1893.86553   0   0   0   0 .000000      0.00797    116.93174       0.007    1  0  0  0  2   -1  0  0  0  1   1269.86  3.49E-20
 40  2   1926.06871    5   1926.07629   0   0   0   0 .000000      0.00758    116.69716       0.006    1  0  0  0  2   -1  0  0  0  1   1270.07  3.07E-20
 41  1   1959.08258    5   1959.09016   0   0   0   0 .000000      0.00758    116.45605       0.007    1  0  0  0  2   -1  0  0  0  1   1270.28  2.69E-20
 42  2   1992.89895    5   1992.90699   0   0   0   0 .000000      0.00804    116.20839       0.007    1  0  0  0  2   -1  0  0  0  1   1270.50  2.35E-20
 43  1   2027.51894    5   2027.52662   0   0   0   0 .000000      0.00768    115.95414       0.007    1  0  0  0  2   -1  0  0  0  1   1270.72  2.04E-20
 44  2   2062.94073    5   2062.94888   0   0   0   0 .000000      0.00815    115.69326       0.007    1  0  0  0  2   -1  0  0  0  1   1270.94  1.76E-20
 45  1   2099.16584    5   2099.17360   0   0   0   0 .000000      0.00776    115.42573       0.007    1  0  0  0  2   -1  0  0  0  1   1271.17  1.52E-20
 46  2   2136.19256    5   2136.20060   0   0   0   0 .000000      0.00804    115.15153       0.007    1  0  0  0  2   -1  0  0  0  1   1271.39  1.30E-20
 47  1   2174.02142    5   2174.02971   0   0   0   0 .000000      0.00829    114.87062       0.007    1  0  0  0  2   -1  0  0  0  1   1271.62  1.11E-20
 48  2   2212.65280    5   2212.66074   0   0   0   0 .000000      0.00794    114.58299       0.007    1  0  0  0  2   -1  0  0  0  1   1271.85  9.42E-21
 49  1   2252.08512    5   2252.09351   0   0   0   0 .000000      0.00839    114.28860       0.007    1  0  0  0  2   -1  0  0  0  1   1272.09  7.97E-21
 50  2   2292.31940    5   2292.32784   0   0   0   0 .000000      0.00844    113.98744       0.007    1  0  0  0  2   -1  0  0  0  1   1272.32  6.71E-21
 51  1   2333.35515    5   2333.36351   0   0   0   0 .000000      0.00836    113.67949       0.007    1  0  0  0  2   -1  0  0  0  1   1272.56  5.62E-21
 52  2   2375.19188    5   2375.20035   0   0   0   0 .000000      0.00847    113.36473       0.007    1  0  0  0  2   -1  0  0  0  1   1272.79  4.70E-21
 53  1   2417.82948    5   2417.83814   0   0   0   0 .000000      0.00866    113.04314       0.008    1  0  0  0  2   -1  0  0  0  1   1273.03  3.90E-21
 54  2   2461.26765    5   2461.27668   0   0   0   0 .000000      0.00903    112.71473       0.008    1  0  0  0  2   -1  0  0  0  1   1273.27  3.23E-21
 55  1   2505.50716    5   2505.51576   0   0   0   0 .000000      0.00860    112.37947       0.008    1  0  0  0  2   -1  0  0  0  1   1273.51  2.66E-21
 56  2   2550.54621    5   2550.55518   0   0   0   0 .000000      0.00897    112.03735       0.008    1  0  0  0  2   -1  0  0  0  1   1273.75  2.19E-21
 57  1   2596.38572    5   2596.39470   0   0   0   0 .000000      0.00898    111.68838       0.008    1  0  0  0  2   -1  0  0  0  1   1273.99  1.79E-21
 58  2   2643.02459    5   2643.03418   0   0   0   0 .000000      0.00959    111.33260       0.009    1  0  0  0  2   -1  0  0  0  1   1274.22  1.45E-21
 59  1   2690.46416    5   2690.47321   0   0   0   0 .000000      0.00905    110.96984       0.008    1  0  0  0  2   -1  0  0  0  1   1274.46  1.18E-21
 60  2   2738.70251    5   2738.71174   0   0   0   0 .000000      0.00923    110.60028       0.008    1  0  0  0  2   -1  0  0  0  1   1274.70  9.51E-22
 61  1   2787.74055    5   2787.74948   0   0   0   0 .000000      0.00893    110.22385       0.008    1  0  0  0  2   -1  0  0  0  1   1274.94  7.64E-22
 62  2   2837.57690    5   2837.58619   0   0   0   0 .000000      0.00929    109.84057       0.008    1  0  0  0  2   -1  0  0  0  1   1275.18  6.12E-22
 63  1   2888.21248    5   2888.22163   0   0   0   0 .000000      0.00915    109.45044       0.008    1  0  0  0  2   -1  0  0  0  1   1275.41  4.88E-22
 64  2   2939.64623    5   2939.65557   0   0   0   0 .000000      0.00934    109.05347       0.009    1  0  0  0  2   -1  0  0  0  1   1275.65  3.87E-22
 65  1   2991.87806    5   2991.88775   0   0   0   0 .000000      0.00969    108.64966       0.009    1  0  0  0  2   -1  0  0  0  1   1275.88  3.06E-22
 66  2   3044.90910    5   3044.91792   0   0   0   0 .000000      0.00882    108.23905       0.008    1  0  0  0  2   -1  0  0  0  1   1276.11  2.41E-22
 67  1   3098.73375    5   3098.74583   0   0   0   0 .000000      0.01208    107.82163       0.011    1  0  0  0  2   -1  0  0  0  1   1276.33  1.89E-22
 68  2   3153.36185    5   3153.37123   0   0   0   0 .000000      0.00938    107.39742       0.009    1  0  0  0  2   -1  0  0  0  1   1276.56  1.47E-22
 69  1   3208.78479    5   3208.79384   0   0   0   0 .000000      0.00905    106.96645       0.008    1  0  0  0  2   -1  0  0  0  1   1276.78  1.15E-22
 70  2   3265.00395    5   3265.01341   0   0   0   0 .000000      0.00946    106.52873       0.009    1  0  0  0  2   -1  0  0  0  1   1277.00  8.87E-23
 71  1   3322.02133    5   3322.02966   0   0   0   0 .000000      0.00833    106.08428       0.008    1  0  0  0  2   -1  0  0  0  1   1277.22  6.84E-23
 73  1   3438.44347    5   3438.45112   0   0   0   0 .000000      0.00765    105.17531       0.007    1  0  0  0  2   -1  0  0  0  1   1277.64  4.02E-23
 74  2   3497.84613    5   3497.85577   0   0   0   0 .000000      0.00964    104.71084       0.009    1  0  0  0  2   -1  0  0  0  1   1277.85  3.06E-23
 75  1   3558.04796    5   3558.05599   0   0   0   0 .000000      0.00803    104.23974       0.008    1  0  0  0  2   -1  0  0  0  1   1278.05  2.32E-23
 76  2   3619.04223    5   3619.05150   0   0   0   0 .000000      0.00927    103.76205       0.009    1  0  0  0  2   -1  0  0  0  1   1278.24  1.75E-23
 78  2   3743.41853    5   3743.42718   0   0   0   0 .000000      0.00865    102.78700       0.008    1  0  0  0  2   -1  0  0  0  1   1278.62  9.89E-24
 79  1   3806.79851    5   3806.80677   0   0   0   0 .000000      0.00826    102.28972       0.008    1  0  0  0  2   -1  0  0  0  1   1278.80  7.39E-24
  0  2   3394.16178   10   3394.17380   0   0   0   0 .000000      0.01202     16.66984       0.072    1  0  0  1  2   -1  0  0 -1  2   3394.16  3.26E-21
  1  1   3394.96251   17   3394.97360   0   0   0   0 .000000      0.01109     16.65546       0.067    1  0  0  1  2   -1  0  0 -1  2   3394.16  6.47E-21
  2  2   3396.56133   22   3396.57319   0   0   0   0 .000000      0.01186     10.26380       0.116    1  0  0  1  2   -1  0  0 -1  2   3394.16  9.59E-21
  3  1   3398.96091   25   3398.97257   0   0   0   0 .000000      0.01166     10.22008       0.114    1  0  0  1  2   -1  0  0 -1  2   3394.16  1.26E-20
  4  2   3402.16001   26   3402.17172   0   0   0   0 .000000      0.01171     -8.74235      -0.134    1  0  0  1  2   -1  0  0 -1  2   3394.16  1.54E-20
  5  1   3406.15903   27   3406.17064   0   0   0   0 .000000      0.01161     -8.81778      -0.132    1  0  0  1  2   -1  0  0 -1  2   3394.16  1.81E-20
  6  2   3410.95746   27   3410.96929   0   0   0   0 .000000      0.01183     -8.90830      -0.133    1  0  0  1  2   -1  0  0 -1  2   3394.16  2.05E-20
  7  1   3416.55596   27   3416.56767   0   0   0   0 .000000      0.01171     -9.01391      -0.130    1  0  0  1  2   -1  0  0 -1  2   3394.16  2.27E-20
  8  2   3422.95386   27   3422.96573   0   0   0   0 .000000      0.01187     -9.13462      -0.130    1  0  0  1  2   -1  0  0 -1  2   3394.15  2.46E-20
  9  1   3430.15174   27   3430.16345   0   0   0   0 .000000      0.01171     -9.27043      -0.126    1  0  0  1  2   -1  0  0 -1  2   3394.15  2.63E-20
 10  2   3438.14904   27   3438.16079   0   0   0   0 .000000      0.01175     -9.42134      -0.125    1  0  0  1  2   -1  0  0 -1  2   3394.15  2.77E-20
 11  1   3446.94600   27   3446.95773   0   0   0   0 .000000      0.01173      9.33990       0.126    1  0  0  1  2   -1  0  0 -1  2   3394.15  2.91E-20
 12  2   3456.54252   27   3456.55420   0   0   0   0 .000000      0.01168      9.16251       0.127    1  0  0  1  2   -1  0  0 -1  2   3394.14  3.05E-20
 13  1   3466.93824   27   3466.95017   0   0   0   0 .000000      0.01193      8.96996       0.133    1  0  0  1  2   -1  0  0 -1  2   3394.14  3.15E-20
 14  2   3478.13377   27   3478.14558   0   0   0   0 .000000      0.01181      8.76203       0.135    1  0  0  1  2   -1  0  0 -1  2   3394.13  3.22E-20
 15  1   3490.12857   27   3490.14039   0   0   0   0 .000000      0.01182      8.53859       0.138    1  0  0  1  2   -1  0  0 -1  2   3394.13  3.27E-20
 16  2   3502.92277   27   3502.93453   0   0   0   0 .000000      0.01176      8.29955       0.142    1  0  0  1  2   -1  0  0 -1  2   3394.12  3.29E-20
 17  1   3516.51607   27   3516.52795   0   0   0   0 .000000      0.01188      8.04477       0.148    1  0  0  1  2   -1  0  0 -1  2   3394.12  3.28E-20
 18  2   3530.90881   27   3530.92057   0   0   0   0 .000000      0.01176      7.77407       0.151    1  0  0  1  2   -1  0  0 -1  2   3394.11  3.25E-20
 19  1   3546.10058   27   3546.11232   0   0   0   0 .000000      0.01174      7.48742       0.157    1  0  0  1  2   -1  0  0 -1  2   3394.10  3.20E-20
 20  2   3562.09128   27   3562.10314   0   0   0   0 .000000      0.01186      7.18458       0.165    1  0  0  1  2   -1  0  0 -1  2   3394.09  3.12E-20
 21  1   3578.88109   27   3578.89294   0   0   0   0 .000000      0.01185      6.86545       0.173    1  0  0  1  2   -1  0  0 -1  2   3394.08  3.03E-20
 22  2   3596.46972   27   3596.48165   0   0   0   0 .000000      0.01193      6.52987       0.183    1  0  0  1  2   -1  0  0 -1  2   3394.07  2.92E-20
 23  1   3614.85741   27   3614.86918   0   0   0   0 .000000      0.01177      6.17773       0.190    1  0  0  1  2   -1  0  0 -1  2   3394.06  2.80E-20
 24  2   3634.04347   27   3634.05543   0   0   0   0 .000000      0.01196      5.80884       0.206    1  0  0  1  2   -1  0  0 -1  2   3394.04  2.67E-20
 25  1   3654.02860   27   3654.04033   0   0   0   0 .000000      0.01173      5.42311       0.216    1  0  0  1  2   -1  0  0 -1  2   3394.03  2.53E-20
 26  2   3674.81175   27   3674.82376   0   0   0   0 .000000      0.01201      5.02038       0.239    1  0  0  1  2   -1  0  0 -1  2   3394.01  2.39E-20
 27  1   3696.39361   27   3696.40564   0   0   0   0 .000000      0.01203      4.60054       0.261    1  0  0  1  2   -1  0  0 -1  2   3393.99  2.24E-20
 28  2   3718.77380   27   3718.78585   0   0   0   0 .000000      0.01205      4.16347       0.289    1  0  0  1  2   -1  0  0 -1  2   3393.97  2.09E-20
 29  1   3741.95224   27   3741.96429   0   0   0   0 .000000      0.01205      3.70907       0.325    1  0  0  1  2   -1  0  0 -1  2   3393.95  1.94E-20
 30  2   3765.92875   27   3765.94084   0   0   0   0 .000000      0.01209      3.23724       0.374    1  0  0  1  2   -1  0  0 -1  2   3393.93  1.79E-20
 31  1   3790.70323   27   3790.71540   0   0   0   0 .000000      0.01217      2.74790       0.443    1  0  0  1  2   -1  0  0 -1  2   3393.90  1.64E-20
 32  2   3816.27576   27   3816.28785   0   0   0   0 .000000      0.01209      2.24098       0.539    1  0  0  1  2   -1  0  0 -1  2   3393.88  1.50E-20
 33  1   3842.64629   27   3842.65806   0   0   0   0 .000000      0.01177      1.71643       0.686    1  0  0  1  2   -1  0  0 -1  2   3393.85  1.37E-20
 34  2   3869.81394   27   3869.82593   0   0   0   0 .000000      0.01199      1.17426       1.021    1  0  0  1  2   -1  0  0 -1  2   3393.81  1.24E-20
 35  1   3897.77909   27   3897.79143   0   0   0   0 .000000      0.01234      0.61460       2.008    1  0  0  1  2   -1  0  0 -1  2   3393.78  1.11E-20
 36  2   3926.54398   27   3926.55958   0   0   0   0 .000000      0.01560      0.04779      32.641    1  0  0  1  2   -1  0  0 -1  2   3393.74  6.91E-21
 37  1   3956.10118   26   3956.11314   0   0   0   0 .000000      0.01196     -0.56040      -2.134    1  0  0  1  2   -1  0  0 -1  2   3393.70  8.89E-21
 38  2   3986.45818   26   3986.47034   0   0   0   0 .000000      0.01216     -1.17321      -1.036    1  0  0  1  2   -1  0  0 -1  2   3393.66  7.90E-21
 39  1   4017.61181   26   4017.62431   0   0   0   0 .000000      0.01250     -1.80404      -0.693    1  0  0  1  2   -1  0  0 -1  2   3393.61  6.99E-21
 40  2   4049.56275   26   4049.57503   0   0   0   0 .000000      0.01228     -2.45263      -0.501    1  0  0  1  2   -1  0  0 -1  2   3393.56  6.15E-21
 41  1   4082.31021   26   4082.32237   0   0   0   0 .000000      0.01216     -3.11887      -0.390    1  0  0  1  2   -1  0  0 -1  2   3393.51  5.38E-21
 42  2   4115.85359   26   4115.86618   0   0   0   0 .000000      0.01259     -3.80269      -0.331    1  0  0  1  2   -1  0  0 -1  2   3393.45  4.69E-21
 43  1   4150.19353   26   4150.20629   0   0   0   0 .000000      0.01276     -4.50401      -0.283    1  0  0  1  2   -1  0  0 -1  2   3393.39  4.07E-21
 44  2   4185.33038   26   4185.34255   0   0   0   0 .000000      0.01217      4.02196       0.303    1  0  0  1  2   -1  0  0 -1  2   3393.33  3.52E-21
 45  1   4221.26208   26   4221.27480   0   0   0   0 .000000      0.01272      3.49981       0.363    1  0  0  1  2   -1  0  0 -1  2   3393.26  3.03E-21
 46  2   4257.99048   26   4258.00287   0   0   0   0 .000000      0.01239      2.96898       0.417    1  0  0  1  2   -1  0  0 -1  2   3393.19  2.59E-21
 47  1   4295.51441   26   4295.52661   0   0   0   0 .000000      0.01220      2.42967       0.502    1  0  0  1  2   -1  0  0 -1  2   3393.11  2.21E-21
 48  2   4333.83316   26   4333.84587   0   0   0   0 .000000      0.01271      1.88159       0.675    1  0  0  1  2   -1  0  0 -1  2   3393.03  1.88E-21
 49  1   4372.94758   26   4372.96060   0   0   0   0 .000000      0.01302      1.32540       0.982    1  0  0  1  2   -1  0  0 -1  2   3392.95  1.59E-21
 50  2   4412.85824   26   4412.87107   0   0   0   0 .000000      0.01283      0.76196       1.684    1  0  0  1  2   -1  0  0 -1  2   3392.86  1.33E-21
 53  1   4537.35245   25   4537.36276   0   0   0   0 .000000      0.01031     -0.99652      -1.034    1  0  0  1  2   -1  0  0 -1  2   3392.55  7.75E-22
 54  2   4580.43867   25   4580.45114   0   0   0   0 .000000      0.01247     -1.59484      -0.782    1  0  0  1  2   -1  0  0 -1  2   3392.44  6.42E-22
 55  1   4624.32024   25   4624.33317   0   0   0   0 .000000      0.01293     -2.20342      -0.587    1  0  0  1  2   -1  0  0 -1  2   3392.32  5.29E-22
 56  2   4668.99619   25   4669.00890   0   0   0   0 .000000      0.01271     -2.82066      -0.451    1  0  0  1  2   -1  0  0 -1  2   3392.20  4.34E-22
 57  1   4714.46448   25   4714.47819   0   0   0   0 .000000      0.01371     -3.44611      -0.398    1  0  0  1  2   -1  0  0 -1  2   3392.06  3.54E-22
 58  2   4760.72801   25   4760.74090   0   0   0   0 .000000      0.01289     -4.08079      -0.316    1  0  0  1  2   -1  0  0 -1  2   3391.93  2.88E-22
 59  1   4807.78387   25   4807.79668   0   0   0   0 .000000      0.01281     -4.72391      -0.271    1  0  0  1  2   -1  0  0 -1  2   3391.78  2.34E-22
 60  2   4855.63235   25   4855.64546   0   0   0   0 .000000      0.01311     -5.37567      -0.244    1  0  0  1  2   -1  0  0 -1  2   3391.63  1.88E-22
 61  1   4904.27385   25   4904.28696   0   0   0   0 .000000      0.01311     -6.03599      -0.217    1  0  0  1  2   -1  0  0 -1  2   3391.47  1.51E-22
 62  2   4953.70779   25   4953.72095   0   0   0   0 .000000      0.01316     -6.70489      -0.196    1  0  0  1  2   -1  0  0 -1  2   3391.31  1.21E-22
 63  1   5003.93427   25   5003.94720   0   0   0   0 .000000      0.01293     -7.38235      -0.175    1  0  0  1  2   -1  0  0 -1  2   3391.13  9.64E-23
 64  2   5054.95219   25   5054.96546   0   0   0   0 .000000      0.01327     -8.06836      -0.164    1  0  0  1  2   -1  0  0 -1  2   3390.95  7.65E-23
 65  1   5106.76212   25   5106.77549   0   0   0   0 .000000      0.01337     -8.76289      -0.153    1  0  0  1  2   -1  0  0 -1  2   3390.76  6.04E-23
 66  2   5159.36148   25   5159.37704   0   0   0   0 .000000      0.01556     -9.46594      -0.164    1  0  0  1  2   -1  0  0 -1  2   3390.56  4.75E-23
 67  1   5212.75637   25   5212.76986   0   0   0   0 .000000      0.01349    -10.17748      -0.133    1  0  0  1  2   -1  0  0 -1  2   3390.36  3.72E-23
 68  2   5266.94071   25   5266.95370   0   0   0   0 .000000      0.01299    -10.89749      -0.119    1  0  0  1  2   -1  0  0 -1  2   3390.14  2.90E-23
 69  1   5321.91481   25   5321.92828   0   0   0   0 .000000      0.01347    -11.62597      -0.116    1  0  0  1  2   -1  0  0 -1  2   3389.91  2.26E-23
 70  2   5377.68113   25   5377.69335   0   0   0   0 .000000      0.01222    -12.36287      -0.099    1  0  0  1  2   -1  0  0 -1  2   3389.68  1.75E-23
 72  2   5491.58210   25   5491.59388   0   0   0   0 .000000      0.01178    -13.86188      -0.085    1  0  0  1  2   -1  0  0 -1  2   3389.18  1.03E-23
 73  1   5549.71529   25   5549.72880   0   0   0   0 .000000      0.01351    -14.62394      -0.092    1  0  0  1  2   -1  0  0 -1  2   3388.92  7.89E-24
 74  2   5608.64122   25   5608.65310   0   0   0   0 .000000      0.01188    -15.39433      -0.077    1  0  0  1  2   -1  0  0 -1  2   3388.64  6.00E-24
 75  1   5668.35241   25   5668.36652   0   0   0   0 .000000      0.01411    -16.17303      -0.087    1  0  0  1  2   -1  0  0 -1  2   3388.35  4.55E-24
 76  2   5728.85703   25   5728.86877   0   0   0   0 .000000      0.01174    -16.96000      -0.069    1  0  0  1  2   -1  0  0 -1  2   3388.06  3.44E-24
 77  1   5790.14665   25   5790.15955   0   0   0   0 .000000      0.01290    -17.75521      -0.073    1  0  0  1  2   -1  0  0 -1  2   3387.75  2.58E-24
 78  2   5852.22652   25   5852.23858   0   0   0   0 .000000      0.01206    -18.55863      -0.065    1  0  0  1  2   -1  0  0 -1  2   3387.43  1.94E-24
  0  2   5495.12403   25   5495.14417   0   0   0   0 .000000      0.02014     39.68087       0.051    1  0  0  2  2   -1  0  0 -2  3   5495.12  6.12E-25
  1  1   5495.91705   45   5495.93745   0   0   0   0 .000000      0.02040    -10.44668      -0.195    1  0  0  2  2   -1  0  0 -2  3   5495.12  1.22E-24
  2  2   5497.50391   60   5497.52401   0   0   0   0 .000000      0.02010    -10.46075      -0.192    1  0  0  2  2   -1  0  0 -2  3   5495.10  1.81E-24
  3  1   5499.88427   72   5499.90384   0   0   0   0 .000000      0.01957    -10.48187      -0.187    1  0  0  2  2   -1  0  0 -2  3   5495.08  2.37E-24
  4  2   5503.05707   80   5503.07693   0   0   0   0 .000000      0.01986    -10.51002      -0.189    1  0  0  2  2   -1  0  0 -2  3   5495.06  2.92E-24
  5  1   5507.02347   87   5507.04326   0   0   0   0 .000000      0.01979    -10.54520      -0.188    1  0  0  2  2   -1  0  0 -2  3   5495.02  3.42E-24
  6  2   5511.78289   90   5511.80281   0   0   0   0 .000000      0.01992    -10.58740      -0.188    1  0  0  2  2   -1  0  0 -2  3   5494.98  3.89E-24
  7  1   5517.33562   93   5517.35557   0   0   0   0 .000000      0.01995    -10.63663      -0.188    1  0  0  2  2   -1  0  0 -2  3   5494.94  4.32E-24
  8  2   5523.68164   94   5523.70149   0   0   0   0 .000000      0.01985    -10.69288      -0.186    1  0  0  2  2   -1  0  0 -2  3   5494.88  4.70E-24
  9  1   5530.82052   95   5530.84056   0   0   0   0 .000000      0.02004    -10.75613      -0.186    1  0  0  2  2   -1  0  0 -2  3   5494.82  5.03E-24
 10  2   5538.75291   95   5538.77274   0   0   0   0 .000000      0.01983    -10.82639      -0.183    1  0  0  2  2   -1  0  0 -2  3   5494.75  5.32E-24
 11  1   5547.47799   95   5547.49799   0   0   0   0 .000000      0.02000    -10.90364      -0.183    1  0  0  2  2   -1  0  0 -2  3   5494.68  5.54E-24
 12  2   5556.99625   95   5557.01626   0   0   0   0 .000000      0.02001    -10.98788      -0.182    1  0  0  2  2   -1  0  0 -2  3   5494.60  5.72E-24
 13  1   5567.30740   95   5567.32752   0   0   0   0 .000000      0.02012    -11.07910      -0.182    1  0  0  2  2   -1  0  0 -2  3   5494.51  5.85E-24
 14  2   5578.41170   95   5578.43170   0   0   0   0 .000000      0.02000    -11.17729      -0.179    1  0  0  2  2   -1  0  0 -2  3   5494.41  5.92E-24
 15  1   5590.30865   95   5590.32877   0   0   0   0 .000000      0.02012    -11.28243      -0.178    1  0  0  2  2   -1  0  0 -2  3   5494.31  5.99E-24
 16  2   5602.99874   95   5603.01865   0   0   0   0 .000000      0.01991    -11.39451      -0.175    1  0  0  2  2   -1  0  0 -2  3   5494.20  6.02E-24
 17  1   5616.48123   95   5616.50128   0   0   0   0 .000000      0.02005    -11.51352      -0.174    1  0  0  2  2   -1  0  0 -2  3   5494.08  6.01E-24
 18  2   5630.75674   95   5630.77661   0   0   0   0 .000000      0.01987    -11.63946      -0.171    1  0  0  2  2   -1  0  0 -2  3   5493.96  5.95E-24
 19  1   5645.82437   95   5645.84456   0   0   0   0 .000000      0.02019    -11.77229      -0.172    1  0  0  2  2   -1  0  0 -2  3   5493.82  5.85E-24
 20  2   5661.68509   95   5661.70506   0   0   0   0 .000000      0.01997    -11.91202      -0.168    1  0  0  2  2   -1  0  0 -2  3   5493.69  5.71E-24
 21  1   5678.33797   95   5678.35803   0   0   0   0 .000000      0.02006     12.02965       0.167    1  0  0  2  2   -1  0  0 -2  3   5493.54  5.54E-24
 22  2   5695.78318   95   5695.80339   0   0   0   0 .000000      0.02021     11.68623       0.173    1  0  0  2  2   -1  0  0 -2  3   5493.38  5.35E-24
 23  1   5714.02118   95   5714.04106   0   0   0   0 .000000      0.01988     11.32713       0.175    1  0  0  2  2   -1  0  0 -2  3   5493.22  5.13E-24
 24  2   5733.05092   95   5733.07094   0   0   0   0 .000000      0.02002     10.95235       0.183    1  0  0  2  2   -1  0  0 -2  3   5493.05  4.89E-24
 25  1   5752.87293   95   5752.89295   0   0   0   0 .000000      0.02002     10.56186       0.190    1  0  0  2  2   -1  0  0 -2  3   5492.87  4.63E-24
 26  2   5773.48694   95   5773.50698   0   0   0   0 .000000      0.02004     10.15566       0.197    1  0  0  2  2   -1  0  0 -2  3   5492.69  4.37E-24
 27  1   5794.89295   95   5794.91294   0   0   0   0 .000000      0.01999      9.73374       0.205    1  0  0  2  2   -1  0  0 -2  3   5492.49  4.10E-24
 28  2   5817.09078   95   5817.11073   0   0   0   0 .000000      0.01995      9.29609       0.215    1  0  0  2  2   -1  0  0 -2  3   5492.29  3.82E-24
 29  1   5840.08011   95   5840.10023   0   0   0   0 .000000      0.02012      8.84270       0.228    1  0  0  2  2   -1  0  0 -2  3   5492.08  3.55E-24
 30  2   5863.86156   95   5863.88134   0   0   0   0 .000000      0.01978      8.37356       0.236    1  0  0  2  2   -1  0  0 -2  3   5491.86  3.28E-24
 31  1   5888.43401   95   5888.45393   0   0   0   0 .000000      0.01992      7.88866       0.253    1  0  0  2  2   -1  0  0 -2  3   5491.63  3.01E-24
 32  2   5913.79794   95   5913.81789   0   0   0   0 .000000      0.01995      7.38798       0.270    1  0  0  2  2   -1  0  0 -2  3   5491.40  2.75E-24
 33  1   5939.95329   95   5939.97310   0   0   0   0 .000000      0.01981      6.87151       0.288    1  0  0  2  2   -1  0  0 -2  3   5491.15  2.51E-24
 34  2   5966.89937   95   5966.91943   0   0   0   0 .000000      0.02006      6.33924       0.316    1  0  0  2  2   -1  0  0 -2  3   5490.90  2.27E-24
 35  1   5994.63655   95   5994.65675   0   0   0   0 .000000      0.02020      5.79115       0.349    1  0  0  2  2   -1  0  0 -2  3   5490.64  2.05E-24
 36  2   6023.16474   95   6023.18491   0   0   0   0 .000000      0.02017      5.22724       0.386    1  0  0  2  2   -1  0  0 -2  3   5490.36  1.84E-24
 37  1   6052.48387   95   6052.50380   0   0   0   0 .000000      0.01993      4.64749       0.429    1  0  0  2  2   -1  0  0 -2  3   5490.08  1.64E-24
 38  2   6082.59270   95   6082.61325   0   0   0   0 .000000      0.02055      4.05189       0.507    1  0  0  2  2   -1  0  0 -2  3   5489.79  1.46E-24
 39  1   6113.49325   95   6113.51313   0   0   0   0 .000000      0.01988      3.44042       0.578    1  0  0  2  2   -1  0  0 -2  3   5489.49  1.29E-24
 40  2   6145.18339   95   6145.20328   0   0   0   0 .000000      0.01989      2.81306       0.707    1  0  0  2  2   -1  0  0 -2  3   5489.18  1.14E-24
 41  1   6177.66353   95   6177.68356   0   0   0   0 .000000      0.02003      2.16980       0.923    1  0  0  2  2   -1  0  0 -2  3   5488.86  9.97E-25
 42  2   6210.93351   95   6210.95380   0   0   0   0 .000000      0.02029      1.51061       1.343    1  0  0  2  2   -1  0  0 -2  3   5488.53  8.70E-25
 43  1   6244.99346   95   6245.01385   0   0   0   0 .000000      0.02039      0.83551       2.440    1  0  0  2  2   -1  0  0 -2  3   5488.19  7.57E-25
 44  2   6279.84370   95   6279.86354   0   0   0   0 .000000      0.01984      0.14452      13.728    1  0  0  2  2   -1  0  0 -2  3   5487.84  6.55E-25
 45  1   6315.48221   94   6315.50267   0   0   0   0 .000000      0.02046     -0.56256      -3.638    1  0  0  2  2   -1  0  0 -2  3   5487.48  5.64E-25
 46  2   6351.91175   94   6351.93112   0   0   0   0 .000000      0.01937     -1.28557      -1.507    1  0  0  2  2   -1  0  0 -2  3   5487.11  4.84E-25
 47  1   6389.12868   94   6389.14868   0   0   0   0 .000000      0.02000     -2.02472      -0.988    1  0  0  2  2   -1  0  0 -2  3   5486.73  4.14E-25
 48  2   6427.13453   94   6427.15519   0   0   0   0 .000000      0.02066     -2.77957      -0.743    1  0  0  2  2   -1  0  0 -2  3   5486.33  3.52E-25
 49  1   6465.92978   94   6465.95045   0   0   0   0 .000000      0.02067     -3.55048      -0.582    1  0  0  2  2   -1  0  0 -2  3   5485.93  2.98E-25
 50  2   6505.51235   94   6505.53427   0   0   0   0 .000000      0.02192     -4.33753      -0.505    1  0  0  2  2   -1  0  0 -2  3   5485.51  2.51E-25
 51  1   6545.88400   94   6545.90647   0   0   0   0 .000000      0.02247     -5.14128      -0.437    1  0  0  2  2   -1  0  0 -2  3   5485.08  2.11E-25
 52  2   6587.04583   94   6587.06685   0   0   0   0 .000000      0.02102     -5.95871      -0.353    1  0  0  2  2   -1  0  0 -2  3   5484.65  1.77E-25
 53  1   6628.99403   94   6629.01521   0   0   0   0 .000000      0.02118     -6.79586      -0.312    1  0  0  2  2   -1  0  0 -2  3   5484.19  1.47E-25
 54  2   6671.72802   94   6671.75135   0   0   0   0 .000000      0.02333     -7.64775      -0.305    1  0  0  2  2   -1  0  0 -2  3   5483.73  1.22E-25
 55  1   6715.25309   94   6715.27506   0   0   0   0 .000000      0.02197      8.36871       0.263    1  0  0  2  2   -1  0  0 -2  3   5483.25  1.01E-25
 56  2   6759.56414   94   6759.58614   0   0   0   0 .000000      0.02200      7.42648       0.296    1  0  0  2  2   -1  0  0 -2  3   5482.76  8.29E-26
 57  1   6804.66412   94   6804.68437   0   0   0   0 .000000      0.02025      6.46854       0.313    1  0  0  2  2   -1  0  0 -2  3   5482.26  6.79E-26
  0  2   7568.25902   53   7568.29213   0   0   0   0 .000000      0.03311    -49.41531      -0.067    1  0  0  3  2   -1  0  0 -3  4   7568.26  3.19E-25
  1  1   7569.04571   97   7569.07889   0   0   0   0 .000000      0.03318    -19.33521      -0.172    1  0  0  3  2   -1  0  0 -3  4   7568.25  6.33E-25
  2  2   7570.61870  133   7570.65240   0   0   0   0 .000000      0.03370    -19.36973      -0.174    1  0  0  3  2   -1  0  0 -3  4   7568.22  9.39E-25
  3  1   7572.97952  163   7573.01266   0   0   0   0 .000000      0.03314      0.25634      12.928    1  0  0  3  2   -1  0  0 -3  4   7568.18  1.23E-24
  4  2   7576.12617  186   7576.15965   0   0   0   0 .000000      0.03348      0.21299      15.720    1  0  0  3  2   -1  0  0 -3  4   7568.13  1.51E-24
  5  1   7580.06009  205   7580.09337   0   0   0   0 .000000      0.03328      0.15879      20.955    1  0  0  3  2   -1  0  0 -3  4   7568.06  1.77E-24
  6  2   7584.78059  219   7584.81378   0   0   0   0 .000000      0.03319      0.09375      35.402    1  0  0  3  2   -1  0  0 -3  4   7567.98  2.01E-24
  7  1   7590.28761  229   7590.30302   0   0   0   0 .000000      0.01541     -0.01785     -86.283    1  0  0  3  2   -1  0  0 -3  4   7567.89  2.42E-27
  8  2   7596.58136  236   7596.61461   0   0   0   0 .000000      0.03325     -0.06890     -48.262    1  0  0  3  2   -1  0  0 -3  4   7567.78  2.42E-24
  9  1   7603.66166  242   7603.69497   0   0   0   0 .000000      0.03331     -0.16651     -20.006    1  0  0  3  2   -1  0  0 -3  4   7567.66  2.58E-24
 10  2   7611.52842  245   7611.56192   0   0   0   0 .000000      0.03350     -0.27499     -12.181    1  0  0  3  2   -1  0  0 -3  4   7567.53  2.72E-24
 11  1   7620.18186  247   7620.21541   0   0   0   0 .000000      0.03355     -0.39436      -8.508    1  0  0  3  2   -1  0  0 -3  4   7567.38  2.83E-24
 12  2   7629.62201  248   7629.65541   0   0   0   0 .000000      0.03340     -0.52460      -6.367    1  0  0  3  2   -1  0  0 -3  4   7567.22  2.96E-24
 13  1   7639.84838  249   7639.88187   0   0   0   0 .000000      0.03349     -0.66574      -5.030    1  0  0  3  2   -1  0  0 -3  4   7567.05  3.06E-24
 14  2   7650.86129  249   7650.89473   0   0   0   0 .000000      0.03344     -0.81779      -4.089    1  0  0  3  2   -1  0  0 -3  4   7566.86  3.13E-24
 15  1   7662.66048  249   7662.69395   0   0   0   0 .000000      0.03347     -0.98073      -3.413    1  0  0  3  2   -1  0  0 -3  4   7566.66  3.17E-24
 16  2   7675.24600  249   7675.27947   0   0   0   0 .000000      0.03347     -1.15460      -2.899    1  0  0  3  2   -1  0  0 -3  4   7566.45  3.19E-24
 17  1   7688.61776  249   7688.65122   0   0   0   0 .000000      0.03346     -1.33941      -2.498    1  0  0  3  2   -1  0  0 -3  4   7566.22  3.18E-24
 18  2   7702.77560  249   7702.80915   0   0   0   0 .000000      0.03355     -1.53516      -2.185    1  0  0  3  2   -1  0  0 -3  4   7565.98  3.15E-24
 19  1   7717.71972  249   7717.75317   0   0   0   0 .000000      0.03345     -1.74185      -1.920    1  0  0  3  2   -1  0  0 -3  4   7565.72  3.10E-24
 20  2   7733.44985  249   7733.48322   0   0   0   0 .000000      0.03337     -1.95950      -1.703    1  0  0  3  2   -1  0  0 -3  4   7565.45  3.03E-24
 21  1   7749.96576  249   7749.99921   0   0   0   0 .000000      0.03345     -2.18818      -1.529    1  0  0  3  2   -1  0  0 -3  4   7565.17  2.94E-24
 22  2   7767.26790  249   7767.30110   0   0   0   0 .000000      0.03320     -2.42781      -1.367    1  0  0  3  2   -1  0  0 -3  4   7564.87  2.83E-24
 23  1   7785.35539  249   7785.38876   0   0   0   0 .000000      0.03337     -2.67845      -1.246    1  0  0  3  2   -1  0  0 -3  4   7564.56  2.72E-24
 24  2   7804.22865  249   7804.26211   0   0   0   0 .000000      0.03346     -2.94012      -1.138    1  0  0  3  2   -1  0  0 -3  4   7564.23  2.59E-24
 25  1   7823.88782  249   7823.92107   0   0   0   0 .000000      0.03325     -3.21280      -1.035    1  0  0  3  2   -1  0  0 -3  4   7563.89  2.45E-24
 26  2   7844.33233  249   7844.36553   0   0   0   0 .000000      0.03320     -3.49654      -0.950    1  0  0  3  2   -1  0  0 -3  4   7563.53  2.31E-24
 27  1   7865.56194  249   7865.59540   0   0   0   0 .000000      0.03346     -3.79136      -0.883    1  0  0  3  2   -1  0  0 -3  4   7563.16  2.17E-24
 28  2   7887.57714  249   7887.61058   0   0   0   0 .000000      0.03344     -4.09728      -0.816    1  0  0  3  2   -1  0  0 -3  4   7562.78  2.02E-24
 29  1   7910.37737  249   7910.41096   0   0   0   0 .000000      0.03359     -4.41428      -0.761    1  0  0  3  2   -1  0  0 -3  4   7562.38  1.88E-24
 30  2   7933.96335  249   7933.99645   0   0   0   0 .000000      0.03310      4.15401       0.797    1  0  0  3  2   -1  0  0 -3  4   7561.96  1.73E-24
 31  1   7958.33364  249   7958.36688   0   0   0   0 .000000      0.03324      3.63013       0.916    1  0  0  3  2   -1  0  0 -3  4   7561.53  1.59E-24
 32  2   7983.48877  249   7983.52218   0   0   0   0 .000000      0.03341      3.08933       1.081    1  0  0  3  2   -1  0  0 -3  4   7561.09  1.45E-24
 33  1   8009.42908  249   8009.46219   0   0   0   0 .000000      0.03311      2.53156       1.308    1  0  0  3  2   -1  0  0 -3  4   7560.63  1.32E-24
 34  2   8036.15315  249   8036.18682   0   0   0   0 .000000      0.03367      1.95685       1.721    1  0  0  3  2   -1  0  0 -3  4   7560.15  1.20E-24
 35  1   8063.66301  249   8063.69591   0   0   0   0 .000000      0.03290      1.36519       2.410    1  0  0  3  2   -1  0  0 -3  4   7559.66  1.08E-24
 36  2   8091.95574  249   8091.98934   0   0   0   0 .000000      0.03360      0.75657       4.441    1  0  0  3  2   -1  0  0 -3  4   7559.16  9.65E-25
 37  1   8121.03360  249   8121.06697   0   0   0   0 .000000      0.03337      0.13100      25.475    1  0  0  3  2   -1  0  0 -3  4   7558.63  8.61E-25
 38  2   8150.89509  248   8150.92866   0   0   0   0 .000000      0.03357     -0.51153      -6.562    1  0  0  3  2   -1  0  0 -3  4   7558.10  7.65E-25
 39  1   8181.54052  248   8181.57426   0   0   0   0 .000000      0.03374     -1.17103      -2.881    1  0  0  3  2   -1  0  0 -3  4   7557.54  6.76E-25
 40  2   8212.96971  248   8213.00362   0   0   0   0 .000000      0.03391     -1.84749      -1.835    1  0  0  3  2   -1  0  0 -3  4   7556.97  5.95E-25
 41  1   8245.18286  248   8245.21659   0   0   0   0 .000000      0.03373     -2.54091      -1.328    1  0  0  3  2   -1  0  0 -3  4   7556.38  5.21E-25
 42  2   8278.17927  248   8278.21302   0   0   0   0 .000000      0.03375     -3.25128      -1.038    1  0  0  3  2   -1  0  0 -3  4   7555.78  4.54E-25
 43  1   8311.95888  248   8311.99273   0   0   0   0 .000000      0.03385     -3.97865      -0.851    1  0  0  3  2   -1  0  0 -3  4   7555.16  3.94E-25
 44  2   8346.52131  248   8346.55558   0   0   0   0 .000000      0.03427      3.75668       0.912    1  0  0  3  2   -1  0  0 -3  4   7554.52  3.41E-25
 45  1   8381.86655  248   8381.90139   0   0   0   0 .000000      0.03484      2.46692       1.412    1  0  0  3  2   -1  0  0 -3  4   7553.87  2.93E-25
 46  2   8417.99680  248   8418.02997   0   0   0   0 .000000      0.03317      1.14852       2.888    1  0  0  3  2   -1  0  0 -3  4   7553.20  2.51E-25
 47  1   8454.90682  247   8454.94118   0   0   0   0 .000000      0.03436     -0.19823     -17.331    1  0  0  3  2   -1  0  0 -3  4   7552.51  2.14E-25
 48  2   8492.60053  247   8492.63481   0   0   0   0 .000000      0.03428     -1.57338      -2.179    1  0  0  3  2   -1  0  0 -3  4   7551.80  1.82E-25
 49  1   8531.07535  247   8531.11068   0   0   0   0 .000000      0.03533     -2.97693      -1.187    1  0  0  3  2   -1  0  0 -3  4   7551.08  1.54E-25
 50  2   8570.33382  247   8570.36862   0   0   0   0 .000000      0.03480     -4.40886      -0.789    1  0  0  3  2   -1  0  0 -3  4   7550.33  1.29E-25
 51  1   8610.37349  247   8610.40843   0   0   0   0 .000000      0.03494     -5.86915      -0.595    1  0  0  3  2   -1  0  0 -3  4   7549.57  1.09E-25
 55  1   8778.34893  247   8778.38240   0   0   0   0 .000000      0.03347    -11.99338      -0.279    1  0  0  3  2   -1  0  0 -3  4   7546.35  5.13E-26
  2  1   1844.83229    4   1844.84926   0   0   0   0 .000000      0.01697    140.38137       0.012    1  1  1  0  1   -1 -1 -1  0  3   1842.43  2.65E-21
  3  2   1847.25643    5   1847.27425   0   0   0   0 .000000      0.01782    126.18273       0.014    1  1  1  0  1   -1 -1 -1  0  3   1842.46  3.67E-21
  4  1   1850.48959    5   1850.50754   0   0   0   0 .000000      0.01795    126.16489       0.014    1  1  1  0  1   -1 -1 -1  0  3   1842.49  4.60E-21
  5  2   1854.53148    5   1854.54913   0   0   0   0 .000000      0.01765    126.14259       0.014    1  1  1  0  1   -1 -1 -1  0  3   1842.53  5.46E-21
  6  1   1859.38118    5   1859.39899   0   0   0   0 .000000      0.01781    126.11582       0.014    1  1  1  0  1   -1 -1 -1  0  3   1842.58  6.24E-21
  7  2   1865.03949    5   1865.05710   0   0   0   0 .000000      0.01761    126.08458       0.014    1  1  1  0  1   -1 -1 -1  0  3   1842.64  6.94E-21
  8  1   1871.50562    5   1871.52344   0   0   0   0 .000000      0.01782    126.04887       0.014    1  1  1  0  1   -1 -1 -1  0  3   1842.71  7.55E-21
  9  2   1878.78028    5   1878.79797   0   0   0   0 .000000      0.01769    126.00868       0.014    1  1  1  0  1   -1 -1 -1  0  3   1842.78  8.08E-21
 10  1   1886.86211    5   1886.88066   0   0   0   0 .000000      0.01855    125.96401       0.015    1  1  1  0  1   -1 -1 -1  0  3   1842.86  8.53E-21
 11  2   1895.75375    5   1895.77146   0   0   0   0 .000000      0.01771    125.91486       0.014    1  1  1  0  1   -1 -1 -1  0  3   1842.95  8.99E-21
 12  1   1905.45310    5   1905.47035   0   0   0   0 .000000      0.01725    125.86122       0.014    1  1  1  0  1   -1 -1 -1  0  3   1843.05  9.40E-21
 13  2   1915.95941    5   1915.97726   0   0   0   0 .000000      0.01785    125.80308       0.014    1  1  1  0  1   -1 -1 -1  0  3   1843.16  9.73E-21
 14  1   1927.27462    5   1927.29215   0   0   0   0 .000000      0.01753    125.74044       0.014    1  1  1  0  1   -1 -1 -1  0  3   1843.27  9.97E-21
 15  2   1939.39720    5   1939.41496   0   0   0   0 .000000      0.01776    125.67330       0.014    1  1  1  0  1   -1 -1 -1  0  3   1843.40  1.01E-20
 16  1   1952.32791    5   1952.34564   0   0   0   0 .000000      0.01773    125.60163       0.014    1  1  1  0  1   -1 -1 -1  0  3   1843.53  1.02E-20
 17  2   1966.06620    5   1966.08413   0   0   0   0 .000000      0.01793    125.52545       0.014    1  1  1  0  1   -1 -1 -1  0  3   1843.67  1.02E-20
 18  1   1980.61271    5   1980.63035   0   0   0   0 .000000      0.01764    125.44473       0.014    1  1  1  0  1   -1 -1 -1  0  3   1843.81  1.01E-20
 19  2   1995.96649    5   1995.98424   0   0   0   0 .000000      0.01775    125.35947       0.014    1  1  1  0  1   -1 -1 -1  0  3   1843.97  9.91E-21
 20  1   2012.12823    5   2012.14572   0   0   0   0 .000000      0.01749    125.26967       0.014    1  1  1  0  1   -1 -1 -1  0  3   1844.13  9.69E-21
 21  2   2029.09683    5   2029.11471   0   0   0   0 .000000      0.01788    125.17530       0.014    1  1  1  0  1   -1 -1 -1  0  3   1844.30  9.40E-21
 22  1   2046.87384    5   2046.89114   0   0   0   0 .000000      0.01730    125.07636       0.014    1  1  1  0  1   -1 -1 -1  0  3   1844.47  9.07E-21
 23  2   2065.45729    5   2065.47492   0   0   0   0 .000000      0.01763    124.97285       0.014    1  1  1  0  1   -1 -1 -1  0  3   1844.66  8.70E-21
 24  1   2084.84865    5   2084.86596   0   0   0   0 .000000      0.01731    124.86474       0.014    1  1  1  0  1   -1 -1 -1  0  3   1844.85  8.30E-21
 25  2   2105.04649    5   2105.06417   0   0   0   0 .000000      0.01768    124.75203       0.014    1  1  1  0  1   -1 -1 -1  0  3   1845.05  7.87E-21
 26  1   2126.05162    5   2126.06944   0   0   0   0 .000000      0.01782    124.63470       0.014    1  1  1  0  1   -1 -1 -1  0  3   1845.25  7.42E-21
 27  2   2147.86404    5   2147.88168   0   0   0   0 .000000      0.01764    124.51274       0.014    1  1  1  0  1   -1 -1 -1  0  3   1845.46  6.96E-21
 28  1   2170.48309    5   2170.50078   0   0   0   0 .000000      0.01769    124.38614       0.014    1  1  1  0  1   -1 -1 -1  0  3   1845.68  6.49E-21
 29  2   2193.90910    5   2193.92663   0   0   0   0 .000000      0.01753    124.25488       0.014    1  1  1  0  1   -1 -1 -1  0  3   1845.91  6.02E-21
 30  1   2218.14146    5   2218.15913   0   0   0   0 .000000      0.01767    124.11894       0.014    1  1  1  0  1   -1 -1 -1  0  3   1846.14  5.56E-21
 31  2   2243.18070    5   2243.19815   0   0   0   0 .000000      0.01745    123.97832       0.014    1  1  1  0  1   -1 -1 -1  0  3   1846.38  5.11E-21
 32  1   2269.02594    5   2269.04357   0   0   0   0 .000000      0.01763    123.83299       0.014    1  1  1  0  1   -1 -1 -1  0  3   1846.63  4.67E-21
 33  2   2295.67779    5   2295.69527   0   0   0   0 .000000      0.01748    123.68294       0.014    1  1  1  0  1   -1 -1 -1  0  3   1846.88  4.24E-21
 34  1   2323.13534    5   2323.15313   0   0   0   0 .000000      0.01779    123.52816       0.014    1  1  1  0  1   -1 -1 -1  0  3   1847.14  3.84E-21
 35  2   2351.39921    5   2351.41700   0   0   0   0 .000000      0.01779    123.36861       0.014    1  1  1  0  1   -1 -1 -1  0  3   1847.40  3.46E-21
 36  1   2380.46893    5   2380.48676   0   0   0   0 .000000      0.01783    123.20429       0.014    1  1  1  0  1   -1 -1 -1  0  3   1847.67  3.10E-21
 37  2   2410.34450    5   2410.36226   0   0   0   0 .000000      0.01776    123.03517       0.014    1  1  1  0  1   -1 -1 -1  0  3   1847.94  2.77E-21
 38  1   2441.02559    5   2441.04337   0   0   0   0 .000000      0.01778    122.86124       0.014    1  1  1  0  1   -1 -1 -1  0  3   1848.23  2.46E-21
 39  2   2472.51198    5   2472.52993   0   0   0   0 .000000      0.01795    122.68248       0.015    1  1  1  0  1   -1 -1 -1  0  3   1848.51  2.17E-21
 40  1   2504.80385    5   2504.82178   0   0   0   0 .000000      0.01793    122.49886       0.015    1  1  1  0  1   -1 -1 -1  0  3   1848.80  1.91E-21
 41  2   2537.90090    5   2537.91879   0   0   0   0 .000000      0.01789    122.31036       0.015    1  1  1  0  1   -1 -1 -1  0  3   1849.10  1.67E-21
 42  1   2571.80290    5   2571.82079   0   0   0   0 .000000      0.01789    122.11696       0.015    1  1  1  0  1   -1 -1 -1  0  3   1849.40  1.46E-21
 43  2   2606.50969    5   2606.52761   0   0   0   0 .000000      0.01792    121.91864       0.015    1  1  1  0  1   -1 -1 -1  0  3   1849.71  1.27E-21
 44  1   2642.02101    5   2642.03909   0   0   0   0 .000000      0.01808    121.71537       0.015    1  1  1  0  1   -1 -1 -1  0  3   1850.02  1.09E-21
 45  2   2678.33710    5   2678.35506   0   0   0   0 .000000      0.01796    121.50713       0.015    1  1  1  0  1   -1 -1 -1  0  3   1850.34  9.42E-22
 46  1   2715.45735    5   2715.47535   0   0   0   0 .000000      0.01800    121.29391       0.015    1  1  1  0  1   -1 -1 -1  0  3   1850.66  8.06E-22
 47  2   2753.38200    5   2753.39977   0   0   0   0 .000000      0.01777    121.07566       0.015    1  1  1  0  1   -1 -1 -1  0  3   1850.98  6.88E-22
 48  1   2792.11020    5   2792.12815   0   0   0   0 .000000      0.01795    120.85237       0.015    1  1  1  0  1   -1 -1 -1  0  3   1851.31  5.84E-22
 49  2   2831.64220    5   2831.66030   0   0   0   0 .000000      0.01810    120.62401       0.015    1  1  1  0  1   -1 -1 -1  0  3   1851.64  4.94E-22
 50  1   2871.97765    5   2871.99603   0   0   0   0 .000000      0.01838    120.39057       0.015    1  1  1  0  1   -1 -1 -1  0  3   1851.98  4.15E-22
 51  2   2913.11706    5   2913.13515   0   0   0   0 .000000      0.01809    120.15200       0.015    1  1  1  0  1   -1 -1 -1  0  3   1852.32  3.48E-22
 52  1   2955.05902    5   2955.07746   0   0   0   0 .000000      0.01844    119.90828       0.015    1  1  1  0  1   -1 -1 -1  0  3   1852.66  2.90E-22
 53  2   2997.80435    5   2997.82276   0   0   0   0 .000000      0.01841    119.65940       0.015    1  1  1  0  1   -1 -1 -1  0  3   1853.00  2.41E-22
 54  1   3041.35267    5   3041.37084   0   0   0   0 .000000      0.01817    119.40531       0.015    1  1  1  0  1   -1 -1 -1  0  3   1853.35  2.00E-22
 55  2   3085.70278    5   3085.72151   0   0   0   0 .000000      0.01873    119.14601       0.016    1  1  1  0  1   -1 -1 -1  0  3   1853.70  1.64E-22
 56  1   3130.85585    5   3130.87454   0   0   0   0 .000000      0.01869    118.88145       0.016    1  1  1  0  1   -1 -1 -1  0  3   1854.06  1.35E-22
 57  2   3176.81251    5   3176.82973   0   0   0   0 .000000      0.01722    118.61162       0.015    1  1  1  0  1   -1 -1 -1  0  3   1854.41  1.10E-22
 58  1   3223.56820    5   3223.58684   0   0   0   0 .000000      0.01864    118.33648       0.016    1  1  1  0  1   -1 -1 -1  0  3   1854.77  8.96E-23
 60  1   3319.48715    5   3319.50597   0   0   0   0 .000000      0.01882    117.77020       0.016    1  1  1  0  1   -1 -1 -1  0  3   1855.49  5.85E-23
 61  2   3368.64886    5   3368.66753   0   0   0   0 .000000      0.01867    117.47901       0.016    1  1  1  0  1   -1 -1 -1  0  3   1855.85  4.70E-23
 62  1   3418.61148    5   3418.63010   0   0   0   0 .000000      0.01862    117.18242       0.016    1  1  1  0  1   -1 -1 -1  0  3   1856.21  3.76E-23
 63  2   3469.37503    5   3469.39346   0   0   0   0 .000000      0.01843    116.88039       0.016    1  1  1  0  1   -1 -1 -1  0  3   1856.58  3.00E-23
 64  1   3520.93889    5   3520.95735   0   0   0   0 .000000      0.01846    116.57293       0.016    1  1  1  0  1   -1 -1 -1  0  3   1856.94  2.38E-23
 65  2   3573.30262    5   3573.32153   0   0   0   0 .000000      0.01891    116.25999       0.016    1  1  1  0  1   -1 -1 -1  0  3   1857.30  1.88E-23
 66  1   3626.46687    5   3626.48576   0   0   0   0 .000000      0.01889    115.94156       0.016    1  1  1  0  1   -1 -1 -1  0  3   1857.67  1.48E-23
  1  1   1843.21320    6   1843.23092   0   0   0   0 .000000      0.01772    140.39354       0.013    1  1  1  0  2   -1 -1 -1  0  3   1842.41  1.52E-21
  2  2   1844.82663    7   1844.84419   0   0   0   0 .000000      0.01756    140.38506       0.013    1  1  1  0  2   -1 -1 -1  0  3   1842.43  2.65E-21
  3  1   1847.24654    8   1847.26408   0   0   0   0 .000000      0.01754    126.17258       0.014    1  1  1  0  2   -1 -1 -1  0  3   1842.45  3.67E-21
  4  2   1850.47307    8   1850.49059   0   0   0   0 .000000      0.01752    126.14795       0.014    1  1  1  0  2   -1 -1 -1  0  3   1842.47  4.60E-21
  5  1   1854.50619    8   1854.52370   0   0   0   0 .000000      0.01751    126.11717       0.014    1  1  1  0  2   -1 -1 -1  0  3   1842.51  5.46E-21
  6  2   1859.34582    8   1859.36339   0   0   0   0 .000000      0.01757    126.08022       0.014    1  1  1  0  2   -1 -1 -1  0  3   1842.55  6.24E-21
  7  1   1864.99201    8   1865.00963   0   0   0   0 .000000      0.01762    126.03711       0.014    1  1  1  0  2   -1 -1 -1  0  3   1842.59  6.94E-21
  8  2   1871.44475    8   1871.46240   0   0   0   0 .000000      0.01765    125.98783       0.014    1  1  1  0  2   -1 -1 -1  0  3   1842.64  7.56E-21
  9  1   1878.70410    8   1878.72166   0   0   0   0 .000000      0.01756    125.93238       0.014    1  1  1  0  2   -1 -1 -1  0  3   1842.70  8.09E-21
 10  2   1886.76990    8   1886.78739   0   0   0   0 .000000      0.01749    125.87075       0.014    1  1  1  0  2   -1 -1 -1  0  3   1842.77  8.53E-21
 11  1   1895.64174    8   1895.65953   0   0   0   0 .000000      0.01779    125.80294       0.014    1  1  1  0  2   -1 -1 -1  0  3   1842.84  8.99E-21
 12  2   1905.32055    8   1905.33806   0   0   0   0 .000000      0.01751    125.72894       0.014    1  1  1  0  2   -1 -1 -1  0  3   1842.92  9.41E-21
 13  1   1915.80511    8   1915.82291   0   0   0   0 .000000      0.01780    125.64876       0.014    1  1  1  0  2   -1 -1 -1  0  3   1843.01  9.73E-21
 14  2   1927.09648    8   1927.11404   0   0   0   0 .000000      0.01756    125.56237       0.014    1  1  1  0  2   -1 -1 -1  0  3   1843.10  9.97E-21
 15  1   1939.19354    8   1939.21140   0   0   0   0 .000000      0.01786    125.46978       0.014    1  1  1  0  2   -1 -1 -1  0  3   1843.19  1.01E-20
 16  2   1952.09726    8   1952.11493   0   0   0   0 .000000      0.01767    125.37098       0.014    1  1  1  0  2   -1 -1 -1  0  3   1843.30  1.02E-20
 17  1   1965.80681    8   1965.82455   0   0   0   0 .000000      0.01774    125.26596       0.014    1  1  1  0  2   -1 -1 -1  0  3   1843.41  1.02E-20
 18  2   1980.32261    8   1980.34021   0   0   0   0 .000000      0.01760    125.15471       0.014    1  1  1  0  2   -1 -1 -1  0  3   1843.52  1.01E-20
 19  1   1995.64400    8   1995.66184   0   0   0   0 .000000      0.01784    125.03723       0.014    1  1  1  0  2   -1 -1 -1  0  3   1843.64  9.92E-21
 20  2   2011.77164    8   2011.78936   0   0   0   0 .000000      0.01772    124.91352       0.014    1  1  1  0  2   -1 -1 -1  0  3   1843.77  9.70E-21
 21  1   2028.70483    8   2028.72268   0   0   0   0 .000000      0.01785    124.78355       0.014    1  1  1  0  2   -1 -1 -1  0  3   1843.90  9.42E-21
 22  2   2046.44404    8   2046.46174   0   0   0   0 .000000      0.01770    124.64732       0.014    1  1  1  0  2   -1 -1 -1  0  3   1844.04  9.09E-21
 23  1   2064.98859    8   2065.00644   0   0   0   0 .000000      0.01785    124.50484       0.014    1  1  1  0  2   -1 -1 -1  0  3   1844.19  8.72E-21
 24  2   2084.33885    8   2084.35669   0   0   0   0 .000000      0.01784    124.35607       0.014    1  1  1  0  2   -1 -1 -1  0  3   1844.34  8.31E-21
 25  1   2104.49466    8   2104.51240   0   0   0   0 .000000      0.01774    124.20103       0.014    1  1  1  0  2   -1 -1 -1  0  3   1844.49  7.88E-21
 26  2   2125.45564    8   2125.47347   0   0   0   0 .000000      0.01783    124.03969       0.014    1  1  1  0  2   -1 -1 -1  0  3   1844.66  7.43E-21
 27  1   2147.22200    8   2147.23980   0   0   0   0 .000000      0.01780    123.87205       0.014    1  1  1  0  2   -1 -1 -1  0  3   1844.82  6.97E-21
 28  2   2169.79359    8   2169.81127   0   0   0   0 .000000      0.01768    123.69811       0.014    1  1  1  0  2   -1 -1 -1  0  3   1844.99  6.50E-21
 29  1   2193.16995    8   2193.18779   0   0   0   0 .000000      0.01784    123.51784       0.014    1  1  1  0  2   -1 -1 -1  0  3   1845.17  6.04E-21
 30  2   2217.35169    8   2217.36924   0   0   0   0 .000000      0.01755    123.33125       0.014    1  1  1  0  2   -1 -1 -1  0  3   1845.35  5.57E-21
 31  1   2242.33785    8   2242.35549   0   0   0   0 .000000      0.01764    123.13833       0.014    1  1  1  0  2   -1 -1 -1  0  3   1845.54  5.12E-21
 32  2   2268.12856    8   2268.14644   0   0   0   0 .000000      0.01788    122.93906       0.015    1  1  1  0  2   -1 -1 -1  0  3   1845.73  4.68E-21
 33  1   2294.72408    8   2294.74194   0   0   0   0 .000000      0.01786    122.73344       0.015    1  1  1  0  2   -1 -1 -1  0  3   1845.92  4.26E-21
 34  2   2322.12404    8   2322.14188   0   0   0   0 .000000      0.01784    122.52145       0.015    1  1  1  0  2   -1 -1 -1  0  3   1846.12  3.85E-21
 35  1   2350.32816    8   2350.34611   0   0   0   0 .000000      0.01795    122.30310       0.015    1  1  1  0  2   -1 -1 -1  0  3   1846.33  3.47E-21
 36  2   2379.33672    8   2379.35451   0   0   0   0 .000000      0.01779    122.07837       0.015    1  1  1  0  2   -1 -1 -1  0  3   1846.54  3.11E-21
 37  1   2409.14901    8   2409.16693   0   0   0   0 .000000      0.01792    121.84726       0.015    1  1  1  0  2   -1 -1 -1  0  3   1846.75  2.78E-21
 38  2   2439.76544    8   2439.78322   0   0   0   0 .000000      0.01778    121.60975       0.015    1  1  1  0  2   -1 -1 -1  0  3   1846.97  2.47E-21
 39  1   2471.18530    8   2471.20323   0   0   0   0 .000000      0.01793    121.36584       0.015    1  1  1  0  2   -1 -1 -1  0  3   1847.19  2.18E-21
 40  2   2503.40891    8   2503.42682   0   0   0   0 .000000      0.01791    121.11553       0.015    1  1  1  0  2   -1 -1 -1  0  3   1847.41  1.92E-21
 41  1   2536.43587    8   2536.45383   0   0   0   0 .000000      0.01796    120.85881       0.015    1  1  1  0  2   -1 -1 -1  0  3   1847.64  1.68E-21
 42  2   2570.26605    8   2570.28408   0   0   0   0 .000000      0.01803    120.59566       0.015    1  1  1  0  2   -1 -1 -1  0  3   1847.87  1.47E-21
 43  1   2604.89909    8   2604.91743   0   0   0   0 .000000      0.01834    120.32609       0.015    1  1  1  0  2   -1 -1 -1  0  3   1848.10  1.27E-21
 44  2   2640.33543    8   2640.35370   0   0   0   0 .000000      0.01827    120.05010       0.015    1  1  1  0  2   -1 -1 -1  0  3   1848.34  1.10E-21
 45  1   2676.57437    8   2676.59272   0   0   0   0 .000000      0.01835    119.76767       0.015    1  1  1  0  2   -1 -1 -1  0  3   1848.57  9.48E-22
 46  2   2713.61627    8   2713.63431   0   0   0   0 .000000      0.01804    119.47879       0.015    1  1  1  0  2   -1 -1 -1  0  3   1848.82  8.13E-22
 47  1   2751.45977    8   2751.47829   0   0   0   0 .000000      0.01852    119.18348       0.016    1  1  1  0  2   -1 -1 -1  0  3   1849.06  6.93E-22
 48  2   2790.10611    8   2790.12447   0   0   0   0 .000000      0.01836    118.88172       0.015    1  1  1  0  2   -1 -1 -1  0  3   1849.31  5.89E-22
 49  1   2829.55421    8   2829.57268   0   0   0   0 .000000      0.01847    118.57351       0.016    1  1  1  0  2   -1 -1 -1  0  3   1849.55  4.98E-22
 50  2   2869.80401    8   2869.82271   0   0   0   0 .000000      0.01870    118.25886       0.016    1  1  1  0  2   -1 -1 -1  0  3   1849.80  4.19E-22
 51  1   2910.85591    8   2910.87437   0   0   0   0 .000000      0.01846    117.93775       0.016    1  1  1  0  2   -1 -1 -1  0  3   1850.06  3.51E-22
 52  2   2952.70891    8   2952.72747   0   0   0   0 .000000      0.01856    117.61019       0.016    1  1  1  0  2   -1 -1 -1  0  3   1850.31  2.93E-22
 53  1   2995.36381    8   2995.38179   0   0   0   0 .000000      0.01798    117.27618       0.015    1  1  1  0  2   -1 -1 -1  0  3   1850.56  2.44E-22
 54  2   3038.81872    8   3038.83713   0   0   0   0 .000000      0.01841    116.93572       0.016    1  1  1  0  2   -1 -1 -1  0  3   1850.82  2.02E-22
 55  1   3083.07438    8   3083.09328   0   0   0   0 .000000      0.01890    116.58881       0.016    1  1  1  0  2   -1 -1 -1  0  3   1851.07  1.66E-22
 56  2   3128.13144    8   3128.15002   0   0   0   0 .000000      0.01858    116.23544       0.016    1  1  1  0  2   -1 -1 -1  0  3   1851.33  1.36E-22
 57  1   3173.98806    8   3174.00713   0   0   0   0 .000000      0.01907    115.87563       0.016    1  1  1  0  2   -1 -1 -1  0  3   1851.59  1.12E-22
 58  2   3220.64578    8   3220.66446   0   0   0   0 .000000      0.01868    115.50945       0.016    1  1  1  0  2   -1 -1 -1  0  3   1851.85  9.08E-23
 59  1   3268.10299    8   3268.12158   0   0   0   0 .000000      0.01859    115.13669       0.016    1  1  1  0  2   -1 -1 -1  0  3   1852.10  7.35E-23
 60  2   3316.35944    8   3316.37846   0   0   0   0 .000000      0.01902    114.75757       0.017    1  1  1  0  2   -1 -1 -1  0  3   1852.36  5.93E-23
 61  1   3365.41594    8   3365.43480   0   0   0   0 .000000      0.01886    114.37201       0.016    1  1  1  0  2   -1 -1 -1  0  3   1852.62  4.77E-23
 62  2   3415.27129    8   3415.29035   0   0   0   0 .000000      0.01906    113.98004       0.017    1  1  1  0  2   -1 -1 -1  0  3   1852.87  3.82E-23
 63  1   3465.92612    8   3465.94489   0   0   0   0 .000000      0.01877    113.58165       0.017    1  1  1  0  2   -1 -1 -1  0  3   1853.13  3.04E-23
 64  2   3517.37934    8   3517.39815   0   0   0   0 .000000      0.01881    113.17685       0.017    1  1  1  0  2   -1 -1 -1  0  3   1853.38  2.41E-23
 65  1   3569.63094    8   3569.64990   0   0   0   0 .000000      0.01896    112.76565       0.017    1  1  1  0  2   -1 -1 -1  0  3   1853.63  1.91E-23
  1  2   3958.54352   10   3958.56437   0   0   0   0 .000000      0.02085     23.65631       0.088    1  1  1  1  1   -1 -1 -1 -1  4   3957.74  2.94E-22
  2  1   3960.14679   17   3960.16812   0   0   0   0 .000000      0.02133     23.62495       0.090    1  1  1  1  1   -1 -1 -1 -1  4   3957.75  5.12E-22
  3  2   3962.55286   22   3962.57375   0   0   0   0 .000000      0.02089     11.29368       0.185    1  1  1  1  1   -1 -1 -1 -1  4   3957.75  7.08E-22
  4  1   3965.75984   25   3965.78124   0   0   0   0 .000000      0.02140     11.24082       0.190    1  1  1  1  1   -1 -1 -1 -1  4   3957.76  8.88E-22
  5  2   3969.76910   26   3969.79056   0   0   0   0 .000000      0.02146     11.17472       0.192    1  1  1  1  1   -1 -1 -1 -1  4   3957.77  1.05E-21
  6  1   3974.58010   27   3974.60171   0   0   0   0 .000000      0.02161     11.09539       0.195    1  1  1  1  1   -1 -1 -1 -1  4   3957.78  1.20E-21
  7  2   3980.19361   27   3980.21466   0   0   0   0 .000000      0.02105     11.00282       0.191    1  1  1  1  1   -1 -1 -1 -1  4   3957.79  1.34E-21
  8  1   3986.60842   27   3986.62939   0   0   0   0 .000000      0.02097     10.89699       0.192    1  1  1  1  1   -1 -1 -1 -1  4   3957.81  1.46E-21
  9  2   3993.82444   27   3993.84585   0   0   0   0 .000000      0.02141     10.77790       0.199    1  1  1  1  1   -1 -1 -1 -1  4   3957.82  1.56E-21
 10  1   4001.84285   27   4001.86402   0   0   0   0 .000000      0.02117     10.64553       0.199    1  1  1  1  1   -1 -1 -1 -1  4   3957.84  1.65E-21
 11  2   4010.66217   27   4010.68386   0   0   0   0 .000000      0.02169     10.49986       0.207    1  1  1  1  1   -1 -1 -1 -1  4   3957.86  1.73E-21
[truncated: 404,867 more chars]
