# Supplementary material for: A 0.002 cm−1-Accurate PES for 14N216O
Source: Molecules. 2026 May 23;31(11):1793. doi: 10.3390/molecules31111793 (PMC13257640; doi:10.3390/molecules31111793)
Supplement: Supplementary file 1 [file molecules-31-01793-s001.zip › Supp.files/reference.and.statistics/get_rms_statistics/minor.isotopologues/556/RITZ.556.levels.v2]

 J isym Energy/cm-1   v1  v2  l2 v3 ief e/f unc/cm-1 #lines
  0 2      0.00000     0   0   0   0  2 e  0.000E+00  43
  0 2   1136.45257     0   2   0   0  2 e  2.991E-04   4
  0 2   1265.33423     1   0   0   0  2 e  2.583E-04   7
  0 2   2154.72617     0   0   0   1  2 e  2.845E-04   1
  0 2   2261.46943     0   4   0   0  2 e  2.845E-04   2
  0 2   2409.45612     1   2   0   0  2 e  2.817E-04   2
  0 2   2523.25332     2   0   0   0  2 e  3.036E-04   2
  0 2   3264.70839     0   2   0   1  2 e  2.958E-04   4
  0 2   3394.16178     1   0   0   1  2 e  3.037E-04   2
  0 2   3674.71200     1   4   0   0  2 e  2.859E-04   2
  0 2   3774.23666     3   0   0   0  2 e  2.826E-04   3
  0 2   4281.34014     0   0   0   2  2 e  3.142E-04   2
  0 2   4364.19050     0   4   0   1  2 e  3.466E-04   1
  0 2   4625.60412     2   0   0   1  2 e  2.842E-04   2
  0 2   4807.13192     3   2   0   0  2 e  2.842E-04   1
  0 2   4932.00075     4   0   0   0  2 e  3.895E-04   1
  0 2   5364.87242     0   2   0   2  2 e  2.842E-04   1
  0 2   5495.12403     1   0   0   2  2 e  2.977E-04   2
  0 2   5750.72160     1   4   0   1  2 e  2.859E-04   2
  0 2   5849.46662     3   0   0   1  2 e  2.842E-04   2
  0 2   6180.79132     5   0   0   0  2 e  2.842E-04   1
  0 2   6259.03582     5   0   0   0  2 e  2.842E-04   1
  0 2   6379.85889     0   0   0   3  2 e  2.842E-04   2
  0 2   7066.52022     4   0   0   1  2 e  2.842E-04   1
  0 2   7568.25902     1   0   0   3  2 e  2.843E-04   1
  0 2   7897.69932     3   0   0   2  2 e  2.843E-04   1
  0 2  12507.55192     0   0   0   6  2 e  2.852E-04   1
  1 1      0.80972     0   0   0   0  2 e  2.663E-04  89
  1 1    572.70355     0   1   1   0  2 e  2.801E-04  18
  1 1   1137.26337     0   2   0   0  2 e  2.751E-04  16
  1 1   1266.14085     1   0   0   0  2 e  2.743E-04  13
  1 1   1702.80493     0   3   1   0  2 e  2.553E-04   3
  1 1   1843.21320     1   1   1   0  2 e  1.008E-04   4
  1 1   2155.52895     0   0   0   1  2 e  6.720E-05   4
  1 1   2262.28236     0   4   0   0  2 e  1.008E-04   4
  1 1   2410.26428     1   2   0   0  2 e  1.600E-04   4
  1 1   2524.05585     2   0   0   0  2 e  2.166E-04   3
  1 1   2713.94661     0   1   1   1  2 e  4.606E-05   3
  1 1   2978.54417     1   3   1   0  2 e  1.099E-04   3
  1 1   3106.74182     2   1   1   0  2 e  1.804E-04   7
  1 1   3265.51377     0   2   0   1  2 e  1.561E-04  10
  1 1   3394.96251     1   0   0   1  2 e  1.995E-04   4
  1 1   3539.29041     2   2   0   0  2 e  1.008E-04   2
  1 1   3675.51673     1   4   0   0  2 e  1.897E-04   6
  1 1   3775.03649     3   0   0   0  2 e  2.246E-04   8
  1 1   3818.09074     0   3   1   1  2 e  2.884E-04   3
  1 1   3958.54287     1   1   1   1  2 e  2.124E-04   4
  1 1   4282.13740     0   0   0   2  2 e  2.121E-04   9
  1 1   4364.99540     0   4   0   1  2 e  3.152E-04   2
  1 1   4512.68125     1   2   0   1  2 e  1.796E-04   5
  1 1   4626.40059     2   0   0   1  2 e  1.429E-04   6
  1 1   4807.93841     3   2   0   0  2 e  1.009E-04   2
  1 1   4827.09230     0   1   1   2  2 e  1.678E-05   1
  1 1   4932.80073     4   0   0   0  2 e  1.634E-04   4
  1 1   5019.87872     4   0   0   0  2 e  1.344E-04   3
  1 1   5365.67052     0   2   0   2  2 e  2.916E-04   1
  1 1   5495.91705     1   0   0   2  2 e  1.766E-04   4
  1 1   5751.52048     1   4   0   1  2 e  2.170E-04   2
  1 1   5850.26006     3   0   0   1  2 e  1.755E-04   6
  1 1   6181.58895     5   0   0   0  2 e  1.680E-04   3
  1 1   6259.83089     5   0   0   0  2 e  1.680E-04   3
  1 1   6380.64913     0   0   0   3  2 e  1.104E-04   5
  1 1   6701.23171     2   0   0   2  2 e  1.015E-04   2
  1 1   6981.73400     4   0   0   1  2 e  2.427E-05   1
  1 1   7067.31206     4   0   0   1  2 e  1.017E-04   2
  1 1   7569.04571     1   0   0   3  2 e  1.019E-04   2
  1 1   7898.48733     3   0   0   2  2 e  2.016E-04   1
  1 1   8451.08943     0   0   0   4  2 e  2.017E-04   1
  1 1  12508.32000     0   0   0   6  2 e  4.348E-05   1
  1 2    572.70501     0   1   1   0  1 f  2.192E-04  15
  1 2   1702.80809     0   3   1   0  1 f  3.053E-04   3
  1 2   2713.94855     0   1   1   1  1 f  2.764E-04   2
  1 2   2978.54892     1   3   1   0  1 f  3.210E-04   1
  1 2   3106.74322     2   1   1   0  1 f  2.774E-04   4
  1 2   3818.09362     0   3   1   1  1 f  3.249E-04   2
  1 2   3958.54352     1   1   1   1  1 f  2.843E-04   1
  1 2   4827.09432     0   1   1   2  1 f  2.842E-04   1
  2 1    574.32779     0   1   1   0  1 f  2.754E-04  22
  2 1   1146.39676     0   2   2   0  1 f  3.304E-04   7
  2 1   1704.43539     0   3   1   0  1 f  2.792E-04   4
  2 1   1844.83229     1   1   1   0  1 f  2.021E-04   1
  2 1   2421.37172     1   2   2   0  1 f  2.816E-04   3
  2 1   2715.55854     0   1   1   1  1 f  1.982E-04   3
  2 1   2824.58221     0   5   1   0  1 f  2.967E-04   1
  2 1   2980.16949     1   3   1   0  1 f  2.427E-04   2
  2 1   3108.35406     2   1   1   0  1 f  2.279E-04   3
  2 1   3274.24501     0   2   2   1  1 f  2.240E-04   5
  2 1   3819.70894     0   3   1   1  1 f  2.411E-04   7
  2 1   3960.14679     1   1   1   1  1 f  2.415E-04   6
  2 1   4248.03845     3   1   1   0  1 f  4.073E-04   1
  2 1   4365.37062     3   1   1   0  1 f  2.726E-04   1
  2 1   4373.10479     0   4   2   1  1 f  3.482E-04   1
  2 1   4828.69183     0   1   1   2  1 f  2.016E-04   1
  2 1   5069.65871     1   3   1   1  1 f  2.801E-04   1
  2 2      2.42913     0   0   0   0  2 e  1.800E-04 111
  2 2    574.32392     0   1   1   0  2 e  2.113E-04  30
  2 2   1138.88682     0   2   0   0  2 e  2.257E-04  18
  2 2   1146.39606     0   2   2   0  2 e  2.867E-04   6
  2 2   1267.75335     1   0   0   0  2 e  2.152E-04  21
  2 2   1704.42662     0   3   1   0  2 e  3.097E-04   3
  2 2   1844.82663     1   1   1   0  2 e  2.592E-04   4
  2 2   2157.13551     0   0   0   1  2 e  2.528E-04   5
  2 2   2263.90832     0   4   0   0  2 e  2.591E-04   4
  2 2   2411.88003     1   2   0   0  2 e  2.739E-04   7
  2 2   2421.37091     1   2   2   0  2 e  3.024E-04   4
  2 2   2525.66184     2   0   0   0  2 e  2.673E-04   7
  2 2   2715.55394     0   1   1   1  2 e  2.844E-04   2
  2 2   2824.56912     0   5   1   0  2 e  2.772E-04   2
  2 2   2980.15942     1   3   1   0  2 e  2.547E-04   8
  2 2   3108.34805     2   1   1   0  2 e  2.557E-04   7
  2 2   3267.12410     0   2   0   1  2 e  2.585E-04  11
  2 2   3274.24572     0   2   2   1  2 e  2.730E-04   4
  2 2   3379.87790     0   6   0   0  2 e  2.781E-04   2
  2 2   3396.56133     1   0   0   1  2 e  2.737E-04   5
  2 2   3540.90911     2   2   0   0  2 e  2.683E-04   6
  2 2   3677.12631     1   4   0   0  2 e  2.575E-04  10
  2 2   3689.51122     2   2   2   0  2 e  3.437E-04   1
  2 2   3776.63614     3   0   0   0  2 e  2.697E-04   8
  2 2   3819.69958     0   3   1   1  2 e  2.549E-04   8
  2 2   3960.14233     1   1   1   1  2 e  2.753E-04   9
  2 2   4283.73098     0   0   0   2  2 e  2.622E-04   7
  2 2   4366.61002     0   4   0   1  2 e  2.706E-04   3
  2 2   4373.10426     0   4   2   1  2 e  3.437E-04   1
  2 2   4514.28491     1   2   0   1  2 e  3.048E-04   7
  2 2   4627.99362     2   0   0   1  2 e  2.552E-04   6
  2 2   4809.55115     3   2   0   0  2 e  2.590E-04   2
  2 2   4828.68715     0   1   1   2  2 e  2.590E-04   2
  2 2   4934.40374     4   0   0   0  2 e  2.553E-04   6
  2 2   5021.47285     4   0   0   0  2 e  2.590E-04   4
  2 2   5069.64936     1   3   1   1  2 e  3.022E-04   1
  2 2   5367.26794     0   2   0   2  2 e  2.585E-04   3
  2 2   5497.50391     1   0   0   2  2 e  2.615E-04   4
  2 2   5753.11725     1   4   0   1  2 e  2.591E-04   2
  2 2   5851.84709     3   0   0   1  2 e  2.591E-04   6
  2 2   6069.56477     4   2   0   0  2 e  2.567E-04   1
  2 2   6183.18418     5   0   0   0  2 e  2.591E-04   4
  2 2   6261.41983     5   0   0   0  2 e  2.591E-04   4
  2 2   6382.22964     0   0   0   3  2 e  2.591E-04   6
  2 2   6588.97192     1   2   0   2  2 e  2.842E-04   1
  2 2   6702.81180     2   0   0   2  2 e  2.592E-04   2
  2 2   6983.32415     4   0   0   1  2 e  2.592E-04   2
  2 2   7068.89350     4   0   0   1  2 e  2.592E-04   2
  2 2   7570.61870     1   0   0   3  2 e  2.737E-04   3
  2 2   8452.65615     0   0   0   4  2 e  2.594E-04   2
  2 2  12509.86030     0   0   0   6  2 e  2.606E-04   2
  3 1      4.85837     0   0   0   0  2 e  2.460E-04 121
  3 1    576.75336     0   1   1   0  2 e  2.515E-04  41
  3 1   1141.32142     0   2   0   0  2 e  2.535E-04  27
  3 1   1148.83117     0   2   2   0  2 e  2.920E-04  11
  3 1   1270.17221     1   0   0   0  2 e  2.527E-04  24
  3 1   1706.85933     0   3   1   0  2 e  2.601E-04   5
  3 1   1721.06183     0   3   3   0  2 e  5.623E-04   1
  3 1   1847.24654     1   1   1   0  2 e  2.604E-04   9
  3 1   2159.54560     0   0   0   1  2 e  2.504E-04   1
  3 1   2266.34713     0   4   0   0  2 e  2.041E-04   4
  3 1   2273.18449     0   4   2   0  2 e  4.527E-04   1
  3 1   2414.30481     1   2   0   0  2 e  2.481E-04   9
  3 1   2423.79735     1   2   2   0  2 e  2.356E-04   3
  3 1   2528.07112     2   0   0   0  2 e  2.345E-04   9
  3 1   2717.96474     0   1   1   1  2 e  2.040E-04   4
  3 1   2827.00332     0   5   1   0  2 e  1.982E-04   3
  3 1   2982.58215     1   3   1   0  2 e  2.305E-04   5
  3 1   2999.91610     1   3   3   0  2 e  3.076E-04   1
  3 1   3110.75845     2   1   1   0  2 e  2.116E-04  11
  3 1   3269.53966     0   2   0   1  2 e  2.062E-04  14
  3 1   3276.66160     0   2   2   1  2 e  2.439E-04   3
  3 1   3382.32003     0   6   0   0  2 e  2.696E-04   2
  3 1   3388.68408     0   6   2   0  2 e  3.076E-04   1
  3 1   3398.96091     1   0   0   1  2 e  2.153E-04   7
  3 1   3543.33803     2   2   0   0  2 e  2.284E-04   5
  3 1   3551.58072     0   6   2   0  2 e  3.002E-04   2
  3 1   3679.54097     1   4   0   0  2 e  2.171E-04  10
  3 1   3691.92865     2   2   2   0  2 e  3.002E-04   2
  3 1   3779.03565     3   0   0   0  2 e  2.383E-04   7
  3 1   3822.11441     0   3   1   1  2 e  2.623E-04   7
  3 1   3835.60542     0   3   3   1  2 e  3.311E-04   3
  3 1   3962.54307     1   1   1   1  2 e  2.761E-04   6
  3 1   4286.12039     0   0   0   2  2 e  2.566E-04   5
  3 1   4369.02991     0   4   0   1  2 e  2.401E-04   3
  3 1   4375.52676     0   4   2   1  2 e  3.650E-04   2
  3 1   4516.69064     1   2   0   1  2 e  2.736E-04   9
  3 1   4525.73666     1   2   2   1  2 e  3.106E-04   3
  3 1   4630.38277     2   0   0   1  2 e  2.255E-04   8
  3 1   4811.96854     3   2   0   0  2 e  2.037E-04   2
  3 1   4831.07823     0   1   1   2  2 e  2.016E-04   1
  3 1   4936.80700     4   0   0   0  2 e  2.055E-04   6
  3 1   5023.86374     4   0   0   0  2 e  2.151E-04   3
  3 1   5072.05439     1   3   1   1  2 e  2.356E-04   2
  3 1   5369.66350     0   2   0   2  2 e  2.272E-04   3
  3 1   5499.88427     1   0   0   2  2 e  2.037E-04   4
  3 1   5755.51231     1   4   0   1  2 e  2.167E-04   4
  3 1   5854.22666     3   0   0   1  2 e  2.007E-04   7
  3 1   6050.06045     1   1   1   2  2 e  2.501E-04   1
  3 1   6071.97275     4   2   0   0  2 e  2.501E-04   1
  3 1   6185.57689     5   0   0   0  2 e  2.037E-04   4
  3 1   6263.80456     5   0   0   0  2 e  2.037E-04   4
  3 1   6384.60023     0   0   0   3  2 e  2.037E-04   6
  3 1   6591.35929     1   2   0   2  2 e  2.037E-04   2
  3 1   6705.18099     2   0   0   2  2 e  2.037E-04   2
  3 1   6916.11841     0   1   1   3  2 e  2.803E-04   1
  3 1   6985.70903     4   0   0   1  2 e  2.015E-04   1
  3 1   7071.26449     4   0   0   1  2 e  2.037E-04   2
  3 1   7425.16915     6   0   0   0  2 e  2.502E-04   1
  3 1   7572.97952     1   0   0   3  2 e  2.038E-04   4
  3 1   7902.41914     3   0   0   2  2 e  2.038E-04   2
  3 1   8455.00679     0   0   0   4  2 e  2.039E-04   2
  3 1   8752.51383     2   0   0   3  2 e  2.017E-04   1
  3 1  12512.17259     0   0   0   6  2 e  2.050E-04   2
  3 2    576.76271     0   1   1   0  1 f  2.281E-04  36
  3 2   1148.83170     0   2   2   0  1 f  2.903E-04  10
  3 2   1706.87691     0   3   1   0  1 f  2.886E-04   5
  3 2   1847.25643     1   1   1   0  1 f  2.780E-04   7
  3 2   2273.18302     0   4   2   0  1 f  3.409E-04   2
  3 2   2423.79703     1   2   2   0  1 f  2.648E-04   4
  3 2   2717.97406     0   1   1   1  1 f  2.506E-04   2
  3 2   2827.02948     0   5   1   0  1 f  2.777E-04   2
  3 2   2982.60095     1   3   1   0  1 f  2.913E-04   3
  3 2   2999.91731     1   3   3   0  1 f  4.025E-04   1
  3 2   3110.77125     2   1   1   0  1 f  2.482E-04   7
  3 2   3276.66196     0   2   2   1  1 f  2.625E-04   4
  3 2   3551.58121     0   6   2   0  1 f  3.219E-04   2
  3 2   3691.92913     2   2   2   0  1 f  3.219E-04   2
  3 2   3822.13119     0   3   1   1  1 f  2.570E-04   8
  3 2   3835.60546     0   3   3   1  1 f  3.237E-04   2
  3 2   3962.55286     1   1   1   1  1 f  2.663E-04   5
  3 2   4367.77746     3   1   1   0  1 f  3.022E-04   1
  3 2   4375.52714     0   4   2   1  1 f  3.872E-04   2
  3 2   4525.73737     1   2   2   1  1 f  3.479E-04   2
  3 2   4831.08757     0   1   1   2  1 f  2.565E-04   1
  3 2   5072.07149     1   3   1   1  1 f  3.211E-04   1
  3 2   6916.12396     0   1   1   3  1 f  3.024E-04   1
  4 1    580.00867     0   1   1   0  1 f  2.490E-04  41
  4 1   1152.07896     0   2   2   0  1 f  2.940E-04  13
  4 1   1710.13190     0   3   1   0  1 f  2.868E-04   4
  4 1   1850.48959     1   1   1   0  1 f  2.802E-04   6
  4 1   2276.43746     0   4   2   0  1 f  3.353E-04   3
  4 1   2427.03129     1   2   2   0  1 f  2.568E-04   5
  4 1   2721.19488     0   1   1   1  1 f  2.717E-04   1
  4 1   2830.29277     0   5   1   0  1 f  2.452E-04   2
  4 1   2985.84323     1   3   1   0  1 f  2.410E-04   5
  4 1   3003.15548     1   3   3   0  1 f  3.481E-04   1
  4 1   3113.99084     2   1   1   0  1 f  2.343E-04   7
  4 1   3279.88295     0   2   2   1  1 f  2.347E-04   5
  4 1   3391.94169     0   6   2   0  1 f  2.910E-04   2
  4 1   3554.82022     0   6   2   0  1 f  2.910E-04   2
  4 1   3695.15085     2   2   2   0  1 f  2.910E-04   2
  4 1   3825.36079     0   3   1   1  1 f  2.745E-04   5
  4 1   3838.83174     0   3   3   1  1 f  3.076E-04   1
  4 1   3965.75984     1   1   1   1  1 f  2.679E-04   8
  4 1   4253.68886     3   1   1   0  1 f  2.472E-04   3
  4 1   4370.98670     3   1   1   0  1 f  3.286E-04   3
  4 1   4378.75410     0   4   2   1  1 f  3.094E-04   4
  4 1   4528.94655     1   2   2   1  1 f  4.638E-04   1
  4 1   4834.28205     0   1   1   2  1 f  2.501E-04   1
  4 1   5075.28831     1   3   1   1  1 f  2.801E-04   1
  4 1   5622.08691     3   3   1   0  1 f  2.802E-04   1
  4 1   6919.29216     0   1   1   3  1 f  2.788E-04   1
  4 1  13007.34042     0   1   1   6  1 f  2.474E-04   2
  4 2      8.09715     0   0   0   0  2 e  2.256E-04 132
  4 2    579.99366     0   1   1   0  2 e  2.283E-04  45
  4 2   1144.56733     0   2   0   0  2 e  2.348E-04  25
  4 2   1152.07868     0   2   2   0  2 e  2.594E-04  18
  4 2   1273.39728     1   0   0   0  2 e  2.260E-04  22
  4 2   1710.10302     0   3   1   0  2 e  2.618E-04   7
  4 2   1724.31259     0   3   3   0  2 e  3.659E-04   2
  4 2   1850.47307     1   1   1   0  2 e  2.627E-04   8
  4 2   2162.75815     0   0   0   1  2 e  2.556E-04   3
  4 2   2269.59898     0   4   0   0  2 e  2.326E-04   4
  4 2   2276.43739     0   4   2   0  2 e  3.232E-04   3
  4 2   2417.53710     1   2   0   0  2 e  2.549E-04   9
  4 2   2427.03130     1   2   2   0  2 e  2.646E-04   6
  4 2   2531.28270     2   0   0   0  2 e  2.493E-04   6
  4 2   2721.17919     0   1   1   1  2 e  2.310E-04   5
  4 2   2830.24927     0   5   1   0  2 e  2.459E-04   3
  4 2   2985.81113     1   3   1   0  2 e  2.377E-04   8
  4 2   3113.97165     2   1   1   0  2 e  2.374E-04  10
  4 2   3272.76015     0   2   0   1  2 e  2.334E-04  13
  4 2   3279.88302     0   2   2   1  2 e  2.504E-04   5
  4 2   3385.57712     0   6   0   0  2 e  3.186E-04   1
  4 2   3391.94147     0   6   2   0  2 e  3.121E-04   2
  4 2   3402.16001     1   0   0   1  2 e  2.437E-04   5
  4 2   3546.57627     2   2   0   0  2 e  2.774E-04   4
  4 2   3554.81994     0   6   2   0  2 e  2.925E-04   2
  4 2   3682.75967     1   4   0   0  2 e  2.469E-04  10
  4 2   3695.15057     2   2   2   0  2 e  2.925E-04   2
  4 2   3782.23448     3   0   0   0  2 e  2.585E-04   7
  4 2   3825.33261     0   3   1   1  2 e  2.686E-04   7
  4 2   3838.83194     0   3   3   1  2 e  4.484E-04   3
  4 2   3965.74396     1   1   1   1  2 e  2.733E-04   7
  4 2   4253.65506     3   1   1   0  2 e  2.598E-04   3
  4 2   4289.30764     0   0   0   2  2 e  2.430E-04   7
  4 2   4370.96348     3   1   1   0  2 e  2.888E-04   3
  4 2   4372.25681     0   4   0   1  2 e  2.605E-04   4
  4 2   4378.75440     0   4   2   1  2 e  3.347E-04   4
  4 2   4519.89766     1   2   0   1  2 e  2.643E-04  11
  4 2   4528.94652     1   2   2   1  2 e  3.464E-04   2
  4 2   4633.56818     2   0   0   1  2 e  2.572E-04  10
  4 2   4815.19252     3   2   0   0  2 e  2.324E-04   2
  4 2   4834.26757     0   1   1   2  2 e  2.565E-04   1
  4 2   4940.01241     4   0   0   0  2 e  2.343E-04   5
  4 2   5027.05162     4   0   0   0  2 e  2.324E-04   2
  4 2   5075.25776     1   3   1   1  2 e  3.022E-04   1
  4 2   5372.85884     0   2   0   2  2 e  2.406E-04   4
  4 2   5503.05707     1   0   0   2  2 e  2.397E-04   4
  4 2   5622.06006     3   3   1   0  2 e  3.023E-04   1
  4 2   5758.70593     1   4   0   1  2 e  2.398E-04   4
  4 2   5857.39986     3   0   0   1  2 e  2.309E-04   8
  4 2   6075.18067     4   2   0   0  2 e  2.480E-04   1
  4 2   6188.76702     5   0   0   0  2 e  2.324E-04   4
  4 2   6266.98244     5   0   0   0  2 e  2.385E-04   3
  4 2   6387.76113     0   0   0   3  2 e  2.324E-04   6
  4 2   6594.54012     1   2   0   2  2 e  2.325E-04   2
  4 2   6708.34077     2   0   0   2  2 e  2.325E-04   2
  4 2   6919.27797     0   1   1   3  2 e  2.965E-04   1
  4 2   6988.88822     4   0   0   1  2 e  2.325E-04   2
  4 2   7074.42656     4   0   0   1  2 e  2.452E-04   3
  4 2   7428.34467     6   0   0   0  2 e  2.480E-04   1
  4 2   7444.88877     0   2   0   3  2 e  2.480E-04   1
  4 2   7576.12617     1   0   0   3  2 e  2.326E-04   4
  4 2   7905.56497     3   0   0   2  2 e  2.326E-04   2
  4 2   8458.14362     0   0   0   4  2 e  2.327E-04   2
  4 2   8755.64117     2   0   0   3  2 e  2.481E-04   1
  4 2  12515.25647     0   0   0   6  2 e  2.586E-04   1
  4 2  13007.32416     0   1   1   6  2 e  2.623E-04   2
  5 1     12.14567     0   0   0   0  2 e  2.256E-04 129
  5 1    584.04326     0   1   1   0  2 e  2.400E-04  53
  5 1   1148.62491     0   2   0   0  2 e  2.423E-04  24
  5 1   1156.13755     0   2   2   0  2 e  2.627E-04  17
  5 1   1277.42893     1   0   0   0  2 e  2.412E-04  26
  5 1   1714.15715     0   3   1   0  2 e  2.687E-04   6
  5 1   1728.37689     0   3   3   0  2 e  4.434E-04   3
  5 1   1854.50619     1   1   1   0  2 e  2.783E-04   7
  5 1   2166.77467     0   0   0   1  2 e  3.731E-04   2
  5 1   2273.66309     0   4   0   0  2 e  2.293E-04   5
  5 1   2280.50333     0   4   2   0  2 e  3.061E-04   3
  5 1   2421.57796     1   2   0   0  2 e  2.691E-04   7
  5 1   2431.07479     1   2   2   0  2 e  2.893E-04   4
  5 1   2535.29751     2   0   0   0  2 e  2.444E-04   9
  5 1   2725.19716     0   1   1   1  2 e  2.278E-04   6
  5 1   2834.30704     0   5   1   0  2 e  2.341E-04   3
  5 1   2989.84802     1   3   1   0  2 e  2.265E-04   9
  5 1   3117.98848     2   1   1   0  2 e  2.278E-04  10
  5 1   3276.78615     0   2   0   1  2 e  2.246E-04  14
  5 1   3283.91038     0   2   2   1  2 e  2.424E-04   4
  5 1   3389.64759     0   6   0   0  2 e  2.594E-04   2
  5 1   3396.01322     0   6   2   0  2 e  2.861E-04   3
  5 1   3406.15903     1   0   0   1  2 e  2.311E-04   6
  5 1   3550.62334     2   2   0   0  2 e  2.475E-04   6
  5 1   3558.86922     0   6   2   0  2 e  2.707E-04   2
  5 1   3686.78311     1   4   0   0  2 e  2.295E-04  14
  5 1   3699.17834     2   2   2   0  2 e  2.707E-04   2
  5 1   3786.23368     3   0   0   0  2 e  2.370E-04   9
  5 1   3829.35594     0   3   1   1  2 e  2.470E-04  12
  5 1   3842.86421     0   3   3   1  2 e  2.877E-04   6
  5 1   3969.74493     1   1   1   1  2 e  2.380E-04   8
  5 1   4112.76266     2   3   1   0  2 e  2.785E-04   1
  5 1   4257.67393     3   1   1   0  2 e  3.255E-04   3
  5 1   4293.29119     0   0   0   2  2 e  2.733E-04   6
  5 1   4374.96561     3   1   1   0  2 e  2.708E-04   4
  5 1   4376.29066     0   4   0   1  2 e  2.454E-04   4
  5 1   4382.78965     0   4   2   1  2 e  2.993E-04   4
  5 1   4523.90649     1   2   0   1  2 e  2.708E-04   9
  5 1   4532.95708     1   2   2   1  2 e  3.343E-04   2
  5 1   4637.55080     2   0   0   1  2 e  2.321E-04   2
  5 1   4819.22205     3   2   0   0  2 e  2.321E-04   2
  5 1   4838.25354     0   1   1   2  2 e  2.390E-04   2
  5 1   4944.01858     4   0   0   0  2 e  2.367E-04   5
  5 1   5031.03633     4   0   0   0  2 e  2.321E-04   4
  5 1   5079.26363     1   3   1   1  2 e  2.425E-04   2
  5 1   5376.85435     0   2   0   2  2 e  2.442E-04   3
  5 1   5507.02347     1   0   0   2  2 e  2.416E-04   4
  5 1   5626.04646     3   3   1   0  2 e  2.786E-04   1
  5 1   5762.69811     1   4   0   1  2 e  2.301E-04   5
  5 1   5861.36619     3   0   0   1  2 e  2.302E-04   8
  5 1   6057.20455     1   1   1   2  2 e  2.501E-04   1
  5 1   6079.19175     4   2   0   0  2 e  2.497E-04   1
  5 1   6192.75512     5   0   0   0  2 e  2.320E-04   4
  5 1   6270.95600     5   0   0   0  2 e  2.400E-04   3
  5 1   6320.69828     1   5   1   1  2 e  2.427E-04   2
  5 1   6391.71225     0   0   0   3  2 e  2.321E-04   6
  5 1   6436.59636     3   1   1   1  2 e  2.787E-04   1
  5 1   6598.51770     1   2   0   2  2 e  2.321E-04   2
  5 1   6712.29022     2   0   0   2  2 e  2.321E-04   4
  5 1   6992.86295     4   0   0   1  2 e  2.502E-04   1
  5 1   7078.37888     4   0   0   1  2 e  2.315E-04   5
  5 1   7432.31425     6   0   0   0  2 e  2.502E-04   1
  5 1   7448.84990     0   2   0   3  2 e  2.321E-04   2
  5 1   7580.06009     1   0   0   3  2 e  2.321E-04   4
  5 1   7811.43985     1   4   0   2  2 e  2.498E-04   1
  5 1   7909.49915     3   0   0   2  2 e  2.322E-04   2
  5 1   8462.06095     0   0   0   4  2 e  2.322E-04   2
  5 1   8759.56165     2   0   0   3  2 e  2.323E-04   2
  5 1  12519.10985     0   0   0   6  2 e  2.333E-04   2
  5 1  13011.19128     0   1   1   6  2 e  2.449E-04   2
  5 2    584.06643     0   1   1   0  1 f  2.353E-04  46
  5 2   1156.13760     0   2   2   0  1 f  2.644E-04  15
  5 2   1714.20019     0   3   1   0  1 f  2.905E-04   4
  5 2   1854.53148     1   1   1   0  1 f  3.582E-04   3
  5 2   2280.50300     0   4   2   0  1 f  3.161E-04   3
  5 2   2431.07459     1   2   2   0  1 f  3.193E-04   5
  5 2   2725.21999     0   1   1   1  1 f  2.562E-04   2
  5 2   2834.37144     0   5   1   0  1 f  2.562E-04   2
  5 2   2989.89567     1   3   1   0  1 f  2.539E-04   5
  5 2   3007.20380     1   3   3   0  1 f  3.466E-04   1
  5 2   3118.01750     2   1   1   0  1 f  2.401E-04   6
  5 2   3283.90987     0   2   2   1  1 f  2.459E-04   4
  5 2   3396.01340     0   6   2   0  1 f  3.011E-04   2
  5 2   3558.86936     0   6   2   0  1 f  3.011E-04   2
  5 2   3699.17848     2   2   2   0  1 f  3.011E-04   2
  5 2   3829.39854     0   3   1   1  1 f  2.563E-04   9
  5 2   3842.86422     0   3   3   1  1 f  2.805E-04   3
  5 2   3969.76910     1   1   1   1  1 f  2.563E-04   9
  5 2   4257.72463     3   1   1   0  1 f  3.684E-04   2
  5 2   4374.99914     3   1   1   0  1 f  3.013E-04   4
  5 2   4382.78974     0   4   2   1  1 f  3.434E-04   4
  5 2   4532.95772     1   2   2   1  1 f  4.243E-04   1
  5 2   4838.27536     0   1   1   2  1 f  2.410E-04   2
  5 2   5079.30884     1   3   1   1  1 f  2.562E-04   2
  5 2   5206.76037     2   1   1   1  1 f  2.962E-04   1
  5 2   5626.08737     3   3   1   0  1 f  2.963E-04   1
  5 2   6057.22927     1   1   1   2  1 f  2.480E-04   1
  5 2   6320.74649     1   5   1   1  1 f  2.564E-04   2
  5 2   6436.62867     3   1   1   1  1 f  2.964E-04   1
  5 2   6923.25306     0   1   1   3  1 f  2.811E-04   1
  5 2  13011.21469     0   1   1   6  1 f  2.583E-04   2
  6 1    588.93511     0   1   1   0  1 f  2.402E-04  51
  6 1   1161.00827     0   2   2   0  1 f  2.834E-04  14
  6 1   1719.08311     0   3   1   0  1 f  2.856E-04   5
  6 1   1859.38118     1   1   1   0  1 f  2.772E-04   6
  6 1   2285.38250     0   4   2   0  1 f  4.669E-04   1
  6 1   2435.92604     1   2   2   0  1 f  2.821E-04   7
  6 1   2730.05038     0   1   1   1  1 f  2.476E-04   2
  6 1   2839.26623     0   5   1   0  1 f  2.476E-04   2
  6 1   2994.75868     1   3   1   0  1 f  2.421E-04   6
  6 1   3012.06130     1   3   3   0  1 f  3.171E-04   1
  6 1   3122.84914     2   1   1   0  1 f  2.378E-04   6
  6 1   3288.74337     0   2   2   1  1 f  2.402E-04   5
  6 1   3400.89913     0   6   2   0  1 f  3.177E-04   1
  6 1   3563.72813     0   6   2   0  1 f  2.798E-04   2
  6 1   3704.01140     2   2   2   0  1 f  2.798E-04   2
  6 1   3834.24374     0   3   1   1  1 f  2.407E-04   7
  6 1   3847.70329     0   3   3   1  1 f  2.643E-04   3
  6 1   3974.58010     1   1   1   1  1 f  3.427E-04   4
  6 1   4117.70508     2   3   1   0  1 f  2.476E-04   2
  6 1   4262.56786     3   1   1   0  1 f  2.983E-04   6
  6 1   4379.81449     3   1   1   0  1 f  2.352E-04   3
  6 1   4387.63100     0   4   2   1  1 f  3.030E-04   4
  6 1   4537.77077     1   2   2   1  1 f  3.666E-04   2
  6 1   4843.06741     0   1   1   2  1 f  2.498E-04   2
  6 1   5084.13465     1   3   1   1  1 f  2.476E-04   4
  6 1   5211.55293     2   1   1   1  1 f  2.718E-04   2
  6 1   5630.88693     3   3   1   0  1 f  2.477E-04   2
  6 1   6062.00105     1   1   1   2  1 f  2.497E-04   1
  6 1   6325.55273     1   5   1   1  1 f  2.477E-04   2
  6 1   6441.40413     3   1   1   1  1 f  2.720E-04   1
  6 1   6928.00859     0   1   1   3  1 f  2.738E-04   1
  6 1  13015.85773     0   1   1   6  1 f  2.497E-04   2
  6 2     17.00385     0   0   0   0  2 e  2.256E-04 136
  6 2    588.90329     0   1   1   0  2 e  2.330E-04  56
  6 2   1153.49395     0   2   0   0  2 e  2.373E-04  27
  6 2   1161.00827     0   2   2   0  2 e  2.499E-04  18
  6 2   1282.26650     1   0   0   0  2 e  2.402E-04  26
  6 2   1719.02255     0   3   1   0  2 e  2.563E-04   7
  6 2   1733.25320     0   3   3   0  2 e  3.635E-04   2
  6 2   1859.34582     1   1   1   0  2 e  2.624E-04   9
  6 2   2171.59357     0   0   0   1  2 e  2.305E-04   5
  6 2   2278.54139     0   4   0   0  2 e  2.721E-04   6
  6 2   2285.38249     0   4   2   0  2 e  3.376E-04   2
  6 2   2426.42667     1   2   0   0  2 e  2.826E-04   6
  6 2   2435.92534     1   2   2   0  2 e  2.704E-04   6
  6 2   2540.11500     2   0   0   0  2 e  2.366E-04   8
  6 2   2730.01862     0   1   1   1  2 e  2.292E-04   6
  6 2   2839.17575     0   5   1   0  2 e  2.287E-04   4
  6 2   2994.69211     1   3   1   0  2 e  2.622E-04   8
  6 2   3122.80847     2   1   1   0  2 e  2.306E-04   7
  6 2   3281.61695     0   2   0   1  2 e  2.276E-04  14
  6 2   3288.74277     0   2   2   1  2 e  2.543E-04   3
  6 2   3394.53202     0   6   0   0  2 e  2.707E-04   2
  6 2   3400.90004     0   6   2   0  2 e  2.764E-04   2
  6 2   3410.95746     1   0   0   1  2 e  2.342E-04   6
  6 2   3555.47958     2   2   0   0  2 e  2.350E-04   6
  6 2   3563.72820     0   6   2   0  2 e  2.764E-04   2
  6 2   3691.61160     1   4   0   0  2 e  2.412E-04   9
  6 2   3704.01147     2   2   2   0  2 e  2.764E-04   2
  6 2   3791.03254     3   0   0   0  2 e  2.413E-04   7
  6 2   3834.18344     0   3   1   1  2 e  2.423E-04   8
  6 2   3847.70336     0   3   3   1  2 e  3.152E-04   5
  6 2   3974.54597     1   1   1   1  2 e  2.802E-04   7
  6 2   4117.60956     2   3   1   0  2 e  2.807E-04   1
  6 2   4262.49680     3   1   1   0  2 e  3.204E-04   5
  6 2   4284.01846     2   3   3   0  2 e  4.987E-04   2
  6 2   4298.07174     0   0   0   2  2 e  2.671E-04   7
  6 2   4381.13096     0   4   0   1  2 e  2.536E-04   4
  6 2   4387.63136     0   4   2   1  2 e  2.969E-04   4
  6 2   4528.71695     1   2   0   1  2 e  2.659E-04  10
  6 2   4537.77132     1   2   2   1  2 e  3.090E-04   3
  6 2   4642.32885     2   0   0   1  2 e  2.816E-04   7
  6 2   4824.05752     3   2   0   0  2 e  2.329E-04   2
  6 2   4843.03605     0   1   1   2  2 e  2.314E-04   4
  6 2   4948.82603     4   0   0   0  2 e  2.345E-04   5
  6 2   5035.81845     4   0   0   0  2 e  2.328E-04   4
  6 2   5084.07023     1   3   1   1  2 e  2.483E-04   4
  6 2   5211.51406     2   1   1   1  2 e  2.808E-04   2
  6 2   5381.64585     0   2   0   2  2 e  2.360E-04   4
  6 2   5511.78289     1   0   0   2  2 e  2.316E-04   6
  6 2   5630.82950     3   3   1   0  2 e  2.484E-04   2
  6 2   5767.48809     1   4   0   1  2 e  2.330E-04   5
  6 2   5866.12560     3   0   0   1  2 e  2.302E-04   8
  6 2   6061.96937     1   1   1   2  2 e  2.541E-04   1
  6 2   6084.00602     4   2   0   0  2 e  2.328E-04   2
  6 2   6197.54041     5   0   0   0  2 e  2.390E-04   3
  6 2   6275.72430     5   0   0   0  2 e  2.315E-04   5
  6 2   6325.48365     1   5   1   1  2 e  2.485E-04   2
  6 2   6396.45346     0   0   0   3  2 e  2.359E-04   5
  6 2   6441.35736     3   1   1   1  2 e  2.810E-04   1
  6 2   6603.29012     1   2   0   2  2 e  2.328E-04   2
  6 2   6717.02944     2   0   0   2  2 e  2.432E-04   3
  6 2   6927.97351     0   1   1   3  2 e  2.812E-04   1
  6 2   6997.63187     4   0   0   1  2 e  2.328E-04   2
  6 2   7083.12144     4   0   0   1  2 e  2.301E-04   6
  6 2   7437.07562     6   0   0   0  2 e  2.328E-04   2
  6 2   7453.60487     0   2   0   3  2 e  2.542E-04   1
  6 2   7584.78059     1   0   0   3  2 e  2.328E-04   4
  6 2   7816.19337     1   4   0   2  2 e  2.542E-04   1
  6 2   7914.21937     3   0   0   2  2 e  2.480E-04   1
  6 2   8466.76362     0   0   0   4  2 e  2.329E-04   2
  6 2   8764.25902     2   0   0   3  2 e  2.330E-04   2
  6 2  12523.73482     0   0   0   6  2 e  2.338E-04   2
  6 2  13015.82475     0   1   1   6  2 e  2.508E-04   2
  7 1     22.67167     0   0   0   0  2 e  2.256E-04 139
  7 1    594.57305     0   1   1   0  2 e  2.336E-04  60
  7 1   1159.17393     0   2   0   0  2 e  2.361E-04  27
  7 1   1166.69054     0   2   2   0  2 e  2.567E-04  16
  7 1   1287.91032     1   0   0   0  2 e  2.291E-04  27
  7 1   1724.69770     0   3   1   0  2 e  2.650E-04   5
  7 1   1738.94262     0   3   3   0  2 e  4.639E-04   3
  7 1   1864.99201     1   1   1   0  2 e  3.051E-04   5
  7 1   2177.21618     0   0   0   1  2 e  3.714E-04   1
  7 1   2284.23135     0   4   0   0  2 e  2.624E-04   6
  7 1   2291.07510     0   4   2   0  2 e  2.907E-04   3
  7 1   2432.08329     1   2   0   0  2 e  2.675E-04   9
  7 1   2441.58617     1   2   2   0  2 e  2.681E-04   7
  7 1   2545.73610     2   0   0   0  2 e  2.657E-04   8
  7 1   2735.64361     0   1   1   1  2 e  2.952E-04   7
  7 1   2844.85562     0   5   1   0  2 e  2.347E-04   3
  7 1   3000.34347     1   3   1   0  2 e  2.283E-04   8
  7 1   3017.72897     1   3   3   0  2 e  3.011E-04   1
  7 1   3128.43192     2   1   1   0  2 e  2.293E-04   7
  7 1   3287.25292     0   2   0   1  2 e  2.309E-04   9
  7 1   3294.38106     0   2   2   1  2 e  2.393E-04   5
  7 1   3400.23123     0   6   0   0  2 e  2.842E-04   2
  7 1   3406.60015     0   6   2   0  2 e  2.611E-04   2
  7 1   3416.55596     1   0   0   1  2 e  2.334E-04   6
  7 1   3561.14494     2   2   0   0  2 e  2.351E-04   5
  7 1   3569.39677     0   6   2   0  2 e  2.611E-04   2
  7 1   3697.24449     1   4   0   0  2 e  2.297E-04  13
  7 1   3709.65000     2   2   2   0  2 e  2.611E-04   2
  7 1   3796.63100     3   0   0   0  2 e  2.359E-04   7
  7 1   3839.81556     0   3   1   1  2 e  2.348E-04   9
  7 1   3853.34861     0   3   3   1  2 e  3.108E-04   4
  7 1   3980.14746     1   1   1   1  2 e  2.667E-04  10
  7 1   4123.26459     2   3   1   0  2 e  2.735E-04   1
  7 1   4268.12379     3   1   1   0  2 e  2.749E-04   6
  7 1   4303.64811     0   0   0   2  2 e  2.375E-04   7
  7 1   4385.36745     3   1   1   0  2 e  3.174E-04   3
  7 1   4386.77789     0   4   0   1  2 e  2.829E-04   5
  7 1   4393.28045     0   4   2   1  2 e  2.611E-04   2
  7 1   4534.32928     1   2   0   1  2 e  2.660E-04   6
  7 1   4543.38613     1   2   2   1  2 e  2.818E-04   4
  7 1   4647.90388     2   0   0   1  2 e  2.527E-04   7
  7 1   4829.69893     3   2   0   0  2 e  2.322E-04   2
  7 1   4848.61617     0   1   1   2  2 e  2.306E-04   3
  7 1   4954.43456     4   0   0   0  2 e  2.316E-04   6
  7 1   5041.39718     4   0   0   0  2 e  2.322E-04   4
  7 1   5089.67887     1   3   1   1  2 e  2.457E-04   4
  7 1   5217.09259     2   1   1   1  2 e  2.736E-04   2
  7 1   5387.23806     0   2   0   2  2 e  2.390E-04   4
  7 1   5517.33562     1   0   0   2  2 e  2.456E-04   4
  7 1   5636.41017     3   3   1   0  2 e  2.458E-04   2
  7 1   5773.07687     1   4   0   1  2 e  2.324E-04   5
  7 1   5871.67853     3   0   0   1  2 e  2.321E-04   6
  7 1   6067.52710     1   1   1   2  2 e  2.467E-04   1
  7 1   6089.62155     4   2   0   0  2 e  2.497E-04   1
  7 1   6203.12301     5   0   0   0  2 e  2.321E-04   4
  7 1   6281.28700     5   0   0   0  2 e  2.318E-04   5
  7 1   6331.06742     1   5   1   1  2 e  2.459E-04   2
  7 1   6401.98467     0   0   0   3  2 e  2.324E-04   5
  7 1   6446.91559     3   1   1   1  2 e  2.737E-04   1
  7 1   6608.85753     1   2   0   2  2 e  2.321E-04   2
  7 1   6722.55872     2   0   0   2  2 e  2.321E-04   4
  7 1   7003.19558     4   0   0   1  2 e  2.321E-04   2
  7 1   7088.65474     4   0   0   1  2 e  2.390E-04   4
  7 1   7442.63148     6   0   0   0  2 e  2.321E-04   2
  7 1   7459.14955     0   2   0   3  2 e  2.497E-04   1
  7 1   7517.85903     5   2   0   0  2 e  2.321E-04   2
  7 1   7590.28761     1   0   0   3  2 e  2.321E-04   4
  7 1   7821.73878     1   4   0   2  2 e  2.322E-04   2
  7 1   7919.72693     3   0   0   2  2 e  2.322E-04   2
  7 1   8472.24863     0   0   0   4  2 e  2.322E-04   2
  7 1   8473.31471     6   2   2   0  2 e  6.824E-04   1
  7 1   8769.74423     2   0   0   3  2 e  2.322E-04   2
  7 1  12529.13073     0   0   0   6  2 e  2.330E-04   2
  7 1  13021.23999     0   1   1   6  2 e  2.756E-04   1
  7 2    594.61582     0   1   1   0  1 f  2.369E-04  57
  7 2   1166.69034     0   2   2   0  1 f  2.728E-04  15
  7 2   1724.77995     0   3   1   0  1 f  3.172E-04   3
  7 2   1865.03949     1   1   1   0  1 f  3.191E-04   5
  7 2   2291.07415     0   4   2   0  1 f  3.079E-04   3
  7 2   2441.58569     1   2   2   0  1 f  2.819E-04   6
  7 2   2735.68551     0   1   1   1  1 f  2.468E-04   2
  7 2   2844.97606     0   5   1   0  1 f  2.468E-04   2
  7 2   3000.43185     1   3   1   0  1 f  2.461E-04   5
  7 2   3017.72885     1   3   3   0  1 f  3.340E-04   1
  7 2   3128.48656     2   1   1   0  1 f  2.490E-04   3
  7 2   3294.38050     0   2   2   1  1 f  2.407E-04   5
  7 2   3406.60001     0   6   2   0  1 f  2.800E-04   2
  7 2   3569.39660     0   6   2   0  1 f  2.800E-04   2
  7 2   3709.64983     2   2   2   0  1 f  2.800E-04   2
  7 2   3839.89557     0   3   1   1  1 f  2.529E-04   9
  7 2   3853.34863     0   3   3   1  1 f  3.260E-04   1
  7 2   3980.19361     1   1   1   1  1 f  2.811E-04   6
  7 2   4123.39121     2   3   1   0  1 f  2.468E-04   2
  7 2   4268.21898     3   1   1   0  1 f  2.410E-04   5
  7 2   4385.43118     3   1   1   0  1 f  2.973E-04   5
  7 2   4393.28028     0   4   2   1  1 f  2.801E-04   2
  7 2   4543.38666     1   2   2   1  1 f  3.519E-04   2
  7 2   4848.65739     0   1   1   2  1 f  2.394E-04   4
  7 2   5089.76353     1   3   1   1  1 f  2.468E-04   4
  7 2   5217.14451     2   1   1   1  1 f  2.811E-04   2
  7 2   5636.48686     3   3   1   0  1 f  2.469E-04   2
  7 2   6067.56889     1   1   1   2  1 f  2.446E-04   2
  7 2   6331.15836     1   5   1   1  1 f  2.469E-04   2
  7 2   6446.97631     3   1   1   1  1 f  2.811E-04   1
  7 2   6933.55045     0   1   1   3  1 f  2.877E-04   1
  7 2  13021.27696     0   1   1   6  1 f  2.488E-04   2
  8 1    601.10741     0   1   1   0  1 f  2.348E-04  61
  8 1   1173.18430     0   2   2   0  1 f  2.604E-04  15
  8 1   1731.28959     0   3   1   0  1 f  2.753E-04   4
  8 1   1871.50562     1   1   1   0  1 f  2.884E-04   6
  8 1   2297.57839     0   4   2   0  1 f  3.103E-04   2
  8 1   2448.05426     1   2   2   0  1 f  2.757E-04   7
  8 1   2742.12622     0   1   1   1  1 f  2.452E-04   2
  8 1   2851.50207     0   5   1   0  1 f  2.452E-04   2
  8 1   3006.91589     1   3   1   0  1 f  2.442E-04   5
  8 1   3024.20554     1   3   3   0  1 f  3.177E-04   1
  8 1   3134.92772     2   1   1   0  1 f  2.356E-04   6
  8 1   3300.82379     0   2   2   1  1 f  2.395E-04   5
  8 1   3413.11456     0   6   2   0  1 f  2.787E-04   2
  8 1   3575.87496     0   6   2   0  1 f  2.787E-04   2
  8 1   3716.09364     2   2   2   0  1 f  2.787E-04   2
  8 1   3846.35577     0   3   1   1  1 f  2.407E-04   5
  8 1   3859.80051     0   3   3   1  1 f  2.609E-04   3
  8 1   3986.60842     1   1   1   1  1 f  3.069E-04   8
  8 1   4129.89022     2   3   1   0  1 f  2.452E-04   2
  8 1   4274.67691     3   1   1   0  1 f  2.398E-04   5
  8 1   4391.85078     3   1   1   0  1 f  2.365E-04   4
  8 1   4399.73557     0   4   2   1  1 f  3.017E-04   4
  8 1   4549.80435     1   2   2   1  1 f  3.391E-04   2
  8 1   4855.04628     0   1   1   2  1 f  2.419E-04   3
  8 1   5096.19660     1   3   1   1  1 f  2.452E-04   4
  8 1   5223.53517     2   1   1   1  1 f  2.778E-04   2
  8 1   5642.88672     3   3   1   0  1 f  2.453E-04   2
  8 1   6073.93281     1   1   1   2  1 f  2.410E-04   2
  8 1   6337.56647     1   5   1   1  1 f  2.453E-04   2
  8 1   6453.34442     3   1   1   1  1 f  2.779E-04   1
  8 1   6939.89001     0   1   1   3  1 f  2.688E-04   2
  8 1  13027.47593     0   1   1   6  1 f  2.703E-04   1
  8 2     29.14910     0   0   0   0  2 e  2.256E-04 138
  8 2    601.05275     0   1   1   0  2 e  2.325E-04  61
  8 2   1165.66582     0   2   0   0  2 e  2.317E-04  30
  8 2   1173.18464     0   2   2   0  2 e  2.467E-04  19
  8 2   1294.36025     1   0   0   0  2 e  2.273E-04  27
  8 2   1731.18487     0   3   1   0  2 e  2.624E-04   7
  8 2   1745.44450     0   3   3   0  2 e  3.789E-04   3
  8 2   1871.44475     1   1   1   0  2 e  2.751E-04   6
  8 2   2183.64165     0   0   0   1  2 e  4.111E-04   1
  8 2   2290.73405     0   4   0   0  2 e  2.295E-04   5
  8 2   2297.57981     0   4   2   0  2 e  3.120E-04   2
  8 2   2438.54790     1   2   0   0  2 e  2.574E-04   9
  8 2   2448.05430     1   2   2   0  2 e  2.653E-04   7
  8 2   2552.15930     2   0   0   0  2 e  2.624E-04   9
  8 2   2742.07212     0   1   1   1  2 e  2.407E-04   4
  8 2   2851.34695     0   5   1   0  2 e  2.276E-04   4
  8 2   3006.80228     1   3   1   0  2 e  2.275E-04   9
  8 2   3134.85820     2   1   1   0  2 e  2.340E-04   7
  8 2   3293.69383     0   2   0   1  2 e  2.250E-04  12
  8 2   3300.82391     0   2   2   1  2 e  2.363E-04   4
  8 2   3406.74234     0   6   0   0  2 e  2.782E-04   2
  8 2   3422.95386     1   0   0   1  2 e  2.315E-04   6
  8 2   3567.62086     2   2   0   0  2 e  2.331E-04   9
  8 2   3575.87532     0   6   2   0  2 e  2.712E-04   2
  8 2   3703.68224     1   4   0   0  2 e  2.345E-04  11
  8 2   3716.09400     2   2   2   0  2 e  2.712E-04   2
  8 2   3803.02944     3   0   0   0  2 e  2.393E-04   7
  8 2   3846.25226     0   3   1   1  2 e  2.432E-04  11
  8 2   3859.80063     0   3   3   1  2 e  2.584E-04   3
  8 2   3986.54933     1   1   1   1  2 e  3.732E-04   5
  8 2   4274.55454     3   1   1   0  2 e  2.427E-04   4
  8 2   4296.11802     2   3   3   0  2 e  5.249E-04   2
  8 2   4310.02211     0   0   0   2  2 e  2.496E-04   8
  8 2   4391.76913     3   1   1   0  2 e  2.345E-04   5
  8 2   4393.23131     0   4   0   1  2 e  2.711E-04   5
  8 2   4399.73622     0   4   2   1  2 e  2.925E-04   4
  8 2   4540.74288     1   2   0   1  2 e  2.540E-04  12
  8 2   4549.80486     1   2   2   1  2 e  2.826E-04   4
  8 2   4654.27465     2   0   0   1  2 e  2.870E-04   5
  8 2   4836.14589     3   2   0   0  2 e  2.324E-04   2
  8 2   4854.99338     0   1   1   2  2 e  2.326E-04   4
  8 2   4960.84402     4   0   0   0  2 e  2.346E-04   6
  8 2   5047.77261     4   0   0   0  2 e  2.324E-04   4
  8 2   5096.08789     1   3   1   1  2 e  2.428E-04   4
  8 2   5223.46773     2   1   1   1  2 e  2.506E-04   3
  8 2   5393.62774     0   2   0   2  2 e  2.372E-04   4
  8 2   5523.68164     1   0   0   2  2 e  2.323E-04   4
  8 2   5642.78821     3   3   1   0  2 e  2.428E-04   2
  8 2   5779.46331     1   4   0   1  2 e  2.311E-04   6
  8 2   5878.02407     3   0   0   1  2 e  2.308E-04   8
  8 2   6073.87554     1   1   1   2  2 e  2.326E-04   3
  8 2   6096.04019     4   2   0   0  2 e  2.323E-04   2
  8 2   6209.50307     5   0   0   0  2 e  2.323E-04   4
  8 2   6287.64435     5   0   0   0  2 e  2.323E-04   4
  8 2   6337.44778     1   5   1   1  2 e  2.677E-04   1
  8 2   6408.30631     0   0   0   3  2 e  2.418E-04   3
  8 2   6453.26585     3   1   1   1  2 e  2.877E-04   1
  8 2   6615.22119     1   2   0   2  2 e  2.324E-04   2
  8 2   6728.87791     2   0   0   2  2 e  2.324E-04   4
  8 2   6939.83756     0   1   1   3  2 e  2.557E-04   3
  8 2   7009.55449     4   0   0   1  2 e  2.324E-04   2
  8 2   7094.97740     4   0   0   1  2 e  2.324E-04   4
  8 2   7448.97979     6   0   0   0  2 e  2.324E-04   2
  8 2   7465.48959     0   2   0   3  2 e  2.324E-04   2
  8 2   7596.58136     1   0   0   3  2 e  2.324E-04   4
  8 2   7828.07319     1   4   0   2  2 e  2.324E-04   2
  8 2   7926.01969     3   0   0   2  2 e  2.324E-04   2
  8 2   8230.30047     5   0   0   1  2 e  2.542E-04   1
  8 2   8478.51903     0   0   0   4  2 e  4.603E-04   3
  8 2   8776.01084     2   0   0   3  2 e  2.326E-04   2
  8 2  12535.29759     0   0   0   6  2 e  2.335E-04   2
  9 1     36.43611     0   0   0   0  2 e  2.256E-04 132
  9 1    608.34228     0   1   1   0  2 e  2.279E-04  68
  9 1   1172.96885     0   2   0   0  2 e  2.286E-04  32
  9 1   1180.49045     0   2   2   0  2 e  2.473E-04  17
  9 1   1301.61665     1   0   0   0  2 e  2.265E-04  28
  9 1   1738.48198     0   3   1   0  2 e  2.489E-04   7
  9 1   1752.75962     0   3   3   0  2 e  5.187E-04   3
  9 1   1878.70410     1   1   1   0  2 e  2.970E-04   5
  9 1   2190.87000     0   0   0   1  2 e  2.300E-04   2
  9 1   2298.04955     0   4   0   0  2 e  2.437E-04   6
  9 1   2304.89826     0   4   2   0  2 e  2.977E-04   3
  9 1   2445.82055     1   2   0   0  2 e  2.681E-04   8
  9 1   2455.33174     1   2   2   0  2 e  2.870E-04   5
  9 1   2559.38570     2   0   0   0  2 e  2.548E-04  10
  9 1   2749.30407     0   1   1   1  2 e  2.251E-04   4
  9 1   2858.64976     0   5   1   0  2 e  2.203E-04   4
  9 1   3014.06834     1   3   1   0  2 e  2.246E-04   7
  9 1   3031.49246     1   3   3   0  2 e  2.993E-04   1
  9 1   3142.08805     2   1   1   0  2 e  2.217E-04  10
  9 1   3300.93988     0   2   0   1  2 e  2.241E-04  10
  9 1   3308.07305     0   2   2   1  2 e  2.354E-04   5
  9 1   3414.06809     0   6   0   0  2 e  2.551E-04   2
  9 1   3430.15174     1   0   0   1  2 e  2.291E-04   6
  9 1   3574.90464     2   2   0   0  2 e  2.290E-04   8
  9 1   3583.16327     0   6   2   0  2 e  2.620E-04   2
  9 1   3710.92411     1   4   0   0  2 e  2.260E-04  12
  9 1   3723.34340     2   2   2   0  2 e  2.620E-04   2
  9 1   3810.22707     3   0   0   0  2 e  2.317E-04   7
  9 1   3853.49343     0   3   1   1  2 e  2.343E-04  11
  9 1   3867.05872     0   3   3   1  2 e  2.848E-04   5
  9 1   3993.75084     1   1   1   1  2 e  2.247E-04   4
  9 1   4136.99679     2   3   1   0  2 e  2.410E-04   2
  9 1   4281.78911     3   1   1   0  2 e  2.410E-04   4
  9 1   4303.37649     2   3   3   0  2 e  4.180E-04   2
  9 1   4317.19187     0   0   0   2  2 e  2.687E-04   7
  9 1   4398.97085     3   1   1   0  2 e  2.320E-04   5
  9 1   4400.49115     0   4   0   1  2 e  2.410E-04   4
  9 1   4406.99903     0   4   2   1  2 e  2.875E-04   4
  9 1   4547.95875     1   2   0   1  2 e  2.394E-04  10
  9 1   4557.02445     1   2   2   1  2 e  2.818E-04   4
  9 1   4661.44239     2   0   0   1  2 e  2.679E-04   7
  9 1   4843.39862     3   2   0   0  2 e  2.228E-04   2
  9 1   4862.16765     0   1   1   2  2 e  2.244E-04   5
  9 1   4968.05478     4   0   0   0  2 e  2.308E-04   5
  9 1   5054.94507     4   0   0   0  2 e  2.228E-04   4
  9 1   5103.29669     1   3   1   1  2 e  2.411E-04   4
  9 1   5230.63971     2   1   1   1  2 e  2.480E-04   3
  9 1   5264.39141     0   9   3   0  2 e  4.088E-04   2
  9 1   5400.81663     0   2   0   2  2 e  2.264E-04   4
  9 1   5530.82052     1   0   0   2  2 e  2.291E-04   5
  9 1   5649.96329     3   3   1   0  2 e  2.411E-04   2
  9 1   5786.64831     1   4   0   1  2 e  2.221E-04   6
  9 1   5885.16293     3   0   0   1  2 e  2.212E-04   8
  9 1   6081.01896     1   1   1   2  2 e  2.262E-04   3
  9 1   6103.26007     4   2   0   0  2 e  2.228E-04   2
  9 1   6216.68072     5   0   0   0  2 e  2.354E-04   3
  9 1   6294.79625     5   0   0   0  2 e  2.228E-04   4
  9 1   6344.62669     1   5   1   1  2 e  2.412E-04   2
  9 1   6415.41779     0   0   0   3  2 e  2.228E-04   4
  9 1   6460.40995     3   1   1   1  2 e  2.808E-04   1
  9 1   6622.38002     1   2   0   2  2 e  2.228E-04   2
  9 1   6735.98611     2   0   0   2  2 e  2.354E-04   3
  9 1   6946.95424     0   1   1   3  2 e  2.626E-04   2
  9 1   7016.70822     4   0   0   1  2 e  2.228E-04   2
  9 1   7102.09162     4   0   0   1  2 e  2.213E-04   6
  9 1   7456.12344     6   0   0   0  2 e  2.317E-04   1
  9 1   7472.62157     0   2   0   3  2 e  2.229E-04   2
  9 1   7531.34034     5   2   0   0  2 e  2.317E-04   1
  9 1   7603.66166     1   0   0   3  2 e  2.229E-04   4
  9 1   7835.20217     1   4   0   2  2 e  2.229E-04   2
  9 1   7933.09992     3   0   0   2  2 e  2.229E-04   2
  9 1   8485.57082     0   0   0   4  2 e  2.230E-04   2
  9 1   8783.05820     2   0   0   3  2 e  2.466E-04   1
  9 1  12542.23397     0   0   0   6  2 e  2.240E-04   2
  9 1  13034.36535     0   1   1   6  2 e  2.826E-04   1
  9 2    608.41093     0   1   1   0  1 f  2.357E-04  60
  9 2   1180.48994     0   2   2   0  1 f  2.621E-04  15
  9 2   1738.61367     0   3   1   0  1 f  2.680E-04   5
  9 2   1878.78028     1   1   1   0  1 f  4.010E-04   3
  9 2   2304.89732     0   4   2   0  1 f  3.035E-04   3
  9 2   2455.33127     1   2   2   0  1 f  2.802E-04   6
  9 2   2749.37137     0   1   1   1  1 f  2.409E-04   2
  9 2   2858.84317     0   5   1   0  1 f  2.409E-04   2
  9 2   3014.20978     1   3   1   0  1 f  2.326E-04   6
  9 2   3031.49196     1   3   3   0  1 f  3.192E-04   1
  9 2   3142.17507     2   1   1   0  1 f  2.304E-04   7
  9 2   3308.07218     0   2   2   1  1 f  2.349E-04   5
  9 2   3583.16279     0   6   2   0  1 f  2.734E-04   2
  9 2   3723.34291     2   2   2   0  1 f  2.734E-04   2
  9 2   3853.62189     0   3   1   1  1 f  2.343E-04   9
  9 2   3867.05856     0   3   3   1  1 f  2.599E-04   3
  9 2   3993.82444     1   1   1   1  1 f  2.803E-04   9
  9 2   4137.20087     2   3   1   0  1 f  2.409E-04   2
  9 2   4281.94165     3   1   1   0  1 f  2.455E-04   3
  9 2   4399.07284     3   1   1   0  1 f  2.327E-04   5
  9 2   4406.99777     0   4   2   1  1 f  2.925E-04   4
  9 2   4557.02403     1   2   2   1  1 f  3.270E-04   2
  9 2   4862.23332     0   1   1   2  1 f  2.318E-04   4
  9 2   5103.43444     1   3   1   1  1 f  2.409E-04   4
  9 2   5230.72396     2   1   1   1  1 f  2.706E-04   2
  9 2   5650.08602     3   3   1   0  1 f  2.410E-04   2
  9 2   6081.09141     1   1   1   2  1 f  2.707E-04   1
  9 2   6344.77392     1   5   1   1  1 f  2.410E-04   2
  9 2   6460.50781     3   1   1   1  1 f  2.708E-04   1
  9 2   6947.01933     0   1   1   3  1 f  2.614E-04   2
  9 2  13034.44513     0   1   1   6  1 f  2.631E-04   1
 10 1    616.52533     0   1   1   0  1 f  2.288E-04  63
 10 1   1188.60728     0   2   2   0  1 f  2.535E-04  13
 10 1   1746.75046     0   3   1   0  1 f  3.109E-04   3
 10 1   1886.86211     1   1   1   0  1 f  3.927E-04   2
 10 1   2313.02770     0   4   2   0  1 f  3.125E-04   3
 10 1   2463.41647     1   2   2   0  1 f  2.760E-04   6
 10 1   2757.42158     0   1   1   1  1 f  2.394E-04   2
 10 1   2867.00008     0   5   1   0  1 f  2.394E-04   2
 10 1   3022.31423     1   3   1   0  1 f  2.301E-04   6
 10 1   3039.58815     1   3   3   0  1 f  3.155E-04   1
 10 1   3150.22744     2   1   1   0  1 f  2.300E-04   6
 10 1   3316.12606     0   2   2   1  1 f  2.328E-04   5
 10 1   3591.26042     0   6   2   0  1 f  2.783E-04   2
 10 1   3731.39757     2   2   2   0  1 f  2.783E-04   2
 10 1   3861.69633     0   3   1   1  1 f  2.340E-04   8
 10 1   3875.12330     0   3   3   1  1 f  2.607E-04   3
 10 1   4001.84285     1   1   1   1  1 f  3.143E-04   6
 10 1   4145.32398     2   3   1   0  1 f  2.394E-04   2
 10 1   4290.01328     3   1   1   0  1 f  2.749E-04   5
 10 1   4407.09735     3   1   1   0  1 f  2.311E-04   5
 10 1   4415.06720     0   4   2   1  1 f  3.077E-04   4
 10 1   4565.04565     1   2   2   1  1 f  4.035E-04   1
 10 1   4870.21908     0   1   1   2  1 f  2.301E-04   4
 10 1   5111.47566     1   3   1   1  1 f  2.405E-04   3
 10 1   5238.71203     2   1   1   1  1 f  2.686E-04   2
 10 1   5658.08563     3   3   1   0  1 f  2.394E-04   2
 10 1   6089.04530     1   1   1   2  1 f  2.275E-04   3
 10 1   6352.78288     1   5   1   1  1 f  2.395E-04   2
 10 1   6468.46758     3   1   1   1  1 f  2.395E-04   2
 10 1   6954.94033     0   1   1   3  1 f  2.594E-04   2
 10 1  13042.18378     0   1   1   6  1 f  2.414E-04   2
 10 2     44.53264     0   0   0   0  2 e  2.213E-04 134
 10 2    616.44183     0   1   1   0  2 e  2.264E-04  65
 10 2   1181.08305     0   2   0   0  2 e  2.273E-04  31
 10 2   1188.60792     0   2   2   0  2 e  2.483E-04  17
 10 2   1309.67900     1   0   0   0  2 e  2.212E-04  29
 10 2   1746.59015     0   3   1   0  2 e  2.623E-04   6
 10 2   1760.88650     0   3   3   0  2 e  3.822E-04   3
 10 2   1886.76990     1   1   1   0  2 e  2.734E-04   6
 10 2   2198.90127     0   0   0   1  2 e  3.315E-04   2
 10 2   2306.17758     0   4   0   0  2 e  2.466E-04   6
 10 2   2313.03036     0   4   2   0  2 e  2.824E-04   3
 10 2   2453.90098     1   2   0   0  2 e  2.392E-04   9
 10 2   2463.41715     1   2   2   0  2 e  2.704E-04   6
 10 2   2567.41476     2   0   0   0  2 e  2.389E-04   9
 10 2   2757.33952     0   1   1   1  2 e  2.286E-04   4
 10 2   2866.76431     0   5   1   0  2 e  2.933E-04   6
 10 2   3022.14132     1   3   1   0  2 e  2.198E-04   9
 10 2   3150.12098     2   1   1   0  2 e  2.194E-04  10
 10 2   3308.99037     0   2   0   1  2 e  2.245E-04   9
 10 2   3316.12699     0   2   2   1  2 e  2.297E-04   5
 10 2   3422.20732     0   6   0   0  2 e  2.583E-04   2
 10 2   3428.58993     0   6   2   0  2 e  2.626E-04   2
 10 2   3438.14904     1   0   0   1  2 e  2.226E-04   7
 10 2   3582.99796     2   2   0   0  2 e  2.245E-04   9
 10 2   3591.26112     0   6   2   0  2 e  2.627E-04   2
 10 2   3718.97049     1   4   0   0  2 e  2.225E-04  13
 10 2   3731.39827     2   2   2   0  2 e  2.627E-04   2
 10 2   3818.22488     3   0   0   0  2 e  2.345E-04   5
 10 2   3861.53901     0   3   1   1  2 e  2.436E-04  10
 10 2   3875.12355     0   3   3   1  2 e  3.494E-04   5
 10 2   4001.75233     1   1   1   1  2 e  3.260E-04   6
 10 2   4145.07438     2   3   1   0  2 e  2.351E-04   2
 10 2   4289.82644     3   1   1   0  2 e  3.034E-04   4
 10 2   4311.44296     2   3   3   0  2 e  6.334E-04   2
 10 2   4325.15903     0   0   0   2  2 e  2.275E-04   6
 10 2   4406.97233     3   1   1   0  2 e  2.278E-04   5
 10 2   4408.55722     0   4   0   1  2 e  2.647E-04   6
 10 2   4415.06878     0   4   2   1  2 e  3.170E-04   3
 10 2   4555.97545     1   2   0   1  2 e  2.280E-04  12
 10 2   4565.04684     1   2   2   1  2 e  3.191E-04   2
 10 2   4669.40607     2   0   0   1  2 e  2.563E-04   5
 10 2   4851.45661     3   2   0   0  2 e  2.217E-04   2
 10 2   4870.13905     0   1   1   2  2 e  2.199E-04   6
 10 2   4976.06660     4   0   0   0  2 e  2.224E-04   6
 10 2   5062.91426     4   0   0   0  2 e  2.217E-04   4
 10 2   5111.30788     1   3   1   1  2 e  2.351E-04   4
 10 2   5238.60898     2   1   1   1  2 e  2.676E-04   2
 10 2   5408.80394     0   2   0   2  2 e  2.256E-04   4
 10 2   5538.75291     1   0   0   2  2 e  2.223E-04   6
 10 2   5794.63158     1   4   0   1  2 e  2.208E-04   6
 10 2   5893.09525     3   0   0   1  2 e  2.192E-04   8
 10 2   6088.95572     1   1   1   2  2 e  2.184E-04   4
 10 2   6111.28191     4   2   0   0  2 e  2.216E-04   2
 10 2   6224.65559     5   0   0   0  2 e  2.216E-04   4
 10 2   6302.74302     5   0   0   0  2 e  2.192E-04   6
 10 2   6352.60288     1   5   1   1  2 e  2.352E-04   2
 10 2   6423.31938     0   0   0   3  2 e  2.216E-04   4
 10 2   6468.34778     3   1   1   1  2 e  2.353E-04   2
 10 2   6630.33361     1   2   0   2  2 e  2.216E-04   2
 10 2   6743.88507     2   0   0   2  2 e  2.216E-04   4
 10 2   6954.86062     0   1   1   3  2 e  2.663E-04   2
 10 2   7024.65641     4   0   0   1  2 e  2.217E-04   2
 10 2   7109.99520     4   0   0   1  2 e  2.239E-04   5
 10 2   7464.05951     6   0   0   0  2 e  2.426E-04   1
 10 2   7480.54491     0   2   0   3  2 e  2.217E-04   2
 10 2   7539.27391     5   2   0   0  2 e  2.426E-04   1
 10 2   7611.52842     1   0   0   3  2 e  2.217E-04   4
 10 2   7940.96681     3   0   0   2  2 e  2.217E-04   2
 10 2   8245.33271     5   0   0   1  2 e  2.427E-04   1
 10 2   8493.40791     0   0   0   4  2 e  2.218E-04   2
 10 2   8790.89481     2   0   0   3  2 e  2.218E-04   2
 10 2  12549.94386     0   0   0   6  2 e  2.227E-04   2
 10 2  13042.09068     0   1   1   6  2 e  2.693E-04   1
 11 1     53.43881     0   0   0   0  2 e  2.155E-04 136
 11 1    625.35079     0   1   1   0  2 e  2.226E-04  68
 11 1   1190.00848     0   2   0   0  2 e  2.249E-04  31
 11 1   1197.53691     0   2   2   0  2 e  2.423E-04  15
 11 1   1318.54760     1   0   0   0  2 e  2.269E-04  27
 11 1   1755.50863     0   3   1   0  2 e  2.411E-04   8
 11 1   1769.82648     0   3   3   0  2 e  6.779E-04   3
 11 1   1895.64174     1   1   1   0  2 e  2.573E-04   8
 11 1   2207.73681     0   0   0   1  2 e  3.850E-04   1
 11 1   2315.11803     0   4   0   0  2 e  2.423E-04   6
 11 1   2321.97541     0   4   2   0  2 e  3.238E-04   2
 11 1   2462.78933     1   2   0   0  2 e  2.485E-04   9
 11 1   2472.31144     1   2   2   0  2 e  2.562E-04   7
 11 1   2576.24661     2   0   0   0  2 e  2.228E-04   8
 11 1   2766.17810     0   1   1   1  2 e  2.243E-04   4
 11 1   2875.68930     0   5   1   0  2 e  2.174E-04   4
 11 1   3031.02142     1   3   1   0  2 e  2.182E-04   9
 11 1   3158.95710     2   1   1   0  2 e  2.194E-04   9
 11 1   3317.84642     0   2   0   1  2 e  2.167E-04  11
 11 1   3324.98633     0   2   2   1  2 e  2.326E-04   3
 11 1   3431.15978     0   6   0   0  2 e  2.551E-04   2
 11 1   3437.54914     0   6   2   0  2 e  2.762E-04   2
 11 1   3446.94600     1   0   0   1  2 e  2.204E-04   7
 11 1   3591.90071     2   2   0   0  2 e  2.217E-04   9
 11 1   3600.16853     0   6   2   0  2 e  2.993E-04   1
 11 1   3727.82138     1   4   0   0  2 e  2.224E-04  14
 11 1   3827.02194     3   0   0   0  2 e  2.378E-04   4
 11 1   3870.38908     0   3   1   1  2 e  2.250E-04   9
 11 1   3883.99424     0   3   3   1  2 e  3.253E-04   4
 11 1   4010.55434     1   1   1   1  2 e  2.782E-04   8
 11 1   4153.95942     2   3   1   0  2 e  2.309E-04   2
 11 1   4298.66830     3   1   1   0  2 e  3.032E-04   5
 11 1   4333.92171     0   0   0   2  2 e  2.675E-04   6
 11 1   4415.77431     3   1   1   0  2 e  2.245E-04   5
 11 1   4417.42941     0   4   0   1  2 e  2.589E-04   6
 11 1   4423.94565     0   4   2   1  2 e  2.861E-04   4
 11 1   4564.79402     1   2   0   1  2 e  2.489E-04  11
 11 1   4573.87117     1   2   2   1  2 e  3.186E-04   2
 11 1   4678.16645     2   0   0   1  2 e  2.505E-04  10
 11 1   4860.32005     3   2   0   0  2 e  2.209E-04   2
 11 1   4878.90700     0   1   1   2  2 e  2.176E-04   6
 11 1   4984.87908     4   0   0   0  2 e  2.289E-04   5
 11 1   5071.68035     4   0   0   0  2 e  2.209E-04   4
 11 1   5120.11987     1   3   1   1  2 e  2.309E-04   4
 11 1   5247.37488     2   1   1   1  2 e  2.624E-04   2
 11 1   5417.58971     0   2   0   2  2 e  2.248E-04   4
 11 1   5547.47799     1   0   0   2  2 e  2.258E-04   6
 11 1   5666.70462     3   3   1   0  2 e  2.310E-04   2
 11 1   5803.41265     1   4   0   1  2 e  2.245E-04   5
 11 1   5901.82039     3   0   0   1  2 e  2.205E-04   7
 11 1   6097.68830     1   1   1   2  2 e  2.210E-04   2
 11 1   6120.10630     4   2   0   0  2 e  2.210E-04   2
 11 1   6233.42788     5   0   0   0  2 e  2.210E-04   4
 11 1   6311.48407     5   0   0   0  2 e  2.210E-04   5
 11 1   6361.37652     1   5   1   1  2 e  2.311E-04   2
 11 1   6432.01098     0   0   0   3  2 e  2.210E-04   4
 11 1   6477.07922     3   1   1   1  2 e  2.311E-04   2
 11 1   6639.08145     1   2   0   2  2 e  2.210E-04   2
 11 1   6752.57305     2   0   0   2  2 e  2.210E-04   4
 11 1   6963.55766     0   1   1   3  2 e  2.505E-04   2
 11 1   7033.39892     4   0   0   1  2 e  2.252E-04   3
 11 1   7118.68948     4   0   0   1  2 e  2.196E-04   6
 11 1   7472.78965     6   0   0   0  2 e  2.211E-04   2
 11 1   7489.26034     0   2   0   3  2 e  2.317E-04   1
 11 1   7620.18186     1   0   0   3  2 e  2.212E-04   4
 11 1   7851.83315     1   4   0   2  2 e  2.212E-04   2
 11 1   7949.61950     3   0   0   2  2 e  2.212E-04   2
 11 1   8502.02765     0   0   0   4  2 e  2.213E-04   2
 11 1   8799.50990     2   0   0   3  2 e  2.214E-04   2
 11 1  12558.41950     0   0   0   6  2 e  2.226E-04   2
 11 1  13050.59353     0   1   1   6  2 e  2.643E-04   1
 11 2    625.45113     0   1   1   0  1 f  2.269E-04  66
 11 2   1197.53604     0   2   2   0  1 f  2.663E-04  11
 11 2   1755.70115     0   3   1   0  1 f  2.535E-04   7
 11 2   1895.75375     1   1   1   0  1 f  7.092E-04   1
 11 2   2321.97267     0   4   2   0  1 f  3.486E-04   3
 11 2   2472.30994     1   2   2   0  1 f  2.702E-04   7
 11 2   2766.27686     0   1   1   1  1 f  2.318E-04   2
 11 2   2875.97241     0   5   1   0  1 f  2.318E-04   2
 11 2   3031.22915     1   3   1   0  1 f  2.238E-04   6
 11 2   3159.08481     2   1   1   0  1 f  2.302E-04   5
 11 2   3324.98530     0   2   2   1  1 f  2.270E-04   4
 11 2   3437.54149     0   6   2   0  1 f  2.676E-04   2
 11 2   3600.16778     0   6   2   0  1 f  2.676E-04   2
 11 2   3870.57764     0   3   1   1  1 f  2.308E-04   7
 11 2   3883.99420     0   3   3   1  1 f  2.540E-04   3
 11 2   4010.66217     1   1   1   1  1 f  2.390E-04   5
 11 2   4154.25901     2   3   1   0  1 f  2.318E-04   2
 11 2   4298.89236     3   1   1   0  1 f  2.318E-04   4
 11 2   4415.92362     3   1   1   0  1 f  2.265E-04   5
 11 2   4423.94243     0   4   2   1  1 f  3.884E-04   2
 11 2   4573.86930     1   2   2   1  1 f  3.902E-04   1
 11 2   4879.00358     0   1   1   2  1 f  2.206E-04   5
 11 2   5120.32111     1   3   1   1  1 f  2.367E-04   3
 11 2   5247.49773     2   1   1   1  1 f  2.612E-04   2
 11 2   5666.88526     3   3   1   0  1 f  2.318E-04   2
 11 2   6097.79471     1   1   1   2  1 f  2.426E-04   1
 11 2   6361.59291     1   5   1   1  1 f  2.318E-04   2
 11 2   6477.22329     3   1   1   1  1 f  2.486E-04   1
 11 2   6963.65339     0   1   1   3  1 f  2.486E-04   2
 11 2  13050.70439     0   1   1   6  1 f  2.501E-04   1
 12 1    635.18849     0   1   1   0  1 f  2.174E-04  63
 12 1   1207.27656     0   2   2   0  1 f  2.518E-04  12
 12 1   1765.46530     0   3   1   0  1 f  3.050E-04   3
 12 1   1905.45310     1   1   1   0  1 f  4.768E-04   3
 12 1   2331.72883     0   4   2   0  1 f  3.382E-04   3
 12 1   2482.01206     1   2   2   0  1 f  2.661E-04   6
 12 1   2775.93660     0   1   1   1  1 f  2.281E-04   2
 12 1   2885.75975     0   5   1   0  1 f  2.281E-04   2
 12 1   3040.95390     1   3   1   0  1 f  2.236E-04   5
 12 1   3058.20797     1   3   3   0  1 f  3.285E-04   1
 12 1   3168.74711     2   1   1   0  1 f  2.279E-04   6
 12 1   3334.64899     0   2   2   1  1 f  2.218E-04   5
 12 1   3447.31206     0   6   2   0  1 f  2.764E-04   2
 12 1   3609.88410     0   6   2   0  1 f  3.097E-04   1
 12 1   3880.26619     0   3   1   1  1 f  2.271E-04  10
 12 1   3893.67163     0   3   3   1  1 f  2.784E-04   2
 12 1   4020.28401     1   1   1   1  1 f  2.776E-04   5
 12 1   4164.00595     2   3   1   0  1 f  2.280E-04   2
 12 1   4308.57772     3   1   1   0  1 f  2.755E-04   6
 12 1   4425.55248     3   1   1   0  1 f  2.186E-04   6
 12 1   4433.62497     0   4   2   1  1 f  4.846E-04   1
 12 1   4583.49513     1   2   2   1  1 f  3.220E-04   2
 12 1   4888.58603     0   1   1   2  1 f  2.174E-04   5
 12 1   5129.97062     1   3   1   1  1 f  2.280E-04   4
 12 1   5257.08228     2   1   1   1  1 f  2.592E-04   2
 12 1   5676.48430     3   3   1   0  1 f  2.280E-04   2
 12 1   6107.33798     1   1   1   2  1 f  2.199E-04   3
 12 1   6371.20275     1   5   1   1  1 f  2.281E-04   2
 12 1   6486.77410     3   1   1   1  1 f  2.281E-04   2
 12 1   6973.15786     0   1   1   3  1 f  2.434E-04   2
 12 1  13059.99075     0   1   1   6  1 f  2.299E-04   2
 12 2     63.15415     0   0   0   0  2 e  2.159E-04 134
 12 2    635.06972     0   1   1   0  2 e  2.163E-04  71
 12 2   1199.74500     0   2   0   0  2 e  2.209E-04  30
 12 2   1207.27766     0   2   2   0  2 e  2.422E-04  14
 12 2   1328.22165     1   0   0   0  2 e  2.189E-04  26
 12 2   1765.23791     0   3   1   0  2 e  2.559E-04   6
 12 2   1779.57888     0   3   3   0  2 e  4.448E-04   3
 12 2   1905.32055     1   1   1   0  2 e  2.534E-04   9
 12 2   2217.37404     0   0   0   1  2 e  3.248E-04   2
 12 2   2324.87071     0   4   0   0  2 e  2.337E-04   7
 12 2   2331.73321     0   4   2   0  2 e  2.838E-04   3
 12 2   2472.48542     1   2   0   0  2 e  2.331E-04   9
 12 2   2482.01380     1   2   2   0  2 e  2.627E-04   6
 12 2   2585.88139     2   0   0   0  2 e  2.328E-04   9
 12 2   2775.82024     0   1   1   1  2 e  2.265E-04   4
 12 2   2885.42584     0   5   1   0  2 e  2.245E-04   3
 12 2   3040.70893     1   3   1   0  2 e  2.167E-04   8
 12 2   3058.20919     1   3   3   0  2 e  2.961E-04   1
 12 2   3168.59622     2   1   1   0  2 e  2.155E-04  10
 12 2   3327.50678     0   2   0   1  2 e  2.131E-04  11
 12 2   3334.65099     0   2   2   1  2 e  2.260E-04   4
 12 2   3440.92561     0   6   0   0  2 e  2.515E-04   2
 12 2   3447.32271     0   6   2   0  2 e  3.367E-04   1
 12 2   3456.54252     1   0   0   1  2 e  2.150E-04   7
 12 2   3601.61196     2   2   0   0  2 e  2.263E-04   7
 12 2   3737.47720     1   4   0   0  2 e  2.211E-04  13
 12 2   3836.61870     3   0   0   0  2 e  2.315E-04   5
 12 2   3880.04323     0   3   1   1  2 e  2.340E-04  11
 12 2   3893.67167     0   3   3   1  2 e  2.499E-04   3
 12 2   4020.15532     1   1   1   1  2 e  2.343E-04  11
 12 2   4163.65188     2   3   1   0  2 e  2.260E-04   2
 12 2   4308.31280     3   1   1   0  2 e  2.856E-04   5
 12 2   4329.99393     2   3   3   0  2 e  1.032E-03   2
 12 2   4343.48193     0   0   0   2  2 e  2.461E-04   8
 12 2   4425.37521     3   1   1   0  2 e  2.528E-04   7
 12 2   4427.10813     0   4   0   1  2 e  2.873E-04   4
 12 2   4433.62878     0   4   2   1  2 e  2.961E-04   1
 12 2   4574.41450     1   2   0   1  2 e  2.531E-04   8
 12 2   4583.49741     1   2   2   1  2 e  2.841E-04   3
 12 2   4687.72267     2   0   0   1  2 e  2.645E-04   7
 12 2   4869.98918     3   2   0   0  2 e  2.190E-04   2
 12 2   4888.47201     0   1   1   2  2 e  2.123E-04   6
 12 2   4994.49288     4   0   0   0  2 e  2.227E-04   5
 12 2   5081.24350     4   0   0   0  2 e  2.190E-04   4
 12 2   5129.73253     1   3   1   1  2 e  2.261E-04   4
 12 2   5427.17367     0   2   0   2  2 e  2.210E-04   4
 12 2   5556.99625     1   0   0   2  2 e  2.304E-04   4
 12 2   5676.27073     3   3   1   0  2 e  2.261E-04   2
 12 2   5812.99217     1   4   0   1  2 e  2.168E-04   6
 12 2   5911.33862     3   0   0   1  2 e  2.166E-04   8
 12 2   6107.21233     1   1   1   2  2 e  2.133E-04   4
 12 2   6129.73133     4   2   0   0  2 e  2.190E-04   2
 12 2   6242.99730     5   0   0   0  2 e  2.190E-04   4
 12 2   6321.01978     5   0   0   0  2 e  2.182E-04   5
 12 2   6370.94753     1   5   1   1  2 e  2.262E-04   2
 12 2   6441.49248     0   0   0   3  2 e  2.298E-04   3
 12 2   6486.60408     3   1   1   1  2 e  2.262E-04   2
 12 2   6648.62563     1   2   0   2  2 e  2.190E-04   2
 12 2   6762.05090     2   0   0   2  2 e  2.190E-04   4
 12 2   6973.04598     0   1   1   3  2 e  2.423E-04   2
 12 2   7042.93647     4   0   0   1  2 e  2.190E-04   4
 12 2   7128.17436     4   0   0   1  2 e  2.167E-04   6
 12 2   7482.31438     6   0   0   0  2 e  2.190E-04   2
 12 2   7498.76978     0   2   0   3  2 e  2.190E-04   2
 12 2   7557.51513     5   2   0   0  2 e  2.190E-04   2
 12 2   7629.62201     1   0   0   3  2 e  2.190E-04   4
 12 2   7861.33698     1   4   0   2  2 e  2.190E-04   2
 12 2   7959.05908     3   0   0   2  2 e  2.190E-04   2
 12 2   8511.43133     0   0   0   4  2 e  2.190E-04   2
 12 2   8808.90898     2   0   0   3  2 e  2.191E-04   2
 12 2  12567.66933     0   0   0   6  2 e  2.199E-04   2
 12 2  13059.85849     0   1   1   6  2 e  2.682E-04   1
 13 1     73.67915     0   0   0   0  2 e  2.136E-04 133
 13 1    645.59828     0   1   1   0  2 e  2.121E-04  72
 13 1   1210.29274     0   2   0   0  2 e  2.195E-04  30
 13 1   1217.83009     0   2   2   0  2 e  2.478E-04  13
 13 1   1338.70290     1   0   0   0  2 e  2.276E-04  26
 13 1   1775.77722     0   3   1   0  2 e  2.485E-04   7
 13 1   1790.14402     0   3   3   0  2 e  1.330E-03   2
 13 1   1915.80511     1   1   1   0  2 e  2.521E-04   9
 13 1   2227.81482     0   0   0   1  2 e  2.171E-04   4
 13 1   2335.43559     0   4   0   0  2 e  2.492E-04   7
 13 1   2342.30456     0   4   2   0  2 e  2.434E-04   1
 13 1   2482.98928     1   2   0   0  2 e  2.405E-04   8
 13 1   2492.52452     1   2   2   0  2 e  2.426E-04   7
 13 1   2596.31853     2   0   0   0  2 e  2.400E-04  10
 13 1   2786.26554     0   1   1   1  2 e  2.202E-04   4
 13 1   2895.97319     0   5   1   0  2 e  2.171E-04   3
 13 1   3051.20306     1   3   1   0  2 e  2.091E-04   9
 13 1   3068.73439     1   3   3   0  2 e  3.005E-04   1
 13 1   3179.03829     2   1   1   0  2 e  2.149E-04   9
 13 1   3337.97171     0   2   0   1  2 e  2.074E-04   9
 13 1   3345.12131     0   2   2   1  2 e  2.083E-04   3
 13 1   3451.50409     0   6   0   0  2 e  2.485E-04   2
 13 1   3457.91141     0   6   2   0  2 e  2.679E-04   2
 13 1   3466.93824     1   0   0   1  2 e  2.087E-04   6
 13 1   3612.13168     2   2   0   0  2 e  2.108E-04   8
 13 1   3747.93663     1   4   0   0  2 e  2.172E-04  12
 13 1   3760.39533     2   2   2   0  2 e  2.679E-04   2
 13 1   3847.01498     3   0   0   0  2 e  2.321E-04   4
 13 1   3890.50194     0   3   1   1  2 e  2.166E-04   9
 13 1   3904.15488     0   3   3   1  2 e  3.627E-04   4
 13 1   4030.55746     1   1   1   1  2 e  2.479E-04   9
 13 1   4174.15197     2   3   1   0  2 e  2.107E-04   2
 13 1   4318.76155     3   1   1   0  2 e  2.876E-04   5
 13 1   4340.47813     2   3   3   0  2 e  5.605E-04   2
 13 1   4353.83760     0   0   0   2  2 e  2.595E-04   5
 13 1   4435.77665     3   1   1   0  2 e  2.388E-04   7
 13 1   4437.59274     0   4   0   1  2 e  2.556E-04   6
 13 1   4444.12007     0   4   2   1  2 e  3.072E-04   3
 13 1   4584.83553     1   2   0   1  2 e  2.516E-04  10
 13 1   4593.92555     1   2   2   1  2 e  2.898E-04   3
 13 1   4698.07484     2   0   0   1  2 e  2.591E-04   8
 13 1   4880.46324     3   2   0   0  2 e  2.178E-04   2
 13 1   4898.83372     0   1   1   2  2 e  2.036E-04   6
 13 1   5004.90698     4   0   0   0  2 e  2.236E-04   6
 13 1   5091.60306     4   0   0   0  2 e  2.178E-04   4
 13 1   5140.14650     1   3   1   1  2 e  2.107E-04   4
 13 1   5267.29582     2   1   1   1  2 e  2.503E-04   1
 13 1   5437.55644     0   2   0   2  2 e  2.204E-04   4
 13 1   5567.30740     1   0   0   2  2 e  2.237E-04   6
 13 1   5686.63497     3   3   1   0  2 e  2.108E-04   2
 13 1   5823.36922     1   4   0   1  2 e  2.165E-04   6
 13 1   5921.64969     3   0   0   1  2 e  2.162E-04   8
 13 1   6117.53049     1   1   1   2  2 e  2.094E-04   3
 13 1   6140.15819     4   2   0   0  2 e  2.179E-04   2
 13 1   6253.36372     5   0   0   0  2 e  2.179E-04   4
 13 1   6331.35003     5   0   0   0  2 e  2.166E-04   6
 13 1   6381.31582     1   5   1   1  2 e  2.109E-04   2
 13 1   6451.76393     0   0   0   3  2 e  2.179E-04   4
 13 1   6496.92297     3   1   1   1  2 e  2.109E-04   2
 13 1   6658.96399     1   2   0   2  2 e  2.179E-04   2
 13 1   6772.31833     2   0   0   2  2 e  2.180E-04   4
 13 1   6983.32405     0   1   1   3  2 e  2.078E-04   2
 13 1   7053.26890     4   0   0   1  2 e  2.180E-04   4
 13 1   7138.44917     4   0   0   1  2 e  2.167E-04   6
 13 1   7492.62939     6   0   0   0  2 e  2.181E-04   2
 13 1   7509.06865     0   2   0   3  2 e  2.366E-04   1
 13 1   7567.82389     5   2   0   0  2 e  2.181E-04   2
 13 1   7639.84838     1   0   0   3  2 e  2.181E-04   4
 13 1   7871.63362     1   4   0   2  2 e  2.371E-04   1
 13 1   7969.28529     3   0   0   2  2 e  2.182E-04   2
 13 1   8521.61764     0   0   0   4  2 e  2.183E-04   2
 13 1   8819.08984     2   0   0   3  2 e  2.183E-04   2
 13 1  12577.69054     0   0   0   6  2 e  2.197E-04   2
 13 1  13069.90832     0   1   1   6  2 e  2.523E-04   1
 13 2    645.73656     0   1   1   0  1 f  2.152E-04  66
 13 2   1217.82823     0   2   2   0  1 f  2.609E-04  13
 13 2   1776.04306     0   3   1   0  1 f  2.760E-04   4
 13 2   1915.95941     1   1   1   0  1 f  4.507E-04   3
 13 2   2342.29757     0   4   2   0  1 f  2.422E-04   1
 13 2   2492.52226     1   2   2   0  1 f  2.503E-04   7
 13 2   2786.40152     0   1   1   1  1 f  2.101E-04   2
 13 2   2896.36292     0   5   1   0  1 f  2.101E-04   2
 13 2   3051.48899     1   3   1   0  1 f  2.145E-04   7
 13 2   3068.73223     1   3   3   0  1 f  3.179E-04   1
 13 2   3179.21484     2   1   1   0  1 f  2.246E-04   4
 13 2   3345.11842     0   2   2   1  1 f  2.082E-04   5
 13 2   3457.89686     0   6   2   0  1 f  2.614E-04   2
 13 2   3760.39338     2   2   2   0  1 f  2.614E-04   2
 13 2   3890.76196     0   3   1   1  1 f  2.512E-04   7
 13 2   4030.70770     1   1   1   1  1 f  3.910E-04   7
 13 2   4174.56512     2   3   1   0  1 f  2.100E-04   2
 13 2   4319.07097     3   1   1   0  1 f  2.077E-04   5
 13 2   4435.98350     3   1   1   0  1 f  4.609E-04   4
 13 2   4444.11436     0   4   2   1  1 f  3.847E-04   2
 13 2   4593.92309     1   2   2   1  1 f  4.011E-04   1
 13 2   4898.96710     0   1   1   2  1 f  2.036E-04   5
 13 2   5140.42362     1   3   1   1  1 f  2.100E-04   4
 13 2   5686.88337     3   3   1   0  1 f  2.100E-04   2
 13 2   6117.67680     1   1   1   2  1 f  2.088E-04   3
 13 2   6381.61372     1   5   1   1  1 f  2.101E-04   2
 13 2   6497.12137     3   1   1   1  1 f  2.101E-04   2
 13 2   6983.45559     0   1   1   3  1 f  2.079E-04   3
 13 2  13070.06537     0   1   1   6  1 f  2.122E-04   2
 14 1    657.09625     0   1   1   0  1 f  2.037E-04  68
 14 1   1229.19145     0   2   2   0  1 f  2.470E-04  12
 14 1   1787.43359     0   3   1   0  1 f  2.771E-04   4
 14 1   1927.27462     1   1   1   0  1 f  4.768E-04   3
 14 1   2353.68143     0   4   2   0  1 f  2.992E-04   3
 14 1   2503.84089     1   2   2   0  1 f  2.600E-04   6
 14 1   2797.67081     0   1   1   1  1 f  2.114E-04   2
 14 1   2907.78081     0   5   1   0  1 f  2.114E-04   2
 14 1   3062.83401     1   3   1   0  1 f  2.138E-04   7
 14 1   3080.06544     1   3   3   0  1 f  3.097E-04   1
 14 1   3190.48711     2   1   1   0  1 f  2.284E-04   5
 14 1   3356.39254     0   2   2   1  1 f  2.053E-04   5
 14 1   3469.29505     0   6   2   0  1 f  2.685E-04   2
 14 1   3631.74442     0   6   2   0  1 f  2.685E-04   2
 14 1   3771.66897     2   2   2   0  1 f  2.685E-04   2
 14 1   3902.06451     0   3   1   1  1 f  2.182E-04   7
 14 1   4041.93190     1   1   1   1  1 f  3.856E-04   7
 14 1   4185.93566     2   3   1   0  1 f  2.113E-04   2
 14 1   4330.36996     3   1   1   0  1 f  2.833E-04   6
 14 1   4447.21637     3   1   1   0  1 f  2.039E-04   3
 14 1   4455.40920     0   4   2   1  1 f  3.184E-04   2
 14 1   4605.15313     1   2   2   1  1 f  3.062E-04   2
 14 1   4910.14633     0   1   1   2  1 f  2.053E-04   6
 14 1   5151.68014     1   3   1   1  1 f  2.114E-04   4
 14 1   5278.64753     2   1   1   1  1 f  2.192E-04   3
 14 1   5698.08186     3   3   1   0  1 f  2.114E-04   2
 14 1   6128.81101     1   1   1   2  1 f  2.092E-04   3
 14 1   6392.82481     1   5   1   1  1 f  2.115E-04   2
 14 1   6508.26391     3   1   1   1  1 f  2.115E-04   2
 14 1   6994.54401     0   1   1   3  1 f  2.097E-04   3
 14 1  13080.90386     0   1   1   6  1 f  2.108E-04   1
 14 2     85.01332     0   0   0   0  2 e  2.134E-04 133
 14 2    656.93653     0   1   1   0  2 e  2.037E-04  75
 14 2   1221.65137     0   2   0   0  2 e  2.168E-04  32
 14 2   1229.19425     0   2   2   0  2 e  2.432E-04  14
 14 2   1349.98909     1   0   0   0  2 e  2.208E-04  24
 14 2   1787.12748     0   3   1   0  2 e  2.396E-04   8
 14 2   1801.52133     0   3   3   0  2 e  5.803E-04   3
 14 2   1927.09648     1   1   1   0  2 e  2.529E-04   8
 14 2   2239.05845     0   0   0   1  2 e  2.249E-04   3
 14 2   2346.81309     0   4   0   0  2 e  2.410E-04   6
 14 2   2353.68905     0   4   2   0  2 e  3.060E-04   2
 14 2   2494.30056     1   2   0   0  2 e  2.360E-04  10
 14 2   2503.84372     1   2   2   0  2 e  2.553E-04   6
 14 2   2607.55857     2   0   0   0  2 e  2.449E-04   9
 14 2   2797.51416     0   1   1   1  2 e  2.274E-04   4
 14 2   2907.33148     0   5   1   0  2 e  2.134E-04   4
 14 2   3062.50428     1   3   1   0  2 e  2.096E-04   9
 14 2   3080.06884     1   3   3   0  2 e  3.211E-04   1
 14 2   3190.28379     2   1   1   0  2 e  2.133E-04   7
 14 2   3349.24176     0   2   0   1  2 e  2.030E-04  11
 14 2   3356.39600     0   2   2   1  2 e  2.049E-04   5
 14 2   3462.89554     0   6   0   0  2 e  2.496E-04   2
 14 2   3469.31529     0   6   2   0  2 e  2.637E-04   2
 14 2   3478.13377     1   0   0   1  2 e  2.031E-04   7
 14 2   3623.46084     2   2   0   0  2 e  2.199E-04   7
 14 2   3759.20088     1   4   0   0  2 e  2.141E-04  13
 14 2   3771.67132     2   2   2   0  2 e  2.961E-04   1
 14 2   3858.21071     3   0   0   0  2 e  2.334E-04   4
 14 2   3901.76471     0   3   1   1  2 e  2.387E-04  10
 14 2   3915.44394     0   3   3   1  2 e  2.656E-04   2
 14 2   4041.75850     1   1   1   1  2 e  2.212E-04  10
 14 2   4185.45905     2   3   1   0  2 e  2.109E-04   2
 14 2   4330.01405     3   1   1   0  2 e  2.109E-04   4
 14 2   4351.76996     2   3   3   0  2 e  1.544E-03   2
 14 2   4364.99021     0   0   0   2  2 e  2.565E-04   6
 14 2   4446.97838     3   1   1   0  2 e  2.767E-04   6
 14 2   4448.88298     0   4   0   1  2 e  2.537E-04   6
 14 2   4455.41958     0   4   2   1  2 e  3.368E-04   2
 14 2   4596.05817     1   2   0   1  2 e  2.452E-04   9
 14 2   4605.15620     1   2   2   1  2 e  2.836E-04   3
 14 2   4709.22365     2   0   0   1  2 e  2.524E-04   7
 14 2   4891.74270     3   2   0   0  2 e  2.200E-04   2
 14 2   4909.99284     0   1   1   2  2 e  2.042E-04   7
 14 2   5016.12233     4   0   0   0  2 e  2.197E-04   6
 14 2   5102.75990     4   0   0   0  2 e  2.200E-04   4
 14 2   5151.36015     1   3   1   1  2 e  2.109E-04   4
 14 2   5278.45183     2   1   1   1  2 e  2.184E-04   3
 14 2   5448.73762     0   2   0   2  2 e  2.365E-04   3
 14 2   5578.41170     1   0   0   2  2 e  2.197E-04   6
 14 2   5697.79435     3   3   1   0  2 e  2.110E-04   2
 14 2   5834.54440     1   4   0   1  2 e  2.165E-04   6
 14 2   5932.75404     3   0   0   1  2 e  2.168E-04   8
 14 2   6128.64205     1   1   1   2  2 e  2.112E-04   3
 14 2   6151.38730     4   2   0   0  2 e  2.200E-04   2
 14 2   6264.52761     5   0   0   0  2 e  2.339E-04   3
 14 2   6342.47479     5   0   0   0  2 e  2.167E-04   6
 14 2   6392.48120     1   5   1   1  2 e  2.110E-04   2
 14 2   6462.82540     0   0   0   3  2 e  2.200E-04   4
 14 2   6508.03515     3   1   1   1  2 e  2.111E-04   2
 14 2   6670.09850     1   2   0   2  2 e  2.200E-04   2
 14 2   6783.37517     2   0   0   2  2 e  2.200E-04   4
 14 2   6994.39315     0   1   1   3  2 e  2.094E-04   3
 14 2   7064.39515     4   0   0   1  2 e  2.297E-04   3
 14 2   7149.51437     4   0   0   1  2 e  2.200E-04   4
 14 2   7503.74045     6   0   0   0  2 e  2.200E-04   2
 14 2   7520.16190     0   2   0   3  2 e  2.200E-04   2
 14 2   7578.92785     5   2   0   0  2 e  2.200E-04   2
 14 2   7650.86129     1   0   0   3  2 e  2.200E-04   4
 14 2   7882.72040     1   4   0   2  2 e  2.200E-04   2
 14 2   7980.29765     3   0   0   2  2 e  2.201E-04   2
 14 2   8360.86116     4   2   0   1  2 e  2.489E-04   1
 14 2   8532.58840     0   0   0   4  2 e  2.201E-04   2
 14 2   8830.05535     2   0   0   3  2 e  2.202E-04   2
 14 2  12588.48070     0   0   0   6  2 e  2.211E-04   2
 15 1     97.15706     0   0   0   0  2 e  2.181E-04 139
 15 1    669.08432     0   1   1   0  2 e  2.071E-04  74
 15 1   1233.82104     0   2   0   0  2 e  2.230E-04  24
 15 1   1241.37009     0   2   2   0  2 e  2.537E-04  11
 15 1   1362.08159     1   0   0   0  2 e  2.165E-04  26
 15 1   1799.28770     0   3   1   0  2 e  2.515E-04   6
 15 1   1813.71069     0   3   3   0  2 e  1.633E-03   1
 15 1   1939.19354     1   1   1   0  2 e  2.552E-04   7
 15 1   2251.10459     0   0   0   1  2 e  3.979E-04   1
 15 1   2359.00204     0   4   0   0  2 e  2.458E-04   7
 15 1   2365.88781     0   4   2   0  2 e  3.189E-04   2
 15 1   2506.41973     1   2   0   0  2 e  2.317E-04  10
 15 1   2515.97158     1   2   2   0  2 e  2.470E-04   7
 15 1   2619.60094     2   0   0   0  2 e  2.454E-04   9
 15 1   2809.56587     0   1   1   1  2 e  2.213E-04   4
 15 1   2919.50032     0   5   1   0  2 e  2.104E-04   4
 15 1   3074.61227     1   3   1   0  2 e  2.091E-04   9
 15 1   3202.33195     2   1   1   0  2 e  2.127E-04   9
 15 1   3361.31638     0   2   0   1  2 e  2.030E-04  12
 15 1   3368.47627     0   2   2   1  2 e  2.045E-04   5
 15 1   3475.09947     0   6   0   0  2 e  2.496E-04   2
 15 1   3481.53345     0   6   2   0  2 e  3.005E-04   1
 15 1   3490.12857     1   0   0   1  2 e  2.042E-04   7
 15 1   3635.59753     2   2   0   0  2 e  2.099E-04   9
 15 1   3771.26879     1   4   0   0  2 e  2.192E-04  13
 15 1   3783.75306     2   2   2   0  2 e  3.005E-04   1
 15 1   3870.20626     3   0   0   0  2 e  2.348E-04   4
 15 1   3913.83152     0   3   1   1  2 e  2.171E-04  11
 15 1   3927.53921     0   3   3   1  2 e  3.017E-04   1
 15 1   4053.76013     1   1   1   1  2 e  2.754E-04   8
 15 1   4197.57378     2   3   1   0  2 e  2.060E-04   2
 15 1   4342.06903     3   1   1   0  2 e  2.692E-04   5
 15 1   4363.86744     2   3   3   0  2 e  6.926E-04   1
 15 1   4376.93912     0   0   0   2  2 e  2.523E-04   7
 15 1   4458.97965     3   1   1   0  2 e  2.039E-04   5
 15 1   4460.97918     0   4   0   1  2 e  3.011E-04   3
 15 1   4467.52455     0   4   2   1  2 e  2.628E-04   2
 15 1   4608.08172     1   2   0   1  2 e  2.500E-04  10
 15 1   4617.18892     1   2   2   1  2 e  2.697E-04   3
 15 1   4721.16810     2   0   0   1  2 e  2.664E-04   6
 15 1   4903.82723     3   2   0   0  2 e  2.167E-04   2
 15 1   4921.94820     0   1   1   2  2 e  2.033E-04   6
 15 1   5028.13803     4   0   0   0  2 e  2.217E-04   6
 15 1   5114.71276     4   0   0   0  2 e  2.167E-04   4
 15 1   5163.37530     1   3   1   1  2 e  2.060E-04   4
 15 1   5290.40400     2   1   1   1  2 e  2.060E-04   4
 15 1   5460.71642     0   2   0   2  2 e  2.195E-04   4
 15 1   5590.30865     1   0   0   2  2 e  2.217E-04   6
 15 1   5709.75173     3   3   1   0  2 e  2.061E-04   2
 15 1   5846.51758     1   4   0   1  2 e  2.173E-04   5
 15 1   5944.65097     3   0   0   1  2 e  2.149E-04   8
 15 1   6140.54763     1   1   1   2  2 e  2.044E-04   4
 15 1   6163.41748     4   2   0   0  2 e  2.167E-04   2
 15 1   6276.48789     5   0   0   0  2 e  2.271E-04   3
 15 1   6354.39363     5   0   0   0  2 e  2.152E-04   6
 15 1   6404.44383     1   5   1   1  2 e  2.062E-04   2
 15 1   6474.67655     0   0   0   3  2 e  2.167E-04   4
 15 1   6519.94048     3   1   1   1  2 e  2.062E-04   2
 15 1   6682.02633     1   2   0   2  2 e  2.167E-04   2
 15 1   6795.22156     2   0   0   2  2 e  2.168E-04   4
 15 1   7006.25209     0   1   1   3  2 e  2.117E-04   2
 15 1   7076.31570     4   0   0   1  2 e  2.168E-04   4
 15 1   7161.36938     4   0   0   1  2 e  2.168E-04   4
 15 1   7515.64293     6   0   0   0  2 e  2.168E-04   2
 15 1   7532.04478     0   2   0   3  2 e  2.168E-04   2
 15 1   7590.82053     5   2   0   0  2 e  2.168E-04   2
 15 1   7662.66048     1   0   0   3  2 e  2.168E-04   4
 15 1   7894.59964     1   4   0   2  2 e  2.389E-04   1
 15 1   7992.09698     3   0   0   2  2 e  2.169E-04   2
 15 1   8372.68142     4   2   0   1  2 e  2.372E-04   1
 15 1   8544.34163     0   0   0   4  2 e  2.170E-04   2
 15 1   8841.80423     2   0   0   3  2 e  2.170E-04   2
 15 1  12600.04043     0   0   0   6  2 e  2.181E-04   2
 15 1  13092.31393     0   1   1   6  2 e  2.084E-04   2
 15 2    669.26686     0   1   1   0  1 f  2.071E-04  70
 15 2   1241.36585     0   2   2   0  1 f  2.562E-04  14
 15 2   1799.63815     0   3   1   0  1 f  3.107E-04   3
 15 2   1939.39720     1   1   1   0  1 f  3.846E-04   4
 15 2   2365.87651     0   4   2   0  1 f  3.070E-04   3
 15 2   2515.96757     1   2   2   0  1 f  2.467E-04   7
 15 2   2809.74507     0   1   1   1  1 f  2.059E-04   2
 15 2   2920.01417     0   5   1   0  1 f  2.059E-04   2
 15 2   3074.98931     1   3   1   0  1 f  2.138E-04   7
 15 2   3202.56479     2   1   1   0  1 f  2.209E-04   4
 15 2   3368.47158     0   2   2   1  1 f  2.047E-04   5
 15 2   3481.50702     0   6   2   0  1 f  2.616E-04   2
 15 2   3783.74970     2   2   2   0  1 f  2.616E-04   2
 15 2   3914.17445     0   3   1   1  1 f  2.350E-04  11
 15 2   3927.54053     0   3   3   1  1 f  2.616E-04   2
 15 2   4053.95732     1   1   1   1  1 f  2.518E-04   6
 15 2   4198.11832     2   3   1   0  1 f  2.058E-04   2
 15 2   4342.47646     3   1   1   0  1 f  2.049E-04   5
 15 2   4459.25228     3   1   1   0  1 f  2.068E-04   4
 15 2   4467.51136     0   4   2   1  1 f  2.841E-04   4
 15 2   4617.18378     1   2   2   1  1 f  4.093E-04   1
 15 2   4922.12375     0   1   1   2  1 f  2.043E-04   6
 15 2   5163.74100     1   3   1   1  1 f  2.059E-04   4
 15 2   5290.62825     2   1   1   1  1 f  2.059E-04   4
 15 2   5710.08032     3   3   1   0  1 f  2.059E-04   2
 15 2   6140.74040     1   1   1   2  1 f  2.076E-04   3
 15 2   6404.83672     1   5   1   1  1 f  2.060E-04   2
 15 2   6520.20210     3   1   1   1  1 f  2.122E-04   1
 15 2   7006.42500     0   1   1   3  1 f  2.069E-04   1
 15 2  13092.52522     0   1   1   6  1 f  2.082E-04   2
 16 1    682.24860     0   1   1   0  1 f  2.103E-04  70
 16 1   1254.35177     0   2   2   0  1 f  2.461E-04  15
 16 1   1812.65554     0   3   1   0  1 f  2.748E-04   4
 16 1   1952.32791     1   1   1   0  1 f  4.550E-04   3
 16 1   2378.88354     0   4   2   0  1 f  2.967E-04   2
 16 1   2528.90230     1   2   2   0  1 f  2.617E-04   7
 16 1   2822.62392     0   1   1   1  1 f  2.076E-04   2
 16 1   2933.06242     0   5   1   0  1 f  2.076E-04   2
 16 1   3087.95442     1   3   1   0  1 f  2.118E-04   6
 16 1   3105.16084     1   3   3   0  1 f  3.017E-04   1
 16 1   3215.44696     2   1   1   0  1 f  2.295E-04   5
 16 1   3381.35636     0   2   2   1  1 f  2.067E-04   5
 16 1   3494.53297     0   6   2   0  1 f  2.626E-04   2
 16 1   3656.84246     0   6   2   0  1 f  2.626E-04   2
 16 1   3796.63540     2   2   2   0  1 f  2.626E-04   2
 16 1   3927.09113     0   3   1   1  1 f  2.252E-04   9
 16 1   4066.78533     1   1   1   1  1 f  2.917E-04   8
 16 1   4211.11237     2   3   1   0  1 f  2.075E-04   2
 16 1   4355.38945     3   1   1   0  1 f  3.039E-04   6
 16 1   4472.08935     3   1   1   0  1 f  2.069E-04   5
 16 1   4480.42057     0   4   2   1  1 f  2.793E-04   3
 16 1   4630.01777     1   2   2   1  1 f  3.168E-04   2
 16 1   4934.89910     0   1   1   2  1 f  2.063E-04   4
 16 1   5176.60532     1   3   1   1  1 f  2.076E-04   4
 16 1   5303.40697     2   1   1   1  1 f  2.076E-04   4
 16 1   5722.87857     3   3   1   0  1 f  2.076E-04   2
 16 1   6153.46423     1   1   1   2  1 f  2.085E-04   3
 16 1   6417.64902     1   5   1   1  1 f  2.077E-04   2
 16 1   6532.93642     3   1   1   1  1 f  2.077E-04   2
 16 1   7019.09733     0   1   1   3  1 f  2.142E-04   2
 16 1  13104.91332     0   1   1   6  1 f  2.099E-04   2
 16 2    110.10984     0   0   0   0  2 e  2.134E-04 129
 16 2    682.04173     0   1   1   0  2 e  2.103E-04  75
 16 2   1246.80136     0   2   0   0  2 e  2.218E-04  30
 16 2   1254.35695     0   2   2   0  2 e  2.393E-04  12
 16 2   1374.97968     1   0   0   0  2 e  2.202E-04  26
 16 2   1812.25826     0   3   1   0  2 e  2.519E-04   6
 16 2   1826.71435     0   3   3   0  2 e  4.452E-04   1
 16 2   1952.09726     1   1   1   0  2 e  2.594E-04   8
 16 2   2263.95380     0   0   0   1  2 e  2.260E-04   2
 16 2   2372.00309     0   4   0   0  2 e  2.506E-04   7
 16 2   2378.89939     0   4   2   0  2 e  2.653E-04   3
 16 2   2519.34606     1   2   0   0  2 e  2.464E-04   9
 16 2   2528.90771     1   2   2   0  2 e  2.482E-04   7
 16 2   2632.44597     2   0   0   0  2 e  2.419E-04  10
 16 2   2822.42097     0   1   1   1  2 e  2.242E-04   4
 16 2   2932.48046     0   5   1   0  2 e  2.150E-04   4
 16 2   3087.52736     1   3   1   0  2 e  2.140E-04   8
 16 2   3215.18313     2   1   1   0  2 e  2.189E-04   7
 16 2   3374.19497     0   2   0   1  2 e  2.069E-04  11
 16 2   3381.36192     0   2   2   1  2 e  2.069E-04   5
 16 2   3488.11576     0   6   0   0  2 e  3.481E-04   1
 16 2   3494.56662     0   6   2   0  2 e  2.683E-04   2
 16 2   3502.92277     1   0   0   1  2 e  2.059E-04   5
 16 2   3648.54244     2   2   0   0  2 e  2.141E-04   9
 16 2   3784.14107     1   4   0   0  2 e  2.386E-04   9
 16 2   3796.64017     2   2   2   0  2 e  3.211E-04   1
 16 2   3883.00101     3   0   0   0  2 e  2.427E-04   4
 16 2   3926.70261     0   3   1   1  2 e  2.397E-04   9
 16 2   3940.44222     0   3   3   1  2 e  2.665E-04   2
 16 2   4066.56106     1   1   1   1  2 e  2.382E-04   7
 16 2   4210.49540     2   3   1   0  2 e  2.078E-04   2
 16 2   4354.92793     3   1   1   0  2 e  2.553E-04   5
 16 2   4389.68436     0   0   0   2  2 e  2.809E-04   5
 16 2   4471.78040     3   1   1   0  2 e  2.639E-04   8
 16 2   4473.88095     0   4   0   1  2 e  2.500E-04   6
 16 2   4480.43692     0   4   2   1  2 e  2.683E-04   2
 16 2   4620.90722     1   2   0   1  2 e  2.457E-04  11
 16 2   4630.02323     1   2   2   1  2 e  2.887E-04   3
 16 2   4733.90873     2   0   0   1  2 e  2.897E-04   5
 16 2   4916.71624     3   2   0   0  2 e  2.217E-04   2
 16 2   4934.70058     0   1   1   2  2 e  2.059E-04   7
 16 2   5040.95458     4   0   0   0  2 e  2.205E-04   6
 16 2   5127.46244     4   0   0   0  2 e  2.217E-04   4
 16 2   5176.19057     1   3   1   1  2 e  2.078E-04   4
 16 2   5303.15275     2   1   1   1  2 e  2.079E-04   4
 16 2   5473.49384     0   2   0   2  2 e  2.235E-04   4
 16 2   5602.99874     1   0   0   2  2 e  2.281E-04   5
 16 2   5722.50565     3   3   1   0  2 e  2.079E-04   2
 16 2   5859.28842     1   4   0   1  2 e  2.189E-04   6
 16 2   5957.34088     3   0   0   1  2 e  2.184E-04   8
 16 2   6153.24542     1   1   1   2  2 e  2.081E-04   4
 16 2   6176.24889     4   2   0   0  2 e  2.216E-04   2
 16 2   6289.24571     5   0   0   0  2 e  2.216E-04   4
 16 2   6367.10740     5   0   0   0  2 e  2.183E-04   6
 16 2   6417.20350     1   5   1   1  2 e  2.080E-04   2
 16 2   6487.31759     0   0   0   3  2 e  2.216E-04   4
 16 2   6532.63957     3   1   1   1  2 e  2.140E-04   1
 16 2   6694.74989     1   2   0   2  2 e  2.216E-04   2
 16 2   6807.85767     2   0   0   2  2 e  2.216E-04   4
 16 2   7018.90171     0   1   1   3  2 e  2.141E-04   2
 16 2   7089.03101     4   0   0   1  2 e  2.216E-04   4
 16 2   7174.01445     4   0   0   1  2 e  2.183E-04   6
 16 2   7528.33906     6   0   0   0  2 e  2.488E-04   1
 16 2   7544.72049     0   2   0   3  2 e  2.216E-04   2
 16 2   7603.50914     5   2   0   0  2 e  2.216E-04   2
 16 2   7675.24600     1   0   0   3  2 e  2.216E-04   4
 16 2   7907.26959     1   4   0   2  2 e  2.216E-04   2
 16 2   8004.68184     3   0   0   2  2 e  2.216E-04   2
 16 2   8309.40306     5   0   0   1  2 e  2.489E-04   1
 16 2   8556.87874     0   0   0   4  2 e  2.217E-04   2
 16 2   8854.33744     2   0   0   3  2 e  2.217E-04   2
 16 2  12612.37164     0   0   0   6  2 e  2.225E-04   2
 16 2  13104.67732     0   1   1   6  2 e  2.117E-04   1
 17 1    123.87202     0   0   0   0  2 e  2.172E-04 131
 17 1    695.80857     0   1   1   0  2 e  2.131E-04  79
 17 1   1260.59256     0   2   0   0  2 e  2.236E-04  29
 17 1   1268.15545     0   2   2   0  2 e  2.532E-04  11
 17 1   1388.68386     1   0   0   0  2 e  2.282E-04  29
 17 1   1826.03987     0   3   1   0  2 e  2.402E-04   8
 17 1   1965.80681     1   1   1   0  2 e  2.555E-04   8
 17 1   2277.60549     0   0   0   1  2 e  2.336E-04   3
 17 1   2385.81546     0   4   0   0  2 e  2.500E-04   7
 17 1   2392.72377     0   4   2   0  2 e  2.398E-04   4
 17 1   2533.08003     1   2   0   0  2 e  2.383E-04  10
 17 1   2542.65207     1   2   2   0  2 e  2.566E-04   7
 17 1   2646.09348     2   0   0   0  2 e  2.456E-04  10
 17 1   2836.07903     0   1   1   1  2 e  2.110E-04   2
 17 1   2946.27146     0   5   1   0  2 e  2.166E-04   4
 17 1   3101.24912     1   3   1   0  2 e  2.171E-04   8
 17 1   3228.83700     2   1   1   0  2 e  2.173E-04   9
 17 1   3387.87834     0   2   0   1  2 e  2.105E-04  11
 17 1   3395.05260     0   2   2   1  2 e  2.126E-04   3
 17 1   3501.94395     0   6   0   0  2 e  2.643E-04   2
 17 1   3508.41518     0   6   2   0  2 e  2.780E-04   2
 17 1   3516.51607     1   0   0   1  2 e  2.102E-04   6
 17 1   3662.29609     2   2   0   0  2 e  2.196E-04   8
 17 1   3797.81704     1   4   0   0  2 e  2.207E-04  13
 17 1   3810.33211     2   2   2   0  2 e  3.253E-04   1
 17 1   3896.59490     3   0   0   0  2 e  2.385E-04   5
 17 1   3940.37746     0   3   1   1  2 e  2.242E-04  11
 17 1   3954.15115     0   3   3   1  2 e  3.423E-04   5
 17 1   4080.16174     1   1   1   1  2 e  2.554E-04  11
 17 1   4224.22413     2   3   1   0  2 e  2.110E-04   2
 17 1   4368.59033     3   1   1   0  2 e  2.110E-04   4
 17 1   4403.22564     0   0   0   2  2 e  2.311E-04   5
 17 1   4485.38135     3   1   1   0  2 e  2.095E-04   5
 17 1   4487.58838     0   4   0   1  2 e  2.746E-04   5
 17 1   4494.15583     0   4   2   1  2 e  2.728E-04   4
 17 1   4634.53302     1   2   0   1  2 e  2.477E-04  12
 17 1   4643.65985     1   2   2   1  2 e  3.000E-04   2
 17 1   4747.44495     2   0   0   1  2 e  2.595E-04   8
 17 1   4930.41013     3   2   0   0  2 e  2.223E-04   2
 17 1   4948.24941     0   1   1   2  2 e  2.089E-04   7
 17 1   5054.57140     4   0   0   0  2 e  2.313E-04   5
 17 1   5141.00853     4   0   0   0  2 e  2.223E-04   4
 17 1   5316.69780     2   1   1   1  2 e  2.110E-04   4
 17 1   5487.06885     0   2   0   2  2 e  2.644E-04   2
 17 1   5616.48123     1   0   0   2  2 e  2.301E-04   5
 17 1   5736.05663     3   3   1   0  2 e  2.111E-04   2
 17 1   5872.85688     1   4   0   1  2 e  2.258E-04   5
 17 1   5970.82352     3   0   0   1  2 e  2.272E-04   7
 17 1   6166.73716     1   1   1   2  2 e  2.140E-04   3
 17 1   6189.88168     4   2   0   0  2 e  2.223E-04   2
 17 1   6302.80006     5   0   0   0  2 e  2.222E-04   4
 17 1   6380.61542     5   0   0   0  2 e  2.223E-04   5
 17 1   6430.76078     1   5   1   1  2 e  2.111E-04   2
 17 1   6500.74824     0   0   0   3  2 e  2.268E-04   2
 17 1   6546.13203     3   1   1   1  2 e  2.112E-04   2
 17 1   6708.26788     1   2   0   2  2 e  2.222E-04   2
 17 1   6821.28289     2   0   0   2  2 e  2.222E-04   4
 17 1   7032.34153     0   1   1   3  2 e  2.180E-04   2
 17 1   7102.54003     4   0   0   1  2 e  2.222E-04   4
 17 1   7187.44984     4   0   0   1  2 e  2.203E-04   6
 17 1   7541.82903     6   0   0   0  2 e  2.223E-04   2
 17 1   7558.18638     0   2   0   3  2 e  2.223E-04   2
 17 1   7616.98892     5   2   0   0  2 e  2.516E-04   1
 17 1   7688.61776     1   0   0   3  2 e  2.223E-04   4
 17 1   8398.69054     4   2   0   1  2 e  2.389E-04   1
 17 1   8570.19853     0   0   0   4  2 e  2.223E-04   2
 17 1   8867.64928     2   0   0   3  2 e  2.224E-04   2
 17 1  12625.47458     0   0   0   6  2 e  2.232E-04   2
 17 1  13117.81523     0   1   1   6  2 e  2.133E-04   2
 17 2    696.04129     0   1   1   0  1 f  2.131E-04  64
 17 2   1268.14908     0   2   2   0  1 f  2.492E-04  16
 17 2   1826.48642     0   3   1   0  1 f  3.172E-04   4
 17 2   1966.06620     1   1   1   0  1 f  3.130E-04   5
 17 2   2392.70303     0   4   2   0  1 f  2.826E-04   2
 17 2   2542.64566     1   2   2   0  1 f  2.516E-04   7
 17 2   2836.30725     0   1   1   1  1 f  2.116E-04   2
 17 2   2946.92565     0   5   1   0  1 f  2.116E-04   2
 17 2   3101.72962     1   3   1   0  1 f  2.185E-04   8
 17 2   3118.92219     1   3   3   0  1 f  3.050E-04   1
 17 2   3229.13375     2   1   1   0  1 f  2.315E-04   4
 17 2   3395.04565     0   2   2   1  1 f  2.100E-04   5
 17 2   3670.60515     0   6   2   0  1 f  2.652E-04   2
 17 2   3810.32628     2   2   2   0  1 f  2.652E-04   2
 17 2   3940.81441     0   3   1   1  1 f  2.473E-04   8
 17 2   4080.41432     1   1   1   1  1 f  3.902E-04   7
 17 2   4224.91820     2   3   1   0  1 f  2.115E-04   2
 17 2   4369.10939     3   1   1   0  1 f  2.094E-04   2
 17 2   4485.72895     3   1   1   0  1 f  2.097E-04   6
 17 2   4494.13484     0   4   2   1  1 f  3.020E-04   3
 17 2   4643.65314     1   2   2   1  1 f  3.400E-04   2
 17 2   4948.47325     0   1   1   2  1 f  2.097E-04   6
 17 2   5190.27353     1   3   1   1  1 f  2.115E-04   4
 17 2   5316.98400     2   1   1   1  1 f  2.115E-04   4
 17 2   5736.47615     3   3   1   0  1 f  2.115E-04   2
 17 2   6166.98341     1   1   1   2  1 f  2.121E-04   3
 17 2   6431.26110     1   5   1   1  1 f  2.116E-04   2
 17 2   6546.46610     3   1   1   1  1 f  2.116E-04   2
 17 2   7032.56149     0   1   1   3  1 f  2.121E-04   3
 17 2  13118.08200     0   1   1   6  1 f  2.136E-04   2
 18 1    710.64491     0   1   1   0  1 f  2.160E-04  68
 18 1   1282.75731     0   2   2   0  1 f  2.587E-04  14
 18 1   1841.12948     0   3   1   0  1 f  2.594E-04   6
 18 1   1980.61271     1   1   1   0  1 f  3.717E-04   5
 18 1   2407.33559     0   4   2   0  1 f  2.920E-04   3
 18 1   2557.19650     1   2   2   0  1 f  2.610E-04   7
 18 1   2850.79487     0   1   1   1  1 f  2.144E-04   4
 18 1   3116.31419     1   3   1   0  1 f  2.217E-04   8
 18 1   3133.49353     1   3   3   0  1 f  2.948E-04   1
 18 1   3243.62528     2   1   1   0  1 f  2.278E-04   4
 18 1   3409.53972     0   2   2   1  1 f  2.129E-04   5
 18 1   3523.02468     0   6   2   0  1 f  2.646E-04   2
 18 1   3685.17756     0   6   2   0  1 f  2.646E-04   2
 18 1   3824.82283     2   2   2   0  1 f  2.949E-04   1
 18 1   3955.34434     0   3   1   1  1 f  2.496E-04   6
 18 1   4094.84384     1   1   1   1  1 f  2.548E-04   9
 18 1   4239.53541     2   3   1   0  1 f  2.143E-04   2
 18 1   4383.63547     3   1   1   0  1 f  4.024E-04   2
 18 1   4500.17054     3   1   1   0  1 f  2.765E-04   7
 18 1   4508.65589     0   4   2   1  1 f  2.941E-04   4
 18 1   4658.09037     1   2   2   1  1 f  3.163E-04   2
 18 1   4962.84508     0   1   1   2  1 f  2.164E-04   3
 18 1   5204.74457     1   3   1   1  1 f  2.134E-04   3
 18 1   5331.35939     2   1   1   1  1 f  2.160E-04   3
 18 1   5750.87346     3   3   1   0  1 f  2.143E-04   2
 18 1   6181.29691     1   1   1   2  1 f  2.164E-04   3
 18 1   6445.67406     1   5   1   1  1 f  2.144E-04   2
 18 1   7046.81706     0   1   1   3  1 f  2.149E-04   3
 18 1  13132.02816     0   1   1   6  1 f  2.164E-04   2
 18 2    138.44302     0   0   0   0  2 e  2.239E-04 137
 18 2    710.38483     0   1   1   0  2 e  2.160E-04  75
 18 2   1275.19413     0   2   0   0  2 e  2.297E-04  24
 18 2   1282.76561     0   2   2   0  2 e  2.443E-04  12
 18 2   1403.19344     1   0   0   0  2 e  2.263E-04  27
 18 2   1840.63079     0   3   1   0  2 e  2.467E-04   8
 18 2   1855.15590     0   3   3   0  2 e  6.484E-04   2
 18 2   1980.32261     1   1   1   0  2 e  2.670E-04   7
 18 2   2292.06022     0   0   0   1  2 e  2.328E-04   1
 18 2   2400.43951     0   4   0   0  2 e  2.623E-04   6
 18 2   2407.36198     0   4   2   0  2 e  2.611E-04   4
 18 2   2547.62101     1   2   0   0  2 e  2.460E-04  10
 18 2   2557.20450     1   2   2   0  2 e  2.501E-04   8
 18 2   2660.54359     2   0   0   0  2 e  2.494E-04  10
 18 2   2850.54012     0   1   1   1  2 e  2.139E-04   2
 18 2   2960.87250     0   5   1   0  2 e  2.190E-04   4
 18 2   3115.77741     1   3   1   0  2 e  2.164E-04   8
 18 2   3243.29375     2   1   1   0  2 e  2.217E-04   9
 18 2   3402.36568     0   2   0   1  2 e  2.127E-04  10
 18 2   3409.54838     0   2   2   1  2 e  2.129E-04   5
 18 2   3516.58419     0   6   0   0  2 e  2.590E-04   2
 18 2   3523.07812     0   6   2   0  2 e  2.938E-04   2
 18 2   3530.90881     1   0   0   1  2 e  2.128E-04   6
 18 2   3676.85749     2   2   0   0  2 e  2.291E-04   6
 18 2   3812.29719     1   4   0   0  2 e  2.232E-04  13
 18 2   3824.82920     2   2   2   0  2 e  3.278E-04   1
 18 2   3910.98811     3   0   0   0  2 e  2.384E-04   5
 18 2   3954.85655     0   3   1   1  2 e  2.359E-04  10
 18 2   3968.66512     0   3   3   1  2 e  2.648E-04   3
 18 2   4094.56201     1   1   1   1  2 e  2.552E-04  10
 18 2   4238.75987     2   3   1   0  2 e  2.139E-04   2
 18 2   4383.05513     3   1   1   0  2 e  2.579E-04   5
 18 2   4417.56308     0   0   0   2  2 e  2.668E-04   7
 18 2   4499.78170     3   1   1   0  2 e  2.126E-04   5
 18 2   4502.10079     0   4   0   1  2 e  2.576E-04   6
 18 2   4508.68188     0   4   2   1  2 e  2.741E-04   4
 18 2   4648.95997     1   2   0   1  2 e  2.434E-04  13
 18 2   4658.09814     1   2   2   1  2 e  3.197E-04   2
 18 2   4761.77732     2   0   0   1  2 e  2.617E-04   7
 18 2   4944.90882     3   2   0   0  2 e  2.244E-04   2
 18 2   4962.59479     0   1   1   2  2 e  2.135E-04   5
 18 2   5068.98893     4   0   0   0  2 e  2.273E-04   6
 18 2   5155.35142     4   0   0   0  2 e  2.274E-04   3
 18 2   5204.22337     1   3   1   1  2 e  2.139E-04   4
 18 2   5331.03937     2   1   1   1  2 e  2.140E-04   4
 18 2   5501.44236     0   2   0   2  2 e  2.275E-04   4
 18 2   5630.75674     1   0   0   2  2 e  2.273E-04   6
 18 2   5750.40427     3   3   1   0  2 e  2.140E-04   2
 18 2   5887.22268     1   4   0   1  2 e  2.230E-04   6
 18 2   5985.09918     3   0   0   1  2 e  2.222E-04   8
 18 2   6181.02235     1   1   1   2  2 e  2.136E-04   4
 18 2   6204.31512     4   2   0   0  2 e  2.244E-04   2
 18 2   6317.15151     5   0   0   0  2 e  2.244E-04   4
 18 2   6394.91780     5   0   0   0  2 e  2.224E-04   6
 18 2   6445.11497     1   5   1   1  2 e  2.141E-04   2
 18 2   6514.96853     0   0   0   3  2 e  2.240E-04   3
 18 2   6560.41762     3   1   1   1  2 e  2.141E-04   2
 18 2   6722.58032     1   2   0   2  2 e  2.244E-04   2
 18 2   6835.49793     2   0   0   2  2 e  2.244E-04   4
 18 2   7046.57131     0   1   1   3  2 e  2.141E-04   1
 18 2   7116.84380     4   0   0   1  2 e  2.244E-04   4
 18 2   7201.67519     4   0   0   1  2 e  2.224E-04   6
 18 2   7556.11217     6   0   0   0  2 e  2.244E-04   2
 18 2   7572.44572     0   2   0   3  2 e  2.244E-04   2
 18 2   7631.26577     4   4   0   0  2 e  2.244E-04   2
 18 2   7702.77560     1   0   0   3  2 e  2.244E-04   4
 18 2   8412.87962     4   2   0   1  2 e  2.413E-04   1
 18 2   8584.30152     0   0   0   4  2 e  2.245E-04   2
 18 2   8881.74722     2   0   0   3  2 e  2.246E-04   2
 18 2  12639.34797     0   0   0   6  2 e  2.256E-04   2
 19 1    153.82333     0   0   0   0  2 e  2.244E-04 132
 19 1    725.77037     0   1   1   0  2 e  2.193E-04  73
 19 1   1290.60632     0   2   0   0  2 e  2.287E-04  31
 19 1   1298.18678     0   2   2   0  2 e  2.556E-04   9
 19 1   1418.50883     1   0   0   0  2 e  2.261E-04  32
 19 1   1856.03190     0   3   1   0  2 e  2.743E-04   4
 19 1   1995.64400     1   1   1   0  2 e  2.640E-04   8
 19 1   2307.31698     0   0   0   1  2 e  2.324E-04   3
 19 1   2415.87473     0   4   0   0  2 e  2.586E-04   7
 19 1   2422.81252     0   4   2   0  2 e  2.448E-04   4
 19 1   2562.96925     1   2   0   0  2 e  2.406E-04  10
 19 1   2572.56515     1   2   2   0  2 e  2.558E-04   7
 19 1   2675.79563     2   0   0   0  2 e  2.485E-04  10
 19 1   2865.80389     0   1   1   1  2 e  2.162E-04   3
 19 1   2976.28444     0   5   1   0  2 e  2.266E-04   4
 19 1   3131.11233     1   3   1   0  2 e  2.227E-04   9
 19 1   3258.55288     2   1   1   0  2 e  2.236E-04   9
 19 1   3417.65757     0   2   0   1  2 e  2.172E-04   9
 19 1   3424.84916     0   2   2   1  2 e  2.162E-04   5
 19 1   3532.03566     0   6   0   0  2 e  2.676E-04   2
 19 1   3538.55677     0   6   2   0  2 e  3.780E-04   1
 19 1   3546.10058     1   0   0   1  2 e  2.160E-04   7
 19 1   3692.22797     2   2   0   0  2 e  2.737E-04   3
 19 1   3827.58114     1   4   0   0  2 e  2.255E-04  12
 19 1   3840.13188     2   2   2   0  2 e  3.366E-04   1
 19 1   3926.18045     3   0   0   0  2 e  2.410E-04   5
 19 1   3970.13898     0   3   1   1  2 e  2.455E-04   9
 19 1   3983.98487     0   3   3   1  2 e  2.611E-04   3
 19 1   4109.76216     1   1   1   1  2 e  3.162E-04   5
 19 1   4254.10232     2   3   1   0  2 e  2.173E-04   2
 19 1   4398.32286     3   1   1   0  2 e  2.865E-04   5
 19 1   4420.32007     2   3   3   0  2 e  9.152E-04   2
 19 1   4432.69693     0   0   0   2  2 e  2.394E-04   4
 19 1   4514.98182     3   1   1   0  2 e  2.870E-04   7
 19 1   4517.41817     0   4   0   1  2 e  2.786E-04   5
 19 1   4524.01545     0   4   2   1  2 e  2.906E-04   3
 19 1   4664.18767     1   2   0   1  2 e  2.527E-04   9
 19 1   4673.33827     1   2   2   1  2 e  3.065E-04   2
 19 1   4776.90527     2   0   0   1  2 e  2.614E-04   7
 19 1   4960.21164     3   2   0   0  2 e  2.342E-04   2
 19 1   4977.73674     0   1   1   2  2 e  2.157E-04   7
 19 1   5084.20644     4   0   0   0  2 e  2.353E-04   5
 19 1   5170.49050     4   0   0   0  2 e  2.350E-04   3
 19 1   5219.44055     1   3   1   1  2 e  2.174E-04   4
 19 1   5346.17735     2   1   1   1  2 e  2.174E-04   4
 19 1   5516.61280     0   2   0   2  2 e  2.347E-04   4
 19 1   5645.82437     1   0   0   2  2 e  2.418E-04   4
 19 1   5765.54882     3   3   1   0  2 e  2.174E-04   2
 19 1   5902.38582     1   4   0   1  2 e  2.342E-04   4
 19 1   6000.16701     3   0   0   1  2 e  2.301E-04   8
 19 1   6196.09958     1   1   1   2  2 e  2.186E-04   4
 19 1   6219.55004     4   2   0   0  2 e  2.342E-04   2
 19 1   6332.29931     5   0   0   0  2 e  2.342E-04   4
 19 1   6410.01415     5   0   0   0  2 e  2.299E-04   6
 19 1   6460.26607     1   5   1   1  2 e  2.175E-04   2
 19 1   6529.97825     0   0   0   3  2 e  2.342E-04   4
 19 1   6575.49651     3   1   1   1  2 e  2.239E-04   1
 19 1   6737.68734     1   2   0   2  2 e  2.342E-04   2
 19 1   6850.50146     2   0   0   2  2 e  2.342E-04   4
 19 1   7061.59113     0   1   1   3  2 e  2.240E-04   2
 19 1   7131.94044     4   0   0   1  2 e  2.409E-04   3
 19 1   7216.69006     4   0   0   1  2 e  2.320E-04   5
 19 1   7571.18624     6   0   0   0  2 e  2.342E-04   2
 19 1   7587.49589     0   2   0   3  2 e  2.342E-04   2
 19 1   7646.33262     4   4   0   0  2 e  2.516E-04   1
 19 1   7717.71972     1   0   0   3  2 e  2.342E-04   4
 19 1   7950.02984     1   4   0   2  2 e  2.342E-04   2
 19 1   8047.15414     3   0   0   2  2 e  2.342E-04   2
 19 1   8599.18759     0   0   0   4  2 e  2.343E-04   2
 19 1   8896.62574     2   0   0   3  2 e  2.343E-04   2
 19 1  12653.99134     0   0   0   6  2 e  2.351E-04   2
 19 1  13146.41127     0   1   1   6  2 e  2.198E-04   2
 19 2    726.05934     0   1   1   0  1 f  2.193E-04  65
 19 2   1298.17654     0   2   2   0  1 f  2.579E-04  13
 19 2   1856.58642     0   3   1   0  1 f  2.802E-04   4
 19 2   1995.96649     1   1   1   0  1 f  3.074E-04   6
 19 2   2422.78056     0   4   2   0  1 f  2.848E-04   2
 19 2   2572.55602     1   2   2   0  1 f  2.575E-04   6
 19 2   2866.08734     0   1   1   1  1 f  2.177E-04   4
 19 2   2977.09621     0   5   1   0  1 f  2.189E-04   1
 19 2   3131.70881     1   3   1   0  1 f  2.232E-04   7
 19 2   3148.87315     1   3   3   0  1 f  3.092E-04   1
 19 2   3258.92161     2   1   1   0  1 f  2.445E-04   4
 19 2   3424.83853     0   2   2   1  1 f  2.164E-04   5
 19 2   3538.49068     0   6   2   0  1 f  2.735E-04   2
 19 2   3700.55755     0   6   2   0  1 f  2.735E-04   2
 19 2   3840.12358     2   2   2   0  1 f  3.092E-04   1
 19 2   3970.68147     0   3   1   1  1 f  2.293E-04  10
 19 2   4110.07555     1   1   1   1  1 f  2.916E-04   8
 19 2   4254.96379     2   3   1   0  1 f  2.178E-04   2
 19 2   4398.96697     3   1   1   0  1 f  2.718E-04   6
 19 2   4515.41340     3   1   1   0  1 f  3.076E-04   6
 19 2   4523.98323     0   4   2   1  1 f  2.948E-04   4
 19 2   4673.32852     1   2   2   1  1 f  3.172E-04   2
 19 2   4978.01494     0   1   1   2  1 f  2.163E-04   5
 19 2   5220.01889     1   3   1   1  1 f  2.178E-04   4
 19 2   5346.53287     2   1   1   1  1 f  2.178E-04   4
 19 2   5766.06994     3   3   1   0  1 f  2.178E-04   2
 19 2   6196.40574     1   1   1   2  1 f  2.167E-04   3
 19 2   6460.88719     1   5   1   1  1 f  2.179E-04   2
 19 2   6575.91154     3   1   1   1  1 f  2.179E-04   2
 19 2   7061.86428     0   1   1   3  1 f  2.238E-04   2
 19 2  13146.75599     0   1   1   6  1 f  2.198E-04   2
 20 1    742.28448     0   1   1   0  1 f  2.227E-04  69
 20 1   1314.40686     0   2   2   0  1 f  2.595E-04  12
 20 1   1872.85564     0   3   1   0  1 f  2.663E-04   6
 20 1   2012.12823     1   1   1   0  1 f  3.245E-04   6
 20 1   2439.03760     0   4   2   0  1 f  2.950E-04   3
 20 1   2588.72224     1   2   2   0  1 f  2.667E-04   6
 20 1   2882.18367     0   1   1   1  1 f  2.209E-04   4
 20 1   2993.40342     0   5   1   0  1 f  2.211E-04   2
 20 1   3147.91269     1   3   1   0  1 f  2.263E-04   8
 20 1   3165.06174     1   3   3   0  1 f  3.192E-04   1
 20 1   3275.02251     2   1   1   0  1 f  2.455E-04   4
 20 1   3440.94196     0   2   2   1  1 f  2.197E-04   5
 20 1   3554.77003     0   6   2   0  1 f  2.719E-04   2
 20 1   3986.82460     0   3   1   1  1 f  2.457E-04  10
 20 1   4000.11112     0   3   3   1  1 f  2.719E-04   2
 20 1   4126.10806     1   1   1   1  1 f  3.079E-04   7
 20 1   4271.20347     2   3   1   0  1 f  2.211E-04   2
 20 1   4415.10712     3   1   1   0  1 f  2.211E-04   4
 20 1   4531.45849     3   1   1   0  1 f  2.781E-04   7
 20 1   4540.11632     0   4   2   1  1 f  2.719E-04   2
 20 1   4689.36696     1   2   2   1  1 f  2.512E-04   1
 20 1   4993.98253     0   1   1   2  1 f  2.194E-04   6
 20 1   5236.09722     1   3   1   1  1 f  2.211E-04   4
 20 1   5362.50462     2   1   1   1  1 f  2.211E-04   4
 20 1   5782.06632     3   3   1   0  1 f  2.211E-04   2
 20 1   6212.30923     1   1   1   2  1 f  2.225E-04   3
 20 1   6476.89962     1   5   1   1  1 f  2.212E-04   2
 20 1   6591.82740     3   1   1   1  1 f  2.271E-04   1
 20 1   7077.70266     0   1   1   3  1 f  2.216E-04   3
 20 2    170.01236     0   0   0   0  2 e  2.269E-04 135
 20 2    741.96511     0   1   1   0  2 e  2.227E-04  76
 20 2   1306.82910     0   2   0   0  2 e  2.322E-04  28
 20 2   1314.41947     0   2   2   0  2 e  2.590E-04  10
 20 2   1434.62966     1   0   0   0  2 e  2.287E-04  26
 20 2   1872.24386     0   3   1   0  2 e  2.584E-04   7
 20 2   1886.84575     0   3   3   0  2 e  1.022E-03   1
 20 2   2011.77164     1   1   1   0  2 e  2.774E-04   7
 20 2   2323.37661     0   0   0   1  2 e  2.436E-04   2
 20 2   2432.12081     0   4   0   0  2 e  2.580E-04   7
 20 2   2439.07698     0   4   2   0  2 e  2.552E-04   5
 20 2   2579.12462     1   2   0   0  2 e  2.527E-04  10
 20 2   2588.73373     1   2   2   0  2 e  2.629E-04   7
 20 2   2691.85012     2   0   0   0  2 e  2.585E-04   9
 20 2   2881.87066     0   1   1   1  2 e  2.196E-04   3
 20 2   2992.50608     0   5   1   0  2 e  2.263E-04   4
 20 2   3147.25379     1   3   1   0  2 e  2.241E-04  10
 20 2   3274.61509     2   1   1   0  2 e  2.265E-04   9
 20 2   3433.75352     0   2   0   1  2 e  2.189E-04  12
 20 2   3440.95512     0   2   2   1  2 e  2.196E-04   5
 20 2   3548.29848     0   6   0   0  2 e  2.584E-04   2
 20 2   3554.84953     0   6   2   0  2 e  4.084E-04   1
 20 2   3562.09128     1   0   0   1  2 e  2.194E-04   6
 20 2   3708.40565     2   2   0   0  2 e  2.449E-04   5
 20 2   3843.66863     1   4   0   0  2 e  2.301E-04  11
 20 2   3942.17194     3   0   0   0  2 e  2.386E-04   5
 20 2   3986.22532     0   3   1   1  2 e  2.265E-04   7
 20 2   4000.11068     0   3   3   1  2 e  2.630E-04   3
 20 2   4125.76146     1   1   1   1  2 e  2.586E-04  11
 20 2   4270.25190     2   3   1   0  2 e  2.208E-04   2
 20 2   4414.39464     3   1   1   0  2 e  2.222E-04   3
 20 2   4448.62617     0   0   0   2  2 e  2.549E-04   3
 20 2   4530.98130     3   1   1   0  2 e  2.187E-04   5
 20 2   4533.54107     0   4   0   1  2 e  2.632E-04   6
 20 2   4540.15618     0   4   2   1  2 e  2.839E-04   2
 20 2   4680.21618     1   2   0   1  2 e  2.492E-04  12
 20 2   4689.38132     1   2   2   1  2 e  3.412E-04   1
 20 2   4792.82965     2   0   0   1  2 e  2.594E-04   7
 20 2   4976.31911     3   2   0   0  2 e  2.323E-04   2
 20 2   4993.67550     0   1   1   2  2 e  2.191E-04   6
 20 2   5100.22458     4   0   0   0  2 e  2.321E-04   6
 20 2   5186.42603     4   0   0   0  2 e  2.323E-04   4
 20 2   5235.45757     1   3   1   1  2 e  2.208E-04   4
 20 2   5362.11172     2   1   1   1  2 e  2.208E-04   4
 20 2   5532.58179     0   2   0   2  2 e  2.325E-04   4
 20 2   5661.68509     1   0   0   2  2 e  2.363E-04   5
 20 2   5781.48965     3   3   1   0  2 e  2.209E-04   2
 20 2   5918.34663     1   4   0   1  2 e  2.294E-04   6
 20 2   6016.02777     3   0   0   1  2 e  2.294E-04   8
 20 2   6211.97169     1   1   1   2  2 e  2.230E-04   3
 20 2   6235.58536     4   2   0   0  2 e  2.323E-04   2
 20 2   6348.24384     5   0   0   0  2 e  2.296E-04   3
 20 2   6425.90507     5   0   0   0  2 e  2.374E-04   5
 20 2   6476.21295     1   5   1   1  2 e  2.210E-04   2
 20 2   6545.77760     0   0   0   3  2 e  2.323E-04   4
 20 2   6591.36837     3   1   1   1  2 e  2.209E-04   1
 20 2   6753.58871     1   2   0   2  2 e  2.323E-04   2
 20 2   6866.29475     2   0   0   2  2 e  2.323E-04   4
 20 2   7077.40088     0   1   1   3  2 e  2.274E-04   2
 20 2   7147.83185     4   0   0   1  2 e  2.297E-04   3
 20 2   7232.49596     4   0   0   1  2 e  2.294E-04   6
 20 2   7587.05406     6   0   0   0  2 e  2.324E-04   2
 20 2   7603.33913     0   2   0   3  2 e  2.332E-04   1
 20 2   7662.19203     4   4   0   0  2 e  2.332E-04   1
 20 2   7733.44985     1   0   0   3  2 e  2.298E-04   3
 20 2   7965.86483     1   4   0   2  2 e  2.333E-04   1
 20 2   8062.88456     3   0   0   2  2 e  2.324E-04   2
 20 2   8367.92693     5   0   0   1  2 e  2.334E-04   1
 20 2   8614.85656     0   0   0   4  2 e  2.325E-04   2
 20 2   8912.28806     2   0   0   3  2 e  2.325E-04   2
 20 2  12669.40679     0   0   0   6  2 e  2.584E-04   1
 20 2  13161.86602     0   1   1   6  2 e  2.295E-04   1
 21 1    187.01059     0   0   0   0  2 e  2.338E-04 127
 21 1    758.96902     0   1   1   0  2 e  2.258E-04  73
 21 1   1323.86214     0   2   0   0  2 e  2.365E-04  29
 21 1   1331.46323     0   2   2   0  2 e  2.663E-04  11
 21 1   1451.55631     1   0   0   0  2 e  2.405E-04  25
 21 1   1889.26412     0   3   1   0  2 e  2.343E-04   4
 21 1   2028.70483     1   1   1   0  2 e  2.690E-04   8
 21 1   2340.23824     0   0   0   1  2 e  2.362E-04   2
 21 1   2449.17842     0   4   0   0  2 e  2.623E-04   7
 21 1   2456.15427     0   4   2   0  2 e  2.682E-04   3
 21 1   2596.08685     1   2   0   0  2 e  2.539E-04   9
 21 1   2605.71087     1   2   2   0  2 e  2.632E-04   8
 21 1   2708.70706     2   0   0   0  2 e  2.601E-04   9
 21 1   2898.74020     0   1   1   1  2 e  2.225E-04   3
 21 1   3009.53871     0   5   1   0  2 e  2.282E-04   4
 21 1   3164.20151     1   3   1   0  2 e  2.263E-04   9
 21 1   3291.48015     2   1   1   0  2 e  2.319E-04   7
 21 1   3450.65320     0   2   0   1  2 e  2.214E-04  12
 21 1   3457.86577     0   2   2   1  2 e  2.236E-04   4
 21 1   3565.37283     0   6   0   0  2 e  2.598E-04   2
 21 1   3571.95961     0   6   2   0  2 e  2.950E-04   2
 21 1   3578.88109     1   0   0   1  2 e  2.216E-04   6
 21 1   3725.39002     2   2   0   0  2 e  2.369E-04   6
 21 1   3860.55953     1   4   0   0  2 e  2.309E-04  11
 21 1   3873.15179     2   2   2   0  2 e  2.950E-04   2
 21 1   3958.96304     3   0   0   0  2 e  2.413E-04   5
 21 1   4003.11535     0   3   1   1  2 e  2.296E-04   7
 21 1   4017.04214     0   3   3   1  2 e  2.717E-04   3
 21 1   4142.56052     1   1   1   1  2 e  2.906E-04   6
 21 1   4287.20734     2   3   1   0  2 e  2.236E-04   2
 21 1   4431.26884     3   1   1   0  2 e  2.236E-04   4
 21 1   4465.35174     0   0   0   2  2 e  2.722E-04   6
 21 1   4547.78044     3   1   1   0  2 e  2.223E-04   4
 21 1   4550.46841     0   4   0   1  2 e  2.802E-04   5
 21 1   4557.10328     0   4   2   1  2 e  2.857E-04   4
 21 1   4697.04530     1   2   0   1  2 e  2.504E-04  13
 21 1   4706.22381     1   2   2   1  2 e  3.352E-04   2
 21 1   4809.54945     2   0   0   1  2 e  2.721E-04   7
 21 1   4993.23014     3   2   0   0  2 e  2.338E-04   2
 21 1   5010.41012     0   1   1   2  2 e  2.217E-04   6
 21 1   5117.04234     4   0   0   0  2 e  2.346E-04   6
 21 1   5203.15809     4   0   0   0  2 e  2.338E-04   4
 21 1   5252.27489     1   3   1   1  2 e  2.236E-04   4
 21 1   5378.84179     2   1   1   1  2 e  2.236E-04   4
 21 1   5549.34790     0   2   0   2  2 e  2.429E-04   3
 21 1   5678.33797     1   0   0   2  2 e  2.346E-04   6
 21 1   5935.10480     1   4   0   1  2 e  2.311E-04   6
 21 1   6032.68094     3   0   0   1  2 e  2.344E-04   7
 21 1   6228.63499     1   1   1   2  2 e  2.237E-04   2
 21 1   6252.42084     4   2   0   0  2 e  2.337E-04   2
 21 1   6364.98461     5   0   0   0  2 e  2.337E-04   4
 21 1   6442.59033     5   0   0   0  2 e  2.308E-04   6
 21 1   6492.95714     1   5   1   1  2 e  2.238E-04   2
 21 1   6562.36635     0   0   0   3  2 e  2.337E-04   4
 21 1   6608.03381     3   1   1   1  2 e  2.239E-04   1
 21 1   6770.28444     1   2   0   2  2 e  2.337E-04   2
 21 1   6882.87729     2   0   0   2  2 e  2.337E-04   4
 21 1   7094.00192     0   1   1   3  2 e  2.302E-04   2
 21 1   7164.51599     4   0   0   1  2 e  2.462E-04   3
 21 1   7249.09028     4   0   0   1  2 e  2.328E-04   5
 21 1   7603.71544     6   0   0   0  2 e  2.338E-04   2
 21 1   7619.97079     0   2   0   3  2 e  2.338E-04   2
 21 1   7678.84594     4   4   0   0  2 e  2.338E-04   2
 21 1   7749.96576     1   0   0   3  2 e  2.338E-04   4
 21 1   7982.49399     1   4   0   2  2 e  2.338E-04   2
 21 1   8079.39944     3   0   0   2  2 e  2.338E-04   2
 21 1   8631.30879     0   0   0   4  2 e  2.339E-04   2
 21 1   8928.73374     2   0   0   3  2 e  2.339E-04   2
 21 1  12685.58924     0   0   0   6  2 e  2.348E-04   2
 21 1  13178.09269     0   1   1   6  2 e  2.093E-03   2
 21 2    759.32030     0   1   1   0  1 f  2.258E-04  68
 21 2   1331.44825     0   2   2   0  1 f  2.597E-04  13
 21 2   1889.93768     0   3   1   0  1 f  3.079E-04   3
 21 2   2029.09683     1   1   1   0  1 f  3.325E-04   5
 21 2   2456.10655     0   4   2   0  1 f  4.416E-04   1
 21 2   2605.69651     1   2   2   0  1 f  2.287E-04   6
 21 2   2899.08427     0   1   1   1  1 f  2.241E-04   4
 21 2   3010.52503     0   5   1   0  1 f  2.237E-04   2
 21 2   3164.92635     1   3   1   0  1 f  2.300E-04   7
 21 2   3182.05904     1   3   3   0  1 f  3.193E-04   1
 21 2   3291.92797     2   1   1   0  1 f  2.393E-04   5
 21 2   3457.85007     0   2   2   1  1 f  2.226E-04   5
 21 2   4003.77476     0   3   1   1  1 f  2.451E-04   6
 21 2   4017.04230     0   3   3   1  1 f  2.778E-04   2
 21 2   4142.94188     1   1   1   1  1 f  2.814E-04   8
 21 2   4288.25413     2   3   1   0  1 f  2.236E-04   2
 21 2   4432.05173     3   1   1   0  1 f  2.742E-04   6
 21 2   4548.30605     3   1   1   0  1 f  2.827E-04   7
 21 2   4557.05531     0   4   2   1  1 f  2.962E-04   4
 21 2   4706.20804     1   2   2   1  1 f  2.536E-04   1
 21 2   5010.74807     0   1   1   2  1 f  2.224E-04   6
 21 2   5252.97866     1   3   1   1  1 f  2.237E-04   4
 21 2   5379.27413     2   1   1   1  1 f  2.237E-04   4
 21 2   5798.86188     3   3   1   0  1 f  2.237E-04   2
 21 2   6229.00709     1   1   1   2  1 f  2.251E-04   3
 21 2   6493.71243     1   5   1   1  1 f  2.238E-04   2
 21 2   6608.53883     3   1   1   1  1 f  2.238E-04   2
 21 2   7094.33308     0   1   1   3  1 f  2.304E-04   2
 22 1    777.16689     0   1   1   0  1 f  2.291E-04  63
 22 1   1349.30019     0   2   2   0  1 f  2.589E-04  10
 22 1   1907.83231     0   3   1   0  1 f  2.794E-04   5
 22 1   2046.87384     1   1   1   0  1 f  3.055E-04   6
 22 1   2473.98777     0   4   2   0  1 f  3.002E-04   3
 22 1   2623.47865     1   2   2   0  1 f  2.313E-04   6
 22 1   2916.78933     0   1   1   1  1 f  2.300E-04   2
 22 1   3028.46092     0   5   1   0  1 f  2.264E-04   2
 22 1   3182.74940     1   3   1   0  1 f  2.359E-04   6
 22 1   3309.63771     2   1   1   0  1 f  2.452E-04   4
 22 1   3475.56251     0   2   2   1  1 f  2.253E-04   5
 22 1   3589.76751     0   6   2   0  1 f  2.834E-04   2
 22 1   4021.53061     0   3   1   1  1 f  2.477E-04   8
 22 1   4034.78012     0   3   3   1  1 f  2.834E-04   2
 22 1   4160.57544     1   1   1   1  1 f  2.642E-04   5
 22 1   4306.11567     2   3   1   0  1 f  2.263E-04   2
 22 1   4449.80288     3   1   1   0  1 f  2.985E-04   5
 22 1   4565.95433     3   1   1   0  1 f  3.325E-04   5
 22 1   4574.80037     0   4   2   1  1 f  3.345E-04   4
 22 1   4723.85079     1   2   2   1  1 f  2.564E-04   1
 22 1   5028.31126     0   1   1   2  1 f  2.252E-04   6
 22 1   5270.66250     1   3   1   1  1 f  2.263E-04   4
 22 1   5396.84157     2   1   1   1  1 f  2.263E-04   4
 22 1   5816.45662     3   3   1   0  1 f  2.264E-04   2
 22 1   6246.49916     1   1   1   2  1 f  2.282E-04   3
 22 1   6511.32527     1   5   1   1  1 f  2.265E-04   2
 22 1   6626.04527     3   1   1   1  1 f  2.265E-04   2
 22 1   7111.75379     0   1   1   3  1 f  2.327E-04   2
 22 2    204.81732     0   0   0   0  2 e  2.340E-04 134
 22 2    776.78217     0   1   1   0  2 e  2.291E-04  69
 22 2   1341.70525     0   2   0   0  2 e  2.364E-04  31
 22 2   1349.31854     0   2   2   0  2 e  2.796E-04  10
 22 2   1469.28800     1   0   0   0  2 e  2.382E-04  21
 22 2   1907.09542     0   3   1   0  2 e  2.728E-04   6
 22 2   1921.78427     0   3   3   0  2 e  5.761E-04   2
 22 2   2046.44404     1   1   1   0  2 e  2.961E-04   6
 22 2   2357.90256     0   0   0   1  2 e  2.384E-04   4
 22 2   2467.04673     0   4   0   0  2 e  2.638E-04   7
 22 2   2474.04483     0   4   2   0  2 e  2.761E-04   4
 22 2   2613.85598     1   2   0   0  2 e  2.659E-04   9
 22 2   2623.49529     1   2   2   0  2 e  3.037E-04   5
 22 2   2726.36533     2   0   0   0  2 e  2.606E-04   9
 22 2   2916.41203     0   1   1   1  2 e  2.254E-04   3
 22 2   3027.38124     0   5   1   0  2 e  2.381E-04   3
 22 2   3181.95550     1   3   1   0  2 e  2.318E-04   9
 22 2   3309.14713     2   1   1   0  2 e  2.453E-04   6
 22 2   3468.35682     0   2   0   1  2 e  2.254E-04  10
 22 2   3475.58115     0   2   2   1  2 e  2.254E-04   5
 22 2   3583.25762     0   6   0   0  2 e  2.637E-04   2
 22 2   3589.88369     0   6   2   0  2 e  4.173E-04   1
 22 2   3596.46972     1   0   0   1  2 e  2.251E-04   7
 22 2   3743.18256     2   2   0   0  2 e  2.527E-04   6
 22 2   3751.60689     0   6   2   0  2 e  2.910E-04   2
 22 2   3878.25424     1   4   0   0  2 e  2.328E-04   8
 22 2   3890.86871     2   2   2   0  2 e  2.910E-04   2
 22 2   3976.55320     3   0   0   0  2 e  2.826E-04   2
 22 2   4020.80931     0   3   1   1  2 e  2.320E-04   7
 22 2   4034.77940     0   3   3   1  2 e  2.714E-04   3
 22 2   4160.15839     1   1   1   1  2 e  2.656E-04  11
 22 2   4304.96962     2   3   1   0  2 e  2.271E-04   1
 22 2   4448.94545     3   1   1   0  2 e  2.265E-04   4
 22 2   4482.87253     0   0   0   2  2 e  2.697E-04   6
 22 2   4565.37853     3   1   1   0  2 e  2.254E-04   4
 22 2   4568.20036     0   4   0   1  2 e  2.693E-04   6
 22 2   4574.85753     0   4   2   1  2 e  2.915E-04   4
 22 2   4714.67481     1   2   0   1  2 e  2.757E-04   9
 22 2   4723.86793     1   2   2   1  2 e  3.412E-04   1
 22 2   4827.06390     2   0   0   1  2 e  2.758E-04   6
 22 2   5010.94552     3   2   0   0  2 e  2.409E-04   2
 22 2   5027.94061     0   1   1   2  2 e  2.245E-04   6
 22 2   5134.66073     4   0   0   0  2 e  2.412E-04   6
 22 2   5220.68610     4   0   0   0  2 e  2.406E-04   3
 22 2   5269.89240     1   3   1   1  2 e  2.265E-04   4
 22 2   5396.36800     2   1   1   1  2 e  2.266E-04   4
 22 2   5566.91192     0   2   0   2  2 e  2.387E-04   4
 22 2   5695.78318     1   0   0   2  2 e  2.412E-04   6
 22 2   5815.76115     3   3   1   0  2 e  2.266E-04   2
 22 2   5952.65999     1   4   0   1  2 e  2.362E-04   6
 22 2   6050.12670     3   0   0   1  2 e  2.391E-04   7
 22 2   6246.09179     1   1   1   2  2 e  2.268E-04   3
 22 2   6270.05697     4   2   0   0  2 e  2.408E-04   2
 22 2   6382.52209     5   0   0   0  2 e  2.408E-04   4
 22 2   6460.06997     5   0   0   0  2 e  2.408E-04   4
 22 2   6510.49828     1   5   1   1  2 e  2.328E-04   1
 22 2   6579.74447     0   0   0   3  2 e  2.407E-04   4
 22 2   6625.49185     3   1   1   1  2 e  2.267E-04   2
 22 2   6787.77422     1   2   0   2  2 e  2.407E-04   2
 22 2   6900.24850     2   0   0   2  2 e  2.407E-04   4
 22 2   7111.39028     0   1   1   3  2 e  2.329E-04   1
 22 2   7181.99545     4   0   0   1  2 e  2.496E-04   3
 22 2   7266.47517     4   0   0   1  2 e  2.377E-04   6
 22 2   7621.16937     6   0   0   0  2 e  2.407E-04   2
 22 2   7637.39329     0   2   0   3  2 e  2.579E-04   1
 22 2   7696.29036     4   4   0   0  2 e  2.488E-04   1
 22 2   7767.26790     1   0   0   3  2 e  2.407E-04   4
 22 2   7999.91237     1   4   0   2  2 e  2.408E-04   2
 22 2   8096.70132     3   0   0   2  2 e  2.408E-04   2
 22 2   8648.54327     0   0   0   4  2 e  2.408E-04   2
 22 2   8945.96177     2   0   0   3  2 e  2.408E-04   2
 22 2  12702.54382     0   0   0   6  2 e  2.415E-04   2
 23 1    223.43306     0   0   0   0  2 e  2.356E-04 133
 23 1    795.40408     0   1   1   0  2 e  2.313E-04  66
 23 1   1360.35851     0   2   0   0  2 e  2.435E-04  28
 23 1   1367.98499     0   2   2   0  2 e  2.702E-04  12
 23 1   1487.82500     1   0   0   0  2 e  2.463E-04  25
 23 1   1925.73587     0   3   1   0  2 e  2.823E-04   4
 23 1   1940.47181     0   3   3   0  2 e  5.112E-04   1
 23 1   2064.98859     1   1   1   0  2 e  2.866E-04   6
 23 1   2376.36892     0   0   0   1  2 e  2.400E-04   4
 23 1   2485.72544     0   4   0   0  2 e  2.680E-04   7
 23 1   2492.74894     0   4   2   0  2 e  2.541E-04   4
 23 1   2632.43173     1   2   0   0  2 e  2.684E-04   9
 23 1   2642.08871     1   2   2   0  2 e  2.281E-04   6
 23 1   2744.82624     2   0   0   0  2 e  2.597E-04  10
 23 1   2934.88720     0   1   1   1  2 e  2.283E-04   3
 23 1   3046.03398     0   5   1   0  2 e  2.347E-04   4
 23 1   3200.51563     1   3   1   0  2 e  2.339E-04   9
 23 1   3327.61640     2   1   1   0  2 e  2.389E-04   8
 23 1   3486.86418     0   2   0   1  2 e  2.278E-04  11
 23 1   3494.10184     0   2   2   1  2 e  2.283E-04   5
 23 1   3601.95346     0   6   0   0  2 e  2.641E-04   2
 23 1   3608.62339     0   6   2   0  2 e  3.041E-04   2
 23 1   3614.85741     1   0   0   1  2 e  2.280E-04   6
 23 1   3761.78244     2   2   0   0  2 e  2.352E-04   8
 23 1   3896.75213     1   4   0   0  2 e  2.357E-04  11
 23 1   3909.39144     2   2   2   0  2 e  3.041E-04   2
 23 1   3994.94089     3   0   0   0  2 e  2.571E-04   3
 23 1   4039.30618     0   3   1   1  2 e  2.440E-04   9
 23 1   4053.32233     0   3   3   1  2 e  3.710E-04   5
 23 1   4178.55604     1   1   1   1  2 e  3.035E-04   8
 23 1   4323.53817     2   3   1   0  2 e  2.296E-04   2
 23 1   4467.42500     3   1   1   0  2 e  2.822E-04   4
 23 1   4489.66748     2   3   3   0  2 e  6.551E-04   2
 23 1   4501.18982     0   0   0   2  2 e  2.673E-04   8
 23 1   4583.77632     3   1   1   0  2 e  2.303E-04   3
 23 1   4586.73690     0   4   0   1  2 e  2.715E-04   6
 23 1   4593.41928     0   4   2   1  2 e  2.885E-04   4
 23 1   4733.10492     1   2   0   1  2 e  2.682E-04  11
 23 1   4742.31443     1   2   2   1  2 e  4.321E-04   1
 23 1   4845.37445     2   0   0   1  2 e  3.031E-04   3
 23 1   5029.46413     3   2   0   0  2 e  2.403E-04   2
 23 1   5046.26874     0   1   1   2  2 e  2.280E-04   6
 23 1   5153.07851     4   0   0   0  2 e  2.428E-04   6
 23 1   5239.01058     4   0   0   0  2 e  2.403E-04   4
 23 1   5288.30937     1   3   1   1  2 e  2.297E-04   4
 23 1   5414.69027     2   1   1   1  2 e  2.365E-04   1
 23 1   5585.27224     0   2   0   2  2 e  2.406E-04   4
 23 1   5714.02118     1   0   0   2  2 e  2.428E-04   6
 23 1   5834.09162     3   3   1   0  2 e  2.298E-04   2
 23 1   5971.01210     1   4   0   1  2 e  2.421E-04   3
 23 1   6068.36468     3   0   0   1  2 e  2.402E-04   4
 23 1   6264.34225     1   1   1   2  2 e  2.292E-04   4
 23 1   6288.49358     4   2   0   0  2 e  2.402E-04   2
 23 1   6400.85551     5   0   0   0  2 e  2.402E-04   4
 23 1   6478.34333     5   0   0   0  2 e  2.384E-04   6
 23 1   6528.83542     1   5   1   1  2 e  2.299E-04   2
 23 1   6597.91162     0   0   0   3  2 e  2.477E-04   2
 23 1   6643.74277     3   1   1   1  2 e  2.367E-04   1
 23 1   6806.05833     1   2   0   2  2 e  2.402E-04   2
 23 1   6918.40860     2   0   0   2  2 e  2.402E-04   4
 23 1   7129.56985     0   1   1   3  2 e  2.368E-04   2
 23 1   7200.26702     4   0   0   1  2 e  2.402E-04   4
 23 1   7284.64945     4   0   0   1  2 e  2.396E-04   5
 23 1   7639.41503     6   0   0   0  2 e  2.403E-04   2
 23 1   7655.60813     0   2   0   3  2 e  2.403E-04   2
 23 1   7714.52622     4   4   0   0  2 e  2.623E-04   1
 23 1   7785.35539     1   0   0   3  2 e  2.403E-04   4
 23 1   8018.12438     1   4   0   2  2 e  2.403E-04   2
 23 1   8114.78883     3   0   0   2  2 e  2.403E-04   2
 23 1   8420.11472     5   0   0   1  2 e  2.625E-04   1
 23 1   8666.56023     0   0   0   4  2 e  2.404E-04   2
 23 1   8963.97308     2   0   0   3  2 e  2.404E-04   2
 23 1  12720.26883     0   0   0   6  2 e  2.413E-04   2
 23 2    795.82375     0   1   1   0  1 f  2.313E-04  70
 23 2   1367.96323     0   2   2   0  1 f  2.745E-04  12
 23 2   1926.54014     0   3   1   0  1 f  2.841E-04   4
 23 2   2065.45729     1   1   1   0  1 f  3.497E-04   4
 23 2   2492.68101     0   4   2   0  1 f  2.999E-04   3
 23 2   2642.06829     1   2   2   0  1 f  2.344E-04   6
 23 2   2935.29846     0   1   1   1  1 f  2.364E-04   1
 23 2   3047.21095     0   5   1   0  1 f  2.298E-04   2
 23 2   3201.38169     1   3   1   0  1 f  2.401E-04   7
 23 2   3328.15190     2   1   1   0  1 f  2.440E-04   4
 23 2   3494.07964     0   2   2   1  1 f  2.297E-04   4
 23 2   3608.48535     0   6   2   0  1 f  2.888E-04   2
 23 2   4040.09309     0   3   1   1  1 f  2.607E-04   8
 23 2   4179.01255     1   1   1   1  1 f  2.751E-04   8
 23 2   4324.78755     2   3   1   0  1 f  2.297E-04   2
 23 2   4468.36093     3   1   1   0  1 f  2.312E-04   3
 23 2   4584.40404     3   1   1   0  1 f  2.842E-04   6
 23 2   4593.35097     0   4   2   1  1 f  3.020E-04   4
 23 2   4742.29433     1   2   2   1  1 f  2.591E-04   1
 23 2   5046.67211     0   1   1   2  1 f  2.278E-04   4
 23 2   5289.15042     1   3   1   1  1 f  2.297E-04   4
 23 2   5415.20727     2   1   1   1  1 f  2.298E-04   4
 23 2   5834.85085     3   3   1   0  1 f  2.298E-04   2
 23 2   6264.78662     1   1   1   2  1 f  2.289E-04   3
 23 2   6529.73751     1   5   1   1  1 f  2.365E-04   1
 23 2   6644.34705     3   1   1   1  1 f  2.299E-04   2
 23 2   7129.96654     0   1   1   3  1 f  2.366E-04   2
 24 1    815.29121     0   1   1   0  1 f  2.353E-04  61
 24 1   1387.43714     0   2   2   0  1 f  2.776E-04  10
 24 1   1946.05964     0   3   1   0  1 f  2.773E-04   4
 24 1   2084.84865     1   1   1   0  1 f  2.841E-04   8
 24 1   2512.18662     0   4   2   0  1 f  3.083E-04   3
 24 1   2661.46549     1   2   2   0  1 f  2.374E-04   6
 24 1   2954.61135     0   1   1   1  1 f  2.333E-04   4
 24 1   3066.77491     0   5   1   0  1 f  2.322E-04   2
 24 1   3220.82273     1   3   1   0  1 f  2.392E-04   7
 24 1   3237.90486     1   3   3   0  1 f  3.483E-04   1
 24 1   3347.47054     2   1   1   0  1 f  2.578E-04   4
 24 1   3513.40090     0   2   2   1  1 f  2.314E-04   5
 24 1   3928.69709     2   2   2   0  1 f  2.940E-04   2
 24 1   4059.46179     0   3   1   1  1 f  2.488E-04  10
 24 1   4198.24791     1   1   1   1  1 f  3.150E-04   7
 24 1   4344.27139     2   3   1   0  1 f  2.322E-04   2
 24 1   4487.72427     3   1   1   0  1 f  2.322E-04   4
 24 1   4603.65639     3   1   1   0  1 f  2.952E-04   6
 24 1   4612.70770     0   4   2   1  1 f  3.381E-04   4
 24 1   5065.83050     0   1   1   2  1 f  2.316E-04   4
 24 1   5308.44017     1   3   1   1  1 f  2.322E-04   4
 24 1   5434.37027     2   1   1   1  1 f  2.323E-04   4
 24 1   5854.04424     3   3   1   0  1 f  2.323E-04   2
 24 1   6283.86685     1   1   1   2  1 f  2.325E-04   1
 24 1   6548.94969     1   5   1   1  1 f  2.324E-04   2
 24 1   6663.44375     3   1   1   1  1 f  2.326E-04   1
 24 1   7148.97004     0   1   1   3  1 f  2.393E-04   1
 24 2    242.85725     0   0   0   0  2 e  2.382E-04 129
 24 2    814.83507     0   1   1   0  2 e  2.353E-04  70
 24 2   1379.82166     0   2   0   0  2 e  2.445E-04  27
 24 2   1387.46274     0   2   2   0  2 e  2.697E-04  11
 24 2   1507.16761     1   0   0   0  2 e  2.464E-04  24
 24 2   1945.18595     0   3   1   0  2 e  2.647E-04   8
 24 2   1959.97031     0   3   3   0  2 e  6.454E-04   3
 24 2   2084.33885     1   1   1   0  2 e  2.848E-04   8
 24 2   2395.63758     0   0   0   1  2 e  2.519E-04   2
 24 2   2505.21479     0   4   0   0  2 e  2.741E-04   6
 24 2   2512.26638     0   4   2   0  2 e  2.679E-04   5
 24 2   2651.81412     1   2   0   0  2 e  2.638E-04  10
 24 2   2661.48937     1   2   2   0  2 e  2.374E-04   6
 24 2   2764.08892     2   0   0   0  2 e  2.510E-04   9
 24 2   2954.16414     0   1   1   1  2 e  2.314E-04   3
 24 2   3065.49606     0   5   1   0  2 e  2.371E-04   4
 24 2   3219.88212     1   3   1   0  2 e  2.377E-04   7
 24 2   3346.88795     2   1   1   0  2 e  2.415E-04   8
 24 2   3506.17474     0   2   0   1  2 e  2.310E-04  11
 24 2   3513.42723     0   2   2   1  2 e  2.314E-04   5
 24 2   3621.45823     0   6   0   0  2 e  2.703E-04   2
 24 2   3628.17900     0   6   2   0  2 e  3.113E-04   2
 24 2   3634.04347     1   0   0   1  2 e  2.313E-04   7
 24 2   3781.18815     2   2   0   0  2 e  2.449E-04   7
 24 2   3916.05336     1   4   0   0  2 e  2.445E-04  13
 24 2   3928.71854     2   2   2   0  2 e  3.114E-04   2
 24 2   4014.12861     3   0   0   0  2 e  2.520E-04   5
 24 2   4058.60634     0   3   1   1  2 e  2.389E-04   7
 24 2   4072.67130     0   3   3   1  2 e  3.842E-04   4
 24 2   4197.75279     1   1   1   1  2 e  3.800E-04   5
 24 2   4342.91315     2   3   1   0  2 e  2.322E-04   2
 24 2   4486.70677     3   1   1   0  2 e  3.494E-04   3
 24 2   4520.30238     0   0   0   2  2 e  2.726E-04   8
 24 2   4602.97298     3   1   1   0  2 e  2.296E-04   4
 24 2   4606.07734     0   4   0   1  2 e  2.731E-04   6
 24 2   4612.78874     0   4   2   1  2 e  3.171E-04   3
 24 2   4752.33518     1   2   0   1  2 e  2.811E-04   8
 24 2   4761.56494     1   2   2   1  2 e  2.622E-04   1
 24 2   4864.48055     2   0   0   1  2 e  2.815E-04   6
 24 2   5048.78673     3   2   0   0  2 e  2.425E-04   2
 24 2   5065.39187     0   1   1   2  2 e  2.303E-04   5
 24 2   5172.29619     4   0   0   0  2 e  2.463E-04   6
 24 2   5258.13131     4   0   0   0  2 e  2.425E-04   4
 24 2   5307.52678     1   3   1   1  2 e  2.322E-04   4
 24 2   5433.80865     2   1   1   1  2 e  2.322E-04   4
 24 2   5604.43120     0   2   0   2  2 e  2.436E-04   4
 24 2   5733.05092     1   0   0   2  2 e  2.504E-04   4
 24 2   5853.21810     3   3   1   0  2 e  2.323E-04   2
 24 2   5990.16146     1   4   0   1  2 e  2.402E-04   6
 24 2   6087.39515     3   0   0   1  2 e  2.406E-04   8
 24 2   6283.38368     1   1   1   2  2 e  2.334E-04   3
 24 2   6307.72953     4   2   0   0  2 e  2.425E-04   2
 24 2   6419.98533     5   0   0   0  2 e  2.425E-04   4
 24 2   6497.41073     5   0   0   0  2 e  2.408E-04   6
 24 2   6547.97002     1   5   1   1  2 e  2.392E-04   1
 24 2   6616.86821     0   0   0   3  2 e  2.444E-04   3
 24 2   6662.78655     3   1   1   1  2 e  2.324E-04   2
 24 2   6825.13613     1   2   0   2  2 e  2.425E-04   2
 24 2   6937.35852     2   0   0   2  2 e  2.425E-04   4
 24 2   7148.53922     0   1   1   3  2 e  2.394E-04   1
 24 2   7219.33227     4   0   0   1  2 e  2.444E-04   3
 24 2   7303.61397     4   0   0   1  2 e  2.425E-04   4
 24 2   7658.45300     6   0   0   0  2 e  2.565E-04   1
 24 2   7674.61493     0   2   0   3  2 e  2.425E-04   2
 24 2   7733.55763     4   4   0   0  2 e  2.425E-04   2
 24 2   7804.22865     1   0   0   3  2 e  2.425E-04   4
 24 2   8037.12658     1   4   0   2  2 e  2.425E-04   2
 24 2   8133.66248     3   0   0   2  2 e  2.425E-04   2
 24 2   8439.08876     5   0   0   1  2 e  2.488E-04   1
 24 2   8685.36053     0   0   0   4  2 e  2.425E-04   2
 24 2   8982.76478     2   0   0   3  2 e  2.426E-04   2
 24 2  12738.76216     0   0   0   6  2 e  2.497E-04   1
 25 1    263.09010     0   0   0   0  2 e  2.426E-04 136
 25 1    835.07472     0   1   1   0  2 e  2.383E-04  67
 25 1   1400.09444     0   2   0   0  2 e  2.482E-04  29
 25 1   1407.75141     0   2   2   0  2 e  2.806E-04   9
 25 1   1527.31481     1   0   0   0  2 e  2.465E-04  29
 25 1   1965.44489     0   3   1   0  2 e  2.958E-04   4
 25 1   1980.28178     0   3   3   0  2 e  5.317E-04   2
 25 1   2104.49466     1   1   1   0  2 e  3.035E-04   6
 25 1   2415.70828     0   0   0   1  2 e  2.544E-04   2
 25 1   2525.51382     0   4   0   0  2 e  2.714E-04   7
 25 1   2532.59676     0   4   2   0  2 e  2.773E-04   5
 25 1   2672.00290     1   2   0   0  2 e  2.731E-04   9
 25 1   2681.69819     1   2   2   0  2 e  2.408E-04   6
 25 1   2784.15307     2   0   0   0  2 e  2.726E-04   9
 25 1   2974.24387     0   1   1   1  2 e  2.391E-04   7
 25 1   3085.76819     0   5   1   0  2 e  2.472E-04   3
 25 1   3240.05443     1   3   1   0  2 e  2.362E-04   8
 25 1   3366.96251     2   1   1   0  2 e  2.428E-04   8
 25 1   3526.28928     0   2   0   1  2 e  2.337E-04  12
 25 1   3533.55719     0   2   2   1  2 e  2.354E-04   5
 25 1   3641.77369     0   6   0   0  2 e  2.663E-04   2
 25 1   3648.54994     0   6   2   0  2 e  3.092E-04   2
 25 1   3654.02860     1   0   0   1  2 e  2.343E-04   7
 25 1   3801.40175     2   2   0   0  2 e  2.458E-04   7
 25 1   3936.15763     1   4   0   0  2 e  2.437E-04  12
 25 1   3948.85058     2   2   2   0  2 e  3.504E-04   1
 25 1   4034.11435     3   0   0   0  2 e  2.516E-04   5
 25 1   4078.70988     0   3   1   1  2 e  2.446E-04   5
 25 1   4092.82543     0   3   3   1  2 e  2.833E-04   3
 25 1   4217.74792     1   1   1   1  2 e  2.812E-04  10
 25 1   4363.09423     2   3   1   0  2 e  2.364E-04   2
 25 1   4506.79137     3   1   1   0  2 e  2.835E-04   4
 25 1   4529.17602     2   3   3   0  2 e  8.487E-04   2
 25 1   4540.21056     0   0   0   2  2 e  2.497E-04   6
 25 1   4622.96864     3   1   1   0  2 e  2.909E-04   5
 25 1   4626.22173     0   4   0   1  2 e  2.554E-04   4
 25 1   4632.96402     0   4   2   1  2 e  2.943E-04   4
 25 1   4772.36543     1   2   0   1  2 e  2.860E-04   7
 25 1   4781.61341     1   2   2   1  2 e  2.594E-04   1
 25 1   4884.38225     2   0   0   1  2 e  2.752E-04   9
 25 1   5068.91272     3   2   0   0  2 e  2.675E-04   1
 25 1   5085.31118     0   1   1   2  2 e  2.337E-04   5
 25 1   5192.31344     4   0   0   0  2 e  2.546E-04   4
 25 1   5278.04781     4   0   0   0  2 e  2.451E-04   4
 25 1   5327.54368     1   3   1   1  2 e  2.365E-04   4
 25 1   5453.72235     2   1   1   1  2 e  2.380E-04   3
 25 1   5624.38676     0   2   0   2  2 e  2.449E-04   4
 25 1   5752.87293     1   0   0   2  2 e  2.491E-04   5
 25 1   5873.14143     3   3   1   0  2 e  2.365E-04   2
 25 1   6010.10736     1   4   0   1  2 e  2.536E-04   4
 25 1   6107.21768     3   0   0   1  2 e  2.433E-04   7
 25 1   6303.21995     1   1   1   2  2 e  2.410E-04   2
 25 1   6327.76653     4   2   0   0  2 e  2.451E-04   2
 25 1   6439.91086     5   0   0   0  2 e  2.451E-04   4
 25 1   6517.27232     5   0   0   0  2 e  2.432E-04   6
 25 1   6567.89968     1   5   1   1  2 e  2.435E-04   1
 25 1   6636.61376     0   0   0   3  2 e  2.451E-04   4
 25 1   6682.62323     3   1   1   1  2 e  2.367E-04   2
 25 1   6845.00733     1   2   0   2  2 e  2.451E-04   2
 25 1   6957.09566     2   0   0   2  2 e  2.452E-04   4
 25 1   7168.29774     0   1   1   3  2 e  2.436E-04   2
 25 1   7239.19128     4   0   0   1  2 e  2.554E-04   3
 25 1   7323.36701     4   0   0   1  2 e  2.539E-04   4
 25 1   7678.28408     6   0   0   0  2 e  2.452E-04   2
 25 1   7694.41088     0   2   0   3  2 e  2.452E-04   2
 25 1   7823.88782     1   0   0   3  2 e  2.452E-04   4
 25 1   8153.32063     3   0   0   2  2 e  2.453E-04   2
 25 1   8704.94398     0   0   0   4  2 e  2.453E-04   2
 25 1   9002.33828     2   0   0   3  2 e  2.454E-04   2
 25 1  12758.02933     0   0   0   6  2 e  2.463E-04   2
 25 2    835.56884     0   1   1   0  1 f  2.383E-04  56
 25 2   1407.72125     0   2   2   0  1 f  2.734E-04  11
 25 2   1966.39169     0   3   1   0  1 f  2.795E-04   4
 25 2   2105.04649     1   1   1   0  1 f  3.043E-04   7
 25 2   2532.50289     0   4   2   0  1 f  4.456E-04   1
 25 2   2681.67012     1   2   2   0  1 f  2.383E-04   3
 25 2   2974.72835     0   1   1   1  1 f  2.364E-04   4
 25 2   3087.15275     0   5   1   0  1 f  2.363E-04   2
 25 2   3241.07352     1   3   1   0  1 f  2.353E-04   5
 25 2   3258.13775     1   3   3   0  1 f  3.474E-04   1
 25 2   3367.59330     2   1   1   0  1 f  2.511E-04   5
 25 2   3533.52643     0   2   2   1  1 f  2.353E-04   5
 25 2   3648.35980     0   6   2   0  1 f  2.961E-04   2
 25 2   4079.63661     0   3   1   1  1 f  2.708E-04   7
 25 2   4218.28474     1   1   1   1  1 f  2.750E-04   8
 25 2   4364.56465     2   3   1   0  1 f  2.363E-04   2
 25 2   4507.89385     3   1   1   0  1 f  2.363E-04   2
 25 2   4623.70970     3   1   1   0  1 f  2.820E-04   6
 25 2   4632.87007     0   4   2   1  1 f  3.047E-04   4
 25 2   5085.78626     0   1   1   2  1 f  2.349E-04   5
 25 2   5328.53303     1   3   1   1  1 f  2.363E-04   4
 25 2   5454.33130     2   1   1   1  1 f  2.379E-04   3
 25 2   5874.03690     3   3   1   0  1 f  2.364E-04   2
 25 2   6303.74201     1   1   1   2  1 f  2.365E-04   1
 25 2   6568.96135     1   5   1   1  1 f  2.364E-04   2
 25 2   7168.76427     0   1   1   3  1 f  2.433E-04   2
 26 1    856.65679     0   1   1   0  1 f  2.417E-04  62
 26 1   1428.81602     0   2   2   0  1 f  2.758E-04  11
 26 1   1987.53601     0   3   1   0  1 f  2.824E-04   4
 26 1   2126.05162     1   1   1   0  1 f  2.930E-04   7
 26 1   2553.63194     0   4   2   0  1 f  3.139E-04   3
 26 1   2702.68220     1   2   2   0  1 f  2.438E-04   6
 26 1   2995.64904     0   1   1   1  1 f  2.401E-04   4
 26 1   3108.34426     0   5   1   0  1 f  2.387E-04   2
 26 1   3262.13275     1   3   1   0  1 f  2.509E-04   5
 26 1   3388.52005     2   1   1   0  1 f  2.633E-04   4
 26 1   3554.45617     0   2   2   1  1 f  2.382E-04   5
 26 1   3669.51546     0   6   2   0  1 f  2.909E-04   2
 26 1   4100.61720     0   3   1   1  1 f  2.623E-04   7
 26 1   4113.78582     0   3   3   1  1 f  2.814E-04   3
 26 1   4239.12236     1   1   1   1  1 f  2.978E-04   7
 26 1   4385.66851     2   3   1   0  1 f  2.387E-04   2
 26 1   4528.86869     3   1   1   0  1 f  2.453E-04   1
 26 1   4644.56458     3   1   1   0  1 f  2.394E-04   3
 26 1   4653.83759     0   4   2   1  1 f  2.909E-04   2
 26 1   4802.43370     1   2   2   1  1 f  3.665E-04   1
 26 1   5106.53951     0   1   1   2  1 f  2.380E-04   5
 26 1   5349.42894     1   3   1   1  1 f  2.453E-04   2
 26 1   5475.08979     2   1   1   1  1 f  2.453E-04   1
 26 1   5894.82809     3   3   1   0  1 f  2.453E-04   1
 26 1   6324.41204     1   1   1   2  1 f  2.392E-04   1
 26 1   6589.77261     1   5   1   1  1 f  2.389E-04   2
 26 1   6704.02241     3   1   1   1  1 f  2.389E-04   2
 26 1   7189.35085     0   1   1   3  1 f  2.454E-04   2
 26 2    284.13132     0   0   0   0  2 e  2.451E-04 132
 26 2    856.12318     0   1   1   0  2 e  2.417E-04  65
 26 2   1421.17703     0   2   0   0  2 e  2.527E-04  27
 26 2   1428.85123     0   2   2   0  2 e  2.804E-04  12
 26 2   1548.26753     1   0   0   0  2 e  2.467E-04  29
 26 2   1986.51369     0   3   1   0  2 e  2.917E-04   4
 26 2   2001.40315     0   3   3   0  2 e  9.872E-04   2
 26 2   2125.45564     1   1   1   0  2 e  2.798E-04  10
 26 2   2436.58111     0   0   0   1  2 e  2.594E-04   2
 26 2   2546.62328     0   4   0   0  2 e  2.480E-04   4
 26 2   2553.74020     0   4   2   0  2 e  2.827E-04   4
 26 2   2692.99801     1   2   0   0  2 e  2.738E-04   8
 26 2   2702.71481     1   2   2   0  2 e  2.438E-04   6
 26 2   2805.01953     2   0   0   0  2 e  2.559E-04   9
 26 2   2995.12590     0   1   1   1  2 e  2.439E-04   6
 26 2   3106.84992     0   5   1   0  2 e  2.436E-04   3
 26 2   3261.03249     1   3   1   0  2 e  2.454E-04   8
 26 2   3387.83845     2   1   1   0  2 e  2.507E-04   7
 26 2   3547.20692     0   2   0   1  2 e  2.370E-04  12
 26 2   3554.49180     0   2   2   1  2 e  2.365E-04   6
 26 2   3662.89789     0   6   0   0  2 e  2.762E-04   2
 26 2   3669.73743     0   6   2   0  2 e  4.192E-04   1
 26 2   3674.81175     1   0   0   1  2 e  2.388E-04   5
 26 2   3822.42144     2   2   0   0  2 e  2.521E-04   7
 26 2   3957.06476     1   4   0   0  2 e  2.436E-04  14
 26 2   4054.89923     3   0   0   0  2 e  2.586E-04   5
 26 2   4099.61663     0   3   1   1  2 e  2.483E-04   5
 26 2   4113.78477     0   3   3   1  2 e  2.903E-04   3
 26 2   4238.54286     1   1   1   1  2 e  3.620E-04   6
 26 2   4384.08115     2   3   1   0  2 e  2.386E-04   2
 26 2   4527.67839     3   1   1   0  2 e  2.400E-04   3
 26 2   4550.13898     2   3   3   0  2 e  5.831E-04   2
 26 2   4560.91416     0   0   0   2  2 e  2.518E-04   7
 26 2   4643.76358     3   1   1   0  2 e  2.363E-04   4
 26 2   4647.16997     0   4   0   1  2 e  2.770E-04   6
 26 2   4653.94642     0   4   2   1  2 e  3.005E-04   4
 26 2   4793.19568     1   2   0   1  2 e  2.802E-04   9
 26 2   4802.46623     1   2   2   1  2 e  3.646E-04   1
 26 2   4905.07835     2   0   0   1  2 e  2.853E-04   8
 26 2   5089.84130     3   2   0   0  2 e  2.479E-04   2
 26 2   5106.02638     0   1   1   2  2 e  2.370E-04   6
 26 2   5213.13048     4   0   0   0  2 e  2.500E-04   6
 26 2   5298.76062     4   0   0   0  2 e  2.479E-04   4
 26 2   5348.36080     1   3   1   1  2 e  2.387E-04   4
 26 2   5474.43227     2   1   1   1  2 e  2.387E-04   4
 26 2   5645.13914     0   2   0   2  2 e  2.504E-04   4
 26 2   5773.48694     1   0   0   2  2 e  2.526E-04   5
 26 2   5893.86065     3   3   1   0  2 e  2.387E-04   2
 26 2   6030.84953     1   4   0   1  2 e  2.468E-04   6
 26 2   6127.83248     3   0   0   1  2 e  2.494E-04   7
 26 2   6323.84701     1   1   1   2  2 e  2.411E-04   2
 26 2   6348.60135     4   2   0   0  2 e  2.479E-04   2
 26 2   6460.63246     5   0   0   0  2 e  2.479E-04   4
 26 2   6537.92815     5   0   0   0  2 e  2.465E-04   6
 26 2   6588.62502     1   5   1   1  2 e  2.392E-04   1
 26 2   6657.14834     0   0   0   3  2 e  2.481E-04   5
 26 2   6703.25260     3   1   1   1  2 e  2.388E-04   2
 26 2   6865.67230     1   2   0   2  2 e  2.479E-04   2
 26 2   6977.62259     2   0   0   2  2 e  2.479E-04   4
 26 2   7188.84569     0   1   1   3  2 e  2.454E-04   2
 26 2   7259.84420     4   0   0   1  2 e  2.479E-04   2
 26 2   7343.91058     4   0   0   1  2 e  2.479E-04   4
 26 2   7714.99810     0   2   0   3  2 e  2.598E-04   1
 26 2   7773.99695     4   4   0   0  2 e  2.480E-04   2
 26 2   7844.33233     1   0   0   3  2 e  2.480E-04   4
 26 2   8173.76550     3   0   0   2  2 e  2.480E-04   2
 26 2   8725.30840     0   0   0   4  2 e  2.481E-04   2
 26 2   9022.69465     2   0   0   3  2 e  2.482E-04   2
 26 2  12778.06540     0   0   0   6  2 e  2.492E-04   2
 27 1    305.98100     0   0   0   0  2 e  2.515E-04 134
 27 1    877.98037     0   1   1   0  2 e  2.445E-04  67
 27 1   1443.06913     0   2   0   0  2 e  2.545E-04  28
 27 1   1450.76183     0   2   2   0  2 e  2.759E-04   9
 27 1   1570.02490     1   0   0   0  2 e  2.514E-04  26
 27 1   2008.39201     0   3   1   0  2 e  2.888E-04   4
 27 1   2023.33775     0   3   3   0  2 e  5.417E-04   2
 27 1   2147.22200     1   1   1   0  2 e  2.853E-04   8
 27 1   2458.25519     0   0   0   1  2 e  2.492E-04   3
 27 1   2568.54220     0   4   0   0  2 e  2.752E-04   7
 27 1   2575.69701     0   4   2   0  2 e  2.852E-04   5
 27 1   2714.79943     1   2   0   0  2 e  2.720E-04  10
 27 1   2724.53919     1   2   2   0  2 e  2.812E-04   5
 27 1   2826.68743     2   0   0   0  2 e  2.398E-04   8
 27 1   3016.81010     0   1   1   1  2 e  2.450E-04   6
 27 1   3128.74133     0   5   1   0  2 e  2.501E-04   3
 27 1   3282.81654     1   3   1   0  2 e  2.453E-04   8
 27 1   3409.51667     2   1   1   0  2 e  2.537E-04   6
 27 1   3568.92758     0   2   0   1  2 e  2.395E-04  13
 27 1   3576.23133     0   2   2   1  2 e  2.392E-04   7
 27 1   3684.83221     0   6   0   0  2 e  2.859E-04   2
 27 1   3691.73803     0   6   2   0  2 e  2.998E-04   2
 27 1   3696.39361     1   0   0   1  2 e  2.397E-04   6
 27 1   3844.24694     2   2   0   0  2 e  2.576E-04   7
 27 1   3978.77480     1   4   0   0  2 e  2.470E-04  14
 27 1   3991.52944     2   2   2   0  2 e  2.998E-04   2
 27 1   4076.48349     3   0   0   0  2 e  2.648E-04   3
 27 1   4121.32626     0   3   1   1  2 e  2.747E-04   7
 27 1   4135.54962     0   3   3   1  2 e  2.839E-04   3
 27 1   4260.13634     1   1   1   1  2 e  3.141E-04   7
 27 1   4405.87389     2   3   1   0  2 e  2.415E-04   2
 27 1   4549.36759     3   1   1   0  2 e  2.415E-04   4
 27 1   4571.90631     2   3   3   0  2 e  1.038E-03   2
 27 1   4582.41323     0   0   0   2  2 e  2.667E-04   5
 27 1   4665.35727     3   1   1   0  2 e  3.094E-04   4
 27 1   4668.92170     0   4   0   1  2 e  2.907E-04   5
 27 1   4675.73628     0   4   2   1  2 e  3.007E-04   4
 27 1   4814.82597     1   2   0   1  2 e  2.733E-04  10
 27 1   4824.11960     1   2   2   1  2 e  2.652E-04   1
 27 1   4926.56986     2   0   0   1  2 e  2.892E-04   7
 27 1   5111.57307     3   2   0   0  2 e  2.491E-04   2
 27 1   5127.53755     0   1   1   2  2 e  2.395E-04   6
 27 1   5234.74649     4   0   0   0  2 e  2.525E-04   6
 27 1   5320.26894     4   0   0   0  2 e  2.491E-04   4
 27 1   5369.97715     1   3   1   1  2 e  2.469E-04   2
 27 1   5495.93789     2   1   1   1  2 e  2.416E-04   4
 27 1   5666.68826     0   2   0   2  2 e  2.543E-04   4
 27 1   5794.89295     1   0   0   2  2 e  2.570E-04   5
 27 1   5915.37620     3   3   1   0  2 e  2.469E-04   1
 27 1   6052.38823     1   4   0   1  2 e  2.520E-04   5
 27 1   6149.23933     3   0   0   1  2 e  2.532E-04   6
 27 1   6345.26758     1   1   1   2  2 e  2.434E-04   1
 27 1   6370.23632     4   2   0   0  2 e  2.492E-04   2
 27 1   6482.14946     5   0   0   0  2 e  2.492E-04   4
 27 1   6559.37745     5   0   0   0  2 e  2.483E-04   6
 27 1   6610.14794     1   5   1   1  2 e  2.417E-04   2
 27 1   6678.47149     0   0   0   3  2 e  2.577E-04   3
 27 1   6724.67424     3   1   1   1  2 e  2.417E-04   2
 27 1   6887.13182     1   2   0   2  2 e  2.493E-04   2
 27 1   6998.93795     2   0   0   2  2 e  2.493E-04   4
 27 1   7210.18319     0   1   1   3  2 e  2.471E-04   2
 27 1   7281.28897     4   0   0   1  2 e  2.494E-04   2
 27 1   7365.24286     4   0   0   1  2 e  2.573E-04   4
 27 1   7736.37617     0   2   0   3  2 e  2.494E-04   2
 27 1   7865.56194     1   0   0   3  2 e  2.575E-04   3
 27 1   8194.99532     3   0   0   2  2 e  2.495E-04   2
 27 1   8746.45571     0   0   0   4  2 e  2.675E-04   1
 27 1   9043.83397     2   0   0   3  2 e  2.497E-04   2
 27 1  12798.87452     0   0   0   6  2 e  2.510E-04   2
 27 2    878.55499     0   1   1   0  1 f  2.445E-04  62
 27 2   1450.72092     0   2   2   0  1 f  2.830E-04  13
 27 2   2009.49237     0   3   1   0  1 f  2.904E-04   5
 27 2   2147.86404     1   1   1   0  1 f  3.095E-04   6
 27 2   2575.57180     0   4   2   0  1 f  3.478E-04   2
 27 2   2724.50113     1   2   2   0  1 f  2.835E-04   5
 27 2   3017.37342     0   1   1   1  1 f  2.423E-04   4
 27 2   3130.34921     0   5   1   0  1 f  2.416E-04   2
 27 2   3284.00120     1   3   1   0  1 f  2.492E-04   7
 27 2   3410.25021     2   1   1   0  1 f  2.592E-04   5
 27 2   3576.18990     0   2   2   1  1 f  2.408E-04   5
 27 2   3691.48339     0   6   2   0  1 f  2.927E-04   2
 27 2   3991.49476     2   2   2   0  1 f  2.927E-04   2
 27 2   4122.40324     0   3   1   1  1 f  2.653E-04  10
 27 2   4135.55056     0   3   3   1  1 f  2.872E-04   3
 27 2   4260.76034     1   1   1   1  1 f  3.034E-04   7
 27 2   4407.58251     2   3   1   0  1 f  2.416E-04   2
 27 2   4550.64847     3   1   1   0  1 f  2.413E-04   3
 27 2   4666.22003     3   1   1   0  1 f  2.404E-04   4
 27 2   4675.60989     0   4   2   1  1 f  3.069E-04   4
 27 2   4824.08257     1   2   2   1  1 f  2.652E-04   1
 27 2   5128.08993     0   1   1   2  1 f  2.406E-04   5
 27 2   5371.12669     1   3   1   1  1 f  2.416E-04   4
 27 2   5496.64649     2   1   1   1  1 f  2.416E-04   4
 27 2   5916.41891     3   3   1   0  1 f  2.416E-04   2
 27 2   6345.87524     1   1   1   2  1 f  2.432E-04   2
 27 2   6611.38246     1   5   1   1  1 f  2.417E-04   2
 27 2   6725.50351     3   1   1   1  1 f  2.417E-04   2
 27 2   7210.72735     0   1   1   3  1 f  2.472E-04   2
 28 1    901.26303     0   1   1   0  1 f  2.462E-04  66
 28 1   1473.43608     0   2   2   0  1 f  2.743E-04  14
 28 1   2032.26067     0   3   1   0  1 f  2.881E-04   5
 28 1   2170.48309     1   1   1   0  1 f  3.009E-04   7
 28 1   2598.32324     0   4   2   0  1 f  3.167E-04   3
 28 1   2747.12752     1   2   2   0  1 f  2.669E-04   6
 28 1   3039.90142     0   1   1   1  1 f  2.444E-04   4
 28 1   3153.16742     0   5   1   0  1 f  2.447E-04   2
 28 1   3306.67807     1   3   1   0  1 f  2.496E-04   7
 28 1   3323.68643     1   3   3   0  1 f  3.390E-04   1
 28 1   3432.78525     2   1   1   0  1 f  2.600E-04   5
 28 1   3598.72752     0   2   2   1  1 f  2.435E-04   5
 28 1   3714.26328     0   6   2   0  1 f  2.948E-04   2
 28 1   4014.03548     2   2   2   0  1 f  2.948E-04   2
 28 1   4144.99495     0   3   1   1  1 f  2.633E-04   7
 28 1   4158.12110     0   3   3   1  1 f  3.001E-04   2
 28 1   4283.19897     1   1   1   1  1 f  3.023E-04   7
 28 1   4430.30647     2   3   1   0  1 f  2.447E-04   2
 28 1   4573.23455     3   1   1   0  1 f  3.055E-04   5
 28 1   4688.67744     3   1   1   0  1 f  2.441E-04   3
 28 1   4698.18797     0   4   2   1  1 f  3.357E-04   3
 28 1   4846.53074     1   2   2   1  1 f  3.112E-04   2
 28 1   5150.43741     0   1   1   2  1 f  2.430E-04   4
 28 1   5393.62707     1   3   1   1  1 f  2.447E-04   4
 28 1   5519.00010     2   1   1   1  1 f  2.447E-04   4
 28 1   5938.80829     3   3   1   0  1 f  2.453E-04   1
 28 1   6368.13370     1   1   1   2  1 f  2.467E-04   2
 28 1   6633.79167     1   5   1   1  1 f  2.448E-04   2
 28 1   6747.77997     3   1   1   1  1 f  2.448E-04   2
 28 1   7232.89277     0   1   1   3  1 f  2.512E-04   2
 28 2    328.63871     0   0   0   0  2 e  2.481E-04 130
 28 2    900.64590     0   1   1   0  2 e  2.462E-04  65
 28 2   1465.77049     0   2   0   0  2 e  2.574E-04  27
 28 2   1473.48353     0   2   2   0  2 e  2.775E-04  12
 28 2   1592.58717     1   0   0   0  2 e  2.631E-04  22
 28 2   2031.07902     0   3   1   0  2 e  2.900E-04   4
 28 2   2046.08238     0   3   3   0  2 e  9.942E-04   2
 28 2   2169.79359     1   1   1   0  2 e  2.927E-04   9
 28 2   2480.73178     0   0   0   1  2 e  2.552E-04   5
 28 2   2591.27061     0   4   0   0  2 e  2.827E-04   6
 28 2   2598.46764     0   4   2   0  2 e  2.807E-04   4
 28 2   2737.40669     1   2   0   0  2 e  2.839E-04   8
 28 2   2747.17105     1   2   2   0  2 e  2.436E-04   4
 28 2   2849.15702     2   0   0   0  2 e  2.804E-04   9
 28 2   3039.29646     0   1   1   1  2 e  2.523E-04   5
 28 2   3151.44188     0   5   1   0  2 e  2.444E-04   2
 28 2   3305.40609     1   3   1   0  2 e  2.480E-04   9
 28 2   3431.99623     2   1   1   0  2 e  2.518E-04   8
 28 2   3591.45142     0   2   0   1  2 e  2.435E-04  11
 28 2   3598.77522     0   2   2   1  2 e  2.427E-04   7
 28 2   3707.57561     0   6   0   0  2 e  2.825E-04   2
 28 2   3718.77380     1   0   0   1  2 e  2.443E-04   5
 28 2   3866.87965     2   2   0   0  2 e  2.582E-04   7
 28 2   4001.28735     1   4   0   0  2 e  2.501E-04  13
 28 2   4014.07433     2   2   2   0  2 e  3.519E-04   1
 28 2   4098.86426     3   0   0   0  2 e  2.615E-04   6
 28 2   4143.83854     0   3   1   1  2 e  2.507E-04   5
 28 2   4158.11922     0   3   3   1  2 e  4.133E-04   3
 28 2   4282.52854     1   1   1   1  2 e  2.663E-04   9
 28 2   4428.47228     2   3   1   0  2 e  2.444E-04   2
 28 2   4571.85864     3   1   1   0  2 e  2.439E-04   3
 28 2   4604.70789     0   0   0   2  2 e  2.598E-04   6
 28 2   4687.75049     3   1   1   0  2 e  2.750E-04   6
 28 2   4691.47690     0   4   0   1  2 e  2.964E-04   5
 28 2   4698.33273     0   4   2   1  2 e  3.156E-04   3
 28 2   4837.25568     1   2   0   1  2 e  2.935E-04   6
 28 2   4846.57422     1   2   2   1  2 e  3.092E-04   2
 28 2   4948.85719     2   0   0   1  2 e  2.882E-04   8
 28 2   5134.10757     3   2   0   0  2 e  2.549E-04   2
 28 2   5149.84421     0   1   1   2  2 e  2.430E-04   6
 28 2   5257.16221     4   0   0   0  2 e  2.574E-04   6
 28 2   5342.57332     4   0   0   0  2 e  2.549E-04   4
 28 2   5392.39315     1   3   1   1  2 e  2.445E-04   4
 28 2   5518.23845     2   1   1   1  2 e  2.445E-04   4
 28 2   5689.03364     0   2   0   2  2 e  2.570E-04   4
 28 2   5817.09078     1   0   0   2  2 e  2.659E-04   4
 28 2   5937.68723     3   3   1   0  2 e  2.445E-04   2
 28 2   6074.72359     1   4   0   1  2 e  2.579E-04   5
 28 2   6171.43773     3   0   0   1  2 e  2.549E-04   6
 28 2   6367.48066     1   1   1   2  2 e  2.464E-04   2
 28 2   6392.67077     4   2   0   0  2 e  2.549E-04   2
 28 2   6504.46249     5   0   0   0  2 e  2.549E-04   4
 28 2   6581.62095     5   0   0   0  2 e  2.549E-04   5
 28 2   6632.46593     1   5   1   1  2 e  2.446E-04   2
 28 2   6700.58362     0   0   0   3  2 e  2.549E-04   6
 28 2   6909.38312     1   2   0   2  2 e  2.549E-04   2
 28 2   7021.04183     2   0   0   2  2 e  2.549E-04   4
 28 2   7232.31049     0   1   1   3  2 e  2.505E-04   1
 28 2   7303.52712     4   0   0   1  2 e  2.550E-04   2
 28 2   7387.36507     4   0   0   1  2 e  2.550E-04   4
 28 2   7742.52872     6   0   0   0  2 e  2.550E-04   2
 28 2   7758.54240     0   2   0   3  2 e  2.598E-04   1
 28 2   7887.57714     1   0   0   3  2 e  2.550E-04   4
 28 2   8217.01097     3   0   0   2  2 e  2.551E-04   2
 28 2   8768.38594     0   0   0   4  2 e  2.641E-04   1
 28 2  12820.45357     0   0   0   6  2 e  2.563E-04   2
 29 1    352.10474     0   0   0   0  2 e  2.523E-04 136
 29 1    924.11979     0   1   1   0  2 e  2.492E-04  65
 29 1   1489.28119     0   2   0   0  2 e  2.609E-04  25
 29 1   1497.01530     0   2   2   0  2 e  2.811E-04  10
 29 1   1615.95450     1   0   0   0  2 e  2.595E-04  18
 29 1   2054.57491     0   3   1   0  2 e  2.838E-04   3
 29 1   2069.64041     0   3   3   0  2 e  4.407E-04   3
 29 1   2193.16995     1   1   1   0  2 e  2.896E-04   7
 29 1   2504.00959     0   0   0   1  2 e  2.650E-04   3
 29 1   2614.80773     0   4   0   0  2 e  2.488E-04   5
 29 1   2622.05067     0   4   2   0  2 e  3.094E-04   3
 29 1   2760.81969     1   2   0   0  2 e  2.826E-04   8
 29 1   2770.61059     1   2   2   0  2 e  2.709E-04   5
 29 1   2872.42756     2   0   0   0  2 e  2.809E-04   8
 29 1   3062.58475     0   1   1   1  2 e  2.493E-04   7
 29 1   3174.95062     0   5   1   0  2 e  2.525E-04   3
 29 1   3328.80096     1   3   1   0  2 e  2.491E-04   9
 29 1   3455.27850     2   1   1   0  2 e  2.576E-04   7
 29 1   3614.77822     0   2   0   1  2 e  2.452E-04  12
 29 1   3622.12349     0   2   2   1  2 e  2.445E-04   7
 29 1   3731.12652     0   6   0   0  2 e  2.791E-04   2
 29 1   3738.18883     0   6   2   0  2 e  3.034E-04   2
 29 1   3741.95224     1   0   0   1  2 e  2.447E-04   5
 29 1   3890.31714     2   2   0   0  2 e  2.519E-04   8
 29 1   4024.60256     1   4   0   0  2 e  2.576E-04   9
 29 1   4037.42550     2   2   2   0  2 e  3.546E-04   1
 29 1   4122.04474     3   0   0   0  2 e  2.613E-04   6
 29 1   4167.15423     0   3   1   1  2 e  2.838E-04   6
 29 1   4181.49440     0   3   3   1  2 e  2.878E-04   3
 29 1   4305.71937     1   1   1   1  2 e  2.993E-04   7
 29 1   4451.87618     2   3   1   0  2 e  2.465E-04   2
 29 1   4595.15022     3   1   1   0  2 e  3.440E-04   3
 29 1   4617.85832     2   3   3   0  2 e  8.556E-04   2
 29 1   4627.79732     0   0   0   2  2 e  2.867E-04   7
 29 1   4710.94161     3   1   1   0  2 e  3.028E-04   4
 29 1   4714.83498     0   4   0   1  2 e  2.677E-04   4
 29 1   4721.73726     0   4   2   1  2 e  3.137E-04   3
 29 1   4860.48523     1   2   0   1  2 e  3.038E-04   7
 29 1   4869.83022     1   2   2   1  2 e  4.009E-04   1
 29 1   4971.93809     2   0   0   1  2 e  3.086E-04   7
 29 1   5157.44432     3   2   0   0  2 e  2.546E-04   2
 29 1   5172.94659     0   1   1   2  2 e  2.448E-04   6
 29 1   5280.37651     4   0   0   0  2 e  2.601E-04   6
 29 1   5365.67327     4   0   0   0  2 e  2.546E-04   4
 29 1   5415.60728     1   3   1   1  2 e  2.466E-04   4
 29 1   5541.33468     2   1   1   1  2 e  2.466E-04   4
 29 1   5712.17669     0   2   0   2  2 e  2.563E-04   4
 29 1   5840.08011     1   0   0   2  2 e  2.644E-04   5
 29 1   5960.79398     3   3   1   0  2 e  2.466E-04   2
 29 1   6097.85529     1   4   0   1  2 e  2.602E-04   4
 29 1   6194.42834     3   0   0   1  2 e  2.534E-04   8
 29 1   6390.48700     1   1   1   2  2 e  2.470E-04   1
 29 1   6415.90462     4   2   0   0  2 e  2.704E-04   1
 29 1   6527.57080     5   0   0   0  2 e  2.546E-04   4
 29 1   6604.65792     5   0   0   0  2 e  2.540E-04   5
 29 1   6655.58043     1   5   1   1  2 e  2.467E-04   2
 29 1   6723.48437     0   0   0   3  2 e  2.574E-04   5
 29 1   6769.89518     3   1   1   1  2 e  2.467E-04   2
 29 1   6932.42872     1   2   0   2  2 e  2.547E-04   2
 29 1   7255.22617     0   1   1   3  2 e  2.532E-04   2
 29 1   7326.55772     4   0   0   1  2 e  2.547E-04   2
 29 1   7410.27620     4   0   0   1  2 e  2.547E-04   4
 29 1   7765.52672     6   0   0   0  2 e  2.704E-04   1
 29 1   7781.49981     0   2   0   3  2 e  2.673E-04   1
 29 1   7910.37737     1   0   0   3  2 e  2.548E-04   4
 29 1   8239.81167     3   0   0   2  2 e  2.548E-04   2
 29 1   8791.09692     0   0   0   4  2 e  2.706E-04   1
 29 1   9088.46232     2   0   0   3  2 e  2.706E-04   1
 29 1  12842.80232     0   0   0   6  2 e  2.560E-04   2
 29 2    924.78096     0   1   1   0  1 f  2.492E-04  62
 29 2   1496.96164     0   2   2   0  1 f  2.849E-04  12
 29 2   2055.84060     0   3   1   0  1 f  3.131E-04   4
 29 2   2193.90910     1   1   1   0  1 f  3.047E-04   7
 29 2   2621.88512     0   4   2   0  1 f  3.339E-04   3
 29 2   2770.56098     1   2   2   0  1 f  2.718E-04   5
 29 2   3063.23288     0   1   1   1  1 f  2.473E-04   4
 29 2   3176.79881     0   5   1   0  1 f  2.466E-04   2
 29 2   3330.16337     1   3   1   0  1 f  2.525E-04   7
 29 2   3347.15267     1   3   3   0  1 f  3.349E-04   1
 29 2   3456.12410     2   1   1   0  1 f  2.616E-04   6
 29 2   3622.06895     0   2   2   1  1 f  2.457E-04   5
 29 2   4037.38108     2   2   2   0  1 f  3.191E-04   1
 29 2   4168.39285     0   3   1   1  1 f  2.597E-04   9
 29 2   4181.49603     0   3   3   1  1 f  2.817E-04   3
 29 2   4306.43777     1   1   1   1  1 f  2.904E-04   7
 29 2   4453.84016     2   3   1   0  1 f  2.465E-04   2
 29 2   4596.62561     3   1   1   0  1 f  3.283E-04   4
 29 2   4711.93526     3   1   1   0  1 f  2.930E-04   6
 29 2   4721.57081     0   4   2   1  1 f  3.199E-04   4
 29 2   4869.77999     1   2   2   1  1 f  3.413E-04   2
 29 2   5173.58213     0   1   1   2  1 f  2.455E-04   5
 29 2   5416.92968     1   3   1   1  1 f  2.466E-04   4
 29 2   5542.15098     2   1   1   1  1 f  2.466E-04   4
 29 2   5961.99631     3   3   1   0  1 f  2.466E-04   2
 29 2   6391.18453     1   1   1   2  1 f  2.471E-04   1
 29 2   6657.00066     1   5   1   1  1 f  2.467E-04   2
 29 2   6770.85071     3   1   1   1  1 f  2.467E-04   2
 29 2   7255.85082     0   1   1   3  1 f  2.531E-04   2
 30 1    949.10878     0   1   1   0  1 f  2.524E-04  62
 30 1   1521.29734     0   2   2   0  1 f  2.762E-04  14
 30 1   2080.23235     0   3   1   0  1 f  3.025E-04   4
 30 1   2218.14146     1   1   1   0  1 f  3.031E-04   8
 30 1   2646.25912     0   4   2   0  1 f  3.942E-04   2
 30 1   2794.80098     1   2   2   0  1 f  2.738E-04   5
 30 1   3087.36773     0   1   1   1  1 f  2.500E-04   3
 30 1   3201.24304     0   5   1   0  1 f  2.505E-04   2
 30 1   3354.45732     1   3   1   0  1 f  2.535E-04   6
 30 1   3371.42730     1   3   3   0  1 f  3.407E-04   1
 30 1   3480.26574     2   1   1   0  1 f  2.730E-04   4
 30 1   3646.21410     0   2   2   1  1 f  2.493E-04   5
 30 1   3762.25909     0   6   2   0  1 f  3.041E-04   2
 30 1   4061.52959     2   2   2   0  1 f  3.385E-04   1
 30 1   4192.59511     0   3   1   1  1 f  2.617E-04   8
 30 1   4205.67696     0   3   3   1  1 f  2.907E-04   3
 30 1   4330.47681     1   1   1   1  1 f  2.957E-04   7
 30 1   4478.18344     2   3   1   0  1 f  2.505E-04   2
 30 1   4620.82199     3   1   1   0  1 f  3.382E-04   4
 30 1   4735.99443     3   1   1   0  1 f  2.953E-04   6
 30 1   4745.75845     0   4   2   1  1 f  3.345E-04   4
 30 1   4893.82969     1   2   2   1  1 f  3.842E-04   1
 30 1   5197.52364     0   1   1   2  1 f  2.493E-04   5
 30 1   5441.03448     1   3   1   1  1 f  2.499E-04   3
 30 1   5566.09934     2   1   1   1  1 f  2.505E-04   4
 30 1   5985.98349     3   3   1   0  1 f  2.506E-04   2
 30 1   6415.02979     1   1   1   2  1 f  2.519E-04   2
 30 1   6681.00789     1   5   1   1  1 f  2.506E-04   2
 30 1   6794.71664     3   1   1   1  1 f  2.506E-04   2
 30 1   7279.59881     0   1   1   3  1 f  2.572E-04   2
 30 2    376.37862     0   0   0   0  2 e  2.560E-04 132
 30 2    948.40206     0   1   1   0  2 e  2.524E-04  63
 30 2   1513.60104     0   2   0   0  2 e  2.661E-04  24
 30 2   1521.35854     0   2   2   0  2 e  2.829E-04  13
 30 2   1640.12615     1   0   0   0  2 e  2.683E-04  21
 30 2   2078.88061     0   3   1   0  2 e  2.881E-04   6
 30 2   2094.00830     0   3   3   0  2 e  6.278E-04   2
 30 2   2217.35169     1   1   1   0  2 e  2.958E-04   8
 30 2   2528.08905     0   0   0   1  2 e  2.684E-04   4
 30 2   2639.15541     0   4   0   0  2 e  2.661E-04   6
 30 2   2646.44644     0   4   2   0  2 e  3.026E-04   3
 30 2   2785.03872     1   2   0   0  2 e  2.852E-04   8
 30 2   2794.85799     1   2   2   0  2 e  2.810E-04   7
 30 2   2896.50010     2   0   0   0  2 e  2.893E-04   8
 30 2   3086.67505     0   1   1   1  2 e  2.536E-04   7
 30 2   3199.26908     0   5   1   0  2 e  2.531E-04   3
 30 2   3353.00146     1   3   1   0  2 e  2.533E-04   8
 30 2   3479.36197     2   1   1   0  2 e  2.636E-04   7
 30 2   3638.90737     0   2   0   1  2 e  2.488E-04  13
 30 2   3646.27665     0   2   2   1  2 e  2.482E-04   7
 30 2   3755.48679     0   6   0   0  2 e  3.784E-04   1
 30 2   3762.63641     0   6   2   0  2 e  3.146E-04   2
 30 2   3765.92875     1   0   0   1  2 e  2.499E-04   5
 30 2   3914.56075     2   2   0   0  2 e  2.628E-04   7
 30 2   4048.72026     1   4   0   0  2 e  2.479E-04   6
 30 2   4061.58020     2   2   2   0  2 e  3.615E-04   1
 30 2   4146.02342     3   0   0   0  2 e  2.667E-04   6
 30 2   4191.27170     0   3   1   1  2 e  2.768E-04   7
 30 2   4205.67451     0   3   3   1  2 e  3.364E-04   5
 30 2   4329.70889     1   1   1   1  2 e  2.747E-04   4
 30 2   4476.08517     2   3   1   0  2 e  2.504E-04   2
 30 2   4619.24707     3   1   1   0  2 e  2.504E-04   4
 30 2   4642.04303     2   3   3   0  2 e  5.289E-04   2
 30 2   4651.68170     0   0   0   2  2 e  2.907E-04   7
 30 2   4734.93174     3   1   1   0  2 e  2.476E-04   4
 30 2   4738.99655     0   4   0   1  2 e  3.043E-04   5
 30 2   4745.94670     0   4   2   1  2 e  3.204E-04   3
 30 2   4884.51381     1   2   0   1  2 e  2.993E-04   8
 30 2   4893.88625     1   2   2   1  2 e  4.015E-04   1
 30 2   4995.81458     2   0   0   1  2 e  2.990E-04   7
 30 2   5181.58338     3   2   0   0  2 e  2.594E-04   2
 30 2   5196.84442     0   1   1   2  2 e  2.485E-04   6
 30 2   5304.39025     4   0   0   0  2 e  2.655E-04   5
 30 2   5389.56925     4   0   0   0  2 e  2.593E-04   4
 30 2   5439.62174     1   3   1   1  2 e  2.496E-04   3
 30 2   5565.22629     2   1   1   1  2 e  2.504E-04   4
 30 2   5736.11451     0   2   0   2  2 e  2.606E-04   4
 30 2   5863.86156     1   0   0   2  2 e  2.684E-04   6
 30 2   5984.69727     3   3   1   0  2 e  2.505E-04   2
 30 2   6121.78283     1   4   0   1  2 e  2.573E-04   6
 30 2   6218.21065     3   0   0   1  2 e  2.590E-04   5
 30 2   6414.28240     1   1   1   2  2 e  2.528E-04   2
 30 2   6439.93633     4   2   0   0  2 e  2.593E-04   2
 30 2   6551.47419     5   0   0   0  2 e  2.593E-04   4
 30 2   6628.48914     5   0   0   0  2 e  2.674E-04   4
 30 2   6679.48932     1   5   1   1  2 e  2.506E-04   2
 30 2   6747.17368     0   0   0   3  2 e  2.593E-04   6
 30 2   6956.26643     1   2   0   2  2 e  2.593E-04   2
 30 2   7067.61480     2   0   0   2  2 e  2.604E-04   3
 30 2   7278.93268     0   1   1   3  2 e  2.577E-04   2
 30 2   7350.38168     4   0   0   1  2 e  2.593E-04   2
 30 2   7433.97643     4   0   0   1  2 e  2.593E-04   2
 30 2   7933.96335     1   0   0   3  2 e  2.664E-04   3
 30 2   8263.39738     3   0   0   2  2 e  2.594E-04   2
 30 2   8814.59021     0   0   0   4  2 e  2.729E-04   1
 30 2  12865.92653     0   0   0   6  2 e  2.602E-04   2
 31 1    401.46061     0   0   0   0  2 e  2.608E-04 127
 31 1    973.49245     0   1   1   0  2 e  2.554E-04  65
 31 1   1538.72920     0   2   0   0  2 e  2.677E-04  25
 31 1   1546.51203     0   2   2   0  2 e  2.890E-04  11
 31 1   1665.10233     1   0   0   0  2 e  2.692E-04  20
 31 1   2103.99367     0   3   1   0  2 e  2.802E-04   4
 31 1   2119.18797     0   3   3   0  2 e  5.319E-04   3
 31 1   2242.33785     1   1   1   0  2 e  2.913E-04   8
 31 1   2552.97024     0   0   0   1  2 e  2.705E-04   5
 31 1   2664.31095     0   4   0   0  2 e  2.938E-04   6
 31 1   2671.65549     0   4   2   0  2 e  2.901E-04   5
 31 1   2810.06315     1   2   0   0  2 e  2.821E-04   9
 31 1   2819.91220     1   2   2   0  2 e  2.857E-04   7
 31 1   2921.37346     2   0   0   0  2 e  2.827E-04   8
 31 1   3111.56693     0   1   1   1  2 e  2.592E-04   6
 31 1   3224.39649     0   5   1   0  2 e  2.576E-04   3
 31 1   3378.00669     1   3   1   0  2 e  2.548E-04   8
 31 1   3504.24706     2   1   1   0  2 e  2.595E-04   9
 31 1   3663.83929     0   2   0   1  2 e  2.517E-04  13
 31 1   3671.23359     0   2   2   1  2 e  2.513E-04   7
 31 1   3780.65474     0   6   0   0  2 e  3.777E-04   1
 31 1   3787.90019     0   6   2   0  2 e  3.200E-04   2
 31 1   3790.70323     1   0   0   1  2 e  2.520E-04   6
 31 1   3939.60977     2   2   0   0  2 e  2.803E-04   6
 31 1   4073.63994     1   4   0   0  2 e  2.565E-04  12
 31 1   4086.53948     2   2   2   0  2 e  3.663E-04   1
 31 1   4170.79990     3   0   0   0  2 e  2.751E-04   7
 31 1   4216.19236     0   3   1   1  2 e  2.584E-04   5
 31 1   4230.65914     0   3   3   1  2 e  3.635E-04   5
 31 1   4354.49630     1   1   1   1  2 e  2.827E-04   6
 31 1   4501.10016     2   3   1   0  2 e  2.526E-04   2
 31 1   4644.14384     3   1   1   0  2 e  2.526E-04   4
 31 1   4676.36122     0   0   0   2  2 e  2.655E-04   7
 31 1   4759.72023     3   1   1   0  2 e  3.144E-04   6
 31 1   4763.95973     0   4   0   1  2 e  3.023E-04   6
 31 1   4770.96430     0   4   2   1  2 e  3.303E-04   3
 31 1   4909.34203     1   2   0   1  2 e  3.075E-04   6
 31 1   4918.74360     1   2   2   1  2 e  4.234E-04   1
 31 1   5020.48582     2   0   0   1  2 e  3.119E-04   8
 31 1   5206.52417     3   2   0   0  2 e  2.753E-04   1
 31 1   5221.53726     0   1   1   2  2 e  2.514E-04   6
 31 1   5329.20225     4   0   0   0  2 e  2.640E-04   4
 31 1   5414.26085     4   0   0   0  2 e  2.640E-04   4
 31 1   5464.43450     1   3   1   1  2 e  2.520E-04   3
 31 1   5589.91296     2   1   1   1  2 e  2.587E-04   1
 31 1   5760.85032     0   2   0   2  2 e  2.651E-04   4
 31 1   5888.43401     1   0   0   2  2 e  2.649E-04   5
 31 1   6009.39566     3   3   1   0  2 e  2.527E-04   2
 31 1   6146.50642     1   4   0   1  2 e  2.685E-04   4
 31 1   6242.78462     3   0   0   1  2 e  2.615E-04   8
 31 1   6438.87042     1   1   1   2  2 e  2.556E-04   2
 31 1   6576.17293     5   0   0   0  2 e  2.640E-04   4
 31 1   6653.11404     4   2   0   0  2 e  2.629E-04   5
 31 1   6704.19461     1   5   1   1  2 e  2.528E-04   2
 31 1   6771.65128     0   0   0   3  2 e  2.640E-04   6
 31 1   6818.28516     3   1   1   1  2 e  2.528E-04   2
 31 1   6980.89735     1   2   0   2  2 e  2.640E-04   2
 31 1   7092.08249     2   0   0   2  2 e  2.697E-04   3
 31 1   7303.42478     0   1   1   3  2 e  2.589E-04   2
 31 1   7374.99740     4   0   0   1  2 e  2.640E-04   2
 31 1   7458.46531     4   0   0   1  2 e  2.629E-04   5
 31 1   7813.89717     6   0   0   0  2 e  2.753E-04   1
 31 1   7829.78572     0   2   0   3  2 e  2.705E-04   1
 31 1   7958.33364     1   0   0   3  2 e  2.697E-04   3
 31 1   8287.76777     3   0   0   2  2 e  2.753E-04   1
 31 1   8838.86787     0   0   0   4  2 e  2.754E-04   1
 31 1  12889.82460     0   0   0   6  2 e  2.650E-04   2
 31 2    974.24622     0   1   1   0  1 f  2.554E-04  61
 31 2   1546.44269     0   2   2   0  1 f  2.928E-04  13
 31 2   2105.43552     0   3   1   0  1 f  2.732E-04   2
 31 2   2243.18070     1   1   1   0  1 f  3.093E-04   7
 31 2   2671.44289     0   4   2   0  1 f  3.944E-04   2
 31 2   2819.84771     1   2   2   0  1 f  2.911E-04   7
 31 2   3112.30530     0   1   1   1  1 f  2.558E-04   3
 31 2   3226.50004     0   5   1   0  1 f  2.525E-04   2
 31 2   3379.55941     1   3   1   0  1 f  2.584E-04   6
 31 2   3396.51005     1   3   3   0  1 f  3.191E-04   1
 31 2   3505.21158     2   1   1   0  1 f  2.655E-04   7
 31 2   3671.16285     0   2   2   1  1 f  2.525E-04   4
 31 2   4086.48164     2   2   2   0  1 f  3.455E-04   1
 31 2   4217.60321     0   3   1   1  1 f  2.613E-04   7
 31 2   4230.66177     0   3   3   1  1 f  2.889E-04   3
 31 2   4355.31597     1   1   1   1  1 f  2.995E-04   7
 31 2   4503.33619     2   3   1   0  1 f  2.525E-04   2
 31 2   4645.82370     3   1   1   0  1 f  3.171E-04   5
 31 2   4760.85535     3   1   1   0  1 f  3.010E-04   6
 31 2   4770.75118     0   4   2   1  1 f  3.546E-04   4
 31 2   4918.67960     1   2   2   1  1 f  3.980E-04   1
 31 2   5222.26189     0   1   1   2  1 f  2.515E-04   4
 31 2   5465.94134     1   3   1   1  1 f  2.525E-04   2
 31 2   5590.84438     2   1   1   1  1 f  2.529E-04   1
 31 2   6010.76944     3   3   1   0  1 f  2.525E-04   2
 31 2   6439.66905     1   1   1   2  1 f  2.547E-04   2
 31 2   6705.81364     1   5   1   1  1 f  2.526E-04   2
 31 2   6819.37694     3   1   1   1  1 f  2.526E-04   2
 31 2   7304.13764     0   1   1   3  1 f  2.586E-04   2
 32 1   1000.19320     0   1   1   0  1 f  2.579E-04  59
 32 1   1572.39731     0   2   2   0  1 f  2.925E-04  11
 32 1   2131.45011     0   3   1   0  1 f  2.981E-04   3
 32 1   2269.02594     1   1   1   0  1 f  3.187E-04   6
 32 1   2697.43832     0   4   2   0  1 f  4.658E-04   1
 32 1   2845.70138     1   2   2   0  1 f  2.945E-04   5
 32 1   3138.04699     0   1   1   1  1 f  2.563E-04   4
 32 1   3252.56946     0   5   1   0  1 f  2.569E-04   2
 32 1   3405.46982     1   3   1   0  1 f  2.619E-04   7
 32 1   3422.40062     1   3   3   0  1 f  3.384E-04   1
 32 1   3530.96077     2   1   1   0  1 f  2.696E-04   6
 32 1   3696.91501     0   2   2   1  1 f  2.555E-04   5
 32 1   4112.23804     2   2   2   0  1 f  3.499E-04   1
 32 1   4243.41632     0   3   1   1  1 f  2.647E-04   5
 32 1   4256.45231     0   3   3   1  1 f  2.990E-04   3
 32 1   4380.95501     1   1   1   1  1 f  3.249E-04   6
 32 1   4529.29816     2   3   1   0  1 f  2.569E-04   2
 32 1   4671.63031     3   1   1   0  1 f  2.569E-04   4
 32 1   4786.51564     3   1   1   0  1 f  3.649E-04   4
 32 1   4796.54773     0   4   2   1  1 f  3.571E-04   4
 32 1   4944.33090     1   2   2   1  1 f  3.334E-04   2
 32 1   5247.79703     0   1   1   2  1 f  2.554E-04   5
 32 1   5491.65016     1   3   1   1  1 f  2.569E-04   2
 32 1   5616.38696     2   1   1   1  1 f  2.569E-04   4
 32 1   6036.35406     3   3   1   0  1 f  2.569E-04   2
 32 1   6465.10002     1   1   1   2  1 f  2.571E-04   1
 32 1   6731.41802     1   5   1   1  1 f  2.572E-04   1
 32 1   6844.83096     3   1   1   1  1 f  2.570E-04   2
 32 1   7329.46501     0   1   1   3  1 f  2.630E-04   1
 32 2    427.35017     0   0   0   0  2 e  2.630E-04 121
 32 2    999.39086     0   1   1   0  2 e  2.579E-04  64
 32 2   1564.66625     0   2   0   0  2 e  2.698E-04  22
 32 2   1572.47635     0   2   2   0  2 e  2.947E-04  11
 32 2   1690.88290     1   0   0   0  2 e  2.648E-04  24
 32 2   2129.91572     0   3   1   0  2 e  2.894E-04   3
 32 2   2145.17774     0   3   3   0  2 e  4.987E-04   3
 32 2   2268.12856     1   1   1   0  2 e  2.969E-04   9
 32 2   2578.65189     0   0   0   1  2 e  2.747E-04   4
 32 2   2690.27474     0   4   0   0  2 e  3.270E-04   2
 32 2   2697.67799     0   4   2   0  2 e  3.074E-04   4
 32 2   2835.89286     1   2   0   0  2 e  2.832E-04   9
 32 2   2845.77430     1   2   2   0  2 e  3.044E-04   6
 32 2   2947.04788     2   0   0   0  2 e  2.948E-04   8
 32 2   3137.26058     0   1   1   1  2 e  2.608E-04   7
 32 2   3250.33245     0   5   1   0  2 e  2.608E-04   3
 32 2   3403.81742     1   3   1   0  2 e  2.586E-04   7
 32 2   3529.93351     2   1   1   0  2 e  2.605E-04  11
 32 2   3689.57350     0   2   0   1  2 e  2.552E-04  12
 32 2   3696.99458     0   2   2   1  2 e  2.545E-04   7
 32 2   3806.63030     0   6   0   0  2 e  3.731E-04   1
 32 2   3813.98010     0   6   2   0  2 e  3.101E-04   2
 32 2   3816.27576     1   0   0   1  2 e  2.549E-04   7
 32 2   3965.46405     2   2   0   0  2 e  2.683E-04   6
 32 2   4099.36143     1   4   0   0  2 e  2.624E-04  11
 32 2   4112.30325     2   2   2   0  2 e  3.411E-04   1
 32 2   4196.37492     3   0   0   0  2 e  2.706E-04   7
 32 2   4241.91515     0   3   1   1  2 e  2.852E-04   7
 32 2   4256.44892     0   3   3   1  2 e  3.050E-04   2
 32 2   4380.08282     1   1   1   1  2 e  2.865E-04  10
 32 2   4526.91927     2   3   1   0  2 e  2.563E-04   2
 32 2   4669.84216     3   1   1   0  2 e  2.560E-04   3
 32 2   4692.82641     2   3   3   0  2 e  6.447E-04   1
 32 2   4701.83556     0   0   0   2  2 e  2.918E-04   8
 32 2   4785.30682     3   1   1   0  2 e  3.289E-04   5
 32 2   4789.72571     0   4   0   1  2 e  3.100E-04   5
 32 2   4796.78858     0   4   2   1  2 e  3.081E-04   4
 32 2   4934.96877     1   2   0   1  2 e  3.088E-04   7
 32 2   4944.40371     1   2   2   1  2 e  3.523E-04   2
 32 2   5045.95163     2   0   0   1  2 e  3.085E-04   4
 32 2   5232.26713     3   2   0   0  2 e  2.673E-04   2
 32 2   5247.02577     0   1   1   2  2 e  2.548E-04   6
 32 2   5354.81306     4   0   0   0  2 e  2.698E-04   6
 32 2   5439.74738     4   0   0   0  2 e  2.673E-04   4
 32 2   5490.04667     1   3   1   1  2 e  2.564E-04   2
 32 2   5615.39505     2   1   1   1  2 e  2.564E-04   4
 32 2   5786.38046     0   2   0   2  2 e  2.682E-04   4
 32 2   5913.79794     1   0   0   2  2 e  2.698E-04   6
 32 2   6034.89007     3   3   1   0  2 e  2.564E-04   2
 32 2   6172.02506     1   4   0   1  2 e  2.683E-04   4
 32 2   6268.15019     3   0   0   1  2 e  2.655E-04   8
 32 2   6464.25195     1   1   1   2  2 e  2.576E-04   1
 32 2   6601.66665     5   0   0   0  2 e  2.673E-04   4
 32 2   6678.53187     4   2   0   0  2 e  2.719E-04   3
 32 2   6729.69567     1   5   1   1  2 e  2.565E-04   2
 32 2   6796.91730     0   0   0   3  2 e  2.673E-04   6
 32 2   6843.66857     3   1   1   1  2 e  2.565E-04   2
 32 2   7006.32183     1   2   0   2  2 e  2.673E-04   2
 32 2   7117.34019     2   0   0   2  2 e  2.693E-04   3
 32 2   7328.70740     0   1   1   3  2 e  2.618E-04   2
 32 2   7400.40628     4   0   0   1  2 e  2.673E-04   2
 32 2   7483.74384     4   0   0   1  2 e  2.766E-04   1
 32 2   7839.27018     6   0   0   0  2 e  2.674E-04   2
 32 2   7855.11441     0   2   0   3  2 e  2.728E-04   1
 32 2   7983.48877     1   0   0   3  2 e  2.767E-04   2
 32 2   8312.92504     3   0   0   2  2 e  2.767E-04   1
 32 2   8863.92384     0   0   0   4  2 e  2.768E-04   1
 32 2  12914.50051     0   0   0   6  2 e  2.736E-04   1
 33 1    454.04734     0   0   0   0  2 e  2.664E-04 123
 33 1   1026.09719     0   1   1   0  2 e  2.605E-04  64
 33 1   1591.41199     0   2   0   0  2 e  2.735E-04  23
 33 1   1599.25128     0   2   2   0  2 e  2.964E-04  12
 33 1   1717.46782     1   0   0   0  2 e  2.763E-04  20
 33 1   2156.64608     0   3   1   0  2 e  2.960E-04   3
 33 1   2294.72408     1   1   1   0  2 e  2.987E-04   8
 33 1   2605.13503     0   0   0   1  2 e  2.828E-04   4
 33 1   2717.04742     0   4   0   0  2 e  3.140E-04   4
 33 1   2724.51301     0   4   2   0  2 e  3.167E-04   3
 33 1   2862.52788     1   2   0   0  2 e  2.972E-04   7
 33 1   2872.44372     1   2   2   0  2 e  2.944E-04   6
 33 1   2973.52349     2   0   0   0  2 e  2.585E-04   6
 33 1   3163.75567     0   1   1   1  2 e  2.643E-04   7
 33 1   3277.07653     0   5   1   0  2 e  2.671E-04   2
 33 1   3430.43300     1   3   1   0  2 e  2.604E-04   8
 33 1   3556.42144     2   1   1   0  2 e  2.648E-04  10
 33 1   3716.10985     0   2   0   1  2 e  2.585E-04  13
 33 1   3723.56009     0   2   2   1  2 e  2.577E-04   7
 33 1   3833.41345     0   6   0   0  2 e  3.790E-04   1
 33 1   3840.87541     0   6   2   0  2 e  3.213E-04   2
 33 1   3842.64629     1   0   0   1  2 e  2.577E-04   7
 33 1   3992.12358     2   2   0   0  2 e  2.681E-04   5
 33 1   4125.88502     1   4   0   0  2 e  2.640E-04  11
 33 1   4222.74733     3   0   0   0  2 e  2.748E-04   6
 33 1   4268.43950     0   3   1   1  2 e  2.885E-04   7
 33 1   4283.04308     0   3   3   1  2 e  4.868E-04   3
 33 1   4406.46682     1   1   1   1  2 e  2.887E-04   8
 33 1   4553.54355     2   3   1   0  2 e  2.590E-04   2
 33 1   4719.42414     2   3   3   0  2 e  6.002E-04   1
 33 1   4728.10410     0   0   0   2  2 e  2.988E-04   8
 33 1   4811.69221     3   1   1   0  2 e  3.101E-04   5
 33 1   4816.29413     0   4   0   1  2 e  2.805E-04   4
 33 1   4823.41939     0   4   2   1  2 e  3.328E-04   3
 33 1   4961.39468     1   2   0   1  2 e  2.997E-04   8
 33 1   4970.86317     1   2   2   1  2 e  3.577E-04   2
 33 1   5072.21149     2   0   0   1  2 e  2.905E-04   6
 33 1   5258.81141     3   2   0   0  2 e  2.712E-04   2
 33 1   5273.30935     0   1   1   2  2 e  2.578E-04   6
 33 1   5381.22228     4   0   0   0  2 e  2.706E-04   6
 33 1   5466.02975     4   0   0   0  2 e  2.738E-04   3
 33 1   5516.45680     1   3   1   1  2 e  2.590E-04   2
 33 1   5641.67172     2   1   1   1  2 e  2.590E-04   4
 33 1   5812.70772     0   2   0   2  2 e  2.833E-04   3
 33 1   5939.95329     1   0   0   2  2 e  2.706E-04   6
 33 1   6061.18016     3   3   1   0  2 e  2.587E-04   1
 33 1   6198.34036     1   4   0   1  2 e  2.758E-04   4
 33 1   6294.30680     3   0   0   1  2 e  2.720E-04   5
 33 1   6490.42436     1   1   1   2  2 e  2.588E-04   1
 33 1   6516.82074     4   2   0   0  2 e  2.846E-04   1
 33 1   6627.95501     5   0   0   0  2 e  2.783E-04   3
 33 1   6704.74418     4   2   0   0  2 e  2.767E-04   4
 33 1   6755.99200     1   5   1   1  2 e  2.591E-04   2
 33 1   6822.97138     0   0   0   3  2 e  2.709E-04   5
 33 1   6869.84350     3   1   1   1  2 e  2.591E-04   2
 33 1   7032.53746     1   2   0   2  2 e  2.713E-04   2
 33 1   7143.38356     2   0   0   2  2 e  2.713E-04   2
 33 1   7354.77917     0   1   1   3  2 e  2.666E-04   2
 33 1   7426.60616     4   0   0   1  2 e  2.713E-04   2
 33 1   7509.81097     4   0   0   1  2 e  3.191E-04   2
 33 1   7865.43456     6   0   0   0  2 e  2.713E-04   2
 33 1   8009.42908     1   0   0   3  2 e  2.848E-04   2
 33 1   8338.86484     3   0   0   2  2 e  2.848E-04   1
 33 1   8889.76494     0   0   0   4  2 e  2.849E-04   1
 33 1  12939.95914     0   0   0   6  2 e  2.861E-04   1
 33 2   1026.94961     0   1   1   0  1 f  2.605E-04  60
 33 2   1599.16235     0   2   2   0  1 f  3.016E-04  11
 33 2   2158.27600     0   3   1   0  1 f  2.767E-04   2
 33 2   2295.67779     1   1   1   0  1 f  3.312E-04   5
 33 2   2724.24385     0   4   2   0  1 f  4.032E-04   2
 33 2   2872.36171     1   2   2   0  1 f  2.826E-04   5
 33 2   3164.59105     0   1   1   1  1 f  2.593E-04   6
 33 2   3279.45122     0   5   1   0  1 f  2.587E-04   2
 33 2   3432.18814     1   3   1   0  1 f  2.662E-04   7
 33 2   3449.09839     1   3   3   0  1 f  3.455E-04   1
 33 2   3557.51334     2   1   1   0  1 f  2.657E-04   9
 33 2   3723.47042     0   2   2   1  1 f  2.579E-04   5
 33 2   4270.03394     0   3   1   1  1 f  2.905E-04   7
 33 2   4283.04743     0   3   3   1  1 f  3.411E-04   1
 33 2   4407.39391     1   1   1   1  1 f  4.551E-04   3
 33 2   4556.06887     2   3   1   0  1 f  2.587E-04   2
 33 2   4698.24128     3   1   1   0  1 f  2.578E-04   3
 33 2   4812.97784     3   1   1   0  1 f  2.628E-04   2
 33 2   4823.14882     0   4   2   1  1 f  3.652E-04   3
 33 2   4970.78146     1   2   2   1  1 f  4.207E-04   1
 33 2   5274.12867     0   1   1   2  1 f  2.570E-04   4
 33 2   5518.16047     1   3   1   1  1 f  2.587E-04   2
 33 2   5642.72659     2   1   1   1  1 f  2.587E-04   4
 33 2   6062.73673     3   3   1   0  1 f  2.661E-04   1
 33 2   6491.32697     1   1   1   2  1 f  2.597E-04   2
 33 2   6757.82182     1   5   1   1  1 f  2.588E-04   2
 33 2   6871.07982     3   1   1   1  1 f  2.589E-04   2
 33 2   7355.58463     0   1   1   3  1 f  2.662E-04   1
 34 1   1054.51533     0   1   1   0  1 f  2.650E-04  55
 34 1   1626.73677     0   2   2   0  1 f  3.095E-04  10
 34 1   2185.91214     0   3   1   0  1 f  3.032E-04   3
 34 1   2323.13534     1   1   1   0  1 f  3.383E-04   4
 34 1   2751.86089     0   4   2   0  1 f  4.329E-04   2
 34 1   2899.82779     1   2   2   0  1 f  3.102E-04   6
 34 1   3191.93798     0   1   1   1  1 f  2.644E-04   6
 34 1   3307.14500     0   5   1   0  1 f  2.641E-04   2
 34 1   3459.71360     1   3   1   0  1 f  2.719E-04   7
 34 1   3476.60499     1   3   3   0  1 f  3.499E-04   1
 34 1   3584.86883     2   1   1   0  1 f  2.675E-04  10
 34 1   3750.82924     0   2   2   1  1 f  2.631E-04   5
 34 1   4297.45644     0   3   1   1  1 f  2.715E-04   5
 34 1   4310.44716     0   3   3   1  1 f  3.720E-04   1
 34 1   4434.63279     1   1   1   1  1 f  2.826E-04   3
 34 1   4583.64850     2   3   1   0  1 f  2.640E-04   2
 34 1   4725.65700     3   1   1   0  1 f  2.718E-04   1
 34 1   4840.24051     3   1   1   0  1 f  2.617E-04   4
 34 1   4850.55526     0   4   2   1  1 f  3.661E-04   3
 34 1   4998.03283     1   2   2   1  1 f  4.280E-04   1
 34 1   5301.25683     0   1   1   2  1 f  2.639E-04   4
 34 1   5545.47230     1   3   1   1  1 f  2.641E-04   2
 34 1   5669.86253     2   1   1   1  1 f  2.641E-04   4
 34 1   6089.91765     3   3   1   0  1 f  2.641E-04   2
 34 1   6518.34522     1   1   1   2  1 f  2.646E-04   2
 34 1   6785.02240     1   5   1   1  1 f  2.641E-04   2
 34 1   6898.12290     3   1   1   1  1 f  2.642E-04   2
 34 1   7382.49392     0   1   1   3  1 f  2.720E-04   2
 34 2    481.55214     0   0   0   0  2 e  2.746E-04 125
 34 2   1053.61133     0   1   1   0  2 e  2.650E-04  59
 34 2   1618.96634     0   2   0   0  2 e  2.780E-04  20
 34 2   1626.83647     0   2   2   0  2 e  3.111E-04   9
 34 2   1744.85623     1   0   0   0  2 e  2.767E-04  26
 34 2   2184.18482     0   3   1   0  2 e  2.886E-04   4
 34 2   2199.59124     0   3   3   0  2 e  7.254E-04   2
 34 2   2322.12404     1   1   1   0  2 e  3.035E-04   9
 34 2   2632.41952     0   0   0   1  2 e  2.840E-04   3
 34 2   2744.62721     0   4   0   0  2 e  2.741E-04   4
 34 2   2752.16118     0   4   2   0  2 e  3.215E-04   3
 34 2   2889.96790     1   2   0   0  2 e  2.940E-04   8
 34 2   2899.91992     1   2   2   0  2 e  2.997E-04   6
 34 2   3000.79955     2   0   0   0  2 e  2.617E-04   7
 34 2   3191.05210     0   1   1   1  2 e  2.688E-04   6
 34 2   3304.62929     0   5   1   0  2 e  2.696E-04   2
 34 2   3457.85273     1   3   1   0  2 e  2.650E-04   8
 34 2   3583.71043     2   1   1   0  2 e  2.689E-04  10
 34 2   3743.44836     0   2   0   1  2 e  2.614E-04  14
 34 2   3750.92941     0   2   2   1  2 e  2.610E-04   7
 34 2   3869.81394     1   0   0   1  2 e  2.615E-04   7
 34 2   4019.58698     2   2   0   0  2 e  2.625E-04   3
 34 2   4153.21055     1   4   0   0  2 e  2.782E-04   8
 34 2   4166.24329     2   2   2   0  2 e  3.411E-04   1
 34 2   4249.91822     3   0   0   0  2 e  2.740E-04   4
 34 2   4295.76635     0   3   1   1  2 e  2.737E-04   7
 34 2   4310.44201     0   3   3   1  2 e  5.841E-04   2
 34 2   4433.64902     1   1   1   1  2 e  3.090E-04   7
 34 2   4580.97255     2   3   1   0  2 e  2.638E-04   2
 34 2   4723.64303     3   1   1   0  2 e  2.622E-04   3
 34 2   4755.16770     0   0   0   2  2 e  2.801E-04   6
 34 2   4838.87647     3   1   1   0  2 e  2.649E-04   2
 34 2   4843.66303     0   4   0   1  2 e  2.978E-04   3
 34 2   4850.85695     0   4   2   1  2 e  3.348E-04   3
 34 2   4988.61963     1   2   0   1  2 e  3.432E-04   5
 34 2   4998.12385     1   2   2   1  2 e  3.521E-04   2
 34 2   5099.26624     2   0   0   1  2 e  3.022E-04   6
 34 2   5286.15682     3   2   0   0  2 e  2.740E-04   2
 34 2   5300.38751     0   1   1   2  2 e  2.623E-04   4
 34 2   5408.42963     4   0   0   0  2 e  2.736E-04   6
 34 2   5493.10685     4   0   0   0  2 e  2.765E-04   3
 34 2   5543.66600     1   3   1   1  2 e  2.639E-04   2
 34 2   5668.74352     2   1   1   1  2 e  2.639E-04   4
 34 2   5839.82921     0   2   0   2  2 e  3.069E-04   2
 34 2   5966.89937     1   0   0   2  2 e  2.736E-04   6
 34 2   6088.26505     3   3   1   0  2 e  2.639E-04   2
 34 2   6225.45016     1   4   0   1  2 e  2.732E-04   5
 34 2   6321.25483     3   0   0   1  2 e  2.736E-04   6
 34 2   6517.38849     1   1   1   2  2 e  2.617E-04   1
 34 2   6544.04707     4   2   0   0  2 e  2.740E-04   2
 34 2   6655.03847     5   0   0   0  2 e  2.740E-04   4
 34 2   6731.74913     4   2   0   0  2 e  2.740E-04   4
 34 2   6849.81353     0   0   0   3  2 e  2.740E-04   6
 34 2   6896.81110     3   1   1   1  2 e  2.640E-04   2
 34 2   7059.54567     1   2   0   2  2 e  2.740E-04   2
 34 2   7170.21562     2   0   0   2  2 e  2.740E-04   2
 34 2   7381.63906     0   1   1   3  2 e  2.738E-04   2
 34 2   7453.59917     4   0   0   1  2 e  2.741E-04   2
 34 2   7536.66730     4   0   0   1  2 e  2.864E-04   1
 34 2   7892.39124     6   0   0   0  2 e  2.767E-04   1
 34 2   8036.15315     1   0   0   3  2 e  2.865E-04   2
 34 2   8365.58970     3   0   0   2  2 e  2.865E-04   1
 34 2   8916.38390     0   0   0   4  2 e  2.866E-04   1
 34 2   9171.55552     4   6   2   0  2 e  3.929E-04   1
 34 2  12966.21867     0   0   0   6  2 e  2.752E-04   2
 35 1    509.86430     0   0   0   0  2 e  2.760E-04 124
 35 1   1081.93310     0   1   1   0  2 e  2.686E-04  56
 35 1   1647.32823     0   2   0   0  2 e  2.952E-04  14
 35 1   1655.23152     0   2   2   0  2 e  3.124E-04   7
 35 1   1773.04900     1   0   0   0  2 e  2.845E-04  20
 35 1   2212.53147     0   3   1   0  2 e  2.805E-04   3
 35 1   2228.01399     0   3   3   0  2 e  8.610E-04   2
 35 1   2350.32816     1   1   1   0  2 e  3.179E-04   6
 35 1   2660.50485     0   0   0   1  2 e  2.807E-04   4
 35 1   2773.01579     0   4   0   0  2 e  2.807E-04   4
 35 1   2780.62232     0   4   2   0  2 e  3.260E-04   3
 35 1   2918.21280     1   2   0   0  2 e  3.018E-04   6
 35 1   2928.20366     1   2   2   0  2 e  2.912E-04   7
 35 1   3028.87674     2   0   0   0  2 e  2.663E-04   6
 35 1   3219.14989     0   1   1   1  2 e  2.748E-04   6
 35 1   3332.99001     0   5   1   0  2 e  2.712E-04   3
 35 1   3486.07775     1   3   1   0  2 e  2.695E-04   7
 35 1   3611.80058     2   1   1   0  2 e  2.751E-04  11
 35 1   3771.58849     0   2   0   1  2 e  2.661E-04  13
 35 1   3779.10302     0   2   2   1  2 e  2.657E-04   6
 35 1   3897.77909     1   0   0   1  2 e  2.658E-04   6
 35 1   4047.85489     2   2   0   0  2 e  2.807E-04   2
 35 1   4181.33765     1   4   0   0  2 e  2.755E-04   8
 35 1   4194.41925     2   2   2   0  2 e  3.720E-04   1
 35 1   4277.88621     3   0   0   0  2 e  2.808E-04   9
 35 1   4323.89471     0   3   1   1  2 e  2.909E-04   7
 35 1   4338.64587     0   3   3   1  2 e  6.091E-04   2
 35 1   4461.62968     1   1   1   1  2 e  3.168E-04   7
 35 1   4609.20600     2   3   1   0  2 e  2.670E-04   2
 35 1   4751.74478     3   1   1   0  2 e  2.661E-04   3
 35 1   4775.03587     2   3   3   0  2 e  8.327E-04   1
 35 1   4783.02595     0   0   0   2  2 e  2.825E-04   7
 35 1   4866.85725     3   1   1   0  2 e  2.661E-04   3
 35 1   4871.83603     0   4   0   1  2 e  3.243E-04   2
 35 1   4879.10077     0   4   2   1  2 e  3.460E-04   3
 35 1   5016.64266     1   2   0   1  2 e  3.150E-04   7
 35 1   5026.18530     1   2   2   1  2 e  3.550E-04   2
 35 1   5127.11434     2   0   0   1  2 e  3.209E-04   6
 35 1   5314.30364     3   2   0   0  2 e  2.807E-04   2
 35 1   5328.26101     0   1   1   2  2 e  2.665E-04   5
 35 1   5436.43520     4   0   0   0  2 e  2.796E-04   5
 35 1   5520.97974     4   0   0   0  2 e  2.807E-04   4
 35 1   5696.60973     2   1   1   1  2 e  2.665E-04   1
 35 1   5867.74693     0   2   0   2  2 e  2.851E-04   4
 35 1   5994.63655     1   0   0   2  2 e  2.808E-04   6
 35 1   6116.14468     3   3   1   0  2 e  2.745E-04   1
 35 1   6253.35548     1   4   0   1  2 e  2.851E-04   4
 35 1   6348.99437     3   0   0   1  2 e  2.789E-04   7
 35 1   6545.14373     1   1   1   2  2 e  2.665E-04   1
 35 1   6572.06754     4   2   0   0  2 e  2.846E-04   1
 35 1   6682.91611     5   0   0   0  2 e  2.808E-04   4
 35 1   6759.54780     4   2   0   0  2 e  2.809E-04   4
 35 1   6810.96933     1   5   1   1  2 e  2.666E-04   1
 35 1   6877.44402     0   0   0   3  2 e  2.839E-04   5
 35 1   6924.56815     3   1   1   1  2 e  2.672E-04   2
 35 1   7087.34649     1   2   0   2  2 e  2.809E-04   2
 35 1   7197.83554     2   0   0   2  2 e  2.809E-04   2
 35 1   7409.28839     0   1   1   3  2 e  2.747E-04   2
 35 1   7481.38324     4   0   0   1  2 e  2.847E-04   1
 35 1   7564.31339     4   0   0   1  2 e  2.971E-04   2
 35 1   7935.83214     0   2   0   3  2 e  2.847E-04   1
 35 1   8063.66301     1   0   0   3  2 e  2.904E-04   2
 35 1   8393.10094     3   0   0   2  2 e  2.904E-04   1
 35 1   8943.78644     0   0   0   4  2 e  2.906E-04   1
 35 1  12993.30589     0   0   0   6  2 e  2.825E-04   2
 35 2   1082.89020     0   1   1   0  1 f  2.686E-04  60
 35 2   1655.12073     0   2   2   0  1 f  3.294E-04   8
 35 2   2214.35971     0   3   1   0  1 f  3.275E-04   3
 35 2   2351.39921     1   1   1   0  1 f  2.865E-04   2
 35 2   2928.10057     1   2   2   0  1 f  3.334E-04   5
 35 2   3220.08762     0   1   1   1  1 f  2.677E-04   6
 35 2   3335.65060     0   5   1   0  1 f  2.666E-04   2
 35 2   3488.04772     1   3   1   0  1 f  2.727E-04   6
 35 2   3504.91898     1   3   3   0  1 f  3.812E-04   1
 35 2   3613.02806     2   1   1   0  1 f  2.746E-04   9
 35 2   3778.99083     0   2   2   1  1 f  2.666E-04   5
 35 2   4325.68363     0   3   1   1  1 f  2.801E-04   7
 35 2   4338.65059     0   3   3   1  1 f  3.997E-04   1
 35 2   4462.67040     1   1   1   1  1 f  3.336E-04   7
 35 2   4612.03645     2   3   1   0  1 f  2.666E-04   2
 35 2   4753.87711     3   1   1   0  1 f  2.657E-04   3
 35 2   4868.30298     3   1   1   0  1 f  2.657E-04   3
 35 2   4878.76549     0   4   2   1  1 f  3.954E-04   4
 35 2   5026.08324     1   2   2   1  1 f  3.590E-04   2
 35 2   5329.18098     0   1   1   2  1 f  2.651E-04   5
 35 2   5573.58525     1   3   1   1  1 f  2.667E-04   2
 35 2   6117.89725     3   3   1   0  1 f  2.667E-04   2
 35 2   6813.02245     1   5   1   1  1 f  2.668E-04   2
 35 2   6925.95975     3   1   1   1  1 f  2.668E-04   2
 35 2   7410.19197     0   1   1   3  1 f  2.739E-04   1
 36 1   1112.07397     0   1   1   0  1 f  2.719E-04  59
 36 1   1684.31365     0   2   2   0  1 f  3.406E-04   8
 36 1   2243.61801     0   3   1   0  1 f  2.899E-04   2
 36 1   2380.46893     1   1   1   0  1 f  3.283E-04   6
 36 1   2809.52363     0   4   2   0  1 f  5.149E-04   1
 36 1   2957.17933     1   2   2   0  1 f  3.034E-04   5
 36 1   3249.04005     0   1   1   1  1 f  2.873E-04   3
 36 1   3364.96708     0   5   1   0  1 f  3.216E-04   1
 36 1   3517.18839     1   3   1   0  1 f  2.920E-04   6
 36 1   3534.04050     1   3   3   0  1 f  4.068E-04   1
 36 1   3641.98999     2   1   1   0  1 f  2.993E-04   4
 36 1   3807.95517     0   2   2   1  1 f  2.741E-04   5
 36 1   4354.71470     0   3   1   1  1 f  3.096E-04   7
 36 1   4491.50807     1   1   1   1  1 f  3.488E-04   5
 36 1   4641.23298     2   3   1   0  1 f  2.807E-04   2
 36 1   4782.90122     3   1   1   0  1 f  2.738E-04   3
 36 1   4897.16620     3   1   1   0  1 f  2.720E-04   4
 36 1   4907.77975     0   4   2   1  1 f  4.430E-04   3
 36 1   5054.93364     1   2   2   1  1 f  3.539E-04   2
 36 1   5357.90131     0   1   1   2  1 f  2.774E-04   5
 36 1   5602.49948     1   3   1   1  1 f  2.807E-04   2
 36 1   5726.52408     2   1   1   1  1 f  2.807E-04   4
 36 1   6574.76232     1   1   1   2  1 f  2.712E-04   2
 36 1   6841.81993     1   5   1   1  1 f  2.808E-04   2
 36 1   6954.59123     3   1   1   1  1 f  2.808E-04   2
 36 1   7438.67957     0   1   1   3  1 f  3.218E-04   1
 36 2    538.98384     0   0   0   0  2 e  2.833E-04 124
 36 2   1111.06228     0   1   1   0  2 e  2.719E-04  59
 36 2   1676.49869     0   2   0   0  2 e  2.937E-04  18
 36 2   1684.43738     0   2   2   0  2 e  3.285E-04   6
 36 2   1802.04579     1   0   0   0  2 e  2.954E-04  20
 36 2   2241.68650     0   3   1   0  2 e  2.873E-04   2
 36 2   2257.24782     0   3   3   0  2 e  8.795E-04   2
 36 2   2379.33672     1   1   1   0  2 e  3.144E-04   8
 36 2   2689.39137     0   0   0   1  2 e  2.873E-04   2
 36 2   2802.21171     0   4   0   0  2 e  2.872E-04   4
 36 2   2809.89580     0   4   2   0  2 e  3.314E-04   3
 36 2   2947.26238     1   2   0   0  2 e  2.953E-04   7
 36 2   2957.29403     1   2   2   0  2 e  3.062E-04   5
 36 2   3057.75413     2   0   0   0  2 e  2.729E-04   7
 36 2   3248.04875     0   1   1   1  2 e  2.860E-04   5
 36 2   3362.15959     0   5   1   0  2 e  3.209E-04   1
 36 2   3515.10711     1   3   1   0  2 e  2.798E-04   7
 36 2   3640.69134     2   1   1   0  2 e  2.899E-04   6
 36 2   3800.53026     0   2   0   1  2 e  2.731E-04  14
 36 2   3808.08060     0   2   2   1  2 e  2.728E-04   7
 36 2   3926.54398     1   0   0   1  2 e  2.700E-04   2
 36 2   4076.92692     2   2   0   0  2 e  3.237E-04   3
 36 2   4210.26522     1   4   0   0  2 e  2.859E-04  10
 36 2   4223.39863     2   2   2   0  2 e  3.635E-04   2
 36 2   4306.65204     3   0   0   0  2 e  2.951E-04   7
 36 2   4352.82514     0   3   1   1  2 e  2.805E-04   4
 36 2   4367.65286     0   3   3   1  2 e  6.048E-04   2
 36 2   4490.40794     1   1   1   1  2 e  3.437E-04   4
 36 2   4638.24365     2   3   1   0  2 e  2.805E-04   2
 36 2   4780.64809     3   1   1   0  2 e  3.209E-04   1
 36 2   4804.04821     2   3   3   0  2 e  9.707E-04   1
 36 2   4811.67743     0   0   0   2  2 e  2.941E-04   6
 36 2   4895.63638     3   1   1   0  2 e  2.711E-04   4
 36 2   4900.80831     0   4   0   1  2 e  3.076E-04   4
 36 2   4908.15230     0   4   2   1  2 e  3.945E-04   2
 36 2   5045.46356     1   2   0   1  2 e  3.539E-04   6
 36 2   5055.04789     1   2   2   1  2 e  3.412E-04   2
 36 2   5155.75788     2   0   0   1  2 e  3.079E-04   7
 36 2   5343.25087     3   2   0   0  2 e  2.871E-04   2
 36 2   5356.92895     0   1   1   2  2 e  2.816E-04   5
 36 2   5465.23876     4   0   0   0  2 e  2.891E-04   5
 36 2   5549.64772     4   0   0   0  2 e  2.871E-04   4
 36 2   5600.47940     1   3   1   1  2 e  2.805E-04   2
 36 2   5725.27057     2   1   1   1  2 e  2.741E-04   3
 36 2   5896.46015     0   2   0   2  2 e  2.972E-04   3
 36 2   6023.16474     1   0   0   2  2 e  2.891E-04   5
 36 2   6282.05545     1   4   0   1  2 e  2.838E-04   3
 36 2   6377.52491     3   0   0   1  2 e  2.813E-04   7
 36 2   6573.69160     1   1   1   2  2 e  2.737E-04   1
 36 2   6600.88690     4   2   0   0  2 e  2.864E-04   1
 36 2   6711.58746     5   0   0   0  2 e  2.872E-04   4
 36 2   6788.14015     4   2   0   0  2 e  3.025E-04   3
 36 2   6839.64870     1   5   1   1  2 e  2.807E-04   2
 36 2   6905.86163     0   0   0   3  2 e  2.977E-04   5
 36 2   7115.94040     1   2   0   2  2 e  2.864E-04   1
 36 2   7226.24332     2   0   0   2  2 e  2.872E-04   2
 36 2   7437.72419     0   1   1   3  2 e  3.212E-04   1
 36 2   7509.95947     4   0   0   1  2 e  2.873E-04   2
 36 2   7592.74564     4   0   0   1  2 e  3.141E-04   1
 36 2   7964.31250     0   2   0   3  2 e  2.865E-04   1
 36 2   8091.95574     1   0   0   3  2 e  3.142E-04   1
 36 2   8421.39794     3   0   0   2  2 e  3.142E-04   1
 36 2  13020.40992     0   0   0   6  2 e  2.885E-04   2
 37 1    568.91044     0   0   0   0  2 e  2.940E-04 114
 37 1   1140.99889     0   1   1   0  2 e  2.946E-04  56
 37 1   1706.47643     0   2   0   0  2 e  3.042E-04  18
 37 1   1714.45240     0   2   2   0  2 e  3.516E-04   5
 37 1   1831.84630     1   0   0   0  2 e  3.058E-04  16
 37 1   2271.64884     0   3   1   0  2 e  2.972E-04   2
 37 1   2287.29087     0   3   3   0  2 e  8.651E-04   2
 37 1   2409.14901     1   1   1   0  2 e  3.281E-04   5
 37 1   2719.07779     0   0   0   1  2 e  2.898E-04   3
 37 1   2832.21498     0   4   0   0  2 e  2.971E-04   4
 37 1   2839.98259     0   4   2   0  2 e  3.453E-04   3
 37 1   2977.11595     1   2   0   0  2 e  3.222E-04   6
 37 1   2987.19147     1   2   2   0  2 e  3.083E-04   7
 37 1   3087.43211     2   0   0   0  2 e  2.880E-04   7
 37 1   3277.74860     0   1   1   1  2 e  2.908E-04   7
 37 1   3392.13610     0   5   1   0  2 e  2.851E-04   2
 37 1   3544.94066     1   3   1   0  2 e  2.789E-04   4
 37 1   3670.38353     2   1   1   0  2 e  2.946E-04   9
 37 1   3830.27343     0   2   0   1  2 e  2.869E-04  12
 37 1   3837.86137     0   2   2   1  2 e  2.918E-04   4
 37 1   3956.10118     1   0   0   1  2 e  2.856E-04   5
 37 1   4106.80384     2   2   0   0  2 e  3.154E-04   4
 37 1   4239.99476     1   4   0   0  2 e  2.858E-04   7
 37 1   4253.18224     2   2   2   0  2 e  3.906E-04   2
 37 1   4336.21552     3   0   0   0  2 e  3.221E-04   6
 37 1   4382.55699     0   3   1   1  2 e  2.851E-04   4
 37 1   4397.46525     0   3   3   1  2 e  7.364E-04   2
 37 1   4519.98331     1   1   1   1  2 e  3.282E-04   9
 37 1   4668.08525     2   3   1   0  2 e  2.851E-04   2
 37 1   4810.35180     3   1   1   0  2 e  2.851E-04   2
 37 1   4833.86594     2   3   3   0  2 e  9.868E-04   1
 37 1   4841.12389     0   0   0   2  2 e  3.319E-04   8
 37 1   4925.21366     3   1   1   0  2 e  2.748E-04   4
 37 1   4930.58328     0   4   0   1  2 e  3.412E-04   3
 37 1   4938.00870     0   4   2   1  2 e  3.836E-04   3
 37 1   5075.08333     1   2   0   1  2 e  3.665E-04   6
 37 1   5084.71039     1   2   2   1  2 e  4.198E-04   1
 37 1   5185.19441     2   0   0   1  2 e  2.995E-04   6
 37 1   5372.99875     3   2   0   0  2 e  2.971E-04   2
 37 1   5386.39137     0   1   1   2  2 e  2.834E-04   6
 37 1   5494.84004     4   0   0   0  2 e  2.989E-04   5
 37 1   5579.11018     4   0   0   0  2 e  3.050E-04   3
 37 1   5630.08310     1   3   1   1  2 e  2.851E-04   2
 37 1   5754.72588     2   1   1   1  2 e  2.851E-04   4
 37 1   5925.96870     0   2   0   2  2 e  3.041E-04   3
 37 1   6052.48387     1   0   0   2  2 e  3.061E-04   5
 37 1   6311.55054     1   4   0   1  2 e  2.952E-04   5
 37 1   6406.84622     3   0   0   1  2 e  2.910E-04   7
 37 1   6630.50294     4   2   0   0  2 e  2.901E-04   1
 37 1   6741.05397     5   0   0   0  2 e  2.971E-04   4
 37 1   6817.52538     4   2   0   0  2 e  2.972E-04   4
 37 1   6869.12403     1   5   1   1  2 e  3.301E-04   1
 37 1   6935.06715     0   0   0   3  2 e  3.155E-04   3
 37 1   6982.46130     3   1   1   1  2 e  2.852E-04   2
 37 1   7255.43825     2   0   0   2  2 e  2.972E-04   2
 37 1   7466.94946     0   1   1   3  2 e  3.301E-04   2
 37 1   7539.32730     4   0   0   1  2 e  2.972E-04   2
 37 1   7621.96802     4   0   0   1  2 e  3.344E-04   2
 37 1   8121.03360     1   0   0   3  2 e  3.156E-04   3
 37 1   8450.47605     3   0   0   2  2 e  3.282E-04   1
 37 1   9000.93495     0   0   0   4  2 e  2.974E-04   2
 37 1  13049.02620     0   0   0   6  2 e  2.985E-04   2
 37 2   1142.06657     0   1   1   0  1 f  2.960E-04  57
 37 2   1714.31638     0   2   2   0  1 f  4.469E-04   7
 37 2   2273.68620     0   3   1   0  1 f  3.429E-04   3
 37 2   2410.34450     1   1   1   0  1 f  4.018E-04   3
 37 2   2839.57102     0   4   2   0  1 f  5.466E-04   1
 37 2   2987.06432     1   2   2   0  1 f  3.247E-04   6
 37 2   3278.79498     0   1   1   1  1 f  2.944E-04   6
 37 2   3395.09622     0   5   1   0  1 f  2.872E-04   2
 37 2   3547.13655     1   3   1   0  1 f  2.879E-04   6
 37 2   3563.96944     1   3   3   0  1 f  3.968E-04   1
 37 2   3671.75433     2   1   1   0  1 f  3.061E-04   4
 37 2   3837.72269     0   2   2   1  1 f  2.872E-04   4
 37 2   4253.06996     2   2   2   0  1 f  3.997E-04   2
 37 2   4384.55051     0   3   1   1  1 f  3.091E-04   7
 37 2   4521.14503     1   1   1   1  1 f  3.341E-04   9
 37 2   4671.23737     2   3   1   0  1 f  2.736E-04   1
 37 2   4812.72967     3   1   1   0  1 f  2.781E-04   3
 37 2   4926.83006     3   1   1   0  1 f  2.788E-04   4
 37 2   4937.59752     0   4   2   1  1 f  5.110E-04   1
 37 2   5084.58410     1   2   2   1  1 f  4.583E-04   1
 37 2   5387.41785     0   1   1   2  1 f  2.856E-04   5
 37 2   5632.21457     1   3   1   1  1 f  2.873E-04   2
 37 2   5756.04960     2   1   1   1  1 f  2.781E-04   3
 37 2   6176.25147     3   3   1   0  1 f  2.873E-04   2
 37 2   6604.15887     1   1   1   2  1 f  2.738E-04   1
 37 2   6871.41432     1   5   1   1  1 f  2.874E-04   2
 37 2   6984.01502     3   1   1   1  1 f  2.874E-04   2
 37 2   7467.95777     0   1   1   3  1 f  3.377E-04   1
 38 1   1172.86807     0   1   1   0  1 f  3.109E-04  53
 38 1   1745.12715     0   2   2   0  1 f  4.606E-04   7
 38 1   2304.56534     0   3   1   0  1 f  5.368E-04   1
 38 1   2441.02559     1   1   1   0  1 f  3.416E-04   6
 38 1   2870.42581     0   4   2   0  1 f  6.296E-04   1
 38 1   3017.75480     1   2   2   0  1 f  3.514E-04   5
 38 1   3309.35203     0   1   1   1  1 f  3.128E-04   6
 38 1   3426.03546     0   5   1   0  1 f  3.195E-04   2
 38 1   3577.89179     1   3   1   0  1 f  3.256E-04   6
 38 1   3594.70708     1   3   3   0  1 f  4.997E-04   1
 38 1   3702.32155     2   1   1   0  1 f  3.331E-04   4
 38 1   3868.29266     0   2   2   1  1 f  3.130E-04   5
 38 1   4283.64561     2   2   2   0  1 f  4.565E-04   2
 38 1   4415.18972     0   3   1   1  1 f  3.409E-04   7
 38 1   4551.58086     1   1   1   1  1 f  3.908E-04   7
 38 1   4702.04951     2   3   1   0  1 f  3.195E-04   2
 38 1   4843.36176     3   1   1   0  1 f  3.141E-04   3
 38 1   4957.29293     3   1   1   0  1 f  3.141E-04   3
 38 1   4968.21702     0   4   2   1  1 f  5.557E-04   2
 38 1   5115.03414     1   2   2   1  1 f  4.131E-04   1
 38 1   5417.73002     0   1   1   2  1 f  3.152E-04   5
 38 1   5662.73041     1   3   1   1  1 f  3.195E-04   2
 38 1   5786.37114     2   1   1   1  1 f  3.195E-04   4
 38 1   6206.62546     3   3   1   0  1 f  3.196E-04   2
 38 1   6634.34957     1   1   1   2  1 f  3.217E-04   1
 38 1   6901.80736     1   5   1   1  1 f  3.196E-04   2
 38 1   7014.23336     3   1   1   1  1 f  3.196E-04   2
 38 1   7498.02456     0   1   1   3  1 f  3.687E-04   1
 38 2    599.64385     0   0   0   0  2 e  3.146E-04 111
 38 2   1171.74273     0   1   1   0  2 e  3.081E-04  60
 38 2   1737.26207     0   2   0   0  2 e  3.358E-04  14
 38 2   1745.27803     0   2   2   0  2 e  3.629E-04   4
 38 2   1862.45070     1   0   0   0  2 e  3.210E-04  16
 38 2   2302.41897     0   3   1   0  2 e  3.146E-04   2
 38 2   2318.14552     0   3   3   0  2 e  1.006E-03   2
 38 2   2439.76544     1   1   1   0  2 e  3.373E-04   8
 38 2   2749.56487     0   0   0   1  2 e  3.375E-04   4
 38 2   2863.02535     0   4   0   0  2 e  3.145E-04   4
 38 2   2870.88081     0   4   2   0  2 e  3.940E-04   2
 38 2   3007.77461     1   2   0   0  2 e  3.558E-04   5
 38 2   3017.89573     1   2   2   0  2 e  3.297E-04   6
 38 2   3117.91049     2   0   0   0  2 e  3.110E-04   7
 38 2   3308.24929     0   1   1   1  2 e  3.111E-04   6
 38 2   3422.91957     0   5   1   0  2 e  3.169E-04   2
 38 2   3575.57851     1   3   1   0  2 e  3.067E-04   5
 38 2   3700.87598     2   1   1   0  2 e  3.148E-04   7
 38 2   3860.81804     0   2   0   1  2 e  3.061E-04  14
 38 2   3868.44642     0   2   2   1  2 e  3.074E-04   7
 38 2   3986.45818     1   0   0   1  2 e  3.259E-04   3
 38 2   4137.48372     2   2   0   0  2 e  3.144E-04   2
 38 2   4270.52513     1   4   0   0  2 e  3.145E-04   9
 38 2   4283.76995     2   2   2   0  2 e  5.689E-04   1
 38 2   4366.57616     3   0   0   0  2 e  3.105E-04   3
 38 2   4413.08984     0   3   1   1  2 e  3.151E-04   3
 38 2   4428.08064     0   3   3   1  2 e  7.221E-04   2
 38 2   4550.35691     1   1   1   1  2 e  3.880E-04   6
 38 2   4698.73122     2   3   1   0  2 e  3.169E-04   2
 38 2   4840.85622     3   1   1   0  2 e  3.169E-04   2
 38 2   4864.48595     2   3   3   0  2 e  9.685E-04   1
 38 2   4871.36432     0   0   0   2  2 e  3.098E-04   7
 38 2   4955.58852     3   1   1   0  2 e  3.044E-04   4
 38 2   4961.15809     0   4   0   1  2 e  3.655E-04   3
 38 2   4968.67309     0   4   2   1  2 e  4.049E-04   3
 38 2   5105.50128     1   2   0   1  2 e  3.378E-04   7
 38 2   5115.17373     1   2   2   1  2 e  3.633E-04   2
 38 2   5215.42459     2   0   0   1  2 e  3.078E-04   5
 38 2   5403.54652     3   2   0   0  2 e  3.144E-04   2
 38 2   5416.64829     0   1   1   2  2 e  3.100E-04   6
 38 2   5525.23880     4   0   0   0  2 e  3.094E-04   6
 38 2   5609.36762     4   0   0   0  2 e  3.144E-04   4
 38 2   5660.48527     1   3   1   1  2 e  3.169E-04   2
 38 2   5784.97493     2   1   1   1  2 e  3.256E-04   3
 38 2   5956.27168     0   2   0   2  2 e  3.152E-04   2
 38 2   6082.59270     1   0   0   2  2 e  3.142E-04   5
 38 2   6341.84045     1   4   0   1  2 e  3.114E-04   3
 38 2   6436.95840     3   0   0   1  2 e  3.094E-04   6
 38 2   6633.15959     1   1   1   2  2 e  3.211E-04   1
 38 2   6660.91609     4   2   0   0  2 e  3.468E-04   1
 38 2   6771.31389     5   0   0   0  2 e  3.144E-04   4
 38 2   6847.70410     4   2   0   0  2 e  3.329E-04   3
 38 2   6899.39459     1   5   1   1  2 e  3.211E-04   1
 38 2   6965.06036     0   0   0   3  2 e  3.469E-04   2
 38 2   7012.59397     3   1   1   1  2 e  3.170E-04   2
 38 2   7285.42062     2   0   0   2  2 e  3.145E-04   2
 38 2   7496.96221     0   1   1   3  2 e  3.563E-04   2
 38 2   7569.48577     4   0   0   1  2 e  3.145E-04   2
 38 2   7651.97819     4   0   0   1  2 e  3.469E-04   1
 38 2   8150.89509     1   0   0   3  2 e  3.330E-04   3
 38 2   8480.34039     3   0   0   2  2 e  3.469E-04   1
 38 2   9030.68002     0   0   0   4  2 e  3.147E-04   2
 38 2  13078.35907     0   0   0   6  2 e  3.155E-04   2
 39 1    631.18419     0   0   0   0  2 e  3.302E-04 113
 39 1   1203.29355     0   1   1   0  2 e  3.303E-04  58
 39 1   1768.85484     0   2   0   0  2 e  3.530E-04   9
 39 1   1776.91391     0   2   2   0  2 e  4.559E-04   3
 39 1   1893.85756     1   0   0   0  2 e  3.267E-04  21
 39 1   2333.99578     0   3   1   0  2 e  3.327E-04   2
 39 1   2349.80932     0   3   3   0  2 e  9.603E-04   2
 39 1   2471.18530     1   1   1   0  2 e  3.601E-04   7
 39 1   2780.85219     0   0   0   1  2 e  3.466E-04   4
 39 1   2894.64244     0   4   0   0  2 e  3.326E-04   4
 39 1   2902.59284     0   4   2   0  2 e  3.689E-04   3
 39 1   3039.23692     1   2   0   0  2 e  3.301E-04   5
 39 1   3049.40680     1   2   2   0  2 e  3.409E-04   6
 39 1   3149.18890     2   0   0   0  2 e  3.288E-04   7
 39 1   3339.55052     0   1   1   1  2 e  3.273E-04   7
 39 1   3454.51150     0   5   1   0  2 e  3.320E-04   2
 39 1   3607.02023     1   3   1   0  2 e  3.270E-04   7
 39 1   3732.16913     2   1   1   0  2 e  3.388E-04   7
 39 1   3892.16350     0   2   0   1  2 e  3.237E-04  14
 39 1   3899.83460     0   2   2   1  2 e  3.285E-04   6
 39 1   4017.61181     1   0   0   1  2 e  3.269E-04   5
 39 1   4168.96655     2   2   0   0  2 e  3.503E-04   3
 39 1   4301.85610     1   4   0   0  2 e  3.410E-04   6
 39 1   4315.16015     2   2   2   0  2 e  6.222E-04   1
 39 1   4397.73392     3   0   0   0  2 e  3.325E-04   4
 39 1   4444.42455     0   3   1   1  2 e  3.889E-04   3
 39 1   4581.52579     1   1   1   1  2 e  3.440E-04  10
 39 1   4730.18028     2   3   1   0  2 e  3.719E-04   1
 39 1   4872.16080     3   1   1   0  2 e  3.320E-04   2
 39 1   4895.91065     2   3   3   0  2 e  1.111E-03   1
 39 1   4902.39847     0   0   0   2  2 e  3.512E-04   5
 39 1   4986.76097     3   1   1   0  2 e  3.205E-04   4
 39 1   4992.53455     0   4   0   1  2 e  3.915E-04   3
 39 1   5000.14411     0   4   2   1  2 e  5.341E-04   2
 39 1   5136.71661     1   2   0   1  2 e  3.278E-04   6
 39 1   5146.43795     1   2   2   1  2 e  4.512E-04   1
 39 1   5246.44893     2   0   0   1  2 e  3.562E-04   6
 39 1   5434.89457     3   2   0   0  2 e  3.325E-04   2
 39 1   5447.69969     0   1   1   2  2 e  3.258E-04   6
 39 1   5556.43490     4   0   0   0  2 e  3.353E-04   5
 39 1   5640.42007     4   0   0   0  2 e  3.325E-04   2
 39 1   5691.68493     1   3   1   1  2 e  3.300E-04   1
 39 1   5816.01930     2   1   1   1  2 e  3.321E-04   4
 39 1   5987.36716     0   2   0   2  2 e  3.736E-04   2
 39 1   6113.49325     1   0   0   2  2 e  3.495E-04   3
 39 1   6372.92500     1   4   0   1  2 e  3.297E-04   3
 39 1   6467.86163     3   0   0   1  2 e  3.260E-04   6
 39 1   6664.07973     1   1   1   2  2 e  3.301E-04   1
 39 1   6692.12585     4   2   0   0  2 e  3.281E-04   1
 39 1   6802.36753     5   0   0   0  2 e  3.492E-04   3
 39 1   6878.67622     4   2   0   0  2 e  3.325E-04   2
 39 1   6930.45723     1   5   1   1  2 e  3.301E-04   1
 39 1   6995.84047     0   0   0   3  2 e  3.612E-04   3
 39 1   7043.51790     3   1   1   1  2 e  3.322E-04   2
 39 1   7316.18978     2   0   0   2  2 e  3.612E-04   1
 39 1   7527.76258     0   1   1   3  2 e  3.722E-04   1
 39 1   7682.77718     4   0   0   1  2 e  3.612E-04   1
 39 1   8181.54052     1   0   0   3  2 e  3.326E-04   2
 39 1   9061.20565     0   0   0   4  2 e  3.283E-04   1
 39 1  13108.44332     0   0   0   6  2 e  3.336E-04   2
 39 2   1204.47796     0   1   1   0  1 f  3.306E-04  52
 39 2   1776.74695     0   2   2   0  1 f  4.609E-04   6
 39 2   2336.25403     0   3   1   0  1 f  4.033E-04   2
 39 2   2472.51198     1   1   1   0  1 f  3.876E-04   5
 39 2   2902.09268     0   4   2   0  1 f  6.166E-04   2
 39 2   3049.25111     1   2   2   0  1 f  3.325E-04   3
 39 2   3340.71110     0   1   1   1  1 f  3.351E-04   4
 39 2   3457.78627     0   5   1   0  1 f  3.383E-04   2
 39 2   3609.45409     1   3   1   0  1 f  3.250E-04   3
 39 2   3626.24966     1   3   3   0  1 f  5.110E-04   1
 39 2   3733.69128     2   1   1   0  1 f  3.601E-04   4
 39 2   3899.66541     0   2   2   1  1 f  3.345E-04   4
 39 2   4446.63335     0   3   1   1  1 f  4.486E-04   5
 39 2   4582.81643     1   1   1   1  1 f  3.506E-04  10
 39 2   4733.66922     2   3   1   0  1 f  3.383E-04   2
 39 2   4874.79777     3   1   1   0  1 f  3.383E-04   2
 39 2   4988.55684     3   1   1   0  1 f  3.328E-04   3
 39 2   4999.64204     0   4   2   1  1 f  5.642E-04   4
 39 2   5146.28309     1   2   2   1  1 f  4.740E-04   1
 39 2   5448.83792     0   1   1   2  1 f  3.326E-04   5
 39 2   5694.04737     1   3   1   1  1 f  3.384E-04   2
 39 2   5817.48970     2   1   1   1  1 f  3.384E-04   4
 39 2   6237.79672     3   3   1   0  1 f  3.384E-04   2
 39 2   6932.99717     1   5   1   1  1 f  3.377E-04   1
 39 2   7045.24547     3   1   1   1  1 f  3.385E-04   2
 39 2   7528.88127     0   1   1   3  1 f  3.836E-04   1
 40 1   1236.89637     0   1   1   0  1 f  3.561E-04  42
 40 1   1809.17479     0   2   2   0  1 f  5.363E-04   6
 40 1   2368.75326     0   3   1   0  1 f  4.661E-04   2
 40 1   2504.80385     1   1   1   0  1 f  3.731E-04   4
 40 1   2934.56784     0   4   2   0  1 f  6.296E-04   1
 40 1   3081.55279     1   2   2   0  1 f  3.826E-04   5
 40 1   3372.87227     0   1   1   1  1 f  3.451E-04   6
 40 1   3490.34681     0   5   1   0  1 f  3.562E-04   2
 40 1   3641.82298     1   3   1   0  1 f  3.466E-04   5
 40 1   3658.60035     1   3   3   0  1 f  5.157E-04   1
 40 1   3765.86392     2   1   1   0  1 f  4.283E-04   3
 40 1   3931.83971     0   2   2   1  1 f  3.671E-04   3
 40 1   4347.20427     2   2   2   0  1 f  5.157E-04   1
 40 1   4478.88035     0   3   1   1  1 f  3.964E-04   5
 40 1   4614.85074     1   1   1   1  1 f  3.797E-04   8
 40 1   4766.09596     2   3   1   0  1 f  3.562E-04   2
 40 1   4907.03731     3   1   1   0  1 f  3.562E-04   2
 40 1   5020.61991     3   1   1   0  1 f  3.562E-04   2
 40 1   5031.87010     0   4   2   1  1 f  5.968E-04   4
 40 1   5480.74182     0   1   1   2  1 f  3.525E-04   4
 40 1   5849.40291     2   1   1   1  1 f  3.562E-04   4
 40 1   6269.76711     3   3   1   0  1 f  3.563E-04   2
 40 1   6964.98546     3   1   1   1  1 f  3.687E-04   1
 40 1   7077.05076     3   1   1   1  1 f  3.563E-04   2
 40 2    663.53098     0   0   0   0  2 e  3.379E-04 104
 40 2   1235.65128     0   1   1   0  2 e  3.445E-04  53
 40 2   1801.25484     0   2   0   0  2 e  3.733E-04   8
 40 2   1809.35924     0   2   2   0  2 e  5.207E-04   3
 40 2   1926.06871     1   0   0   0  2 e  3.626E-04  18
 40 2   2366.38127     0   3   1   0  2 e  3.741E-04   4
 40 2   2503.40891     1   1   1   0  2 e  3.720E-04   6
 40 2   2812.94001     0   0   0   1  2 e  3.487E-04   2
 40 2   2927.06636     0   4   0   0  2 e  3.487E-04   4
 40 2   2935.11675     0   4   2   0  2 e  4.506E-04   2
 40 2   3071.50285     1   2   0   0  2 e  3.514E-04   6
 40 2   3081.72372     1   2   2   0  2 e  3.654E-04   5
 40 2   3181.26742     2   0   0   0  2 e  3.488E-04   6
 40 2   3371.65237     0   1   1   1  2 e  3.454E-04   6
 40 2   3486.90992     0   5   1   0  2 e  3.513E-04   2
 40 2   3639.26591     1   3   1   0  2 e  3.414E-04   5
 40 2   3764.26217     2   1   1   0  2 e  3.621E-04   7
 40 2   3924.30979     0   2   0   1  2 e  3.440E-04  11
 40 2   3932.02606     0   2   2   1  2 e  3.496E-04   3
 40 2   4049.56275     1   0   0   1  2 e  3.438E-04   6
 40 2   4201.25366     2   2   0   0  2 e  3.486E-04   2
 40 2   4333.98793     1   4   0   0  2 e  3.412E-04   6
 40 2   4429.68864     3   0   0   0  2 e  3.540E-04   6
 40 2   4476.55950     0   3   1   1  2 e  3.763E-04   4
 40 2   4613.49382     1   1   1   1  2 e  3.574E-04  11
 40 2   4762.43347     2   3   1   0  2 e  3.513E-04   2
 40 2   4904.26627     3   1   1   0  2 e  3.513E-04   2
 40 2   4928.14111     2   3   3   0  2 e  1.054E-03   1
 40 2   4934.22625     0   0   0   2  2 e  3.809E-04   7
 40 2   5018.73019     3   1   1   0  2 e  3.476E-04   3
 40 2   5024.71072     0   4   0   1  2 e  3.962E-04   3
 40 2   5032.41898     0   4   2   1  2 e  4.668E-04   2
 40 2   5168.73009     1   2   0   1  2 e  3.754E-04   6
 40 2   5278.26601     2   0   0   1  2 e  3.431E-04   6
 40 2   5467.04196     3   2   0   0  2 e  3.486E-04   2
 40 2   5479.54519     0   1   1   2  2 e  3.483E-04   5
 40 2   5588.42810     4   0   0   0  2 e  3.427E-04   5
 40 2   5672.26706     4   0   0   0  2 e  3.487E-04   4
 40 2   5723.68177     1   3   1   1  2 e  3.513E-04   2
 40 2   5847.85694     2   1   1   1  2 e  3.514E-04   4
 40 2   6019.26201     0   2   0   2  2 e  3.691E-04   2
 40 2   6145.18339     1   0   0   2  2 e  3.402E-04   5
 40 2   6267.47172     3   3   1   0  2 e  3.514E-04   2
 40 2   6404.80330     1   4   0   1  2 e  3.488E-04   4
 40 2   6499.55473     3   0   0   1  2 e  3.383E-04   6
 40 2   6724.13189     4   2   0   0  2 e  3.468E-04   1
 40 2   6834.21587     5   0   0   0  2 e  3.438E-04   3
 40 2   6910.44198     4   2   0   0  2 e  3.438E-04   3
 40 2   6962.31655     1   5   1   1  2 e  3.562E-04   1
 40 2   7027.40817     0   0   0   3  2 e  3.814E-04   2
 40 2   7075.23312     3   1   1   1  2 e  3.515E-04   2
 40 2   7347.74533     2   0   0   2  2 e  3.814E-04   1
 40 2   7559.35118     0   1   1   3  2 e  3.919E-04   1
 40 2   7714.36414     4   0   0   1  2 e  3.678E-04   2
 40 2   8212.96971     1   0   0   3  2 e  3.488E-04   2
 40 2  13139.28821     0   0   0   6  2 e  3.499E-04   2
 41 1    696.68453     0   0   0   0  2 e  3.654E-04  94
 41 1   1268.81568     0   1   1   0  2 e  3.617E-04  50
 41 1   1834.46204     0   2   0   0  2 e  3.850E-04  13
 41 1   1842.61470     0   2   2   0  2 e  4.455E-04   3
 41 1   1959.08258     1   0   0   0  2 e  3.659E-04  19
 41 1   2399.57297     0   3   1   0  2 e  3.827E-04   3
 41 1   2536.43587     1   1   1   0  2 e  3.768E-04   8
 41 1   2845.82733     0   0   0   1  2 e  3.946E-04   4
 41 1   2960.29641     0   4   0   0  2 e  3.571E-04   3
 41 1   2968.45223     0   4   2   0  2 e  4.088E-04   3
 41 1   3104.57281     1   2   0   0  2 e  3.641E-04   8
 41 1   3114.84811     1   2   2   0  2 e  3.562E-04   5
 41 1   3214.14591     2   0   0   0  2 e  3.628E-04   7
 41 1   3404.55448     0   1   1   1  2 e  3.563E-04   6
 41 1   3520.11547     0   5   1   0  2 e  3.665E-04   2
 41 1   3672.31421     1   3   1   0  2 e  3.684E-04   5
 41 1   3797.15613     2   1   1   0  2 e  3.525E-04   5
 41 1   3957.25664     0   2   0   1  2 e  3.564E-04  12
 41 1   3965.02170     0   2   2   1  2 e  3.568E-04   5
 41 1   4082.31021     1   0   0   1  2 e  3.594E-04   6
 41 1   4234.34311     2   2   0   0  2 e  3.585E-04   2
 41 1   4366.91945     1   4   0   0  2 e  3.655E-04   7
 41 1   4462.44044     3   0   0   0  2 e  3.858E-04   5
 41 1   4509.49594     0   3   1   1  2 e  3.807E-04   6
 41 1   4646.25851     1   1   1   1  2 e  4.457E-04   4
 41 1   4795.48947     2   3   1   0  2 e  3.665E-04   2
 41 1   4937.17272     3   1   1   0  2 e  3.666E-04   2
 41 1   4966.84676     0   0   0   2  2 e  3.675E-04   5
 41 1   5051.49684     3   1   1   0  2 e  3.635E-04   3
 41 1   5057.68706     0   4   0   1  2 e  4.183E-04   3
 41 1   5065.50002     0   4   2   1  2 e  5.801E-04   2
 41 1   5201.53936     1   2   0   1  2 e  3.594E-04   3
 41 1   5310.87748     2   0   0   1  2 e  3.783E-04   6
 41 1   5499.98951     3   2   0   0  2 e  3.585E-04   2
 41 1   5512.18388     0   1   1   2  2 e  3.696E-04   4
 41 1   5621.21806     4   0   0   0  2 e  3.545E-04   4
 41 1   5704.90876     4   0   0   0  2 e  3.585E-04   4
 41 1   5756.47682     1   3   1   1  2 e  3.666E-04   2
 41 1   5880.48892     2   1   1   1  2 e  3.666E-04   2
 41 1   6051.94694     0   2   0   2  2 e  4.124E-04   2
 41 1   6177.66353     1   0   0   2  2 e  3.554E-04   5
 41 1   6300.12122     3   3   1   0  2 e  3.667E-04   2
 41 1   6437.47606     1   4   0   1  2 e  3.585E-04   2
 41 1   6532.03823     3   0   0   1  2 e  3.629E-04   5
 41 1   6866.85591     5   0   0   0  2 e  3.564E-04   3
 41 1   6942.99925     4   2   0   0  2 e  3.895E-04   1
 41 1   7059.76259     0   0   0   3  2 e  3.895E-04   2
 41 1   7107.73902     3   1   1   1  2 e  3.668E-04   2
 41 1   7270.77728     1   2   0   2  2 e  3.612E-04   1
 41 1   7380.08975     2   0   0   2  2 e  3.896E-04   1
 41 1   7591.72545     0   1   1   3  2 e  4.029E-04   1
 41 1   7746.73805     4   0   0   1  2 e  3.896E-04   1
 41 1   8245.18286     1   0   0   3  2 e  3.587E-04   2
 41 1   9124.59858     0   0   0   4  2 e  3.614E-04   1
 41 1  13170.90086     0   0   0   6  2 e  3.596E-04   2
 41 2   1270.12297     0   1   1   0  1 f  3.676E-04  44
 41 2   1842.41193     0   2   2   0  1 f  6.037E-04   3
 41 2   2402.06194     0   3   1   0  1 f  4.994E-04   1
 41 2   2537.90090     1   1   1   0  1 f  4.085E-04   6
 41 2   2967.85152     0   4   2   0  1 f  6.726E-04   1
 41 2   3114.65981     1   2   2   0  1 f  3.713E-04   4
 41 2   3405.83522     0   1   1   1  1 f  3.736E-04   4
 41 2   3523.71781     0   5   1   0  1 f  4.168E-04   1
 41 2   3674.99847     1   3   1   0  1 f  3.700E-04   5
 41 2   3691.75676     1   3   3   0  1 f  5.962E-04   1
 41 2   3798.83797     2   1   1   0  1 f  3.646E-04   3
 41 2   3964.81655     0   2   2   1  1 f  3.786E-04   4
 41 2   4380.18693     2   2   2   0  1 f  6.318E-04   2
 41 2   4511.93067     0   3   1   1  1 f  4.507E-04   8
 41 2   4647.68124     1   1   1   1  1 f  4.193E-04   1
 41 2   4799.33067     2   3   1   0  1 f  3.834E-04   1
 41 2   4940.08014     3   1   1   0  1 f  3.786E-04   2
 41 2   5053.48337     3   1   1   0  1 f  3.834E-04   1
 41 2   5064.89997     0   4   2   1  1 f  6.823E-04   3
 41 2   5513.44062     0   1   1   2  1 f  3.838E-04   2
 41 2   5759.08184     1   3   1   1  1 f  3.787E-04   2
 41 2   7109.64974     3   1   1   1  1 f  3.788E-04   2
 41 2   7592.96081     0   1   1   3  1 f  4.169E-04   1
 42 1   1304.15771     0   1   1   0  1 f  3.885E-04  39
 42 1   1876.45648     0   2   2   0  1 f  6.750E-04   5
 42 1   2436.17992     0   3   1   0  1 f  5.196E-04   1
 42 1   2571.80290     1   1   1   0  1 f  4.331E-04   3
 42 1   3001.94395     0   4   2   0  1 f  7.713E-04   1
 42 1   3148.57205     1   2   2   0  1 f  3.845E-04   4
 42 1   3439.59980     0   1   1   1  1 f  3.801E-04   6
 42 1   3557.89877     0   5   1   0  1 f  3.923E-04   1
 42 1   3708.98005     1   3   1   0  1 f  3.952E-04   3
 42 1   3725.72076     1   3   3   0  1 f  6.913E-04   1
 42 1   3832.61454     2   1   1   0  1 f  4.047E-04   4
 42 1   3998.59522     0   2   2   1  1 f  3.834E-04   5
 42 1   4545.78403     0   3   1   1  1 f  3.896E-04   4
 42 1   4681.31326     1   1   1   1  1 f  3.965E-04   9
 42 1   4973.92631     3   1   1   0  1 f  3.896E-04   2
 42 1   5087.14561     3   1   1   0  1 f  3.896E-04   2
 42 1   5098.73313     0   4   2   1  1 f  7.102E-04   2
 42 1   5546.93485     0   1   1   2  1 f  3.932E-04   2
 42 1   5792.79901     1   3   1   1  1 f  3.896E-04   2
 42 1   5915.61833     2   1   1   1  1 f  3.864E-04   3
 42 1   7143.04216     3   1   1   1  1 f  3.897E-04   2
 42 1   7626.18446     0   1   1   3  1 f  4.223E-04   1
 42 2    730.64425     0   0   0   0  2 e  3.739E-04  95
 42 2   1302.78695     0   1   1   0  2 e  3.772E-04  53
 42 2   1868.47505     0   2   0   0  2 e  4.099E-04   8
 42 2   1876.67816     0   2   2   0  2 e  6.486E-04   2
 42 2   1992.89895     1   0   0   0  2 e  3.837E-04  21
 42 2   2433.57132     0   3   1   0  2 e  4.107E-04   2
 42 2   2570.26605     1   1   1   0  2 e  4.017E-04   7
 42 2   2879.51534     0   0   0   1  2 e  3.768E-04   4
 42 2   2994.33283     0   4   0   0  2 e  3.768E-04   4
 42 2   3002.60024     0   4   2   0  2 e  4.337E-04   3
 42 2   3138.44590     1   2   0   0  2 e  3.810E-04   7
 42 2   3148.77822     1   2   2   0  2 e  3.755E-04   4
 42 2   3247.82390     2   0   0   0  2 e  3.824E-04   6
 42 2   3438.25697     0   1   1   1  2 e  3.747E-04   7
 42 2   3554.12736     0   5   1   0  2 e  3.832E-04   2
 42 2   3706.16668     1   3   1   0  2 e  3.796E-04   6
 42 2   3830.84993     2   1   1   0  2 e  3.766E-04   4
 42 2   3991.00428     0   2   0   1  2 e  3.749E-04  15
 42 2   3998.81979     0   2   2   1  2 e  3.902E-04   5
 42 2   4115.85359     1   0   0   1  2 e  3.900E-04   4
 42 2   4268.23532     2   2   0   0  2 e  3.768E-04   2
 42 2   4400.65207     1   4   0   0  2 e  3.726E-04   5
 42 2   4414.15451     2   2   2   0  2 e  5.977E-04   1
 42 2   4495.98938     3   0   0   0  2 e  3.843E-04   6
 42 2   4543.23317     0   3   1   1  2 e  4.056E-04   5
 42 2   4558.57956     0   3   3   1  2 e  8.563E-04   2
 42 2   4679.81995     1   1   1   1  2 e  3.841E-04  10
 42 2   4829.34931     2   3   1   0  2 e  3.832E-04   2
 42 2   4970.87671     3   1   1   0  2 e  3.833E-04   2
 42 2   5000.26191     0   0   0   2  2 e  3.976E-04   9
 42 2   5085.06076     3   1   1   0  2 e  3.833E-04   2
 42 2   5091.46463     0   4   0   1  2 e  4.098E-04   4
 42 2   5099.38903     0   4   2   1  2 e  4.695E-04   3
 42 2   5235.14706     1   2   0   1  2 e  3.807E-04   5
 42 2   5344.28158     2   0   0   1  2 e  3.749E-04   6
 42 2   5533.73662     3   2   0   0  2 e  3.768E-04   2
 42 2   5545.61733     0   1   1   2  2 e  3.929E-04   3
 42 2   5654.80549     4   0   0   0  2 e  3.850E-04   3
 42 2   5738.34484     4   0   0   0  2 e  3.769E-04   4
 42 2   5790.06871     1   3   1   1  2 e  3.833E-04   2
 42 2   5913.91343     2   1   1   1  2 e  3.814E-04   3
 42 2   6085.42846     0   2   0   2  2 e  4.311E-04   2
 42 2   6210.93351     1   0   0   2  2 e  3.772E-04   4
 42 2   6470.94232     1   4   0   1  2 e  3.800E-04   3
 42 2   6565.31228     3   0   0   1  2 e  3.750E-04   6
 42 2   6900.28967     5   0   0   0  2 e  3.770E-04   2
 42 2   6976.35082     4   2   0   0  2 e  3.770E-04   2
 42 2   7092.90392     0   0   0   3  2 e  3.965E-04   2
 42 2   7141.03646     3   1   1   1  2 e  3.834E-04   2
 42 2   7413.21941     2   0   0   2  2 e  3.965E-04   1
 42 2   7624.88894     0   1   1   3  2 e  4.160E-04   1
 42 2   8278.17927     1   0   0   3  2 e  3.771E-04   2
 42 2  13203.28787     0   0   0   6  2 e  3.783E-04   2
 43 1    765.41031     0   0   0   0  2 e  3.829E-04  93
 43 1   1337.56424     0   1   1   0  2 e  3.934E-04  48
 43 1   1903.29548     0   2   0   0  2 e  4.209E-04   7
 43 1   1911.55260     0   2   2   0  2 e  5.119E-04   4
 43 1   2027.51894     1   0   0   0  2 e  3.993E-04  20
 43 1   2468.37710     0   3   1   0  2 e  4.275E-04   2
 43 1   2484.56273     0   3   3   0  2 e  9.519E-04   1
 43 1   2604.89909     1   1   1   0  2 e  4.083E-04   6
 43 1   2914.00167     0   0   0   1  2 e  4.183E-04   4
 43 1   3029.17527     0   4   0   0  2 e  3.939E-04   4
 43 1   3037.55962     0   4   2   0  2 e  4.300E-04   3
 43 1   3173.12272     1   2   0   0  2 e  3.922E-04   9
 43 1   3183.51470     1   2   2   0  2 e  3.895E-04   4
 43 1   3282.30163     2   0   0   0  2 e  3.951E-04   6
 43 1   3472.75910     0   1   1   1  2 e  3.914E-04   6
 43 1   3588.94622     0   5   1   0  2 e  3.988E-04   2
 43 1   3740.82264     1   3   1   0  2 e  3.953E-04   7
 43 1   3865.34301     2   1   1   0  2 e  3.860E-04   5
 43 1   4025.55184     0   2   0   1  2 e  3.917E-04  14
 43 1   4033.42082     0   2   2   1  2 e  4.102E-04   5
 43 1   4150.19353     1   0   0   1  2 e  3.924E-04   9
 43 1   4302.92983     2   2   0   0  2 e  3.938E-04   2
 43 1   4435.18374     1   4   0   0  2 e  3.867E-04   4
 43 1   4530.33429     3   0   0   0  2 e  4.000E-04   6
 43 1   4577.77047     0   3   1   1  2 e  4.097E-04   5
 43 1   4714.17828     1   1   1   1  2 e  4.084E-04   9
 43 1   4864.01137     2   3   1   0  2 e  3.988E-04   2
 43 1   5005.38172     3   1   1   0  2 e  3.988E-04   2
 43 1   5034.46963     0   0   0   2  2 e  4.018E-04   8
 43 1   5119.42175     3   1   1   0  2 e  4.026E-04   1
 43 1   5126.04115     0   4   0   1  2 e  4.305E-04   4
 43 1   5134.08053     0   4   2   1  2 e  6.080E-04   2
 43 1   5269.55114     1   2   0   1  2 e  4.052E-04   4
 43 1   5378.47865     2   0   0   1  2 e  3.908E-04   6
 43 1   5568.28098     3   2   0   0  2 e  3.938E-04   2
 43 1   5579.84301     0   1   1   2  2 e  3.980E-04   3
 43 1   5689.18851     4   0   0   0  2 e  3.930E-04   4
 43 1   5772.57485     4   0   0   0  2 e  3.938E-04   4
 43 1   5948.13237     2   1   1   1  2 e  3.989E-04   2
 43 1   6119.70217     0   2   0   2  2 e  5.517E-04   1
 43 1   6244.99346     1   0   0   2  2 e  3.930E-04   4
 43 1   6505.20265     1   4   0   1  2 e  3.895E-04   1
 43 1   6599.37619     3   0   0   1  2 e  3.949E-04   5
 43 1   6934.51638     5   0   0   0  2 e  3.939E-04   2
 43 1   7010.49463     4   2   0   0  2 e  3.939E-04   2
 43 1   7126.83197     0   0   0   3  2 e  4.207E-04   2
 43 1   7175.12267     3   1   1   1  2 e  3.990E-04   2
 43 1   7338.24815     1   2   0   2  2 e  3.896E-04   1
 43 1   7447.13501     2   0   0   2  2 e  4.208E-04   1
 43 1   7658.84038     0   1   1   3  2 e  4.358E-04   1
 43 1   8208.20931     3   6   2   0  2 e  6.114E-04   1
 43 1   8311.95888     1   0   0   3  2 e  3.940E-04   2
 43 1  13236.44543     0   0   0   6  2 e  3.948E-04   2
 43 2   1339.00026     0   1   1   0  1 f  4.008E-04  42
 43 2   1911.30944     0   2   2   0  1 f  5.222E-04   5
 43 2   2606.50969     1   1   1   0  1 f  4.315E-04   6
 43 2   3036.84760     0   4   2   0  1 f  8.176E-04   1
 43 2   3183.28970     1   2   2   0  1 f  4.175E-04   2
 43 2   3474.16586     0   1   1   1  1 f  3.912E-04   5
 43 2   3592.88947     0   5   1   0  1 f  4.341E-04   3
 43 2   3743.76783     1   3   1   0  1 f  3.978E-04   3
 43 2   3760.49080     1   3   3   0  1 f  7.420E-04   1
 43 2   3867.19298     2   1   1   0  1 f  4.185E-04   4
 43 2   4033.17596     0   2   2   1  1 f  4.276E-04   3
 43 2   4580.44036     0   3   1   1  1 f  4.751E-04   4
 43 2   4715.74312     1   1   1   1  1 f  4.268E-04   6
 43 2   4868.21815     2   3   1   0  1 f  4.522E-04   1
 43 2   5008.57498     3   1   1   0  1 f  4.117E-04   2
 43 2   5121.60838     3   1   1   0  1 f  4.117E-04   2
 43 2   5133.36959     0   4   2   1  1 f  6.995E-04   2
 43 2   5581.22388     0   1   1   2  1 f  4.082E-04   2
 43 2   5827.31618     1   3   1   1  1 f  4.117E-04   2
 43 2   5949.91906     2   1   1   1  1 f  4.081E-04   3
 43 2   6370.46003     3   3   1   0  1 f  4.118E-04   2
 43 2   7177.22653     3   1   1   1  1 f  4.118E-04   2
 43 2   7660.19595     0   1   1   3  1 f  4.524E-04   1
 44 1   1374.65065     0   1   1   0  1 f  4.286E-04  36
 44 1   1946.97063     0   2   2   0  1 f  4.948E-04   4
 44 1   2506.84294     0   3   1   0  1 f  5.188E-04   2
 44 1   2642.02101     1   1   1   0  1 f  4.207E-04   2
 44 1   3072.55743     0   4   2   0  1 f  8.129E-04   1
 44 1   3218.81177     1   2   2   0  1 f  4.215E-04   2
 44 1   3509.53330     0   1   1   1  1 f  4.141E-04   4
 44 1   3628.68905     0   5   1   0  1 f  4.215E-04   2
 44 1   3779.36167     1   3   1   0  1 f  4.144E-04   5
 44 1   3796.06737     1   3   3   0  1 f  6.005E-04   1
 44 1   3902.57348     2   1   1   0  1 f  4.093E-04   3
 44 1   4068.55798     0   2   2   1  1 f  4.397E-04   7
 44 1   4615.89984     0   3   1   1  1 f  4.966E-04   6
 44 1   4750.97095     1   1   1   1  1 f  4.365E-04   7
 44 1   4903.87103     2   3   1   0  1 f  4.215E-04   2
 44 1   5044.02640     3   1   1   0  1 f  4.558E-04   1
 44 1   5156.86923     3   1   1   0  1 f  4.215E-04   2
 44 1   5168.80781     0   4   2   1  1 f  6.791E-04   2
 44 1   5616.30801     0   1   1   2  1 f  4.254E-04   2
 44 1   5862.63278     1   3   1   1  1 f  4.215E-04   2
 44 1   5985.01423     2   1   1   1  1 f  4.216E-04   2
 44 1   7212.20528     3   1   1   1  1 f  4.217E-04   2
 44 1   7694.99620     0   1   1   3  1 f  4.560E-04   1
 44 2    800.98201     0   0   0   0  2 e  4.068E-04  91
 44 2   1373.14798     0   1   1   0  2 e  4.086E-04  42
 44 2   1938.92237     0   2   0   0  2 e  4.464E-04   8
 44 2   1947.23527     0   2   2   0  2 e  4.872E-04   3
 44 2   2062.94073     1   0   0   0  2 e  4.100E-04  15
 44 2   2503.98871     0   3   1   0  2 e  4.431E-04   3
 44 2   2640.33543     1   1   1   0  2 e  4.213E-04   8
 44 2   2949.28864     0   0   0   1  2 e  4.411E-04   4
 44 2   3064.82315     0   4   0   0  2 e  4.019E-04   4
 44 2   3073.33146     0   4   2   0  2 e  4.019E-04   2
 44 2   3208.60213     1   2   0   0  2 e  4.056E-04   9
 44 2   3219.05725     1   2   2   0  2 e  4.141E-04   2
 44 2   3317.57907     2   0   0   0  2 e  4.141E-04   2
 44 2   3508.06156     0   1   1   1  2 e  4.026E-04   5
 44 2   3624.57134     0   5   1   0  2 e  4.158E-04   1
 44 2   3776.28095     1   3   1   0  2 e  4.106E-04   6
 44 2   3900.63633     2   1   1   0  2 e  4.094E-04   4
 44 2   4060.89952     0   2   0   1  2 e  4.025E-04  11
 44 2   4068.82495     0   2   2   1  2 e  4.315E-04   4
 44 2   4185.33038     1   0   0   1  2 e  4.201E-04   8
 44 2   4338.42673     2   2   0   0  2 e  4.018E-04   2
 44 2   4470.51676     1   4   0   0  2 e  3.993E-04   5
 44 2   4565.47626     3   0   0   0  2 e  4.219E-04   4
 44 2   4613.10768     0   3   1   1  2 e  4.541E-04   5
 44 2   4749.33294     1   1   1   1  2 e  4.347E-04   8
 44 2   4899.47594     2   3   1   0  2 e  4.141E-04   2
 44 2   5040.68614     3   1   1   0  2 e  4.141E-04   2
 44 2   5069.47090     0   0   0   2  2 e  4.260E-04   8
 44 2   5154.57947     3   1   1   0  2 e  4.082E-04   2
 44 2   5161.41524     0   4   0   1  2 e  5.480E-04   1
 44 2   5169.57974     0   4   2   1  2 e  5.597E-04   2
 44 2   5304.75231     1   2   0   1  2 e  4.160E-04   4
 44 2   5413.46892     2   0   0   1  2 e  4.032E-04   6
 44 2   5603.62521     3   2   0   0  2 e  3.964E-04   1
 44 2   5614.86414     0   1   1   2  2 e  4.086E-04   3
 44 2   5724.36935     4   0   0   0  2 e  4.255E-04   3
 44 2   5807.59978     4   0   0   0  2 e  4.099E-04   3
 44 2   5859.64329     1   3   1   1  2 e  4.141E-04   2
 44 2   6154.76917     0   2   0   2  2 e  5.480E-04   1
 44 2   6279.84370     1   0   0   2  2 e  4.018E-04   3
 44 2   6540.25588     1   4   0   1  2 e  4.212E-04   3
 44 2   6634.23109     3   0   0   1  2 e  3.969E-04   3
 44 2   6969.53603     5   0   0   0  2 e  4.019E-04   2
 44 2   7045.43198     4   2   0   0  2 e  4.019E-04   2
 44 2   7210.00079     3   1   1   1  2 e  4.143E-04   2
 44 2   7481.83936     2   0   0   2  2 e  4.347E-04   1
 44 2   7693.57824     0   1   1   3  2 e  4.527E-04   1
 44 2   8346.52131     1   0   0   3  2 e  3.966E-04   1
 44 2   9225.54241     0   0   0   4  2 e  3.968E-04   1
 44 2  13270.39186     0   0   0   6  2 e  4.355E-04   1
 45 1    837.36006     0   0   0   0  2 e  4.204E-04  85
 45 1   1409.53794     0   1   1   0  2 e  4.267E-04  42
 45 1   1975.35497     0   2   0   0  2 e  4.826E-04   9
 45 1   1983.72749     0   2   2   0  2 e  5.386E-04   2
 45 1   2099.16584     1   0   0   0  2 e  4.236E-04  12
 45 1   2540.40689     0   3   1   0  2 e  5.458E-04   1
 45 1   2676.57437     1   1   1   0  2 e  4.656E-04   5
 45 1   2985.37490     0   0   0   1  2 e  4.458E-04   5
 45 1   3101.27626     0   4   0   0  2 e  4.282E-04   3
 45 1   3109.91490     0   4   2   0  2 e  4.260E-04   2
 45 1   3244.88414     1   2   0   0  2 e  4.234E-04   8
 45 1   3255.40509     1   2   2   0  2 e  4.289E-04   3
 45 1   3353.65476     2   0   0   0  2 e  4.296E-04   5
 45 1   3544.16326     0   1   1   1  2 e  4.235E-04   6
 45 1   3661.00247     0   5   1   0  2 e  4.301E-04   2
 45 1   3812.54207     1   3   1   0  2 e  4.207E-04   5
 45 1   3936.72909     2   1   1   0  2 e  4.159E-04   3
 45 1   4097.04681     0   2   0   1  2 e  4.243E-04  14
 45 1   4105.03229     0   2   2   1  2 e  4.505E-04   5
 45 1   4221.26208     1   0   0   1  2 e  4.317E-04   6
 45 1   4374.72535     2   2   0   0  2 e  4.260E-04   2
 45 1   4506.64640     1   4   0   0  2 e  4.260E-04   4
 45 1   4601.41391     3   0   0   0  2 e  4.412E-04   5
 45 1   4649.24521     0   3   1   1  2 e  4.674E-04   5
 45 1   4785.28403     1   1   1   1  2 e  4.341E-04   9
 45 1   4935.74312     2   3   1   0  2 e  4.302E-04   2
 45 1   5076.78956     3   1   1   0  2 e  4.638E-04   1
 45 1   5105.26484     0   0   0   2  2 e  4.361E-04   5
 45 1   5190.53328     3   1   1   0  2 e  4.196E-04   3
 45 1   5197.59335     0   4   0   1  2 e  4.260E-04   2
 45 1   5205.88487     0   4   2   1  2 e  5.951E-04   2
 45 1   5340.74971     1   2   0   1  2 e  4.389E-04   4
 45 1   5449.25160     2   0   0   1  2 e  4.242E-04   6
 45 1   5650.67719     0   1   1   2  2 e  4.296E-04   3
 45 1   5843.41790     4   0   0   0  2 e  4.260E-04   2
 45 1   5895.62667     1   3   1   1  2 e  4.302E-04   2
 45 1   6018.94977     2   1   1   1  2 e  4.302E-04   2
 45 1   6190.63176     0   2   0   2  2 e  4.966E-04   2
 45 1   6315.48221     1   0   0   2  2 e  4.235E-04   3
 45 1   6576.10258     1   4   0   1  2 e  4.492E-04   3
 45 1   6669.87504     3   0   0   1  2 e  4.214E-04   3
 45 1   7005.34835     5   0   0   0  2 e  4.260E-04   2
 45 1   7081.16085     4   2   0   0  2 e  4.260E-04   2
 45 1   7245.66786     3   1   1   1  2 e  4.639E-04   1
 45 1   7517.32815     2   0   0   2  2 e  4.261E-04   2
 45 1   7729.10206     0   1   1   3  2 e  4.640E-04   1
 45 1   8381.86655     1   0   0   3  2 e  4.261E-04   2
 45 1   9260.75011     0   0   0   4  2 e  4.210E-04   1
 45 1  13305.11365     0   0   0   6  2 e  4.269E-04   2
 45 2   1411.10840     0   1   1   0  1 f  4.345E-04  39
 45 2   1983.43924     0   2   2   0  1 f  5.095E-04   4
 45 2   2543.38883     0   3   1   0  1 f  5.867E-04   1
 45 2   2678.33710     1   1   1   0  1 f  4.614E-04   4
 45 2   3109.07757     0   4   2   0  1 f  7.739E-04   1
 45 2   3255.13770     1   2   2   0  1 f  4.368E-04   3
 45 2   3545.70216     0   1   1   1  1 f  4.280E-04   5
 45 2   3815.76114     1   3   1   0  1 f  4.351E-04   5
 45 2   3938.75587     2   1   1   0  1 f  4.299E-04   3
 45 2   4104.74175     0   2   2   1  1 f  4.671E-04   7
 45 2   4652.16147     0   3   1   1  1 f  4.827E-04   6
 45 2   4786.99705     1   1   1   1  1 f  4.705E-04   6
 45 2   4940.33012     2   3   1   0  1 f  4.744E-04   1
 45 2   5080.28073     3   1   1   0  1 f  4.462E-04   2
 45 2   5192.93095     3   1   1   0  1 f  4.522E-04   1
 45 2   5205.04920     0   4   2   1  1 f  9.582E-04   2
 45 2   5652.18684     0   1   1   2  1 f  4.419E-04   2
 45 2   5898.74953     1   3   1   1  1 f  4.462E-04   2
 45 2   6020.90663     2   1   1   1  1 f  4.462E-04   2
 45 2   7247.97388     3   1   1   1  1 f  4.463E-04   2
 45 2   7730.58512     0   1   1   3  1 f  4.745E-04   1
 46 1   1448.37372     0   1   1   0  1 f  4.539E-04  40
 46 1   2020.71638     0   2   2   0  1 f  7.212E-04   2
 46 1   2580.74245     0   3   1   0  1 f  5.469E-04   1
 46 1   2715.45735     1   1   1   0  1 f  4.747E-04   4
 46 1   3146.40500     0   4   2   0  1 f  1.069E-03   1
 46 1   3292.27009     1   2   2   0  1 f  4.575E-04   2
 46 1   3582.67142     0   1   1   1  1 f  4.447E-04   4
 46 1   3702.71601     0   5   1   0  1 f  4.575E-04   2
 46 1   3852.96594     1   3   1   0  1 f  4.492E-04   5
 46 1   3975.73851     2   1   1   0  1 f  4.395E-04   4
 46 1   4141.72663     0   2   2   1  1 f  4.639E-04   7
 46 1   4689.22506     0   3   1   1  1 f  5.474E-04   4
 46 1   4823.82072     1   1   1   1  1 f  4.842E-04   5
 46 1   5229.79072     3   1   1   0  1 f  4.575E-04   2
 46 1   5242.09217     0   4   2   1  1 f  7.755E-04   2
 46 1   5688.85942     0   1   1   2  1 f  4.612E-04   2
 46 1   5935.66477     1   3   1   1  1 f  4.575E-04   2
 46 1   6057.59357     2   1   1   1  1 f  4.575E-04   2
 46 1   7284.53744     3   1   1   1  1 f  4.939E-04   1
 46 1   7766.96144     0   1   1   3  1 f  4.940E-04   1
 46 2    874.54320     0   0   0   0  2 e  4.423E-04  84
 46 2   1446.73336     0   1   1   0  2 e  4.396E-04  39
 46 2   2012.59345     0   2   0   0  2 e  4.858E-04   9
 46 2   2021.02935     0   2   2   0  2 e  5.542E-04   2
 46 2   2136.19256     1   0   0   0  2 e  4.684E-04  11
 46 2   2577.63105     0   3   1   0  2 e  5.546E-04   1
 46 2   2713.61627     1   1   1   0  2 e  4.549E-04   6
 46 2   3022.26063     0   0   0   1  2 e  4.763E-04   2
 46 2   3138.53508     0   4   0   0  2 e  4.443E-04   4
 46 2   3147.30934     0   4   2   0  2 e  5.194E-04   2
 46 2   3281.96974     1   2   0   0  2 e  4.420E-04   7
 46 2   3292.55966     1   2   2   0  2 e  4.491E-04   2
 46 2   3390.53021     2   0   0   0  2 e  4.455E-04   5
 46 2   3581.06483     0   1   1   1  2 e  4.445E-04   6
 46 2   3698.23962     0   5   1   0  2 e  4.491E-04   2
 46 2   3849.60670     1   3   1   0  2 e  4.380E-04   5
 46 2   3973.62154     2   1   1   0  2 e  4.316E-04   3
 46 2   4133.99411     0   2   0   1  2 e  4.423E-04  15
 46 2   4142.04186     0   2   2   1  2 e  4.501E-04   4
 46 2   4257.99048     1   0   0   1  2 e  4.453E-04   6
 46 2   4411.82600     2   2   0   0  2 e  4.443E-04   2
 46 2   4543.57712     1   4   0   0  2 e  4.443E-04   4
 46 2   4638.14856     3   0   0   0  2 e  4.581E-04   5
 46 2   4686.18283     0   3   1   1  2 e  4.850E-04   5
 46 2   4822.03106     1   1   1   1  2 e  4.612E-04   8
 46 2   4972.81292     2   3   1   0  2 e  4.491E-04   2
 46 2   5113.69282     3   1   1   0  2 e  4.491E-04   2
 46 2   5141.85137     0   0   0   2  2 e  4.690E-04   6
 46 2   5234.56783     0   4   0   1  2 e  4.982E-04   3
 46 2   5242.99512     0   4   2   1  2 e  5.655E-04   2
 46 2   5377.54407     1   2   0   1  2 e  4.543E-04   4
 46 2   5485.82731     2   0   0   1  2 e  4.405E-04   6
 46 2   5676.70906     3   2   0   0  2 e  4.346E-04   1
 46 2   5687.28393     0   1   1   2  2 e  4.501E-04   3
 46 2   5797.11615     4   0   0   0  2 e  4.443E-04   2
 46 2   5880.03075     4   0   0   0  2 e  4.443E-04   2
 46 2   5932.40600     1   3   1   1  2 e  4.867E-04   1
 46 2   6055.54790     2   1   1   1  2 e  4.867E-04   1
 46 2   6227.28574     0   2   0   2  2 e  5.007E-04   2
 46 2   6351.91175     1   0   0   2  2 e  4.443E-04   2
 46 2   6612.74265     1   4   0   1  2 e  4.443E-04   2
 46 2   6706.30849     3   0   0   1  2 e  4.385E-04   3
 46 2   7041.95365     5   0   0   0  2 e  4.444E-04   2
 46 2   7117.68473     4   2   0   0  2 e  4.764E-04   1
 46 2   7233.33446     0   0   0   3  2 e  4.347E-04   1
 46 2   7282.12620     3   1   1   1  2 e  4.868E-04   1
 46 2   7553.60193     2   0   0   2  2 e  4.765E-04   1
 46 2   7765.41370     0   1   1   3  2 e  4.868E-04   1
 46 2   8417.99680     1   0   0   3  2 e  4.445E-04   2
 46 2  13340.63166     0   0   0   6  2 e  4.355E-04   1
 47 1    912.53233     0   0   0   0  2 e  4.690E-04  82
 47 1   1484.73480     0   1   1   0  2 e  4.632E-04  39
 47 1   2050.63802     0   2   0   0  2 e  4.927E-04   7
 47 1   2059.13965     0   2   2   0  2 e  5.550E-04   2
 47 1   2174.02142     1   0   0   0  2 e  4.587E-04  11
 47 1   2615.66105     0   3   1   0  2 e  5.683E-04   1
 47 1   2751.45977     1   1   1   0  2 e  4.986E-04   4
 47 1   3059.94463     0   0   0   1  2 e  4.896E-04   4
 47 1   3176.59842     0   4   0   0  2 e  4.648E-04   4
 47 1   3185.51540     0   4   2   0  2 e  4.961E-04   3
 47 1   3319.85664     1   2   0   0  2 e  4.663E-04   5
 47 1   3330.51989     1   2   2   0  2 e  4.552E-04   4
 47 1   3428.20528     2   0   0   0  2 e  4.590E-04   3
 47 1   3618.76544     0   1   1   1  2 e  4.635E-04   6
 47 1   3736.28239     0   5   1   0  2 e  5.025E-04   1
 47 1   3887.47283     1   3   1   0  2 e  4.537E-04   5
 47 1   4011.31273     2   1   1   0  2 e  4.472E-04   3
 47 1   4171.74009     0   2   0   1  2 e  4.656E-04  16
 47 1   4179.85354     0   2   2   1  2 e  4.633E-04   3
 47 1   4295.51441     1   0   0   1  2 e  4.782E-04   7
 47 1   4449.72757     2   2   0   0  2 e  4.648E-04   2
 47 1   4581.30645     1   4   0   0  2 e  4.586E-04   3
 47 1   4675.67871     3   0   0   0  2 e  4.801E-04   4
 47 1   4723.92063     0   3   1   1  2 e  5.542E-04   4
 47 1   4859.57453     1   1   1   1  2 e  4.701E-04   8
 47 1   5151.39372     3   1   1   0  2 e  4.636E-04   2
 47 1   5179.23047     0   0   0   2  2 e  5.232E-04   5
 47 1   5272.33911     0   4   0   1  2 e  5.944E-04   2
 47 1   5415.13377     1   2   0   1  2 e  5.403E-04   2
 47 1   5523.19504     2   0   0   1  2 e  4.600E-04   5
 47 1   5724.68320     0   1   1   2  2 e  4.560E-04   1
 47 1   5834.68327     4   0   0   0  2 e  4.648E-04   2
 47 1   5917.43687     4   0   0   0  2 e  4.648E-04   2
 47 1   6264.73402     0   2   0   2  2 e  5.403E-04   2
 47 1   6389.12868     1   0   0   2  2 e  4.666E-04   4
 47 1   6650.17567     1   4   0   1  2 e  4.648E-04   2
 47 1   6743.53178     3   0   0   1  2 e  4.586E-04   3
 47 1   7079.34962     5   0   0   0  2 e  4.649E-04   2
 47 1   7154.99905     4   2   0   0  2 e  5.017E-04   1
 47 1   7270.40807     0   0   0   3  2 e  4.649E-04   2
 47 1   7319.37409     3   1   1   1  2 e  5.027E-04   1
 47 1   7802.51079     0   1   1   3  2 e  5.027E-04   1
 47 1   8454.90682     1   0   0   3  2 e  4.650E-04   2
 47 1  13376.92850     0   0   0   6  2 e  4.569E-04   1
 47 2   1486.44634     0   1   1   0  1 f  4.737E-04  36
 47 2   2058.80046     0   2   2   0  1 f  5.681E-04   3
 47 2   2618.90411     0   3   1   0  1 f  6.392E-04   1
 47 2   2753.38200     1   1   1   0  1 f  4.961E-04   3
 47 2   3184.54092     0   4   2   0  1 f  8.770E-04   1
 47 2   3330.20572     1   2   2   0  1 f  4.767E-04   2
 47 2   3620.44204     0   1   1   1  1 f  4.679E-04   5
 47 2   3890.97592     1   3   1   0  1 f  4.700E-04   5
 47 2   4013.52422     2   1   1   0  1 f  4.744E-04   2
 47 2   4179.51272     0   2   2   1  1 f  4.700E-04   5
 47 2   4727.09222     0   3   1   1  1 f  5.691E-04   4
 47 2   4861.44240     1   1   1   1  1 f  4.694E-04   3
 47 2   5015.66559     2   3   1   0  1 f  4.767E-04   2
 47 2   5155.19554     3   1   1   0  1 f  4.767E-04   2
 47 2   5267.44919     3   1   1   0  1 f  4.767E-04   2
 47 2   5279.93687     0   4   2   1  1 f  8.509E-04   1
 47 2   5726.32684     0   1   1   2  1 f  4.767E-04   2
 47 2   5973.37914     1   3   1   1  1 f  4.767E-04   2
 47 2   6095.07484     2   1   1   1  1 f  4.767E-04   2
 47 2   7321.89336     3   1   1   1  1 f  5.156E-04   1
 48 1   1525.32596     0   1   1   0  1 f  4.918E-04  31
 48 1   2097.69190     0   2   2   0  1 f  7.436E-04   2
 48 1   2657.87493     0   3   1   0  1 f  6.654E-04   1
 48 1   2792.11020     1   1   1   0  1 f  5.327E-04   3
 48 1   3368.94564     1   2   2   0  1 f  4.947E-04   2
 48 1   3659.01293     0   1   1   1  1 f  4.898E-04   4
 48 1   3779.97633     0   5   1   0  1 f  4.947E-04   2
 48 1   3929.79110     1   3   1   0  1 f  4.879E-04   4
 48 1   4052.11029     2   1   1   0  1 f  4.930E-04   3
 48 1   4218.09990     0   2   2   1  1 f  5.035E-04   7
 48 1   4765.75918     0   3   1   1  1 f  5.753E-04   4
 48 1   4899.86171     1   1   1   1  1 f  5.046E-04   4
 48 1   5193.85597     3   1   1   0  1 f  4.947E-04   2
 48 1   5305.90712     3   1   1   0  1 f  4.947E-04   2
 48 1   5318.58307     0   4   2   1  1 f  6.615E-04   1
 48 1   5764.58984     0   1   1   2  1 f  4.938E-04   1
 48 1   6133.35062     2   1   1   1  1 f  4.948E-04   2
 48 2    951.32635     0   0   0   0  2 e  4.847E-04  71
 48 2   1523.54189     0   1   1   0  2 e  4.800E-04  32
 48 2   2089.48750     0   2   0   0  2 e  5.392E-04   9
 48 2   2098.05761     0   2   2   0  2 e  5.965E-04   1
 48 2   2212.65280     1   0   0   0  2 e  4.890E-04  16
 48 2   2654.49743     0   3   1   0  2 e  6.473E-04   1
 48 2   2790.10611     1   1   1   0  2 e  4.937E-04   6
 48 2   3098.42783     0   0   0   1  2 e  5.101E-04   4
 48 2   3215.46704     0   4   0   0  2 e  4.763E-04   2
 48 2   3224.53249     0   4   2   0  2 e  4.868E-04   2
 48 2   3358.54610     1   2   0   0  2 e  4.899E-04   6
 48 2   3369.28508     1   2   2   0  2 e  4.782E-04   4
 48 2   3466.67829     2   0   0   0  2 e  4.819E-04   4
 48 2   3657.26541     0   1   1   1  2 e  4.865E-04   5
 48 2   3775.13000     0   5   1   0  2 e  4.867E-04   1
 48 2   3926.14115     1   3   1   0  2 e  4.775E-04   5
 48 2   4049.80349     2   1   1   0  2 e  4.718E-04   3
 48 2   4210.28589     0   2   0   1  2 e  4.849E-04  17
 48 2   4218.46856     0   2   2   1  2 e  5.000E-04   6
 48 2   4333.83316     1   0   0   1  2 e  5.063E-04   6
 48 2   4488.43098     2   2   0   0  2 e  4.868E-04   2
 48 2   4619.83503     1   4   0   0  2 e  4.803E-04   3
 48 2   4714.00535     3   0   0   0  2 e  4.913E-04   4
 48 2   4762.45774     0   3   1   1  2 e  5.725E-04   4
 48 2   4897.91371     1   1   1   1  2 e  4.937E-04   6
 48 2   5049.35776     2   3   1   0  2 e  4.858E-04   2
 48 2   5217.40157     0   0   0   2  2 e  5.447E-04   5
 48 2   5303.17391     3   1   1   0  2 e  4.858E-04   2
 48 2   5310.91174     0   4   0   1  2 e  6.373E-04   1
 48 2   5319.62829     0   4   2   1  2 e  5.735E-04   2
 48 2   5561.35531     2   0   0   1  2 e  4.902E-04   5
 48 2   5752.98253     3   2   0   0  2 e  4.763E-04   1
 48 2   5762.87508     0   1   1   2  2 e  4.882E-04   2
 48 2   5873.04672     4   0   0   0  2 e  4.934E-04   3
 48 2   5955.63698     4   0   0   0  2 e  4.868E-04   2
 48 2   6008.34756     1   3   1   1  2 e  4.858E-04   2
 48 2   6131.12316     2   1   1   1  2 e  4.858E-04   2
 48 2   6427.13453     1   0   0   2  2 e  4.868E-04   2
 48 2   6688.40003     1   4   0   1  2 e  4.868E-04   2
 48 2   6781.54543     3   0   0   1  2 e  4.868E-04   2
 48 2   7117.53883     5   0   0   0  2 e  4.868E-04   2
 48 2   7308.26768     0   0   0   3  2 e  4.869E-04   2
 48 2   7840.39572     0   1   1   3  2 e  5.263E-04   1
 48 2   8492.60053     1   0   0   3  2 e  4.766E-04   1
 48 2  13414.03313     0   0   0   6  2 e  4.878E-04   2
 49 1    990.92582     0   0   0   0  2 e  5.046E-04  72
 49 1   1563.15402     0   1   1   0  2 e  5.013E-04  35
 49 1   2129.14272     0   2   0   0  2 e  5.601E-04   5
 49 1   2137.78509     0   2   2   0  2 e  5.423E-04   3
 49 1   2252.08512     1   0   0   0  2 e  5.363E-04   8
 49 1   2694.13892     0   3   1   0  2 e  6.649E-04   1
 49 1   2829.55421     1   1   1   0  2 e  5.095E-04   6
 49 1   3137.70900     0   0   0   1  2 e  5.249E-04   4
 49 1   3255.13968     0   4   0   0  2 e  5.037E-04   4
 49 1   3264.35975     0   4   2   0  2 e  5.287E-04   3
 49 1   3398.03723     1   2   0   0  2 e  4.959E-04   7
 49 1   3408.85635     1   2   2   0  2 e  4.988E-04   3
 49 1   3505.95003     2   0   0   0  2 e  4.967E-04   3
 49 1   3696.56410     0   1   1   1  2 e  5.026E-04   5
 49 1   3814.78394     0   5   1   0  2 e  5.009E-04   2
 49 1   3965.61208     1   3   1   0  2 e  5.034E-04   3
 49 1   4089.09293     2   1   1   0  2 e  4.909E-04   4
 49 1   4249.63011     0   2   0   1  2 e  5.003E-04  16
 49 1   4257.88489     0   2   2   1  2 e  5.324E-04   5
 49 1   4372.94758     1   0   0   1  2 e  5.095E-04   4
 49 1   4527.93497     2   2   0   0  2 e  5.037E-04   2
 49 1   4659.16186     1   4   0   0  2 e  4.991E-04   3
 49 1   4753.12687     3   0   0   0  2 e  5.175E-04   5
 49 1   4801.79350     0   3   1   1  2 e  5.858E-04   4
 49 1   4937.04857     1   1   1   1  2 e  5.024E-04  11
 49 1   5229.19430     3   1   1   0  2 e  5.306E-04   1
 49 1   5256.36464     0   0   0   2  2 e  5.285E-04   6
 49 1   5342.31224     3   1   1   0  2 e  5.009E-04   2
 49 1   5350.28228     0   4   0   1  2 e  6.659E-04   1
 49 1   5359.15176     0   4   2   1  2 e  8.179E-04   2
 49 1   5600.30708     2   0   0   1  2 e  5.066E-04   6
 49 1   5792.31695     3   2   0   0  2 e  5.016E-04   1
 49 1   5801.86019     0   1   1   2  2 e  5.009E-04   2
 49 1   5912.20521     4   0   0   0  2 e  4.991E-04   3
 49 1   5994.63062     4   0   0   0  2 e  5.037E-04   2
 49 1   6047.51549     1   3   1   1  2 e  5.010E-04   2
 49 1   6170.09960     2   1   1   1  2 e  5.307E-04   1
 49 1   6465.92978     1   0   0   2  2 e  5.486E-04   3
 49 1   6727.41775     1   4   0   1  2 e  5.017E-04   1
 49 1   6820.34649     3   0   0   1  2 e  5.389E-04   1
 49 1   7156.51907     5   0   0   0  2 e  5.037E-04   2
 49 1   7346.91177     0   0   0   3  2 e  5.038E-04   2
 49 1   7396.23999     3   1   1   1  2 e  5.010E-04   2
 49 1   7879.06580     0   1   1   3  2 e  5.308E-04   1
 49 1   8531.07535     1   0   0   3  2 e  5.018E-04   1
 49 1  13451.94177     0   0   0   6  2 e  5.046E-04   2
 49 2   1565.01229     0   1   1   0  1 f  5.077E-04  29
 49 2   2137.39015     0   2   2   0  1 f  5.840E-04   3
 49 2   2697.65245     0   3   1   0  1 f  6.546E-04   1
 49 2   2831.64220     1   1   1   0  1 f  5.264E-04   4
 49 2   3408.48972     1   2   2   0  1 f  5.155E-04   1
 49 2   3698.38436     0   1   1   1  1 f  5.069E-04   5
 49 2   3969.41060     1   3   1   0  1 f  5.252E-04   3
 49 2   4091.49739     2   1   1   0  1 f  5.142E-04   3
 49 2   4257.48759     0   2   2   1  1 f  5.690E-04   5
 49 2   4805.22847     0   3   1   1  1 f  6.033E-04   4
 49 2   4939.07729     1   1   1   1  1 f  5.488E-04   6
 49 2   5233.31799     3   1   1   0  1 f  5.165E-04   2
 49 2   5345.16359     3   1   1   0  1 f  5.165E-04   2
 49 2   5358.03101     0   4   2   1  1 f  1.003E-03   2
 49 2   5803.64437     0   1   1   2  1 f  5.069E-04   3
 50 1   1605.50513     0   1   1   0  1 f  5.374E-04  28
 50 1   2177.89549     0   2   2   0  1 f  7.911E-04   2
 50 1   2738.23795     0   3   1   0  1 f  6.875E-04   1
 50 1   2871.97765     1   1   1   0  1 f  5.453E-04   6
 50 1   3303.79211     0   4   2   0  1 f  1.101E-03   1
 50 1   3448.83736     1   2   2   0  1 f  5.266E-04   1
 50 1   3738.55570     0   1   1   1  1 f  5.198E-04   5
 50 1   4009.83447     1   3   1   0  1 f  5.388E-04   1
 50 1   4131.68540     2   1   1   0  1 f  5.266E-04   2
 50 1   4297.67541     0   2   2   1  1 f  5.421E-04   5
 50 1   4845.50074     0   3   1   1  1 f  6.242E-04   4
 50 1   4979.09159     1   1   1   1  1 f  5.381E-04   8
 50 1   5273.58109     3   1   1   0  1 f  5.267E-04   1
 50 1   5398.27955     0   4   2   1  1 f  7.830E-04   1
 50 1   5843.49455     0   1   1   2  1 f  5.213E-04   3
 50 1   6212.28688     2   1   1   1  1 f  5.348E-04   2
 50 2   1031.32989     0   0   0   0  2 e  5.192E-04  68
 50 2   1603.57150     0   1   1   0  2 e  5.123E-04  38
 50 2   2169.60246     0   2   0   0  2 e  5.817E-04   5
 50 2   2178.32017     0   2   2   0  2 e  6.233E-04   3
 50 2   2292.31940     1   0   0   0  2 e  5.324E-04   6
 50 2   2734.58533     0   3   1   0  2 e  6.769E-04   1
 50 2   2869.80401     1   1   1   0  2 e  5.246E-04   7
 50 2   3177.78933     0   0   0   1  2 e  5.447E-04   4
 50 2   3295.61699     0   4   0   0  2 e  5.244E-04   4
 50 2   3304.99720     0   4   2   0  2 e  9.174E-04   1
 50 2   3438.33048     1   2   0   0  2 e  5.151E-04   6
 50 2   3449.23229     1   2   2   0  2 e  5.223E-04   3
 50 2   3546.02030     2   0   0   0  2 e  5.167E-04   3
 50 2   3736.66181     0   1   1   1  2 e  5.231E-04   5
 50 2   4005.88466     1   3   1   0  2 e  5.124E-04   5
 50 2   4129.18080     2   1   1   0  2 e  5.110E-04   4
 50 2   4289.77347     0   2   0   1  2 e  5.235E-04  12
 50 2   4298.10355     0   2   2   1  2 e  5.362E-04   5
 50 2   4412.85824     1   0   0   1  2 e  5.330E-04   3
 50 2   4568.23990     2   2   0   0  2 e  5.244E-04   2
 50 2   4699.28745     1   4   0   0  2 e  5.244E-04   2
 50 2   4793.04361     3   0   0   0  2 e  5.444E-04   4
 50 2   4841.92754     0   3   1   1  2 e  5.982E-04   4
 50 2   4976.97948     1   1   1   1  2 e  5.291E-04   6
 50 2   5129.10922     2   3   1   0  2 e  5.262E-04   1
 50 2   5269.29177     3   1   1   0  2 e  5.208E-04   2
 50 2   5296.12070     0   0   0   2  2 e  5.804E-04   5
 50 2   5382.24747     3   1   1   0  2 e  5.208E-04   2
 50 2   5390.45124     0   4   0   1  2 e  6.741E-04   1
 50 2   5399.48118     0   4   2   1  2 e  6.489E-04   2
 50 2   5640.05129     2   0   0   1  2 e  5.190E-04   5
 50 2   5832.44652     3   2   0   0  2 e  5.227E-04   1
 50 2   5841.63692     0   1   1   2  2 e  5.208E-04   2
 50 2   5952.15912     4   0   0   0  2 e  5.320E-04   2
 50 2   6034.41780     4   0   0   0  2 e  5.244E-04   2
 50 2   6087.47952     1   3   1   1  2 e  5.208E-04   2
 50 2   6505.51235     1   0   0   2  2 e  5.244E-04   2
 50 2   7196.29182     5   0   0   0  2 e  5.228E-04   1
 50 2   7386.34155     0   0   0   3  2 e  5.244E-04   2
 50 2   7918.52082     0   1   1   3  2 e  5.571E-04   1
 50 2   8570.33382     1   0   0   3  2 e  5.229E-04   1
 50 2  13490.65302     0   0   0   6  2 e  5.235E-04   1
 51 1   1072.53889     0   0   0   0  2 e  5.399E-04  55
 51 1   1644.79382     0   1   1   0  2 e  5.293E-04  26
 51 1   2210.86781     0   2   0   0  2 e  5.990E-04   5
 51 1   2219.66467     0   2   2   0  2 e  6.138E-04   2
 51 1   2333.35515     1   0   0   0  2 e  5.453E-04   4
 51 1   2775.83594     0   3   1   0  2 e  6.849E-04   1
 51 1   2910.85591     1   1   1   0  2 e  5.391E-04   4
 51 1   3218.66782     0   0   0   1  2 e  5.723E-04   3
 51 1   3336.89809     0   4   0   0  2 e  5.423E-04   2
 51 1   3346.44604     0   4   2   0  2 e  5.967E-04   2
 51 1   3479.42478     1   2   0   0  2 e  5.287E-04   5
 51 1   3490.41262     1   2   2   0  2 e  5.396E-04   2
 51 1   3586.88838     2   0   0   0  2 e  5.361E-04   2
 51 1   3777.55791     0   1   1   1  2 e  5.414E-04   5
 51 1   3896.50710     0   5   1   0  2 e  5.306E-04   1
 51 1   4170.06728     2   1   1   0  2 e  5.251E-04   4
 51 1   4330.71471     0   2   0   1  2 e  5.413E-04  10
 51 1   4339.12359     0   2   2   1  2 e  5.513E-04   4
 51 1   4609.34505     2   2   0   0  2 e  5.423E-04   2
 51 1   4740.21070     1   4   0   0  2 e  5.364E-04   3
 51 1   4833.75701     3   0   0   0  2 e  5.527E-04   3
 51 1   4882.86203     0   3   1   1  2 e  5.595E-04   3
 51 1   5017.70439     1   1   1   1  2 e  5.424E-04   8
 51 1   5310.18753     3   1   1   0  2 e  5.361E-04   2
 51 1   5336.66809     0   0   0   2  2 e  5.918E-04   6
 51 1   5422.97803     3   1   1   0  2 e  5.361E-04   2
 51 1   5431.41821     0   4   0   1  2 e  7.101E-04   1
 51 1   5680.58693     2   0   0   1  2 e  5.365E-04   3
 51 1   5992.90435     4   0   0   0  2 e  5.423E-04   2
 51 1   6074.99795     4   0   0   0  2 e  5.423E-04   2
 51 1   6128.23658     1   3   1   1  2 e  5.362E-04   2
 51 1   6250.42933     2   1   1   1  2 e  5.362E-04   2
 51 1   6545.88400     1   0   0   2  2 e  5.423E-04   2
 51 1   6900.31785     3   0   0   1  2 e  5.424E-04   2
 51 1   7236.85405     5   0   0   0  2 e  5.424E-04   2
 51 1   7426.55760     0   0   0   3  2 e  5.424E-04   2
 51 1   8610.37349     1   0   0   3  2 e  5.390E-04   1
 51 2   1646.80497     0   1   1   0  1 f  5.638E-04  17
 51 2   2219.20697     0   2   2   0  1 f  6.945E-04   2
 51 2   2779.63248     0   3   1   0  1 f  7.010E-04   1
 51 2   2913.11706     1   1   1   0  1 f  5.437E-04   4
 51 2   3489.98809     1   2   2   0  1 f  5.594E-04   1
 51 2   3779.52742     0   1   1   1  1 f  5.439E-04   5
 51 2   4051.06350     1   3   1   0  1 f  5.539E-04   5
 51 2   4172.67409     2   1   1   0  1 f  5.688E-04   3
 51 2   4338.66418     0   2   2   1  1 f  5.594E-04   1
 51 2   4886.57224     0   3   1   1  1 f  6.837E-04   3
 51 2   5019.90168     1   1   1   1  1 f  5.578E-04   6
 51 2   5314.64561     3   1   1   0  1 f  5.727E-04   2
 51 2   5426.06971     3   1   1   0  1 f  5.727E-04   2
 51 2   5884.13820     0   1   1   2  1 f  5.519E-04   3
 51 2   6252.94646     2   1   1   1  1 f  5.727E-04   2
 52 1   1688.91029     0   1   1   0  1 f  6.021E-04  18
 52 1   2821.83226     0   3   1   0  1 f  7.628E-04   1
 52 1   2955.05902     1   1   1   0  1 f  5.674E-04   3
 52 1   3531.94313     1   2   2   0  1 f  5.994E-04   1
 52 1   3821.29898     0   1   1   1  1 f  5.810E-04   3
 52 1   4093.09665     1   3   1   0  1 f  5.974E-04   3
 52 1   4214.46307     2   1   1   0  1 f  5.961E-04   3
 52 1   4380.45297     0   2   2   1  1 f  5.992E-04   3
 52 1   4928.44523     0   3   1   1  1 f  7.107E-04   3
 52 1   5061.50952     1   1   1   1  1 f  6.201E-04   5
 52 1   5356.51175     3   1   1   0  1 f  5.993E-04   2
 52 1   5467.72145     3   1   1   0  1 f  5.993E-04   2
 52 1   5481.18017     0   4   2   1  1 f  8.138E-04   1
 52 1   5925.57352     0   1   1   2  1 f  5.860E-04   1
 52 2   1114.55242     0   0   0   0  2 e  5.663E-04  59
 52 2   1686.82095     0   1   1   0  2 e  5.546E-04  25
 52 2   2252.93664     0   2   0   0  2 e  6.320E-04   4
 52 2   2375.19188     1   0   0   0  2 e  6.307E-04   3
 52 2   2952.70891     1   1   1   0  2 e  5.653E-04   6
 52 2   3260.34442     0   0   0   1  2 e  6.054E-04   4
 52 2   3378.98329     0   4   0   0  2 e  5.620E-04   2
 52 2   3521.32063     1   2   0   0  2 e  5.522E-04   5
 52 2   3532.40008     1   2   2   0  2 e  5.638E-04   2
 52 2   3628.55441     2   0   0   0  2 e  6.034E-04   1
 52 2   3819.25247     0   1   1   1  2 e  5.688E-04   5
 52 2   4088.83437     1   3   1   0  2 e  6.034E-04   2
 52 2   4211.75184     2   1   1   0  2 e  5.470E-04   4
 52 2   4372.45427     0   2   0   1  2 e  5.533E-04   7
 52 2   4380.94550     0   2   2   1  2 e  5.592E-04   2
 52 2   4651.25091     2   2   0   0  2 e  5.701E-04   2
 52 2   4875.26502     3   0   0   0  2 e  5.860E-04   3
 52 2   4924.59405     0   3   1   1  2 e  6.644E-04   3
 52 2   5059.22487     1   1   1   1  2 e  5.588E-04   6
 52 2   5378.00722     0   0   0   2  2 e  6.034E-04   5
 52 2   5721.91437     2   0   0   1  2 e  5.631E-04   5
 52 2   5923.56762     0   1   1   2  2 e  6.034E-04   1
 52 2   6034.44806     4   0   0   0  2 e  5.701E-04   2
 52 2   6291.78242     2   1   1   1  2 e  5.592E-04   2
 52 2   6587.04583     1   0   0   2  2 e  6.353E-04   1
 52 2   6941.48711     3   0   0   1  2 e  5.701E-04   2
 52 2   7467.55851     0   0   0   3  2 e  5.702E-04   2
 53 1   1157.37023     0   0   0   0  2 e  5.995E-04  50
 53 1   1729.65252     0   1   1   0  2 e  5.844E-04  22
 53 1   2417.82948     1   0   0   0  2 e  6.620E-04   5
 53 1   2860.75377     0   3   1   0  2 e  7.550E-04   1
 53 1   2995.36381     1   1   1   0  2 e  5.941E-04   6
 53 1   3302.81940     0   0   0   1  2 e  6.194E-04   3
 53 1   3421.87217     0   4   0   0  2 e  5.892E-04   4
 53 1   3431.77342     0   4   2   0  2 e  6.252E-04   1
 53 1   3564.01691     1   2   0   0  2 e  5.747E-04   5
 53 1   3575.18880     1   2   2   0  2 e  6.268E-04   1
 53 1   3671.01805     2   0   0   0  2 e  5.790E-04   3
 53 1   3861.74509     0   1   1   1  2 e  5.887E-04   5
 53 1   4131.51018     1   3   1   0  2 e  5.906E-04   3
 53 1   4254.23485     2   1   1   0  2 e  5.718E-04   4
 53 1   4414.99204     0   2   0   1  2 e  5.864E-04   8
 53 1   4423.56916     0   2   2   1  2 e  5.862E-04   3
 53 1   4537.35245     1   0   0   1  2 e  5.977E-04   3
 53 1   4693.95628     2   2   0   0  2 e  5.892E-04   2
 53 1   4824.45133     1   4   0   0  2 e  5.892E-04   2
 53 1   4917.56818     3   0   0   0  2 e  5.892E-04   2
 53 1   4967.12487     0   3   1   1  2 e  6.793E-04   3
 53 1   5101.54074     1   1   1   1  2 e  5.882E-04   7
 53 1   5394.37195     3   1   1   0  2 e  5.765E-04   1
 53 1   5420.13718     0   0   0   2  2 e  6.643E-04   5
 53 1   5506.82400     3   1   1   0  2 e  5.838E-04   2
 53 1   5515.74409     0   4   0   1  2 e  7.693E-04   1
 53 1   5764.03214     2   0   0   1  2 e  6.701E-04   5
 53 1   5965.72025     0   1   1   2  2 e  6.269E-04   1
 53 1   6076.78462     4   0   0   0  2 e  5.860E-04   1
 53 1   6628.99403     1   0   0   2  2 e  6.252E-04   1
 53 1   6983.44438     3   0   0   1  2 e  5.892E-04   2
 53 1   7509.34373     0   0   0   3  2 e  5.893E-04   2
 53 2   1731.82223     0   1   1   0  1 f  6.246E-04  14
 53 2   2304.25034     0   2   2   0  1 f  7.480E-04   3
 53 2   2864.83986     0   3   1   0  1 f  8.032E-04   1
 53 2   2997.80435     1   1   1   0  1 f  6.236E-04   3
 53 2   3574.70035     1   2   2   0  1 f  6.324E-04   1
 53 2   3863.87011     0   1   1   1  1 f  7.063E-04   1
 53 2   4135.93302     1   3   1   0  1 f  6.367E-04   3
 53 2   4257.05229     2   1   1   0  1 f  6.361E-04   3
 53 2   4423.04112     0   2   2   1  1 f  5.908E-04   2
 53 2   4971.11913     0   3   1   1  1 f  7.429E-04   4
 53 2   5103.91347     1   1   1   1  1 f  6.559E-04   4
 53 2   5399.17738     3   1   1   0  1 f  6.401E-04   2
 53 2   5967.80450     0   1   1   2  1 f  6.321E-04   2
 53 2   6336.64633     2   1   1   1  1 f  6.401E-04   2
 54 1   1775.53946     0   1   1   0  1 f  6.730E-04  17
 54 1   2908.65447     0   3   1   0  1 f  8.256E-04   1
 54 1   3041.35267     1   1   1   0  1 f  6.252E-04   2
 54 1   3618.26114     1   2   2   0  1 f  6.595E-04   1
 54 1   3907.24205     0   1   1   1  1 f  6.376E-04   2
 54 1   4179.57189     1   3   1   0  1 f  7.030E-04   3
 54 1   4300.44138     2   1   1   0  1 f  6.888E-04   3
 54 1   4466.42999     0   2   2   1  1 f  7.887E-04   3
 54 1   5014.59280     0   3   1   1  1 f  9.230E-04   3
 54 1   5147.11363     1   1   1   1  1 f  6.252E-04   1
 54 1   5442.64365     3   1   1   0  1 f  8.432E-04   1
 54 1   5553.41753     3   1   1   0  1 f  6.595E-04   1
 54 1   5567.28277     0   4   2   1  1 f  1.241E-03   1
 54 1   6010.82639     0   1   1   2  1 f  6.896E-04   2
 54 2   1200.99213     0   0   0   0  2 e  6.133E-04  56
 54 2   1773.28815     0   1   1   0  2 e  6.070E-04  23
 54 2   2339.48749     0   2   0   0  2 e  6.918E-04   3
 54 2   2461.26765     1   0   0   0  2 e  6.947E-04   4
 54 2   2904.41844     0   3   1   0  2 e  7.612E-04   1
 54 2   3038.81872     1   1   1   0  2 e  6.279E-04   3
 54 2   3346.09125     0   0   0   1  2 e  7.101E-04   2
 54 2   3465.56412     0   4   0   0  2 e  6.259E-04   4
 54 2   3607.51465     1   2   0   0  2 e  6.259E-04   4
 54 2   3618.78455     1   2   2   0  2 e  6.238E-04   2
 54 2   3714.27993     2   0   0   0  2 e  6.087E-04   3
 54 2   3905.03585     0   1   1   1  2 e  6.238E-04   5
 54 2   4174.98782     1   3   1   0  2 e  6.268E-04   3
 54 2   4297.51565     2   1   1   0  2 e  5.970E-04   3
 54 2   4458.32763     0   2   0   1  2 e  6.192E-04   7
 54 2   4466.99370     0   2   2   1  2 e  6.227E-04   2
 54 2   4580.43867     1   0   0   1  2 e  6.740E-04   5
 54 2   4737.46287     2   2   0   0  2 e  6.259E-04   2
 54 2   4867.76762     1   4   0   0  2 e  6.259E-04   2
 54 2   4960.66617     3   0   0   0  2 e  6.259E-04   2
 54 2   5010.45462     0   3   1   1  2 e  1.212E-03   2
 54 2   5144.65064     1   1   1   1  2 e  6.302E-04   3
 54 2   5437.65940     3   1   1   0  2 e  6.146E-04   2
 54 2   5463.05903     0   0   0   2  2 e  6.530E-04   5
 54 2   5559.10386     0   4   0   1  2 e  7.988E-04   1
 54 2   5806.94206     2   0   0   1  2 e  6.235E-04   3
 54 2   6008.66518     0   1   1   2  2 e  6.784E-04   1
 54 2   6119.91403     4   0   0   0  2 e  6.352E-04   1
 54 2   6201.49872     4   0   0   0  2 e  6.654E-04   1
 54 2   6376.86290     2   1   1   1  2 e  6.147E-04   2
 54 2   6671.72802     1   0   0   2  2 e  6.655E-04   1
 54 2   7026.18987     3   0   0   1  2 e  6.259E-04   2
 54 2   7551.91342     0   0   0   3  2 e  6.260E-04   2
 55 1   1245.41802     0   0   0   0  2 e  6.506E-04  49
 55 1   1817.72828     0   1   1   0  2 e  6.352E-04  14
 55 1   2383.96903     0   2   0   0  2 e  7.237E-04   3
 55 1   2505.50716     1   0   0   0  2 e  7.486E-04   5
 55 1   2948.88920     0   3   1   0  2 e  1.318E-03   1
 55 1   3083.07438     1   1   1   0  2 e  6.636E-04   5
 55 1   3390.16060     0   0   0   1  2 e  6.662E-04   3
 55 1   3510.05950     0   4   0   0  2 e  6.963E-04   1
 55 1   3651.81211     1   2   0   0  2 e  6.471E-04   4
 55 1   3663.18422     1   2   2   0  2 e  6.252E-04   1
 55 1   3758.33874     2   0   0   0  2 e  6.257E-04   4
 55 1   3949.12393     0   1   1   1  2 e  6.475E-04   5
 55 1   4219.26552     1   3   1   0  2 e  6.481E-04   3
 55 1   4341.59393     2   1   1   0  2 e  6.254E-04   4
 55 1   4502.45991     0   2   0   1  2 e  6.563E-04   7
 55 1   4511.21911     0   2   2   1  2 e  8.432E-04   1
 55 1   4624.32024     1   0   0   1  2 e  6.952E-04   7
 55 1   4781.76681     2   2   0   0  2 e  6.471E-04   2
 55 1   4911.88111     1   4   0   0  2 e  6.471E-04   2
 55 1   5004.55856     3   0   0   0  2 e  6.471E-04   2
 55 1   5054.58101     0   3   1   1  2 e  7.390E-04   3
 55 1   5188.55535     1   1   1   1  2 e  6.268E-04   1
 55 1   5481.74531     3   1   1   0  2 e  6.401E-04   2
 55 1   5506.77080     0   0   0   2  2 e  7.814E-04   3
 55 1   5593.85017     3   1   1   0  2 e  6.930E-04   1
 55 1   5603.25934     0   4   0   1  2 e  8.408E-04   1
 55 1   5850.64224     2   0   0   1  2 e  7.158E-04   4
 55 1   6052.40006     0   1   1   2  2 e  6.401E-04   2
 55 1   6163.83793     4   0   0   0  2 e  6.252E-04   1
 55 1   6420.59071     2   1   1   1  2 e  6.401E-04   2
 55 1   6715.25309     1   0   0   2  2 e  6.963E-04   1
 55 1   7069.72361     3   0   0   1  2 e  6.472E-04   2
 55 1   7595.26866     0   0   0   3  2 e  6.472E-04   2
 55 1   8778.34893     1   0   0   3  2 e  6.254E-04   1
 55 2   1820.06255     0   1   1   0  1 f  8.118E-04  15
 55 2   2392.51734     0   2   2   0  1 f  1.177E-03   3
 55 2   2953.27452     0   3   1   0  1 f  1.000E-03   1
 55 2   3085.70278     1   1   1   0  1 f  6.654E-04   2
 55 2   3951.41009     0   1   1   1  1 f  6.603E-04   4
 55 2   4224.01573     1   3   1   0  1 f  7.164E-04   3
 55 2   4344.63033     2   1   1   0  1 f  7.203E-04   3
 55 2   5058.86699     0   3   1   1  1 f  8.552E-04   3
 55 2   5486.91112     3   1   1   0  1 f  8.235E-04   1
 55 2   5597.46204     3   1   1   0  1 f  7.267E-04   2
 55 2   6054.64252     0   1   1   2  1 f  8.235E-04   1
 56 1   1865.39122     0   1   1   0  1 f  7.940E-04  17
 56 1   2998.70068     0   3   1   0  1 f  9.334E-04   1
 56 1   3130.85585     1   1   1   0  1 f  6.963E-04   2
 56 1   3707.79062     1   2   2   0  1 f  8.432E-04   1
 56 1   3996.37829     0   1   1   1  1 f  7.021E-04   3
 56 1   4269.26190     1   3   1   0  1 f  9.791E-04   2
 56 1   4389.61956     2   1   1   0  1 f  8.684E-04   3
 56 1   4555.60464     0   2   2   1  1 f  1.448E-03   2
 56 1   5103.94078     0   3   1   1  1 f  9.304E-04   2
 56 1   5531.97754     3   1   1   0  1 f  8.758E-04   2
 56 1   5642.30404     3   1   1   0  1 f  8.758E-04   2
 56 1   5656.58351     0   4   2   1  1 f  1.740E-03   1
 56 1   6099.25024     0   1   1   2  1 f  9.791E-04   1
 56 2   1290.64709     0   0   0   0  2 e  6.835E-04  43
 56 2   1862.97187     0   1   1   0  2 e  6.689E-04  19
 56 2   2429.25320     0   2   0   0  2 e  7.647E-04   3
 56 2   2550.54621     1   0   0   0  2 e  6.920E-04   5
 56 2   2994.16252     0   3   1   0  2 e  8.167E-04   1
 56 2   3128.13144     1   1   1   0  2 e  6.887E-04   3
 56 2   3435.02702     0   0   0   1  2 e  8.118E-04   2
 56 2   3696.91023     1   2   0   0  2 e  6.845E-04   4
 56 2   3803.19499     2   0   0   0  2 e  6.764E-04   3
 56 2   3994.00983     0   1   1   1  2 e  6.839E-04   5
 56 2   4264.34415     1   3   1   0  2 e  6.839E-04   3
 56 2   4386.47090     2   1   1   0  2 e  6.654E-04   1
 56 2   4547.39048     0   2   0   1  2 e  6.914E-04   6
 56 2   4556.24593     0   2   2   1  2 e  8.235E-04   1
 56 2   4668.99619     1   0   0   1  2 e  7.602E-04   7
 56 2   4826.87138     2   2   0   0  2 e  6.845E-04   2
 56 2   4956.79168     1   4   0   0  2 e  6.845E-04   2
 56 2   5049.24613     3   0   0   0  2 e  6.845E-04   2
 56 2   5099.50531     0   3   1   1  2 e  6.995E-04   2
 56 2   5233.25419     1   1   1   1  2 e  6.912E-04   6
 56 2   5551.27407     0   0   0   2  2 e  6.982E-04   3
 56 2   5638.55576     3   1   1   0  2 e  6.710E-04   2
 56 2   5648.21328     0   4   0   1  2 e  8.540E-04   1
 56 2   5895.13383     2   0   0   1  2 e  6.744E-04   3
 56 2   6096.92704     0   1   1   2  2 e  7.308E-04   1
 56 2   6208.55622     4   0   0   0  2 e  6.654E-04   1
 56 2   6759.56414     1   0   0   2  2 e  7.355E-04   1
 56 2   7114.04538     3   0   0   1  2 e  6.846E-04   2
 56 2   7639.40753     0   0   0   3  2 e  6.846E-04   2
 57 1   1336.68024     0   0   0   0  2 e  7.217E-04  43
 57 1   1909.01914     0   1   1   0  2 e  7.039E-04  17
 57 1   2475.34161     0   2   0   0  2 e  7.845E-04   4
 57 1   2596.38572     1   0   0   0  2 e  7.715E-04   4
 57 1   3173.98806     1   1   1   0  2 e  7.081E-04   6
 57 1   3480.69056     0   0   0   1  2 e  7.120E-04   2
 57 1   3742.80813     1   2   0   0  2 e  7.120E-04   4
 57 1   3754.39541     1   2   2   0  2 e  6.963E-04   1
 57 1   3848.84801     2   0   0   0  2 e  7.112E-04   4
 57 1   4039.69279     0   1   1   1  2 e  7.064E-04   6
 57 1   4310.22261     1   3   1   0  2 e  7.178E-04   3
 57 1   4432.14281     2   1   1   0  2 e  6.928E-04   4
 57 1   4593.11700     0   2   0   1  2 e  7.170E-04   6
 57 1   4602.07451     0   2   2   1  2 e  9.791E-04   1
 57 1   4714.46448     1   0   0   1  2 e  7.332E-04   4
 57 1   5002.49866     1   4   0   0  2 e  7.120E-04   2
 57 1   5094.72731     3   0   0   0  2 e  7.120E-04   2
 57 1   5145.22767     0   3   1   1  2 e  8.044E-04   3
 57 1   5278.74710     1   1   1   1  2 e  8.366E-04   1
 57 1   5572.30678     3   1   1   0  2 e  7.059E-04   2
 57 1   5596.56741     0   0   0   2  2 e  7.229E-04   3
 57 1   5684.05527     3   1   1   0  2 e  6.930E-04   1
 57 1   5940.41493     2   0   0   1  2 e  7.284E-04   3
 57 1   6142.24498     0   1   1   2  2 e  7.059E-04   2
 57 1   6510.41868     2   1   1   1  2 e  7.590E-04   1
 57 1   6804.66412     1   0   0   2  2 e  7.523E-04   1
 57 1   7159.15419     3   0   0   1  2 e  6.964E-04   1
 57 1   7684.32996     0   0   0   3  2 e  7.121E-04   2
 57 2   1911.52464     0   1   1   0  1 f  9.435E-04  13
 57 2   2484.00635     0   2   2   0  1 f  1.657E-03   2
 57 2   3176.81251     1   1   1   0  1 f  7.354E-04   2
 57 2   3753.75985     1   2   2   0  1 f  8.235E-04   1
 57 2   4042.14580     0   1   1   1  1 f  7.287E-04   4
 57 2   4315.30982     1   3   1   0  1 f  8.990E-04   2
 57 2   4435.40779     2   1   1   0  1 f  8.305E-04   3
 57 2   5149.81398     0   3   1   1  1 f  9.465E-04   3
 57 2   5577.84410     3   1   1   0  1 f  8.345E-04   2
 57 2   5687.94248     3   1   1   0  1 f  8.990E-04   1
 57 2   6144.65080     0   1   1   2  1 f  8.345E-04   2
 57 2   6513.57002     2   1   1   1  1 f  8.235E-04   1
 58 1   1958.46298     0   1   1   0  1 f  8.646E-04  12
 58 1   3091.96981     0   3   1   0  1 f  1.021E-03   1
 58 1   3223.56820     1   1   1   0  1 f  7.523E-04   1
 58 1   4088.71128     0   1   1   1  1 f  8.261E-04   5
 58 1   4362.15982     1   3   1   0  1 f  9.854E-04   1
 58 1   4481.99534     2   1   1   0  1 f  9.452E-04   3
 58 1   5196.48629     0   3   1   1  1 f  1.037E-03   3
 58 1   6190.84288     0   1   1   2  1 f  9.451E-04   2
 58 2   1383.51622     0   0   0   0  2 e  7.374E-04  36
 58 2   1955.87048     0   1   1   0  2 e  7.374E-04  19
 58 2   2522.23250     0   2   0   0  2 e  7.554E-04   2
 58 2   2643.02459     1   0   0   0  2 e  7.989E-04   5
 58 2   3087.11848     0   3   1   0  2 e  8.820E-04   1
 58 2   3220.64578     1   1   1   0  2 e  7.824E-04   3
 58 2   3527.15130     0   0   0   1  2 e  7.354E-04   1
 58 2   3789.50572     1   2   0   0  2 e  7.543E-04   4
 58 2   3801.20482     1   2   2   0  2 e  7.354E-04   1
 58 2   3895.29810     2   0   0   0  2 e  7.509E-04   5
 58 2   4086.17303     0   1   1   1  2 e  7.569E-04   7
 58 2   4356.90102     1   3   1   0  2 e  7.522E-04   3
 58 2   4478.61285     2   1   1   0  2 e  7.253E-04   4
 58 2   4639.64146     0   2   0   1  2 e  7.795E-04   6
 58 2   4648.70084     0   2   2   1  2 e  7.494E-04   3
 58 2   4760.72801     1   0   0   1  2 e  7.897E-04   5
 58 2   5049.00217     1   4   0   0  2 e  7.543E-04   2
 58 2   5141.00302     3   0   0   0  2 e  7.543E-04   2
 58 2   5191.74734     0   3   1   1  2 e  8.931E-04   2
 58 2   5325.03365     1   1   1   1  2 e  7.336E-04   5
 58 2   5618.78264     3   1   1   0  2 e  7.308E-04   1
 58 2   5642.65136     0   0   0   2  2 e  8.253E-04   4
 58 2   5730.34916     3   1   1   0  2 e  7.368E-04   2
 58 2   5986.48786     2   0   0   1  2 e  7.882E-04   3
 58 2   6188.35346     0   1   1   2  2 e  7.368E-04   2
 58 2   6300.37584     4   0   0   0  2 e  7.354E-04   1
 58 2   6556.51929     2   1   1   1  2 e  7.896E-04   1
 58 2   7730.03637     0   0   0   3  2 e  7.544E-04   2
 58 2   7781.18604     3   1   1   1  2 e  7.309E-04   1
 59 1   1431.15539     0   0   0   0  2 e  7.782E-04  28
 59 1   2003.52469     0   1   1   0  2 e  7.704E-04  23
 59 1   2569.92703     0   2   0   0  2 e  8.262E-04   1
 59 1   2690.46416     1   0   0   0  2 e  8.017E-04   4
 59 1   3134.80351     0   3   1   0  2 e  9.803E-04   1
 59 1   3268.10299     1   1   1   0  2 e  7.744E-04   2
 59 1   3574.40842     0   0   0   1  2 e  8.464E-04   2
 59 1   3837.00248     1   2   0   0  2 e  7.680E-04   4
 59 1   3942.54473     2   0   0   0  2 e  7.523E-04   2
 59 1   4133.45001     0   1   1   1  2 e  7.762E-04   7
 59 1   4404.37922     1   3   1   0  2 e  7.523E-04   1
 59 1   4525.87989     2   1   1   0  2 e  7.505E-04   4
 59 1   4686.96127     0   2   0   1  2 e  7.764E-04   7
 59 1   4696.12861     0   2   2   1  2 e  7.589E-04   1
 59 1   4807.78387     1   0   0   1  2 e  8.426E-04   5
 59 1   5096.30174     1   4   0   0  2 e  7.680E-04   2
 59 1   5188.07234     3   0   0   0  2 e  7.680E-04   2
 59 1   5239.06238     0   3   1   1  2 e  1.396E-03   2
 59 1   5372.11331     1   1   1   1  2 e  7.868E-04   3
 59 1   5666.05408     3   1   1   0  2 e  7.589E-04   1
 59 1   5689.52537     0   0   0   2  2 e  8.410E-04   4
 59 1   6033.34929     2   0   0   1  2 e  8.367E-04   2
 59 1   6235.25130     0   1   1   2  2 e  7.663E-04   2
 59 1   6347.46912     4   0   0   0  2 e  7.523E-04   1
 59 1   7776.52639     0   0   0   3  2 e  7.681E-04   2
 59 2   2006.20572     0   1   1   0  1 f  9.471E-04  12
 59 2   3139.81312     0   3   1   0  1 f  1.113E-03   1
 59 2   4136.07545     0   1   1   1  1 f  8.891E-04   5
 59 2   4409.81474     1   3   1   0  1 f  1.055E-03   2
 59 2   4529.38162     2   1   1   0  1 f  8.990E-04   2
 59 2   6237.82713     0   1   1   2  1 f  8.797E-04   2
 60 1   2054.75359     0   1   1   0  1 f  1.013E-03  11
 60 1   3319.48715     1   1   1   0  1 f  8.180E-04   1
 60 1   4184.23770     0   1   1   1  1 f  8.674E-04   6
 60 1   4458.26998     1   3   1   0  1 f  9.977E-04   2
 60 1   4577.56672     2   1   1   0  1 f  9.854E-04   2
 60 1   5292.22662     0   3   1   1  1 f  1.621E-03   2
 60 1   6285.60282     0   1   1   2  1 f  9.854E-04   1
 60 2   1479.59726     0   0   0   0  2 e  8.037E-04  29
 60 2   2051.98192     0   1   1   0  2 e  7.882E-04  10
 60 2   2618.42282     0   2   0   0  2 e  8.134E-04   1
 60 2   2738.70251     1   0   0   0  2 e  8.842E-04   2
 60 2   3183.28898     0   3   1   0  2 e  1.509E-03   1
 60 2   3316.35944     1   1   1   0  2 e  8.044E-04   3
 60 2   3622.46178     0   0   0   1  2 e  8.633E-04   2
 60 2   3885.29886     1   2   0   0  2 e  8.686E-04   1
 60 2   3990.58742     2   0   0   0  2 e  8.085E-04   4
 60 2   4181.52367     0   1   1   1  2 e  8.057E-04   9
 60 2   4573.94399     2   1   1   0  2 e  8.022E-04   3
 60 2   4735.07785     0   2   0   1  2 e  8.289E-04   6
 60 2   4744.35769     0   2   2   1  2 e  7.896E-04   1
 60 2   4855.63235     1   0   0   1  2 e  8.147E-04   2
 60 2   5144.39715     1   4   0   0  2 e  8.147E-04   2
 60 2   5235.93521     3   0   0   0  2 e  8.686E-04   1
 60 2   5287.17559     0   3   1   1  2 e  1.371E-03   2
 60 2   5419.98715     1   1   1   1  2 e  8.246E-04   3
 60 2   5714.12289     3   1   1   0  2 e  7.896E-04   1
 60 2   5737.18896     0   0   0   2  2 e  8.686E-04   2
 60 2   6081.00121     2   0   0   1  2 e  8.686E-04   1
 60 2   6282.94092     0   1   1   2  2 e  8.659E-04   1
 60 2   6395.35899     4   0   0   0  2 e  8.004E-04   1
 60 2   7823.80061     0   0   0   3  2 e  8.687E-04   1
 61 1   1528.84161     0   0   0   0  2 e  8.545E-04  28
 61 1   2101.24172     0   1   1   0  2 e  8.419E-04  13
 61 1   2667.72171     0   2   0   0  2 e  8.662E-04   2
 61 1   2787.74055     1   0   0   0  2 e  8.180E-04   1
 61 1   3232.57778     0   3   1   0  2 e  1.478E-03   1
 61 1   3365.41594     1   1   1   0  2 e  8.394E-04   3
 61 1   3671.31045     0   0   0   1  2 e  8.476E-04   2
 61 1   3934.39419     1   2   0   0  2 e  9.087E-04   1
 61 1   4039.42688     2   0   0   0  2 e  8.426E-04   3
 61 1   4230.39355     0   1   1   1  2 e  8.449E-04   9
 61 1   4622.80322     2   1   1   0  2 e  8.180E-04   1
 61 1   4783.99104     0   2   0   1  2 e  9.151E-04   5
 61 1   4904.27385     1   0   0   1  2 e  9.275E-04   3
 61 1   5193.28830     1   4   0   0  2 e  8.476E-04   2
 61 1   5284.59245     3   0   0   0  2 e  8.476E-04   2
 61 1   5336.08529     0   3   1   1  2 e  1.031E-03   2
 61 1   5468.65383     1   1   1   1  2 e  9.703E-04   1
 61 1   5785.64181     0   0   0   2  2 e  1.064E-03   2
 61 1   5873.99469     3   1   1   0  2 e  8.546E-04   2
 61 1   6129.44284     2   0   0   1  2 e  9.087E-04   1
 61 1   6331.42026     0   1   1   2  2 e  9.434E-04   1
 61 1   7871.85784     0   0   0   3  2 e  9.088E-04   1
 61 2   2104.10572     0   1   1   0  1 f  9.654E-04  10
 61 2   3237.91214     0   3   1   0  1 f  1.733E-03   1
 61 2   3368.64886     1   1   1   0  1 f  8.686E-04   1
 61 2   4233.19715     0   1   1   1  1 f  8.862E-04   5
 61 2   4626.55102     2   1   1   0  1 f  1.055E-03   2
 61 2   5341.29399     0   3   1   1  1 f  1.747E-03   2
 61 2   5471.78913     1   1   1   1  1 f  9.853E-04   2
 62 1   2154.26136     0   1   1   0  1 f  1.048E-03   9
 62 1   3288.16836     0   3   1   0  1 f  1.864E-03   1
 62 1   3418.61148     1   1   1   0  1 f  9.087E-04   1
 62 1   4282.95500     0   1   1   1  1 f  9.542E-04   7
 62 1   4676.33325     2   1   1   0  1 f  9.991E-04   3
 62 1   5521.35230     1   1   1   1  1 f  1.002E-03   2
 62 1   6383.52839     0   1   1   2  1 f  1.046E-03   1
 62 2   1578.88844     0   0   0   0  2 e  8.949E-04  27
 62 2   2151.30406     0   1   1   0  2 e  9.192E-04  10
 62 2   2717.82295     0   2   0   0  2 e  9.535E-04   2
 62 2   2837.57690     1   0   0   0  2 e  9.430E-04   2
 62 2   3282.66836     0   3   1   0  2 e  1.098E-03   1
 62 2   3415.27129     1   1   1   0  2 e  9.207E-04   3
 62 2   3720.95545     0   0   0   1  2 e  1.068E-03   2
 62 2   3984.28809     1   2   0   0  2 e  9.530E-04   1
 62 2   3996.48218     1   2   2   0  2 e  8.686E-04   1
 62 2   4089.06115     2   0   0   0  2 e  8.893E-04   3
 62 2   4280.05945     0   1   1   1  2 e  8.884E-04   9
 62 2   4672.46003     2   1   1   0  2 e  8.554E-04   2
 62 2   4833.69877     0   2   0   1  2 e  9.011E-04   6
 62 2   4843.21104     0   2   2   1  2 e  1.089E-03   1
 62 2   4953.70779     1   0   0   1  2 e  1.076E-03   3
 62 2   5242.97474     1   4   0   0  2 e  8.938E-04   2
 62 2   5334.04308     3   0   0   0  2 e  9.530E-04   1
 62 2   5518.11410     1   1   1   1  2 e  9.006E-04   3
 62 2   5834.88470     0   0   0   2  2 e  1.073E-03   2
 62 2   5923.46258     3   1   1   0  2 e  8.948E-04   2
 62 2   6178.67428     2   0   0   1  2 e  9.530E-04   1
 62 2   7920.69578     0   0   0   3  2 e  9.530E-04   1
 63 1   1629.73728     0   0   0   0  2 e  9.369E-04  25
 63 1   2202.16885     0   1   1   0  2 e  9.404E-04   8
 63 1   2768.72543     0   2   0   0  2 e  9.437E-04   2
 63 1   2888.21248     1   0   0   0  2 e  1.152E-03   1
 63 1   3465.92612     1   1   1   0  2 e  9.225E-04   3
 63 1   3771.39609     0   0   0   1  2 e  1.078E-03   2
 63 1   4034.97997     1   2   0   0  2 e  1.001E-03   1
 63 1   4047.30951     1   2   2   0  2 e  9.087E-04   1
 63 1   4139.49206     2   0   0   0  2 e  9.328E-04   3
 63 1   4330.52155     0   1   1   1  2 e  9.435E-04   9
 63 1   4722.91108     2   1   1   0  2 e  9.087E-04   1
 63 1   4884.20305     0   2   0   1  2 e  1.015E-03   4
 63 1   4893.83603     0   2   2   1  2 e  1.046E-03   1
 63 1   5003.93427     1   0   0   1  2 e  9.964E-04   3
 63 1   5293.45655     1   4   0   0  2 e  9.378E-04   2
 63 1   5384.28725     3   0   0   0  2 e  9.378E-04   2
 63 1   5436.29226     0   3   1   1  2 e  1.556E-03   2
 63 1   5568.36662     1   1   1   1  2 e  9.957E-04   2
 63 1   5884.91647     0   0   0   2  2 e  1.001E-03   1
 63 1   6228.69387     2   0   0   1  2 e  1.001E-03   1
 63 2   2205.22059     0   1   1   0  1 f  1.018E-03  11
 63 2   3469.37503     1   1   1   0  1 f  9.530E-04   1
 63 2   4333.50992     0   1   1   1  1 f  1.008E-03   6
 63 2   4726.91419     2   1   1   0  1 f  1.089E-03   2
 63 2   5571.71032     1   1   1   1  1 f  1.071E-03   2
 63 2   6433.67807     0   1   1   2  1 f  1.122E-03   1
 64 1   2256.98427     0   1   1   0  1 f  1.085E-03   8
 64 1   3520.93889     1   1   1   0  1 f  1.001E-03   1
 64 1   4384.86142     0   1   1   1  1 f  1.017E-03   6
 64 1   4778.29294     2   1   1   0  1 f  1.046E-03   1
 64 1   5622.86215     1   1   1   1  1 f  1.055E-03   2
 64 1   6484.61790     0   1   1   2  1 f  1.150E-03   1
 64 2   1681.38777     0   0   0   0  2 e  9.854E-04  23
 64 2   2253.83534     0   1   1   0  2 e  1.008E-03   9
 64 2   2820.42930     0   2   0   0  2 e  1.058E-03   1
 64 2   2939.64623     1   0   0   0  2 e  1.008E-03   2
 64 2   3385.25843     0   3   1   0  2 e  1.666E-03   1
 64 2   3517.37934     1   1   1   0  2 e  9.942E-04   3
 64 2   3822.63256     0   0   0   1  2 e  1.073E-03   1
 64 2   4086.47033     1   2   0   0  2 e  1.073E-03   1
 64 2   4190.71829     2   0   0   0  2 e  9.885E-04   3
 64 2   4381.77940     0   1   1   1  2 e  9.887E-04   7
 64 2   4774.16004     2   1   1   0  2 e  9.764E-04   1
 64 2   4935.50174     0   2   0   1  2 e  1.055E-03   4
 64 2   4945.26130     0   2   2   1  2 e  1.122E-03   1
 64 2   5054.95219     1   0   0   1  2 e  1.037E-03   3
 64 2   5435.32305     3   0   0   0  2 e  9.950E-04   2
 64 2   5935.73687     0   0   0   2  2 e  1.761E-03   1
 64 2   6279.50392     2   0   0   1  2 e  1.073E-03   1
 65 1   1733.83992     0   0   0   0  2 e  1.058E-03  20
 65 1   2306.30436     0   1   1   0  2 e  1.073E-03   6
 65 1   2991.87806     1   0   0   0  2 e  1.044E-03   2
 65 1   3569.63094     1   1   1   0  2 e  1.042E-03   2
 65 1   3874.66323     0   0   0   1  2 e  1.657E-03   2
 65 1   4138.75861     1   2   0   0  2 e  1.115E-03   1
 65 1   4242.73938     2   0   0   0  2 e  1.035E-03   3
 65 1   4433.83203     0   1   1   1  2 e  1.055E-03   6
 65 1   4826.20334     2   1   1   0  2 e  1.035E-03   1
 65 1   4987.59583     0   2   0   1  2 e  1.073E-03   4
 65 1   5106.76212     1   0   0   1  2 e  1.220E-03   3
 65 1   5487.15227     3   0   0   0  2 e  1.042E-03   2
 65 1   5987.34686     0   0   0   2  2 e  1.207E-03   2
 65 1   6331.10128     2   0   0   1  2 e  1.115E-03   1
 65 2   2309.54990     0   1   1   0  1 f  1.076E-03   6
 65 2   3573.30262     1   1   1   0  1 f  1.073E-03   1
 65 2   4437.01079     0   1   1   1  1 f  1.077E-03   4
 65 2   5674.80878     1   1   1   1  1 f  1.156E-03   2
 66 1   2362.91978     0   1   1   0  1 f  1.269E-03   6
 66 1   3626.46687     1   1   1   0  1 f  1.115E-03   1
 66 1   4489.95526     0   1   1   1  1 f  1.125E-03   5
 66 2   1787.09318     0   0   0   0  2 e  1.099E-03  21
 66 2   2359.57333     0   1   1   0  2 e  1.163E-03   5
 66 2   2926.24061     0   2   0   0  2 e  1.136E-03   2
 66 2   3044.90910     1   0   0   0  2 e  1.293E-03   1
 66 2   3927.48945     0   0   0   1  2 e  1.220E-03   2
 66 2   4191.84445     1   2   0   0  2 e  1.229E-03   1
 66 2   4204.59830     1   2   2   0  2 e  1.073E-03   1
 66 2   4295.55572     2   0   0   0  2 e  1.120E-03   3
 66 2   4486.68083     0   1   1   1  2 e  1.132E-03   6
 66 2   4879.04258     2   1   1   0  2 e  1.103E-03   1
 66 2   5040.48462     0   2   0   1  2 e  1.535E-03   2
 66 2   5050.50827     0   2   2   1  2 e  1.312E-03   1
 66 2   5159.36148     1   0   0   1  2 e  1.236E-03   4
 66 2   5449.66820     1   4   0   0  2 e  1.129E-03   2
 66 2   5539.77355     3   0   0   0  2 e  1.129E-03   2
 66 2   6383.48799     2   0   0   1  2 e  1.229E-03   1
 67 1   1841.14789     0   0   0   0  2 e  1.210E-03  17
 67 1   2413.64592     0   1   1   0  2 e  1.224E-03   6
 67 1   2980.34706     0   2   0   0  2 e  1.626E-03   1
 67 1   3098.73375     1   0   0   0  2 e  1.285E-03   1
 67 1   3981.10930     0   0   0   1  2 e  1.433E-03   1
 67 1   4245.72714     1   2   0   0  2 e  1.433E-03   1
 67 1   4258.63329     1   2   2   0  2 e  1.115E-03   1
 67 1   4349.16649     2   0   0   0  2 e  1.115E-03   2
 67 1   4540.32276     0   1   1   1  2 e  1.236E-03   6
 67 1   4932.67534     2   1   1   0  2 e  1.199E-03   1
 67 1   5094.16800     0   2   0   1  2 e  1.345E-03   3
 67 1   5212.75637     1   0   0   1  2 e  1.400E-03   3
 67 1   5503.32652     1   4   0   0  2 e  1.223E-03   2
 67 1   5593.18778     3   0   0   0  2 e  1.115E-03   1
 67 1   6436.66225     2   0   0   1  2 e  1.433E-03   1
 67 2   2417.09106     0   1   1   0  1 f  2.276E-03   3
 67 2   4543.69711     0   1   1   1  1 f  1.268E-03   7
 67 2   5781.08089     1   1   1   1  1 f  1.362E-03   2
 68 1   2472.06560     0   1   1   0  1 f  1.460E-03   6
 68 1   4598.23433     0   1   1   1  1 f  2.535E-03   4
 68 2   1896.00265     0   0   0   0  2 e  1.408E-03  11
 68 2   2468.51619     0   1   1   0  2 e  1.368E-03   4
 68 2   3035.25535     0   2   0   0  2 e  1.430E-03   1
 68 2   3153.36185     1   0   0   0  2 e  1.472E-03   1
 68 2   4035.52528     0   0   0   1  2 e  1.462E-03   1
 68 2   4403.57175     2   0   0   0  2 e  1.229E-03   2
 68 2   4594.76110     0   1   1   1  2 e  1.307E-03   6
 68 2   5148.64519     0   2   0   1  2 e  1.683E-03   2
 68 2   5158.94739     0   2   2   1  2 e  1.493E-03   1
 68 2   5266.94071     1   0   0   1  2 e  1.472E-03   3
 68 2   5557.78046     1   4   0   0  2 e  1.309E-03   2
 68 2   5647.39409     3   0   0   0  2 e  1.229E-03   1
 68 2   6490.62384     2   0   0   1  2 e  1.462E-03   1
 69 1   1951.65944     0   0   0   0  2 e  1.439E-03   9
 69 1   2524.18972     0   1   1   0  2 e  1.414E-03   4
 69 1   3090.96242     0   2   0   0  2 e  1.772E-03   1
 69 1   3208.78479     1   0   0   0  2 e  1.538E-03   1
 69 1   4090.73365     0   0   0   1  2 e  1.711E-03   3
 69 1   4355.88366     1   2   0   0  2 e  1.711E-03   1
 69 1   4458.77128     2   0   0   0  2 e  1.433E-03   2
 69 1   4649.99197     0   1   1   1  2 e  1.509E-03   6
 69 1   5203.91605     0   2   0   1  2 e  1.926E-03   2
 69 1   5321.91481     1   0   0   1  2 e  1.669E-03   3
 69 1   6545.37467     2   0   0   1  2 e  1.711E-03   1
 69 2   2527.84212     0   1   1   0  1 f  2.743E-03   5
 69 2   4653.56781     0   1   1   1  1 f  1.674E-03   4
 69 2   5890.52489     1   1   1   1  1 f  1.931E-03   1
 70 1   2584.42049     0   1   1   0  1 f  1.895E-03   5
 70 1   4709.69647     0   1   1   1  1 f  2.858E-03   4
 70 1   5946.43647     1   1   1   1  1 f  2.858E-03   2
 70 2   2008.11467     0   0   0   0  2 e  1.688E-03  10
 70 2   2580.66188     0   1   1   0  2 e  1.635E-03   4
 70 2   3147.46990     0   2   0   0  2 e  2.020E-03   1
 70 2   3265.00395     1   0   0   0  2 e  1.723E-03   1
 70 2   4146.73803     0   0   0   1  2 e  2.035E-03   2
 70 2   4514.76640     2   0   0   0  2 e  1.462E-03   2
 70 2   4706.01861     0   1   1   1  2 e  1.516E-03   5
 70 2   5377.68113     1   0   0   1  2 e  1.805E-03   3
 70 2   6600.91523     2   0   0   1  2 e  2.035E-03   1
 71 1   2065.37223     0   0   0   0  2 e  2.014E-03   8
 71 1   2637.93651     0   1   1   0  2 e  1.710E-03   4
 71 1   3322.02133     1   0   0   0  2 e  1.859E-03   1
 71 1   4203.53223     0   0   0   1  2 e  2.071E-03   2
 71 1   4571.55279     2   0   0   0  2 e  1.711E-03   2
 71 1   4762.83692     0   1   1   1  2 e  1.760E-03   6
 71 2   2641.80022     0   1   1   0  1 f  2.906E-03   3
 71 2   4766.62059     0   1   1   1  1 f  2.080E-03   4
 72 1   2699.98163     0   1   1   0  1 f  2.222E-03   3
 72 2   2123.42585     0   0   0   0  2 e  2.052E-03   7
 72 2   2696.00760     0   1   1   0  2 e  1.783E-03   2
 72 2   4261.12367     0   0   0   1  2 e  2.056E-03   4
 72 2   4820.45193     0   1   1   1  2 e  1.950E-03   6
 72 2   5491.58210     1   0   0   1  2 e  2.180E-03   3
 73 1   2182.28288     0   0   0   0  2 e  2.084E-03   9
 73 1   2754.88203     0   1   1   0  2 e  2.058E-03   5
 73 1   3438.44347     1   0   0   0  2 e  2.231E-03   1
 73 1   4319.50398     0   0   0   1  2 e  2.160E-03   4
 73 1   4878.85615     0   1   1   1  2 e  2.204E-03   4
 73 1   5549.71529     1   0   0   1  2 e  2.277E-03   3
 73 2   4882.85263     0   1   1   1  1 f  3.090E-03   3
 74 1   2818.74683     0   1   1   0  1 f  3.271E-03   4
 74 2   2241.93473     0   0   0   0  2 e  2.260E-03   9
 74 2   2814.55227     0   1   1   0  2 e  2.270E-03   4
 74 2   3497.84613     1   0   0   0  2 e  2.325E-03   1
 74 2   4378.68116     0   0   0   1  2 e  2.146E-03   4
 74 2   4746.67659     2   0   0   0  2 e  2.097E-03   1
 74 2   4938.05747     0   1   1   1  2 e  2.136E-03   6
 74 2   5330.34184     2   1   1   0  2 e  2.082E-03   1
 74 2   5608.64122     1   0   0   1  2 e  2.263E-03   3
 75 1   2302.38995     0   0   0   0  2 e  2.201E-03   8
 75 1   2875.02492     0   1   1   0  2 e  2.217E-03   4
 75 1   3558.04796     1   0   0   0  2 e  2.312E-03   1
 75 1   4438.64659     0   0   0   1  2 e  2.325E-03   4
 75 1   4806.63411     2   0   0   0  2 e  2.275E-03   1
 75 1   4998.04756     0   1   1   1  2 e  2.312E-03   5
 75 1   5668.35241     1   0   0   1  2 e  2.435E-03   3
 75 2   5002.26244     0   1   1   1  1 f  3.380E-03   3
 76 1   2940.71399     0   1   1   0  1 f  3.424E-03   1
 76 2   2363.63968     0   0   0   0  2 e  2.384E-03   6
 76 2   2936.29247     0   1   1   0  2 e  2.337E-03   1
 76 2   3619.04223     1   0   0   0  2 e  2.480E-03   1
 76 2   4499.40813     0   0   0   1  2 e  2.275E-03   4
 76 2   4867.38809     2   0   0   0  2 e  2.218E-03   1
 76 2   5058.83365     0   1   1   1  2 e  2.298E-03   4
 76 2   5728.85703     1   0   0   1  2 e  2.275E-03   2
 77 1   2425.69110     0   0   0   0  2 e  2.358E-03   8
 77 1   2998.36234     0   1   1   0  2 e  2.321E-03   1
 77 1   4560.95815     0   0   0   1  2 e  2.755E-03   2
 77 1   4928.93123     2   0   0   0  2 e  2.405E-03   1
 77 1   5120.40782     0   1   1   1  2 e  2.579E-03   3
 77 1   5790.14665     1   0   0   1  2 e  3.091E-03   2
 78 2   2488.53745     0   0   0   0  2 e  2.740E-03   6
 78 2   3061.22573     0   1   1   0  2 e  2.677E-03   3
 78 2   3743.41853     1   0   0   0  2 e  3.159E-03   1
 78 2   4623.30217     0   0   0   1  2 e  2.456E-03   4
 78 2   5182.77788     0   1   1   1  2 e  2.422E-03   2
 78 2   5852.22652     1   0   0   1  2 e  2.565E-03   3
 79 1   2552.18383     0   0   0   0  2 e  2.556E-03   5
 79 1   3124.89199     0   1   1   0  2 e  2.456E-03   1
 79 1   3806.79851     1   0   0   0  2 e  2.607E-03   1
 79 1   4686.43482     0   0   0   1  2 e  2.877E-03   2
 79 1   5245.93452     0   1   1   1  2 e  2.734E-03   4
 80 2   2616.62516     0   0   0   0  2 e  3.055E-03   3
 80 2   3189.35080     0   1   1   0  2 e  2.763E-03   1
 80 2   4750.36086     0   0   0   1  2 e  2.644E-03   4
 81 1   2681.86581     0   0   0   0  2 e  2.682E-03   2
 81 1   4815.07500     0   0   0   1  2 e  3.200E-03   4
 82 2   2747.90090     0   0   0   0  2 e  3.324E-03   4
 83 1   4946.87612     0   0   0   1  2 e  3.410E-03   3
 84 2   2882.36220     0   0   0   0  2 e  3.449E-03   1
