# Supplementary material for: A 0.002 cm−1-Accurate PES for 14N216O
Source: Molecules. 2026 May 23;31(11):1793. doi: 10.3390/molecules31111793 (PMC13257640; doi:10.3390/molecules31111793)
Supplement: Supplementary file 1 [file molecules-31-01793-s001.zip › Supp.files/reference.and.statistics/reference.datasets/energy_levels.ritz]

RITZ ENERGY LEVELS

Ntr - the number of transitions in which this level was involved
n1 - the number of transitions in which this level was included as the upper level
n2 - the number of transitions in which this level was included as the lower level

    # Ntr   energy (cm-1) error (mK) v1v2l2v3 c  p   j c   n    n1  n2 | sources --->
    1 125     0.0000000000   0.00000  0 0 0 0 1  0   0 1    1     0 125 | 10 12 14 16 20 22 26 31 32 33 34 36 37 38 40 42 43 44 46 47 48 50 51 57 63 64 65 67 68 69 73 74 76 79 85 86 87 89
    2 309     0.8380212822   0.00001  0 0 0 0 1  0   1 1    1     2 307 | 10 12 14 16 18 19 20 22 26 27 31 32 33 34 36 37 38 39 40 42 43 44 46 47 48 50 51 57 58 63 64 65 67 68 69 73 74 76 79 80 85 86 87 88 89
    3 341     2.5140556175   0.00235  0 0 0 0 1  0   2 1    1     1 340 | 10 12 13 14 16 19 20 22 26 27 32 33 34 36 37 38 39 40 42 43 44 46 47 48 50 51 58 63 64 65 67 68 69 73 74 75 76 79 85 86 87 88 89
    4 401     5.0281048091   0.00282  0 0 0 0 1  0   3 1    1     0 401 |  9 10 12 13 14 16 19 20 22 24 26 27 32 33 34 36 37 38 39 40 41 42 43 44 46 47 48 49 50 51 63 64 65 67 68 69 73 74 75 76 79 85 86 87 88 89
    5 425     8.3801532257   0.00259  0 0 0 0 1  0   4 1    1     1 424 |  6  9 10 12 13 14 16 19 20 24 26 27 32 33 34 36 37 38 39 40 41 42 43 44 46 47 48 49 50 51 63 64 65 67 68 69 73 74 75 76 79 85 86 87 88 89
    6 454    12.5701742738   0.00252  0 0 0 0 1  0   5 1    1     2 452 |  6  9 10 12 13 14 16 19 20 22 24 26 27 32 33 34 36 37 38 39 40 41 42 43 44 46 47 48 49 50 51 63 64 65 67 68 69 70 73 74 75 76 79 80 85 86 87 88 89
    7 445    17.5981541675   0.00253  0 0 0 0 1  0   6 1    1     2 443 |  6  9 10 12 13 14 16 19 20 24 26 27 32 33 34 36 37 38 40 41 42 43 44 46 47 48 49 50 51 63 64 65 67 68 69 70 73 74 75 76 79 80 85 86 87 88 89
    8 471    23.4640671424   0.00256  0 0 0 0 1  0   7 1    1     2 469 |  6  9 10 12 13 14 16 20 24 26 27 30 32 33 34 36 37 38 40 41 42 43 44 46 47 48 49 50 51 63 64 65 67 68 69 70 73 74 75 76 79 80 81 85 86 88 89
    9 475    30.1678826185   0.00256  0 0 0 0 1  0   8 1    1     3 472 |  6  9 10 12 13 14 16 19 20 24 26 27 33 34 36 37 38 39 40 41 42 43 44 46 47 48 49 50 51 63 64 65 67 68 69 70 73 74 75 76 79 80 81 85 86 87 88 89
   10 491    37.7095674132   0.00256  0 0 0 0 1  0   9 1    1     2 489 |  6  9 10 12 13 14 16 19 20 24 26 27 33 34 36 37 38 39 40 41 42 43 44 46 47 48 49 50 51 63 64 65 67 68 69 70 73 74 75 76 79 80 81 85 86 87 88 89
   11 495    46.0890826692   0.00257  0 0 0 0 1  0  10 1    1     2 493 |  6  9 10 12 13 14 16 19 20 22 24 26 27 33 34 36 37 38 39 40 41 42 43 44 46 47 48 49 50 51 63 64 65 67 68 69 70 73 74 75 76 79 80 81 85 86 87 88 89
   12 501    55.3063874896   0.00257  0 0 0 0 1  0  11 1    1     2 499 |  6  9 10 12 13 14 16 19 20 22 24 26 27 33 34 36 37 38 39 40 41 42 43 44 46 47 48 49 50 51 63 64 65 67 68 69 70 73 74 75 76 79 80 81 85 86 87 88 89
   13 508    65.3614346026   0.00257  0 0 0 0 1  0  12 1    1     3 505 |  6  9 10 12 13 14 16 19 20 26 27 33 34 36 37 38 39 40 41 42 43 44 46 47 48 49 50 51 63 64 65 67 68 69 70 73 74 75 76 79 80 81 82 85 86 87 88 89
   14 508    76.2541732613   0.00263  0 0 0 0 1  0  13 1    1     1 507 | 10 12 13 14 16 19 20 26 27 33 34 36 37 38 39 40 41 42 43 44 46 47 48 49 50 51 63 64 65 67 68 69 70 73 74 75 76 79 81 82 85 86 87 88 89
   15 495    87.9845492911   0.00261  0 0 0 0 1  0  14 1    1     0 495 |  5 10 12 13 14 16 19 20 24 26 27 33 34 36 37 38 39 40 41 42 43 44 46 47 48 49 50 51 63 64 65 67 68 69 70 73 74 75 76 79 80 82 85 86 87 88 89
   16 502   100.5525024136   0.00261  0 0 0 0 1  0  15 1    1     1 501 |  5 10 12 13 14 16 19 20 24 26 27 33 34 36 37 38 39 40 41 42 43 44 46 47 48 49 50 51 63 64 65 67 68 69 70 73 74 75 76 79 80 82 85 86 87 88 89
   17 515   113.9579696867   0.00261  0 0 0 0 1  0  16 1    1     1 514 |  5 10 12 13 14 16 19 20 24 26 27 33 34 36 37 38 39 40 41 42 43 44 46 47 48 49 50 51 63 64 65 67 68 69 70 73 74 75 76 79 80 85 86 87 88 89
   18 514   128.2008833543   0.00263  0 0 0 0 1  0  17 1    1     1 513 |  5 10 12 13 14 16 19 20 24 26 27 33 34 36 37 38 39 40 41 42 43 44 46 47 48 49 50 51 63 64 65 67 68 69 70 73 74 75 76 79 82 85 86 87 88 89
   19 520   143.2811717967   0.00265  0 0 0 0 1  0  18 1    1     1 519 |  5 10 12 13 14 16 19 20 26 27 33 34 36 37 38 39 40 41 42 43 44 46 47 48 49 50 51 63 64 65 67 68 69 70 73 74 75 76 79 82 85 86 87 88 89
   20 510   159.1987587260   0.00266  0 0 0 0 1  0  19 1    1     1 509 |  5 10 12 13 14 16 19 20 22 24 26 27 33 34 36 37 38 39 40 41 42 43 44 46 47 48 49 50 51 63 64 65 67 68 69 70 73 74 75 76 79 82 85 86 87 88 89
   21 503   175.9535640540   0.00267  0 0 0 0 1  0  20 1    1     1 502 |  5 10 12 13 14 16 19 20 22 26 27 33 34 36 37 38 39 40 41 42 43 44 46 47 48 49 50 51 63 64 65 67 68 69 70 73 74 75 76 79 80 81 82 85 86 87 88 89
   22 515   193.5455027714   0.00267  0 0 0 0 1  0  21 1    1     2 513 |  5 10 12 13 14 16 19 20 26 27 33 34 36 37 38 39 40 41 42 43 44 46 47 48 49 50 51 63 64 65 67 68 69 70 73 74 75 76 79 81 82 85 86 87 88 89
   23 511   211.9744864754   0.00268  0 0 0 0 1  0  22 1    1     2 509 |  5 10 12 13 14 16 19 20 26 27 33 34 36 37 38 39 40 41 42 43 44 46 47 48 49 50 51 63 64 65 67 68 69 70 73 74 75 76 79 81 82 85 86 87 88 89
   24 514   231.2404219941   0.00268  0 0 0 0 1  0  23 1    1     1 513 | 10 12 13 14 16 19 20 22 26 27 29 33 34 36 37 38 39 40 41 42 43 44 46 47 48 49 50 51 52 63 64 65 67 68 69 70 73 74 75 76 79 81 82 85 86 87 88 89
   25 503   251.3432121227   0.00268  0 0 0 0 1  0  24 1    1     3 500 |  3 10 12 13 14 16 19 20 26 27 29 33 34 36 37 38 39 40 41 42 43 44 46 47 48 49 50 51 52 63 64 65 67 68 69 70 73 74 75 76 79 80 81 82 85 86 87 88 89
   26 497   272.2827550633   0.00273  0 0 0 0 1  0  25 1    1     2 495 |  3 10 12 13 14 16 19 20 26 27 29 33 34 36 37 38 39 40 41 42 43 44 46 47 48 49 50 51 63 64 65 67 68 69 70 73 74 75 76 79 82 85 86 87 88 89
   27 490   294.0589455854   0.00286  0 0 0 0 1  0  26 1    1     2 488 |  3 10 12 13 14 16 19 20 22 26 27 29 33 34 36 37 38 39 40 41 42 43 44 46 47 48 49 50 51 63 64 65 67 68 69 70 73 74 75 76 79 81 82 85 86 87 88 89
   28 498   316.6716740019   0.00286  0 0 0 0 1  0  27 1    1     3 495 |  3 10 12 14 16 19 20 26 27 29 33 34 36 37 38 39 40 41 42 43 44 46 47 48 49 50 51 63 64 65 67 68 69 70 73 74 75 76 79 81 82 85 86 87 88 89
   29 467   340.1208258907   0.00286  0 0 0 0 1  0  28 1    1     3 464 |  3 10 12 13 14 16 19 20 26 27 29 33 34 36 37 38 39 40 41 42 43 44 46 47 48 49 50 51 63 64 65 67 68 69 70 73 74 75 76 79 81 82 85 86 87 88 89
   30 458   364.4062827798   0.00286  0 0 0 0 1  0  29 1    1     3 455 |  3 10 12 13 14 16 19 20 26 27 29 33 34 36 37 38 39 40 41 42 43 44 46 47 48 49 50 51 63 64 65 67 68 69 73 74 75 76 79 81 82 85 86 88 89
   31 459   389.5279235269   0.00280  0 0 0 0 1  0  30 1    1     2 457 | 10 12 13 14 16 19 20 22 26 27 29 33 34 36 37 38 39 40 41 42 43 44 46 47 48 49 50 51 63 64 65 67 68 69 73 74 75 76 79 80 81 82 85 86 87 88 89
   32 425   415.4856183880   0.00280  0 0 0 0 1  0  31 1    1     2 423 | 10 12 13 14 16 18 19 20 22 26 27 29 33 34 36 37 38 39 40 41 43 44 46 47 48 49 50 51 63 64 65 67 68 69 73 74 75 76 79 81 82 85 86 87 88 89
   33 403   442.2792398047   0.00381  0 0 0 0 1  0  32 1    1     1 402 | 10 12 13 14 16 19 20 26 27 29 33 34 36 37 38 39 40 41 42 43 44 46 47 48 49 50 51 63 64 65 67 68 69 73 74 75 76 79 82 85 86 87 88 89
   34 419   469.9086461069   0.00350  0 0 0 0 1  0  33 1    1     1 418 | 10 12 13 14 16 19 20 22 24 26 27 29 33 34 36 37 38 39 40 41 42 43 44 46 47 48 49 50 51 52 63 64 65 67 68 69 73 74 75 76 79 82 85 86 87 88 89
   35 403   498.3737035934   0.00350  0 0 0 0 1  0  34 1    1     2 401 | 10 12 13 14 16 19 20 26 27 29 33 34 36 37 38 39 40 41 43 44 46 47 48 49 50 51 52 63 64 65 67 68 69 73 74 75 76 79 82 85 86 88 89
   36 389   527.6742684076   0.00305  0 0 0 0 1  0  35 1    1     2 387 | 10 12 13 14 16 19 20 26 27 29 33 34 36 37 38 39 40 41 43 44 46 47 48 49 50 51 52 63 64 65 67 68 69 73 74 75 76 79 80 82 85 86 88 89
   37 373   557.8101875827   0.00371  0 0 0 0 1  0  36 1    1     2 371 | 10 12 13 14 16 19 20 26 27 29 33 34 36 37 38 40 41 43 44 46 47 48 49 50 51 52 63 64 65 67 68 69 73 74 75 76 79 82 85 86 88 89
   38 364   588.7813146379   0.00384  0 0 0 0 1  0  37 1    1     2 362 | 10 12 13 16 19 20 26 27 29 33 34 36 37 38 40 41 43 44 46 47 48 49 50 51 52 63 64 65 67 68 69 73 74 76 79 85 86 87 88 89
  519  84   589.6062197697   0.00517  0 1 1 0 1  1   1 1    2     3  81 | 10 12 13 16 26 28 33 34 36 37 43 44 46 47 48 49 50 63 64 65 69 73 76 79 85 89
  520  89   589.6078027113   0.00706  0 1 1 0 2  1   1 2    1     1  88 | 12 16 26 28 33 34 36 37 43 44 46 47 48 49 50 63 64 65 69 73 76 79 85 89
  521 158   591.2829040632   0.00550  0 1 1 0 1  1   2 1    2     3 155 | 10 12 13 15 16 20 26 27 28 33 34 36 37 40 43 44 46 47 48 49 50 63 64 65 67 68 69 73 76 79 85 88 89
  522 145   591.2876713659   0.00715  0 1 1 0 2  1   2 2    1     1 144 | 10 12 15 16 20 26 27 28 33 34 36 37 40 43 44 46 47 48 49 50 63 64 65 67 68 69 73 76 79 85 88 89
  523 170   593.7979731280   0.00440  0 1 1 0 1  1   3 1    2     3 167 |  9 10 12 13 15 16 20 26 27 28 33 34 36 37 40 43 44 46 47 48 49 50 51 63 64 65 67 68 69 73 76 79 85 88 89
  524 164   593.8074829032   0.00677  0 1 1 0 2  1   3 2    1     1 163 |  9 10 12 15 16 20 26 27 28 33 34 36 37 40 43 44 46 47 48 49 50 51 63 64 65 67 68 69 73 76 79 85 88 89
  525 196   597.1513506753   0.00339  0 1 1 0 1  1   4 1    2     4 192 |  6  9 10 12 13 15 16 19 20 26 27 28 33 34 36 37 40 43 44 46 47 48 49 50 51 63 64 65 67 68 69 73 76 79 85 88 89
  526 192   597.1671907654   0.00435  0 1 1 0 2  1   4 2    1     2 190 |  6  9 10 12 15 16 19 20 26 27 28 33 34 36 37 40 43 44 46 47 48 49 50 51 63 64 65 67 68 69 73 76 79 85 88 89
  527 211   601.3430401867   0.00333  0 1 1 0 1  1   5 1    2     6 205 |  6  9 10 12 13 15 16 18 19 20 26 27 28 33 34 36 37 40 43 44 46 47 48 49 50 51 63 64 65 67 68 69 73 76 79 85 88 89
  528 210   601.3667998739   0.00426  0 1 1 0 2  1   5 2    1     4 206 |  6  9 10 12 13 15 16 18 19 20 26 27 28 33 34 36 37 40 43 44 46 47 48 49 50 51 63 64 65 67 68 69 73 76 79 85 88 89
  529 233   606.3730203656   0.00323  0 1 1 0 1  1   6 1    2     6 227 |  6  9 10 12 13 15 16 19 20 23 26 27 28 33 34 36 37 40 41 43 44 46 47 48 49 50 51 63 64 65 67 68 69 73 76 79 85 88 89
  530 208   606.4062836140   0.00406  0 1 1 0 2  1   6 2    1     3 205 |  6  9 10 12 13 14 15 16 19 20 26 27 28 33 34 36 37 40 41 43 44 46 47 48 49 50 51 63 64 65 67 68 69 73 76 79 85 88 89
  531 224   612.2412669252   0.00330  0 1 1 0 1  1   7 1    2     5 219 |  6 10 12 13 14 15 16 19 20 26 27 28 33 34 36 37 40 41 43 44 46 47 48 49 50 51 63 64 65 67 68 69 73 76 79 81 85 88 89
  532 206   612.2856163158   0.00401  0 1 1 0 2  1   7 2    1     3 203 |  6 10 12 13 15 16 19 20 26 27 28 33 34 36 37 40 41 43 44 46 47 48 49 50 51 63 64 65 67 68 69 73 76 79 81 85 88 89
  533 243   618.9477485450   0.00330  0 1 1 0 1  1   8 1    2     5 238 | 10 12 13 14 15 16 18 19 20 26 27 28 33 34 36 37 40 41 43 44 46 47 48 49 50 51 63 64 65 67 68 69 73 76 79 81 85 88 89
  534 234   619.0047677309   0.00401  0 1 1 0 2  1   8 2    1     2 232 | 10 12 13 15 16 18 19 20 26 27 28 33 34 36 37 40 41 43 44 46 47 48 49 50 51 63 64 65 67 68 69 73 76 79 81 85 88 89
   39 344   620.5874933529   0.00427  0 0 0 0 1  0  38 1    1     2 342 | 10 12 13 14 16 19 20 24 26 27 29 33 34 36 37 38 40 41 43 44 46 47 48 49 50 51 52 63 64 65 67 68 69 73 74 76 79 85 86 88 89
  535 259   626.4924312873   0.00330  0 1 1 0 1  1   9 1    2     5 254 |  6 10 12 13 15 16 19 20 26 27 28 33 34 36 37 40 41 43 44 46 47 48 49 50 51 63 64 65 67 68 69 73 76 79 81 85 88 89
  536 234   626.5637043652   0.00387  0 1 1 0 2  1   9 2    1     2 232 |  6 10 12 13 14 15 16 19 20 26 27 28 33 34 36 37 40 41 43 44 46 47 48 49 50 51 63 64 65 67 68 69 73 76 79 81 85 88 89
  537 254   634.8752759037   0.00333  0 1 1 0 1  1  10 1    2     5 249 |  6 10 12 13 15 16 19 20 23 26 27 28 33 34 36 37 40 41 43 44 46 47 48 49 50 51 63 64 65 67 68 69 73 76 79 81 85 88 89
  538 233   634.9623847922   0.00393  0 1 1 0 2  1  10 2    1     3 230 |  6 10 12 13 15 16 19 20 26 27 28 33 34 36 37 40 41 43 44 46 47 48 49 50 51 63 64 65 67 68 69 73 76 79 81 85 88 89
  539 257   644.0962408041   0.00333  0 1 1 0 1  1  11 1    2     5 252 | 10 12 13 14 15 16 19 20 26 27 28 33 34 36 37 40 43 44 46 47 48 49 50 51 63 64 65 67 68 69 73 76 79 81 85 88 89
  540 257   644.2007683337   0.00393  0 1 1 0 2  1  11 2    1     3 254 |  6 10 12 13 14 15 16 19 20 26 27 28 33 34 36 37 40 43 44 46 47 48 49 50 51 63 64 65 67 68 69 73 76 79 81 85 88 89
   40 335   653.2285581783   0.00451  0 0 0 0 1  0  39 1    1     2 333 | 10 12 13 16 19 20 26 27 29 33 34 36 37 38 40 41 43 44 46 47 48 49 50 51 52 63 64 65 67 68 69 73 74 76 79 85 86 87 89
  541 267   654.1552784021   0.00332  0 1 1 0 1  1  12 1    2     5 262 | 10 12 13 14 15 16 19 20 26 27 28 33 34 36 37 40 41 43 44 46 47 48 49 50 51 63 64 65 67 68 69 73 76 79 81 85 88 89
  542 245   654.2788069938   0.00393  0 1 1 0 2  1  12 2    1     4 241 |  6 10 12 13 14 15 16 19 20 26 27 28 33 34 36 37 40 41 43 44 46 47 48 49 50 51 63 64 65 67 68 69 73 76 79 81 85 88 89
  543 267   665.0523368294   0.00331  0 1 1 0 1  1  13 1    2     5 262 | 10 12 13 14 15 16 19 20 26 27 28 33 34 36 37 40 41 43 44 46 47 48 49 50 51 63 64 65 67 68 69 73 76 79 81 85 88 89
  544 239   665.1964491307   0.00391  0 1 1 0 2  1  13 2    1     3 236 | 10 12 13 14 15 16 19 20 26 27 28 33 34 36 37 40 41 43 44 46 47 48 49 50 51 63 64 65 67 68 69 73 76 79 81 85 88 89
  545 250   676.7873628564   0.00316  0 1 1 0 1  1  14 1    2     4 246 |  5 10 12 13 14 15 16 19 20 26 27 28 33 34 36 37 40 41 43 44 46 47 48 49 50 51 63 64 65 67 68 69 73 76 79 85 88 89
  546 255   676.9536376603   0.00336  0 1 1 0 2  1  14 2    1     1 254 |  5 10 12 13 14 15 16 19 20 26 27 28 33 34 36 37 40 41 43 44 46 47 48 49 50 51 63 64 65 67 68 69 73 76 79 85 88 89
   41 339   686.7043482312   0.00327  0 0 0 0 1  0  40 1    1     1 338 | 10 12 13 14 16 18 19 20 22 26 27 29 33 34 36 37 38 40 41 43 44 46 47 48 49 50 51 63 64 65 67 68 69 73 74 76 79 80 85 86 87 89
  547 241   689.3602935773   0.00314  0 1 1 0 1  1  15 1    2     5 236 |  5 10 12 13 15 16 19 20 26 27 28 33 34 36 37 40 41 43 44 46 47 48 49 50 51 63 64 65 67 68 69 73 76 79 85 88 89
  548 249   689.5503160055   0.00335  0 1 1 0 2  1  15 2    1     2 247 |  5 10 12 13 14 15 16 19 20 26 27 28 33 34 36 37 40 41 43 44 46 47 48 49 50 51 63 64 65 67 68 69 73 76 79 85 88 89
  549 261   702.7710656884   0.00311  0 1 1 0 1  1  16 1    2     5 256 |  5 10 12 13 14 15 16 19 20 26 27 28 33 34 36 37 40 41 43 44 46 47 48 49 50 51 63 64 65 67 68 69 73 76 79 85 88 89
  550 239   702.9864153582   0.00332  0 1 1 0 2  1  16 2    1     2 237 |  5 10 12 13 14 15 16 19 20 26 27 28 33 34 36 37 40 41 43 44 46 47 48 49 50 51 63 64 65 67 68 69 73 76 79 85 88 89
  551 273   717.0196105798   0.00308  0 1 1 0 1  1  17 1    2     5 268 |  5 10 12 13 14 15 16 19 20 26 27 28 33 34 36 37 40 41 43 44 46 47 48 49 50 51 63 64 65 67 68 69 73 76 79 85 88 89
  552 248   717.2618681154   0.00328  0 1 1 0 2  1  17 2    1     2 246 |  5 10 12 13 14 15 16 19 20 23 26 27 28 33 34 36 37 40 41 43 44 46 47 48 49 50 51 63 64 65 67 68 69 73 76 79 85 88 89
   42 307   721.0146874388   0.00820  0 0 0 0 1  0  41 1    1     1 306 | 10 12 13 16 19 20 22 26 27 29 33 34 36 37 38 40 41 43 44 46 47 48 49 50 51 63 64 65 67 68 69 73 76 79 85 86 89
  553 253   732.1058555953   0.00305  0 1 1 0 1  1  18 1    2     5 248 |  5 10 12 13 15 16 19 20 26 27 28 33 34 36 37 40 41 43 44 46 47 48 49 50 51 63 64 65 67 68 69 73 76 79 85 88 89
  554 258   732.3766010767   0.00324  0 1 1 0 2  1  18 2    1     2 256 |  5 10 12 13 14 15 16 19 20 23 26 27 28 33 34 36 37 40 41 43 44 46 47 48 49 50 51 63 64 65 67 68 69 73 76 79 85 88 89
  555 256   748.0297236569   0.00303  0 1 1 0 1  1  19 1    2     5 251 |  5 10 12 13 14 15 16 19 20 26 27 28 33 34 36 37 40 41 43 44 46 47 48 49 50 51 63 64 65 67 68 69 73 76 79 85 88 89
  556 249   748.3305369940   0.00322  0 1 1 0 2  1  19 2    1     2 247 |  5 10 12 13 15 16 19 20 26 27 28 33 34 36 37 40 41 43 44 46 47 48 49 50 51 63 64 65 67 68 69 73 76 79 85 88 89
   43 310   756.1594048417   0.00639  0 0 0 0 1  0  42 1    1     1 309 | 10 12 13 14 16 19 20 22 26 27 29 33 34 36 37 40 41 43 44 46 47 48 49 50 51 63 64 65 67 68 69 73 76 79 85 86 89
  557 247   764.7911336630   0.00305  0 1 1 0 1  1  20 1    2     5 242 |  5 10 12 13 14 15 16 19 20 23 26 27 28 33 34 36 37 40 41 43 44 46 47 48 49 50 51 63 64 65 67 68 69 73 76 79 81 85 88 89
  558 228   765.1235943122   0.00324  0 1 1 0 2  1  20 2    1     2 226 |  5 10 12 13 14 15 16 19 20 26 27 28 33 34 36 37 40 41 43 44 46 47 48 49 50 51 63 64 65 67 68 73 76 79 81 85 88 89
  559 247   782.3899999930   0.00307  0 1 1 0 1  1  21 1    2     6 241 |  5 10 12 13 14 15 16 19 20 26 27 28 33 34 36 37 40 41 43 44 46 47 48 49 50 51 63 64 65 67 68 69 73 76 79 81 85 88 89
  560 250   782.7556868845   0.00325  0 1 1 0 2  1  21 2    1     3 247 |  5 10 12 13 14 15 16 19 20 26 27 28 33 34 36 37 40 41 43 44 46 47 48 49 50 51 63 64 65 67 68 69 73 76 79 81 85 88 89
   44 297   792.1383344985   0.00476  0 0 0 0 1  0  43 1    1     1 296 | 10 12 13 14 16 19 20 22 26 27 29 33 34 36 37 38 40 41 43 44 46 47 48 49 50 51 52 63 64 65 67 68 69 73 76 79 85 86 89
  561 252   800.8262326249   0.00307  0 1 1 0 1  1  22 1    2     6 246 |  5 10 12 13 14 15 16 19 20 26 27 28 33 34 36 37 40 41 43 44 46 47 48 49 50 51 63 64 65 67 68 69 73 76 79 81 85 88 89
  562 244   801.2267240138   0.00326  0 1 1 0 2  1  22 2    1     4 240 |  5 10 12 13 14 15 16 19 20 26 27 28 33 34 36 37 40 41 43 44 46 47 48 49 50 51 63 64 65 67 68 69 73 76 79 81 85 88 89
  563 243   820.0997374325   0.00307  0 1 1 0 1  1  23 1    2     5 238 | 10 12 13 15 16 19 20 26 27 28 33 34 36 37 40 41 43 44 46 47 48 49 50 51 52 63 64 65 67 68 69 73 76 79 81 85 88 89
  564 232   820.5366111246   0.00326  0 1 1 0 2  1  23 2    1     2 230 | 10 12 13 14 15 16 19 20 26 27 28 33 34 36 37 40 41 43 44 46 47 48 49 50 51 52 63 64 65 67 68 69 73 76 79 81 85 88 89
   45 285   828.9512858436   0.00421  0 0 0 0 1  0  44 1    1     2 283 | 10 12 13 14 16 19 20 24 26 27 29 33 34 36 37 38 40 41 43 44 47 48 49 50 51 52 63 64 65 67 68 69 73 76 79 85 86 89
  565 249   840.2104150867   0.00307  0 1 1 0 1  1  24 1    2     6 243 | 10 12 13 14 15 16 19 20 26 27 28 33 34 36 37 40 41 43 44 46 47 48 49 50 51 52 63 64 65 67 68 69 73 76 79 81 85 88 89
  566 241   840.6852500894   0.00324  0 1 1 0 2  1  24 2    1     3 238 | 10 12 13 14 15 16 19 20 26 27 28 33 34 36 37 40 41 43 44 46 47 48 49 50 51 52 63 64 65 67 68 69 73 76 79 81 85 88 89
  567 231   861.1581643505   0.00336  0 1 1 0 1  1  25 1    2     5 226 | 10 12 13 14 15 16 19 20 26 27 28 33 34 36 37 40 41 43 44 46 47 48 49 50 51 52 63 64 65 67 68 69 73 76 79 85 88 89
  568 224   861.6725347298   0.00398  0 1 1 0 2  1  25 2    1     2 222 |  2 10 12 13 14 15 16 19 20 26 27 28 33 34 36 37 40 41 43 44 46 47 48 49 50 51 52 63 64 65 67 68 69 73 76 79 85 88 89
   46 267   866.5980691487   0.00352  0 0 0 0 1  0  45 1    1     2 265 | 10 12 13 14 16 19 20 26 27 29 33 34 36 37 38 40 43 44 47 48 49 50 51 52 63 64 65 67 68 69 73 76 79 80 85 86 89
  569 234   882.9428765071   0.00350  0 1 1 0 1  1  26 1    2     3 231 |  2 10 12 13 14 15 16 18 19 20 26 27 28 33 34 36 37 40 41 43 44 46 47 48 49 50 51 63 64 65 67 68 69 73 76 79 85 88 89
  570 241   883.4983606690   0.00403  0 1 1 0 2  1  26 2    1     3 238 |  2 10 12 13 15 16 18 19 20 26 27 28 33 34 36 37 40 41 43 44 46 47 48 49 50 51 52 63 64 65 67 68 69 73 76 79 85 88 89
   47 259   905.0784965052   0.00426  0 0 0 0 1  0  46 1    1     2 257 | 10 12 13 14 16 19 20 26 27 29 33 34 36 37 38 40 41 43 44 47 48 49 50 51 52 63 64 65 67 68 69 73 76 79 85 86 89
  571 221   905.5644425458   0.00348  0 1 1 0 1  1  27 1    2     5 216 |  2 10 12 13 14 15 16 19 20 26 27 28 33 34 36 37 43 44 46 47 48 49 50 51 63 64 65 67 68 69 73 76 79 85 88 89
  572 233   906.1626155930   0.00377  0 1 1 0 2  1  27 2    1     1 232 |  2 10 12 13 14 15 16 19 20 26 27 28 33 34 36 37 43 44 46 47 48 49 50 51 63 64 65 67 68 69 73 76 79 85 88 89
  573 230   929.0227458430   0.00354  0 1 1 0 1  1  28 1    2     4 226 |  2 10 12 13 14 15 16 19 20 23 26 27 28 33 34 36 37 40 43 44 46 47 48 49 50 63 64 65 67 68 69 73 76 79 81 85 88 89
  574 220   929.6651815921   0.00381  0 1 1 0 2  1  28 2    1     3 217 |  2 10 12 13 15 16 19 20 26 27 28 33 34 36 37 40 43 44 46 47 48 49 50 63 64 65 67 68 69 73 76 79 81 85 88 89
   48 237   944.3923747716   0.00492  0 0 0 0 1  0  47 1    1     2 235 | 10 12 13 16 19 20 26 27 29 33 34 36 37 38 40 41 43 44 47 48 49 50 51 52 63 64 65 67 68 73 76 79 85 86 89
  575 220   953.3176661710   0.00354  0 1 1 0 1  1  29 1    2     6 214 |  2 10 12 13 14 15 16 19 20 26 27 28 33 34 36 37 40 43 44 46 47 48 49 50 51 63 64 65 67 68 69 73 76 79 81 85 88 89
  576 211   954.0059383481   0.00381  0 1 1 0 2  1  29 2    1     3 208 |  2 10 12 13 14 15 16 19 20 26 27 28 33 34 36 37 40 43 44 46 47 48 49 50 63 64 65 67 68 69 73 76 79 81 85 88 89
  577 216   978.4490801996   0.00349  0 1 1 0 1  1  30 1    2     5 211 |  2 10 12 13 14 15 16 19 20 26 27 28 33 34 36 37 40 43 44 46 47 48 49 50 51 63 64 65 67 68 69 73 76 79 85 88 89
  578 200   979.1847614723   0.00375  0 1 1 0 2  1  30 2    1     3 197 |  2 10 12 13 15 16 19 20 26 27 28 33 34 36 37 40 43 44 46 47 48 49 50 63 64 65 67 68 69 73 76 79 85 88 89
   49 206   984.5395115728   0.01069  0 0 0 0 1  0  48 1    1     1 205 | 10 12 13 14 16 19 20 22 26 27 29 33 34 36 37 38 40 43 44 47 48 49 50 51 63 64 65 67 68 73 76 79 85 89
  579 200  1004.4168581404   0.00353  0 1 1 0 1  1  31 1    2     5 195 |  2 10 12 13 15 16 19 20 26 27 28 33 34 36 37 40 43 44 46 47 48 49 50 51 63 64 65 67 68 73 76 79 81 85 88 89
  580 199  1005.2015218133   0.00377  0 1 1 0 2  1  31 2    1     3 196 |  2 10 12 13 14 15 16 19 20 26 27 28 33 34 36 37 40 43 44 46 47 48 49 50 63 64 65 67 68 73 76 79 81 85 88 89
   50 212  1025.5196824995   0.01255  0 0 0 0 1  0  49 1    1     1 211 | 10 12 13 14 16 19 20 26 27 29 33 34 36 37 38 40 43 44 47 48 49 50 51 63 64 65 67 68 73 76 79 85 89
  581 192  1031.2208693352   0.00360  0 1 1 0 1  1  32 1    2     5 187 | 10 12 13 15 16 19 20 26 27 28 33 34 36 37 40 43 44 46 47 48 49 50 51 63 64 65 67 68 73 76 79 81 85 88 89
  582 194  1032.0560862953   0.00378  0 1 1 0 2  1  32 2    1     3 191 | 10 12 13 14 15 16 19 20 26 27 28 33 34 36 37 40 43 44 46 47 48 49 50 51 63 64 65 67 73 76 79 81 85 88 89
  583 181  1058.8609707723   0.00449  0 1 1 0 1  1  33 1    2     4 177 | 10 12 13 15 16 19 20 26 27 33 34 36 37 40 43 44 46 47 48 49 50 51 52 63 64 65 67 68 73 76 79 85 88 89
  584 183  1059.7483104352   0.00478  0 1 1 0 2  1  33 2    1     2 181 | 10 12 13 14 15 16 19 20 26 27 33 34 36 37 40 43 44 46 47 48 49 50 52 63 64 65 67 68 73 76 79 85 88 89
   51 199  1067.3327011360   0.01627  0 0 0 0 1  0  50 1    1     1 198 | 10 12 13 16 19 20 22 24 26 27 29 33 34 36 37 43 44 47 48 49 50 51 63 64 65 67 68 73 76 79 80 85 89
  585 185  1087.3370294648   0.00424  0 1 1 0 1  1  34 1    2     5 180 | 10 12 13 15 16 19 20 26 27 33 34 36 37 40 43 44 46 47 48 49 50 51 52 63 64 65 67 68 73 76 79 85 89
  586 201  1088.2780633353   0.00466  0 1 1 0 2  1  34 2    1     3 198 | 10 12 13 14 15 16 19 20 26 27 33 34 36 37 40 43 44 46 47 48 49 50 51 52 63 64 65 67 68 73 76 79 85 88 89
   52 182  1109.9783598207   0.01734  0 0 0 0 1  0  51 1    1     1 181 | 10 12 13 16 19 20 22 26 27 29 33 34 36 37 43 44 47 48 49 50 51 63 64 65 67 68 73 76 79 85 89
  587 160  1116.6488965532   0.00429  0 1 1 0 1  1  35 1    2     4 156 | 10 12 13 16 19 20 26 27 33 34 36 37 40 43 44 46 47 48 49 50 51 52 63 64 65 67 68 73 76 79 85 88 89
  588 177  1117.6451946078   0.00462  0 1 1 0 2  1  35 2    1     2 175 | 10 12 13 15 16 19 20 26 27 33 34 36 37 40 43 44 46 47 48 49 50 52 63 64 65 67 73 76 79 85 89
  589 164  1146.7964184689   0.00434  0 1 1 0 1  1  36 1    2     5 159 | 10 12 13 14 16 19 20 26 27 33 34 36 37 40 43 44 46 47 48 49 50 51 52 63 64 65 67 68 73 76 79 85 89
  590 159  1147.8495507852   0.00473  0 1 1 0 2  1  36 2    1     2 157 | 10 12 13 15 16 19 20 26 27 33 36 37 40 43 44 46 47 48 49 50 52 63 64 65 67 73 76 79 85 89
   53 179  1153.4564299928   0.01894  0 0 0 0 1  0  52 1    1     1 178 | 10 12 13 14 16 19 20 26 27 29 33 34 36 37 43 44 47 48 49 50 51 63 64 65 67 68 73 76 79 85 89
 1371  33  1168.1323613446   0.01065  0 2 0 0 1  2   0 1    2     6  27 |  7 13 14 16 20 26 33 36 47 48 49 50 51 63 64 65 76 79 89
 1372  84  1168.9721985250   0.01059  0 2 0 0 1  2   1 1    3    11  73 |  7 12 14 15 16 17 19 20 26 33 35 36 37 47 48 49 50 51 63 64 65 73 76 79 85 89
 1373  88  1170.6519107600   0.00719  0 2 0 0 1  2   2 1    3     9  79 | 12 13 14 15 16 19 20 26 27 33 35 36 47 48 49 50 51 63 64 65 76 79 85 89
 1376  93  1173.1714021038   0.00575  0 2 0 0 1  2   3 1    3     9  84 | 12 14 15 16 19 20 26 27 33 35 36 37 47 48 49 50 51 63 64 65 73 76 79 85 89
 1379 105  1176.5306836888   0.00425  0 2 0 0 1  2   4 1    3    10  95 |  6 12 13 14 16 19 20 21 26 27 33 35 36 37 47 48 49 50 51 63 64 65 73 76 79 85 89
  591 153  1177.7794443755   0.00454  0 1 1 0 1  1  37 1    2     5 148 | 10 12 13 16 19 20 26 27 33 34 36 37 43 46 47 48 49 50 51 52 63 64 65 67 68 73 76 79 85 89
  592 144  1178.8909798652   0.00486  0 1 1 0 2  1  37 2    1     3 141 | 10 12 13 14 15 16 19 20 26 27 33 36 37 43 46 47 48 49 50 51 52 63 64 65 73 76 79 85 89
 1375  53  1180.2652938858   0.00817  0 2 2 0 2  2   2 2    2     2  51 | 19 26 28 33 36 47 48 49 50 63 64 65 76 79 85 89
 1374  51  1180.2652949195   0.01562  0 2 2 0 1  2   2 1    4     0  51 |  7 12 16 19 26 28 33 36 48 49 50 51 63 64 65 76 79 85 89
 1382 112  1180.7297579950   0.00399  0 2 0 0 1  2   5 1    3    13  99 |  6 12 13 15 16 19 20 26 27 33 35 36 37 47 48 49 50 51 63 64 65 73 76 79 85 89
 1377  93  1182.7860365406   0.01446  0 2 2 0 1  2   3 1    4     3  90 |  7 12 15 16 19 26 28 33 36 37 47 48 49 50 51 63 64 65 73 76 79 85 89
 1378  87  1182.7860571775   0.00741  0 2 2 0 2  2   3 2    2     3  84 | 15 16 19 26 28 33 36 37 47 48 49 50 63 64 65 76 79 85 89
 1385 119  1185.7685882291   0.00339  0 2 0 0 1  2   6 1    3    14 105 |  6 12 13 14 15 16 19 20 21 26 27 33 35 36 37 47 48 49 50 51 63 64 65 73 76 79 85 89
 1381  86  1186.1470147327   0.00608  0 2 2 0 2  2   4 2    2     4  82 |  6 13 15 16 19 26 27 28 33 36 37 47 48 49 50 51 63 64 65 76 79 85 89
 1380  87  1186.1470475956   0.00562  0 2 2 0 1  2   4 1    4     2  85 |  6 13 15 16 19 26 27 28 33 36 37 48 49 50 51 63 64 65 73 76 79 85 89
 1384  97  1190.3481906391   0.00608  0 2 2 0 2  2   5 2    2     4  93 |  6 13 15 16 19 26 27 28 33 36 37 47 48 49 50 51 63 64 65 76 79 85 89
 1383  99  1190.3482449103   0.00474  0 2 2 0 1  2   5 1    4     6  93 |  6 12 13 15 16 17 19 26 27 28 33 36 37 47 48 49 50 51 63 64 65 73 76 79 85 89
 1388 118  1191.6471296916   0.00264  0 2 0 0 1  2   7 1    3    13 105 |  6 12 13 14 15 16 19 20 26 27 33 35 36 37 47 48 49 50 51 63 64 65 73 76 79 81 85 89
 1387  90  1195.3895468758   0.00561  0 2 2 0 2  2   6 2    2     6  84 |  6 13 15 16 19 26 27 28 33 36 37 47 48 49 50 63 64 65 76 79 85 89
 1386  95  1195.3896508204   0.00422  0 2 2 0 1  2   6 1    4     6  89 |  6 13 15 16 19 26 27 28 33 36 37 47 48 49 50 51 63 64 65 73 76 79 85 89
   54 160  1197.7666817178   0.02150  0 0 0 0 1  0  53 1    1     1 159 | 10 12 13 14 16 19 20 26 27 29 33 34 36 37 43 44 47 48 49 50 51 63 64 65 67 68 73 76 79 85 89
 1391 121  1198.3653429160   0.00257  0 2 0 0 1  2   8 1    3    14 107 |  1 12 13 14 15 16 17 19 20 26 27 33 35 36 37 47 48 49 50 51 63 64 65 73 76 79 81 85 89
 1390  96  1201.2710647619   0.00563  0 2 2 0 2  2   7 2    2     5  91 |  6 13 15 16 19 26 27 28 33 36 37 47 48 49 50 63 64 65 76 79 81 85 89
 1389 106  1201.2712443177   0.00438  0 2 2 0 1  2   7 1    4     8  98 |  6 13 15 16 19 26 27 28 33 36 37 46 47 48 49 50 51 63 64 65 73 76 79 81 85 89
 1394 112  1205.9231816702   0.00255  0 2 0 0 1  2   9 1    3    13  99 |  1  6 11 12 13 14 15 16 19 20 26 27 33 35 36 37 47 48 49 50 51 63 64 65 73 76 79 81 85 89
 1393  91  1207.9927135825   0.00561  0 2 2 0 2  2   8 2    2     5  86 | 15 16 19 26 27 28 33 36 37 47 48 49 50 51 63 64 65 76 79 81 85 89
 1392  96  1207.9930131450   0.00443  0 2 2 0 1  2   8 1    4     6  90 | 12 13 15 16 19 26 27 28 33 36 37 46 47 48 49 50 51 63 64 65 73 76 79 81 85 89
  593 141  1209.5978129693   0.00557  0 1 1 0 1  1  38 1    2     4 137 | 10 12 13 14 16 19 20 26 27 33 36 37 43 46 47 48 49 50 51 63 64 65 67 68 73 76 79 85 89
  594 138  1210.7693273494   0.00517  0 1 1 0 2  1  38 2    1     3 135 | 10 12 13 14 15 16 19 20 26 27 33 36 37 43 46 47 48 49 50 51 52 63 64 65 67 73 76 79 85 89
 1397 125  1214.3205912314   0.00257  0 2 0 0 1  2  10 1    3    13 112 |  1  6 11 12 13 14 15 16 19 20 26 27 33 35 36 37 47 48 49 50 51 63 64 65 73 76 79 81 85 89
 1396  94  1215.5544575243   0.00547  0 2 2 0 2  2   9 2    2     7  87 |  6 13 15 19 26 27 28 33 36 37 47 48 49 50 51 63 64 65 76 79 81 85 89
 1395 109  1215.5549305210   0.00434  0 2 2 0 1  2   9 1    4     8 101 |  6 12 13 15 16 19 26 27 28 33 36 37 46 47 48 49 50 51 63 64 65 73 76 79 81 85 89
 1400 121  1223.5575140943   0.00257  0 2 0 0 1  2  11 1    3    13 108 |  1  6 11 12 13 15 16 19 20 26 27 33 35 36 37 47 48 49 50 51 63 64 65 73 76 79 81 85 89
 1399 104  1223.9562481673   0.00463  0 2 2 0 2  2  10 2    2     7  97 |  6 13 15 16 19 26 27 28 33 36 37 47 48 49 50 51 63 64 65 76 79 81 85 89
 1398 115  1223.9569673982   0.00436  0 2 2 0 1  2  10 1    4     8 107 |  6 12 13 15 16 19 26 27 28 33 36 37 46 47 48 49 50 51 63 64 65 73 76 79 81 85 89
 1402  94  1233.1980584130   0.00463  0 2 2 0 2  2  11 2    2     7  87 | 13 15 16 19 26 27 28 33 36 37 47 48 49 50 51 63 64 65 76 79 81 85 89
 1401 105  1233.1990938588   0.00436  0 2 2 0 1  2  11 1    4     6  99 |  6 15 16 19 26 27 28 33 36 37 46 47 48 49 50 51 63 64 65 73 76 79 81 85 89
 1403 123  1233.6338851422   0.00257  0 2 0 0 1  2  12 1    3    13 110 |  1  6 11 12 14 15 16 19 20 21 26 27 33 35 36 37 47 48 49 50 51 63 64 65 73 76 79 81 85 89
  595 146  1242.2513620580   0.00667  0 1 1 0 1  1  39 1    2     3 143 | 10 12 13 16 19 20 26 27 33 36 37 43 46 47 48 49 50 51 63 64 65 67 68 73 76 79 85 89
   55 159  1242.9089117912   0.02574  0 0 0 0 1  0  54 1    1     0 159 | 10 12 13 14 16 19 20 26 27 29 33 34 36 37 43 44 47 48 49 50 51 63 64 65 67 68 73 76 79 85 89
 1405 100  1243.2798327901   0.00463  0 2 2 0 2  2  12 2    2     8  92 | 13 15 16 19 26 27 28 33 36 37 47 48 49 50 51 63 64 65 76 79 81 85 89
 1404 102  1243.2812788608   0.00436  0 2 2 0 1  2  12 1    4     9  93 |  6 15 16 19 26 27 28 33 36 37 46 47 48 49 50 51 63 64 65 73 76 79 81 85 89
  596 122  1243.4844187663   0.00933  0 1 1 0 2  1  39 2    1     2 120 | 10 12 13 16 19 20 26 27 33 36 37 43 46 47 48 49 50 51 63 64 65 67 73 76 79 85 89
 1406 130  1244.5496335957   0.00258  0 2 0 0 1  2  13 1    3    14 116 |  1 12 14 15 16 19 20 26 27 33 35 36 37 47 48 49 50 51 63 64 65 73 76 79 81 85 89
 1408  89  1254.2015183014   0.00439  0 2 2 0 2  2  13 2    2     9  80 | 13 15 16 19 26 27 28 33 36 37 47 48 49 50 51 63 64 65 76 79 81 85 89
 1407  95  1254.2034871212   0.00418  0 2 2 0 1  2  13 1    4     9  86 | 12 13 15 16 19 26 27 28 33 36 37 46 47 48 49 50 51 63 64 65 73 76 79 81 85 89
 1409 128  1256.3046818900   0.00259  0 2 0 0 1  2  14 1    3    14 114 |  1  5 11 12 13 14 15 16 19 20 21 26 27 33 36 37 47 48 49 50 51 63 64 65 73 76 79 85 89
 1411  88  1265.9630657205   0.00390  0 2 2 0 2  2  14 2    2     5  83 |  5 13 15 19 26 28 33 36 37 47 48 49 50 51 63 64 65 76 79 85 89
 1410  90  1265.9656724200   0.00387  0 2 2 0 1  2  14 1    4     8  82 |  5 13 15 16 19 26 28 33 36 37 46 47 48 49 50 51 63 64 65 73 76 79 85 89
 1412 132  1268.8989502912   0.00259  0 2 0 0 1  2  15 1    3    16 116 |  1  5 11 12 13 14 15 16 17 19 20 26 33 35 36 37 47 48 49 50 51 63 64 65 73 76 79 85 89
  597 140  1275.7399418120   0.00817  0 1 1 0 1  1  40 1    2     4 136 | 10 12 13 14 16 19 20 26 27 33 36 37 43 46 47 48 49 50 51 63 64 65 67 68 73 76 79 85 89
  598 117  1277.0361289071   0.01263  0 1 1 0 2  1  40 2    1     1 116 | 10 12 13 16 19 20 26 27 33 36 37 43 47 48 49 50 63 64 65 73 76 79 85 89
 1414  88  1278.5644014397   0.00389  0 2 2 0 2  2  15 2    2     7  81 |  5 13 15 19 26 27 28 33 36 37 47 48 49 50 63 64 65 76 79 85 89
 1413  99  1278.5678085316   0.00386  0 2 2 0 1  2  15 1    4     8  91 |  5 12 13 15 16 19 26 27 28 33 36 37 46 47 48 49 50 51 63 64 65 73 76 79 85 89
 1415 112  1282.3323473801   0.00260  0 2 0 0 1  2  16 1    3    14  98 |  1  5 11 12 13 14 15 16 19 20 26 27 33 35 36 37 47 48 49 50 51 63 64 65 73 76 79 85 89
 6484  34  1284.9033410708   0.00240  1 0 0 0 1  2   0 1    3     5  29 |  1  7 12 16 18 19 20 26 33 36 48 49 63 64 65 76 79 87 89
 6485  67  1285.7378519903   0.00239  1 0 0 0 1  2   1 1    4     9  58 |  1  7 12 16 19 20 26 33 36 48 49 63 64 65 76 79 85 87 88 89
 6486  71  1287.4068648274   0.00240  1 0 0 0 1  2   2 1    5    10  61 |  1 11 12 16 17 19 20 26 33 36 48 49 51 63 64 65 76 79 85 87 88 89
   56 136  1288.8828859948   0.02519  0 0 0 0 1  0  55 1    1     1 135 | 10 12 13 14 16 19 20 26 27 29 33 34 36 37 43 44 48 49 50 51 63 64 65 67 68 73 76 79 80 81 85 89
 6487  80  1289.9103783542   0.00242  1 0 0 0 1  2   3 1    5     7  73 |  1 12 16 19 20 25 26 27 33 36 48 49 50 63 64 65 76 79 85 87 88 89
 1417  93  1292.0054656199   0.00385  0 2 2 0 2  2  16 2    2     9  84 |  5 13 15 19 26 27 28 33 36 37 47 48 49 50 63 64 65 76 79 85 89
 1416 108  1292.0098441301   0.00383  0 2 2 0 1  2  16 1    4    10  98 |  5 13 15 16 19 26 27 28 33 36 37 46 47 48 49 50 51 63 64 65 73 76 79 85 89
 6488  88  1293.2483729244   0.00246  1 0 0 0 1  2   4 1    5    10  78 |  1  6 12 16 17 19 20 26 33 36 48 49 63 64 65 76 79 87 88 89
 1418 134  1296.6047805650   0.00261  0 2 0 0 1  2  17 1    3    15 119 |  1  5 11 12 13 14 15 16 19 20 26 27 33 35 36 37 47 48 49 50 51 63 64 65 73 76 79 85 89
 6489  89  1297.4208389038   0.00247  1 0 0 0 1  2   5 1    5    11  78 |  1  6 11 12 16 19 20 26 27 33 36 46 48 49 50 51 63 64 65 76 79 87 88 89
 6490  92  1302.4277497763   0.00251  1 0 0 0 1  2   6 1    5    10  82 |  1  6 11 12 16 17 19 20 26 33 36 48 49 50 51 63 64 65 76 79 85 87 88 89
 1420  96  1306.2861890727   0.00382  0 2 2 0 2  2  17 2    2     9  87 |  5 13 15 16 19 26 27 28 33 36 37 47 48 49 50 63 64 65 76 79 85 89
 1419 105  1306.2917309721   0.00381  0 2 2 0 1  2  17 1    4     9  96 |  5 13 15 16 19 26 27 28 33 36 37 46 47 48 49 50 51 63 64 65 73 76 79 85 89
 6491  93  1308.2690848337   0.00252  1 0 0 0 1  2   7 1    5    11  82 |  1  6 11 12 16 19 20 26 27 33 36 46 48 49 50 51 63 64 65 76 79 81 85 87 88 89
  599 117  1310.0633646961   0.00610  0 1 1 0 1  1  41 1    2     4 113 | 10 12 13 16 19 20 26 27 33 36 37 43 46 47 48 49 50 51 63 64 65 67 68 73 76 79 85 89
  600 106  1311.4242288559   0.01166  0 1 1 0 2  1  41 2    1     0 106 | 10 12 13 16 19 20 26 27 33 36 37 43 47 48 49 50 63 64 65 67 73 76 79 85 89
 1421 129  1311.7161501711   0.00262  0 2 0 0 1  2  18 1    3    16 113 |  1  5 11 12 13 14 15 16 19 20 26 27 33 35 36 37 47 48 49 50 51 63 64 65 73 76 79 85 89
 6492 101  1314.9448117123   0.00253  1 0 0 0 1  2   8 1    5     9  92 |  1 11 12 16 19 20 26 27 33 36 46 48 49 50 51 63 64 65 76 79 81 85 87 88 89
 1423  82  1321.4064970605   0.00379  0 2 2 0 2  2  18 2    2     9  73 |  5 13 15 16 19 26 27 28 33 36 37 47 48 49 50 63 64 65 76 79 85 89
 1422 106  1321.4134180750   0.00379  0 2 2 0 1  2  18 1    4    10  96 |  5 12 13 15 16 19 26 27 28 33 36 37 46 47 48 49 50 51 63 64 65 73 76 79 85 89
 6493 100  1322.4549000639   0.00255  1 0 0 0 1  2   9 1    5    11  89 |  1 11 12 16 19 20 26 27 33 36 46 48 49 50 51 63 64 65 76 79 81 85 87 88 89
 1424 140  1327.6663504697   0.00263  0 2 0 0 1  2  19 1    3    17 123 |  1  5 11 12 13 14 15 16 17 19 20 26 27 33 35 36 37 47 48 49 50 51 63 64 65 73 76 79 85 89
 6494 101  1330.7993110567   0.00257  1 0 0 0 1  2  10 1    5     9  92 |  1 11 12 16 19 20 25 26 27 33 36 46 48 49 50 51 63 64 65 76 79 81 85 87 88 89
   57 146  1335.6883569127   0.02506  0 0 0 0 1  0  56 1    1     1 145 | 10 12 13 14 16 19 20 22 26 27 29 33 34 36 37 43 47 48 49 50 51 63 64 65 67 68 73 76 79 81 85 89
 1426  89  1337.3663113481   0.00379  0 2 2 0 2  2  19 2    2     9  80 |  5 13 15 16 19 26 27 28 33 36 37 47 48 49 50 63 64 65 76 79 85 89
 1425  97  1337.3748515942   0.00379  0 2 2 0 1  2  19 1    4     7  90 |  5 13 15 16 19 26 27 28 33 36 37 46 47 48 49 50 51 63 64 65 73 76 79 85 89
 6495 104  1339.9780039770   0.00257  1 0 0 0 1  2  11 1    5    11  93 |  1 11 12 16 19 20 26 27 33 36 46 48 49 50 51 63 64 65 76 79 81 85 87 88 89
 1427 122  1344.4552705742   0.00264  0 2 0 0 1  2  20 1    3    15 107 |  1  5 11 12 13 14 15 16 19 20 21 26 27 33 35 36 37 47 48 49 50 51 63 64 65 73 76 79 81 85 89
  601 108  1345.2214408211   0.00719  0 1 1 0 1  1  42 1    2     4 104 | 10 12 13 16 19 20 26 27 33 36 37 43 46 47 48 49 50 51 63 64 65 73 76 79 85 89
  602 117  1346.6484791690   0.00620  0 1 1 0 2  1  42 2    1     1 116 | 10 12 13 14 16 19 20 26 27 33 36 37 43 47 48 49 50 51 52 63 64 65 67 73 76 79 85 89
 6496 106  1349.9909330647   0.00257  1 0 0 0 1  2  12 1    5    10  96 |  1 12 16 19 20 26 27 33 36 46 48 49 50 51 63 64 65 76 79 81 85 87 88 89
 1429  95  1354.1655495080   0.00380  0 2 2 0 2  2  20 2    2     7  88 |  5 15 16 19 26 27 28 33 36 37 47 48 49 50 63 64 65 76 79 81 85 89
 1428 108  1354.1759749798   0.00380  0 2 2 0 1  2  20 1    4    11  97 |  5 12 13 15 16 19 26 27 28 33 36 37 47 48 49 50 51 63 64 65 73 76 79 81 85 89
 6497  93  1360.8380488308   0.00258  1 0 0 0 1  2  13 1    5    11  82 |  1 11 12 16 19 20 26 27 33 36 46 48 49 51 63 64 65 76 79 81 85 87 88 89
 1430 130  1362.0827933261   0.00265  0 2 0 0 1  2  21 1    3    18 112 |  1  5 11 12 13 14 15 16 19 20 21 26 27 33 35 36 37 47 48 49 50 51 63 64 65 73 76 79 81 85 89
 1432  94  1371.8041238460   0.00384  0 2 2 0 2  2  21 2    2    10  84 |  5 13 15 16 19 26 27 28 33 36 37 47 48 49 50 63 64 65 76 79 81 85 89
 1431 104  1371.8167276510   0.00383  0 2 2 0 1  2  21 1    4     8  96 |  5 12 15 16 19 26 27 28 33 36 37 46 47 48 49 50 51 63 64 65 73 76 79 81 85 89
 6498 104  1372.5192964249   0.00259  1 0 0 0 1  2  14 1    5     9  95 |  1 11 12 16 19 20 26 27 33 36 46 48 49 50 51 63 64 65 76 79 85 87 88 89
 1433 119  1380.5487966112   0.00265  0 2 0 0 1  2  22 1    3    18 101 |  1  5 11 12 13 14 15 16 19 20 26 33 35 36 37 47 48 49 50 51 63 64 65 73 76 79 81 85 89
  603 112  1381.2140084108   0.00565  0 1 1 0 1  1  43 1    2     4 108 | 10 12 13 16 19 20 26 33 36 37 43 47 48 49 50 51 52 63 64 65 73 76 79 85 89
  604 117  1382.7088376350   0.00604  0 1 1 0 2  1  43 2    1     3 114 | 10 12 13 16 19 20 26 27 33 36 37 43 47 48 49 50 51 52 63 64 65 73 76 79 85 89
   58 130  1383.3250985134   0.02508  0 0 0 0 1  0  57 1    1     2 128 | 10 12 13 14 16 19 20 26 27 29 33 34 36 37 43 47 48 49 50 51 52 63 64 65 67 73 76 79 81 85 89
 6499  92  1385.0346199781   0.00260  1 0 0 0 1  2  15 1    5     8  84 |  1  5 11 12 16 19 20 26 27 33 36 46 48 49 50 63 64 65 76 79 85 87 88 89
 1435  88  1390.2819432232   0.00385  0 2 2 0 2  2  22 2    2     8  80 |  5 13 15 16 19 26 27 28 33 36 37 47 48 49 50 63 64 65 76 79 81 85 89
 1434  92  1390.2970457393   0.00383  0 2 2 0 1  2  22 1    4    10  82 |  5 13 15 16 19 26 27 28 33 36 37 46 47 48 49 50 51 63 64 65 73 76 79 81 85 89
 6500 103  1398.3839553931   0.00261  1 0 0 0 1  2  16 1    5    11  92 |  1  5 11 12 16 19 20 26 27 33 36 46 48 49 50 51 63 64 65 76 79 85 87 88 89
 1436 123  1399.8531521531   0.00267  0 2 0 0 1  2  23 1    3    15 108 |  1 11 12 13 14 15 16 19 20 26 33 35 36 37 47 48 49 50 51 63 64 65 73 76 79 81 85 89
 1438  89  1409.5989117680   0.00386  0 2 2 0 2  2  23 2    2     8  81 | 13 15 16 19 26 27 28 33 36 37 47 48 49 50 63 64 65 76 79 81 85 89
 1437  95  1409.6168624742   0.00387  0 2 2 0 1  2  23 1    4     6  89 | 15 16 19 26 27 28 33 36 37 46 48 49 50 51 63 64 65 73 76 79 81 85 89
 6501 105  1412.5672376019   0.00261  1 0 0 0 1  2  17 1    5    10  95 |  1  5 11 12 16 19 20 26 27 33 36 46 48 49 50 51 63 64 65 76 79 85 87 88 89
  605 109  1418.0408870057   0.00552  0 1 1 0 1  1  44 1    2     5 104 | 10 12 13 16 18 19 20 23 26 33 36 37 43 47 48 49 50 51 52 63 64 65 73 76 79 85 89
  606 103  1419.6050648762   0.00593  0 1 1 0 2  1  44 2    1     2 101 | 10 12 16 19 20 26 27 33 36 37 43 47 48 49 51 52 63 64 65 73 76 79 85 89
 1439 127  1419.9957275025   0.00267  0 2 0 0 1  2  24 1    3    13 114 |  1 11 12 13 14 15 16 19 20 26 27 33 35 36 37 47 48 49 50 51 63 64 65 73 76 79 81 85 89
 6502 101  1427.5843959294   0.00262  1 0 0 0 1  2  18 1    5     8  93 |  1  5 11 12 16 19 20 26 27 33 36 46 48 49 50 51 63 64 65 76 79 85 87 88 89
 1441  84  1429.7549275708   0.00389  0 2 2 0 2  2  24 2    2     8  76 | 13 15 16 19 26 28 33 36 37 47 48 49 50 63 64 65 76 79 81 85 89
 1440  96  1429.7761074101   0.00388  0 2 2 0 1  2  24 1    4    10  86 | 13 15 16 26 28 33 36 37 46 47 48 49 50 51 63 64 65 73 76 79 81 85 89
   59 124  1431.7928692071   0.02510  0 0 0 0 1  0  58 1    1     2 122 | 10 12 13 14 16 19 20 26 33 34 36 37 43 47 48 49 50 51 52 63 64 65 67 73 76 79 81 85 89
 1442 119  1440.9763832292   0.00269  0 2 0 0 1  2  25 1    3    11 108 |  1  2 12 13 15 16 19 20 26 27 33 35 36 37 47 48 49 50 51 63 64 65 73 76 79 85 89
 6503 101  1443.4353554323   0.00263  1 0 0 0 1  2  19 1    5    11  90 |  1  5 11 12 16 19 20 26 27 33 36 46 48 49 50 51 63 64 65 76 79 85 87 88 89
 1444  82  1450.7498829451   0.00664  0 2 2 0 2  2  25 2    2     8  74 |  2 13 15 16 17 19 26 27 28 33 36 37 47 48 49 63 64 65 76 79 85 89
 1443  89  1450.7747134218   0.00648  0 2 2 0 1  2  25 1    4     9  80 |  2 13 15 16 17 19 26 27 28 33 36 37 47 48 49 51 63 64 65 73 76 79 85 89
  607 111  1455.7018828360   0.00540  0 1 1 0 1  1  45 1    2     5 106 | 10 12 13 16 19 20 26 33 36 37 43 47 48 49 50 51 52 63 64 65 73 76 79 85 89
  608 102  1457.3369678659   0.00594  0 1 1 0 2  1  45 2    1     3  99 | 10 12 13 16 19 20 26 27 33 36 37 43 47 48 49 50 51 52 63 64 65 73 76 79 85 89
 6504 104  1460.1200382774   0.00264  1 0 0 0 1  2  20 1    5    11  93 |  1  5 11 12 16 19 20 26 27 33 36 46 48 49 50 63 64 65 76 79 81 85 87 88 89
 1445 119  1462.7949753799   0.00269  0 2 0 0 1  2  26 1    3    16 103 |  1  2 12 13 14 15 16 19 20 26 27 33 35 36 37 47 48 49 50 51 63 64 65 73 76 79 85 89
 1447  79  1472.5836797785   0.00664  0 2 2 0 2  2  26 2    2     8  71 |  2 13 15 19 26 28 33 36 37 47 48 49 50 63 64 65 76 79 85 89
 1446  92  1472.6125917924   0.00646  0 2 2 0 1  2  26 1    4     9  83 |  2 12 13 15 16 19 26 28 33 36 37 46 47 48 49 50 51 63 64 65 73 76 79 85 89
 6505 102  1477.6383610435   0.00265  1 0 0 0 1  2  21 1    5    12  90 |  1  5 11 12 16 17 19 20 26 27 33 36 46 48 49 50 51 63 64 65 76 79 81 85 87 88 89
   60 121  1481.0914235904   0.02513  0 0 0 0 1  0  59 1    1     2 119 |  8 10 12 13 14 16 19 20 26 33 36 37 43 48 49 50 51 52 63 64 65 67 73 76 79 81 85 89
 1448 102  1485.4513542143   0.00271  0 2 0 0 1  2  27 1    3    13  89 |  1  2 12 13 15 16 19 20 26 27 33 35 36 37 47 48 49 50 51 63 64 65 73 76 79 81 85 89
  609 106  1494.1967998782   0.00549  0 1 1 0 1  1  46 1    2     5 101 | 10 12 13 16 19 20 26 33 36 37 43 46 47 48 49 50 51 52 63 64 65 73 76 79 85 89
 1450  79  1495.2561967230   0.00468  0 2 2 0 2  2  27 2    2     7  72 |  2 13 15 19 26 27 28 33 36 37 47 48 49 50 63 64 65 76 79 85 89
 1449  78  1495.2896614521   0.00515  0 2 2 0 1  2  27 1    4     4  74 |  2 12 15 16 19 26 27 28 33 36 37 47 48 49 50 51 63 64 65 73 76 79 85 89
  610  96  1495.9043543070   0.00617  0 1 1 0 2  1  46 2    1     3  93 | 10 12 13 16 19 20 26 27 33 36 37 43 47 48 49 50 51 52 63 64 65 73 76 79 85 89
 6506  96  1495.9902374272   0.00265  1 0 0 0 1  2  22 1    5    12  84 |  1  5 12 16 19 20 26 27 33 36 46 48 49 50 51 63 64 65 76 79 81 85 87 88 89
 1451 111  1508.9453653352   0.00273  0 2 0 0 1  2  28 1    3    13  98 |  1  2 12 14 15 16 19 20 26 27 33 35 36 37 47 48 49 50 51 63 64 65 73 76 79 81 85 89
 6507  99  1515.1755759998   0.00267  1 0 0 0 1  2  23 1    5    11  88 |  1 12 16 19 20 26 27 33 36 46 48 49 50 51 63 64 65 76 79 81 85 87 88 89
 1453  83  1518.7673194164   0.00466  0 2 2 0 2  2  28 2    2     9  74 |  2 13 15 19 26 27 28 33 36 37 47 48 49 50 63 64 65 76 79 85 89
 1452  96  1518.8058489550   0.00515  0 2 2 0 1  2  28 1    4    10  86 |  2 12 13 15 16 19 26 27 28 33 36 37 47 48 49 50 51 63 64 65 73 76 79 85 89
   61 113  1531.2205114202   0.02517  0 0 0 0 1  0  60 1    1     2 111 |  8 10 12 13 14 16 19 20 26 33 36 37 43 48 49 50 51 52 63 64 65 67 73 76 79 80 81 85 89
 1454 110  1533.2768479226   0.00274  0 2 0 0 1  2  29 1    3    15  95 |  1  2 12 13 14 15 16 19 20 26 33 35 36 37 47 48 49 50 51 63 64 65 73 76 79 85 89
  611 100  1533.5254422090   0.00576  0 1 1 0 1  1  47 1    2     5  95 | 10 12 13 16 19 20 26 33 36 37 43 47 48 49 50 51 52 63 64 65 73 76 79 85 89
 6508 104  1535.1942819939   0.00267  1 0 0 0 1  2  24 1    5    10  94 |  1 11 12 16 17 19 20 26 27 33 36 46 48 49 50 51 63 64 65 76 79 81 85 87 88 89
  612  92  1535.3070276863   0.00643  0 1 1 0 2  1  47 2    1     3  89 | 10 12 13 16 19 20 26 27 33 36 37 43 47 48 49 50 51 52 63 64 65 73 76 79 85 89
 1456  78  1543.1169239732   0.00465  0 2 2 0 2  2  29 2    2     8  70 |  2 13 15 16 19 26 27 28 33 36 37 47 48 49 63 64 65 76 79 85 89
 1455  89  1543.1610612389   0.00516  0 2 2 0 1  2  29 1    4     8  81 |  2 13 15 16 19 26 27 28 33 36 37 47 48 49 51 63 64 65 73 76 79 85 89
 6509  92  1556.0462561410   0.00269  1 0 0 0 1  2  25 1    5     9  83 |  1  2 12 16 19 20 26 33 36 46 48 49 50 51 63 64 65 76 79 85 87 88 89
 1457 103  1558.4456369734   0.00277  0 2 0 0 1  2  30 1    3    13  90 |  1  2 12 13 14 15 16 19 20 21 26 27 33 35 36 47 48 49 50 51 63 64 65 76 79 85 89
 1459  77  1568.3048842870   0.00465  0 2 2 0 2  2  30 2    2     8  69 |  2 13 15 16 19 26 27 28 33 36 37 47 48 49 63 64 65 76 79 85 89
 1458  75  1568.3552059001   0.00517  0 2 2 0 1  2  30 1    4     7  68 |  2 13 15 16 19 26 27 28 33 36 37 47 48 49 51 63 64 65 73 76 79 85 89
  613  92  1573.6876094728   0.00846  0 1 1 0 1  1  48 1    2     4  88 | 10 12 13 16 19 20 26 33 36 37 47 48 49 50 51 63 64 65 73 76 79 85 89
  614  90  1575.5447857450   0.01268  0 1 1 0 2  1  48 2    1     2  88 | 10 12 13 16 19 20 26 33 36 37 47 48 49 50 51 63 64 65 73 76 79 85 89
 6510 101  1577.7313952621   0.00269  1 0 0 0 1  2  26 1    5    11  90 |  1  2 11 12 16 19 20 26 33 36 46 48 49 50 51 63 64 65 76 79 85 87 88 89
   62 109  1582.1798799278   0.02517  0 0 0 0 1  0  61 1    1     2 107 | 10 12 13 14 16 19 20 22 26 33 36 37 43 48 49 50 51 52 63 64 65 67 73 76 79 81 85 89
 1460 102  1584.4515623274   0.00289  0 2 0 0 1  2  31 1    3    12  90 |  2 12 13 15 16 19 20 26 27 33 35 36 37 47 48 49 50 51 63 64 65 73 76 79 81 85 89
 1462  69  1594.3310689953   0.00464  0 2 2 0 2  2  31 2    2     9  60 |  2 13 15 16 19 26 28 33 36 37 47 48 49 63 64 65 79 81 85 89
 1461  80  1594.3881878985   0.00520  0 2 2 0 1  2  31 1    4     7  73 |  2 12 13 15 16 19 26 27 28 33 36 37 47 48 49 50 51 63 64 65 73 76 79 81 85 89
 6511  93  1600.2495919363   0.00271  1 0 0 0 1  2  27 1    5    10  83 |  1  2 11 12 16 19 20 26 33 36 46 48 49 50 51 63 64 65 76 79 85 87 88 89
 1463  99  1611.2944487156   0.00311  0 2 0 0 1  2  32 1    3    14  85 | 12 13 14 15 16 19 20 26 27 33 35 36 37 47 48 49 50 51 63 64 65 73 76 79 81 85 89
  615  90  1614.6831011986   0.01263  0 1 1 0 1  1  49 1    2     4  86 | 10 12 13 16 19 20 26 33 36 37 43 47 48 49 50 51 63 64 65 73 76 79 85 89
  616  75  1616.6174068166   0.01432  0 1 1 0 2  1  49 2    1     2  73 | 12 13 16 19 20 26 33 36 37 47 48 49 50 63 64 65 73 76 79 85 89
 1465  76  1621.1953433954   0.00466  0 2 2 0 2  2  32 2    2     6  70 | 13 15 16 19 26 28 33 36 37 47 48 49 50 63 64 65 76 79 81 85 89
 1464  74  1621.2599068132   0.00530  0 2 2 0 1  2  32 1    4     2  72 | 16 19 26 28 33 36 37 48 49 50 51 63 64 65 73 76 79 81 85 89
 6512  98  1623.6007344541   0.00273  1 0 0 0 1  2  28 1    5     9  89 |  1  2 11 12 16 19 20 26 33 36 48 49 50 51 63 64 65 76 79 81 85 87 88 89
   63  93  1633.9692694683   0.02519  0 0 0 0 1  0  62 1    1     2  91 | 10 12 13 14 16 19 20 26 33 36 37 48 49 50 51 52 63 64 65 73 76 79 81 85 89
 1466  97  1638.9741115606   0.00504  0 2 0 0 1  2  33 1    3    14  83 | 12 13 14 15 16 19 20 26 27 33 35 36 37 47 48 49 50 51 52 63 64 65 73 76 79 85 89
 6513  92  1647.7847068606   0.00281  1 0 0 0 1  2  29 1    5    11  81 |  1  2 11 12 16 17 19 20 26 27 33 36 46 48 49 50 51 63 64 65 76 79 81 85 87 88 89
 1468  59  1648.8975591081   0.00556  0 2 2 0 2  2  33 2    2     2  57 | 16 19 26 28 33 36 37 47 48 49 50 52 63 64 65 76 79 85 89
 1467  73  1648.9702563792   0.00512  0 2 2 0 1  2  33 1    4     9  64 | 13 15 16 19 26 28 33 36 37 47 48 49 50 51 52 63 64 65 73 76 79 85 89
  617  81  1656.5116930846   0.01445  0 1 1 0 1  1  50 1    2     4  77 | 10 12 13 16 19 20 26 33 36 37 47 48 49 50 51 63 64 65 73 76 79 85 89
  618  76  1658.5247063094   0.01730  0 1 1 0 2  1  50 2    1     1  75 | 10 12 16 19 20 26 27 33 36 37 43 47 48 49 50 51 63 64 65 73 76 79 85 89
 1469  89  1667.4903680663   0.00523  0 2 0 0 1  2  34 1    3    11  78 | 12 15 16 17 19 20 26 27 33 35 36 37 47 48 49 50 51 52 63 64 65 73 76 79 85 89
 6514  86  1672.8013902175   0.00282  1 0 0 0 1  2  30 1    5     9  77 |  1  2 11 12 16 18 19 20 26 27 33 36 46 48 49 50 51 63 64 65 76 79 85 87 88 89
 1471  69  1677.4375887226   0.00542  0 2 2 0 2  2  34 2    2     8  61 | 13 15 19 26 27 28 33 36 37 47 48 49 50 52 63 64 65 76 79 85 89
 1470  75  1677.5191360002   0.00524  0 2 2 0 1  2  34 1    4    10  65 | 13 15 16 19 26 28 33 36 37 47 48 49 50 51 52 63 64 65 73 76 79 85 89
   64  88  1686.5884178355   0.02520  0 0 0 0 1  0  63 1    1     1  87 | 10 11 12 13 16 19 20 26 33 36 37 48 49 50 51 52 63 64 65 73 76 79 81 85 89
 1472  91  1696.8430347884   0.00527  0 2 0 0 1  2  35 1    3    14  77 | 12 13 14 15 16 19 20 26 27 33 35 36 37 47 48 49 50 51 52 63 64 65 73 76 79 85 89
 6515  88  1698.6506597328   0.00285  1 0 0 0 1  2  31 1    5    11  77 |  1  2 11 12 16 19 20 26 27 33 36 48 49 50 51 63 64 65 76 79 81 85 87 88 89
  619  73  1699.1731804349   0.01644  0 1 1 0 1  1  51 1    2     3  70 | 12 13 16 19 20 26 33 36 37 47 48 49 50 51 63 64 65 73 76 79 85 89
  620  77  1701.2664459214   0.01873  0 1 1 0 2  1  51 2    1     1  76 | 12 16 19 20 26 27 33 36 37 47 48 49 50 51 63 64 65 73 76 79 85 89
 1474  55  1706.8152806811   0.00529  0 2 2 0 2  2  35 2    2     5  50 | 13 15 19 26 28 33 36 37 47 48 49 52 63 64 65 79 85 89
 1473  72  1706.9064307027   0.00542  0 2 2 0 1  2  35 1    4     8  64 | 12 13 15 16 19 26 27 28 33 36 37 47 48 49 52 63 64 65 73 76 79 85 89
 6516  88  1725.3323890162   0.00285  1 0 0 0 1  2  32 1    5    11  77 |  1 11 12 16 19 20 26 33 36 48 50 51 63 64 65 76 79 81 85 87 88 89
 1475  79  1727.0319129618   0.00547  0 2 0 0 1  2  36 1    3    10  69 | 12 13 14 15 16 19 20 26 27 33 35 36 37 47 48 49 50 51 52 63 64 65 73 76 79 85 89
 1477  60  1737.0304759130   0.00533  0 2 2 0 2  2  36 2    2     6  54 | 13 16 19 26 28 33 36 37 47 48 49 50 52 63 64 65 76 79 85 89
 1476  71  1737.1320250610   0.00571  0 2 2 0 1  2  36 1    4     6  65 | 13 15 16 19 26 28 33 36 37 47 48 49 50 52 63 64 65 73 76 79 85 89
   65  80  1740.0370704569   0.02544  0 0 0 0 1  0  64 1    1     1  79 | 10 11 12 13 14 16 18 19 20 26 33 36 37 48 49 50 51 52 63 64 65 73 76 79 81 85 89
  621  76  1742.6673609186   0.01863  0 1 1 0 1  1  52 1    2     3  73 | 10 12 13 16 19 20 26 33 36 37 47 48 49 50 51 63 64 65 73 76 79 85 89
  622  82  1744.8424464413   0.02010  0 1 1 0 2  1  52 2    1     2  80 | 10 12 13 16 19 20 26 27 33 36 37 47 48 49 50 51 63 64 65 73 76 79 85 89
 2345   5  1749.9040601369   0.39563  0 3 1 0 1  3   1 1    5     1   4 | 19 26 48 51
 2346   4  1749.9094239621   0.86972  0 3 1 0 2  3   1 2    2     1   3 | 26 48 51 79
 2347  12  1751.5834311914   0.43373  0 3 1 0 1  3   2 1    6     1  11 | 19 26 48 49 51 79 85
 2348  16  1751.5915555445   0.09260  0 3 1 0 2  3   2 2    3     3  13 | 16 19 26 48 49 51 65 79 85
 6517  87  1752.8464435181   0.00295  1 0 0 0 1  2  33 1    5     8  79 |  1 11 12 16 19 20 26 27 33 36 48 49 50 51 63 64 65 76 79 85 88 89
 2349  15  1754.1001941088   0.07223  0 3 1 0 1  3   3 1    6     4  11 | 16 19 20 26 48 49 51 63 65 79 85 89
 2350  20  1754.1179163826   0.04952  0 3 1 0 2  3   3 2    3     5  15 | 16 19 20 26 48 51 63 65 76 79 85
 2353  22  1757.4567075996   0.07233  0 3 1 0 1  3   4 1    6     3  19 | 16 19 20 26 48 49 51 63 65 76 79 85 89
 2354  28  1757.4865439304   0.07150  0 3 1 0 2  3   4 2    3     4  24 | 16 19 20 26 33 48 49 51 63 65 76 79 85 89
 1478  81  1758.0568015897   0.00555  0 2 0 0 1  2  37 1    3    11  70 | 12 13 14 16 19 20 21 26 27 33 35 36 37 47 48 49 50 51 52 63 64 65 73 76 79 85 89
 2357  26  1761.6524446067   0.05990  0 3 1 0 1  3   5 1    6     5  21 | 16 19 20 26 48 49 51 63 65 76 79 85 89
 2358  27  1761.6972794566   0.03196  0 3 1 0 2  3   5 2    3     6  21 | 14 16 20 26 48 51 63 65 76 79 85 89
 2361  29  1766.6872760714   0.04277  0 3 1 0 1  3   6 1    6     6  23 | 16 19 20 26 48 51 63 65 76 79 85 89
 2362  28  1766.7499204685   0.04243  0 3 1 0 2  3   6 2    3     6  22 | 16 19 20 26 33 48 49 51 63 65 76 79 85
 1480  59  1768.0830197066   0.00536  0 2 2 0 2  2  37 2    2     6  53 | 13 16 19 26 28 33 36 37 47 48 49 50 52 63 64 65 76 79 85 89
 1479  64  1768.1957964053   0.00556  0 2 2 0 1  2  37 1    4     7  57 | 12 15 16 19 26 28 33 36 37 47 48 49 50 51 52 63 64 65 73 76 79 85 89
 2352  14  1771.9599139436   0.41507  0 3 3 0 2  3   3 2    4     0  14 | 12 16 19 26 51 63 65 76 79 85 89
 2351  16  1771.9600934277   0.37475  0 3 3 0 1  3   3 1    7     0  16 | 12 16 19 26 33 51 63 65 76 79 85
 2365  26  1772.5611483826   0.03628  0 3 1 0 1  3   7 1    6     5  21 | 14 19 20 26 33 48 49 51 63 65 76 79 85
 2366  31  1772.6447963769   0.05819  0 3 1 0 2  3   7 2    3     5  26 | 16 19 20 26 48 49 51 63 65 76 79 85 89
 2356  17  1775.3250702055   0.38599  0 3 3 0 2  3   4 2    4     0  17 | 12 16 19 26 51 65 76 79 85
 2355  24  1775.3252536105   0.37383  0 3 3 0 1  3   4 1    7     0  24 | 12 16 19 26 48 51 63 65 76 79 85 89
 2369  33  1779.2740508127   0.02445  0 3 1 0 1  3   8 1    6     7  26 | 14 16 19 20 26 33 48 51 63 65 76 79 85 89
 2370  26  1779.3815825145   0.05613  0 3 1 0 2  3   8 2    3     5  21 | 16 19 20 26 33 48 49 51 63 65 76 79 85 89
 2360  18  1779.5317549084   0.40256  0 3 3 0 2  3   5 2    4     0  18 | 12 16 19 26 63 65 76 79 85 89
 2359  29  1779.5319891878   0.36080  0 3 3 0 1  3   5 1    7     0  29 | 12 16 19 26 33 48 49 51 63 64 65 76 79 85 89
 6518  82  1781.1926899242   0.00296  1 0 0 0 1  2  34 1    5     8  74 |  1 11 12 16 19 20 25 26 33 36 48 49 50 51 63 64 65 76 79 85 88 89
 2364  20  1784.5797494270   0.36957  0 3 3 0 2  3   6 2    4     0  20 | 12 16 19 26 51 65 76 79 85 89
 2363  31  1784.5799268377   0.33536  0 3 3 0 1  3   6 1    7     0  31 | 12 16 19 26 33 48 51 63 64 65 76 79 85 89
 2373  32  1786.8259450510   0.07158  0 3 1 0 1  3   9 1    6     4  28 | 19 20 26 33 48 49 51 63 65 76 79 85 89
 2374  32  1786.9603667155   0.04655  0 3 1 0 2  3   9 2    3     6  26 | 16 19 20 26 33 48 49 51 63 65 76 79 85 89
  623  75  1786.9939975544   0.02013  0 1 1 0 1  1  53 1    2     3  72 | 10 12 13 16 19 20 26 33 36 37 47 48 49 50 51 63 64 65 73 76 79 85 89
  624  68  1789.2524272919   0.02271  0 1 1 0 2  1  53 2    1     1  67 | 10 12 16 19 20 26 33 36 37 47 48 49 51 63 64 65 73 76 79 85 89
 1481  71  1789.9175139767   0.00906  0 2 0 0 1  2  38 1    3     8  63 | 12 13 16 20 26 27 33 35 36 37 47 48 49 50 51 63 64 65 73 76 79 85 89
 2368  18  1790.4688302805   0.38313  0 3 3 0 2  3   7 2    4     0  18 | 12 16 19 26 51 65 76 79 85
 2367  31  1790.4690133529   0.33995  0 3 3 0 1  3   7 1    7     0  31 | 12 16 19 26 33 48 49 63 64 65 76 79 85 89
   66  82  1794.3149320176   0.02550  0 0 0 0 1  0  65 1    1     2  80 | 10 11 12 13 16 19 20 26 33 36 37 48 49 50 51 52 63 64 65 73 76 79 80 81 85 89
 2377  26  1795.2167762626   0.05519  0 3 1 0 1  3  10 1    6     5  21 | 16 19 20 26 33 48 49 51 63 65 76 79 85
 2378  29  1795.3811169316   0.02785  0 3 1 0 2  3  10 2    3     7  22 | 14 16 19 20 26 33 48 49 51 63 65 76 79 85 89
 2372  21  1797.1993277946   0.35816  0 3 3 0 2  3   8 2    4     0  21 | 12 16 19 26 51 63 65 76 79 85 89
 2371  30  1797.1995046637   0.34037  0 3 3 0 1  3   8 1    7     0  30 | 12 16 19 26 33 48 51 63 64 65 76 79 85 89
 1483  53  1799.9727218141   0.00628  0 2 2 0 2  2  38 2    2     3  50 | 13 16 19 26 28 33 36 37 47 48 49 50 63 64 65 76 79 85 89
 1482  57  1800.0977177617   0.00598  0 2 2 0 1  2  38 1    4     6  51 | 13 15 16 19 26 28 33 36 37 47 48 49 50 63 64 65 73 76 79 85 89
 2381  31  1804.4465274342   0.03518  0 3 1 0 1  3  11 1    6     6  25 | 14 16 19 20 26 33 48 49 51 63 65 76 79 85 89
 2382  28  1804.6438182171   0.02923  0 3 1 0 2  3  11 2    3     6  22 | 14 16 19 20 26 33 48 49 51 63 65 76 79 85 89
 2376  17  1804.7707694952   0.47901  0 3 3 0 2  3   9 2    4     0  17 | 12 16 19 26 51 63 65 76 79 85 89
 2375  25  1804.7709498155   0.45667  0 3 3 0 1  3   9 1    7     0  25 | 12 16 19 26 33 48 51 63 64 65 76 79 85 89
 6519  82  1810.3709850254   0.00305  1 0 0 0 1  2  35 1    5     8  74 |  1 11 12 16 19 20 26 27 33 36 48 50 51 63 64 65 76 79 85 88 89
 2379  29  1813.1835541989   0.33809  0 3 3 0 1  3  10 1    7     0  29 | 12 16 19 26 33 48 49 51 64 65 76 79 89
 2380  24  1813.1836245729   0.35265  0 3 3 0 2  3  10 2    4     0  24 | 12 16 19 26 51 63 65 76 79 89
 2385  36  1814.5151710416   0.01663  0 3 1 0 1  3  12 1    6     8  28 | 14 16 19 20 26 33 48 49 51 63 65 76 79 85
 2386  35  1814.7481146390   0.02543  0 3 1 0 2  3  12 2    3     7  28 | 14 16 19 20 26 33 48 49 51 63 65 76 79 85
 2383  30  1822.4376568856   0.40625  0 3 3 0 1  3  11 1    7     0  30 | 12 16 19 26 33 48 63 64 65 76 79 85 89
 2384  23  1822.4376610012   0.39420  0 3 3 0 2  3  11 2    4     0  23 | 12 16 19 26 63 65 76 79 85 89
 1484  75  1822.6137899269   0.00841  0 2 0 0 1  2  39 1    3    10  65 | 12 13 14 16 19 20 26 27 33 35 36 37 47 48 49 51 63 64 65 73 76 79 85 89
 2389  29  1825.4224699157   0.00992  0 3 1 0 1  3  13 1    6     8  21 | 14 16 19 20 26 33 48 49 51 63 65 76 79 85
 2390  27  1825.6942887612   0.02398  0 3 1 0 2  3  13 2    3     7  20 | 14 16 19 20 26 33 48 49 51 63 65 76 79 85
  625  63  1832.1528406809   0.02263  0 1 1 0 1  1  54 1    2     3  60 | 10 12 13 16 20 26 33 36 47 48 49 50 51 63 64 65 76 79 85 89
 2387  32  1832.5324305235   0.34414  0 3 3 0 1  3  12 1    7     0  32 | 12 16 19 26 33 48 49 51 64 65 76 79 85 89
 2388  25  1832.5325213326   0.36172  0 3 3 0 2  3  12 2    4     0  25 | 12 16 19 26 51 63 65 76 79 85 89
 1486  49  1832.6995238704   0.00936  0 2 2 0 2  2  39 2    2     2  47 | 13 16 19 26 28 33 36 37 47 48 49 50 63 64 65 76 79 85 89
 1485  56  1832.8373755319   0.01235  0 2 2 0 1  2  39 1    4     3  53 | 13 16 19 26 28 33 36 47 48 49 50 63 64 65 73 76 79 85 89
  626  72  1834.4961913942   0.02662  0 1 1 0 2  1  54 2    1     2  70 | 10 12 13 16 19 20 26 27 33 36 47 48 49 50 51 63 64 65 76 79 85 89
 2393  38  1837.1684927397   0.02299  0 3 1 0 1  3  14 1    6     5  33 |  5 16 19 20 26 33 48 49 51 63 65 76 79 85
 2394  31  1837.4820723962   0.02354  0 3 1 0 2  3  14 2    3     8  23 |  5 14 16 19 20 26 33 48 49 51 63 65 76 79 85
 6520  71  1840.3811874477   0.00307  1 0 0 0 1  2  36 1    5     8  63 |  1 11 12 16 19 20 26 27 33 36 48 49 50 63 64 65 76 79 85 87 88 89
 2391  19  1843.4681506376   0.35159  0 3 3 0 1  3  13 1    7     0  19 | 12 19 26 33 48 49 51 65 76 79 85
 2392  23  1843.4684500364   0.38817  0 3 3 0 2  3  13 2    4     0  23 | 12 19 26 51 63 65 76 79 85
   67  63  1849.4217389503   0.02551  0 0 0 0 1  0  66 1    1     2  61 | 10 11 12 13 16 19 20 26 33 36 37 48 50 52 63 64 65 73 76 79 81 85 89
 2397  37  1849.7531756925   0.02295  0 3 1 0 1  3  15 1    6     9  28 |  5 14 16 19 20 26 33 48 49 51 63 65 76 79 85
 2398  32  1850.1115005166   0.02352  0 3 1 0 2  3  15 2    3     7  25 |  5 14 16 19 20 26 33 48 49 51 63 76 79 85
 2395  25  1855.2452910614   0.28678  0 3 3 0 1  3  14 1    7     0  25 |  5 12 19 26 33 49 51 64 65 76 79 85 89
 2396  24  1855.2453536247   0.49204  0 3 3 0 2  3  14 2    4     0  24 | 12 19 26 51 63 65 76 79 85 89
 1487  62  1856.1454823832   0.00675  0 2 0 0 1  2  40 1    3     9  53 | 12 13 16 19 20 26 27 33 35 36 37 47 48 49 51 63 64 65 73 76 79 85 89
 2401  35  1863.1764202572   0.02291  0 3 1 0 1  3  16 1    6     8  27 |  5 14 16 19 20 26 33 48 49 51 63 65 76 79 89
 2402  34  1863.5824619202   0.02348  0 3 1 0 2  3  16 2    3     8  26 |  5 14 16 19 20 26 33 48 49 51 63 65 76 79 85 89
 1489  48  1866.2631386242   0.05916  0 2 2 0 2  2  40 2    2     1  47 | 13 16 17 19 26 28 33 36 37 48 49 63 64 65 76 79 85 89
 1488  59  1866.4149620764   0.01068  0 2 2 0 1  2  40 1    4     4  55 | 12 13 16 17 19 26 28 33 36 37 47 48 49 51 63 64 65 73 76 79 85 89
 2399  25  1867.8631276989   0.28678  0 3 3 0 1  3  15 1    7     1  24 |  5 12 19 26 33 48 49 51 64 76 79 85 89
 2400  18  1867.8633716487   0.38140  0 3 3 0 2  3  15 2    4     0  18 | 12 19 26 51 63 76 79 85
 6521  68  1871.2231461510   0.00311  1 0 0 0 1  2  37 1    5     6  62 |  1 11 12 16 19 20 26 27 33 36 48 49 50 51 63 64 65 76 79 85 88 89
 2405  30  1877.4381451400   0.02287  0 3 1 0 1  3  17 1    6     5  25 |  5 16 19 20 26 33 48 49 51 63 65 76 79 89
 2406  30  1877.8948705298   0.02346  0 3 1 0 2  3  17 2    3     6  24 |  5 14 16 19 20 26 33 48 49 51 63 65 76 79 85 89
  627  66  1878.1436917934   0.02653  0 1 1 0 1  1  55 1    2     3  63 | 12 13 16 19 20 26 33 36 47 48 49 50 51 63 64 65 76 79 85 89
  628  69  1880.5735503210   0.03354  0 1 1 0 2  1  55 2    1     0  69 | 10 12 16 19 20 26 27 33 36 48 49 50 51 63 64 65 76 79 85 89
 6929   7  1881.0991639370   0.66133  1 1 1 0 1  3   1 1    6     2   5 | 26 33 48 49 65 79 89
 6930   3  1881.1019047298   0.68467  1 1 1 0 2  3   1 2    3     0   3 | 48 85
 2403  26  1881.3220851749   0.23521  0 3 3 0 1  3  16 1    7     0  26 |  5 12 16 19 26 33 48 49 51 64 65 76 79 85 89
 2404  21  1881.3221408124   0.51579  0 3 3 0 2  3  16 2    4     0  21 | 12 16 19 26 51 63 65 76 79 85 89
 6931  17  1882.7706186951   0.06268  1 1 1 0 1  3   2 1    7     5  12 | 16 26 33 48 49 51 63 65 79 85 89
 6932  16  1882.7760369825   0.06436  1 1 1 0 2  3   2 2    4     4  12 | 16 19 26 48 49 51 65 79 85
 6933  22  1885.2752743687   0.00599  1 1 1 0 1  3   3 1    8     7  15 | 16 19 26 33 48 49 51 63 65 85 88 89
 6934  16  1885.2861912156   0.00616  1 1 1 0 2  3   3 2    5     6  10 | 16 24 26 48 49 63 65 79 85 88 89
 6935  21  1888.6149465967   0.00463  1 1 1 0 1  3   4 1    8     8  13 | 16 18 19 24 26 33 48 49 51 65 79 85 88 89
 6936  19  1888.6331285323   0.00736  1 1 1 0 2  3   4 2    5     6  13 | 16 18 19 24 26 48 49 65 79 85 88 89
 1490  66  1890.5123857258   0.01063  0 2 0 0 1  2  41 1    3    11  55 | 12 13 14 16 19 20 26 33 35 36 37 47 48 49 51 63 64 65 73 76 79 85 89
 2409  35  1892.5382645914   0.02284  0 3 1 0 1  3  18 1    6     9  26 |  5 14 16 19 20 26 33 48 49 51 63 65 76 79 85 89
 6937  26  1892.7895123033   0.00390  1 1 1 0 1  3   5 1    8     7  19 | 16 19 26 33 48 49 51 63 65 76 79 85 88 89
 6938  24  1892.8167558259   0.00506  1 1 1 0 2  3   5 2    5     7  17 | 16 19 24 26 33 48 49 63 65 79 85 88 89
 2410  32  1893.0486349673   0.02345  0 3 1 0 2  3  18 2    3     7  25 |  5 16 19 20 26 33 48 49 51 63 65 76 79 85
 2407  32  1895.6216018422   0.23521  0 3 3 0 1  3  17 1    7     1  31 |  5 12 16 19 26 48 49 51 64 65 76 79 85 89
 2408  18  1895.6218766476   0.46621  0 3 3 0 2  3  17 2    4     0  18 | 12 16 19 26 63 65 76 79 85
 6939  22  1897.7989410106   0.00392  1 1 1 0 1  3   6 1    8     7  15 | 16 19 26 33 48 49 63 65 76 79 85 88 89
 6940  26  1897.8370917131   0.00463  1 1 1 0 2  3   6 2    5     7  19 | 16 19 24 26 33 48 49 51 63 65 76 79 85 88 89
 1492  50  1900.6634311856   0.00920  0 2 2 0 2  2  41 2    2     1  49 | 16 19 26 28 33 36 37 47 48 49 63 64 65 76 79 85 89
 1491  48  1900.8301302777   0.01088  0 2 2 0 1  2  41 1    4     5  43 | 13 16 19 26 28 33 36 37 47 48 49 51 63 64 65 73 76 79 85 89
 6522  79  1902.8967110402   0.00318  1 0 0 0 1  2  38 1    5     8  71 |  1 11 12 16 19 20 26 27 33 36 48 49 50 51 63 64 65 76 79 85 87 88 89
 6941  33  1903.6432046456   0.00427  1 1 1 0 1  3   7 1    8     7  26 | 16 19 26 33 48 49 63 65 76 79 85 88 89
 6942  29  1903.6940825264   0.00457  1 1 1 0 2  3   7 2    5     7  22 | 16 19 24 26 33 48 51 63 65 76 79 85 88 89
   68  53  1905.3572123496   0.02553  0 0 0 0 1  0  67 1    1     1  52 | 12 16 19 20 26 33 36 37 48 50 63 64 65 73 81 85 89
 2413  30  1908.4766890607   0.02285  0 3 1 0 1  3  19 1    6     8  22 |  5 14 16 19 20 26 48 49 51 65 76 79 85 89
 2414  33  1909.0436620059   0.02346  0 3 1 0 2  3  19 2    3     7  26 |  5 16 19 20 26 33 48 49 51 63 65 76 79 85 89
 6943  32  1910.3222833799   0.00402  1 1 1 0 1  3   8 1    8     8  24 | 16 19 20 26 33 48 49 63 65 76 79 85 88
 6944  28  1910.3876973661   0.00455  1 1 1 0 2  3   8 2    5     8  20 | 16 20 24 26 48 49 51 63 65 76 79 85 88 89
 2411  31  1910.7618604018   0.23521  0 3 3 0 1  3  18 1    7     1  30 |  5 12 16 19 26 33 48 49 64 65 76 85 89
 2412  23  1910.7620456857   0.45712  0 3 3 0 2  3  18 2    4     0  23 | 12 16 19 26 51 63 65 76 79 85
 6945  29  1917.8361275373   0.00371  1 1 1 0 1  3   9 1    8     9  20 | 16 18 19 20 26 33 48 49 63 65 76 79 85 88
 6946  37  1917.9179150337   0.00405  1 1 1 0 2  3   9 2    5     9  28 | 16 18 19 20 24 26 33 48 49 51 63 65 76 79 85 88 89
  629  52  1924.9662813334   0.03487  0 1 1 0 1  1  56 1    2     0  52 | 12 16 19 20 26 33 36 48 49 50 63 64 65 76 79 81 85 89
 2417  37  1925.2533227966   0.02288  0 3 1 0 1  3  20 1    6     9  28 |  5 14 16 19 20 26 33 48 49 51 63 65 76 79 85 89
 1493  55  1925.7141592915   0.00807  0 2 0 0 1  2  42 1    3     8  47 | 12 14 16 19 20 26 33 35 36 37 47 48 49 51 52 63 64 65 73 76 79 85 89
 2418  31  1925.8798536185   0.02349  0 3 1 0 2  3  20 2    3     7  24 |  5 14 16 19 20 26 33 48 49 51 65 76 79 85
 6947  32  1926.1847310058   0.00414  1 1 1 0 1  3  10 1    8     7  25 | 16 20 26 33 48 49 51 63 65 76 79 85 88 89
 6948  26  1926.2846811021   0.00539  1 1 1 0 2  3  10 2    5     7  19 | 16 19 20 24 26 33 48 49 65 76 79 85 88 89
 2415  29  1926.7427880120   0.23521  0 3 3 0 1  3  19 1    7     1  28 |  5 12 16 19 26 33 48 49 51 64 65 76 79 85 89
 2416  21  1926.7430321440   0.43593  0 3 3 0 2  3  19 2    4     0  21 | 12 16 19 26 63 65 76 79 85 89
  630  57  1927.4840746592   0.02579  0 1 1 0 2  1  56 2    1     2  55 | 12 13 16 19 20 26 27 33 36 47 48 49 50 51 63 64 65 76 79 81 85 89
 6949  37  1935.3680120841   0.00441  1 1 1 0 1  3  11 1    8     8  29 | 16 19 20 25 26 33 48 49 63 65 76 79 85 88 89
 6523  72  1935.4017234147   0.00321  1 0 0 0 1  2  39 1    5     7  65 |  1 11 12 16 19 20 26 27 33 36 48 49 51 63 64 65 76 79 85 87 88 89
 6950  34  1935.4879666434   0.00480  1 1 1 0 2  3  11 2    5     7  27 | 16 19 20 24 25 26 33 48 49 63 65 76 79 85 88 89
 1495  43  1935.9001985282   0.00839  0 2 2 0 2  2  42 2    2     2  41 | 13 19 26 28 33 36 37 47 48 49 52 63 64 65 76 79 85 89
 1494  50  1936.0828374485   0.00880  0 2 2 0 1  2  42 1    4     4  46 | 13 16 19 26 28 33 36 37 47 48 49 52 64 65 73 76 79 85 89
 2421  31  1942.8680656655   0.02292  0 3 1 0 1  3  21 1    6     9  22 |  5 14 16 19 20 26 33 48 49 51 63 65 76 79 85
 2422  26  1943.5571041691   0.02352  0 3 1 0 2  3  21 2    3     9  17 |  5 14 16 19 20 26 33 48 49 51 63 65 76 79 85
 2419  29  1943.5643813501   0.27230  0 3 3 0 1  3  20 1    7     0  29 | 12 16 19 26 33 48 49 51 64 65 76 79 85 89
 2420  23  1943.5645810855   0.34127  0 3 3 0 2  3  20 2    4     0  23 | 12 16 19 26 51 63 65 76 79 85
 6951  30  1945.3859588345   0.00363  1 1 1 0 1  3  12 1    8     8  22 | 16 19 20 26 33 48 49 65 76 79 85 88 89
 6952  33  1945.5277363359   0.00523  1 1 1 0 2  3  12 2    5     6  27 | 16 19 20 26 33 48 49 63 65 76 79 85 88 89
 6953  30  1956.2385041714   0.00404  1 1 1 0 1  3  13 1    8     8  22 | 16 19 20 26 33 48 49 63 65 76 79 88 89
 6954  35  1956.4039199041   0.00481  1 1 1 0 2  3  13 2    5     7  28 | 16 19 20 26 33 48 49 63 65 76 79 85 88 89
 2423  25  1961.2263163785   0.37318  0 3 3 0 1  3  21 1    7     0  25 | 12 16 19 26 33 48 65 76 85
 2424  27  1961.2266211233   0.41778  0 3 3 0 2  3  21 2    4     0  27 | 12 16 19 26 51 63 65 76 79 85 89
 2425  34  1961.3208120060   0.02295  0 3 1 0 1  3  22 1    6     7  27 |  5 16 19 20 26 33 48 49 51 63 65 76 79 85 89
 1496  56  1961.7507024825   0.00867  0 2 0 0 1  2  43 1    3     9  47 | 12 14 16 19 20 26 33 35 36 37 47 48 49 51 52 63 65 73 76 79 85 89
 2426  36  1962.0753027564   0.02355  0 3 1 0 2  3  22 2    3     8  28 |  5 14 16 19 20 26 33 48 49 51 63 65 76 79 85
   69  53  1962.1210672682   0.02556  0 0 0 0 1  0  68 1    1     1  52 | 12 16 19 20 26 33 36 37 48 49 50 63 64 65 73 76 79 81 85 89
 6955  35  1967.9255965546   0.00524  1 1 1 0 1  3  14 1    8     6  29 | 16 19 26 33 48 49 51 63 65 76 79 85 88 89
 6956  34  1968.1164799193   0.00504  1 1 1 0 2  3  14 2    5     8  26 | 16 19 20 24 26 33 48 49 51 63 65 76 79 85 88 89
 6524  63  1968.7380250714   0.00327  1 0 0 0 1  2  40 1    5     5  58 |  1 11 12 16 17 19 20 26 33 36 48 49 50 51 64 65 76 79 85 89
 1498  44  1971.9732937974   0.00833  0 2 2 0 2  2  43 2    2     3  41 | 13 16 19 26 28 33 36 37 47 48 49 52 63 64 65 79 85 89
 1497  45  1972.1729016950   0.00886  0 2 2 0 1  2  43 1    4     6  39 | 13 16 19 26 28 33 36 47 48 49 52 64 65 73 76 79 89
  631  53  1972.6203990015   0.03485  0 1 1 0 1  1  57 1    2     2  51 | 12 13 16 19 20 26 33 36 48 49 50 63 64 65 76 79 81 85 89
  632  49  1975.2277398717   0.02585  0 1 1 0 2  1  57 2    1     3  46 | 12 13 16 19 20 26 33 36 47 48 49 63 64 65 79 81 85 89
 2427  36  1979.7288298356   0.28079  0 3 3 0 1  3  22 1    7     0  36 | 12 16 19 26 33 48 49 51 64 65 76 79 85 89
 2428  27  1979.7290960188   0.34035  0 3 3 0 2  3  22 2    4     0  27 | 12 16 19 26 51 63 65 76 79 85 89
 6957  27  1980.4471648794   0.00411  1 1 1 0 1  3  15 1    8     6  21 | 16 19 25 26 33 48 49 63 65 79 85 88 89
 2429  30  1980.6114830038   0.01975  0 3 1 0 1  3  23 1    6     8  22 | 14 16 19 20 26 33 48 49 51 63 65 76 79 85 89
 6958  30  1980.6653544171   0.00445  1 1 1 0 2  3  15 2    5     8  22 | 16 19 20 24 25 26 33 48 49 63 65 76 79 85 88 89
 2430  34  1981.4343228653   0.01762  0 3 1 0 2  3  23 2    3     8  26 | 14 16 19 20 26 33 48 49 51 63 65 76 79 85 89
 6959  35  1993.8031826420   0.00412  1 1 1 0 1  3  16 1    8     9  26 |  5 16 19 20 26 33 48 49 51 63 65 76 79 85 88 89
 6960  30  1994.0504727197   0.00428  1 1 1 0 2  3  16 2    5     8  22 |  5 16 19 20 24 26 33 48 49 65 76 79 85 88 89
 1499  58  1998.6217422085   0.00954  0 2 0 0 1  2  44 1    3     9  49 | 12 14 16 19 20 21 26 33 35 36 37 48 49 51 52 63 64 65 73 76 79 85 89
 2431  27  1999.0713244272   0.37729  0 3 3 0 1  3  23 1    7     0  27 | 12 16 19 26 33 48 49 51 64 65 76 79 85 89
 2432  24  1999.0716306983   0.40825  0 3 3 0 2  3  23 2    4     0  24 | 12 16 19 26 51 63 65 76 79 85 89
 2433  28  2000.7398725235   0.03774  0 3 1 0 1  3  24 1    6     6  22 | 14 16 19 20 26 33 48 49 51 63 65 76 79 85 89
 2434  26  2001.6340697868   0.02861  0 3 1 0 2  3  24 2    3     7  19 | 14 16 19 20 26 33 48 49 51 63 65 76 79 85 89
 6525  57  2002.9054480547   0.00332  1 0 0 0 1  2  41 1    5     7  50 |  1 12 16 18 19 20 26 27 33 36 48 49 50 51 63 65 76 79 85 89
 6961  33  2007.9935439730   0.00410  1 1 1 0 1  3  17 1    8    10  23 |  5 16 19 20 26 33 48 49 65 76 79 85 88 89
 6962  32  2008.2717767004   0.00426  1 1 1 0 2  3  17 2    5     7  25 |  5 16 19 24 26 33 48 49 51 63 65 76 79 85 88 89
 1501  36  2008.8825155567   0.00841  0 2 2 0 2  2  44 2    2     2  34 | 16 19 26 28 33 37 47 48 49 52 63 64 65 76 85 89
 1500  35  2009.1001713635   0.00919  0 2 2 0 1  2  44 1    4     4  31 | 13 16 19 26 28 33 36 48 51 52 63 64 65 73 76 79 85 89
 2435  32  2019.2545244585   0.28043  0 3 3 0 1  3  24 1    7     0  32 | 12 16 19 26 33 48 49 51 64 65 76 79 85 89
 2436  26  2019.2547810800   0.31536  0 3 3 0 2  3  24 2    4     0  26 | 12 16 19 26 51 63 65 76 79 85 89
   70  40  2019.7130168187   0.02560  0 0 0 0 1  0  69 1    1     1  39 | 10 12 16 19 20 26 33 36 37 48 49 63 64 65 73 76 79 81 85 89
  633  54  2021.1057910381   0.03485  0 1 1 0 1  1  58 1    2     2  52 | 12 13 16 18 19 20 26 33 36 48 49 51 63 64 65 79 81 85 89
 2437  28  2021.7059091613   0.03704  0 3 1 0 1  3  25 1    6     6  22 | 14 16 19 20 26 33 48 49 51 63 65 76 79 85 89
 2438  32  2022.6744208716   0.04360  0 3 1 0 2  3  25 2    3     7  25 |  2 14 16 19 20 26 33 48 49 51 63 65 76 79 85 89
 6963  35  2023.0181932867   0.00403  1 1 1 0 1  3  18 1    8    11  24 |  5 16 19 20 24 26 33 48 49 51 63 65 76 79 85 88 89
 6964  40  2023.3291954989   0.00419  1 1 1 0 2  3  18 2    5     8  32 |  5 16 19 20 26 33 48 49 51 63 65 76 79 85 88 89
  634  48  2023.8042226185   0.02602  0 1 1 0 2  1  58 2    1     3  45 | 12 13 16 19 20 26 33 36 47 48 49 51 63 64 65 76 79 81 85 89
 1502  48  2036.3270479736   0.01032  0 2 0 0 1  2  45 1    3     6  42 | 12 16 19 20 26 33 35 36 51 52 63 64 65 76 79 85 89
 6526  63  2037.9038277126   0.00333  1 0 0 0 1  2  42 1    5     6  57 |  1 12 16 19 20 26 27 33 36 48 49 50 51 63 64 65 76 79 85 89
 6965  35  2038.8770527297   0.00404  1 1 1 0 1  3  19 1    8    11  24 |  5 16 19 20 26 33 48 49 51 63 65 76 79 88 89
 6966  38  2039.2226536174   0.00421  1 1 1 0 2  3  19 2    5    10  28 |  5 16 19 20 26 33 48 49 63 65 76 79 85 88 89
 2439  28  2040.2778467969   0.24080  0 3 3 0 1  3  25 1    7     0  28 |  2 12 16 19 26 33 48 49 64 65 76 79 85 89
 2440  22  2040.2781122958   0.29227  0 3 3 0 2  3  25 2    4     0  22 |  2 12 16 19 26 51 63 65 76 79 85
 2441  27  2043.5095613982   0.03091  0 3 1 0 1  3  26 1    6     5  22 |  2 16 19 20 26 33 48 51 63 65 76 79 85 89
 2442  28  2044.5552064794   0.04360  0 3 1 0 2  3  26 2    3     9  19 |  2 14 16 19 20 26 33 48 49 51 63 76 79 85 89
 1504  33  2046.6276781898   0.00876  0 2 2 0 2  2  45 2    2     2  31 | 19 26 33 47 48 49 52 63 64 65 76 79 85 89
 1503  41  2046.8644880762   0.00938  0 2 2 0 1  2  45 1    4     5  36 | 13 16 19 26 33 36 47 48 49 52 63 64 65 73 76 79 85 89
 6967  35  2055.5700462033   0.00406  1 1 1 0 1  3  20 1    8    11  24 |  5 16 19 20 26 33 48 49 63 65 76 79 88 89
 6968  38  2055.9520759291   0.00427  1 1 1 0 2  3  20 2    5    10  28 |  5 16 19 20 26 33 48 49 63 65 76 79 88 89
 2443  30  2062.1410962718   0.24080  0 3 3 0 1  3  26 1    7     1  29 |  2 12 16 19 26 33 48 49 51 64 65 76 79 85 89
 2444  22  2062.1414908589   0.29227  0 3 3 0 2  3  26 2    4     1  21 |  2 12 16 19 26 63 65 76 79 85 89
 2445  23  2066.1505816087   0.03090  0 3 1 0 1  3  27 1    6     7  16 |  2 14 16 19 20 26 33 48 49 51 63 65 85
 2446  27  2067.2762917779   0.04000  0 3 1 0 2  3  27 2    3     6  21 |  2 16 19 20 26 33 48 49 51 63 65 79 85 89
  635  45  2070.4222092957   0.03489  0 1 1 0 1  1  59 1    2     1  44 |  8 12 16 19 20 26 33 36 48 49 50 51 64 65 76 79 81 85 89
 6969  35  2073.0970877273   0.00418  1 1 1 0 1  3  21 1    8    11  24 |  5 16 19 20 26 33 48 49 63 65 79 85 88 89
  636  48  2073.2132763772   0.02643  0 1 1 0 2  1  59 2    1     1  47 |  8 12 16 19 20 26 33 36 48 49 51 63 64 65 76 79 81 85 89
 6970  30  2073.5173766380   0.00445  1 1 1 0 2  3  21 2    5     7  23 |  5 16 19 20 26 33 48 49 51 63 65 76 79 85 88 89
 6527  60  2073.7329868921   0.00343  1 0 0 0 1  2  43 1    5     6  54 |  1 12 16 19 20 26 27 33 36 48 63 64 65 76 79 85 89
 1505  38  2074.8663837498   0.01072  0 2 0 0 1  2  46 1    3     8  30 | 12 14 16 19 20 26 33 35 36 48 49 52 63 64 65 79 85 89
   71  44  2078.1327678949   0.02565  0 0 0 0 1  0  70 1    1     1  43 | 12 16 19 20 26 33 36 37 48 49 63 64 65 73 76 79 80 81 85 89
 2447  29  2084.8441962370   0.22065  0 3 3 0 1  3  27 1    7     0  29 |  2 12 19 26 33 48 49 51 64 65 76 79 85 89
 2448  22  2084.8447878417   0.31207  0 3 3 0 2  3  27 2    4     0  22 |  2 12 19 26 51 63 65 76 79 85 89
 1507  28  2085.2085752330   0.00924  0 2 2 0 2  2  46 2    2     1  27 | 19 26 33 37 48 49 52 63 64 65 79 89
 1506  32  2085.4656862539   0.01010  0 2 2 0 1  2  46 1    4     3  29 | 12 16 19 26 33 48 49 52 63 64 65 73 76 79 89
 2449  31  2089.6288737168   0.03089  0 3 1 0 1  3  28 1    6     7  24 |  2 14 16 19 20 26 33 48 49 51 63 65 76 79 85 89
 2450  26  2090.8375716310   0.04000  0 3 1 0 2  3  28 2    3     5  21 |  2 16 19 20 26 33 48 49 51 63 65 76 79 85 89
 6971  33  2091.4580883644   0.00426  1 1 1 0 1  3  22 1    8    11  22 |  5 16 19 20 25 26 33 48 49 51 63 65 76 79 85 88 89
 6972  39  2091.9184699237   0.00449  1 1 1 0 2  3  22 2    5    10  29 |  5 16 19 20 25 26 33 48 49 51 63 65 76 79 88 89
 2451  27  2108.3872394782   0.22065  0 3 3 0 1  3  28 1    7     1  26 |  2 12 19 26 33 48 49 64 65 76 79 85 89
 2452  22  2108.3880172054   0.31207  0 3 3 0 2  3  28 2    4     1  21 |  2 12 19 26 51 63 65 76 79 85 89
 6528  53  2110.3927529724   0.00345  1 0 0 0 1  2  44 1    5     6  47 |  1 12 16 19 20 26 27 33 36 48 49 50 51 63 65 76 79 85 89
 6973  26  2110.6529636679   0.00418  1 1 1 0 1  3  23 1    8    10  16 | 16 19 20 26 33 48 49 63 65 79 88 89
 6974  32  2111.1552771663   0.00452  1 1 1 0 2  3  23 2    5     8  24 | 16 19 20 26 33 48 49 51 63 65 76 79 85 88 89
 2453  23  2113.9442996248   0.03089  0 3 1 0 1  3  29 1    6     7  16 |  2 14 16 19 20 26 33 48 49 51 65 76 79 85 89
 1508  37  2114.2395253394   0.03883  0 2 0 0 1  2  47 1    3     7  30 | 12 14 16 20 26 33 35 36 49 51 63 64 65 76 79 85 89
 2454  25  2115.2388809546   0.03999  0 3 1 0 2  3  29 2    3     7  18 |  2 16 19 20 26 33 48 49 51 65 76 79 85
  637  41  2120.5694009168   0.03491  0 1 1 0 1  1  60 1    2     3  38 |  8 12 13 16 19 20 26 33 36 48 49 50 63 64 65 76 79 81 85 89
  638  43  2123.4546460415   0.02678  0 1 1 0 2  1  60 2    1     2  41 |  8 12 16 19 20 26 33 36 48 49 64 65 81 85 89
 1510  21  2124.6259268312   0.46345  0 2 2 0 2  2  47 2    2     0  21 | 19 26 33 48 49 64 65 76 85 89
 1509  30  2124.9035949754   0.01051  0 2 2 0 1  2  47 1    4     4  26 | 12 13 16 19 26 33 48 49 52 63 64 65 76 79 85 89
 6975  28  2130.6815988156   0.00900  1 1 1 0 1  3  24 1    8     7  21 |  2 16 19 20 25 26 33 48 49 63 65 76 79 85 88 89
 6976  31  2131.2276836259   0.00697  1 1 1 0 2  3  24 2    5     7  24 |  2 16 19 20 25 26 33 48 49 63 65 76 79 85 88 89
 2455  32  2132.7700136533   0.22065  0 3 3 0 1  3  29 1    7     1  31 |  2 12 16 19 26 33 48 49 51 64 65 76 79 89
 2456  20  2132.7710115231   0.31207  0 3 3 0 2  3  29 2    4     1  19 |  2 12 19 26 63 65 76 79 85 89
   72  39  2137.3800238475   0.02566  0 0 0 0 1  0  71 1    1     1  38 | 12 16 19 20 26 33 36 37 48 49 63 64 65 73 76 79 81 85 89
 2457  30  2139.0967175633   0.03089  0 3 1 0 1  3  30 1    6     8  22 |  2 14 16 19 20 26 33 48 49 51 63 65 76 79 85 89
 2458  22  2140.4800676452   0.03999  0 3 1 0 2  3  30 2    3     6  16 |  2 16 19 20 26 33 48 49 51 63 65 76 79 85
 6529  48  2147.8829416484   0.00352  1 0 0 0 1  2  45 1    5     4  44 |  1 12 16 20 26 33 36 48 49 51 63 64 65 76 79 85 89
 6977  26  2151.5439115374   0.00897  1 1 1 0 1  3  25 1    8    10  16 |  2 16 19 20 26 33 48 51 63 65 76 79 85 88 89
 6978  29  2152.1356001831   0.00698  1 1 1 0 2  3  25 2    5    10  19 |  2 16 19 20 26 33 48 49 63 65 76 79 85 88 89
 1511  35  2154.4462429419   0.04406  0 2 0 0 1  2  48 1    3     6  29 | 12 16 20 26 33 36 48 49 51 63 64 65 76 79 85 89
 2459  25  2157.9924003396   0.22065  0 3 3 0 1  3  30 1    7     1  24 |  2 12 16 19 26 33 48 49 51 64 65 76 89
 2460  24  2157.9936607179   0.31207  0 3 3 0 2  3  30 2    4     1  23 |  2 12 16 19 26 63 65 76 79 85 89
 1513  18  2164.8768033251   0.45239  0 2 2 0 2  2  48 2    2     0  18 | 19 26 33 48 49 65 76 85
 2461  27  2165.0859760981   0.03090  0 3 1 0 1  3  31 1    6     8  19 |  2 14 16 19 20 26 33 48 49 51 63 65 76 79 85
 1512  29  2165.1779840871   0.04398  0 2 2 0 1  2  48 1    4     2  27 | 12 16 19 26 33 48 49 65 76 79 85
 2462  28  2166.5609722583   0.03999  0 3 1 0 2  3  31 2    3     8  20 |  2 14 16 19 20 26 33 48 49 51 63 65 76 79 85
  639  38  2171.5471065526   0.03496  0 1 1 0 1  1  61 1    2     2  36 | 12 13 16 19 23 26 33 36 48 49 64 65 76 79 81 85 89
 6979  25  2173.2397841405   0.00535  1 1 1 0 1  3  26 1    8    10  15 | 14 16 19 20 26 33 48 49 63 65 76 79 85 88 89
 6980  24  2173.8789282670   0.00486  1 1 1 0 2  3  26 2    5     9  15 | 16 19 20 26 33 48 49 63 65 76 79 88
  640  37  2174.5280723295   0.02717  0 1 1 0 2  1  61 2    1     1  36 | 12 16 19 20 26 33 36 48 49 51 63 64 65 81 85 89
 2463  27  2184.0542801194   0.22065  0 3 3 0 1  3  31 1    7     1  26 |  2 12 16 19 26 33 48 49 51 64 65 76 79 89
 2464  17  2184.0558460413   0.31207  0 3 3 0 2  3  31 2    4     1  16 |  2 12 19 26 63 76 79 85 89
 6530  39  2186.2033705026   0.00355  1 0 0 0 1  2  46 1    5     6  33 |  1 12 16 20 25 26 33 36 48 49 63 64 65 85 89
 2465  24  2191.9119038537   0.04368  0 3 1 0 1  3  32 1    6     6  18 | 16 19 20 26 33 48 49 51 63 65 76 79 85
 2466  21  2193.4814107670   0.02699  0 3 1 0 2  3  32 2    3     7  14 | 14 16 19 20 26 33 48 49 51 63 65 76 79 85
 1514  35  2195.4861512132   0.03510  0 2 0 0 1  2  49 1    3     7  28 | 12 14 16 20 26 33 36 48 49 51 63 64 65 76 79 85 89
 6981  27  2195.7691375140   0.00440  1 1 1 0 1  3  27 1    8    10  17 |  2 16 18 19 20 26 33 48 49 63 65 79 85 88 89
 6982  29  2196.4575515516   0.00794  1 1 1 0 2  3  27 2    5    10  19 |  2 16 18 19 20 26 33 48 49 51 63 65 76 79 85 88 89
   73  35  2197.4544847378   0.02570  0 0 0 0 1  0  72 1    1     1  34 | 10 12 16 19 20 26 33 37 48 49 63 64 65 73 76 79 81 85 89
 1516  20  2205.9635881573   0.88968  0 2 2 0 2  2  49 2    2     0  20 | 17 26 33 48 49 63 65 76 85
 1515  28  2206.2889047491   0.03574  0 2 2 0 1  2  49 1    4     2  26 | 12 13 16 17 19 26 33 48 49 64 65 76 79 85 89
 2467  21  2210.9552326602   0.48248  0 3 3 0 1  3  32 1    7     0  21 | 12 16 19 26 33 48 49 51 65 76 79 89
 2468  14  2210.9574753571   0.44718  0 3 3 0 2  3  32 2    4     0  14 | 12 19 26 51 63 76 79 85
 6983  26  2219.1318156976   0.00436  1 1 1 0 1  3  28 1    8    10  16 |  2 16 19 20 26 33 48 49 63 65 76 79 85 88 89
 2469  22  2219.5743719464   0.05683  0 3 1 0 1  3  33 1    6     5  17 | 16 19 20 26 48 49 51 63 65 76 79 85 89
 6984  26  2219.8713637504   0.00797  1 1 1 0 2  3  28 2    5    11  15 |  2 14 16 19 20 26 33 48 49 63 65 76 79 85 88 89
 2470  23  2221.2413019207   0.02874  0 3 1 0 2  3  33 2    3     6  17 | 14 16 19 20 26 48 49 51 63 65 76 79 85
  641  31  2223.3550659154   0.03505  0 1 1 0 1  1  62 1    2     2  29 | 12 13 16 19 20 26 33 36 48 63 64 65 76 79 81 85 89
   95   7  2223.7567419394   0.00031  0 0 0 1 1  4   0 1    4     5   2 | 16 19 26 33 35 80
   96  18  2224.5878618361   0.00240  0 0 0 1 1  4   1 1    7     9   9 |  1  4 16 19 26 33 35 63 76 79 85
 6531  40  2225.3538314405   0.04688  1 0 0 0 1  2  47 1    5     4  36 |  1 12 16 20 26 33 36 48 49 51 63 64 65 79 85 89
   97  17  2226.2500958752   0.00241  0 0 0 1 1  4   2 1    8    12   5 |  1  4 16 19 25 33 35
  642  39  2226.4332919317   0.02751  0 1 1 0 2  1  62 2    1     2  37 | 12 13 16 19 20 26 33 36 48 51 63 64 65 76 79 81 85 89
   98  18  2228.7434320447   0.00243  0 0 0 1 1  4   3 1    9     9   9 |  1  4 11 16 19 21 33 35 63 76 85 89
   99  21  2232.0678654810   0.00244  0 0 0 1 1  4   4 1    9    12   9 |  1  4 16 19 25 26 33 35 48 63 85
  100  24  2236.2233717151   0.00249  0 0 0 1 1  4   5 1    9    12  12 |  1 11 16 19 21 26 33 35 48 76 85 89
 1517  28  2237.3591714342   0.03888  0 2 0 0 1  2  50 1    3     6  22 | 12 16 17 20 26 33 48 49 51 64 65 76 79 85 89
 2471  21  2238.6960093415   0.24750  0 3 3 0 1  3  33 1    7     0  21 | 12 16 19 26 33 48 49 64 65 76 79 89
 2472  15  2238.6968853007   0.54604  0 3 3 0 2  3  33 2    4     0  15 | 12 16 19 26 63 65 76 79 89
  101  22  2241.2099355366   0.00250  0 0 0 1 1  4   6 1    9    12  10 |  1 11 16 19 26 33 35 48 63 80 85
 6985  26  2243.3277228985   0.00424  1 1 1 0 1  3  29 1    8    12  14 |  2 14 16 19 20 26 33 49 51 63 65 76 85 88 89
 6986  23  2244.1202450717   0.00619  1 1 1 0 2  3  29 2    5     9  14 | 16 19 20 26 33 49 63 65 79 85 88 89
  102  23  2247.0275274392   0.00252  0 0 0 1 1  4   7 1    9    13  10 |  1 11 16 19 23 26 33 35 48 64 79 80 85
 1519  18  2247.8852786154   0.72147  0 2 2 0 2  2  50 2    2     0  18 | 19 26 33 48 49 63 64 65 85 89
 2473  16  2248.0731473021   0.10624  0 3 1 0 1  3  34 1    6     3  13 | 19 20 26 48 49 51 63 76 79 85 89
 1518  24  2248.2357427333   0.13986  0 2 2 0 1  2  50 1    4     0  24 | 12 16 19 26 33 48 49 63 65 76 79 85 89
 2474  20  2249.8403257503   0.03298  0 3 1 0 2  3  34 2    3     6  14 | 16 19 20 26 48 49 51 63 65 76 79 85
  103  26  2253.6761214085   0.00254  0 0 0 1 1  4   8 1    9    11  15 |  1 11 16 19 26 35 48 64 76 79 80 85 89
   74  28  2258.3558453189   0.02574  0 0 0 0 1  0  73 1    1     1  27 | 12 16 19 20 26 33 37 48 63 64 73 81 85 89
  104  31  2261.1556808902   0.00255  0 0 0 1 1  4   9 1    9    18  13 |  1 11 16 19 23 26 33 35 48 64 80 85 89
 6532  37  2265.3343114029   0.03452  1 0 0 0 1  2  48 1    5     6  31 | 12 16 20 26 33 48 49 51 63 64 65 76 79 85 89
 2475  24  2267.2753439365   0.65159  0 3 3 0 1  3  34 1    7     0  24 | 12 16 19 26 33 48 49 64 65 76 79
 2476  13  2267.2777991778   0.60866  0 3 3 0 2  3  34 2    4     0  13 | 12 16 19 26 51 63 65 76
 6987  29  2268.3567334583   0.00374  1 1 1 0 1  3  30 1    8    11  18 |  2 16 19 20 25 26 33 48 49 51 63 65 79 85 88 89
 6988  28  2269.2040914046   0.01251  1 1 1 0 2  3  30 2    5    10  18 |  2 14 16 19 20 25 26 33 48 49 63 79 85 88 89
  105  33  2269.4661690745   0.00255  0 0 0 1 1  4  10 1    9    15  18 |  1 11 16 19 26 33 35 63 64 76 79 80 85 89
  643  36  2275.9930133377   0.03510  0 1 1 0 1  1  63 1    2     2  34 | 12 13 16 19 20 26 33 36 48 49 63 64 65 76 79 81 85 89
 2477  16  2277.4082745863   0.03129  0 3 1 0 1  3  35 1    6     6  10 | 16 19 20 26 33 48 51 79 85 89
  106  33  2278.6075443945   0.00257  0 0 0 1 1  4  11 1    9    17  16 |  1 11 16 19 21 25 33 35 48 63 64 76 79 80 82 85 89
  644  28  2279.1700377394   0.02771  0 1 1 0 2  1  63 2    1     1  27 | 12 16 19 20 26 33 48 63 64 65 81 85 89
 2478  22  2279.2784083958   0.06702  0 3 1 0 2  3  35 2    3     4  18 | 16 19 20 26 33 48 49 51 63 65 76 79 85
 1520  28  2280.0651000714   0.03402  0 2 0 0 1  2  51 1    3     5  23 | 12 16 20 26 33 49 51 63 65 79 85 89
  107  28  2288.5797603122   0.00257  0 0 0 1 1  4  12 1    9    14  14 |  1 11 16 19 26 33 35 48 63 80 81 82 85 89
 1522  19  2290.6421917404   0.76501  0 2 2 0 2  2  51 2    2     0  19 | 19 26 33 48 49 63 64 65 85 89
 1521  30  2291.0187949463   0.04311  0 2 2 0 1  2  51 1    4     1  29 | 12 16 19 26 33 48 49 51 64 65 76 79 85 89
 6989  20  2294.2187246466   0.00378  1 1 1 0 1  3  31 1    8    11   9 |  2 16 19 20 26 33 48 63 65 76 85 88 89
 6990  25  2295.1227641117   0.01252  1 1 1 0 2  3  31 2    5    10  15 |  2 16 19 20 26 33 48 49 51 63 65 76 79 85 88 89
 2479  18  2296.6943105930   0.58529  0 3 3 0 1  3  35 1    7     0  18 | 12 19 26 33 48 64 65 76 79 89
 2480  15  2296.6966760672   0.72458  0 3 3 0 2  3  35 2    4     0  15 | 12 16 19 26 51 76 79
  108  28  2299.3827655574   0.00257  0 0 0 1 1  4  13 1    9    17  11 |  1 11 16 19 21 26 33 35 48 64 79 80 81 82 89
 6533  31  2306.1442656657   0.03108  1 0 0 0 1  2  49 1    5     6  25 | 12 16 20 26 33 36 48 49 63 64 65 85 89
 2481  17  2307.5793857780   0.03030  0 3 1 0 1  3  36 1    6     6  11 | 16 19 20 26 33 48 49 51 76 79 85
 2482  22  2309.5552877505   0.05433  0 3 1 0 2  3  36 2    3     5  17 | 16 19 20 26 33 48 49 51 63 65 76 79 85
  109  33  2311.0165065926   0.00259  0 0 0 1 1  4  14 1    9    16  17 |  1 11 16 19 26 33 35 48 63 76 79 82 85 89
   75  30  2320.0837938568   0.02579  0 0 0 0 1  0  74 1    1     1  29 | 12 16 20 26 33 37 48 63 64 73 81 85 89
 6991  22  2320.9135469942   0.00373  1 1 1 0 1  3  32 1    8    11  11 | 16 19 20 24 26 33 48 49 63 65 85 88
 6992  24  2321.8761412351   0.00647  1 1 1 0 2  3  32 2    5     9  15 | 16 19 20 26 33 48 49 63 79 85 88 89
 3367   2  2322.5732324221   0.00031  0 4 0 0 1  4   0 1    5     2   0 | 16 36
 3368   5  2323.4144987338   0.01642  0 4 0 0 1  4   1 1    8     5   0 | 16 26 36
  110  32  2323.4809230914   0.00260  0 0 0 1 1  4  15 1    9    17  15 |  1 11 16 19 26 33 35 48 63 76 79 80 85 89
 1523  29  2323.6034037544   0.02967  0 2 0 0 1  2  52 1    3     6  23 | 12 16 20 26 33 51 64 65 79 85 89
 3369   7  2325.0969193403   0.05221  0 4 0 0 1  4   2 1    9     5   2 | 16 26 36 48
 2483  15  2326.9509754232   0.60047  0 3 3 0 1  3  36 1    7     0  15 | 12 16 19 26 33 48 49 76 79
 2484   8  2326.9546894937   0.60516  0 3 3 0 2  3  36 2    4     0   8 | 12 19 26 76
 3372   9  2327.6206447832   0.04439  0 4 0 0 1  4   3 1   10     7   2 | 16 19 26 36
  645  31  2329.4606383336   0.04954  0 1 1 0 1  1  64 1    2     1  30 | 12 13 16 19 20 24 26 33 48 49 52 63 65 76 79 81 85
 3375   8  2330.9854664988   0.01694  0 4 0 0 1  4   4 1   10     7   1 | 16 26 36
  646  27  2332.7380552232   0.05772  0 1 1 0 2  1  64 2    1     1  26 | 12 13 16 19 20 26 33 36 48 52 63 64 65 79 81 85 89
 3370   4  2333.6460732663   0.09316  0 4 2 0 1  4   2 1   10     2   2 | 16 19 26
 3371   3  2333.6493945220   0.82735  0 4 2 0 2  4   2 2    5     1   2 | 19 26
 1525  13  2334.2318704010   0.75640  0 2 2 0 2  2  52 2    2     0  13 | 19 26 33 48 49 65 76 85
 1524  20  2334.6375501041   0.06891  0 2 2 0 1  2  52 1    4     1  19 | 12 16 19 26 33 48 64 65 76 79 85 89
 3378  10  2335.1913946061   0.03606  0 4 0 0 1  4   5 1   10     7   3 | 16 19 26 36
 3373   8  2336.1705635843   0.03447  0 4 2 0 1  4   3 1   11     4   4 | 16 19 26
 3374   6  2336.1711152692   1.11444  0 4 2 0 2  4   3 2    6     2   4 | 19 26
  111  33  2336.7759532138   0.00260  0 0 0 1 1  4  16 1    9    17  16 |  1 11 16 19 26 33 35 48 63 76 79 80 82 85
 2485  20  2338.5863284100   0.03127  0 3 1 0 1  3  37 1    6     6  14 | 14 16 19 20 26 33 48 51 63 76 79 85 89
 3377   6  2339.5365352397   0.53352  0 4 2 0 2  4   4 2    6     2   4 | 19 26 48 79
 3376   6  2339.5366977966   0.03996  0 4 2 0 1  4   4 1   11     3   3 | 16 19 26 48
 3381  11  2340.2384791955   0.01522  0 4 0 0 1  4   6 1   10     8   3 | 16 26 36 48
 2486  19  2340.6709279417   0.03125  0 3 1 0 2  3  37 2    3     6  13 | 16 19 20 26 33 48 49 51 65 76 79 85
 3380   3  2343.7438066544   0.10970  0 4 2 0 2  4   5 2    6     2   1 | 26 48
 3379   6  2343.7443032920   0.05690  0 4 2 0 1  4   5 1   11     3   3 | 16 26 48 79
 3385   9  2346.1265918147   0.04359  0 4 0 0 1  4   7 1   10     6   3 | 16 19 26 36
 6534  35  2347.7836076620   0.02871  1 0 0 0 1  2  50 1    5     7  28 | 12 14 16 20 26 33 36 48 63 64 65 76 79 85 89
 6993  17  2348.4411180617   0.00411  1 1 1 0 1  3  33 1    8     8   9 | 16 19 20 26 33 48 51 63 85 88
 3382   5  2348.7936211049   0.03823  0 4 2 0 1  4   6 1   11     3   2 | 16 19 26 48
 3383   4  2348.7939055632   0.59772  0 4 2 0 2  4   6 2    6     2   2 | 19 26 48
 6994  22  2349.4640580433   0.00777  1 1 1 0 2  3  33 2    5    10  12 | 14 16 19 20 26 33 48 49 63 65 76 79 85 88
  112  33  2350.9015287746   0.00261  0 0 0 1 1  4  17 1    9    16  17 |  1 11 16 19 23 26 35 48 63 76 79 80 82 85 89
 3390   9  2352.8556602601   0.03676  0 4 0 0 1  4   8 1   10     5   4 | 16 19 26 36
 3387   7  2354.6831869149   0.42106  0 4 2 0 2  4   7 2    6     2   5 | 19 26 48 79
 3386   8  2354.6843107036   0.06285  0 4 2 0 1  4   7 1   11     3   5 | 16 19 26 48 79
 2487  14  2358.0475515964   0.55873  0 3 3 0 1  3  37 1    7     0  14 | 12 26 33 48 49 51 65 76 79
 2488  10  2358.0520712946   0.86203  0 3 3 0 2  3  37 2    4     0  10 | 12 16 26 51 63 76 79
 3395  11  2360.4256179079   0.02277  0 4 0 0 1  4   9 1   10     7   4 | 16 19 26 36 48
 3392   7  2361.4154205774   0.40068  0 4 2 0 2  4   8 2    6     2   5 | 19 26 48 79
 3391   6  2361.4163536488   0.39335  0 4 2 0 1  4   8 1   11     2   4 | 19 26 48
  113  36  2365.8575778745   0.00262  0 0 0 1 1  4  18 1    9    18  18 |  1 11 16 19 23 26 33 35 48 63 76 79 82 85 89
 1526  27  2367.9740484384   0.03258  0 2 0 0 1  2  53 1    3     7  20 | 12 14 16 20 26 51 63 64 65 76 79 85 89
 3400  10  2368.8364039084   0.01966  0 4 0 0 1  4  10 1   10     7   3 | 16 26 36 48
 3397   6  2368.9888616211   0.41738  0 4 2 0 2  4   9 2    6     2   4 | 19 26
 3396   6  2368.9900651697   0.35621  0 4 2 0 1  4   9 1   11     2   4 | 19 26 79
 2489  15  2370.4288854886   0.03103  0 3 1 0 1  3  38 1    6     6   9 | 16 19 20 26 33 49 51 79 85
 2490  15  2372.6249291850   0.06292  0 3 1 0 2  3  38 2    3     4  11 | 16 19 20 26 33 48 51 65 76 85
 3384   5  2373.9437104739   0.96896  0 4 4 0 1  4   6 1   12     0   5 | 12 19 48 65 79
 6995  19  2376.8012694788   0.00505  1 1 1 0 1  3  34 1    8     8  11 | 16 19 20 26 33 48 49 63 76 79 85 88 89
 3402   5  2377.4042475157   0.44677  0 4 2 0 2  4  10 2    6     2   3 | 19 26
 3401   5  2377.4054042149   0.42946  0 4 2 0 1  4  10 1   11     2   3 | 19 26
 6996  24  2377.8864738375   0.01333  1 1 1 0 2  3  34 2    5     8  16 | 16 19 20 26 33 48 51 63 79 85 88 89
 3405  11  2378.0878683629   0.01512  0 4 0 0 1  4  11 1   10     8   3 | 16 19 26 36 48
 1528  14  2378.6576896641   0.81840  0 2 2 0 2  2  53 2    2     0  14 | 19 26 33 49 63 65 76 85 89
 1527  20  2379.0919440070   0.07691  0 2 2 0 1  2  53 1    4     1  19 | 16 19 26 33 48 49 64 65 76 79 85 89
 3388   6  2379.8395862795   0.81218  0 4 4 0 1  4   7 1   12     2   4 | 19 28 48
 3389   2  2379.8398756725   0.00530  0 4 4 0 2  4   7 2    7     2   0 | 28
  114  33  2381.6440252980   0.00263  0 0 0 1 1  4  19 1    9    17  16 |  1 11 16 19 21 26 33 35 65 76 79 82 85 89
   76  28  2382.6380198463   0.02587  0 0 0 0 1  0  75 1    1     1  27 | 12 16 20 24 26 48 63 64 76 79 80 81 85 89
  647  24  2383.7577486191   0.04955  0 1 1 0 1  1  65 1    2     2  22 | 12 16 19 20 26 33 48 52 63 64 65 81 89
 3393   7  2386.5787564722   0.63612  0 4 4 0 1  4   8 1   12     2   5 | 12 19 28 48 79
 3394   2  2386.5788103405   0.00462  0 4 4 0 2  4   8 2    7     2   0 | 28
 3407   9  2386.6606213679   0.41237  0 4 2 0 2  4  11 2    6     2   7 | 19 26 48 79
 3406   9  2386.6624140075   0.07713  0 4 2 0 1  4  11 1   11     3   6 | 16 19 26 48
  648  31  2387.1370357852   0.05775  0 1 1 0 2  1  65 2    1     2  29 | 12 16 18 20 24 26 33 48 52 63 64 65 79 81 85 89
 3410  13  2388.1799709551   0.01573  0 4 0 0 1  4  12 1   10     8   5 | 16 19 26 36 48
 2491  16  2389.9828724710   0.61644  0 3 3 0 1  3  38 1    7     0  16 | 12 16 19 26 33 48 49 65 76 79
 2492  11  2389.9863414254   0.78591  0 3 3 0 2  3  38 2    4     0  11 | 12 16 19 26 51 76 79
 6535  36  2390.2524447959   0.03428  1 0 0 0 1  2  51 1    5     6  30 | 12 16 20 26 33 48 63 64 65 76 79 85 89
 3398   5  2394.1598490593   0.51896  0 4 4 0 1  4   9 1   12     2   3 | 19 28 48
 3399   2  2394.1599762616   0.00377  0 4 4 0 2  4   9 2    7     2   0 | 28
 3412   8  2396.7571150316   0.43091  0 4 2 0 2  4  12 2    6     2   6 | 19 26 48
 3411  11  2396.7609135046   0.04340  0 4 2 0 1  4  12 1   11     4   7 | 16 19 26 48 79
  115  35  2398.2607908426   0.00264  0 0 0 1 1  4  20 1    9    16  19 |  1 11 16 19 26 33 35 48 63 65 76 79 82 85 89
 3415   9  2399.1126036303   0.01934  0 4 0 0 1  4  13 1   10     7   2 | 16 26 36
 3403   6  2402.5830156617   0.59623  0 4 4 0 1  4  10 1   12     2   4 | 19 28 48 65
 3404   2  2402.5833863494   0.00441  0 4 4 0 2  4  10 2    7     2   0 | 28
 2493  18  2403.1070605206   0.02585  0 3 1 0 1  3  39 1    6     7  11 | 14 16 19 20 26 33 48 63 79 85
 2494  12  2405.4174338924   0.03359  0 3 1 0 2  3  39 2    3     5   7 | 16 19 20 26 33 48 85
 6997  14  2405.9938973994   0.05882  1 1 1 0 1  3  35 1    8     5   9 | 16 19 20 26 33 48 51 63 76 85 89
 6998  19  2407.1431667371   0.02913  1 1 1 0 2  3  35 2    5     7  12 | 16 19 20 26 33 48 49 51 63 85
 3417   8  2407.6964103107   0.46592  0 4 2 0 2  4  13 2    6     2   6 | 19 26 48 79
 3416   8  2407.7006400730   0.08112  0 4 2 0 1  4  13 1   11     3   5 | 16 19 26 48 79
 3420  13  2410.8856388673   0.02763  0 4 0 0 1  4  14 1   10     8   5 | 16 19 26 36 48 79
 3408   7  2411.8486937280   0.53455  0 4 4 0 1  4  11 1   12     2   5 | 12 19 28 65
 3409   3  2411.8488958930   0.23025  0 4 4 0 2  4  11 2    7     2   1 | 28 79
 1529  25  2413.1767012034   0.03980  0 2 0 0 1  2  54 1    3     6  19 | 12 16 20 26 49 51 64 65 76 79 85 89
  116  38  2415.7077903167   0.00265  0 0 0 1 1  4  21 1    9    18  20 |  1 11 16 19 23 26 33 35 48 63 65 76 79 80 81 82 85 89
 3422   7  2419.4753971281   0.48800  0 4 2 0 2  4  14 2    6     2   5 | 19 26 48
 3421   8  2419.4820253804   0.08151  0 4 2 0 1  4  14 1   11     2   6 | 16 19 26 48 79
 3413   6  2421.9561494862   0.55469  0 4 4 0 1  4  12 1   12     2   4 | 12 19 28 65
 3414   3  2421.9565087322   0.26888  0 4 4 0 2  4  12 2    7     2   1 | 28 79
 2495   8  2422.7562680366   0.68229  0 3 3 0 1  3  39 1    7     0   8 | 19 26 33 48 49 65
 2496   8  2422.7579690267   0.85264  0 3 3 0 2  3  39 2    4     0   8 | 16 19 26 63 79
 3425  10  2423.4989762632   0.03056  0 4 0 0 1  4  15 1   10     6   4 | 16 19 26 36 79
 1531  15  2423.9162485504   0.71240  0 2 2 0 2  2  54 2    2     0  15 | 19 26 33 48 49 63 65 76 85 89
 1530  15  2424.3815747180   0.05684  0 2 2 0 1  2  54 1    4     1  14 | 12 16 19 26 33 51 65 76 79 85
 3427   6  2432.0965541886   0.53130  0 4 2 0 2  4  15 2    6     1   5 | 19 26 48 79
 3426   8  2432.1046632306   0.02016  0 4 2 0 1  4  15 1   11     4   4 | 16 26 36 48 79
 3418   7  2432.9057895411   0.54773  0 4 4 0 1  4  13 1   12     2   5 | 12 19 28 48 65
 3419   2  2432.9061223271   0.00351  0 4 4 0 2  4  13 2    7     2   0 | 28
 6536  23  2433.5501485192   0.04083  1 0 0 0 1  2  52 1    5     5  18 | 12 14 16 20 26 48 49 63 64 65 76 79 85 89
  117  34  2433.9849345484   0.00265  0 0 0 1 1  4  22 1    9    17  17 |  1 11 16 19 21 26 33 35 63 65 76 79 81 82 85
 6999  16  2436.0187301170   0.03495  1 1 1 0 1  3  36 1    8     8   8 | 16 19 20 26 33 48 51 63 79 89
 2497  14  2436.6204526014   0.02690  0 3 1 0 1  3  40 1    6     6   8 | 16 19 20 26 33 48 63 76 79
 3430  14  2436.9523077100   0.02172  0 4 0 0 1  4  16 1   10     7   7 | 16 19 26 36 48 79
 7000  15  2437.2340569044   0.02894  1 1 1 0 2  3  36 2    5     7   8 | 16 19 20 26 33 48 49 63 85
  649  27  2438.8840221755   0.04951  0 1 1 0 1  1  66 1    2     3  24 | 12 13 16 19 20 26 33 48 52 63 65 76 79 81 89
 2498  15  2439.0477546256   0.03364  0 3 1 0 2  3  40 2    3     6   9 | 16 19 20 26 51 65 76 79 85
  650  29  2442.3667164362   0.05781  0 1 1 0 2  1  66 2    1     2  27 | 12 16 19 20 26 33 48 52 63 64 65 79 81 85 89
 3423   5  2444.6975381004   0.49410  0 4 4 0 1  4  14 1   12     2   3 | 19 28 48 65
 3424   2  2444.6977825681   0.00380  0 4 4 0 2  4  14 2    7     2   0 | 28
 3432   7  2445.5585683142   0.52466  0 4 2 0 2  4  16 2    6     2   5 | 19 26 48
 3431   8  2445.5689521089   0.06916  0 4 2 0 1  4  16 1   11     3   5 | 16 19 26 36 48 79
   77  20  2446.0182046942   0.02591  0 0 0 0 1  0  76 1    1     1  19 | 12 16 20 26 33 48 63 81 85 89
 3435  13  2451.2456265734   0.01426  0 4 0 0 1  4  17 1   10     8   5 | 16 19 26 36 48 79
  118  28  2453.0921317106   0.00266  0 0 0 1 1  4  23 1    9    15  13 |  1 11 16 19 26 33 35 48 76 79 81 82 85 89
 2499  17  2456.3672920769   0.65731  0 3 3 0 1  3  40 1    7     0  17 | 12 16 19 26 33 48 49 51 65 76 79
 2500  14  2456.3713640720   0.85841  0 3 3 0 2  3  40 2    4     0  14 | 12 16 19 26 65 76 79 89
 3428   7  2457.3311863560   0.48286  0 4 4 0 1  4  15 1   12     2   5 | 12 19 28 65 79
 3429   2  2457.3313265093   0.00340  0 4 4 0 2  4  15 2    7     2   0 | 28
 1532  18  2459.2110952819   0.04105  0 2 0 0 1  2  55 1    3     4  14 | 12 16 20 26 51 65 76 79
 3437   4  2459.8566953092   0.72076  0 4 2 0 2  4  17 2    6     1   3 | 26 48
 3436   9  2459.8744740315   0.06390  0 4 2 0 1  4  17 1   11     5   4 | 16 26 36 48 79
 7637   7  2461.9964556120   0.01090  1 2 0 0 1  4   0 1    6     7   0 | 12 26 33 36
 7638   9  2462.8327312039   0.00709  1 2 0 0 1  4   1 1    9     9   0 | 12 26 33 36
 7639  10  2464.5053059472   0.00779  1 2 0 0 1  4   2 1   11    10   0 | 12 17 26 33 36
 3440  11  2466.3788407343   0.02440  0 4 0 0 1  4  18 1   10     7   4 | 16 19 26 36 79
 7001  16  2466.8756762474   0.02268  1 1 1 0 1  3  37 1    8     8   8 | 14 16 19 20 26 33 48 49 63 85
 7642  15  2467.0142397448   0.00787  1 2 0 0 1  4   3 1   12    15   0 | 12 26 33 36
 7002  18  2468.1588870768   0.04591  1 1 1 0 2  3  37 2    5     7  11 | 16 19 20 26 33 48 49 51 63 85
 1534  10  2470.0100021422   0.77772  0 2 2 0 2  2  55 2    2     0  10 | 19 24 26 33 65 76
 7645  15  2470.3593282738   0.01378  1 2 0 0 1  4   4 1   13    14   1 | 12 19 26 33 36
 1533  14  2470.5064627933   0.04577  0 2 2 0 1  2  55 1    4     2  12 | 12 16 26 33 48 51 79 85 89
 3433   7  2470.8066074823   0.46122  0 4 4 0 1  4  16 1   12     2   5 | 12 19 28 65 79
 3434   3  2470.8067420605   0.23060  0 4 4 0 2  4  16 2    7     2   1 | 28 79
 2501  15  2470.9689712464   0.01959  0 3 1 0 1  3  41 1    6     7   8 | 14 16 19 20 26 33 48 51 85
  119  31  2473.0292847654   0.00268  0 0 0 1 1  4  24 1    9    14  17 |  1 16 19 26 33 35 65 76 79 81 82 85 89
 2502  13  2473.5159778656   0.03857  0 3 1 0 2  3  41 2    3     5   8 | 16 19 20 26 48 51 85
 7648  16  2474.5407105127   0.00888  1 2 0 0 1  4   5 1   13    14   2 | 12 19 26 33 36
 3442   6  2474.9993278945   0.59095  0 4 2 0 2  4  18 2    6     1   5 | 19 26 48 79
 3441   7  2475.0216949705   0.02992  0 4 2 0 1  4  18 1   11     4   3 | 16 26 36 48
 7641   3  2477.3100322064   0.90102  1 2 2 0 2  4   2 2    6     2   1 | 19 26 33
 7640   2  2477.3102216163   0.48672  1 2 2 0 1  4   2 1   12     1   1 | 19 26
 6537  20  2477.6767287997   0.03005  1 0 0 0 1  2  53 1    5     7  13 | 14 16 20 26 49 63 65 85 89
 7651  15  2479.5582943041   0.00427  1 2 0 0 1  4   6 1   13    15   0 | 12 26 33 36
 7644   2  2479.8205949863   0.01774  1 2 2 0 2  4   3 2    7     2   0 | 26
 7643   4  2479.8209469598   0.01009  1 2 2 0 1  4   3 1   13     4   0 | 12 26
 3445  12  2482.3517215090   0.01696  0 4 0 0 1  4  19 1   10     8   4 | 16 19 26 36 48
 7647   5  2483.1689134249   0.77230  1 2 2 0 2  4   4 2    8     4   1 | 19 26 33
 7646   8  2483.1691996900   0.00718  1 2 2 0 1  4   4 1   14     7   1 | 12 19 26 33
 3439   2  2485.1240082174   0.00334  0 4 4 0 2  4  17 2    7     2   0 | 28
 3438   9  2485.1241752987   0.52405  0 4 4 0 1  4  17 1   12     2   7 | 12 19 28 48 65 79
 7654  15  2485.4119856674   0.00819  1 2 0 0 1  4   7 1   13    14   1 | 12 17 19 26 33 36
 7650   5  2487.3541418777   0.50700  1 2 2 0 2  4   5 2    8     4   1 | 19 26 33
 7649   7  2487.3545242604   0.01236  1 2 2 0 1  4   5 1   14     6   1 | 12 19 26 33
 2503  15  2490.8167901683   0.79931  0 3 3 0 1  3  41 1    7     0  15 | 12 16 19 26 33 48 65 76 79
 2504   9  2490.8201431999   0.95996  0 3 3 0 2  3  41 2    4     0   9 | 16 19 26 63 76 89
 3447   5  2490.9832812966   0.74253  0 4 2 0 2  4  19 2    6     0   5 | 19 26 48
 3446   7  2491.0100998350   0.01398  0 4 2 0 1  4  19 1   11     5   2 | 16 26 36 48
 7657  15  2492.1018367329   0.01334  1 2 0 0 1  4   8 1   13    13   2 | 12 19 26 33 36
 7653   5  2492.3763568331   0.77807  1 2 2 0 2  4   6 2    8     3   2 | 19 26 33
 7652   8  2492.3767543993   0.01579  1 2 2 0 1  4   6 1   14     6   2 | 12 17 19 26 33
  120  31  2493.7962924785   0.00267  0 0 0 1 1  4  25 1    9    16  15 |  1 11 16 19 26 33 35 48 63 65 76 79 80 82 85 89
  651  24  2494.8391774534   0.04951  0 1 1 0 1  1  67 1    2     2  22 | 12 13 16 19 20 26 33 48 64 76 79 81 85
 7656   5  2498.2355645706   0.51100  1 2 2 0 2  4   7 2    8     3   2 | 19 26 33
 7655   7  2498.2359273836   0.02738  1 2 2 0 1  4   7 1   14     5   2 | 12 19 26 33
  652  24  2498.4268101334   0.05792  0 1 1 0 2  1  67 2    1     1  23 | 12 16 19 20 26 33 48 64 65 81 85 89
 7003  18  2498.5647208088   0.02148  1 1 1 0 1  3  38 1    8     7  11 | 16 19 20 26 33 48 49 51 79 85
 3450  10  2499.1640597603   0.01722  0 4 0 0 1  4  20 1   10     7   3 | 16 19 26 36 48
 7660  13  2499.6277705719   0.00307  1 2 0 0 1  4   9 1   13    13   0 | 12 26 33 36
 7004  17  2499.9175895111   0.02796  1 1 1 0 2  3  38 2    5     7  10 | 14 16 19 20 25 26 33 48 49 51 63 85
 3444   2  2500.2830525547   0.00332  0 4 4 0 2  4  18 2    7     2   0 | 28
 3443   7  2500.2833324358   0.46804  0 4 4 0 1  4  18 1   12     2   5 | 12 19 28 48 65
 7659   5  2504.9318353975   0.49249  1 2 2 0 2  4   8 2    8     4   1 | 19 26 33
 7658   8  2504.9322769353   0.00527  1 2 2 0 1  4   8 1   14     7   1 | 12 19 26 33
 1535  26  2506.0769356202   0.05093  0 2 0 0 1  2  56 1    3     6  20 | 12 16 20 26 33 49 64 65 76 79 81 85 89
 2505  15  2506.1523384158   0.02576  0 3 1 0 1  3  42 1    6     6   9 | 16 19 20 26 33 51 76 79 85
 3452   5  2507.8072529526   0.46709  0 4 2 0 2  4  20 2    6     2   3 | 19 26
 3451   6  2507.8400789979   0.02700  0 4 2 0 1  4  20 1   11     4   2 | 16 26
 7663  18  2507.9897532749   0.00886  1 2 0 0 1  4  10 1   13    17   1 | 12 19 26 33 36
 2506  16  2508.8218553001   0.03202  0 3 1 0 2  3  42 2    3     6  10 | 16 19 20 26 33 48 51 76 79
   78  18  2510.2240252554   0.02596  0 0 0 0 1  0  77 1    1     1  17 | 12 16 20 26 33 48 76 79 81 85
 7662   6  2512.4648621725   0.43010  1 2 2 0 2  4   9 2    8     4   2 | 19 26 33
 7661   8  2512.4654629900   0.02292  1 2 2 0 1  4   9 1   14     6   2 | 12 19 26 33
  121  26  2515.3930496325   0.00270  0 0 0 1 1  4  26 1    9    14  12 |  1  2 11 16 19 26 33 35 48 76 82 85 89
 3448   4  2516.2835561855   0.48974  0 4 4 0 1  4  19 1   12     2   2 | 19 28 65
 3449   3  2516.2838976945   0.23017  0 4 4 0 2  4  19 2    7     2   1 | 28 79
 3455   8  2516.8158461230   0.04287  0 4 0 0 1  4  21 1   10     4   4 | 16 19 26 36 48
 1537  13  2516.9359186152   0.62047  0 2 2 0 2  2  56 2    2     0  13 | 19 26 33 48 65 76 81 85
 7666  19  2517.1877124184   0.00582  1 2 0 0 1  4  11 1   13    17   2 | 12 19 26 33 36
 1536  14  2517.4663888950   0.04307  0 2 2 0 1  2  56 1    4     2  12 | 12 16 19 26 33 48 51 79 81 85
 7665   6  2520.8347527896   0.42965  1 2 2 0 2  4  10 2    8     4   2 | 19 26 33
 7664   9  2520.8355892252   0.00557  1 2 2 0 1  4  10 1   14     7   2 | 12 19 26 33
 6538  25  2522.6318118712   0.03812  1 0 0 0 1  2  54 1    5     6  19 | 12 16 20 26 33 63 65 79 85 89
 3457   6  2525.4718149609   0.52409  0 4 2 0 2  4  21 2    6     2   4 | 19 26 48
 3456   7  2525.5114039393   0.01268  0 4 2 0 1  4  21 1   11     4   3 | 16 26 48 79
 2507  13  2526.1041165067   0.70852  0 3 3 0 1  3  42 1    7     0  13 | 12 16 17 19 26 33 48 76 79
 2508   7  2526.1081022723   0.84605  0 3 3 0 2  3  42 2    4     0   7 | 12 19 26 76 79
 7669  17  2527.2215952895   0.00880  1 2 0 0 1  4  12 1   13    16   1 | 12 19 26 33 36
 7668   6  2530.0415951336   0.36119  1 2 2 0 2  4  11 2    8     4   2 | 19 26 33
 7667   9  2530.0426119566   0.01222  1 2 2 0 1  4  11 1   14     7   2 | 12 19 26 33
 7005  16  2531.0855431820   0.02439  1 1 1 0 1  3  39 1    8     8   8 | 16 19 20 24 26 33 48 51 63 85
 7006  14  2532.5100015127   0.02123  1 1 1 0 2  3  39 2    5     8   6 | 14 16 19 20 26 33 48 49 79 85
 3454   2  2533.1263119393   0.00335  0 4 4 0 2  4  20 2    7     2   0 | 28
 3453   8  2533.1266038493   0.45246  0 4 4 0 1  4  20 1   12     2   6 | 12 19 28 48 65
 3460   9  2535.3065393023   0.01696  0 4 0 0 1  4  22 1   10     7   2 | 16 19 26 36
  122  24  2537.8194468473   0.00271  0 0 0 1 1  4  27 1    9    13  11 |  1  2 16 19 23 26 33 35 48 82 85 89
 7672  18  2538.0912937843   0.00704  1 2 0 0 1  4  13 1   13    16   2 | 12 19 26 33 36
 7671   5  2540.0849218062   0.34159  1 2 2 0 2  4  12 2    8     4   1 | 19 26 33
 7670   9  2540.0864498150   0.01102  1 2 2 0 1  4  12 1   14     8   1 | 12 19 26 33
 2509  11  2542.1706215084   0.05184  0 3 1 0 1  3  43 1    6     4   7 | 16 19 20 26 33 48 85
 3462   5  2543.9766744944   0.42636  0 4 2 0 2  4  22 2    6     2   3 | 19 26
 3461   5  2544.0239415583   0.00309  0 4 2 0 1  4  22 1   11     5   0 | 16 26 36
 2510  12  2544.9651742957   0.01362  0 3 1 0 2  3  43 2    3     7   5 | 14 16 19 20 26 33
 7675  19  2549.7967634018   0.00655  1 2 0 0 1  4  14 1   13    17   2 | 12 17 19 26 33 36
 3459   2  2550.8104091630   0.00346  0 4 4 0 2  4  21 2    7     2   0 | 28
 3458   8  2550.8105138011   0.45346  0 4 4 0 1  4  21 1   12     2   6 | 12 19 28 48 65 79
 7674   5  2550.9652871629   0.35318  1 2 2 0 2  4  13 2    8     3   2 | 19 26 33
 7673   8  2550.9672365526   0.01373  1 2 2 0 1  4  13 1   14     6   2 | 12 19 26 33
  653  23  2551.6229264946   0.04962  0 1 1 0 1  1  68 1    2     1  22 | 12 16 19 20 26 33 48 79 81 85 89
 1538  21  2553.7740099297   0.05092  0 2 0 0 1  2  57 1    3     7  14 | 12 16 20 26 33 65 76 79 81 85
 3465  11  2554.6362640827   0.02099  0 4 0 0 1  4  23 1   10     7   4 | 16 19 26 36 79
  654  24  2555.3170289465   0.05804  0 1 1 0 2  1  68 2    1     1  23 | 12 16 19 20 26 33 48 65 79 81 85 89
  123  24  2561.0753705191   0.00274  0 0 0 1 1  4  28 1    9    12  12 |  1 11 16 19 26 33 35 48 65 82 85 89
 2511  12  2562.2294067803   0.77197  0 3 3 0 1  3  43 1    7     0  12 | 12 19 26 33 49 51 65 76 79
 2512   7  2562.2329380365   0.99325  0 3 3 0 2  3  43 2    4     0   7 | 19 26 51 76
 7678  16  2562.3379528316   0.00637  1 2 0 0 1  4  15 1   13    15   1 | 12 19 26 33 36
 7677   4  2562.6826078567   0.35163  1 2 2 0 2  4  14 2    8     3   1 | 19 26 33
 7676  10  2562.6848057942   0.01136  1 2 2 0 1  4  14 1   14     9   1 | 12 19 26 33
 3467   4  2563.3228578811   0.52718  0 4 2 0 2  4  23 2    6     1   3 | 19 26
10472   4  2563.3394312413   0.00424  2 0 0 0 1  4   0 1    7     4   0 | 12 26 36
 3466   8  2563.3778462503   0.00549  0 4 2 0 1  4  23 1   11     6   2 | 16 26 36 48
10473   7  2564.1706524680   0.00388  2 0 0 0 1  4   1 1   10     7   0 | 12 26 36
 7007  13  2564.4380075308   0.03071  1 1 1 0 1  3  40 1    8     8   5 | 16 19 20 26 33 51 85
 1540  12  2564.6957504998   0.62047  0 2 2 0 2  2  57 2    2     1  11 | 19 26 33 48 65 76 81 85
 1539  14  2565.2609136608   0.04302  0 2 2 0 1  2  57 1    4     2  12 | 12 16 19 26 33 48 79 81 85
10474   8  2565.8330958677   0.00754  2 0 0 0 1  4   2 1   13     7   1 | 12 19 26 36
 7008  19  2565.9359705347   0.06109  1 1 1 0 2  3  40 2    5     6  13 | 16 19 20 26 33 48 49 51 63 79 85
10475   9  2568.3267117730   0.00986  2 0 0 0 1  4   3 1   14     8   1 | 12 17 19 26 36
 6539  21  2568.4154878742   0.03251  1 0 0 0 1  2  55 1    5     8  13 | 12 14 16 20 26 33 51 65 85
 3464   4  2569.3359990046   0.50290  0 4 4 0 2  4  22 2    7     2   2 | 28 79
 3463   5  2569.3364636981   0.50216  0 4 4 0 1  4  22 1   12     2   3 | 19 28 48 65
10476   8  2571.6515441526   0.00889  2 0 0 0 1  4   4 1   15     7   1 | 12 19 26 36
 3470  14  2574.8047594455   0.02354  0 4 0 0 1  4  24 1   10     8   6 | 16 19 26 36 48 79
 7680   5  2575.2362833365   0.36180  1 2 2 0 2  4  15 2    8     3   2 | 19 26 33
 7679   9  2575.2390816824   0.01308  1 2 2 0 1  4  15 1   14     7   2 | 12 19 26 33
   79  17  2575.2551556548   0.02602  0 0 0 0 1  0  78 1    1     1  16 | 12 16 18 20 26 33 48 76 79 81 85 89
 7681  18  2575.7147217067   0.00570  1 2 0 0 1  4  16 1   13    16   2 | 12 19 26 33 36
10477   9  2575.8074711615   0.01071  2 0 0 0 1  4   5 1   15     7   2 | 12 19 26 36
 2513  12  2579.0232061501   0.05500  0 3 1 0 1  3  44 1    6     4   8 | 16 19 20 26 33 51 85
10478  10  2580.7946160069   0.01389  2 0 0 0 1  4   6 1   15     7   3 | 12 19 26 36 85
 2514  15  2581.9455456040   0.02860  0 3 1 0 2  3  44 2    3     6   9 | 16 19 20 26 33 51 65 76 79
 3472   6  2583.5070113384   0.42295  0 4 2 0 2  4  24 2    6     2   4 | 19 26 79
 3471   7  2583.5730970657   0.03045  0 4 2 0 1  4  24 1   11     5   2 | 16 26 36
  124  23  2585.1607019206   0.00276  0 0 0 1 1  4  29 1    9    13  10 |  1  2 11 16 19 26 33 35 80 82 85
10479  10  2586.6128659024   0.00833  2 0 0 0 1  4   7 1   15     8   2 | 12 17 19 26 36
 7683   6  2588.6266737311   0.34158  1 2 2 0 2  4  16 2    8     4   2 | 19 26 33
 7682   9  2588.6299747229   0.04607  1 2 2 0 1  4  16 1   14     7   2 | 12 19 26 33 36
 3468   6  2588.7030748078   0.44069  0 4 4 0 1  4  23 1   12     2   4 | 12 19 28 48
 3469   3  2588.7031370516   0.25533  0 4 4 0 2  4  23 2    7     2   1 | 28 79
 7684  20  2589.9269739990   0.00799  1 2 0 0 1  4  17 1   13    18   2 | 12 19 26 33 36
10480   7  2593.2622225275   0.01148  2 0 0 0 1  4   8 1   15     6   1 | 12 19 26 36
 3475  11  2595.8117681947   0.02032  0 4 0 0 1  4  25 1   10     7   4 | 16 19 26 36
 7009  16  2598.6219836381   0.02353  1 1 1 0 1  3  41 1    8     8   8 | 16 19 20 26 33 48 49 85
 2515  13  2599.1909314066   0.82556  0 3 3 0 1  3  44 1    7     0  13 | 12 19 26 33 48 65 76 79 89
 2516   8  2599.1970262365   1.15456  0 3 3 0 2  3  44 2    4     0   8 | 19 26 51 63 76 79
 7010  14  2600.1953061064   0.02328  1 1 1 0 2  3  41 2    5     7   7 | 16 19 20 26 33 51 85
10481   8  2600.7426108098   0.00734  2 0 0 0 1  4   9 1   15     7   1 | 12 19 26 36
 1541  20  2602.3020279129   0.03518  0 2 0 0 1  2  58 1    3     6  14 | 12 16 20 24 26 33 79 81 85
 7686   5  2602.8529187517   0.40362  1 2 2 0 2  4  17 2    8     4   1 | 19 26 33
 7685   9  2602.8577000595   0.01615  1 2 2 0 1  4  17 1   14     7   2 | 12 19 26 33
 3477   5  2604.5321955924   0.49311  0 4 2 0 2  4  25 2    6     2   3 | 19 26 79
 3476   8  2604.6096110991   0.00321  0 4 2 0 1  4  25 1   11     5   3 | 16 26 36 48
 7687  18  2604.9746525574   0.00593  1 2 0 0 1  4  18 1   13    17   1 | 12 19 26 33 36
 3473   5  2608.9116032985   0.60859  0 4 4 0 1  4  24 1   12     2   3 | 28 48 65 79
 3474   3  2608.9116229272   0.24416  0 4 4 0 2  4  24 2    7     2   1 | 28 79
10482  10  2609.0540657352   0.01608  2 0 0 0 1  4  10 1   15     8   2 | 12 19 26 36 85
  655  15  2609.2349784306   0.04977  0 1 1 0 1  1  69 1    2     1  14 | 12 16 26 33 48 65 79 81 85 89
  125  23  2610.0753189100   0.00284  0 0 0 1 1  4  30 1    9    13  10 |  1  2 11 16 19 26 33 35 48 82 85 89
  656  22  2613.0370806084   0.05811  0 1 1 0 2  1  69 2    1     1  21 | 12 16 20 24 26 33 48 65 79 81 85 89
 1543   7  2613.2886169148   0.62047  0 2 2 0 2  2  58 2    2     1   6 | 19 26 48 81
 1542  12  2613.8899153135   0.04296  0 2 2 0 1  2  58 1    4     2  10 | 12 16 26 48 79 81 85
 6540  21  2615.0272780877   0.03520  1 0 0 0 1  2  56 1    5     8  13 | 12 14 16 20 26 33 51 79 81 85
 2517   8  2616.7101191148   0.01051  0 3 1 0 1  3  45 1    6     5   3 | 16 20 26 33 85
 3480   9  2617.6571931015   0.03240  0 4 0 0 1  4  26 1   10     4   5 | 16 19 26 36 48 79
 7689   5  2617.9151599638   0.40352  1 2 2 0 2  4  18 2    8     4   1 | 19 26 33
 7688   9  2617.9219565543   0.01038  1 2 2 0 1  4  18 1   14     8   1 | 12 19 26 33
10483   9  2618.1965372406   0.01155  2 0 0 0 1  4  11 1   15     7   2 | 12 19 26 36
 2518  16  2619.7629665528   0.03623  0 3 1 0 2  3  45 2    3     6  10 | 16 19 20 26 33 51 76 79 85
 7690  20  2620.8576504812   0.00587  1 2 0 0 1  4  19 1   13    18   2 | 12 19 26 33 36
 3482   6  2626.3972202883   0.45243  0 4 2 0 2  4  26 2    6     2   4 | 19 26
 3481   7  2626.4870311011   0.01955  0 4 2 0 1  4  26 1   11     5   2 | 16 26 36 48
10484   9  2628.1699478758   0.02004  2 0 0 0 1  4  12 1   15     7   2 | 12 19 26 36 85
 3479   2  2629.9614553792   0.00731  0 4 4 0 2  4  25 2    7     2   0 | 28
 3478   3  2629.9614895161   0.50000  0 4 4 0 1  4  25 1   12     2   1 | 19 28
 7011  14  2633.6372672309   0.03550  1 1 1 0 1  3  42 1    8     6   8 | 16 19 20 26 33 48 49 85
 7692   5  2633.8141158308   0.40386  1 2 2 0 2  4  19 2    8     4   1 | 19 26 33
 7691  12  2633.8227093493   0.00957  1 2 2 0 1  4  19 1   14    10   2 | 12 19 26 33 36
 7012  12  2635.2878670530   0.03852  1 1 1 0 2  3  42 2    5     7   5 | 16 20 26 33 48 85
  126  23  2635.8190965070   0.00281  0 0 0 1 1  4  31 1    9    13  10 |  1 11 16 19 21 26 33 35 48 63 79 80 82 85 89
 2519   8  2636.9925802262   0.80445  0 3 3 0 1  3  45 1    7     0   8 | 12 19 26 33 48 65
 2520   8  2636.9967951943   1.10710  0 3 3 0 2  3  45 2    4     0   8 | 12 19 26 51 79
 7693  19  2637.5758232375   0.01076  1 2 0 0 1  4  20 1   13    17   2 | 12 17 19 26 33 36
10485  10  2638.9742540687   0.01695  2 0 0 0 1  4  13 1   15     7   3 | 12 19 26 36 85
 3485  10  2640.3406299846   0.02097  0 4 0 0 1  4  27 1   10     7   3 | 16 19 26 36
   80  15  2641.1112609378   0.02608  0 0 0 0 1  0  79 1    1     1  14 | 16 20 26 33 48 81 85 89
 3487   6  2649.1022199258   0.41988  0 4 2 0 2  4  27 2    6     2   4 | 19 26
 3486   6  2649.2060422789   0.01266  0 4 2 0 1  4  27 1   11     4   2 | 16 26 36 48
 7695   4  2650.5503291110   0.00359  1 2 2 0 2  4  20 2    8     4   0 | 26 33
 7694   7  2650.5601637090   0.02965  1 2 2 0 1  4  20 1   14     6   1 | 12 19 26 33
10486  11  2650.6093898364   0.00727  2 0 0 0 1  4  14 1   15     8   3 | 12 19 26 36 85
 1544  15  2651.6606842455   0.03515  0 2 0 0 1  2  59 1    3     6   9 | 12 16 20 26 33 79 81 85
 3483   5  2651.8523464848   0.54602  0 4 4 0 1  4  26 1   12     2   3 | 19 28 65
 3484   2  2651.8524251614   0.00603  0 4 4 0 2  4  26 2    7     2   0 | 28
 7696  20  2655.1290929234   0.00530  1 2 0 0 1  4  21 1   13    18   2 | 12 19 26 33 36
 2521  11  2655.2310516773   0.03340  0 3 1 0 1  3  46 1    6     6   5 | 16 19 20 26 51
 2522  10  2658.4170139288   0.02479  0 3 1 0 2  3  46 2    3     5   5 | 16 19 20 26 33 85
  127  22  2662.3919020551   0.00290  0 0 0 1 1  4  32 1    9    12  10 |  1 11 16 19 26 33 35 76 79 82
 6541  27  2662.4669874419   0.03520  1 0 0 0 1  2  57 1    5     9  18 | 12 14 16 20 26 33 51 65 79 81 85
 1546  10  2662.7142784816   0.62048  0 2 2 0 2  2  59 2    2     1   9 | 19 26 33 48 76 81
10487   9  2663.0753317892   0.02045  2 0 0 0 1  4  15 1   15     7   2 | 12 19 26 36 85
 1545  14  2663.3531591644   0.04293  0 2 2 0 1  2  59 1    4     2  12 | 12 16 19 24 26 33 48 79 81 85 89
 3490  12  2663.8618802103   0.02271  0 4 0 0 1  4  28 1   10     8   4 | 16 19 26 36 48
  657  12  2667.6750352129   0.04994  0 1 1 0 1  1  70 1    2     1  11 | 12 16 26 48 81
 7698   5  2668.1209495957   0.40387  1 2 2 0 2  4  21 2    8     4   1 | 19 26 33
 7697  12  2668.1338085388   0.01376  1 2 2 0 1  4  21 1   14    10   2 | 12 19 26 33 36
 7013  15  2669.4837172333   0.02139  1 1 1 0 1  3  43 1    8     8   7 | 16 19 20 26 33 49 51
 7014  10  2671.2134280993   0.05876  1 1 1 0 2  3  43 2    5     4   6 | 16 19 20 26 33 79 85
  658  18  2671.5867950101   0.11115  0 1 1 0 2  1  70 2    1     0  18 | 12 16 19 20 26 33 48 65 81 85
 3492   5  2672.6462746988   0.46895  0 4 2 0 2  4  28 2    6     2   3 | 19 26
 3491   9  2672.7660194590   0.01175  0 4 2 0 1  4  28 1   11     6   3 | 16 26 36 48 79
 7699  18  2673.5173389777   0.00890  1 2 0 0 1  4  22 1   13    17   1 | 12 19 26 33 36
 3488   7  2674.5838357910   0.53357  0 4 4 0 1  4  27 1   12     2   5 | 12 19 28 48 65
 3489   4  2674.5844711306   0.42037  0 4 4 0 2  4  27 2    7     2   2 | 28 79
 2523  10  2675.6282556970   0.86852  0 3 3 0 1  3  46 1    7     0  10 | 12 19 26 33 48 65 76 79
 2524   6  2675.6351856892   1.33209  0 3 3 0 2  3  46 2    4     0   6 | 19 26 76 79
10488   8  2676.3720340059   0.02435  2 0 0 0 1  4  16 1   15     6   2 | 12 19 26 36 85
 7701   4  2686.5295167140   0.00362  1 2 2 0 2  4  22 2    8     4   0 | 26 33
 7700  12  2686.5438986342   0.01098  1 2 2 0 1  4  22 1   14    11   1 | 12 19 26 33
 3495  10  2688.2209275223   0.02034  0 4 0 0 1  4  29 1   10     8   2 | 16 19 26 36 48
  128  21  2689.7936031062   0.00290  0 0 0 1 1  4  33 1    9    11  10 |  1 11 16 19 25 26 33 35 48 82 85
10489   9  2690.4993920093   0.01761  2 0 0 0 1  4  17 1   15     6   3 | 12 19 26 36 85
 7702  17  2692.7404359823   0.00785  1 2 0 0 1  4  23 1   13    15   2 | 12 19 26 33 36
 2525  11  2694.5859338943   0.03722  0 3 1 0 1  3  47 1    6     6   5 | 16 19 20 26 51 85
 3497   6  2697.0303929074   0.40644  0 4 2 0 2  4  29 2    6     2   4 | 19 26
 3496   7  2697.1669963706   0.02319  0 4 2 0 1  4  29 1   11     6   1 | 16 26 36
 2526  14  2697.9075600689   0.05570  0 3 1 0 2  3  47 2    3     5   9 | 16 19 20 26 33 51 76 79 85
 3493   6  2698.1569560952   0.54093  0 4 4 0 1  4  28 1   12     2   4 | 19 28 48 65
 3494   3  2698.1573269706   0.25557  0 4 4 0 2  4  28 2    7     2   1 | 28 79
 1547  14  2701.8497088652   0.03509  0 2 0 0 1  2  60 1    3     7   7 | 12 16 20 26 79 81
10490   9  2705.4574015466   0.01390  2 0 0 0 1  4  18 1   15     7   2 | 12 19 26 36
 7704   4  2705.7736398186   0.49403  1 2 2 0 2  4  23 2    8     3   1 | 19 26 33
 7703  12  2705.7902970056   0.01071  1 2 2 0 1  4  23 1   14    10   2 | 12 19 26 33
 7015  11  2706.1611779790   0.01390  1 1 1 0 1  3  44 1    8     8   3 | 16 19 20 26 33
   81  13  2707.7920115319   0.02615  0 0 0 0 1  0  80 1    1     1  12 | 16 26 33 48 79 80 81 89
 7016  12  2707.9718734115   0.05560  1 1 1 0 2  3  44 2    5     5   7 | 16 19 20 26 33 63 79 85
 6542  17  2710.7344069710   0.03528  1 0 0 0 1  2  58 1    5     7  10 | 12 16 20 26 63 79 81 85
 7705  15  2712.7982206735   0.01368  1 2 0 0 1  4  24 1   13    13   2 | 12 19 26 33 36
 1549  11  2712.9724724357   0.62048  0 2 2 0 2  2  60 2    2     1  10 | 19 26 33 48 81 85
 3500  10  2713.4173210773   0.02734  0 4 0 0 1  4  30 1   10     7   3 | 16 19 26 36 48
 1548  10  2713.6503979408   0.04294  0 2 2 0 1  2  60 1    4     3   7 | 12 16 26 48 79 81
 2527   6  2715.1034863606   2.02347  0 3 3 0 1  3  47 1    7     0   6 | 19 26 33 76 79
 2528   6  2715.1091483499   2.31423  0 3 3 0 2  3  47 2    4     0   6 | 19 26 51 79
  129  21  2718.0240575635   0.00302  0 0 0 1 1  4  34 1    9    14   7 |  1 11 16 19 26 33 48 79 80 82 85
10491  10  2721.2459144337   0.00749  2 0 0 0 1  4  19 1   15     8   2 | 12 19 26 36
 3502   6  2722.2532154525   0.52257  0 4 2 0 2  4  30 2    6     2   4 | 19 26 79
 3501   8  2722.4090263375   0.02269  0 4 2 0 1  4  30 1   11     6   2 | 16 26 36
 3498   7  2722.5693572734   0.52682  0 4 4 0 1  4  29 1   12     2   5 | 12 19 28 48 79
 3499   2  2722.5707715322   0.00484  0 4 4 0 2  4  29 2    7     2   0 | 28
 7707   5  2725.8542917709   0.00731  1 2 2 0 2  4  24 2    8     4   1 | 17 19 26 33
 7706  11  2725.8729902986   0.02072  1 2 2 0 1  4  24 1   14     9   2 | 12 17 19 26 33
  659  11  2726.9427990411   0.05012  0 1 1 0 1  1  71 1    2     1  10 | 12 16 26 33 81
  660  13  2730.9656149499   0.11117  0 1 1 0 2  1  71 2    1     1  12 | 12 16 26 48 81 85
 7708  17  2733.6905539273   0.00924  1 2 0 0 1  4  25 1   13    15   2 | 12 19 26 33 36
 2529  13  2734.7744985175   0.02872  0 3 1 0 1  3  48 1    6     6   7 | 16 19 20 24 26 33 76
10492  11  2737.8648864724   0.01393  2 0 0 0 1  4  20 1   15     8   3 | 12 19 26 36 85
 2530  10  2738.2344155095   0.04765  0 3 1 0 2  3  48 2    3     4   6 | 16 19 20 26 33 51
 3505  10  2739.4508654150   0.02167  0 4 0 0 1  4  31 1   10     7   3 | 16 19 26 36
 7017  15  2743.6694139701   0.03321  1 1 1 0 1  3  45 1    8    10   5 | 16 18 19 20 24 26 33 85
 7018   7  2745.5629661364   0.00911  1 1 1 0 2  3  45 2    5     5   2 | 16 20 26 33
 7710   4  2746.7688793652   0.49403  1 2 2 0 2  4  25 2    8     3   1 | 19 26 33
 7709  11  2746.7918469568   0.00342  1 2 2 0 1  4  25 1   14    11   0 | 12 26 33
  130  23  2747.0831256795   0.00302  0 0 0 1 1  4  35 1    9    13  10 |  1 11 16 19 26 33 35 48 79 82 85
 3503   5  2747.8237947407   0.56371  0 4 4 0 1  4  30 1   12     2   3 | 19 28 48
 3504   3  2747.8245300807   0.26126  0 4 4 0 2  4  30 2    7     2   1 | 28 79
 3507   5  2748.3151124239   0.47496  0 4 2 0 2  4  31 2    6     2   3 | 19 26
 3506   8  2748.4920325405   0.01031  0 4 2 0 1  4  31 1   11     7   1 | 16 26 36
 1550  12  2752.8688117072   0.03506  0 2 0 0 1  2  61 1    3     6   6 | 12 16 20 26 65 79 81
10493  11  2755.3142789940   0.00970  2 0 0 0 1  4  21 1   15     8   3 | 12 19 26 36 85
 2531   8  2755.4145766670   0.96266  0 3 3 0 1  3  48 1    7     0   8 | 19 26 33 65 79
 7711  16  2755.4174035607   0.00550  1 2 0 0 1  4  26 1   13    15   1 | 12 19 26 33 36
 2532   6  2755.4226334644   1.54992  0 3 3 0 2  3  48 2    4     0   6 | 19 26
 6543  13  2759.8293002106   0.03533  1 0 0 0 1  2  59 1    5     7   6 | 12 14 16 20 26 33 65 81 85
 1552   6  2764.0629376818   0.62049  0 2 2 0 2  2  61 2    2     1   5 | 26 33 48 81
 1551  11  2764.7813827764   0.04301  0 2 2 0 1  2  61 1    4     3   8 | 12 16 26 33 48 81 89
 3510  10  2766.3214868261   0.01584  0 4 0 0 1  4  32 1   10     8   2 | 16 26 36
 7713   4  2768.5198596168   0.00435  1 2 2 0 2  4  26 2    8     4   0 | 26 33
 7712  13  2768.5466905760   0.01246  1 2 2 0 1  4  26 1   14    11   2 | 12 19 26 33 36
10494  12  2773.5939538534   0.00518  2 0 0 0 1  4  22 1   15     9   3 | 12 17 19 26 36 85
 3508   5  2773.9174523797   0.59070  0 4 4 0 1  4  31 1   12     2   3 | 12 19 28
 3509   2  2773.9183738838   0.00536  0 4 4 0 2  4  31 2    7     2   0 | 28
 3512   5  2775.2170801264   0.52810  0 4 2 0 2  4  32 2    6     2   3 | 19 26
   82  13  2775.2970704665   0.02620  0 0 0 0 1  0  81 1    1     1  12 | 12 16 26 48 81 85 89
 3511   8  2775.4161612754   0.03377  0 4 2 0 1  4  32 1   11     6   2 | 16 26 36
 2533   8  2775.7963052724   0.09006  0 3 1 0 1  3  49 1    6     3   5 | 16 19 26 33
  131  17  2776.9706566277   0.00307  0 0 0 1 1  4  36 1    9    13   4 |  1 11 16 19 26 33 35 48 80
 7714  18  2777.9784485028   0.00527  1 2 0 0 1  4  27 1   13    16   2 | 12 19 26 33 36
 2534  12  2779.3973012749   0.04535  0 3 1 0 2  3  49 2    3     5   7 | 16 17 19 20 26 33 76 79
 7019  12  2782.0082115094   0.02633  1 1 1 0 1  3  46 1    8     7   5 | 16 19 20 26 33 85
 7020   8  2783.9866559880   0.03827  1 1 1 0 2  3  46 2    5     5   3 | 20 26 33 63
  661  12  2787.0379635218   0.05031  0 1 1 0 1  1  72 1    2     1  11 | 12 16 26 33 79 81
 7716   3  2791.1080677592   0.00520  1 2 2 0 2  4  27 2    8     3   0 | 26 33
 7715  13  2791.1376085148   0.01284  1 2 2 0 1  4  27 1   14    11   2 | 12 19 26 33 36
  662  12  2791.1733597473   0.11121  0 1 1 0 2  1  72 2    1     1  11 | 12 16 26 33 48 65 81 85
10495   9  2792.7038622331   0.00843  2 0 0 0 1  4  23 1   15     7   2 | 12 17 19 26 36
 3515  10  2794.0286716176   0.01900  0 4 0 0 1  4  33 1   10     7   3 | 16 26 36 48
 2535   6  2796.5610159517   2.43253  0 3 3 0 1  3  49 1    7     0   6 | 19 26 33 79
 2536   5  2796.5689320579   3.26529  0 3 3 0 2  3  49 2    4     0   5 | 19 26 51
  693   1  2799.1245556175   0.00698  0 1 1 1 1  5   1 1   11     1   0 | 33
  694   5  2800.7872196013   0.01685  0 1 1 1 1  5   2 1   14     4   1 | 16 33 35
  695   4  2800.7918634953   0.01750  0 1 1 1 2  5   2 2    7     3   1 | 16 33 35
 3514   2  2800.8518218133   0.91619  0 4 4 0 2  4  32 2    7     1   1 | 28 79
 3513   3  2800.8525985114   0.69017  0 4 4 0 1  4  32 1   12     1   2 | 19 28
 7717  17  2801.3736752092   0.00610  1 2 0 0 1  4  28 1   13    16   1 | 12 19 26 33 36
 3517   5  2802.9572817270   0.58550  0 4 2 0 2  4  33 2    6     2   3 | 19 26
 3516   6  2803.1807798055   0.01000  0 4 2 0 1  4  33 1   11     4   2 | 16 26 79
  696   7  2803.2817931632   0.04550  0 1 1 1 1  5   3 1   15     5   2 | 16 19 33 35
  697   4  2803.2911303424   0.01405  0 1 1 1 2  5   3 2    8     3   1 | 16 33 35
 1553  17  2804.7177093189   0.03504  0 2 0 0 1  2  62 1    3     8   9 | 11 12 16 20 26 65 79 81
  698   6  2806.6079278454   0.06262  0 1 1 1 1  5   4 1   16     4   2 | 16 19 33 35
  699   5  2806.6234641963   0.04333  0 1 1 1 2  5   4 2    9     3   2 | 16 19 33 35
  132  21  2807.6865015287   0.00313  0 0 0 1 1  4  37 1    9    12   9 |  1 11 16 19 26 33 35 79 85
 6544  17  2809.7514511681   0.03498  1 0 0 0 1  2  60 1    5     8   9 | 12 14 16 20 26 33 63
  700   8  2810.7655593244   0.04538  0 1 1 1 1  5   5 1   16     5   3 | 16 19 33 35
  701   9  2810.7888726024   0.05216  0 1 1 1 2  5   5 2    9     5   4 | 16 19 33 35
10496   9  2812.6438552223   0.00559  2 0 0 0 1  4  24 1   15     7   2 | 12 19 26 36 85
 7719   3  2814.5302975689   0.00449  1 2 2 0 2  4  28 2    8     3   0 | 26 33
 7718  14  2814.5643840580   0.01411  1 2 2 0 1  4  28 1   14    12   2 | 12 19 26 33 36
  702   8  2815.7546309929   0.04685  0 1 1 1 1  5   6 1   16     5   3 | 16 19 33 35
  703   7  2815.7872497694   0.04015  0 1 1 1 2  5   6 2    9     5   2 | 16 19 33 35
 1555   7  2815.9854069549   0.62050  0 2 2 0 2  2  62 2    2     1   6 | 26 48 81
 1554  11  2816.7458566870   0.04315  0 2 2 0 1  2  62 1    4     2   9 | 12 16 26 33 48 79 81 89
 2537  10  2817.6513123304   0.04778  0 3 1 0 1  3  50 1    6     4   6 | 16 17 19 26 33 85
 7021  12  2821.1773682729   0.02573  1 1 1 0 1  3  47 1    8     8   4 | 16 19 20 26 33
 2538   9  2821.3957502665   0.04108  0 3 1 0 2  3  50 2    3     5   4 | 16 19 20 26 33
  704  10  2821.5752051432   0.04557  0 1 1 1 1  5   7 1   16     5   5 | 16 19 33 35 79
  705  11  2821.6187149469   0.05503  0 1 1 1 2  5   7 2    9     6   5 | 16 19 33 35 79
 3520  11  2822.5722976475   0.02538  0 4 0 0 1  4  34 1   10     7   4 | 16 19 26 36 79
 7022  10  2823.2425485855   0.03025  1 1 1 0 2  3  47 2    5     7   3 | 16 19 20 26 33 51
 7720  19  2825.6028680431   0.00664  1 2 0 0 1  4  29 1   13    17   2 | 12 19 26 33 36
  706  10  2828.2271591015   0.03340  0 1 1 1 1  5   8 1   16     6   4 | 16 19 33 35
  707  10  2828.2831141515   0.03694  0 1 1 1 2  5   8 2    9     6   4 | 16 19 33 35
 3519   1  2828.6242862953   0.01275  0 4 4 0 2  4  33 2    7     1   0 | 28
 3518   2  2828.6267396886   0.71873  0 4 4 0 1  4  33 1   12     1   1 | 19 28
 3522   6  2831.5350558119   0.58263  0 4 2 0 2  4  34 2    6     1   5 | 19 26 79
 3521   8  2831.7863626472   0.02760  0 4 2 0 1  4  34 1   11     6   2 | 16 26 36
10497   9  2833.4139532643   0.00854  2 0 0 0 1  4  25 1   15     7   2 | 12 19 26 36
  708  11  2835.7105370468   0.04266  0 1 1 1 1  5   9 1   16     8   3 | 16 19 33 35
  709  11  2835.7804459672   0.02743  0 1 1 1 2  5   9 2    9     7   4 | 16 19 33 35
 2539   6  2838.5463203510   1.12636  0 3 3 0 1  3  50 1    7     0   6 | 19 26 33 65
 2540   5  2838.5552209833   1.68445  0 3 3 0 2  3  50 2    4     0   5 | 19 26
 7722   2  2838.7879566242   0.00450  1 2 2 0 2  4  29 2    8     2   0 | 26 33
 7721  11  2838.8270602931   0.00773  1 2 2 0 1  4  29 1   14    10   1 | 12 19 26 33 36
  133  20  2839.2305019363   0.00316  0 0 0 1 1  4  38 1    9    12   8 |  1 11 16 19 21 26 33 35 48 85
   83  10  2843.6260992002   0.14925  0 0 0 0 1  0  82 1    1     0  10 | 12 16 26 48 89
  710  12  2844.0252135547   0.01634  0 1 1 1 1  5  10 1   16     8   4 | 16 19 25 33 35 79
  711  11  2844.1106922819   0.03968  0 1 1 1 2  5  10 2    9     7   4 | 16 19 25 33 35 79
  663  10  2847.9602189438   0.05052  0 1 1 0 1  1  73 1    2     1   9 | 12 16 26 33 81
 7723  19  2850.6658554402   0.01037  1 2 0 0 1  4  30 1   13    17   2 | 12 19 26 33 36
 3524  10  2851.9521035143   0.01391  0 4 0 0 1  4  35 1   10     8   2 | 16 19 26 36
  664   9  2852.2098091167   0.16797  0 1 1 0 2  1  73 2    1     0   9 | 12 16 26 33 81
  712  11  2853.1712100387   0.03779  0 1 1 1 1  5  11 1   16     8   3 | 16 19 33 35
  713  11  2853.2738030126   0.03143  0 1 1 1 2  5  11 2    9     7   4 | 16 19 33 35
10498  11  2855.0139722264   0.01086  2 0 0 0 1  4  26 1   15     8   3 | 12 19 26 36 85
 3523   2  2857.2432221424   0.86218  0 4 4 0 1  4  34 1   12     0   2 | 19
 1556  11  2857.3961108456   0.03505  0 2 0 0 1  2  63 1    3     7   4 | 11 12 16 20 26 81
 2541   6  2860.3392934025   0.03980  0 3 1 0 1  3  51 1    6     3   3 | 16 19 26 33
 6545  10  2860.5006103142   0.02565  1 0 0 0 1  2  61 1    5     7   3 | 14 16 20 26 33
 3526   4  2860.9515963885   0.62219  0 4 2 0 2  4  35 2    6     2   2 | 26
 7023  14  2861.1768402163   0.03438  1 1 1 0 1  3  48 1    8     7   7 | 16 19 20 26 33 51 85
 3525   7  2861.2325532313   0.05433  0 4 2 0 1  4  35 1   11     4   3 | 16 26 36 79
  714  11  2863.1485208504   0.03963  0 1 1 1 1  5  12 1   16     8   3 | 16 19 33 35
  715  11  2863.2697217106   0.02232  0 1 1 1 2  5  12 2    9     7   4 | 16 19 33 35 79
 7024   8  2863.3306181760   0.04211  1 1 1 0 2  3  48 2    5     5   3 | 16 20 25 26 33
 7725   3  2863.8814999070   0.00416  1 2 2 0 2  4  30 2    8     3   0 | 26 33
 7724  10  2863.9254781003   0.01722  1 2 2 0 1  4  30 1   14     9   1 | 12 19 26 33
 2542  12  2864.2296960012   0.04879  0 3 1 0 2  3  51 2    3     5   7 | 16 19 20 24 26 33 51
 1558   6  2868.7396096656   0.62050  0 2 2 0 2  2  63 2    2     1   5 | 26 33 48 81
 1557   7  2869.5435547984   0.04324  0 2 2 0 1  2  63 1    4     2   5 | 12 16 26 33 48 81
  134  21  2871.6025003239   0.00324  0 0 0 1 1  4  39 1    9    12   9 |  1 11 16 19 26 33 35 79 80 85
  716  10  2873.9569921988   0.05031  0 1 1 1 1  5  13 1   16     8   2 | 16 19 33
  717   9  2874.0984000583   0.03347  0 1 1 1 2  5  13 2    9     7   2 | 16 19 33
 7726  14  2876.5624965441   0.00822  1 2 0 0 1  4  31 1   13    13   1 | 12 19 26 33 36
10499   9  2877.4438029547   0.00653  2 0 0 0 1  4  27 1   15     7   2 | 12 19 26 36
 2543   4  2881.3638448736   1.67086  0 3 3 0 1  3  51 1    7     0   4 | 26 33
 2544   4  2881.3740150969   3.82650  0 3 3 0 2  3  51 2    4     0   4 | 26 51
 3528  11  2882.1679105478   0.02465  0 4 0 0 1  4  36 1   10     8   3 | 16 19 26 36 79
  718  12  2885.5966282471   0.05768  0 1 1 1 1  5  14 1   16     8   4 | 16 19 33 35 79
  719  10  2885.7597786617   0.04058  0 1 1 1 2  5  14 2    9     7   3 | 16 19 33 79
 3527   3  2886.6972592996   0.79691  0 4 4 0 1  4  35 1   12     0   3 | 19 79
 7728   2  2889.8088932480   0.00503  1 2 2 0 2  4  31 2    8     2   0 | 26 33
 7727   9  2889.8595340846   0.01624  1 2 2 0 1  4  31 1   14     8   1 | 12 19 26 33 36
 3530   3  2891.2078890676   0.62729  0 4 2 0 2  4  36 2    6     1   2 | 26
 3529   8  2891.5193317389   0.02973  0 4 2 0 1  4  36 1   11     6   2 | 16 26 36
  720   9  2898.0673709984   0.03788  0 1 1 1 1  5  15 1   16     7   2 | 16 19 33
  721   8  2898.2537934423   0.04548  0 1 1 1 2  5  15 2    9     6   2 | 16 19 33
 4282   1  2898.6532040632   0.01761  0 5 1 0 1  5   1 1   12     1   0 | 16
 4283   1  2898.6578928073   0.75383  0 5 1 0 2  5   1 2    5     0   1 | 19
 4284   6  2900.3326229432   0.06530  0 5 1 0 1  5   2 1   15     4   2 | 16 19 36
 4285   4  2900.3456664995   0.01285  0 5 1 0 2  5   2 2    8     4   0 | 16 36
10500   8  2900.7033849164   0.00682  2 0 0 0 1  4  28 1   15     7   1 | 12 19 26 36
 7025   9  2902.0062303409   0.01829  1 1 1 0 1  3  49 1    8     8   1 | 16 20 24 26 33
 4286   5  2902.8517727948   0.06523  0 5 1 0 1  5   3 1   16     4   1 | 16 19 36
 4287   5  2902.8778205744   0.02852  0 5 1 0 2  5   3 2    9     4   1 | 16 19 36
 7729  16  2903.2926297930   0.01125  1 2 0 0 1  4  32 1   13    14   2 | 12 19 26 33 36
 2545   5  2903.8599354461   0.07223  0 3 1 0 1  3  52 1    6     2   3 | 16 19 26 33
 7026  10  2904.2506116311   0.04027  1 1 1 0 2  3  49 2    5     7   3 | 16 20 26 33 85
  135  17  2904.8023298718   0.00327  0 0 0 1 1  4  40 1    9    11   6 |  1 11 16 19 26 33 35
 4290   3  2906.2106064163   0.04966  0 5 1 0 1  5   4 1   17     2   1 | 16 19 36
 4291   5  2906.2540620560   0.06549  0 5 1 0 2  5   4 2   10     3   2 | 16 19 36
 2546   6  2907.8988017675   0.02473  0 3 1 0 2  3  52 2    3     4   2 | 16 26 33
  665   8  2909.7092512876   0.05072  0 1 1 0 1  1  74 1    2     1   7 | 12 16 26 81
 4294   4  2910.4090450139   0.03540  0 5 1 0 1  5   5 1   17     3   1 | 16 19 36
 4295   4  2910.4742922887   0.08024  0 5 1 0 2  5   5 2   10     2   2 | 16 19 36
 1559   9  2910.9036858243   0.03936  0 2 0 0 1  2  64 1    3     5   4 | 11 12 16 26 52 81
  722  11  2911.3691080049   0.03778  0 1 1 1 1  5  16 1   16     9   2 | 16 19 25 33
  723  11  2911.5803982338   0.03156  0 1 1 1 2  5  16 2    9     8   3 | 16 19 25 33 79
 6546  12  2912.0763807648   0.04024  1 0 0 0 1  2  62 1    5     7   5 | 12 14 16 20 26
   84   7  2912.7787621400   0.17007  0 0 0 0 1  0  83 1    1     0   7 | 12 16 26
 3532  11  2913.2193471037   0.02462  0 4 0 0 1  4  37 1   10     8   3 | 16 19 26 36
  666   9  2914.0744735453   0.16802  0 1 1 0 2  1  74 2    1     1   8 | 12 16 26 33 81
 4298   5  2915.4471712346   0.04576  0 5 1 0 1  5   6 1   17     3   2 | 16 19 36
 4299   3  2915.5385382386   0.00455  0 5 1 0 2  5   6 2   10     3   0 | 16 36
 7731   3  2916.5723945461   0.01130  1 2 2 0 2  4  32 2    8     3   0 | 26 33
 7730  10  2916.6291082575   0.01282  1 2 2 0 1  4  32 1   14     9   1 | 12 19 26 33 36
 3531   1  2916.9927697849   1.13789  0 4 4 0 1  4  36 1   12     0   1 | 19
 4289   2  2919.0974948322   0.39597  0 5 3 0 2  5   3 2   10     1   1 | 16 19
 4288   2  2919.0976781120   0.38801  0 5 3 0 1  5   3 1   17     1   1 | 16 19
 4302   4  2921.3249334726   0.06841  0 5 1 0 1  5   7 1   17     3   1 | 16 19 36
 4303   5  2921.4466965612   0.02785  0 5 1 0 2  5   7 2   10     4   1 | 16 19 36
 3534   3  2922.3011748570   0.64657  0 4 2 0 2  4  37 2    6     1   2 | 26
 1561   5  2922.3257329208   1.21432  0 2 2 0 2  2  64 2    2     0   5 | 26 33 52 81
 4293   3  2922.4675944260   0.41621  0 5 3 0 2  5   4 2   11     2   1 | 16 19
 4292   3  2922.4678013078   0.37178  0 5 3 0 1  5   4 1   18     2   1 | 16 19
 3533   9  2922.6466491850   0.03434  0 4 2 0 1  4  37 1   11     7   2 | 16 26 36
 1560   9  2923.1741784653   0.07006  0 2 2 0 1  2  64 1    4     2   7 | 12 16 26 33 48 52 81
10501   9  2924.7926235603   0.00642  2 0 0 0 1  4  29 1   15     8   1 | 12 19 26 36
 2547   5  2925.0244286711   1.29299  0 3 3 0 1  3  52 1    7     0   5 | 19 26 33
 2548   4  2925.0336444047   1.82280  0 3 3 0 2  3  52 2    4     0   4 | 19 26 51 79
  724  11  2925.5018418213   0.02007  0 1 1 1 1  5  17 1   16     8   3 | 16 19 33 35
  725  10  2925.7395336987   0.03396  0 1 1 1 2  5  17 2    9     7   3 | 16 19 33 35
 4297   6  2926.6797748327   0.37447  0 5 3 0 2  5   5 2   11     4   2 | 16 19 26
 4296   6  2926.6799552527   0.35211  0 5 3 0 1  5   5 1   18     4   2 | 16 19 26
 4306   5  2928.0421489576   0.04133  0 5 1 0 1  5   8 1   17     4   1 | 16 19 36
 4307   3  2928.1987529220   0.04860  0 5 1 0 2  5   8 2   10     2   1 | 16 19 36
 7732  19  2930.8561131073   0.00738  1 2 0 0 1  4  33 1   13    17   2 | 12 17 19 26 33 36
 4301   4  2931.7341939536   0.39287  0 5 3 0 2  5   6 2   11     2   2 | 16 19
 4300   4  2931.7344017776   0.34814  0 5 3 0 1  5   6 1   18     2   2 | 16 19
 4310   4  2935.5989576731   0.01783  0 5 1 0 1  5   9 1   17     3   1 | 16 19 36
 4311   6  2935.7946081869   0.04441  0 5 1 0 2  5   9 2   10     4   2 | 16 19 36
 4305   6  2937.6313037244   0.36268  0 5 3 0 2  5   7 2   11     4   2 | 16 19 26
 4304   6  2937.6314808825   0.33644  0 5 3 0 1  5   7 1   18     4   2 | 16 19 26
  136  19  2938.8298246168   0.00329  0 0 0 1 1  4  41 1    9    12   7 |  1 11 16 19 26 33 35 48 80
  726  11  2940.4654555304   0.01861  0 1 1 1 1  5  18 1   16     8   3 | 16 19 33 35
  727   9  2940.7310893388   0.02585  0 1 1 1 2  5  18 2    9     7   2 | 16 19 33 35
 7027   8  2943.6654812295   0.02070  1 1 1 0 1  3  50 1    8     6   2 | 16 20 26 33
 4314   6  2943.9951438548   0.05148  0 5 1 0 1  5  10 1   17     4   2 | 16 19 36
 7734   3  2944.1699800046   0.00458  1 2 2 0 2  4  33 2    8     3   0 | 26 33
 7733   9  2944.2341431936   0.00540  1 2 2 0 1  4  33 1   14     9   0 | 12 26 33 36
 4315   5  2944.2342850223   0.09145  0 5 1 0 2  5  10 2   10     3   2 | 16 19 36
 4309   2  2944.3712843799   0.61587  0 5 3 0 2  5   8 2   11     1   1 | 19 26
 4308   2  2944.3714613058   0.61508  0 5 3 0 1  5   8 1   18     1   1 | 19 26
 3536  10  2945.1061823882   0.02417  0 4 0 0 1  4  38 1   10     8   2 | 16 26 36
 7028   8  2946.0023607966   0.02183  1 1 1 0 2  3  50 2    5     7   1 | 16 20 26 33
 3535   3  2948.1267772567   0.93914  0 4 4 0 1  4  37 1   12     0   3 | 19 79
 2549   9  2948.2129888782   0.03218  0 3 1 0 1  3  53 1    6     4   5 | 16 19 24 26 33
10502  11  2949.7113578419   0.00634  2 0 0 0 1  4  30 1   15     9   2 | 12 17 19 26 36
 4313   4  2951.9522518452   0.36881  0 5 3 0 2  5   9 2   11     2   2 | 16 19 26
 4312   4  2951.9524245804   0.35492  0 5 3 0 1  5   9 1   18     2   2 | 16 19 26
 2550   8  2952.4028532931   0.05463  0 3 1 0 2  3  53 2    3     3   5 | 16 19 26 33
 4318   5  2953.2306663994   0.08654  0 5 1 0 1  5  11 1   17     3   2 | 16 19 36
 4319   4  2953.5176278491   0.07087  0 5 1 0 2  5  11 2   10     3   1 | 16 19 36
 3538   2  2954.2330989467   0.72511  0 4 2 0 2  4  38 2    6     1   1 | 26
 3537   9  2954.6142792916   0.02494  0 4 2 0 1  4  38 1   11     8   1 | 16 26 36
  728  10  2956.2598790117   0.02506  0 1 1 1 1  5  19 1   16     7   3 | 16 19 33 35 79
  729   9  2956.5549911080   0.03135  0 1 1 1 2  5  19 2    9     6   3 | 16 19 33 35
 7735  15  2959.2526952756   0.01503  1 2 0 0 1  4  34 1   13    13   2 | 12 19 26 33 36
 4317   1  2960.3760594952   0.48440  0 5 3 0 2  5  10 2   11     1   0 | 16
 4316   1  2960.3762398156   0.46255  0 5 3 0 1  5  10 1   18     1   0 | 16
 4322   4  2963.3055745212   0.08299  0 5 1 0 1  5  12 1   17     2   2 | 16 19 36
 4323   4  2963.6447142518   0.00433  0 5 1 0 2  5  12 2   10     4   0 | 16 36
 6547   9  2964.4787522829   0.02707  1 0 0 0 1  2  63 1    5     7   2 | 14 16 20 26
 1562  12  2965.2402060896   0.03937  0 2 0 0 1  2  65 1    3     7   5 | 11 12 16 26 52 81
 2551   4  2969.5130448625   1.17868  0 3 3 0 1  3  53 1    7     0   4 | 19 26
 2552   4  2969.5250844918   4.37586  0 3 3 0 2  3  53 2    4     0   4 | 19 26
 4320   4  2969.6422404321   0.34696  0 5 3 0 1  5  11 1   18     3   1 | 16 19 26
 4321   4  2969.6423221267   0.36291  0 5 3 0 2  5  11 2   11     3   1 | 16 19 26
  667   9  2972.2847455837   0.05089  0 1 1 0 1  1  75 1    2     1   8 | 12 16 26 33 48 81
 7737   3  2972.6026535745   0.00575  1 2 2 0 2  4  34 2    8     3   0 | 26 33
 7736  14  2972.6744935538   0.00949  1 2 2 0 1  4  34 1   14    13   1 | 12 19 26 33 36
  730  11  2972.8850099853   0.03164  0 1 1 1 1  5  20 1   16     8   3 | 16 19 33 35
  731  10  2973.2112141720   0.03523  0 1 1 1 2  5  20 2    9     7   3 | 16 19 33 35
  137  16  2973.6848081085   0.00338  0 0 0 1 1  4  42 1    9     9   7 |  1 16 19 26 33 35 48 79
 4326   4  2974.2197475104   0.07016  0 5 1 0 1  5  13 1   17     3   1 | 16 19 36
 4327   6  2974.6152569521   0.04660  0 5 1 0 2  5  13 2   10     4   2 | 16 19 36
10503  10  2975.4595356396   0.00463  2 0 0 0 1  4  31 1   15     8   2 | 12 19 26 36
 1564   4  2976.7425778443   1.21432  0 2 2 0 2  2  65 2    2     2   2 | 26 52 81
  668  10  2976.7671182312   0.16806  0 1 1 0 2  1  75 2    1     1   9 | 12 16 26 33 48 81
 1563   8  2977.6375147651   0.07004  0 2 2 0 1  2  65 1    4     4   4 | 12 16 26 33 52 81
 3540   8  2977.8282996082   0.03439  0 4 0 0 1  4  39 1   10     7   1 | 16 26 36
 4324   5  2979.7507644715   0.42131  0 5 3 0 1  5  12 1   18     3   2 | 16 19 26
 4325   5  2979.7507839030   0.40815  0 5 3 0 2  5  12 2   11     3   2 | 16 19 26
 3539   2  2980.1014029401   1.09812  0 4 4 0 1  4  38 1   12     0   2 | 19
   85   6  2982.7548050681   0.29538  0 0 0 0 1  0  84 1    1     0   6 | 12 16 26 79
 4330   6  2985.9729579241   0.04840  0 5 1 0 1  5  14 1   17     4   2 | 16 19 36
 7029   9  2986.1542954200   0.02154  1 1 1 0 1  3  51 1    8     7   2 | 16 20 26 33
 4331   5  2986.4293454171   0.05964  0 5 1 0 2  5  14 2   10     4   1 | 16 19 36
 3542   4  2987.0021475900   0.51607  0 4 2 0 2  4  39 2    6     2   2 | 26
 3541   9  2987.4222296555   0.02673  0 4 2 0 1  4  39 1   11     7   2 | 16 26 36
 7738  18  2988.4821677088   0.00839  1 2 0 0 1  4  35 1   13    16   2 | 12 19 26 33 36
 7030   9  2988.5855736090   0.02352  1 1 1 0 2  3  51 2    5     7   2 | 16 20 26 33
  732  12  2990.3408177213   0.03384  0 1 1 1 1  5  21 1   16     8   4 | 16 19 33 35
  733  12  2990.6996028409   0.02144  0 1 1 1 2  5  21 2    9     7   5 | 16 19 33 35 79
 4328   5  2990.7010366296   0.35928  0 5 3 0 1  5  13 1   18     3   2 | 16 19 26
 4329   5  2990.7011406154   0.37051  0 5 3 0 2  5  13 2   11     3   2 | 16 19 26
 2553   6  2993.3983716217   0.06966  0 3 1 0 1  3  54 1    6     3   3 | 16 26 33 51
 2554   8  2997.7414438895   0.02858  0 3 1 0 2  3  54 2    3     5   3 | 16 20 26 33
 4334   4  2998.5653157636   0.06713  0 5 1 0 1  5  15 1   17     3   1 | 16 19 36
 4335   6  2999.0867997371   0.05356  0 5 1 0 2  5  15 2   10     4   2 | 16 19 36
 7740   3  3001.8690708790   0.00555  1 2 2 0 2  4  35 2    8     3   0 | 26 33
 7739  10  3001.9501194836   0.00486  1 2 2 0 1  4  35 1   14    10   0 | 12 26 33 36
10504   8  3002.0369177285   0.00470  2 0 0 0 1  4  32 1   15     7   1 | 12 19 26 36
 4332   2  3002.4934667993   0.91452  0 5 3 0 1  5  14 1   18     0   2 | 19
 4333   2  3002.4936546073   0.75844  0 5 3 0 2  5  14 2   11     0   2 | 19
  734   9  3008.6271688923   0.07545  0 1 1 1 1  5  22 1   16     5   4 | 16 19 33 35 79
  735   8  3009.0201017839   0.04432  0 1 1 1 2  5  22 2    9     5   3 | 16 19 33 35 79
  138  18  3009.3671077553   0.00339  0 0 0 1 1  4  43 1    9     9   9 |  1 16 19 23 26 33 35 48
 3544   7  3011.3851327743   0.03058  0 4 0 0 1  4  40 1   10     6   1 | 16 26 36
 4338   6  3011.9966458107   0.04770  0 5 1 0 1  5  16 1   17     4   2 | 16 19 36
 4339   4  3012.5876290999   0.01811  0 5 1 0 2  5  16 2   10     3   1 | 16 19 36
 3543   2  3012.9141643196   1.15744  0 4 4 0 1  4  39 1   12     0   2 | 19
 2555   3  3014.8386872178   2.04241  0 3 3 0 1  3  54 1    7     0   3 | 19 26
 2556   3  3014.8597871314   2.56193  0 3 3 0 2  3  54 2    4     0   3 | 19 26
 4336   4  3015.1285542646   0.24919  0 5 3 0 1  5  15 1   18     3   1 | 16 19 26
 4337   4  3015.1286099701   0.53632  0 5 3 0 2  5  15 2   11     3   1 | 16 19 26
 6548  10  3017.7073313465   0.05095  1 0 0 0 1  2  64 1    5     6   4 | 12 16 20 26 81
 7741  17  3018.5443678928   0.01232  1 2 0 0 1  4  36 1   13    15   2 | 12 19 26 33 36
 1565   9  3020.4053344283   0.03938  0 2 0 0 1  2  66 1    3     5   4 | 12 16 26 81
 3546   4  3020.6089868442   0.55198  0 4 2 0 2  4  40 2    6     2   2 | 26
 3545   8  3021.0702314614   0.02872  0 4 2 0 1  4  40 1   11     6   2 | 16 26 36
 4342   5  3026.2668583993   0.07572  0 5 1 0 1  5  17 1   17     3   2 | 16 19 36
 4343   5  3026.9314424558   0.03653  0 5 1 0 2  5  17 2   10     4   1 | 16 19 36
  736  15  3027.7439595728   0.02466  0 1 1 1 1  5  23 1   16    10   5 | 16 19 25 33 35 79
  737  14  3028.1725783926   0.02075  0 1 1 1 2  5  23 2    9     9   5 | 16 19 25 33 35 79
 4340   3  3028.6052733391   0.24659  0 5 3 0 1  5  16 1   18     2   1 | 16 19 26
 4341   3  3028.6055464684   0.47038  0 5 3 0 2  5  16 2   11     2   1 | 16 19 26
10505   9  3029.4434803416   0.00668  2 0 0 0 1  4  33 1   15     8   1 | 12 19 26 36
 7031   8  3029.4725230423   0.02354  1 1 1 0 1  3  52 1    8     7   1 | 16 20 26 33
 7743   3  3031.9713233534   0.00563  1 2 2 0 2  4  36 2    8     3   0 | 26 33
 1567   3  3031.9902062032   1.82159  0 2 2 0 2  2  66 2    2     0   3 | 26 81
 7032   9  3032.0001343286   0.02476  1 1 1 0 2  3  52 2    5     7   2 | 16 20 26 33
 7742  14  3032.0607910972   0.00955  1 2 2 0 1  4  36 1   14    13   1 | 12 19 26 33 36
 1566   6  3032.9330916767   0.11452  0 2 2 0 1  2  66 1    4     2   4 | 12 16 26 81
  669   5  3035.6863806948   0.05098  0 1 1 0 1  1  76 1    2     1   4 | 16 26 33 81
 2557   6  3039.4155283937   0.09257  0 3 1 0 1  3  55 1    6     3   3 | 16 19 26
  670   2  3040.2874204664   0.16808  0 1 1 0 2  1  76 2    1     1   1 | 26 81
 4346   6  3041.3757104373   0.05860  0 5 1 0 1  5  18 1   17     4   2 | 16 19 36
 4347   6  3042.1183577174   0.05909  0 5 1 0 2  5  18 2   10     4   2 | 16 19 36
 4344   4  3042.9238867603   0.25204  0 5 3 0 1  5  17 1   18     3   1 | 16 19 26
 4345   4  3042.9240721927   0.46288  0 5 3 0 2  5  17 2   11     3   1 | 16 19 26
 2558   9  3043.9142908799   0.04097  0 3 1 0 2  3  55 2    3     5   4 | 16 19 20 24 26
 3548   7  3045.7766374884   0.03666  0 4 0 0 1  4  41 1   10     6   1 | 16 26 36
  139  10  3045.8765380032   0.00349  0 0 0 1 1  4  44 1    9     7   3 |  1 16 19 33 35 80
 3547   2  3046.5677332662   1.20446  0 4 4 0 1  4  40 1   12     0   2 | 19
 8390   3  3047.0481748936   0.00150  1 3 1 0 1  5   1 1   13     3   0 | 12 33 36
 8391   1  3047.0539992484   0.02260  1 3 1 0 2  5   1 2    6     1   0 | 36
  738  13  3047.6911677746   0.02735  0 1 1 1 1  5  24 1   16     8   5 | 16 19 33 35 79
  739  10  3048.1570274159   0.02660  0 1 1 1 2  5  24 2    9     7   3 | 16 19 33 35
 8392   6  3048.7193552703   0.03121  1 3 1 0 1  5   2 1   16     6   0 | 12 33 36
 8393   4  3048.7290622131   0.04438  1 3 1 0 2  5   2 2    9     3   1 | 12 19 36
 7744  15  3049.4391349824   0.00935  1 2 0 0 1  4  37 1   13    14   1 | 12 19 26 33 36
 8394   5  3051.2263577308   0.42897  1 3 1 0 1  5   3 1   18     4   1 | 19 26 33 36
 8395   5  3051.2451119755   0.02255  1 3 1 0 2  5   3 2   11     5   0 | 12 26 33 36
   86   8  3053.5534530062   0.22703  0 0 0 0 1  0  85 1    1     0   8 | 16 26 79 80 85
 8397   7  3054.5679542384   0.00557  1 3 1 0 1  5   4 1   19     7   0 | 12 33 36
 8398   9  3054.6002413362   0.01286  1 3 1 0 2  5   4 2   12     7   2 | 12 19 26 33 36
 3550   4  3055.0533362707   0.50608  0 4 2 0 2  4  41 2    6     2   2 | 26
 3549  10  3055.5582470243   0.02011  0 4 2 0 1  4  41 1   11     8   2 | 16 26 36
 4350   5  3057.3234002766   0.08007  0 5 1 0 1  5  19 1   17     3   2 | 16 19 36
10506  10  3057.6790921357   0.00484  2 0 0 0 1  4  34 1   15     8   2 | 12 19 26 36
 4348   5  3058.0843193165   0.23828  0 5 3 0 1  5  18 1   18     4   1 | 16 19 26
 4349   5  3058.0845783823   0.44555  0 5 3 0 2  5  18 2   11     4   1 | 16 19 26
 4351   5  3058.1482793583   0.03056  0 5 1 0 2  5  19 2   10     4   1 | 16 19 36
 8401  12  3058.7453335477   0.02112  1 3 1 0 1  5   5 1   20    10   2 | 12 19 26 33 36
 8402  10  3058.7939150266   0.00841  1 3 1 0 2  5   5 2   13     8   2 | 12 19 26 33 36
 2559   2  3061.0081131390   2.20524  0 3 3 0 1  3  55 1    7     0   2 | 19 26
 2560   3  3061.0219939783   4.45734  0 3 3 0 2  3  55 2    4     0   3 | 19 26
 7746   3  3062.9067719122   0.02415  1 2 2 0 2  4  37 2    8     3   0 | 26 33
 7745  10  3063.0064613819   0.00584  1 2 2 0 1  4  37 1   14    10   0 | 12 26 33 36
 8405  11  3063.7583679464   0.00327  1 3 1 0 1  5   6 1   20    11   0 | 12 26 33 36
 8406   8  3063.8262311726   0.01553  1 3 1 0 2  5   6 2   13     7   1 | 12 19 26 33 36
  740  12  3068.4686214371   0.03602  0 1 1 1 1  5  25 1   16     8   4 | 16 19 33 35 79
  741  12  3068.9732590487   0.02545  0 1 1 1 2  5  25 2    9     7   5 | 16 19 33 35 79
 8409  12  3069.6066540959   0.01503  1 3 1 0 1  5   7 1   20    11   1 | 12 19 26 33 36
 8410   8  3069.6972415890   0.01488  1 3 1 0 2  5   7 2   13     7   1 | 12 19 26 33 36
 6549  14  3071.7618649479   0.05100  1 0 0 0 1  2  65 1    5     8   6 | 12 16 18 20 26 63 81
 7033   9  3073.6199348436   0.03093  1 1 1 0 1  3  53 1    8     6   3 | 16 20 26 85
 8396   2  3073.7496105205   1.65542  1 3 3 0 2  5   3 2   12     1   1 | 19 26
 4352   4  3074.0866580354   0.23978  0 5 3 0 1  5  19 1   18     3   1 | 16 19 26
 4353   4  3074.0868463753   0.45605  0 5 3 0 2  5  19 2   11     3   1 | 16 19 26
 4354   5  3074.1095916809   0.04441  0 5 1 0 1  5  20 1   17     4   1 | 16 19 36
 4355   5  3075.0209357181   0.02801  0 5 1 0 2  5  20 2   10     4   1 | 16 19 36
 7034   8  3076.2458116520   0.02661  1 1 1 0 2  3  53 2    5     7   1 | 16 20 26 33
 8413  11  3076.2904258261   0.00551  1 3 1 0 1  5   8 1   20    10   1 | 12 19 26 33 36
 1568   7  3076.3987713938   0.02579  0 2 0 0 1  2  67 1    3     4   3 | 16 26
 8414  10  3076.4067875758   0.00700  1 3 1 0 2  5   8 2   13     8   2 | 12 19 26 33 36
 8400   3  3077.1025734168   0.36070  1 3 3 0 2  5   4 2   13     2   1 | 19 26
 8399   3  3077.1028540041   0.54141  1 3 3 0 1  5   4 1   20     2   1 | 19 26
 3552   9  3081.0024622072   0.01473  0 4 0 0 1  4  42 1   10     7   2 | 16 26 36
 3551   1  3081.0585393196   1.61538  0 4 4 0 1  4  41 1   12     0   1 | 19
 7747  15  3081.1662437423   0.01258  1 2 0 0 1  4  38 1   13    13   2 | 12 19 26 33 36
 8404   2  3081.2934495480   0.37626  1 3 3 0 2  5   5 2   14     2   0 | 26
 8403   2  3081.2936299558   0.35590  1 3 3 0 1  5   5 1   21     2   0 | 26
  140  18  3083.2129173522   0.00351  0 0 0 1 1  4  45 1    9    11   7 |  1 16 19 21 25 26 33 35 48 79
 8417  11  3083.8094391657   0.00298  1 3 1 0 1  5   9 1   20    11   0 | 12 26 33 36
 8418   9  3083.9549691201   0.01560  1 3 1 0 2  5   9 2   13     8   1 | 12 19 26 33 36
 2561   6  3086.2644566365   0.05500  0 3 1 0 1  3  56 1    6     4   2 | 16 26
 8408   3  3086.3226416480   0.49067  1 3 3 0 2  5   6 2   14     2   1 | 19 26
 8407   3  3086.3228694274   0.44959  1 3 3 0 1  5   6 1   21     2   1 | 19 26
10507   8  3086.7435910240   0.00830  2 0 0 0 1  4  35 1   15     7   1 | 12 19 26 36
 1570   4  3088.0685555791   1.82159  0 2 2 0 2  2  67 2    2     1   3 | 26 81
 1569   4  3089.0609412418   0.11459  0 2 2 0 1  2  67 1    4     1   3 | 12 26 81
  742  11  3090.0762063035   0.02074  0 1 1 1 1  5  26 1   16     8   3 | 16 19 33 35
 3554   4  3090.3344926385   0.54645  0 4 2 0 2  4  42 2    6     2   2 | 26
  743  10  3090.6211813246   0.01864  0 1 1 1 2  5  26 2    9     7   3 | 16 19 33 35
 3553   5  3090.8860659292   0.03608  0 4 2 0 1  4  42 1   11     4   1 | 16 26 36
 2562   6  3090.9215161598   0.04301  0 3 1 0 2  3  56 2    3     4   2 | 16 20 26
 4356   5  3090.9306096010   0.24211  0 5 3 0 1  5  20 1   18     3   2 | 16 19 26
 4357   5  3090.9308661427   0.42661  0 5 3 0 2  5  20 2   11     3   2 | 16 19 26
 4358   5  3091.7342122834   0.03693  0 5 1 0 1  5  21 1   17     4   1 | 16 19 36
 8421  13  3092.1637739321   0.00624  1 3 1 0 1  5  10 1   20    11   2 | 12 19 26 33 36
 8412   2  3092.1897124021   0.63604  1 3 3 0 2  5   7 2   14     1   1 | 19 26
 8411   2  3092.1898936707   0.59865  1 3 3 0 1  5   7 1   21     1   1 | 19 26
 8422   9  3092.3416573220   0.01130  1 3 1 0 2  5  10 2   13     8   1 | 12 19 26 33 36
 4359   4  3092.7364164903   0.05905  0 5 1 0 2  5  21 2   10     3   1 | 16 19 36
 7749   2  3094.6746872639   0.01984  1 2 2 0 2  4  38 2    8     2   0 | 26 33
 7748  12  3094.7870083532   0.01567  1 2 2 0 1  4  38 1   14    11   1 | 12 19 26 33 36
 8416   4  3098.8952989958   0.43272  1 3 3 0 2  5   8 2   14     2   2 | 19 26
 8415   4  3098.8955030652   0.39645  1 3 3 0 1  5   8 1   21     2   2 | 19 26
  671   3  3099.9134898363   1.31501  0 1 1 0 1  1  77 1    2     0   3 | 16 26
 8425  11  3101.3533337986   0.00293  1 3 1 0 1  5  11 1   20    11   0 | 12 26 33 36
 8426   9  3101.5667441027   0.01072  1 3 1 0 2  5  11 2   13     8   1 | 12 19 26 33 36
  672   2  3104.6380938397   1.64461  0 1 1 0 2  1  77 2    1     0   2 | 16 26
 8420   4  3106.4390514597   0.45603  1 3 3 0 2  5   9 2   14     2   2 | 19 26
 8419   4  3106.4392853685   0.43134  1 3 3 0 1  5   9 1   21     2   2 | 19 26
 2563   2  3108.0266684981   3.37345  0 3 3 0 2  3  56 2    4     0   2 | 26
 4360   6  3108.6163425282   0.27501  0 5 3 0 1  5  21 1   18     4   2 | 16 19 26
 4361   6  3108.6165766640   0.34084  0 5 3 0 2  5  21 2   11     4   2 | 16 19 26
 4362   6  3110.1971451726   0.04915  0 5 1 0 1  5  22 1   17     4   2 | 16 19 36
 4363   5  3111.2942728773   0.06324  0 5 1 0 2  5  22 2   10     4   1 | 16 19 36
 8429  12  3111.3781300182   0.00703  1 3 1 0 1  5  12 1   20    10   2 | 12 19 26 33 36
 8430   9  3111.6303506748   0.01436  1 3 1 0 2  5  12 2   13     8   1 | 12 19 26 33 36
  744   9  3112.5138829296   0.00372  0 1 1 1 1  5  27 1   16     8   1 | 16 19 33 35
  745   9  3113.1007050744   0.02053  0 1 1 1 2  5  27 2    9     7   2 | 16 19 33 35
 7750  15  3113.7254780747   0.01364  1 2 0 0 1  4  39 1   13    13   2 | 12 19 26 33 36
 8424   3  3114.8203940705   0.47713  1 3 3 0 2  5  10 2   14     1   2 | 19 26
 8423   3  3114.8204667605   0.44668  1 3 3 0 1  5  10 1   21     1   2 | 19 26
 3555   4  3116.3900118626   1.36753  0 4 4 0 1  4  42 1   12     0   4 | 19 48 79
10508   7  3116.6368486666   0.00427  2 0 0 0 1  4  36 1   15     7   0 | 12 26 36
 3556   9  3117.0624556263   0.02380  0 4 0 0 1  4  43 1   10     7   2 | 16 26 36
 7035   9  3118.5963020740   0.03711  1 1 1 0 1  3  54 1    8     6   3 | 16 20 26 85
 7036   9  3121.3224108111   0.02923  1 1 1 0 2  3  54 2    5     7   2 | 16 20 26 33
  141  14  3121.3760530147   0.00353  0 0 0 1 1  4  46 1    9     9   5 |  1 16 19 33 35 80 85
 8433  11  3122.2379917424   0.00678  1 3 1 0 1  5  13 1   20    10   1 | 12 19 26 33 36
 8434  10  3122.5322669120   0.00742  1 3 1 0 2  5  13 2   13     9   1 | 12 19 26 33 36
 8428   1  3124.0392041429   0.70927  1 3 3 0 2  5  11 2   14     0   1 | 19
 8427   1  3124.0395486086   0.67217  1 3 3 0 1  5  11 1   21     0   1 | 19
   87   5  3125.1751373940   0.38207  0 0 0 0 1  0  86 1    1     0   5 | 16 26 79
 3558   4  3126.4523604350   0.55688  0 4 2 0 2  4  43 2    6     2   2 | 26
 6550   9  3126.6421124664   0.05103  1 0 0 0 1  2  66 1    5     7   2 | 16 20 26 81
 3557   9  3127.0536019318   0.03038  0 4 2 0 1  4  43 1   11     7   2 | 16 26 36
 4364   4  3127.1434827437   0.37077  0 5 3 0 1  5  22 1   18     3   1 | 16 19 26
 4365   4  3127.1437979283   0.41553  0 5 3 0 2  5  22 2   11     3   1 | 16 19 26
 7752   3  3127.2801000001   0.05730  1 2 2 0 2  4  39 2    8     3   0 | 26 33
 7751   9  3127.4023166199   0.01300  1 2 2 0 1  4  39 1   14     9   0 | 12 26 33 36
 4366   4  3129.4982971188   0.08746  0 5 1 0 1  5  23 1   17     3   1 | 16 19 36
 4367   6  3130.6946907180   0.05467  0 5 1 0 2  5  23 2   10     4   2 | 16 19 36
 1571   8  3133.2202755387   0.09298  0 2 0 0 1  2  68 1    3     4   4 | 12 16 26
 8437  12  3133.9329959746   0.00365  1 3 1 0 1  5  14 1   20    11   1 | 12 19 26 33 36
 2564   5  3133.9447199302   0.03544  0 3 1 0 1  3  57 1    6     3   2 | 16 26
 8431   4  3134.0977356956   0.43835  1 3 3 0 1  5  12 1   21     2   2 | 19 26
 8432   4  3134.0978129331   0.46720  1 3 3 0 2  5  12 2   14     2   2 | 19 26
 8438   9  3134.2724634684   0.00340  1 3 1 0 2  5  14 2   13     9   0 | 12 26 33 36
  746  10  3135.7814384935   0.05164  0 1 1 1 1  5  28 1   16     6   4 | 16 19 33 35
  747  11  3136.4116803656   0.02938  0 1 1 1 2  5  28 2    9     7   4 | 16 19 33 35
 2565   6  3138.7620461086   0.02607  0 3 1 0 2  3  57 2    3     4   2 | 16 26
 1573   2  3144.9772209065   1.82159  0 2 2 0 2  2  68 2    2     1   1 | 26 81
 8436   3  3144.9931279575   0.52645  1 3 3 0 2  5  13 2   14     2   1 | 19 26
 8435   3  3144.9933228747   0.50791  1 3 3 0 1  5  13 1   21     2   1 | 19 26
 1572   1  3146.0223131345   0.27086  0 2 2 0 1  2  68 1    4     0   1 | 26
 8441  12  3146.4628683325   0.01185  1 3 1 0 1  5  15 1   20    11   1 | 12 19 26 33 36
 4368   6  3146.5123275581   0.27380  0 5 3 0 1  5  23 1   18     4   2 | 16 19 26
 4369   6  3146.5125892747   0.32147  0 5 3 0 2  5  23 2   11     4   2 | 16 19 26
 8442  10  3146.8508278767   0.01291  1 3 1 0 2  5  15 2   13     9   1 | 12 19 26 33 36
 7753  13  3147.1167147884   0.01212  1 2 0 0 1  4  40 1   13    12   1 | 12 19 26 33 36
10509   9  3147.3587313722   0.00717  2 0 0 0 1  4  37 1   15     7   2 | 12 19 26 36
 4370   4  3149.6373219301   0.07552  0 5 1 0 1  5  24 1   17     3   1 | 16 19 36
 4371   2  3150.9383392313   1.05216  0 5 1 0 2  5  24 2   10     1   1 | 19 36
 3559   1  3152.5588393195   1.61538  0 4 4 0 1  4  43 1   12     0   1 | 19
 3560   9  3153.9561896685   0.02101  0 4 0 0 1  4  44 1   10     8   1 | 16 26 36
 2566   1  3155.8290941747   1.40342  0 3 3 0 1  3  57 1    7     0   1 | 26
 2567   2  3155.8607157711   4.55269  0 3 3 0 2  3  57 2    4     0   2 | 26
 8439   3  3156.7261238300   0.48631  1 3 3 0 1  5  14 1   21     2   1 | 19 26
 8440   3  3156.7262706691   0.52611  1 3 3 0 2  5  14 2   14     2   1 | 19 26
 8445  10  3159.8277955572   0.00401  1 3 1 0 1  5  16 1   20     9   1 | 12 19 26 33 36
  748  12  3159.8788336915   0.02787  0 1 1 1 1  5  29 1   16     8   4 | 16 19 33 35
 8446  11  3160.2673371139   0.00818  1 3 1 0 2  5  16 2   13     9   2 | 12 19 26 33 36
  142   9  3160.3657532005   0.00358  0 0 0 1 1  4  47 1    9     5   4 |  1 16 19 33 35
  749  11  3160.5540255537   0.01634  0 1 1 1 2  5  29 2    9     7   4 | 16 19 33 35
 7755   2  3160.7193687203   0.03208  1 2 2 0 2  4  40 2    8     2   0 | 26
 7754   9  3160.8521776978   0.01270  1 2 2 0 1  4  40 1   14     8   1 | 12 19 26 33 36
 3562   4  3163.4070597426   0.59761  0 4 2 0 2  4  44 2    6     2   2 | 26
 3561   8  3164.0608205674   0.02157  0 4 2 0 1  4  44 1   11     7   1 | 16 26 36
 7037   8  3164.4013133234   0.02640  1 1 1 0 1  3  55 1    8     6   2 | 16 20 26
10793   4  3166.6852796806   0.00157  2 1 1 0 1  5   1 1   14     4   0 | 12 26 36
10794   4  3166.6879285765   0.48844  2 1 1 0 2  5   1 2    7     3   1 | 12 19 26 36
 4372   5  3166.7221605390   0.38750  0 5 3 0 1  5  24 1   18     3   2 | 16 19 26
 4373   5  3166.7224659390   0.41978  0 5 3 0 2  5  24 2   11     3   2 | 16 19 26
 7038   9  3167.2296455131   0.02589  1 1 1 0 2  3  55 2    5     7   2 | 16 20 26 33
10796   3  3168.3459920799   8.03490  2 1 1 0 2  5   2 2   10     1   2 | 19 36
10795   6  3168.3483139716   0.01442  2 1 1 0 1  5   2 1   17     6   0 | 12 26 36
 8443   2  3169.2969279155   0.21622  1 3 3 0 1  5  15 1   21     2   0 | 26
 8444   2  3169.2969870158   0.44627  1 3 3 0 2  5  15 2   14     2   0 | 26
  673   3  3169.8111465212   1.62063  0 1 1 0 2  1  78 2    1     0   3 | 16 26
 4374   5  3170.6144423010   0.09144  0 5 1 0 1  5  25 1   17     3   2 | 16 19 36
10797   9  3170.8437622966   0.04582  2 1 1 0 1  5   3 1   20     7   2 | 12 19 26 33 36
10798   7  3170.8566527562   0.00966  2 1 1 0 2  5   3 2   13     7   0 | 12 26 33 36
 4375   5  3172.0219047046   0.07786  0 5 1 0 2  5  25 2   10     3   2 | 16 19 36
 8449  11  3174.0275000652   0.01188  1 3 1 0 1  5  17 1   20    10   1 | 12 19 26 33 36
10799   5  3174.1704156132   0.00713  2 1 1 0 1  5   4 1   21     5   0 | 12 26 33 36
10800   6  3174.1919612784   0.00917  2 1 1 0 2  5   4 2   14     6   0 | 12 26 33 36
 8450  11  3174.5219194113   0.01291  1 3 1 0 2  5  17 2   13    10   1 | 12 19 26 33 36
10801  10  3178.3287960981   0.01698  2 1 1 0 1  5   5 1   22     9   1 | 12 19 26 33 36
10802   8  3178.3610366594   0.00393  2 1 1 0 2  5   5 2   15     8   0 | 12 26 33 36
10510   8  3178.9090119266   0.01007  2 0 0 0 1  4  38 1   15     6   2 | 12 19 26 36
 7756  14  3181.3395537034   0.00746  1 2 0 0 1  4  41 1   13    14   0 | 12 26 33 36
 6551   7  3182.3477550991   0.02590  1 0 0 0 1  2  67 1    5     6   1 | 16 20 26
 2568   5  3182.4561144941   0.03490  0 3 1 0 1  3  58 1    6     4   1 | 16 26
 8447   3  3182.7067962636   0.27009  1 3 3 0 1  5  16 1   21     2   1 | 19 26
 8448   3  3182.7069071020   0.41616  1 3 3 0 2  5  16 2   14     2   1 | 19 26
10803   7  3183.3188620772   0.02379  2 1 1 0 1  5   6 1   22     6   1 | 12 19 33 36
10804  10  3183.3639217547   0.02870  2 1 1 0 2  5   6 2   15     8   2 | 12 19 26 33 36
  750  12  3184.8059043913   0.04214  0 1 1 1 1  5  30 1   16     8   4 | 16 19 33 35 79
  751   9  3185.5275839999   0.04405  0 1 1 1 2  5  30 2    9     6   3 | 16 19 33 35
 2569   5  3187.4362519844   0.02675  0 3 1 0 2  3  58 2    3     4   1 | 16 26
 4376   4  3187.7737639356   0.24654  0 5 3 0 1  5  25 1   18     3   1 | 16 19 26
 4377   5  3187.7741528811   0.28887  0 5 3 0 2  5  25 2   11     4   1 | 16 19 26
 8453  10  3189.0619140887   0.01116  1 3 1 0 1  5  18 1   20     9   1 | 12 19 26 33 36
10805  11  3189.1403852135   0.01531  2 1 1 0 1  5   7 1   22    10   1 | 12 19 26 33 36
10806   7  3189.2005560983   0.00803  2 1 1 0 2  5   7 2   15     7   0 | 12 26 33 36
 3563   1  3189.5683362255   1.67812  0 4 4 0 1  4  44 1   12     0   1 | 19
 8454  11  3189.6144579207   0.01131  1 3 1 0 2  5  18 2   13    10   1 | 12 19 26 33 36
 1574   6  3190.8693343658   0.07958  0 2 0 0 1  2  69 1    3     4   2 | 12 16 26
 3564   9  3191.6835923440   0.02606  0 4 0 0 1  4  45 1   10     7   2 | 16 26 36
 4378   6  3192.4292100816   0.05314  0 5 1 0 1  5  26 1   17     4   2 | 16 19 36
 4379   6  3193.9484325789   0.06206  0 5 1 0 2  5  26 2   10     4   2 | 16 19 36
 7758   2  3194.9905025806   0.11092  1 2 2 0 2  4  41 2    8     2   0 | 17 26
 7757  12  3195.1365948183   0.00699  1 2 2 0 1  4  41 1   14    12   0 | 12 17 26 33 36
10807   9  3195.7935804176   0.00341  2 1 1 0 1  5   8 1   22     9   0 | 12 26 33 36
10808   9  3195.8709299497   0.00353  2 1 1 0 2  5   8 2   15     9   0 | 12 26 33 36
 8451   3  3196.9522919887   0.30256  1 3 3 0 1  5  17 1   21     1   2 | 19 26
 8452   3  3196.9525360505   0.43499  1 3 3 0 2  5  17 2   14     1   2 | 19 26
   88   4  3197.6183999459   0.24522  0 0 0 0 1  0  87 1    1     0   4 | 16 26
  143  12  3200.1818009972   0.04689  0 0 0 1 1  4  48 1    9     8   4 |  1 16 19 33 35
 3566   4  3201.1983207486   0.61645  0 4 2 0 2  4  45 2    6     2   2 | 26
 3565   7  3201.9073476052   0.03696  0 4 2 0 1  4  45 1   11     5   2 | 16 26 36
 1576   2  3202.7166326496   2.82037  0 2 2 0 2  2  69 2    2     0   2 | 26
10809  11  3203.2783472384   0.01171  2 1 1 0 1  5   9 1   22    10   1 | 12 19 26 33 36
10810  11  3203.3750531817   0.01218  2 1 1 0 2  5   9 2   15    10   1 | 12 19 26 33 36
 1575   3  3203.8108240490   0.02598  0 2 2 0 1  2  69 1    4     2   1 | 16 26
 2570   4  3204.5358491962   4.30797  0 3 3 0 2  3  58 2    4     0   4 | 19 26
 8457  11  3204.9310476155   0.01192  1 3 1 0 1  5  19 1   20    10   1 | 12 19 26 33 36
 8458  10  3205.5449303600   0.00649  1 3 1 0 2  5  19 2   13     9   1 | 12 19 26 33 36
 4380   4  3209.6664922492   0.23801  0 5 3 0 1  5  26 1   18     3   1 | 16 19 26
 4381   4  3209.6667986377   0.29022  0 5 3 0 2  5  26 2   11     3   1 | 16 19 26
  752  13  3210.5625224563   0.02251  0 1 1 1 1  5  31 1   16     9   4 | 16 19 25 33 35
 7039   7  3211.0350344218   0.03024  1 1 1 0 1  3  56 1    8     5   2 | 16 20 26
10511   8  3211.2877131311   0.00692  2 0 0 0 1  4  39 1   15     6   2 | 12 19 26 36
  753  11  3211.3322120768   0.03947  0 1 1 1 2  5  31 2    9     6   5 | 16 19 25 33 35 79
10811  13  3211.5945721615   0.01230  2 1 1 0 1  5  10 1   22    11   2 | 12 19 26 33 36
10812  12  3211.7128129230   0.00978  2 1 1 0 2  5  10 2   15    10   2 | 12 19 26 33 36
 8455   3  3212.0375847560   0.59801  1 3 3 0 1  5  18 1   21     2   1 | 19 26
 8456   3  3212.0378442247   1.03264  1 3 3 0 2  5  18 2   14     2   1 | 19 26
 7040   9  3213.9673413025   0.02937  1 1 1 0 2  3  56 2    5     7   2 | 16 20 26 33
 4382   5  3215.0815223069   0.03800  0 5 1 0 1  5  27 1   17     4   1 | 16 19 36
 7759  12  3216.3940096997   0.00990  1 2 0 0 1  4  42 1   13    11   1 | 12 19 26 33 36
 4383   6  3216.7167409300   0.04636  0 5 1 0 2  5  27 2   10     4   2 | 16 19 36
10813  12  3220.7423074572   0.01783  2 1 1 0 1  5  11 1   22    10   2 | 12 19 26 33 36
10814  11  3220.8841704336   0.01660  2 1 1 0 2  5  11 2   15     9   2 | 12 19 26 33 36
 8461  13  3221.6346933328   0.01047  1 3 1 0 1  5  20 1   20    11   2 | 12 19 26 33 36
 8462  10  3222.3130595212   0.01220  1 3 1 0 2  5  20 2   13     8   2 | 12 19 33 36
 8459   3  3227.9586130410   0.30672  1 3 3 0 1  5  19 1   21     2   1 | 19 26
 8460   3  3227.9588445124   0.40324  1 3 3 0 2  5  19 2   14     2   1 | 19 26
 7761   1  3230.0953421729   0.00912  1 2 2 0 2  4  42 2    8     1   0 | 26
 3567   9  3230.2442746006   0.02952  0 4 0 0 1  4  46 1   10     7   2 | 16 26 36
 7760  10  3230.2551756234   0.00768  1 2 2 0 1  4  42 1   14    10   0 | 12 26 33 36
10815  12  3230.7214405781   0.00925  2 1 1 0 1  5  12 1   22    11   1 | 12 19 26 33 36
  674   4  3230.8446027960   1.33424  0 1 1 0 1  1  79 1    2     0   4 | 16 26
10816  10  3230.8891080478   0.00368  2 1 1 0 2  5  12 2   15    10   0 | 12 26 33 36
 2571   4  3231.7985366649   0.03519  0 3 1 0 1  3  59 1    6     3   1 | 16 26
 4384   3  3232.4001633692   0.24774  0 5 3 0 1  5  27 1   18     2   1 | 16 19 26
 4385   2  3232.4008913510   0.48189  0 5 3 0 2  5  27 2   11     1   1 | 19 26
  675   3  3235.8133270381   2.29038  0 1 1 0 2  1  79 2    1     0   3 | 16 26
 2572   6  3236.9436413470   0.02668  0 3 1 0 2  3  59 2    3     4   2 | 16 26
  754   7  3237.1485884599   0.01580  0 1 1 1 1  5  32 1   16     6   1 | 16 19 33
  755   9  3237.9679078198   0.03222  0 1 1 1 2  5  32 2    9     7   2 | 16 19 33
 4386   6  3238.5712610739   0.03785  0 5 1 0 1  5  28 1   17     4   2 | 16 19 36
 6552   6  3238.8786130003   0.02613  1 0 0 0 1  2  68 1    5     4   2 | 16 20 26
 8465  11  3239.1728660507   0.00883  1 3 1 0 1  5  21 1   20     9   2 | 12 19 26 33 36
 3569   2  3239.8254975611   0.94830  0 4 2 0 2  4  46 2    6     1   1 | 26
 8466  11  3239.9188639857   0.01758  1 3 1 0 2  5  21 2   13     9   2 | 12 19 26 33 36
 4387   4  3240.3266113018   0.08140  0 5 1 0 2  5  28 2   10     2   2 | 16 19 36
 3568   6  3240.5930059116   0.04135  0 4 2 0 1  4  46 1   11     5   1 | 16 26 36
  144  11  3240.8240516782   0.01627  0 0 0 1 1  4  49 1    9     8   3 | 16 19 26 33 35 80
10817  12  3241.5320052652   0.01194  2 1 1 0 1  5  13 1   22    11   1 | 12 19 26 33 36
10818  11  3241.7276307834   0.01664  2 1 1 0 2  5  13 2   15     9   2 | 12 19 26 33 36
10512   9  3244.4946451645   0.00782  2 0 0 0 1  4  40 1   15     7   2 | 12 19 26 36
 8463   3  3244.7179381756   0.23792  1 3 3 0 1  5  20 1   21     2   1 | 19 26
 8464   3  3244.7181460709   0.43233  1 3 3 0 2  5  20 2   14     2   1 | 19 26
 1577   3  3249.3455881592   0.17732  0 2 0 0 1  2  70 1    3     1   2 | 26
 7762  13  3252.2796653158   0.00628  1 2 0 0 1  4  43 1   13    13   0 | 12 26 33 36
10819  10  3253.1738225696   0.01352  2 1 1 0 1  5  14 1   22     9   1 | 12 19 26 33 36
10820  10  3253.3996256741   0.01556  2 1 1 0 2  5  14 2   15     8   2 | 12 19 33 36
 4388   5  3255.9740862157   0.22414  0 5 3 0 1  5  28 1   18     3   2 | 16 19 26
 4389   4  3255.9757149196   0.41118  0 5 3 0 2  5  28 2   11     2   2 | 19 26
 8469   9  3257.5453297891   0.01118  1 3 1 0 1  5  22 1   20     8   1 | 12 19 26 33 36
 8470  10  3258.3622694760   0.01086  1 3 1 0 2  5  22 2   13     8   2 | 12 19 26 33 36
 7041   4  3258.4967644283   0.03515  1 1 1 0 1  3  57 1    8     3   1 | 16 20 26
 1578   2  3261.2852976449   2.56985  0 2 2 0 2  2  70 2    2     0   2 | 26
 7042   8  3261.5352297129   0.02602  1 1 1 0 2  3  57 2    5     6   2 | 16 20 26
 8467   4  3262.3146414244   0.43908  1 3 3 0 1  5  21 1   21     2   2 | 19 26
 8468   4  3262.3149326710   0.48063  1 3 3 0 2  5  21 2   14     2   2 | 19 26
 4390   4  3262.8984435032   0.07309  0 5 1 0 1  5  29 1   17     3   1 | 16 19 36
  756  11  3264.5639389243   0.04104  0 1 1 1 1  5  33 1   16     8   3 | 16 19 33 35
 4391   6  3264.7778390990   0.05388  0 5 1 0 2  5  29 2   10     4   2 | 16 19 36
  757  10  3265.4343704901   0.02766  0 1 1 1 2  5  33 2    9     7   3 | 16 19 33 35
10821  13  3265.6468756437   0.01552  2 1 1 0 1  5  15 1   22    11   2 | 12 19 26 33 36
10822  10  3265.9050840923   0.01263  2 1 1 0 2  5  15 2   15     9   1 | 12 19 26 33 36
 7764   2  3266.0330442765   0.01892  1 2 2 0 2  4  43 2    8     2   0 | 26 33
 7763   9  3266.2080428523   0.00577  1 2 2 0 1  4  43 1   14     9   0 | 12 26 33 36
 3570   9  3269.6379702649   0.02294  0 4 0 0 1  4  47 1   10     7   2 | 16 26 36
 8473  12  3276.7520989313   0.00551  1 3 1 0 1  5  23 1   20    11   1 | 12 19 26 33 36
 8474   8  3277.6432550804   0.00745  1 3 1 0 2  5  23 2   13     8   0 | 12 26 33 36
10513   7  3278.5295285432   0.00474  2 0 0 0 1  4  41 1   15     7   0 | 12 17 26 36
10823  13  3278.9511945094   0.01558  2 1 1 0 1  5  16 1   22    11   2 | 12 19 26 33 36
10824  11  3279.2439396865   0.00917  2 1 1 0 2  5  16 2   15    10   1 | 12 19 26 33 36
 3572   3  3279.2907864226   0.55829  0 4 2 0 2  4  47 2    6     2   1 | 26
 3571   6  3280.1174127054   0.04101  0 4 2 0 1  4  47 1   11     5   1 | 16 26 36
 4392   5  3280.3895054875   0.23739  0 5 3 0 1  5  29 1   18     3   2 | 16 19 26
 4393   5  3280.3923436587   0.32412  0 5 3 0 2  5  29 2   11     3   2 | 16 19 26
 8471   4  3280.7483327972   0.26709  1 3 3 0 1  5  22 1   21     2   2 | 19 26
 8472   4  3280.7486020273   0.32082  1 3 3 0 2  5  22 2   14     2   2 | 19 26
 2573   4  3281.9714352407   0.03518  0 3 1 0 1  3  60 1    6     3   1 | 16 26
  145  13  3282.2922387361   0.03871  0 0 0 1 1  4  50 1    9     7   6 | 16 19 26 33 35
 2574   4  3287.2838362240   0.02715  0 3 1 0 2  3  60 2    3     3   1 | 16 26
 4394   6  3288.0625979449   0.05298  0 5 1 0 1  5  30 1   17     4   2 | 16 19 36
 7765  11  3288.9964067933   0.02525  1 2 0 0 1  4  44 1   13    10   1 | 12 19 26 33 36
 4395   5  3290.0701520930   0.07726  0 5 1 0 2  5  30 2   10     3   2 | 16 19 36
  758   9  3292.8084436595   0.02495  0 1 1 1 1  5  34 1   16     8   1 | 16 19 33
10825  13  3293.0867033315   0.01405  2 1 1 0 1  5  17 1   22    11   2 | 12 19 26 33 36
10826  10  3293.4160557222   0.01262  2 1 1 0 2  5  17 2   15     9   1 | 12 19 26 33 36
  759  10  3293.7315239838   0.04502  0 1 1 1 2  5  34 2    9     7   3 | 16 19 33 79
 6553  10  3296.2343343062   0.04688  1 0 0 0 1  2  69 1    5     6   4 | 12 16 17 20 26
 8477  11  3296.7929615871   0.01359  1 3 1 0 1  5  24 1   20    10   1 | 12 19 26 33 36
 8478  10  3297.7614590553   0.01340  1 3 1 0 2  5  24 2   13     9   1 | 12 19 26 33 36
 8475   4  3300.0198838425   0.34033  1 3 3 0 1  5  23 1   21     2   2 | 19 26
 8476   4  3300.0201945709   0.41418  1 3 3 0 2  5  23 2   14     2   2 | 19 26
  676   4  3302.6402634555   1.63627  0 1 1 0 2  1  80 2    1     0   4 | 16 26
 7767   1  3302.8042269545   0.00932  1 2 2 0 2  4  44 2    8     1   0 | 26
 7766   8  3302.9949425768   0.00542  1 2 2 0 1  4  44 1   14     8   0 | 12 26 33 36
 2575   1  3304.3871292260   4.60462  0 3 3 0 2  3  60 2    4     0   1 | 26
 4396   4  3305.6470044707   0.47260  0 5 3 0 1  5  30 1   18     2   2 | 19 26
 4397   4  3305.6488003189   0.44451  0 5 3 0 2  5  30 2   11     2   2 | 19 26
 7043   6  3306.7865789708   0.03506  1 1 1 0 1  3  58 1    8     4   2 | 16 20 26
10827  13  3308.0531844204   0.01593  2 1 1 0 1  5  18 1   22    11   2 | 12 19 26 33 36
10828  11  3308.4214211105   0.01579  2 1 1 0 2  5  18 2   15    10   1 | 12 19 26 33 36
 1579   3  3308.6495082800   0.09583  0 2 0 0 1  2  71 1    3     2   1 | 12 16 26
 3573   6  3309.8643817750   0.06530  0 4 0 0 1  4  48 1   10     6   0 | 16 26 36
 7044   6  3309.9331214239   0.02738  1 1 1 0 2  3  58 2    5     4   2 | 16 20 26
10514   7  3313.3923070847   0.01544  2 0 0 0 1  4  42 1   15     5   2 | 12 19 26 36
 4398   5  3314.0637123030   0.08691  0 5 1 0 1  5  31 1   17     3   2 | 16 19 36
 4399   5  3316.2034747489   0.03745  0 5 1 0 2  5  31 2   10     4   1 | 16 19 36
 8481  11  3317.6678858749   0.00372  1 3 1 0 1  5  25 1   20    11   0 | 12 26 33 36
 8482  11  3318.7167891364   0.02727  1 3 1 0 2  5  25 2   13    10   1 | 12 19 26 33 36
 3575   3  3319.5883976301   0.83295  0 4 2 0 2  4  48 2    6     2   1 | 26
 8479   4  3320.1280997808   0.30342  1 3 3 0 1  5  24 1   21     2   2 | 19 26
 8480   4  3320.1283902631   0.35225  1 3 3 0 2  5  24 2   14     2   2 | 19 26
 3574   5  3320.4810000100   0.05109  0 4 2 0 1  4  48 1   11     4   1 | 16 26 36
 1580   2  3320.6847090559   3.92181  0 2 2 0 2  2  71 2    2     0   2 | 26
  760  10  3321.8819384228   0.04274  0 1 1 1 1  5  35 1   16     7   3 | 16 19 33 35
  761  10  3322.8592147093   0.03571  0 1 1 1 2  5  35 2    9     7   3 | 16 19 33 35
10829  12  3323.8507475731   0.01847  2 1 1 0 1  5  19 1   22    10   2 | 12 19 26 33 36
10830  11  3324.2600403152   0.01666  2 1 1 0 2  5  19 2   15     9   2 | 12 19 26 33 36
  146  14  3324.5861691340   0.01627  0 0 0 1 1  4  51 1    9     8   6 | 16 19 26 33 35 80
 7768  11  3326.5439212800   0.00922  1 2 0 0 1  4  45 1   13    11   0 | 12 26 33 36
 4400   3  3331.7409948013   0.49856  0 5 3 0 1  5  31 1   18     2   1 | 16 19 26
 4401   3  3331.7478612306   0.64685  0 5 3 0 2  5  31 2   11     2   1 | 19 26
 2576   4  3332.9746682458   0.03515  0 3 1 0 1  3  61 1    6     4   0 | 16 26
 2577   4  3338.4564992942   0.02728  0 3 1 0 2  3  61 2    3     3   1 | 16 26
 8485  11  3339.3767462169   0.00953  1 3 1 0 1  5  26 1   20    10   1 | 12 19 26 33 36
 7770   1  3340.4086241929   0.02385  1 2 2 0 2  4  45 2    8     1   0 | 26
10831  12  3340.4791594080   0.01015  2 1 1 0 1  5  20 1   22    11   1 | 12 19 26 33 36
 8486   8  3340.5092960365   0.00572  1 3 1 0 2  5  26 2   13     8   0 | 12 26 33 36
 7769  10  3340.6157494448   0.00556  1 2 2 0 1  4  45 1   14    10   0 | 12 26 33 36
 4402   4  3340.9014331760   0.07769  0 5 1 0 1  5  32 1   17     3   1 | 16 19 36
10832  10  3340.9317642555   0.01169  2 1 1 0 2  5  20 2   15     9   1 | 12 19 26 33 36
 8483   4  3341.0740796229   0.32564  1 3 3 0 1  5  25 1   21     2   2 | 19 26
 8484   4  3341.0744529530   0.38693  1 3 3 0 2  5  25 2   14     2   2 | 19 26
 4403   6  3343.1775964155   0.04916  0 5 1 0 2  5  32 2   10     4   2 | 16 19 36
   89   3  3344.9713704752   2.45441  0 0 0 0 1  0  89 1    1     0   3 | 16 26
10515  10  3349.0828927931   0.00717  2 0 0 0 1  4  43 1   15     8   2 | 12 19 26 36
 3576   7  3350.9234622163   0.05667  0 4 0 0 1  4  49 1   10     6   1 | 16 26 36
  762  10  3351.7843067409   0.03367  0 1 1 1 1  5  36 1   16     7   3 | 16 19 33 35
  763  10  3352.8172931408   0.02501  0 1 1 1 2  5  36 2    9     7   3 | 16 19 33 35
 6554   7  3354.4147585111   0.05455  1 0 0 0 1  2  70 1    5     3   4 | 12 16 20 26
 7045   7  3355.9042670508   0.03493  1 1 1 0 1  3  59 1    8     7   0 | 16 18 20 26
10833  12  3357.9384796519   0.02169  2 1 1 0 1  5  21 1   22    10   2 | 12 19 26 33 36
10834  11  3358.4365679560   0.00823  2 1 1 0 2  5  21 2   15    10   1 | 12 19 26 33 36
 4404   5  3358.6787143628   0.23357  0 5 3 0 1  5  32 1   18     4   1 | 16 19 26
 4405   5  3358.6846943431   0.54586  0 5 3 0 2  5  32 2   11     3   2 | 16 19 26
 7046   7  3359.1607484221   0.02649  1 1 1 0 2  3  59 2    5     6   1 | 16 20 26
 3578   3  3360.7221821089   0.69792  0 4 2 0 2  4  49 2    6     2   1 | 26
 3577   7  3361.6830443788   0.06291  0 4 2 0 1  4  49 1   11     6   1 | 16 26 36
 8489  11  3361.9193151440   0.02419  1 3 1 0 1  5  27 1   20     9   2 | 12 19 26 33 36
 8487   3  3362.8558927782   0.38534  1 3 3 0 1  5  26 1   21     2   1 | 19 26
 8488   3  3362.8562402866   0.42877  1 3 3 0 2  5  26 2   14     2   1 | 19 26
 8490   9  3363.1387787445   0.01198  1 3 1 0 2  5  27 2   13     8   1 | 12 19 26 33 36
 1599   5  3363.9780131390   0.01590  0 2 0 1 1  6   0 1    8     4   1 | 12 19 33 35
 1600  11  3364.8111119891   0.01124  0 2 0 1 1  6   1 1   15    10   1 | 12 19 33 35
 7771   9  3364.9220141663   0.00630  1 2 0 0 1  4  46 1   13     9   0 | 12 26 33 36
  677   3  3365.0750164815   1.34708  0 1 1 0 1  1  81 1    2     0   3 | 16 26
 1601  16  3366.4772732551   0.00846  0 2 0 1 1  6   2 1   18    14   2 | 12 19 33
  147  10  3367.7057309700   0.02971  0 0 0 1 1  4  52 1    9     5   5 | 16 19 26 33 35
 4406   5  3368.5758174852   0.02541  0 5 1 0 1  5  33 1   17     4   1 | 16 19 36
 1581   5  3368.7796228292   0.02666  0 2 0 0 1  2  72 1    3     3   2 | 16 26
 1604  13  3368.9764954876   0.00881  0 2 0 1 1  6   3 1   21    12   1 | 12 19 33 35
  678   3  3370.2948950886   2.30120  0 1 1 0 2  1  81 2    1     0   3 | 16 26
 4407   5  3370.9922355141   0.06554  0 5 1 0 2  5  33 2   10     4   1 | 16 19 36
 1607  16  3372.3088468325   0.00649  0 2 0 1 1  6   4 1   22    15   1 | 12 19 33 35
 1602   3  3375.6414453031   0.01571  0 2 2 1 1  6   2 1   19     3   0 | 19 33
 1603   4  3375.6415204368   0.03292  0 2 2 1 2  6   2 2   11     4   0 | 19 33
10835  13  3376.2285851306   0.02316  2 1 1 0 1  5  22 1   22    11   2 | 12 19 26 33 36
 1610  15  3376.4741703797   0.00447  0 2 0 1 1  6   5 1   23    14   1 | 12 19 33 35
10836  10  3376.7742182245   0.01814  2 1 1 0 2  5  22 2   15     9   1 | 12 19 26 33 36
 1605   7  3378.1420276590   0.24533  0 2 2 1 1  6   3 1   22     5   2 | 19 33
 1606   8  3378.1420753835   0.27944  0 2 2 1 2  6   3 2   14     6   2 | 19 33
 7773   2  3378.8457438667   0.29700  1 2 2 0 2  4  46 2    8     2   0 | 26
 7772   5  3379.0702074562   0.00920  1 2 2 0 1  4  46 1   14     5   0 | 12 26
 1582   2  3380.9096737200   3.47615  0 2 2 0 2  2  72 2    2     0   2 | 26
 1613  14  3381.4724983452   0.00587  0 2 0 1 1  6   6 1   23    11   3 | 12 19 33 35
 1609   8  3381.4760180533   0.16483  0 2 2 1 2  6   4 2   15     6   2 | 19 33
 1608   6  3381.4760869296   0.17139  0 2 2 1 1  6   4 1   23     4   2 | 19 33
  764  10  3382.5153566051   0.03887  0 1 1 1 1  5  37 1   16     8   2 | 16 19 33
  765   6  3383.6056307594   0.06562  0 1 1 1 2  5  37 2    9     4   2 | 16 19 33
 2578   4  3384.8079515189   0.03632  0 3 1 0 1  3  62 1    6     3   1 | 16 26
 8493  11  3385.2955115526   0.02096  1 3 1 0 1  5  28 1   20     9   2 | 12 19 26 33 36
 8491   4  3385.4754868025   0.29919  1 3 3 0 1  5  27 1   21     2   2 | 19 26
 8492   4  3385.4760105557   0.38701  1 3 3 0 2  5  27 2   14     2   2 | 19 26
10516   9  3385.6009790324   0.00491  2 0 0 0 1  4  44 1   15     8   1 | 12 19 26 36
 1612   7  3385.6436394824   0.16198  0 2 2 1 2  6   5 2   16     5   2 | 19 33
 1611   8  3385.6436829704   0.14356  0 2 2 1 1  6   5 1   24     6   2 | 19 33
 4408   3  3386.4553909324   0.65089  0 5 3 0 1  5  33 1   18     1   2 | 16 19
 4409   2  3386.4647677248   0.61347  0 5 3 0 2  5  33 2   11     1   1 | 16 19
 8494  11  3386.6049892873   0.00866  1 3 1 0 2  5  28 2   13    10   1 | 12 19 26 33 36
 1616  20  3387.3037862059   0.00659  0 2 0 1 1  6   7 1   23    16   4 | 12 19 33 35
 2579   6  3390.4615898305   0.03054  0 3 1 0 2  3  62 2    3     4   2 | 16 26
 1615   7  3390.6443877774   0.16286  0 2 2 1 2  6   6 2   16     5   2 | 19 33
 1614   8  3390.6445065279   0.16336  0 2 2 1 1  6   6 1   24     6   2 | 19 33
 3579   7  3392.8146665874   0.05105  0 4 0 0 1  4  50 1   10     6   1 | 16 26 36
 1619  19  3393.9680190377   0.00324  0 2 0 1 1  6   8 1   23    16   3 | 12 19 33 35
10837  10  3395.3493245036   0.02015  2 1 1 0 1  5  23 1   22     9   1 | 12 19 26 33 36
10838  10  3395.9448694434   0.00744  2 1 1 0 2  5  23 2   15    10   0 | 12 26 33 36
 1618   7  3396.4787917389   0.23025  0 2 2 1 2  6   7 2   16     5   2 | 19 33
 1617   6  3396.4788964031   0.24376  0 2 2 1 1  6   7 1   24     4   2 | 19 33
 4410   6  3397.0866554990   0.05041  0 5 1 0 1  5  34 1   17     4   2 | 16 19 36
 4411   6  3399.6470306790   0.06314  0 5 1 0 2  5  34 2   10     4   2 | 16 19 36
 1622  18  3401.4651394705   0.00356  0 2 0 1 1  6   9 1   23    14   4 | 12 19 33 35
 3581   2  3402.6938090706   0.78684  0 4 2 0 2  4  50 2    6     2   0 | 26
 1621   8  3403.1462319464   0.16032  0 2 2 1 2  6   8 2   16     5   3 | 19 33 35
 1620  10  3403.1465914251   0.15360  0 2 2 1 1  6   8 1   24     7   3 | 19 33 35
 3580   8  3403.7234944000   0.02935  0 4 2 0 1  4  50 1   11     7   1 | 16 26 36
 7774  11  3404.1304813601   0.00855  1 2 0 0 1  4  47 1   13    11   0 | 12 26 33 36
 7047   6  3405.8494351277   0.03546  1 1 1 0 1  3  60 1    8     4   2 | 16 20 26
 8495   4  3408.9312097116   0.41357  1 3 3 0 1  5  28 1   21     2   2 | 19 26
 8496   4  3408.9321647515   0.50798  1 3 3 0 2  5  28 2   14     2   2 | 19 26
 7048   7  3409.2179748832   0.02682  1 1 1 0 2  3  60 2    5     5   2 | 16 20 26
 8497  12  3409.5052848087   0.01452  1 3 1 0 1  5  29 1   20    10   2 | 12 19 26 33 36
 1625  18  3409.7950425277   0.00514  0 2 0 1 1  6  10 1   23    14   4 | 12 19 33 35
 1624  10  3410.6471848646   0.17683  0 2 2 1 2  6   9 2   16     7   3 | 19 33 35
 1623  10  3410.6477301847   0.18183  0 2 2 1 1  6   9 1   24     7   3 | 19 33 35
 8498  10  3410.9078589318   0.01597  1 3 1 0 2  5  29 2   13     9   1 | 12 19 26 33 36
  148  12  3411.6504425900   0.03749  0 0 0 1 1  4  53 1    9     7   5 | 16 19 26 33 35
 6555  10  3413.4194959731   0.04708  1 0 0 0 1  2  71 1    5     6   4 | 12 16 20 25 26
  766  11  3414.0749623552   0.04438  0 1 1 1 1  5  38 1   16     8   3 | 16 19 33 35
 4412   2  3415.0751622547   0.52554  0 5 3 0 1  5  34 1   18     1   1 | 19 26
 4413   2  3415.0853372189   0.72924  0 5 3 0 2  5  34 2   11     2   0 | 16 26
  767  10  3415.2240348750   0.01946  0 1 1 1 2  5  38 2    9     7   3 | 16 19 33 35
10839  11  3415.3006075652   0.01269  2 1 1 0 1  5  24 1   22    10   1 | 12 19 26 33 36
10840  10  3415.9481985600   0.01242  2 1 1 0 2  5  24 2   15     9   1 | 12 19 26 33 36
 7776   2  3418.1148306646   0.27380  1 2 2 0 2  4  47 2    8     2   0 | 26
 7775   4  3418.3582860063   0.03717  1 2 2 0 1  4  47 1   14     4   0 | 12 26
 1628  13  3418.9577291519   0.00615  0 2 0 1 1  6  11 1   23    11   2 | 12 19 33 35
 1627   9  3418.9815028492   0.15343  0 2 2 1 2  6  10 2   16     6   3 | 19 33 35
 1626  10  3418.9823089142   0.14946  0 2 2 1 1  6  10 1   24     7   3 | 19 33 35
10517   8  3422.9464285309   0.00763  2 0 0 0 1  4  45 1   15     7   1 | 12 19 26 36
 4414   5  3426.4336037494   0.06374  0 5 1 0 1  5  35 1   17     3   2 | 16 19 36
 1630  10  3428.1489530734   0.14531  0 2 2 1 2  6  11 2   16     6   4 | 19 33 35
 1629  11  3428.1501898696   0.16727  0 2 2 1 1  6  11 1   24     7   4 | 19 33 35
 1631  18  3428.9530807705   0.00459  0 2 0 1 1  6  12 1   23    14   4 | 12 19 33 35
 4415   3  3429.1420726971   0.00988  0 5 1 0 2  5  35 2   10     3   0 | 16 36
 1583   5  3429.7363408037   0.06513  0 2 0 0 1  2  73 1    3     3   2 | 12 16 26
 8499   3  3433.2243435919   0.23976  1 3 3 0 1  5  29 1   21     2   1 | 19 26
 8500   3  3433.2250438280   0.33148  1 3 3 0 2  5  29 2   14     2   1 | 19 26
 8501  11  3434.5483646688   0.01573  1 3 1 0 1  5  30 1   20    10   1 | 12 19 26 33 36
 3582   7  3435.5378129366   0.03442  0 4 0 0 1  4  51 1   10     7   0 | 16 26 36
 8502  10  3436.0472454314   0.00396  1 3 1 0 2  5  30 2   13    10   0 | 12 26 33 36
10841  10  3436.0824348735   0.00640  2 1 1 0 1  5  25 1   22    10   0 | 12 26 33 36
10842   8  3436.7843151209   0.00543  2 1 1 0 2  5  25 2   15     8   0 | 12 33 36
 2580   5  3437.4709241871   0.05209  0 3 1 0 1  3  63 1    6     4   1 | 16 24 26
 1633   9  3438.1496891716   0.15547  0 2 2 1 2  6  12 2   16     6   3 | 19 33 35
 1632   8  3438.1512750030   0.14089  0 2 2 1 1  6  12 1   24     5   3 | 19 33 35
  679   2  3438.7733362289   2.43838  0 1 1 0 2  1  82 2    1     0   2 | 26
 1634  14  3439.7811167736   0.00441  0 2 0 1 1  6  13 1   23    12   2 | 12 19 33
 1584   2  3441.9666847995   4.71943  0 2 2 0 2  2  73 2    2     0   2 | 26
 2581   4  3443.2977967289   0.09171  0 3 1 0 2  3  63 2    3     2   2 | 26
 7777  12  3444.1690628030   0.01144  1 2 0 0 1  4  48 1   13    12   0 | 12 26 33 36
 4416   2  3444.5307623974   0.66227  0 5 3 0 1  5  35 1   18     2   0 | 16 26
 4417   2  3444.5454037995   0.61639  0 5 3 0 2  5  35 2   11     2   0 | 16 26
 3584   3  3445.4964971696   1.27195  0 4 2 0 2  4  51 2    6     1   2 | 26
  768  12  3446.4629596196   0.04790  0 1 1 1 1  5  39 1   16     8   4 | 16 19 33 35
 3583   7  3446.6019488088   0.07969  0 4 2 0 1  4  51 1   11     5   2 | 16 26 36
  769  11  3447.6723652912   0.03647  0 1 1 1 2  5  39 2    9     8   3 | 16 19 25 33 35
 1636   9  3448.9837021089   0.14940  0 2 2 1 2  6  13 2   16     6   3 | 19 33 35
 1635   7  3448.9857389491   0.14323  0 2 2 1 1  6  13 1   24     4   3 | 19 33 35
 1637  17  3451.4416876001   0.00516  0 2 0 1 1  6  14 1   23    14   3 | 12 19 33 35
  149  13  3456.4203072010   0.02519  0 0 0 1 1  4  54 1    9     8   5 | 16 19 26 33 35 80
 4418   5  3456.6166489845   0.08439  0 5 1 0 1  5  36 1   17     3   2 | 16 19 36
 7049   7  3456.6219227268   0.03546  1 1 1 0 1  3  61 1    8     5   2 | 16 20 26
10843  12  3457.6946410649   0.01734  2 1 1 0 1  5  26 1   22    10   2 | 12 19 26 33 36
 7779   1  3458.2158377068   0.93164  1 2 2 0 2  4  48 2    8     1   0 | 26
 8503   3  3458.3532506880   0.52540  1 3 3 0 1  5  30 1   21     2   1 | 19 26
 8504   3  3458.3544324208   0.56767  1 3 3 0 2  5  30 2   14     2   1 | 19 26
10844  10  3458.4530319296   0.02416  2 1 1 0 2  5  26 2   15     9   1 | 12 19 26 33 36
 7778   9  3458.4796631868   0.02449  1 2 2 0 1  4  48 1   14     9   0 | 12 26 33 36
 4419   5  3459.4768787598   0.03325  0 5 1 0 2  5  36 2   10     4   1 | 16 19 36
 7050   6  3460.1044423906   0.02742  1 1 1 0 2  3  61 2    5     5   1 | 16 20 26
 8505  11  3460.4246467771   0.00861  1 3 1 0 1  5  31 1   20    10   1 | 12 19 26 33 36
 1639  10  3460.6508669664   0.15189  0 2 2 1 2  6  14 2   16     6   4 | 19 33 35
 1638   9  3460.6533202389   0.14917  0 2 2 1 1  6  14 1   24     6   3 | 19 33 35
10518   8  3461.1190547613   0.00596  2 0 0 0 1  4  46 1   15     7   1 | 12 19 26 36
 8506  12  3462.0230327683   0.01513  1 3 1 0 2  5  31 2   13    10   2 | 12 19 26 33 36
 1640  15  3463.9347016128   0.00429  0 2 0 1 1  6  15 1   23    13   2 | 12 19 33 35
 4922   1  3466.6001685250   0.01158  0 6 0 0 1  6   0 1    9     1   0 | 16
 4923   3  3467.4426460549   0.01763  0 6 0 0 1  6   1 1   16     3   0 | 16 36
 4924   2  3469.1273487655   0.01158  0 6 0 0 1  6   2 1   20     2   0 | 16 36
 4927   1  3471.6554312505   0.04130  0 6 0 0 1  6   3 1   23     1   0 | 36
 1642  11  3473.1509061820   0.13897  0 2 2 1 2  6  15 2   16     7   4 | 19 33 35
 1641  11  3473.1543482775   0.16288  0 2 2 1 1  6  15 1   24     7   4 | 19 33 35
 6556   8  3473.2481705643   0.02587  1 0 0 0 1  2  72 1    5     6   2 | 16 20 26
 4420   2  3474.8324659586   0.76427  0 5 3 0 1  5  36 1   18     1   1 | 19 26
 4421   2  3474.8472404370   1.77062  0 5 3 0 2  5  36 2   11     1   1 | 19 26
 4930   4  3475.0238056981   0.00980  0 6 0 0 1  6   4 1   24     4   0 | 12 16 36
 9055   1  3476.9772865406   0.01630  1 4 2 0 1  6   2 1   21     1   0 | 16
 9056   1  3476.9775571775   0.03538  1 4 2 0 2  6   2 2   12     1   0 | 16
 1643  19  3477.2601239029   0.00343  0 2 0 1 1  6  16 1   23    16   3 | 12 19 33 35
 3585   7  3479.0927942492   0.03788  0 4 0 0 1  4  52 1   10     6   1 | 16 26 36
 4933   4  3479.2351301151   0.03892  0 6 0 0 1  6   5 1   25     4   0 | 12 16 36
 9058   1  3479.5054475956   0.01357  1 4 2 0 1  6   3 1   24     1   0 | 16
 9059   1  3479.5056547327   0.01406  1 4 2 0 2  6   3 2   15     1   0 | 16
  770   8  3479.6791746926   0.04549  0 1 1 1 1  5  40 1   16     7   1 | 16 19 33
10845  11  3480.1371247816   0.02064  2 1 1 0 1  5  27 1   22     9   2 | 12 19 26 33 36
 6579   3  3480.8192794534   0.00471  1 0 0 1 1  6   0 1   10     3   0 | 12 16
  771   8  3480.9504614007   0.02527  0 1 1 1 2  5  40 2    9     7   1 | 16 19 33
10846  12  3480.9542221210   0.01394  2 1 1 0 2  5  27 2   15    10   2 | 12 19 26 33 36
 6580  13  3481.6467827125   0.00265  1 0 0 1 1  6   1 1   17    12   1 | 12 16 19 26 33
 9061   2  3482.8757662288   0.01630  1 4 2 0 1  6   4 1   25     2   0 | 16 36
 9062   2  3482.8760567577   0.03538  1 4 2 0 2  6   4 2   16     2   0 | 16 36
 6581  11  3483.3019395156   0.00567  1 0 0 1 1  6   2 1   22    10   1 | 12 16 19 26 33
 4936   4  3484.2887548761   0.00978  0 6 0 0 1  6   6 1   25     4   0 | 12 16 36
 8507   3  3484.3194071225   0.44325  1 3 3 0 1  5  31 1   21     2   1 | 19 26
 8508   3  3484.3208804976   0.50396  1 3 3 0 2  5  31 2   14     2   1 | 19 26
 7780  11  3485.0375304120   0.03321  1 2 0 0 1  4  49 1   13    11   0 | 12 26 33 36
 6582  16  3485.7846346921   0.00401  1 0 0 1 1  6   3 1   25    14   2 | 12 16 19 26 33
 1645   8  3486.4836538661   0.17304  0 2 2 1 2  6  16 2   16     4   4 | 19 33 35
 1644  10  3486.4884508367   0.16791  0 2 2 1 1  6  16 1   24     6   4 | 19 33 35
 9064   2  3487.0890342080   0.00597  1 4 2 0 1  6   5 1   26     2   0 | 16
 9065   2  3487.0890658042   0.00672  1 4 2 0 2  6   5 2   17     2   0 | 16
 8509  12  3487.1339209899   0.01622  1 3 1 0 1  5  32 1   20    10   2 | 12 19 26 33 36
 4422   5  3487.6353904164   0.05977  0 5 1 0 1  5  37 1   17     3   2 | 16 19 36
 8510  11  3488.8349439092   0.01693  1 3 1 0 2  5  32 2   13     9   2 | 12 19 26 33 36
 6583  17  3489.0948238959   0.00320  1 0 0 1 1  6   4 1   26    16   1 | 12 16 19 26 33
 3587   3  3489.1386598045   1.05945  0 4 2 0 2  4  52 2    6     2   1 | 26
 4939   5  3490.1846844872   0.01926  0 6 0 0 1  6   7 1   25     5   0 | 12 16 36
 3586   7  3490.3181392711   0.04363  0 4 2 0 1  4  52 1   11     5   2 | 16 26 36
 4423   5  3490.6512104505   0.09108  0 5 1 0 2  5  37 2   10     3   2 | 16 19 36
 2582   2  3490.9631797811   0.05014  0 3 1 0 1  3  64 1    6     1   1 | 16 26
 1646  19  3491.4178102490   0.00339  0 2 0 1 1  6  17 1   23    16   3 | 12 19 33 35
 1585   7  3491.5196269101   0.02614  0 2 0 0 1  2  74 1    3     5   2 | 16 24 26
 9068   2  3492.1445677005   0.00620  1 4 2 0 2  6   6 2   17     2   0 | 16
 9067   2  3492.1447396140   0.00488  1 4 2 0 1  6   6 1   26     2   0 | 16
 6584  18  3493.2326471579   0.00328  1 0 0 1 1  6   5 1   27    17   1 | 12 16 19 26 33
   90   2  3495.6079403479   2.75731  0 0 0 0 1  0  91 1    1     0   2 | 26
 4942   5  3496.9225244861   0.00372  0 6 0 0 1  6   8 1   25     5   0 | 12 16 36
 2583   6  3496.9667822203   0.03814  0 3 1 0 2  3  64 2    3     4   2 | 16 24 26
 9071   2  3498.0427136805   0.00586  1 4 2 0 2  6   7 2   17     2   0 | 16 36
 9070   2  3498.0434130830   0.00476  1 4 2 0 1  6   7 1   26     2   0 | 16 36
 6585  18  3498.1978902852   0.00296  1 0 0 1 1  6   6 1   27    17   1 | 12 16 19 26 33
 7782   2  3499.1504324164   0.58660  1 2 2 0 2  4  49 2    8     2   0 | 26
 7781   5  3499.4341431323   0.15618  1 2 2 0 1  4  49 1   14     5   0 | 12 26 33 36
10519   7  3500.1188506887   0.01562  2 0 0 0 1  4  47 1   15     6   1 | 12 19 26 36
 1648   9  3500.6499298060   0.15299  0 2 2 1 2  6  17 2   16     6   3 | 19 33 35
 1647  10  3500.6553992162   0.16598  0 2 2 1 1  6  17 1   24     7   3 | 19 33 35
  150  12  3502.0150293299   0.03313  0 0 0 1 1  4  55 1    9     7   5 | 16 19 26 33 35
  680   2  3502.6017980583   2.25611  0 1 1 0 1  1  83 1    2     0   2 | 26
10847  11  3503.4097847647   0.02954  2 1 1 0 1  5  28 1   22     9   2 | 12 19 26 33 36
 1586   2  3503.8504491318   4.24243  0 2 2 0 2  2  74 2    2     0   2 | 26
 6586  20  3503.9906671181   0.00359  1 0 0 1 1  6   7 1   27    18   2 | 12 16 19 26 33
10848  10  3504.2878577032   0.01513  2 1 1 0 2  5  28 2   15     8   2 | 12 19 26 33 36
 4945   5  3504.5019662291   0.00310  0 6 0 0 1  6   9 1   25     5   0 | 12 16 36
 9074   2  3504.7832657422   0.00949  1 4 2 0 2  6   8 2   17     2   0 | 16 36
 9073   3  3504.7845776830   0.00456  1 4 2 0 1  6   8 1   26     3   0 | 16 36
 4424   3  3505.9649353640   0.61373  0 5 3 0 1  5  37 1   18     2   1 | 16 19 26
 4425   2  3505.9883359560   0.73062  0 5 3 0 2  5  37 2   11     2   0 | 26
 1649  20  3506.4076715811   0.00333  0 2 0 1 1  6  18 1   23    16   4 | 12 19 33 35
  681   2  3508.0793675317   3.23694  0 1 1 0 2  1  83 2    1     0   2 | 26
 7051   2  3508.2213461842   0.03567  1 1 1 0 1  3  62 1    8     2   0 | 20 26
 6587  18  3510.6108683142   0.00466  1 0 0 1 1  6   8 1   27    17   1 | 12 16 19 26 33
 8511   3  3511.1211566275   0.23181  1 3 3 0 1  5  32 1   21     2   1 | 19 26
 8512   3  3511.1224076056   0.31296  1 3 3 0 2  5  32 2   14     2   1 | 19 26
 7052   6  3511.8199377959   0.02869  1 1 1 0 2  3  62 2    5     4   2 | 16 20 26
 9077   4  3512.3661815939   0.00462  1 4 2 0 2  6   9 2   17     4   0 | 16 36
 9076   4  3512.3686352129   0.00400  1 4 2 0 1  6   9 1   26     4   0 | 16 36
 4948   4  3512.9232495661   0.00269  0 6 0 0 1  6  10 1   25     4   0 | 12 16 36
  772  10  3513.7234101834   0.05212  0 1 1 1 1  5  41 1   16     8   2 | 16 19 33
 8513  11  3514.6762940873   0.01135  1 3 1 0 1  5  33 1   20    10   1 | 12 19 26 33 36
  773   7  3515.0580637463   0.06772  0 1 1 1 2  5  41 2    9     5   2 | 16 19 33
 1651   8  3515.6486604320   0.13019  0 2 2 1 2  6  18 2   16     5   3 | 19 33 35
 1650   8  3515.6554090715   0.14799  0 2 2 1 1  6  18 1   24     5   3 | 19 33 35
 8514  11  3516.4830658738   0.01665  1 3 1 0 2  5  33 2   13     9   2 | 12 19 26 33 36
 6588  19  3518.0584991260   0.00377  1 0 0 1 1  6   9 1   27    18   1 | 12 16 19 26 33
 4426   6  3519.4896929684   0.05379  0 5 1 0 1  5  38 1   17     4   2 | 16 19 36
 9080   2  3520.7946061773   0.00596  1 4 2 0 2  6  10 2   17     2   0 | 36
 9079   2  3520.7953603985   0.00455  1 4 2 0 1  6  10 1   26     2   0 | 36
 4951   2  3522.1861101328   0.00522  0 6 0 0 1  6  11 1   25     2   0 | 12 16
 1652  19  3522.2296576744   0.00398  0 2 0 1 1  6  19 1   23    15   4 | 12 19 33 35
 4427   6  3522.6650722112   0.05943  0 5 1 0 2  5  38 2   10     4   2 | 16 19 36
 3588   9  3523.4791389429   0.02992  0 4 0 0 1  4  53 1   10     8   1 | 16 26 36
 6589  18  3526.3335154017   0.00878  1 0 0 1 1  6  10 1   27    16   2 | 12 16 19 26 33
 7783  13  3526.7354585850   0.02163  1 2 0 0 1  4  50 1   13    13   0 | 12 26 33 36
10849   6  3527.5125335106   0.00775  2 1 1 0 1  5  29 1   22     6   0 | 12 26 33 36
10850  12  3528.4537134077   0.01977  2 1 1 0 2  5  29 2   15    10   2 | 12 19 26 33 36
 9083   3  3530.0590011174   0.00476  1 4 2 0 2  6  11 2   17     3   0 | 16 36
 9082   3  3530.0650463782   0.00447  1 4 2 0 1  6  11 1   26     3   0 | 16 36
 1654   9  3531.4800675993   0.15751  0 2 2 1 2  6  19 2   16     6   3 | 19 33 35
 1653   8  3531.4887260102   0.18533  0 2 2 1 1  6  19 1   24     5   3 | 19 33 35
 4954   2  3532.2903767560   0.02374  0 6 0 0 1  6  12 1   25     2   0 | 16 36
 3590   2  3533.6112775897   1.26122  0 4 2 0 2  4  53 2    6     1   1 | 26
 6557   6  3533.9006202405   0.02575  1 0 0 0 1  2  73 1    5     6   0 | 16 20 26
 3589   2  3534.8726215509   0.02828  0 4 2 0 1  4  53 1   11     2   0 | 16 36
 6590  18  3535.4358794607   0.00333  1 0 0 1 1  6  11 1   27    16   2 | 12 16 19 26 33
 4428   2  3537.9418928733   0.83025  0 5 3 0 1  5  38 1   18     1   1 | 19 26
 4429   3  3537.9673658269   0.86713  0 5 3 0 2  5  38 2   11     2   1 | 16 19 26
 8515   4  3538.7585366841   0.47107  1 3 3 0 1  5  33 1   21     2   2 | 19 26
 8516   4  3538.7606834890   0.54676  1 3 3 0 2  5  33 2   14     2   2 | 19 26
 1655  18  3538.8835792098   0.00343  0 2 0 1 1  6  20 1   23    14   4 | 12 19 33 35
10520   9  3539.9454374031   0.02132  2 0 0 0 1  4  48 1   15     8   1 | 12 19 26 36
 9086   3  3540.1685892316   0.00648  1 4 2 0 2  6  12 2   17     3   0 | 16 36
 9085   4  3540.1774524845   0.00835  1 4 2 0 1  6  12 1   26     4   0 | 16 36
 7785   3  3540.9162887438   0.91424  1 2 2 0 2  4  50 2    8     3   0 | 17 26
 7784  12  3541.2219114161   0.02129  1 2 2 0 1  4  50 1   14    12   0 | 12 17 26 33 36
 8517  12  3543.0512094952   0.01814  1 3 1 0 1  5  34 1   20    10   2 | 12 19 26 33 36
 4957   2  3543.2324826471   0.00838  0 6 0 0 1  6  13 1   25     2   0 | 36
 8518  10  3544.9667973298   0.02209  1 3 1 0 2  5  34 2   13     9   1 | 12 19 26 33 36
 2584   5  3545.2848321971   0.05289  0 3 1 0 1  3  65 1    6     3   2 | 16 26
 6591  14  3545.3655655637   0.00612  1 0 0 1 1  6  12 1   27    14   0 | 12 16 19 26 33
 1657   8  3548.1450957167   0.22082  0 2 2 1 2  6  20 2   16     6   2 | 19 33 35
 1656   9  3548.1550218518   0.17583  0 2 2 1 1  6  20 1   24     6   3 | 19 33 35
  151   9  3548.4343812503   0.02519  0 0 0 1 1  4  56 1    9     7   2 | 16 19 33 35 80
  774   9  3548.5955458744   0.02573  0 1 1 1 1  5  42 1   16     8   1 | 16 19 33
  775   9  3549.9951385354   0.06272  0 1 1 1 2  5  42 2    9     7   2 | 16 19 33
 9089   3  3551.1204405156   0.00475  1 4 2 0 2  6  13 2   17     3   0 | 16 36
 9088   2  3551.1321238941   0.00398  1 4 2 0 1  6  13 1   26     2   0 | 36
 2585   3  3551.4673210662   0.65792  0 3 1 0 2  3  65 2    3     1   2 | 26
 4430   6  3552.1794095669   0.05661  0 5 1 0 1  5  39 1   17     4   2 | 16 19 36
10851   8  3552.4451256099   0.00321  2 1 1 0 1  5  30 1   22     8   0 | 12 33 36
10852  10  3553.4518883119   0.00343  2 1 1 0 2  5  30 2   15    10   0 | 12 26 33 36
 1587   3  3554.1282166151   0.39176  0 2 0 0 1  2  75 1    3     1   2 | 26
 4960   3  3555.0226311791   0.00287  0 6 0 0 1  6  14 1   25     3   0 | 16 36
 4431   6  3555.5178463861   0.06379  0 5 1 0 2  5  39 2   10     4   2 | 16 19 36
 6592  19  3556.1224783808   0.00478  1 0 0 1 1  6  13 1   27    17   2 | 12 16 19 26 33
 1658  18  3556.3693866973   0.00383  0 2 0 1 1  6  21 1   23    14   4 | 12 19 33 35
 7053   6  3560.6475925206   0.04105  1 1 1 0 1  3  63 1    8     5   1 | 16 20 26
 9091   1  3562.9311585317   0.00395  1 4 2 0 1  6  14 1   26     1   0 | 16
 7054   5  3564.3642228017   0.02798  1 1 1 0 2  3  63 2    5     4   1 | 16 20 26
 1660   9  3565.6412229273   0.16708  0 2 2 1 2  6  21 2   16     6   3 | 19 33 35
 1659   9  3565.6543588959   0.23138  0 2 2 1 1  6  21 1   24     6   3 | 19 33 35
 1588   2  3566.5670598794   5.43461  0 2 2 0 2  2  75 2    2     0   2 | 26
 8519   4  3567.2330222197   0.58935  1 3 3 0 1  5  34 1   21     2   2 | 19 26
 8520   4  3567.2353681515   0.63496  1 3 3 0 2  5  34 2   14     2   2 | 19 26
 4963   3  3567.6502280887   0.00686  0 6 0 0 1  6  15 1   25     3   0 | 16 36
 6593  14  3567.7065804029   0.00753  1 0 0 1 1  6  14 1   27    12   2 | 12 16 19 26 33
 3591   8  3568.6966330299   0.02753  0 4 0 0 1  4  54 1   10     8   0 | 16 26 36
 7786  13  3569.2628354592   0.02379  1 2 0 0 1  4  51 1   13    13   0 | 12 17 26 33 36
 4432   4  3570.7594761058   0.62607  0 5 3 0 1  5  39 1   18     3   1 | 16 19 26
 4433   3  3570.7870067549   0.79923  0 5 3 0 2  5  39 2   11     3   0 | 16 26
 8521  11  3572.2588305393   0.01970  1 3 1 0 1  5  35 1   20     9   2 | 12 19 26 33 36
 8522   9  3574.2864041032   0.01270  1 3 1 0 2  5  35 2   13     7   2 | 12 19 33 36
 1661  16  3574.6868793188   0.00342  0 2 0 1 1  6  22 1   23    14   2 | 12 19 33 35
 9094   2  3575.5588139569   0.00396  1 4 2 0 2  6  15 2   17     2   0 | 36
 9093   3  3575.5723860665   0.00547  1 4 2 0 1  6  15 1   26     3   0 | 16 36
  682   2  3578.2073083421   3.37946  0 1 1 0 2  1  84 2    1     0   2 | 26
10853  11  3578.2076331143   0.01257  2 1 1 0 1  5  31 1   22    10   1 | 12 19 26 33 36
 3593   2  3578.9218704155   0.84164  0 4 2 0 2  4  54 2    6     2   0 | 24 26
10854   9  3579.2821010190   0.01393  2 1 1 0 2  5  31 2   15     8   1 | 12 19 26 33 36
 6594  19  3580.1177888170   0.00363  1 0 0 1 1  6  15 1   27    18   1 | 12 16 19 26 33
 3592   5  3580.2643348417   0.07562  0 4 2 0 1  4  54 1   11     4   1 | 16 26
10521   7  3580.5986798320   0.02953  2 0 0 0 1  4  49 1   15     7   0 | 12 26 36
 4966   3  3581.1181811917   0.00312  0 6 0 0 1  6  16 1   25     3   0 | 16 36
 7788   2  3583.5132660173   0.75086  1 2 2 0 2  4  51 2    8     2   0 | 26
 7787   4  3583.8423027949   0.02057  1 2 2 0 1  4  51 1   14     4   0 | 12 26
 1663   9  3583.9713737033   0.23745  0 2 2 1 2  6  22 2   16     6   3 | 19 33 35
 1662   9  3583.9855595392   0.15889  0 2 2 1 1  6  22 1   24     7   2 | 19 33 35
  776   7  3584.2953337982   0.06148  0 1 1 1 1  5  43 1   16     5   2 | 16 19 33 35
 4434   6  3585.7042469140   0.05411  0 5 1 0 1  5  40 1   17     4   2 | 16 19 36
  777   8  3585.7612622254   0.03408  0 1 1 1 2  5  43 2    9     6   2 | 16 19 33 35
 9097   1  3589.0281890727   0.00393  1 4 2 0 2  6  16 2   17     1   0 | 16
 9096   1  3589.0565509721   0.00392  1 4 2 0 1  6  16 1   26     1   0 | 16
 4435   5  3589.2094298947   0.05191  0 5 1 0 2  5  40 2   10     4   1 | 16 19 36
 6595  21  3593.3561446124   0.00302  1 0 0 1 1  6  16 1   27    19   2 | 12 16 19 26 33
 1664  17  3593.8360265506   0.00341  0 2 0 1 1  6  23 1   23    15   2 | 12 19 33 35
 6558   5  3595.3765868688   0.02615  1 0 0 0 1  2  74 1    5     4   1 | 16 20 26
 4969   5  3595.4266532032   0.00303  0 6 0 0 1  6  17 1   25     5   0 | 12 16 36
  152   9  3595.6780773217   0.03119  0 0 0 1 1  4  57 1    9     6   3 | 16 19 26 33 35
 8523   4  3596.5432121680   0.56718  1 3 3 0 1  5  35 1   21     2   2 | 19 26
 8524   4  3596.5456439004   0.62082  1 3 3 0 2  5  35 2   14     2   2 | 19 26
 2586   4  3600.4352833349   0.48418  0 3 1 0 1  3  66 1    6     2   2 | 26
 8525   9  3602.2987572541   0.01920  1 3 1 0 1  5  36 1   20     8   1 | 12 19 26 33 36
 1666   8  3603.1329718570   0.17012  0 2 2 1 2  6  23 2   16     5   3 | 19 33 35
 1665   8  3603.1502803849   1.05837  0 2 2 1 1  6  23 1   24     5   3 | 19 33 35
 9100   2  3603.3476980765   0.00423  1 4 2 0 2  6  17 2   17     2   0 | 16 36
 9099   2  3603.3835211026   0.00392  1 4 2 0 1  6  17 1   26     2   0 | 16
 4436   4  3604.4163895953   0.80095  0 5 3 0 1  5  40 1   18     3   1 | 16 19 26
 8526  10  3604.4414339662   0.01801  1 3 1 0 2  5  36 2   13     8   2 | 12 19 26 33 36
 4437   5  3604.4441046282   0.85684  0 5 3 0 2  5  40 2   11     3   2 | 16 19 26
10855  10  3604.7998063687   0.01612  2 1 1 0 1  5  32 1   22     8   2 | 12 19 33 36
10856  11  3605.9442808705   0.01839  2 1 1 0 2  5  32 2   15    10   1 | 12 19 26 33 36
 2587   3  3606.7959555073   0.65628  0 3 1 0 2  3  66 2    3     1   2 | 26
 6596  21  3607.4214432119   0.00287  1 0 0 1 1  6  17 1   27    19   2 | 12 16 19 26 33
 4972   5  3610.5755406020   0.00268  0 6 0 0 1  6  18 1   25     5   0 | 12 16 36
 7789  10  3612.6193688253   0.03100  1 2 0 0 1  4  52 1   13    10   0 | 12 26 33 36
 1667  16  3613.8165687160   0.00414  0 2 0 1 1  6  24 1   23    13   3 | 12 19 33 35
 7055   5  3613.9004536038   0.03599  1 1 1 0 1  3  64 1    8     4   1 | 16 26
 3594   9  3614.7450374675   0.03219  0 4 0 0 1  4  55 1   10     8   1 | 16 26 36
 1589   3  3617.5633994151   0.60702  0 2 0 0 1  2  76 1    3     1   2 | 26
 7056   6  3617.7370688373   0.04567  1 1 1 0 2  3  64 2    5     5   1 | 16 20 26
 9103   3  3618.5088610981   0.00390  1 4 2 0 2  6  18 2   17     3   0 | 16 36
 9102   4  3618.5537761486   0.00387  1 4 2 0 1  6  18 1   26     4   0 | 16 36
 4438   6  3620.0641563771   0.05340  0 5 1 0 1  5  41 1   17     4   2 | 16 19 36
  778  10  3620.8226857980   0.04179  0 1 1 1 1  5  44 1   16     8   2 | 16 19 33
11237   3  3620.9426552641   0.00264  2 2 0 0 1  6   0 1   11     3   0 | 27 33 36
11238   8  3621.7791164325   0.40437  2 2 0 0 1  6   1 1   18     8   0 | 26 27 33 36
10522   6  3622.0785481939   0.02272  2 0 0 0 1  4  50 1   15     6   0 | 12 26 36
 6597  18  3622.3137609102   0.00489  1 0 0 1 1  6  18 1   27    17   1 | 12 16 19 26 33
  779   8  3622.3566677093   0.02037  0 1 1 1 2  5  44 2    9     7   1 | 16 19 33
 1669   5  3623.1271574796   0.00382  0 2 2 1 2  6  24 2   16     5   0 | 19 33
 1668   6  3623.1480053625   0.32419  0 2 2 1 1  6  24 1   24     5   1 | 19 33
11239   5  3623.4554478062   0.00854  2 2 0 0 1  6   2 1   23     5   0 | 27 33 36
 4439   6  3623.7395532190   0.06142  0 5 1 0 2  5  41 2   10     4   2 | 16 19 36
 3596   1  3625.0654969892   0.62049  0 4 2 0 2  4  55 2    6     1   0 | 26
11242   8  3625.9676071551   0.00571  2 2 0 0 1  6   3 1   26     8   0 | 27 33 36
 3595   3  3626.4912244640   0.44682  0 4 2 0 1  4  55 1   11     2   1 | 26
 4975   3  3626.5641960149   0.00268  0 6 0 0 1  6  19 1   25     3   0 | 16 36
 8527   3  3626.6892703022   0.62338  1 3 3 0 1  5  36 1   21     1   2 | 19 26
 8528   3  3626.6921609453   0.67882  1 3 3 0 2  5  36 2   14     1   2 | 19 26
 7791   2  3626.9424822437   0.81119  1 2 2 0 2  4  52 2    8     2   0 | 26
 7790   6  3627.2955255371   0.06223  1 2 2 0 1  4  52 1   14     6   0 | 12 26 33 36
11245   7  3629.3171969711   0.12388  2 2 0 0 1  6   4 1   28     7   0 | 26 27 33 36
 1590   2  3630.1040238811   4.75283  0 2 2 0 2  2  76 2    2     0   2 | 26
10857  12  3632.2215627376   0.02466  2 1 1 0 1  5  33 1   22    10   2 | 12 19 26 33 36
 8529  10  3633.1710017336   0.01247  1 3 1 0 1  5  37 1   20     9   1 | 12 19 26 33 36
10858  12  3633.4382966543   0.01517  2 1 1 0 2  5  33 2   15    10   2 | 12 19 26 33 36
11248   7  3633.5061967436   0.15877  2 2 0 0 1  6   5 1   29     7   0 | 26 27 33 36
 4925   3  3634.1037973804   0.13169  0 6 2 0 1  6   2 1   24     3   0 | 26 33 36
 4926   3  3634.1042296824   1.07227  0 6 2 0 2  6   2 2   13     3   0 | 26 33 36
 9106   4  3634.5117971141   0.00387  1 4 2 0 2  6  19 2   17     4   0 | 16 36
 9105   3  3634.5671267943   0.00605  1 4 2 0 1  6  19 1   26     3   0 | 16 36
 1670  17  3634.6284972083   0.00545  0 2 0 1 1  6  25 1   23    14   3 | 12 19 33 35
 8530  11  3635.4318312805   0.01855  1 3 1 0 2  5  37 2   13     9   2 | 12 19 26 33 36
 4928   6  3636.6181521387   0.16048  0 6 2 0 1  6   3 1   27     6   0 | 26 33 36
 4929   6  3636.6193726305   0.55211  0 6 2 0 2  6   3 2   16     6   0 | 26 33 36
 6598  20  3638.0328209845   0.00298  1 0 0 1 1  6  19 1   27    18   2 | 12 16 19 26 33
11251   6  3638.5309396283   0.19308  2 2 0 0 1  6   6 1   30     6   0 | 26 27 33 36
 4440   3  3638.9106682079   0.67177  0 5 3 0 1  5  41 1   18     3   0 | 16 26
 4441   4  3638.9455442594   0.87146  0 5 3 0 2  5  41 2   11     3   1 | 16 19 26
 4931   5  3639.9698206211   0.10764  0 6 2 0 1  6   4 1   29     5   0 | 26 33 36
 4932   5  3639.9701636154   0.87547  0 6 2 0 2  6   4 2   18     5   0 | 26 33 36
 4978   3  3643.3925523291   0.00270  0 6 0 0 1  6  20 1   25     3   0 | 16 36
  683   2  3643.4203698945   3.21063  0 1 1 0 1  1  85 1    2     0   2 | 26
  153   9  3643.7460024469   0.02877  0 0 0 1 1  4  58 1    9     7   2 | 16 19 26 33
 1672   8  3643.9530246892   0.22706  0 2 2 1 2  6  25 2   16     5   3 | 19 33 35
 1671   7  3643.9773461397   0.23894  0 2 2 1 1  6  25 1   24     5   2 | 19 33 35
 4935   4  3644.1605827623   0.00672  0 6 2 0 2  6   5 2   19     4   0 | 33 36
 4934   4  3644.1606511660   0.00597  0 6 2 0 1  6   5 1   30     4   0 | 33 36
11254   7  3644.3932884686   0.20034  2 2 0 0 1  6   7 1   30     7   0 | 26 27 33 36
  684   2  3649.1631393149   4.27837  0 1 1 0 2  1  85 2    1     0   2 | 26
 4938   5  3649.1890703893   0.61798  0 6 2 0 2  6   6 2   20     5   0 | 26 33 36
 4937   5  3649.1898245655   0.36151  0 6 2 0 1  6   6 1   31     5   0 | 26 33 36
   91   3  3649.5252095645   3.10369  0 0 0 0 1  0  93 1    1     0   3 | 26 83
11255   7  3651.0930259761   0.24011  2 2 0 0 1  6   8 1   30     7   0 | 26 27 33 36
 9109   3  3651.3560578582   0.00389  1 4 2 0 2  6  20 2   17     3   0 | 16 36
 9108   3  3651.4234798684   0.00388  1 4 2 0 1  6  20 1   26     3   0 | 16 36
 6599  21  3654.5787520737   0.00681  1 0 0 1 1  6  20 1   27    19   2 | 12 16 19 26 33
 4941   4  3655.0550770128   0.00801  0 6 2 0 2  6   7 2   20     4   0 | 33 36
 4940   4  3655.0552787663   0.00668  0 6 2 0 1  6   7 1   31     4   0 | 33 36
 4442   6  3655.2587585235   0.05575  0 5 1 0 1  5  42 1   17     4   2 | 16 19 36
 1673  19  3656.2716244794   0.00357  0 2 0 1 1  6  26 1   23    15   4 | 12 19 33 35
 2588   6  3656.4143906139   0.05047  0 3 1 0 1  3  67 1    6     4   2 | 16 26
 7792  11  3656.8046327378   0.02597  1 2 0 0 1  4  53 1   13    11   0 | 12 26 33 36
 8531   2  3657.6700543231   0.70363  1 3 3 0 1  5  37 1   21     1   1 | 19 26
 8532   2  3657.6741663799   0.85293  1 3 3 0 2  5  37 2   14     1   1 | 19 26
 6559   7  3657.6756994070   0.02686  1 0 0 0 1  2  75 1    5     5   2 | 16 20 26
  780  11  3658.1773070918   0.04578  0 1 1 1 1  5  45 1   16     8   3 | 16 19 33 35
11258   8  3658.6288481096   0.22858  2 2 0 0 1  6   9 1   30     8   0 | 26 27 33 36
 4443   4  3659.1081800506   0.73825  0 5 1 0 2  5  42 2   10     2   2 | 19 36
  781   8  3659.7808060813   0.04757  0 1 1 1 2  5  45 2    9     5   3 | 16 19 33 35
10859  10  3660.4727696828   0.01685  2 1 1 0 1  5  34 1   22     9   1 | 12 19 26 33 36
 4981   4  3661.0606838723   0.00315  0 6 0 0 1  6  21 1   25     4   0 | 16 36
 3597  10  3661.6240362404   0.03882  0 4 0 0 1  4  56 1   10     8   2 | 16 26 36
 4944   6  3661.7583399860   0.49222  0 6 2 0 2  6   8 2   20     6   0 | 26 33 36
 4943   6  3661.7593154037   0.34847  0 6 2 0 1  6   8 1   31     6   0 | 26 33 36
10860  11  3661.7640362105   0.02242  2 1 1 0 2  5  34 2   15     9   2 | 12 19 26 33 36
 2589   4  3662.9581242319   0.06004  0 3 1 0 2  3  67 2    3     3   1 | 16 26
10523   6  3664.3846100708   0.01689  2 0 0 0 1  4  51 1   15     6   0 | 12 26 36
 8533   9  3664.8752310133   0.00621  1 3 1 0 1  5  38 1   20     9   0 | 12 26 33 36
 1675   9  3665.6111792418   0.01375  0 2 2 1 2  6  26 2   16     7   2 | 19 33 35
 1674  10  3665.6407078701   0.29991  0 2 2 1 1  6  26 1   24     6   4 | 19 33 35
11261   8  3667.0037534317   0.00363  2 2 0 0 1  6  10 1   30     8   0 | 27 33 36
 8534  11  3667.2572604366   0.01801  1 3 1 0 2  5  38 2   13     9   2 | 12 19 26 33 36
 7057   7  3667.9794841168   0.04967  1 1 1 0 1  3  65 1    8     5   2 | 16 20 26
 9111   3  3669.0415914039   0.00390  1 4 2 0 2  6  21 2   17     3   0 | 16 36
 4947   6  3669.3010985182   0.45346  0 6 2 0 2  6   9 2   20     6   0 | 26 33 36
 4946   6  3669.3020230223   0.54751  0 6 2 0 1  6   9 1   31     6   0 | 26 33 36
 7794   2  3671.2027510499   0.73343  1 2 2 0 2  4  53 2    8     2   0 | 26
 7793   6  3671.5809969903   0.05085  1 2 2 0 1  4  53 1   14     6   0 | 12 26 33
 7058   6  3671.9384283317   0.05776  1 1 1 0 2  3  65 2    5     4   2 | 20 26
 6600  21  3671.9513610077   0.00480  1 0 0 1 1  6  21 1   27    19   2 | 12 16 19 26 33
 3599   2  3672.0397290310   0.63874  0 4 2 0 2  4  56 2    6     1   1 | 26
 3598   3  3673.5589070919   0.70620  0 4 2 0 1  4  56 1   11     2   1 | 26
 4444   2  3674.2431195081   0.80773  0 5 3 0 1  5  42 1   18     2   0 | 16 26
 4445   2  3674.2822746101   0.97083  0 5 3 0 2  5  42 2   11     2   0 | 16 26
11264   7  3676.2157554192   0.22884  2 2 0 0 1  6  11 1   30     7   0 | 26 27 33 36
 4950   5  3677.6807833464   0.56045  0 6 2 0 2  6  10 2   20     5   0 | 26 33 36
 4949   5  3677.6821459109   0.38817  0 6 2 0 1  6  10 1   31     5   0 | 26 33 36
 1676  18  3678.7457475957   0.00607  0 2 0 1 1  6  27 1   23    15   3 | 12 19 33 35
 4984   3  3679.5677032196   0.00307  0 6 0 0 1  6  22 1   25     3   0 | 12 16 36
 1591   2  3681.8214960615   0.91683  0 2 0 0 1  2  77 1    3     0   2 | 26
11267   8  3686.2639142724   0.11657  2 2 0 0 1  6  12 1   30     8   0 | 26 27 33 36
 4953   6  3686.8986485383   0.51482  0 6 2 0 2  6  11 2   20     6   0 | 26 33 36
 4952   6  3686.9008125343   0.37861  0 6 2 0 1  6  11 1   31     6   0 | 26 33 36
 9114   3  3687.5683378495   0.00393  1 4 2 0 2  6  22 2   17     3   0 | 16 36
 9113   4  3687.6659281487   0.00393  1 4 2 0 1  6  22 1   26     4   0 | 16 36
 1678   8  3688.1014511714   0.25494  0 2 2 1 2  6  27 2   16     6   2 | 19 33 35
 1677   9  3688.1353110371   0.23063  0 2 2 1 1  6  27 1   24     6   3 | 19 33 35
 8535   4  3689.4883731991   0.55271  1 3 3 0 1  5  38 1   21     2   2 | 19 26
 8536   4  3689.4916762784   0.69087  1 3 3 0 2  5  38 2   14     2   2 | 19 26
10861  11  3689.5532492066   0.02130  2 1 1 0 1  5  35 1   22     9   2 | 12 19 26 33 36
 6601  19  3690.1506760471   0.00592  1 0 0 1 1  6  22 1   27    18   1 | 12 16 19 26 33
10862  12  3690.9213627037   0.02377  2 1 1 0 2  5  35 2   15    10   2 | 12 19 26 33 36
 4446   5  3691.2878137268   0.04934  0 5 1 0 1  5  43 1   17     4   1 | 16 19 36
  154  11  3692.6378273296   0.02517  0 0 0 1 1  4  59 1    9     7   4 | 16 19 26 33 35 80
 1592   2  3694.4771342978   6.01626  0 2 2 0 2  2  77 2    2     0   2 | 26
 4447   3  3695.3196781185   4.92085  0 5 1 0 2  5  43 2   10     2   1 | 19 36
  782   9  3696.3590697176   0.02028  0 1 1 1 1  5  46 1   16     8   1 | 16 19 33
 4956   6  3696.9548000564   0.59275  0 6 2 0 2  6  12 2   20     6   0 | 26 33 36
 4955   6  3696.9574720094   0.18736  0 6 2 0 1  6  12 1   31     6   0 | 26 33 36
11270   9  3697.1484085102   0.16405  2 2 0 0 1  6  13 1   30     9   0 | 26 27 33 36
 8537   8  3697.4113021471   0.01554  1 3 1 0 1  5  39 1   20     7   1 | 12 19 26 33 36
  783   9  3698.0336006374   0.02079  0 1 1 1 2  5  46 2    9     7   2 | 16 19 33
 4987   4  3698.9134369743   0.03187  0 6 0 0 1  6  23 1   25     3   1 | 12 16 36 79
 8538   9  3699.9177312856   0.02053  1 3 1 0 2  5  39 2   13     8   1 | 12 19 26 33 36
 7795  11  3701.8185048797   0.03145  1 2 0 0 1  4  54 1   13    11   0 | 12 26 33 36
 1679  15  3702.0507711459   0.00399  0 2 0 1 1  6  28 1   23    12   3 | 12 19 33 35
 9117   1  3706.9362075708   0.00415  1 4 2 0 2  6  23 2   17     1   0 | 16
 9116   2  3707.0519069857   0.00479  1 4 2 0 1  6  23 1   26     2   0 | 16 36
10524   6  3707.5169098835   0.01988  2 0 0 0 1  4  52 1   15     6   0 | 12 26 36
 4959   6  3707.8466879708   0.44406  0 6 2 0 2  6  13 2   20     6   0 | 26 33 36
 4958   6  3707.8511848812   0.14335  0 6 2 0 1  6  13 1   31     6   0 | 26 33 36
11273  10  3708.8701611411   0.15641  2 2 0 0 1  6  14 1   30    10   0 | 26 27 33 36
 6602  20  3709.1763976079   0.00488  1 0 0 1 1  6  23 1   27    19   1 | 12 16 19 26 33
 3600  11  3709.3334029187   0.04060  0 4 0 0 1  4  57 1   10     9   2 | 16 24 26 36
 4448   4  3710.4165729360   0.72181  0 5 3 0 1  5  43 1   18     3   1 | 16 19 26
 4449   1  3710.4566442594   1.09226  0 5 3 0 2  5  43 2   11     0   1 | 19
 1681   9  3711.4229794987   0.13374  0 2 2 1 2  6  28 2   16     7   2 | 19 33 35
 1680   9  3711.4624210338   0.16054  0 2 2 1 1  6  28 1   24     6   3 | 19 33 35
 2590   2  3713.2204427774   0.96010  0 3 1 0 1  3  68 1    6     1   1 | 26
 7797   2  3716.2935375111   0.80850  1 2 2 0 2  4  54 2    8     2   0 | 26
 7796   6  3716.6988537640   0.03082  1 2 2 0 1  4  54 1   14     6   0 | 12 26 33
 4990   3  3719.0983002027   0.00401  0 6 0 0 1  6  24 1   25     3   0 | 16 36
10863   9  3719.4629776027   0.01681  2 1 1 0 1  5  36 1   22     8   1 | 12 19 26 33 36
 4962   6  3719.5790866199   0.58568  0 6 2 0 2  6  14 2   20     6   0 | 26 33 36
 4961   6  3719.5844733713   0.27891  0 6 2 0 1  6  14 1   31     6   0 | 26 33 36
 3602   3  3719.8507868172   0.86065  0 4 2 0 2  4  57 2    6     2   1 | 26
 2591   6  3719.9492554375   0.05986  0 3 1 0 2  3  68 2    3     4   2 | 16 24 26
 6560   6  3720.7976535740   0.02600  1 0 0 0 1  2  76 1    5     5   1 | 16 20 26
10864  11  3720.9102102602   0.02130  2 1 1 0 2  5  36 2   15     9   2 | 12 19 26 33 36
  685   2  3720.9392797957   4.16726  0 1 1 0 2  1  86 2    1     0   2 | 26
11274   7  3721.4282707717   0.06422  2 2 0 0 1  6  15 1   30     7   0 | 26 27 33 36
 3601   2  3721.4615005539   0.66794  0 4 2 0 1  4  57 1   11     1   1 | 26
 8539   4  3722.1396998947   0.62894  1 3 3 0 1  5  39 1   21     2   2 | 19 26
 8540   4  3722.1437191704   0.85705  1 3 3 0 2  5  39 2   14     2   2 | 19 26
 7059   7  3722.8845639340   0.04957  1 1 1 0 1  3  66 1    8     6   1 | 16 20 26
 1682  17  3726.1865585618   0.00553  0 2 0 1 1  6  29 1   23    15   2 | 12 19 33 35
 7060   9  3726.9674467852   0.05788  1 1 1 0 2  3  66 2    5     7   2 | 16 18 20 26
 9120   2  3727.1449423566   0.00447  1 4 2 0 2  6  24 2   17     2   0 | 16
 9119   1  3727.2803219941   0.00310  1 4 2 0 1  6  24 1   26     1   0 | 12
 4450   5  3728.1511369719   0.07953  0 5 1 0 1  5  44 1   17     3   2 | 16 19 36
 6603  19  3729.0286438511   0.00375  1 0 0 1 1  6  24 1   27    18   1 | 12 16 19 26 33
 8541   9  3730.7790876459   0.00752  1 3 1 0 1  5  40 1   20     9   0 | 12 26 33 36
 4965   3  3732.1489554005   0.67175  0 6 2 0 2  6  15 2   20     3   0 | 26 36
 4964   3  3732.1573804923   0.19247  0 6 2 0 1  6  15 1   31     3   0 | 26 36
 4451   3  3732.3595089181   4.79412  0 5 1 0 2  5  44 2   10     2   1 | 19 36
 8542  10  3733.4128587039   0.01715  1 3 1 0 2  5  40 2   13     9   1 | 12 19 26 33 36
11277   9  3734.8228273702   0.04178  2 2 0 0 1  6  16 1   30     9   0 | 26 27 33 36
  784   9  3735.3677810213   0.03125  0 1 1 1 1  5  47 1   16     8   1 | 16 19 33
 1684   8  3735.5772655422   0.24106  0 2 2 1 2  6  29 2   16     5   3 | 19 33 35
 1683   9  3735.6219649139   0.24726  0 2 2 1 1  6  29 1   24     6   3 | 19 33 35
  785   8  3737.1148830829   0.05422  0 1 1 1 2  5  47 2    9     6   2 | 16 19 33
 4993   4  3740.1211640225   0.00493  0 6 0 0 1  6  25 1   25     4   0 | 12 16 36
  155   8  3742.3533315305   0.05014  0 0 0 1 1  4  60 1    9     6   2 | 16 19 33
 4968   2  3745.5484793448   1.06699  0 6 2 0 2  6  16 2   20     2   0 | 26 36
 4967   1  3745.5666168930   0.53617  0 6 2 0 1  6  16 1   31     1   0 | 26
 1593   4  3746.9065772637   0.39168  0 2 0 0 1  2  78 1    3     2   2 | 26
 4452   1  3747.4263697409   0.85289  0 5 3 0 1  5  44 1   18     1   0 | 26
 4453   1  3747.4783730979   1.24464  0 5 3 0 2  5  44 2   11     1   0 | 26
 7798  10  3747.6606659214   0.03506  1 2 0 0 1  4  55 1   13    10   0 | 12 26 33 36
 9123   2  3748.1942074548   0.00415  1 4 2 0 2  6  25 2   17     2   0 | 16 36
 9052   2  3748.2517528531   0.00846  1 4 0 0 1  6   0 1   12     2   0 | 33 36
 9122   2  3748.3537595144   0.00465  1 4 2 0 1  6  25 1   26     2   0 | 12 16
11280   7  3749.0543530094   0.06426  2 2 0 0 1  6  17 1   30     7   0 | 26 27 33 36
 9053   9  3749.0844081193   0.00341  1 4 0 0 1  6   1 1   19     9   0 | 10 27 33 36
 6604  20  3749.7072000770   0.00605  1 0 0 1 1  6  25 1   27    18   2 | 12 16 19 26 33
10865   8  3750.2016491510   0.00796  2 1 1 0 1  5  37 1   22     8   0 | 12 26 33 36
 9054  11  3750.7497532698   0.00450  1 4 0 0 1  6   2 1   25    11   0 | 10 27 33 36
 1685  15  3751.1528636514   0.00321  0 2 0 1 1  6  30 1   23    14   1 | 12 19 33 35
10525   7  3751.4750454441   0.03321  2 0 0 0 1  4  53 1   15     7   0 | 12 26 36
10866   9  3751.7304368081   0.00532  2 1 1 0 2  5  37 2   15     9   0 | 12 26 33 36
 9057  11  3753.2476896076   0.00450  1 4 0 0 1  6   3 1   28    11   0 | 10 27 33 36
 8543   4  3755.6287775103   0.55670  1 3 3 0 1  5  40 1   21     2   2 | 19 26
 8544   4  3755.6322111077   0.75748  1 3 3 0 2  5  40 2   14     2   2 | 19 26
 9060   8  3756.5782848851   0.00495  1 4 0 0 1  6   4 1   31     8   0 | 10 27 33 36
 3603   8  3757.8732257279   0.03312  0 4 0 0 1  4  58 1   10     7   1 | 16 26 36
 4971   3  3759.7970413811   0.73666  0 6 2 0 2  6  17 2   20     3   0 | 26 33 36
 4970   4  3759.8090883333   0.26884  0 6 2 0 1  6  17 1   31     4   0 | 26 33 36
 1687   9  3760.5622940675   0.13861  0 2 2 1 2  6  30 2   16     5   4 | 19 33 35
 1686   9  3760.6134841470   0.15295  0 2 2 1 1  6  30 1   24     5   4 | 19 33 35
 9063  11  3760.7414441047   0.00422  1 4 0 0 1  6   5 1   32    11   0 | 10 27 33 36
 4996   4  3761.9818433717   0.00286  0 6 0 0 1  6  26 1   25     4   0 | 16 36
 7800   2  3762.2158752248   0.62296  1 2 2 0 2  4  55 2    8     2   0 | 26
 7799   5  3762.6487025892   0.05511  1 2 2 0 1  4  55 1   14     5   0 | 12 26 33
11283  10  3764.1219562776   0.08224  2 2 0 0 1  6  18 1   30    10   0 | 26 27 33 36
 8545  10  3764.9784477827   0.01230  1 3 1 0 1  5  41 1   20     9   1 | 12 19 26 33 36
 9066   5  3765.7372059100   0.00372  1 4 0 0 1  6   6 1   33     5   0 | 10 27 33 36
 4454   5  3765.8485189137   0.06581  0 5 1 0 1  5  45 1   17     4   1 | 16 19 36
 8546   9  3767.7425657162   0.02045  1 3 1 0 2  5  41 2   13     8   1 | 12 19 26 33 36
11240   1  3768.5548365406   0.01630  2 2 2 0 1  6   2 1   26     1   0 | 33
11241   1  3768.5548571775   0.03538  2 2 2 0 2  6   2 2   14     1   0 | 33
 9126   1  3770.0863426128   0.00683  1 4 2 0 2  6  26 2   17     1   0 | 36
 3604   5  3770.1984607469   0.02632  0 4 2 0 1  4  58 1   11     4   1 | 16 24 26
 4455   4  3770.2393959520   0.06688  0 5 1 0 2  5  45 2   10     3   1 | 16 19 36
 9125   3  3770.2695279786   0.00478  1 4 2 0 1  6  26 1   26     3   0 | 12 16
 2592   4  3770.8561026866   0.55477  0 3 1 0 1  3  69 1    6     2   2 | 26
11244   4  3771.0570810574   0.01774  2 2 2 0 2  6   3 2   17     4   0 | 33 36
11243   4  3771.0570980058   0.01192  2 2 2 0 1  6   3 1   29     4   0 | 33 36
 6605  20  3771.2119725547   0.00315  1 0 0 1 1  6  26 1   27    18   2 | 12 16 19 26 33
 9069  10  3771.5654432942   0.00345  1 4 0 0 1  6   7 1   33    10   0 | 10 27 33 36
11246   2  3774.3934290651   0.01630  2 2 2 0 1  6   4 1   32     2   0 | 33 36
11247   2  3774.3934497020   0.03538  2 2 2 0 2  6   4 2   20     2   0 | 33 36
 4974   4  3774.8739049330   0.68431  0 6 2 0 2  6  18 2   20     4   0 | 26 33 36
 4973   3  3774.8928864998   0.41564  0 6 2 0 1  6  18 1   31     3   0 | 26 33 36
  786  10  3775.2032166377   0.02327  0 1 1 1 1  5  48 1   16     8   2 | 16 19 33
 1688  19  3776.9495712927   0.00398  0 2 0 1 1  6  31 1   23    16   3 | 12 19 33 35
  787   8  3777.0243788143   0.05741  0 1 1 1 2  5  48 2    9     6   2 | 16 19 33
 2593   4  3777.7704958169   0.11277  0 3 1 0 2  3  69 2    3     2   2 | 16 26
 9072   8  3778.2262879986   0.00290  1 4 0 0 1  6   8 1   33     8   0 | 10 27 33 36
11250   3  3778.5637147048   0.00674  2 2 2 0 2  6   5 2   21     3   0 | 33 36
11249   3  3778.5637857412   0.00588  2 2 2 0 1  6   5 1   33     3   0 | 33 36
 7061   7  3778.6153241431   0.04959  1 1 1 0 1  3  67 1    8     6   1 | 16 20 26
11286   9  3780.0257804048   0.05709  2 2 0 0 1  6  19 1   30     9   0 | 26 27 33 36
10867   9  3781.7691664344   0.00620  2 1 1 0 1  5  38 1   22     9   0 | 12 26 33 36
 7062   7  3782.8239624077   0.05804  1 1 1 0 2  3  67 2    5     5   2 | 16 20 26
10868  11  3783.3817206945   0.02317  2 1 1 0 2  5  38 2   15     9   2 | 12 19 26 33 36
11253   4  3783.5682130630   0.00620  2 2 2 0 2  6   6 2   22     4   0 | 33 36
11252   4  3783.5683299765   0.00490  2 2 2 0 1  6   6 1   34     4   0 | 33 36
 4999   2  3784.6809563848   0.00308  0 6 0 0 1  6  27 1   25     2   0 | 12 36
 6561   7  3784.7422545876   0.02912  1 0 0 0 1  2  77 1    5     5   2 | 16 20 26
 4456   1  3785.2738941899   0.89966  0 5 3 0 1  5  45 1   18     1   0 | 26
 9075   6  3785.7195281203   0.00372  1 4 0 0 1  6   9 1   33     6   0 | 10 27 33
 1690  10  3786.3794496761   0.17921  0 2 2 1 2  6  31 2   16     6   4 | 19 33 35
 1689  10  3786.4370879906   0.14973  0 2 2 1 1  6  31 1   24     7   3 | 19 33 35
  686   2  3787.5305410725   3.93319  0 1 1 0 1  1  87 1    2     0   2 | 26
 8547   3  3789.9509403690   0.66731  1 3 3 0 1  5  41 1   21     2   1 | 19 26
 8548   3  3789.9549037592   0.93182  1 3 3 0 2  5  41 2   14     2   1 | 19 26
 4977   5  3790.7926331400   0.47139  0 6 2 0 2  6  19 2   20     5   0 | 26 33 36
 4976   6  3790.8167171784   0.16457  0 6 2 0 1  6  19 1   31     6   0 | 26 33 36
  156  10  3792.8921567065   0.02517  0 0 0 1 1  4  61 1    9     8   2 | 16 19 26 33 80
 9128   3  3793.0286704700   0.00473  1 4 2 0 1  6  27 1   26     3   0 | 16 36
 6606  18  3793.5430008540   0.00707  1 0 0 1 1  6  27 1   27    16   2 | 12 16 19 26 33
  687   2  3793.5454104385   5.19236  0 1 1 0 2  1  87 2    1     0   2 | 26
 9078   7  3794.0451878823   0.00334  1 4 0 0 1  6  10 1   33     7   0 | 10 27 33 36
 7801  10  3794.3308098498   0.03543  1 2 0 0 1  4  56 1   13    10   0 | 12 26 33 36
11257   4  3796.0789671888   0.00577  2 2 2 0 2  6   8 2   22     4   0 | 33 36
11256   4  3796.0792934651   0.00457  2 2 2 0 1  6   8 1   34     4   0 | 33 36
10526   5  3796.2590266468   0.02515  2 0 0 0 1  4  54 1   15     5   0 | 12 26 36
11289   8  3796.7649139067   0.10840  2 2 0 0 1  6  20 1   30     8   0 | 26 27 33 36
 8549  10  3800.0090092513   0.01972  1 3 1 0 1  5  42 1   20     9   1 | 12 19 26 33 36
 8550   9  3802.9065919135   0.01944  1 3 1 0 2  5  42 2   13     7   2 | 12 19 26 33 36
 9081   9  3803.2032090164   0.00295  1 4 0 0 1  6  11 1   33     9   0 | 10 27 33 36
 1691  18  3803.5764764620   0.00552  0 2 0 1 1  6  32 1   23    16   2 | 12 19 33 35
11260   4  3803.5848265719   0.00464  2 2 2 0 2  6   9 2   22     4   0 | 33 36
11259   4  3803.5853359686   0.00401  2 2 2 0 1  6   9 1   34     4   0 | 33 36
 4457   4  3804.3796312662   0.07507  0 5 1 0 1  5  46 1   17     3   1 | 16 19 36
   92   4  3806.7194781256   3.55401  0 0 0 0 1  0  95 1    1     0   4 | 26 80 83
 3605   5  3807.2425567431   0.02525  0 4 0 0 1  4  59 1   10     5   0 | 16 26 36
 4980   5  3807.5473470308   0.75016  0 6 2 0 2  6  20 2   20     5   0 | 26 33 36
 4979   5  3807.5742459632   0.14701  0 6 2 0 1  6  20 1   31     5   0 | 26 33 36
 5002   3  3808.2168532521   0.00347  0 6 0 0 1  6  28 1   25     3   0 | 16 36
 4458   4  3808.9577081145   0.00671  0 5 1 0 2  5  46 2   10     4   0 | 16 36
 7803   2  3808.9691679977   0.63379  1 2 2 0 2  4  56 2    8     2   0 | 26
 7802   5  3809.4303976891   0.04673  1 2 2 0 1  4  56 1   14     5   0 | 12 26
11263   2  3811.9255952049   0.00956  2 2 2 0 2  6  10 2   22     2   0 | 33 36
11262   2  3811.9260682016   0.00637  2 2 2 0 1  6  10 1   34     2   0 | 33 36
 1594   2  3812.8147089231   1.03460  0 2 0 0 1  2  79 1    3     0   2 | 26
 1693  10  3813.0278298636   0.14007  0 2 2 1 2  6  32 2   16     6   4 | 19 33 35
 1692   9  3813.0930368103   0.17964  0 2 2 1 1  6  32 1   24     6   3 | 19 33 35
 9084  10  3813.1934907363   0.00334  1 4 0 0 1  6  12 1   33    10   0 | 10 27 33 36
10869  11  3814.1655323734   0.02319  2 1 1 0 1  5  39 1   22     9   2 | 12 19 26 33 36
11292   4  3814.3398433709   0.05285  2 2 0 0 1  6  21 1   30     4   0 | 26 27 33
10870  10  3815.8642547354   0.01683  2 1 1 0 2  5  39 2   15     8   2 | 12 19 26 33 36
  788   9  3815.8651791743   0.04641  0 1 1 1 1  5  49 1   16     7   2 | 16 19 33
 9131   1  3816.3853739732   0.00498  1 4 2 0 2  6  28 2   17     1   0 | 16
 9130   4  3816.6295324400   0.00308  1 4 2 0 1  6  28 1   26     4   0 | 12 16 36
 6607  16  3816.7013619263   0.00288  1 0 0 1 1  6  28 1   27    16   0 | 12 16 26 33
  789   9  3817.7619556872   0.04788  0 1 1 1 2  5  49 2    9     7   2 | 16 19 25 33
 3607   2  3817.9680849019   1.03236  0 4 2 0 2  4  59 2    6     1   1 | 26
 3606   3  3819.7731741368   0.93812  0 4 2 0 1  4  59 1   11     1   2 | 26
11266   4  3821.0995516842   0.00471  2 2 2 0 2  6  11 2   22     4   0 | 33 36
11265   4  3821.1006343350   0.00445  2 2 2 0 1  6  11 1   34     4   0 | 33 36
 4459   1  3823.9644428318   0.95412  0 5 3 0 1  5  46 1   18     1   0 | 26
 9087  11  3824.0159623578   0.00351  1 4 0 0 1  6  13 1   33    11   0 | 10 27 33 36
 4460   1  3824.0270577882   1.24464  0 5 3 0 2  5  46 2   11     1   0 | 26
 8551   3  3825.1084702077   0.64524  1 3 3 0 1  5  42 1   21     2   1 | 19 26
 8552   3  3825.1121353442   0.83986  1 3 3 0 2  5  42 2   14     2   1 | 19 26
 4983   6  3825.1384072703   0.42048  0 6 2 0 2  6  21 2   20     6   0 | 26 33 36
 4982   5  3825.1724181374   0.28317  0 6 2 0 1  6  21 1   31     5   0 | 26 33 36
 2594   2  3829.3204969939   0.77318  0 3 1 0 1  3  70 1    6     1   1 | 26
 1694  15  3831.0334190510   0.01371  0 2 0 1 1  6  33 1   23    11   4 | 12 19 33 35
11269   3  3831.1081489944   0.00478  2 2 2 0 2  6  12 2   22     3   0 | 33 36
11268   3  3831.1092975764   0.00472  2 2 2 0 1  6  12 1   34     3   0 | 33 36
 5005   4  3832.5899813220   0.00350  0 6 0 0 1  6  29 1   25     4   0 | 16 36
11295   6  3832.7513443548   0.08096  2 2 0 0 1  6  22 1   30     6   0 | 26 27 33 36
 7063   5  3835.1715203179   0.04993  1 1 1 0 1  3  68 1    8     4   1 | 16 20 26
 9090  10  3835.6706033583   0.00357  1 4 0 0 1  6  14 1   33    10   0 | 10 27 33 36
 8553   7  3835.8705897932   0.02364  1 3 1 0 1  5  43 1   20     7   0 | 12 26 33 36
13288   2  3836.3710012687   0.00062  3 0 0 0 1  6   0 1   13     2   0 | 10 36
 2595   2  3836.4201484118   1.48055  0 3 1 0 2  3  70 2    3     0   2 | 26
13289   4  3837.1993579554   0.00342  3 0 0 0 1  6   1 1   20     4   0 | 10 27 36
13290   5  3838.8559350757   0.00902  3 0 0 0 1  6   2 1   27     5   0 | 10 27 33 36
 8554  10  3838.9046076736   0.02214  1 3 1 0 2  5  43 2   13     8   2 | 12 19 26 33 36
 7064   6  3839.5084778823   0.05805  1 1 1 0 2  3  68 2    5     5   1 | 16 20 26
 1696  10  3840.5073996558   0.19841  0 2 2 1 2  6  33 2   16     7   3 | 19 33 35
 1695  10  3840.5805540393   0.14981  0 2 2 1 1  6  33 1   24     7   3 | 19 33 35
 6608  18  3840.6822226079   0.00325  1 0 0 1 1  6  29 1   26    16   2 | 12 16 19 26 33
 9134   3  3840.7964745078   0.00487  1 4 2 0 2  6  29 2   17     3   0 | 16 36
 9133   4  3841.0772336289   0.00329  1 4 2 0 1  6  29 1   27     4   0 | 12 16 36
13291   9  3841.3408945721   0.00450  3 0 0 0 1  6   3 1   30     9   0 | 10 27 33 36
 7804  13  3841.8287529854   0.02830  1 2 0 0 1  4  57 1   13    13   0 | 12 26 33 36
10527   6  3841.8684398005   0.02355  2 0 0 0 1  4  55 1   15     6   0 | 12 26 36
11272   4  3841.9490604501   0.00375  2 2 2 0 2  6  13 2   22     4   0 | 33 36
11271   4  3841.9510868351   0.00401  2 2 2 0 1  6  13 1   34     4   0 | 33 36
 4986   6  3843.5683525643   0.51869  0 6 2 0 2  6  22 2   20     6   0 | 26 33 36
 4985   6  3843.6102068896   0.07107  0 6 2 0 1  6  22 1   31     6   0 | 26 33 36
 4461   5  3843.7443530134   0.07413  0 5 1 0 1  5  47 1   17     4   1 | 16 19 24 36
  157  10  3844.2541885302   0.04827  0 0 0 1 1  4  62 1    9     6   4 | 16 19 23 26 33
13292   6  3844.6541349696   0.00495  3 0 0 0 1  6   4 1   33     6   0 | 10 27 33
10871   9  3847.3903029362   0.02878  2 1 1 0 1  5  40 1   22     7   2 | 12 19 26 33 36
 9092   7  3848.1573199154   0.00347  1 4 0 0 1  6  15 1   33     7   0 | 10 27 33
 4462   4  3848.5127978680   0.06841  0 5 1 0 2  5  47 2   10     3   1 | 16 19 36
13293   6  3848.7956491454   0.00422  3 0 0 0 1  6   5 1   34     6   0 | 10 27 33
10872   8  3849.1775763514   0.01086  2 1 1 0 2  5  40 2   15     8   0 | 12 26 33 36
 6562   7  3849.5090213969   0.04296  1 0 0 0 1  2  78 1    5     5   2 | 16 20 26
11298   6  3851.9967044369   0.09521  2 2 0 0 1  6  23 1   30     6   0 | 26 27 33 36
13294   7  3853.7654676456   0.00445  3 0 0 0 1  6   6 1   35     7   0 | 10 27 33 36
 7806   1  3856.5524506918   0.62049  1 2 2 0 2  4  57 2    8     1   0 | 26
 7805   7  3857.0436942527   0.03427  1 2 2 0 1  4  57 1   14     7   0 | 12 26
  790   7  3857.3534500228   0.04755  0 1 1 1 1  5  50 1   16     6   1 | 16 19 33
 3608   5  3857.4415164715   0.02561  0 4 0 0 1  4  60 1   10     5   0 | 16 26 36
 5008   4  3857.8000514863   0.00298  0 6 0 0 1  6  30 1   25     4   0 | 16 36
 1697  19  3859.3202433019   0.00459  0 2 0 1 1  6  34 1   23    15   4 | 12 19 33 35
  791   7  3859.3273264566   0.02186  0 1 1 1 2  5  50 2    9     7   0 | 16 19 33
13295   7  3859.5635150313   0.00525  3 0 0 0 1  6   7 1   35     7   0 | 10 27 33
 8555   4  3861.1012009204   0.70022  1 3 3 0 1  5  43 1   21     3   1 | 17 19 26
 8556   3  3861.1059122943   1.08282  1 3 3 0 2  5  43 2   14     2   1 | 19 26
 9095   7  3861.4759833167   0.00339  1 4 0 0 1  6  16 1   33     7   0 | 10 27 33 36
 4989   2  3862.8315853970   0.00397  0 6 2 0 2  6  23 2   20     2   0 | 33
 4988   5  3862.8846416012   0.24308  0 6 2 0 1  6  23 1   31     5   0 | 26 33 36
 4463   1  3863.5651118358   1.59454  0 5 3 0 2  5  47 2   11     1   0 | 26
 6609  15  3865.4910139787   0.00313  1 0 0 1 1  6  30 1   26    14   1 | 12 16 19 26 33
 9137   4  3866.0473418255   0.00474  1 4 2 0 2  6  30 2   17     4   0 | 16 36
11276   3  3866.1332202635   0.00397  2 2 2 0 2  6  15 2   22     3   0 | 33 36
11275   3  3866.1367784910   0.00399  2 2 2 0 1  6  15 1   34     3   0 | 33 36
13296   9  3866.1897277211   0.00291  3 0 0 0 1  6   8 1   35     9   0 | 10 27 33 36
 9136   3  3866.3661118764   0.00321  1 4 2 0 1  6  30 1   27     3   0 | 12 16 36
  688   2  3866.9658505904   4.68274  0 1 1 0 2  1  88 2    1     0   2 | 26
 1699   9  3868.8176788095   0.15097  0 2 2 1 2  6  34 2   16     7   2 | 19 33 35
 1698  10  3868.9001907868   0.16689  0 2 2 1 1  6  34 1   24     7   3 | 19 33 35
 3609   3  3870.1815898697   0.02727  0 4 2 0 1  4  60 1   11     2   1 | 16 26
11301   9  3872.0775893679   0.07482  2 2 0 0 1  6  24 1   30     9   0 | 26 27 33 36
 8557   9  3872.5631629209   0.00686  1 3 1 0 1  5  44 1   20     9   0 | 12 26 33 36
13297   9  3873.6441936169   0.00469  3 0 0 0 1  6   9 1   35     9   0 | 10 27 33 36
 9098   7  3875.6265605627   0.00404  1 4 0 0 1  6  17 1   33     7   0 | 10 27 33 36
 8558  10  3875.7366375828   0.01559  1 3 1 0 2  5  44 2   13     8   2 | 12 19 26 33 36
11279   2  3879.4772461609   0.00399  2 2 2 0 2  6  16 2   22     2   0 | 33 36
11278   2  3879.4809477090   0.00396  2 2 2 0 1  6  16 1   34     2   0 | 33 36
 1595   3  3879.5484985749   0.66169  0 2 0 0 1  2  80 1    3     1   2 | 26
10873   9  3881.4436297849   0.02404  2 1 1 0 1  5  41 1   22     8   1 | 12 19 26 33 36
13298   9  3881.9268183083   0.00443  3 0 0 0 1  6  10 1   35     9   0 | 10 27 33 36
 4992   4  3882.9334940985   0.00448  0 6 2 0 2  6  24 2   20     4   0 | 33 36
 4991   5  3882.9951231288   0.00857  0 6 2 0 1  6  24 1   31     5   0 | 26 33 36
10874   9  3883.3216356971   0.00958  2 1 1 0 2  5  41 2   15     9   0 | 12 26 33 36
 5011   3  3883.8464137817   0.00358  0 6 0 0 1  6  31 1   25     3   0 | 16 36
 4464   5  3883.9422717458   0.06594  0 5 1 0 1  5  48 1   17     4   1 | 16 19 36
10528   5  3888.3032730737   0.02839  2 0 0 0 1  4  56 1   15     5   0 | 12 26 36
 1700  19  3888.4367111284   0.00874  0 2 0 1 1  6  35 1   23    16   3 | 12 19 33 35
 2596   2  3888.6120432069   1.01057  0 3 1 0 1  3  71 1    6     1   1 | 26
 4465   5  3888.9040483455   0.09788  0 5 1 0 2  5  48 2   10     3   2 | 16 19 36
 7807   8  3890.1542902378   0.02526  1 2 0 0 1  4  58 1   13     8   0 | 12 26 33 36
 9101   5  3890.6089196212   0.00494  1 4 0 0 1  6  18 1   33     5   0 | 10 27 33
13299   9  3891.0375135309   0.00469  3 0 0 0 1  6  11 1   35     9   0 | 10 27 33 36
 6610  19  3891.1252342869   0.00438  1 0 0 1 1  6  31 1   26    17   2 | 12 16 19 26 33
 9140   3  3892.1378556010   0.00559  1 4 2 0 2  6  31 2   17     3   0 | 16 36
 9139   1  3892.4998679719   0.00537  1 4 2 0 1  6  31 1   27     1   0 | 36
 7065   6  3892.5529081436   0.04988  1 1 1 0 1  3  69 1    8     5   1 | 16 20 26
11304   9  3892.9940252527   0.17263  2 2 0 0 1  6  25 1   30     9   0 | 26 27 33 36
11282   2  3893.6523542489   0.00398  2 2 2 0 2  6  17 2   22     2   0 | 33 36
11281   2  3893.6570834493   0.00472  2 2 2 0 1  6  17 1   34     2   0 | 33 36
 2597   2  3895.9018721907   2.06098  0 3 1 0 2  3  71 2    3     0   2 | 26
  158   8  3896.4390858434   0.05457  0 0 0 1 1  4  63 1    9     5   3 | 16 19 26 33
 7066   6  3897.0201578472   0.06750  1 1 1 0 2  3  69 2    5     5   1 | 16 20 26
 8559   3  3897.9269459030   1.19840  1 3 3 0 1  5  44 1   21     2   1 | 19 26
 8560   3  3897.9312225630   1.39115  1 3 3 0 2  5  44 2   14     2   1 | 19 26
 1702  11  3897.9593121623   0.17623  0 2 2 1 2  6  35 2   16     7   4 | 19 33 35
 1701  10  3898.0513884906   0.14330  0 2 2 1 1  6  35 1   24     7   3 | 19 33 35
  792   9  3899.6678514424   0.04821  0 1 1 1 1  5  51 1   16     8   1 | 16 19 33
13300   8  3900.9763407955   0.00334  3 0 0 0 1  6  12 1   35     8   0 | 10 27 33
  793   7  3901.7203733079   0.02356  0 1 1 1 2  5  51 2    9     7   0 | 16 19 33
 4466   1  3903.8499944937   2.56029  0 5 3 0 1  5  48 1   18     1   0 | 26
 4995   6  3903.8726311232   0.47680  0 6 2 0 2  6  25 2   20     6   0 | 26 33 36
 4467   1  3903.9322105852   2.40756  0 5 3 0 2  5  48 2   11     1   0 | 26
 4994   5  3903.9413024499   0.24308  0 6 2 0 1  6  25 1   31     5   0 | 26 33 36
 7809   2  3904.9658562385   0.62047  1 2 2 0 2  4  58 2    8     2   0 | 26
 7808   6  3905.4883940430   0.04296  1 2 2 0 1  4  58 1   14     6   0 | 12 26
 9104   4  3906.4230425616   0.00509  1 4 0 0 1  6  19 1   33     4   0 | 10 27 33
 3610   5  3908.4697411442   0.02524  0 4 0 0 1  4  61 1   10     4   1 | 16 26 36
11285   2  3908.6626375123   0.00395  2 2 2 0 2  6  18 2   22     2   0 | 33 36
11284   2  3908.6681794117   0.00394  2 2 2 0 1  6  18 1   34     2   0 | 33 36
 8561  10  3910.0864063743   0.00999  1 3 1 0 1  5  45 1   20     9   1 | 12 19 26 33 36
 5014   3  3910.7290938415   0.00369  0 6 0 0 1  6  32 1   25     3   0 | 16 36
13301   9  3911.7432852331   0.00423  3 0 0 0 1  6  13 1   35     9   0 | 10 27 33 36
 8562   9  3913.4022260325   0.02070  1 3 1 0 2  5  45 2   13     7   2 | 12 19 26 33 36
11307   8  3914.7446456946   0.10895  2 2 0 0 1  6  26 1   30     8   0 | 26 27 33 36
 6563   6  3915.0977371381   0.03254  1 0 0 0 1  2  79 1    5     5   1 | 16 18 20 26
10875  10  3916.3251778897   0.01289  2 1 1 0 1  5  42 1   22     9   1 | 12 19 26 33 36
 6611  18  3917.5850396776   0.00375  1 0 0 1 1  6  32 1   26    16   2 | 12 16 19 26 33
10876  11  3918.2964259401   0.01972  2 1 1 0 2  5  42 2   15     9   2 | 12 19 26 33 36
 1703  18  3918.3826137868   0.00558  0 2 0 1 1  6  36 1   23    14   4 | 12 19 33 35
 9143   3  3919.0678052341   0.02406  1 4 2 0 2  6  32 2   17     3   0 | 16 36
 3611   3  3919.4169315429   1.04164  0 4 2 0 2  4  61 2    6     1   2 | 26
 9142   2  3919.4746515081   0.00719  1 4 2 0 1  6  32 1   27     2   0 | 12 36
 9107   5  3923.0685761787   0.00329  1 4 0 0 1  6  20 1   33     5   0 | 10 27 33
13302   6  3923.3381242557   0.00510  3 0 0 0 1  6  14 1   35     6   0 | 10 27 33
11288   4  3924.5042654713   0.00389  2 2 2 0 2  6  19 2   22     4   0 | 33 36
11287   4  3924.5129387144   0.00389  2 2 2 0 1  6  19 1   34     4   0 | 33 36
 4468   5  3924.9734267304   0.06582  0 5 1 0 1  5  49 1   17     4   1 | 16 19 36
 4998   6  3925.6479082151   0.50444  0 6 2 0 2  6  26 2   20     6   0 | 26 33 36
 4997   5  3925.7276820866   0.00860  0 6 2 0 1  6  26 1   31     5   0 | 26 33 36
 1705  11  3927.9315114562   0.19312  0 2 2 1 2  6  36 2   16     7   4 | 19 33 35
 1704   9  3928.0339824189   0.16377  0 2 2 1 1  6  36 1   24     7   2 | 19 33
 4469   3  3930.1311525748   5.34769  0 5 1 0 2  5  49 2   10     2   1 | 19 36
 2604   4  3932.0810376380   0.48980  0 3 1 1 1  7   1 1   21     3   1 | 19 33
 2605   1  3932.0824555444   0.29297  0 3 1 1 2  7   1 2    8     1   0 | 19
 2606   4  3933.7451376302   0.30504  0 3 1 1 1  7   2 1   28     4   0 | 19 33
 2607   3  3933.7536562655   0.36778  0 3 1 1 2  7   2 2   15     2   1 | 19 33
  689   2  3934.9297115926   4.59957  0 1 1 0 1  1  89 1    2     0   2 | 26
10529   6  3935.5631091251   0.02522  2 0 0 0 1  4  57 1   15     6   0 | 12 26 36
 8563   3  3935.5887296029   0.75434  1 3 3 0 1  5  45 1   21     2   1 | 19 26
 8564   3  3935.5939254490   1.13241  1 3 3 0 2  5  45 2   14     2   1 | 19 26
13303   8  3935.7609702395   0.00487  3 0 0 0 1  6  15 1   35     8   0 | 10 27 33 36
 2608   4  3936.2435457600   0.48980  0 3 1 1 1  7   3 1   31     3   1 | 19 33
 2609   3  3936.2600839345   0.34084  0 3 1 1 2  7   3 2   18     2   1 | 19 33
11310  10  3937.3305524605   0.12501  2 2 0 0 1  6  27 1   30    10   0 | 26 27 33 36
 5017   2  3938.4478093475   0.00674  0 6 0 0 1  6  33 1   25     2   0 | 16 36
 7810  10  3939.3067991487   0.02798  1 2 0 0 1  4  59 1   13    10   0 | 12 26 33 36
 2612   4  3939.5730528677   0.33079  0 3 1 1 1  7   4 1   34     3   1 | 19 33
 2613   2  3939.6017033274   0.55623  0 3 1 1 2  7   4 2   21     1   1 | 19 33
 9110   4  3940.5456870734   0.00561  1 4 0 0 1  6  21 1   33     4   0 | 10 27 33
11291   4  3941.1811304655   0.00391  2 2 2 0 2  6  20 2   22     4   0 | 33 36
11290   4  3941.1917024911   0.00390  2 2 2 0 1  6  20 1   34     4   0 | 33 36
  690   2  3941.2173809041   5.99339  0 1 1 0 2  1  89 2    1     0   2 | 26
  794   8  3942.8081135489   0.04844  0 1 1 1 1  5  52 1   16     7   1 | 16 19 33
 2616   5  3943.7345876317   0.27471  0 3 1 1 1  7   5 1   35     4   1 | 19 33
 2617   4  3943.7792425366   0.17353  0 3 1 1 2  7   5 2   22     4   0 | 19 33
 6612  18  3944.8702447345   0.00359  1 0 0 1 1  6  33 1   26    16   2 | 12 16 19 26 33
  795   8  3944.9407789733   0.06614  0 1 1 1 2  5  52 2    9     7   1 | 16 19 33
 4470   1  3945.0482387401   1.09216  0 5 3 0 1  5  49 1   18     1   0 | 26
 4471   2  3945.1434975928   1.62553  0 5 3 0 2  5  49 2   11     2   0 | 26
 9146   3  3946.8373140760   0.00559  1 4 2 0 2  6  33 2   17     3   0 | 16 36
 9145   5  3947.2921657072   0.00490  1 4 2 0 1  6  33 1   27     5   0 | 12 16 36
 5001   6  3948.2597513029   0.48778  0 6 2 0 2  6  27 2   20     6   0 | 26 33 36
 5000   6  3948.3526852682   0.12219  0 6 2 0 1  6  27 1   31     6   0 | 26 33 36
 8565   7  3948.4400848106   0.01859  1 3 1 0 1  5  46 1   20     6   1 | 12 19 33 36
 2598   3  3948.7261099693   0.74275  0 3 1 0 1  3  72 1    6     1   2 | 26
 2620   5  3948.7304459537   0.29847  0 3 1 1 1  7   6 1   36     3   2 | 19 33
 2621   4  3948.7914238647   0.29645  0 3 1 1 2  7   6 2   23     2   2 | 19 33
13304  10  3949.0117134000   0.00341  3 0 0 0 1  6  16 1   35    10   0 | 10 27 33 36
 1706  17  3949.1578817859   0.00764  0 2 0 1 1  6  37 1   23    14   3 | 12 19 33 35
  159  10  3949.4466142913   0.02550  0 0 0 1 1  4  64 1    9     7   3 | 16 19 26 33 80
 7067   5  3950.7591808187   0.05051  1 1 1 0 1  3  70 1    8     3   2 | 16 26
 8566   9  3951.9012203195   0.02315  1 3 1 0 2  5  46 2   13     8   1 | 12 19 26 33 36
10877   9  3952.0347707110   0.00976  2 1 1 0 1  5  43 1   22     9   0 | 12 26 33 36
 2611   3  3953.2927772431   0.36921  0 3 3 1 2  7   3 2   19     3   0 | 19 33
 2610   3  3953.2929478651   0.36453  0 3 3 1 1  7   3 1   32     3   0 | 19 33
10878  10  3954.1015721694   0.00997  2 1 1 0 2  5  43 2   15     9   1 | 12 19 26 33 36
 7812   1  3954.2083241885   0.62049  1 2 2 0 2  4  59 2    8     1   0 | 26
 2624   5  3954.5575374975   0.23357  0 3 1 1 1  7   7 1   36     3   2 | 19 33
 2625   4  3954.6390715884   0.25674  0 3 1 1 2  7   7 2   23     3   1 | 19 33
 7811   6  3954.7641473690   0.03423  1 2 2 0 1  4  59 1   14     6   0 | 12 26
 7068   7  3955.3584816111   0.06776  1 1 1 0 2  3  70 2    5     5   2 | 16 20 26
 2599   3  3956.2055407232   1.18707  0 3 1 0 2  3  72 2    3     1   2 | 26
 2615   5  3956.6308512587   0.39221  0 3 3 1 2  7   4 2   22     5   0 | 19 33
 2614   9  3956.6310057225   0.30730  0 3 3 1 1  7   4 1   35     9   0 | 19 33 51
11294   3  3958.6912531661   0.00402  2 2 2 0 2  6  21 2   22     3   0 | 33 36
11293   3  3958.7022455524   0.00540  2 2 2 0 1  6  21 1   34     3   0 | 33 36
 1708  10  3958.7343986085   0.16752  0 2 2 1 2  6  37 2   16     7   3 | 19 33 35
 1707   9  3958.8481759190   0.16840  0 2 2 1 1  6  37 1   24     7   2 | 19 33 35
 9112   7  3958.8541430556   0.00313  1 4 0 0 1  6  22 1   33     7   0 | 10 27 33 36
 3612   4  3960.3269079309   0.07642  0 4 0 0 1  4  62 1   10     3   1 | 16 26 36
11313   9  3960.7498799366   0.10250  2 2 0 0 1  6  28 1   30     9   0 | 26 27 33 36
 2619   6  3960.8048345891   0.45240  0 3 3 1 2  7   5 2   23     4   2 | 19 33
 2618   7  3960.8049731528   0.49836  0 3 3 1 1  7   5 1   36     5   2 | 19 33
 2628   6  3961.2173363782   0.21489  0 3 1 1 1  7   8 1   36     5   1 | 19 33
 2629   3  3961.3230647552   0.30649  0 3 1 1 2  7   8 2   23     2   1 | 19 33
13305   9  3963.0904124819   0.00508  3 0 0 0 1  6  17 1   35     9   0 | 10 27 33 36
 2622  10  3965.8125573593   0.36895  0 3 3 1 1  7   6 1   37     8   2 | 19 33 51
 2623   6  3965.8125586207   0.52539  0 3 3 1 2  7   6 2   24     4   2 | 19 33
 4472   4  3966.8371617058   0.09314  0 5 1 0 1  5  50 1   17     3   1 | 16 19 36
 5020   2  3967.0017865441   0.02639  0 6 0 0 1  6  34 1   25     2   0 | 16 36
   93   3  3967.1904460314   3.95023  0 0 0 0 1  0  97 1    1     0   3 | 26 83
 2632   6  3968.7098438498   0.26577  0 3 1 1 1  7   9 1   36     5   1 | 19 33 51
 2633   7  3968.8411832495   0.24653  0 3 1 1 2  7   9 2   23     5   2 | 19 33
 3613   1  3971.3876891360   2.23699  0 4 2 0 2  4  62 2    6     0   1 | 26
 2627   5  3971.6552166933   0.41734  0 3 3 1 2  7   7 2   24     3   2 | 19 33
 2626   7  3971.6553559207   0.41843  0 3 3 1 1  7   7 1   37     5   2 | 19 33 51
 5004   4  3971.7076357643   0.56543  0 6 2 0 2  6  28 2   20     4   0 | 26 33 36
 5003   5  3971.8127116720   0.10546  0 6 2 0 1  6  28 1   31     5   0 | 26 33 36
 4473   5  3972.1946993420   0.06139  0 5 1 0 2  5  50 2   10     4   1 | 16 19 24 36
 6613  17  3972.9806865054   0.00361  1 0 0 1 1  6  34 1   26    16   1 | 12 16 19 26 33
 8567   4  3974.0841616233   1.34016  1 3 3 0 1  5  46 1   21     2   2 | 19 26
 8568   4  3974.0886965540   1.53948  1 3 3 0 2  5  46 2   14     2   2 | 19 26
 9149   2  3975.4459796852   0.02407  1 4 2 0 2  6  34 2   17     2   0 | 16 36
 9148   2  3975.9536902851   0.02951  1 4 2 0 1  6  34 1   27     2   0 | 12 16
 2636   9  3977.0338498976   0.19366  0 3 1 1 1  7  10 1   36     7   2 | 19 33 51
11297   2  3977.0344517926   0.00396  2 2 2 0 2  6  22 2   22     2   0 | 33 36
11296   2  3977.0470555977   0.00394  2 2 2 0 1  6  22 1   34     2   0 | 33 36
 2637   6  3977.1955044696   0.28850  0 3 1 1 2  7  10 2   23     4   2 | 19 33
 9115   6  3977.9938370956   0.00562  1 4 0 0 1  6  23 1   33     6   0 | 10 27 33 36
13306  10  3977.9967665001   0.00354  3 0 0 0 1  6  18 1   35    10   0 | 10 27 33 36
 2631   4  3978.3318728723   0.47714  0 3 3 1 2  7   8 2   24     2   2 | 19 33
 2630   7  3978.3319166812   0.35468  0 3 3 1 1  7   8 1   37     5   2 | 19 33 51
 1709  15  3980.7621104832   0.00779  0 2 0 1 1  6  38 1   23    12   3 | 12 19 33 35
 6564   6  3981.5079841566   0.05335  1 0 0 0 1  2  80 1    5     5   1 | 16 20 26
10530   6  3983.6479797117   0.02522  2 0 0 0 1  4  58 1   15     6   0 | 12 26 36
11316   8  3985.0039860812   0.25697  2 2 0 0 1  6  29 1   30     8   0 | 26 27 33 36
 2635   7  3985.8434151642   0.35547  0 3 3 1 2  7   9 2   24     5   2 | 19 33
 2634  10  3985.8434795722   0.35547  0 3 3 1 1  7   9 1   37     8   2 | 19 33 51
 2640   9  3986.1907831464   0.19472  0 3 1 1 1  7  11 1   36     8   1 | 19 33 51
 2641   6  3986.3838624895   0.19139  0 3 1 1 2  7  11 2   23     5   1 | 19 33
  796   8  3986.7740830650   0.05078  0 1 1 1 1  5  53 1   16     7   1 | 16 19 33
 4474   1  3987.0860237291   1.89011  0 5 3 0 1  5  50 1   18     1   0 | 26
 4475   1  3987.1890939338   3.36475  0 5 3 0 2  5  50 2   11     1   0 | 26
 8569   8  3987.6238356792   0.01427  1 3 1 0 1  5  47 1   20     8   0 | 12 26 33 36
10879  11  3988.5723747142   0.00950  2 1 1 0 1  5  44 1   22     9   2 | 12 19 26 33 36
  797   8  3988.9884248651   0.02819  0 1 1 1 2  5  53 2    9     7   1 | 16 19 33
 7813   9  3989.2863133552   0.02678  1 2 0 0 1  4  60 1   13     9   0 | 12 26 33 36
 1711   7  3990.3678547437   0.25913  0 2 2 1 2  6  38 2   16     4   3 | 19 33 35
 1710  10  3990.4937947560   0.17125  0 2 2 1 1  6  38 1   24     7   3 | 19 33 35
10880  10  3990.7369802308   0.01858  2 1 1 0 2  5  44 2   15     8   2 | 12 19 26 33 36
 8570   9  3991.2334335838   0.04610  1 3 1 0 2  5  47 2   13     7   2 | 12 19 26 33 36
13307  10  3993.7308984104   0.00341  3 0 0 0 1  6  19 1   35    10   0 | 10 27 33 36
 2639   6  3994.1893489565   0.40693  0 3 3 1 2  7  10 2   24     5   1 | 19 33
 2638   7  3994.1894339170   0.35833  0 3 3 1 1  7  10 1   37     6   1 | 19 33
 5007   2  3995.9885854217   0.63607  0 6 2 0 2  6  29 2   20     2   0 | 26 33
 5006   5  3996.1143712694   0.33536  0 6 2 0 1  6  29 1   31     5   0 | 26 33 36
 2644  10  3996.1792869458   0.19359  0 3 1 1 1  7  12 1   36     8   2 | 19 33 51
11300   3  3996.2101426822   0.00405  2 2 2 0 2  6  23 2   22     3   0 | 33 36
11299   3  3996.2259818435   0.00448  2 2 2 0 1  6  23 1   34     3   0 | 33 36
 5023   1  3996.3934325172   0.00674  0 6 0 0 1  6  35 1   25     1   0 | 36
 2645   5  3996.4077701017   0.22704  0 3 1 1 2  7  12 2   23     4   1 | 19 33
 9118   6  3997.9646225237   0.00313  1 4 0 0 1  6  24 1   33     6   0 | 10 27 33 36
 6614  17  4001.9162743671   0.00436  1 0 0 1 1  6  35 1   26    16   1 | 12 16 19 26 33
  160   9  4003.2765340850   0.04363  0 0 0 1 1  4  65 1    9     6   3 | 16 19 26 33
 2642   7  4003.3698388869   0.37802  0 3 3 1 1  7  11 1   37     5   2 | 19 33
 2643   6  4003.3698738148   0.39206  0 3 3 1 2  7  11 2   24     4   2 | 19 33
 7815   2  4004.2822999029   0.62049  1 2 2 0 2  4  60 2    8     2   0 | 26
 7814   3  4004.8707281995   0.04342  1 2 2 0 1  4  60 1   14     3   0 | 12 26
 9152   2  4004.8935660276   0.00621  1 4 2 0 2  6  35 2   17     2   0 | 16 36
 9151   2  4005.4585017813   0.00566  1 4 2 0 1  6  35 1   27     2   0 | 12 36
 2648   8  4007.0009465871   0.17485  0 3 1 1 1  7  13 1   36     7   1 | 19 33 51
 2649   4  4007.2667699956   0.48328  0 3 1 1 2  7  13 2   23     3   1 | 19 33
 4476   3  4009.5338165522   0.02166  0 5 1 0 1  5  51 1   17     3   0 | 16 36
 2600   1  4009.6724189948   2.01924  0 3 1 0 1  3  73 1    6     0   1 | 26
 7069   6  4009.7899695901   0.05227  1 1 1 0 1  3  71 1    8     4   2 | 16 26
11319   7  4010.0918063415   0.12306  2 2 0 0 1  6  30 1   30     7   0 | 26 27 33 36
13308   9  4010.2927112116   0.00328  3 0 0 0 1  6  20 1   35     9   0 | 10 27 33 36
 3614   3  4013.0129684603   0.03491  0 4 0 0 1  4  63 1   10     2   1 | 16 26
 1712  16  4013.1952868991   0.01059  0 2 0 1 1  6  39 1   23    14   2 | 12 19 33 35
 2646   7  4013.3845503618   0.41484  0 3 3 1 1  7  12 1   37     5   2 | 19 33
 2647   5  4013.3846725989   0.43649  0 3 3 1 2  7  12 2   24     3   2 | 19 33
 8571   4  4013.4115042091   1.12357  1 3 3 0 1  5  47 1   21     2   2 | 19 26
 8572   4  4013.4197938350   1.67256  1 3 3 0 2  5  47 2   14     2   2 | 19 26
 7070   6  4014.5238870710   0.11093  1 1 1 0 2  3  71 2    5     5   1 | 16 20 26
 4477   4  4015.0934212038   0.04421  0 5 1 0 2  5  51 2   10     3   1 | 16 19 36
 1596   3  4015.4818848622   1.11461  0 2 0 0 1  2  82 1    3     1   2 | 26
11303   3  4016.2194908074   0.00618  2 2 2 0 2  6  24 2   22     3   0 | 33 36
11302   3  4016.2365176755   0.00602  2 2 2 0 1  6  24 1   34     3   0 | 33 36
 2601   2  4017.3481479014   3.16208  0 3 1 0 2  3  73 2    3     0   2 | 26
 2652   8  4018.6533556123   0.23571  0 3 1 1 1  7  14 1   36     7   1 | 19 33 51
 9121   8  4018.7663993707   0.00337  1 4 0 0 1  6  25 1   33     8   0 | 10 27 33 36
 2653   6  4018.9608465341   0.19659  0 3 1 1 2  7  14 2   23     5   1 | 19 33
 5010   6  4021.1094255862   0.47996  0 6 2 0 2  6  30 2   20     6   0 | 26 33 36
 5009   5  4021.2492328499   0.25914  0 6 2 0 1  6  30 1   31     5   0 | 26 33 36
 1714  10  4022.8311870748   0.17393  0 2 2 1 2  6  39 2   16     7   3 | 19 33 35
 1713  10  4022.9705592932   0.14876  0 2 2 1 1  6  39 1   24     7   3 | 19 33 35
 3615   3  4024.1934680670   1.05491  0 4 2 0 2  4  63 2    6     1   2 | 26
 2650   8  4024.2341674948   0.33057  0 3 3 1 1  7  13 1   37     6   2 | 19 33
 2651   6  4024.2342332475   0.41647  0 3 3 1 2  7  13 2   24     4   2 | 19 33
10881  10  4025.9375783699   0.01018  2 1 1 0 1  5  45 1   22     9   1 | 12 19 26 33 36
 5026   3  4026.6158136263   0.00590  0 6 0 0 1  6  36 1   25     3   0 | 16 36
 8573   7  4027.6377638429   0.02007  1 3 1 0 1  5  48 1   20     7   0 | 12 26 33 36
13309  10  4027.6821356942   0.00310  3 0 0 0 1  6  21 1   35    10   0 | 10 27 33 36
10882   9  4028.2026771763   0.02713  2 1 1 0 2  5  45 2   15     8   1 | 12 19 26 33 36
 4478   1  4029.9658076827   1.48160  0 5 3 0 1  5  51 1   18     1   0 | 26
 2656   9  4031.1382277496   0.17640  0 3 1 1 1  7  15 1   36     7   2 | 19 33 51
 8574   7  4031.3986258764   0.02272  1 3 1 0 2  5  48 2   13     6   1 | 12 19 26 33 36
 2657   7  4031.4898405676   0.21978  0 3 1 1 2  7  15 2   23     5   2 | 19 33
  798   7  4031.5654712620   0.03952  0 1 1 1 1  5  54 1   16     6   1 | 16 19 33
 6615  14  4031.6768238913   0.00410  1 0 0 1 1  6  36 1   26    12   2 | 12 16 19 26 33
10531   5  4032.5575013412   0.02517  2 0 0 0 1  4  59 1   15     5   0 | 12 26 36
  799   9  4033.8629858911   0.06704  0 1 1 1 2  5  54 2    9     7   2 | 16 19 33
 9155   3  4035.1795904735   0.02438  1 4 2 0 2  6  36 2   17     3   0 | 16 36
 9154   3  4035.8057006340   0.02852  1 4 2 0 1  6  36 1   27     3   0 | 12 16 36
 2654   7  4035.9177772780   0.37108  0 3 3 1 1  7  14 1   37     5   2 | 19 33
 2655   6  4035.9179332632   0.43262  0 3 3 1 2  7  14 2   24     4   2 | 19 33
11322   6  4036.0123482005   0.17572  2 2 0 0 1  6  31 1   30     6   0 | 26 27 33 36
11306   4  4037.0615630462   0.00453  2 2 2 0 2  6  25 2   22     4   0 | 33 36
11305   4  4037.0817813866   0.00455  2 2 2 0 1  6  25 1   34     4   0 | 33 36
 7816   9  4040.0923974162   0.02533  1 2 0 0 1  4  61 1   13     9   0 | 12 26 33 36
 9124   8  4040.3989898922   0.00357  1 4 0 0 1  6  26 1   33     8   0 | 10 27 33 36
 2660  10  4044.4550347728   0.18309  0 3 1 1 1  7  16 1   36     8   2 | 19 33 51
 2661   7  4044.8534453889   0.20788  0 3 1 1 2  7  16 2   23     5   2 | 19 33
13310   9  4045.8990928705   0.00311  3 0 0 0 1  6  22 1   35     9   0 | 10 27 33 36
 1715  17  4046.4570562162   0.01108  0 2 0 1 1  6  40 1   23    15   2 | 12 19 33 35
 5013   5  4047.0639949768   0.50032  0 6 2 0 2  6  31 2   20     5   0 | 26 33 36
 5012   4  4047.2233868051   0.28196  0 6 2 0 1  6  31 1   31     4   0 | 26 33 36
 2658   9  4048.4351435257   0.30885  0 3 3 1 1  7  15 1   37     7   2 | 19 33 51
 2659   6  4048.4352488476   0.48581  0 3 3 1 2  7  15 2   24     4   2 | 19 33
 6565   4  4048.7396011915   0.16726  1 0 0 0 1  2  81 1    5     3   1 | 16 26
 4479   4  4053.0624792578   0.03012  0 5 1 0 1  5  52 1   17     4   0 | 16 24 36
 8575   2  4053.5752916074   2.03804  1 3 3 0 1  5  48 1   21     2   0 | 26
 8576   2  4053.5820806553   2.63917  1 3 3 0 2  5  48 2   14     2   0 | 26
 7818   2  4055.1848815541   0.62049  1 2 2 0 2  4  61 2    8     2   0 | 26
 7817   4  4055.8082428797   0.04314  1 2 2 0 1  4  61 1   14     4   0 | 12 26
 1717  10  4056.1248391262   0.16503  0 2 2 1 2  6  40 2   16     7   3 | 19 33 35
 1716   5  4056.2783577338   0.20062  0 2 2 1 1  6  40 1   24     3   2 | 19 33
 5029   2  4057.6750036466   0.04156  0 6 0 0 1  6  37 1   25     2   0 | 16 36
  161   9  4057.9284393337   0.02550  0 0 0 1 1  4  66 1    9     7   2 | 16 19 26 33 80
 2664   7  4058.6041279339   0.19803  0 3 1 1 1  7  17 1   36     6   1 | 19 33 51
11309   4  4058.7361509188   0.00479  2 2 2 0 2  6  26 2   22     4   0 | 33 36
11308   4  4058.7595657630   0.00486  2 2 2 0 1  6  26 1   34     4   0 | 33 36
 4480   4  4058.8266530035   0.09576  0 5 1 0 2  5  52 2   10     2   2 | 16 19 36
 2665   6  4059.0520744335   0.22534  0 3 1 1 2  7  17 2   23     4   2 | 19 33
 2662   8  4061.7873729556   0.32892  0 3 3 1 1  7  16 1   37     6   2 | 19 33 51
 2663   6  4061.7875937669   0.44509  0 3 3 1 2  7  16 2   24     4   2 | 19 33
 6616  14  4062.2622834339   0.00456  1 0 0 1 1  6  37 1   26    12   2 | 12 16 19 26 33
11325   6  4062.7680080434   0.17109  2 2 0 0 1  6  32 1   30     6   0 | 26 27 33 36
 7105   3  4062.8076822451   0.00340  1 1 1 1 1  7   1 1   23     3   0 | 12 51
 7106   2  4062.8092397448   0.26645  1 1 1 1 2  7   1 2   10     2   0 | 12 19
 9127   8  4062.8622366826   0.00312  1 4 0 0 1  6  27 1   33     8   0 | 10 27 33 36
10883  11  4064.1304159496   0.01245  2 1 1 0 1  5  46 1   22     9   2 | 12 19 26 33 36
 7107   7  4064.4639278649   0.00468  1 1 1 1 1  7   2 1   30     7   0 | 12 19 51
 7108   2  4064.4692928072   0.01286  1 1 1 1 2  7   2 2   17     2   0 | 12
13311   9  4064.9435247311   0.00313  3 0 0 0 1  6  23 1   35     9   0 | 10 27 33 36
 9158   2  4066.3044788636   0.02732  1 4 2 0 2  6  37 2   17     2   0 | 16
10884   8  4066.4983220455   0.00611  2 1 1 0 2  5  46 2   15     8   0 | 12 26 33 36
 3616   4  4066.5269585598   0.07766  0 4 0 0 1  4  64 1   10     3   1 | 16 26 36
 7109   5  4066.9480695974   0.03865  1 1 1 1 1  7   3 1   35     5   0 | 12 19 51
 7110   3  4066.9586020818   0.11771  1 1 1 1 2  7   3 2   22     3   0 | 12 19
 9157   2  4066.9960836462   0.00955  1 4 2 0 1  6  37 1   27     2   0 | 12 36
 8577   6  4068.4816513849   0.02611  1 3 1 0 1  5  49 1   20     6   0 | 12 26 33 36
 7071   5  4069.6449976928   0.05040  1 1 1 0 1  3  72 1    8     4   1 | 16 26
 7111   8  4070.2605262581   0.00933  1 1 1 1 1  7   4 1   38     8   0 | 12 19 33 51
 7112   4  4070.2782615446   0.08338  1 1 1 1 2  7   4 2   25     4   0 | 12 19 33
 2602   3  4071.4408446405   0.85489  0 3 1 0 1  3  74 1    6     1   2 | 26
 8578   4  4072.3968762691   0.24424  1 3 1 0 2  5  49 2   13     4   0 | 26 36
 2668   9  4073.5849500355   0.18806  0 3 1 1 1  7  18 1   36     7   2 | 19 33 51
 4481   1  4073.6694240311   1.52847  0 5 3 0 1  5  52 1   18     1   0 | 26
 4482   1  4073.7986766120   3.90039  0 5 3 0 2  5  52 2   11     1   0 | 26
 5016   4  4073.8541683423   0.57790  0 6 2 0 2  6  32 2   20     4   0 | 26 33 36
 5015   5  4074.0340837025   0.09741  0 6 2 0 1  6  32 1   31     5   0 | 26 33 36
 2669   6  4074.0848783856   0.17155  0 3 1 1 2  7  18 2   23     5   1 | 19 33
 7113   8  4074.4009390180   0.04276  1 1 1 1 1  7   5 1   39     8   0 | 12 19 27 33 51
 7114   5  4074.4273661195   0.04206  1 1 1 1 2  7   5 2   26     5   0 | 12 19 33
 7072   6  4074.5154323528   0.12259  1 1 1 0 2  3  72 2    5     4   2 | 16 26
 2666   8  4075.9735968647   0.20731  0 3 3 1 1  7  17 1   37     8   0 | 19 33 51
 2667   5  4075.9736520020   0.38694  0 3 3 1 2  7  17 2   24     5   0 | 19 33
  800   5  4077.1820413979   0.08182  0 1 1 1 1  5  55 1   16     4   1 | 16 19 33
 3617   3  4077.8289678477   1.38734  0 4 2 0 2  4  64 2    6     1   2 | 26
 2603   3  4079.3062371832   1.08848  0 3 1 0 2  3  74 2    3     1   2 | 26
 7115   9  4079.3693875324   0.00457  1 1 1 1 1  7   6 1   40     9   0 | 12 19 27 33 51
 7116   4  4079.4064492110   0.00607  1 1 1 1 2  7   6 2   27     4   0 | 12 27 33
  801   7  4079.5642320716   0.06871  0 1 1 1 2  5  55 2    9     5   2 | 16 19 33
 1718  15  4080.5472533227   0.00889  0 2 0 1 1  6  41 1   23    13   2 | 12 19 33 35
11312   3  4081.2440910426   0.00482  2 2 2 0 2  6  27 2   22     3   0 | 33 36
11311   3  4081.2703259846   0.00482  2 2 2 0 1  6  27 1   34     3   0 | 33 36
10532   4  4082.2915417181   0.02595  2 0 0 0 1  4  60 1   15     4   0 | 12 26 36
 1597   1  4084.6893509875   0.17904  0 2 0 0 1  2  83 1    3     1   0 | 26
13312   8  4084.8153255679   0.00514  3 0 0 0 1  6  24 1   35     8   0 | 10 27 33 36
 7117   7  4085.1659366619   0.00615  1 1 1 1 1  7   7 1   40     7   0 | 12 19 27 51
 7118   4  4085.2152752219   0.00796  1 1 1 1 2  7   7 2   27     4   0 | 12 19 27
 9129   8  4086.1560538496   0.00318  1 4 0 0 1  6  28 1   33     8   0 | 10 27 33 36
 2672  11  4089.3969568208   0.18947  0 3 1 1 1  7  19 1   36     9   2 | 19 33 51
 5032   3  4089.5684925485   0.02648  0 6 0 0 1  6  38 1   25     3   0 | 12 16 36
 2673   7  4089.9530124903   0.23331  0 3 1 1 2  7  19 2   23     5   2 | 19 33
 1720   7  4090.2487124443   0.17401  0 2 2 1 2  6  41 2   16     6   1 | 19 33
11328   9  4090.3552518773   0.08968  2 2 0 0 1  6  33 1   30     9   0 | 26 27 33 36
 1719   9  4090.4167659527   0.16741  0 2 2 1 1  6  41 1   24     7   2 | 19 33
 2670   5  4090.9938181534   0.33710  0 3 3 1 1  7  18 1   37     3   2 | 19 33
 2671   4  4090.9939482421   0.45945  0 3 3 1 2  7  18 2   24     2   2 | 19 33
 7819   9  4091.7249150252   0.02574  1 2 0 0 1  4  62 1   13     9   0 | 12 26 33 36
 7119  10  4091.7903080041   0.00338  1 1 1 1 1  7   8 1   40    10   0 | 12 19 27 51
 7120   5  4091.8540048846   0.00488  1 1 1 1 2  7   8 2   27     5   0 | 12 19 27
  691   2  4092.1815507112   6.68581  0 1 1 0 2  1  91 2    1     0   2 | 26
 6617  18  4093.6724035997   0.00381  1 0 0 1 1  6  38 1   26    17   1 | 12 16 19 26 33
 8579   4  4094.5719906765   1.03408  1 3 3 0 1  5  49 1   21     2   2 | 19 26
 8580   4  4094.5807898904   1.69869  1 3 3 0 2  5  49 2   14     2   2 | 19 26
 4483   4  4097.4232159643   0.06874  0 5 1 0 1  5  53 1   17     3   1 | 16 19 36
 9161   1  4098.2672038704   0.04949  1 4 2 0 2  6  38 2   17     1   0 | 16
 9160   2  4099.0275596596   0.00643  1 4 2 0 1  6  38 1   27     2   0 | 12 36
 7121   9  4099.2426828849   0.00355  1 1 1 1 1  7   9 1   40     9   0 | 12 19 27 33 51
 7122   5  4099.3222831817   0.00452  1 1 1 1 2  7   9 2   27     5   0 | 12 19 27 33
 5019   6  4101.4804341461   0.53324  0 6 2 0 2  6  33 2   20     6   0 | 26 33 36
 5018   4  4101.6831273420   0.24019  0 6 2 0 1  6  33 1   31     4   0 | 26 33 36
10885  11  4103.1506015612   0.02043  2 1 1 0 1  5  47 1   22     9   2 | 12 19 26 33 36
 4484   3  4103.3952076569   0.07907  0 5 1 0 2  5  53 2   10     2   1 | 16 19 36
11315   3  4104.5836340508   0.00490  2 2 2 0 2  6  28 2   22     3   0 | 33 36
11314   3  4104.6132958575   0.00538  2 2 2 0 1  6  28 1   34     3   0 | 33 36
13313   9  4105.5143867847   0.00313  3 0 0 0 1  6  25 1   35     9   0 | 10 27 33 36
10886  11  4105.6237322822   0.01877  2 1 1 0 2  5  47 2   15     9   2 | 12 19 26 33 36
 2676   8  4106.0407781250   0.19108  0 3 1 1 1  7  20 1   36     7   1 | 19 33 51
 2677   6  4106.6550501166   0.17155  0 3 1 1 2  7  20 2   23     5   1 | 19 33
 2674   8  4106.8477413088   0.29607  0 3 3 1 1  7  19 1   37     6   2 | 19 33 51
 2675   4  4106.8480152116   0.41986  0 3 3 1 2  7  19 2   24     2   2 | 19
 7821   2  4106.9169155706   0.62050  1 2 2 0 2  4  62 2    8     2   0 | 26
 7123  11  4107.5230139977   0.00408  1 1 1 1 1  7  10 1   40    11   0 | 12 19 27 33 51
 7820   5  4107.5760422107   0.02777  1 2 2 0 1  4  62 1   14     5   0 | 12 26
 7124   7  4107.6203262827   0.00676  1 1 1 1 2  7  10 2   27     7   0 | 12 19 27 33
 8581   6  4110.1547253075   0.02588  1 3 1 0 1  5  50 1   20     6   0 | 12 26 33 36
 9132   9  4110.2802668612   0.00334  1 4 0 0 1  6  29 1   33     9   0 | 10 27 33 36
  162   7  4113.4022315229   0.06988  0 0 0 1 1  4  67 1    9     5   2 | 16 19 33
 8582   6  4114.2266837599   0.02915  1 3 1 0 2  5  50 2   13     6   0 | 12 17 26 36
 1721  14  4115.4656767727   0.01332  0 2 0 1 1  6  42 1   23    12   2 | 12 19 33 35
 7125   9  4116.6311884175   0.00363  1 1 1 1 1  7  11 1   40     9   0 | 12 19 27 33 51
 7126   6  4116.7479135459   0.00357  1 1 1 1 2  7  11 2   27     6   0 | 12 19 27 33
 6566   5  4116.7921870503   0.10565  1 0 0 0 1  2  82 1    5     4   1 | 16 26
 4485   1  4118.2219900314   1.48160  0 5 3 0 1  5  53 1   18     1   0 | 26
11331   9  4118.7756803509   0.12396  2 2 0 0 1  6  34 1   30     9   0 | 26 27 33 36
 3618   2  4120.8690623363   0.02904  0 4 0 0 1  4  65 1   10     2   0 | 16 36
 5035   1  4122.2961123832   0.03286  0 6 0 0 1  6  39 1   25     1   0 | 16
 2680  10  4123.5156405592   0.20197  0 3 1 1 1  7  21 1   36     8   2 | 19 33 51
 2678   7  4123.5359170197   0.31489  0 3 3 1 1  7  20 1   37     6   1 | 19 33
 2679   6  4123.5361556470   0.40534  0 3 3 1 2  7  20 2   24     5   1 | 19 33
  802   9  4123.6235868543   0.03117  0 1 1 1 1  5  56 1   16     8   1 | 16 19 33
 2681   6  4124.1916773926   0.21938  0 3 1 1 2  7  21 2   23     5   1 | 19 33
 1723   8  4125.2018293251   0.17212  0 2 2 1 2  6  42 2   16     6   2 | 19 33
 1722   8  4125.3864214704   0.19855  0 2 2 1 1  6  42 1   24     7   1 | 19 33
 6618  17  4125.9070944143   0.00383  1 0 0 1 1  6  39 1   26    15   2 | 12 16 19 26 33
  803   6  4126.0920431276   0.03214  0 1 1 1 2  5  56 2    9     5   1 | 16 19 33
 7127  10  4126.5671406703   0.00375  1 1 1 1 1  7  12 1   40    10   0 | 12 19 27 33 51
 7128   8  4126.7051308635   0.00433  1 1 1 1 2  7  12 2   27     8   0 | 12 19 27 33
13314   9  4127.0407248205   0.00357  3 0 0 0 1  6  26 1   35     9   0 | 10 27 33 36
11318   3  4128.7560352376   0.00484  2 2 2 0 2  6  29 2   22     3   0 | 33 36
11317   3  4128.7900032659   0.00534  2 2 2 0 1  6  29 1   34     3   0 | 33 36
 5022   2  4129.9399658942   0.97145  0 6 2 0 2  6  34 2   20     2   0 | 26 33
 5021   4  4130.1697479920   0.35638  0 6 2 0 1  6  34 1   31     4   0 | 26 33 36
 7073   5  4130.3240685556   0.06386  1 1 1 0 1  3  73 1    8     3   2 | 16 26
   94   3  4130.9309132833   4.39902  0 0 0 0 1  0  99 1    1     0   3 | 26 83
 9164   1  4131.0684386242   0.11696  1 4 2 0 2  6  39 2   17     1   0 | 16
 9163   1  4131.9028933529   0.00739  1 4 2 0 1  6  39 1   27     1   0 | 12
 3619   2  4132.2969094331   1.27711  0 4 2 0 2  4  65 2    6     1   1 | 26
10533   5  4132.8497997119   0.02534  2 0 0 0 1  4  61 1   15     5   0 | 12 26 36
 9135  12  4135.2346913528   0.00312  1 4 0 0 1  6  30 1   33    12   0 | 10 27 33 36
 7074   5  4135.3328908447   0.11366  1 1 1 0 2  3  73 2    5     3   2 | 16 26
 8583   3  4136.4018209247   2.21124  1 3 3 0 1  5  50 1   21     2   1 | 19 26
 8584   3  4136.4108640895   3.58216  1 3 3 0 2  5  50 2   14     2   1 | 19 26
 7129  11  4137.3309977042   0.00321  1 1 1 1 1  7  13 1   40    11   0 | 12 19 27 33 51
 7130   7  4137.4920183077   0.00539  1 1 1 1 2  7  13 2   27     7   0 | 12 19 27 33
 2682   8  4141.0578692748   0.31864  0 3 3 1 1  7  21 1   37     6   2 | 19 33 51
 2683   5  4141.0581225155   0.38693  0 3 3 1 2  7  21 2   24     3   2 | 19 33
 2684   9  4141.8224357933   0.18689  0 3 1 1 1  7  22 1   36     7   2 | 19 33 51
 2685   6  4142.5622476939   0.24838  0 3 1 1 2  7  22 2   23     4   2 | 19 33
 4486   3  4142.6157180173   0.08718  0 5 1 0 1  5  54 1   17     2   1 | 16 19 36
10887   9  4142.9981127493   0.02199  2 1 1 0 1  5  48 1   22     8   1 | 12 19 26 33 36
 7822   7  4144.1832595991   0.02624  1 2 0 0 1  4  63 1   13     7   0 | 12 26 33 36
10888   9  4145.5787677111   0.02824  2 1 1 0 2  5  48 2   15     7   2 | 12 19 26 33 36
11334   9  4148.0296373102   0.15101  2 2 0 0 1  6  35 1   30     9   0 | 26 27 33 36
 4487   4  4148.7977387139   0.18498  0 5 1 0 2  5  54 2   10     2   2 | 19 24 36
 7131  11  4148.9224479936   0.00568  1 1 1 1 1  7  14 1   40    11   0 | 12 19 27 33 51
 7132   8  4149.1082408873   0.00469  1 1 1 1 2  7  14 2   27     8   0 | 12 19 27 33
13315   9  4149.3942059439   0.00317  3 0 0 0 1  6  27 1   35     9   0 | 10 27 33 36
 1724  15  4151.2120882644   0.00733  0 2 0 1 1  6  43 1   23    13   2 | 12 19 33 35
 8585   8  4152.6573596935   0.03019  1 3 1 0 1  5  51 1   20     7   1 | 12 17 19 26 33 36
11321   4  4153.7618506243   0.00476  2 2 2 0 2  6  30 2   22     4   0 | 33 36
11320   4  4153.7991597432   0.00527  2 2 2 0 1  6  30 1   34     4   0 | 33 36
 1598   2  4154.7121570162   2.61275  0 2 0 0 1  2  84 1    3     0   2 | 26
 5038   1  4155.8577399269   0.04657  0 6 0 0 1  6  40 1   25     1   0 | 16
 8586   6  4156.8893155297   0.02355  1 3 1 0 2  5  51 2   13     6   0 | 12 26 33 36
 6619  15  4158.9661187042   0.00514  1 0 0 1 1  6  40 1   26    13   2 | 12 16 19 26 33
 5025   6  4159.2373075804   0.69137  0 6 2 0 2  6  35 2   20     6   0 | 26 33 36
 2686   8  4159.4134320170   0.39801  0 3 3 1 1  7  22 1   37     6   2 | 19 33
 2687   6  4159.4137445620   0.43418  0 3 3 1 2  7  22 2   24     4   2 | 19 33
 7824   2  4159.4769618736   0.79470  1 2 2 0 2  4  63 2    8     2   0 | 26
 5024   3  4159.4917028959   0.32331  0 6 2 0 1  6  35 1   31     3   0 | 26 33
 7823   5  4160.1738423258   0.04265  1 2 2 0 1  4  63 1   14     5   0 | 12 26
 2688   9  4160.9605929861   0.18090  0 3 1 1 1  7  23 1   36     7   2 | 19 33 51
 1726   8  4160.9845203466   0.16434  0 2 2 1 2  6  43 2   16     7   1 | 19 33
 9138  12  4161.0191420784   0.00541  1 4 0 0 1  6  31 1   33    12   0 | 10 27 33 36
 1725   5  4161.1862361492   0.20622  0 2 2 1 1  6  43 1   24     3   2 | 19 33
 7133  10  4161.3416001191   0.00345  1 1 1 1 1  7  15 1   40    10   0 | 12 19 27 33 51
 7134   7  4161.5539968686   0.00389  1 1 1 1 2  7  15 2   27     7   0 | 12 19 27 33
 2689   6  4161.7675546354   0.24261  0 3 1 1 2  7  23 2   23     4   2 | 19 33
 4488   1  4163.7618456445   4.41986  0 5 3 0 2  5  54 2   11     1   0 | 26
 9167   1  4164.7077611856   0.03654  1 4 2 0 2  6  40 2   17     1   0 | 16
 9166   2  4165.6216140431   0.05965  1 4 2 0 1  6  40 1   27     2   0 | 12 16
  163   7  4169.6974984305   0.02682  0 0 0 1 1  4  68 1    9     5   2 | 16 19 26 33
  804   7  4170.8898945922   0.03492  0 1 1 1 1  5  57 1   16     7   0 | 16 19 33
13316  10  4172.5746587190   0.00319  3 0 0 0 1  6  28 1   35    10   0 | 10 27 33 36
  805   4  4173.4460302816   0.03978  0 1 1 1 2  5  57 2    9     3   1 | 16 19 33
 7135  12  4174.5883777566   0.00312  1 1 1 1 1  7  16 1   40    12   0 | 12 19 27 33 51
 7136   5  4174.8290072222   0.00394  1 1 1 1 2  7  16 2   27     5   0 | 12 19 27 33
 3620   2  4176.0402976801   0.02550  0 4 0 0 1  4  66 1   10     2   0 | 16 26
11337   6  4178.1151202902   0.14295  2 2 0 0 1  6  36 1   30     6   0 | 26 27 33 36
 2690   9  4178.6034463114   0.30437  0 3 3 1 1  7  23 1   37     7   2 | 19 33 51
 2691   7  4178.6037480164   0.35753  0 3 3 1 2  7  23 2   24     5   2 | 19 33
 8587   3  4179.0664139836   1.04684  1 3 3 0 1  5  51 1   21     1   2 | 19 26
 8588   3  4179.0758601442   1.79383  1 3 3 0 2  5  51 2   14     1   2 | 19 26
11324   4  4179.5986179679   0.00485  2 2 2 0 2  6  31 2   22     4   0 | 33 36
11323   4  4179.6406294489   0.00542  2 2 2 0 1  6  31 1   34     4   0 | 33 36
 2692   9  4180.9295428676   0.19437  0 3 1 1 1  7  24 1   36     7   2 | 19 33 51
 2693   5  4181.8061954405   0.24464  0 3 1 1 2  7  24 2   23     4   1 | 19 33
10889  10  4183.6723785167   0.02955  2 1 1 0 1  5  49 1   22     8   2 | 12 19 26 33 36
10534   5  4184.2322875712   0.02559  2 0 0 0 1  4  62 1   15     5   0 | 12 26 36
 6567   4  4185.6655132182   0.16826  1 0 0 0 1  2  83 1    5     2   2 | 16 26
10890   9  4186.3632918745   0.03962  2 1 1 0 2  5  49 2   15     7   2 | 12 19 26 33 36
 9141  11  4187.6334976232   0.00422  1 4 0 0 1  6  32 1   33    11   0 | 10 27 33 36
 1727  15  4187.7862542279   0.00826  0 2 0 1 1  6  44 1   23    13   2 | 12 19 33 35
 4489   3  4188.6393020077   0.09567  0 5 1 0 1  5  55 1   17     2   1 | 16 19 36
 7137  12  4188.6626512481   0.00303  1 1 1 1 1  7  17 1   40    12   0 | 12 19 27 33 51
 7138   8  4188.9335267350   0.00374  1 1 1 1 2  7  17 2   27     8   0 | 12 19 27 33
 5028   6  4189.3683970301   0.58245  0 6 2 0 2  6  36 2   20     6   0 | 26 33 36
 5027   2  4189.6517916656   0.40102  0 6 2 0 1  6  36 1   31     2   0 | 26
 7075   3  4191.8272759227   0.13842  1 1 1 0 1  3  74 1    8     2   1 | 26
 6620  15  4192.8495258689   0.00418  1 0 0 1 1  6  41 1   26    13   2 | 12 16 19 26 33
 8589   7  4195.9890794140   0.02355  1 3 1 0 1  5  52 1   20     7   0 | 12 26 33 36
13317   9  4196.5821065487   0.00335  3 0 0 0 1  6  29 1   35     9   0 | 10 27 33 36
 7076   3  4196.9764517028   0.16868  1 1 1 0 2  3  74 2    5     2   1 | 16 26
 7825   7  4197.4674097829   0.02725  1 2 0 0 1  4  64 1   13     7   0 | 12 26 33 36
 1729   9  4197.5973450825   0.16859  0 2 2 1 2  6  44 2   16     7   2 | 19 33
 1728   8  4197.8166015337   0.16549  0 2 2 1 1  6  44 1   24     7   1 | 19 33
 2694   9  4198.6258862446   0.31191  0 3 3 1 1  7  24 1   37     7   2 | 19 33 51
 2695   7  4198.6262474476   0.37681  0 3 3 1 2  7  24 2   24     5   2 | 19 33
 9169   1  4200.1811874486   0.01098  1 4 2 0 1  6  41 1   27     1   0 | 16
 8590   8  4200.3837918640   0.02478  1 3 1 0 2  5  52 2   13     8   0 | 12 26 33 36
 2696   5  4201.7298273806   0.13690  0 3 1 1 1  7  25 1   36     5   0 | 19 33 51
 2697   6  4202.6785486979   0.23285  0 3 1 1 2  7  25 2   23     4   2 | 19 33
 7139  12  4203.5643783807   0.00304  1 1 1 1 1  7  18 1   40    12   0 | 12 19 27 33 51
 7140   8  4203.8672097052   0.00369  1 1 1 1 2  7  18 2   27     8   0 | 12 19 27 33
11327   2  4206.2681663697   0.00493  2 2 2 0 2  6  32 2   22     2   0 | 33 36
11326   2  4206.3148542384   0.00538  2 2 2 0 1  6  32 1   34     2   0 | 33 36
11340   6  4209.0339554518   0.18741  2 2 0 0 1  6  37 1   30     6   0 | 26 27 33 36
 7827   2  4212.8670357298   0.79470  1 2 2 0 2  4  64 2    8     2   0 | 26
 7826   3  4213.6018369973   0.04366  1 2 2 0 1  4  64 1   14     3   0 | 12 26
 9144  10  4215.0776143361   0.00786  1 4 0 0 1  6  33 1   33    10   0 | 10 27 33 36
  806  10  4218.9806336872   0.04950  0 1 1 1 1  5  58 1   16     8   2 | 16 19 33
 7141  11  4219.2935841897   0.00306  1 1 1 1 1  7  19 1   40    11   0 | 12 19 27 33 51
 2698  10  4219.4826383927   0.27385  0 3 3 1 1  7  25 1   37     8   2 | 19 33 51
 2699   7  4219.4829882477   0.33401  0 3 3 1 2  7  25 2   24     5   2 | 19 33
 7142   6  4219.6300457277   0.00425  1 1 1 1 2  7  19 2   27     6   0 | 12 19 27 33
 5031   6  4220.3341451096   0.71612  0 6 2 0 2  6  37 2   20     6   0 | 26 33 36
 5030   5  4220.6479497545   0.30270  0 6 2 0 1  6  37 1   31     5   0 | 26 33 36
13318   9  4221.4164810164   0.00313  3 0 0 0 1  6  30 1   35     9   0 | 10 27 33 36
  807   9  4221.6260067642   0.03173  0 1 1 1 2  5  58 2    9     7   2 | 16 19 33
 8591   4  4222.5598495756   1.16172  1 3 3 0 1  5  52 1   21     2   2 | 19 26
 8592   4  4222.5711468574   4.20588  1 3 3 0 2  5  52 2   14     2   2 | 19 26
 2700   6  4223.3604161653   0.24180  0 3 1 1 1  7  26 1   36     5   1 | 19 33 51
 2701   6  4224.3855864702   0.23153  0 3 1 1 2  7  26 2   23     4   2 | 19 33
10891   8  4225.1736366195   0.02549  2 1 1 0 1  5  50 1   22     7   1 | 12 19 26 33 36
 1730  15  4225.1880366862   0.01152  0 2 0 1 1  6  45 1   23    14   1 | 12 19 33 35
 5043   1  4225.4847532114   0.06277  0 6 0 0 1  6  42 1   25     1   0 | 36
 5315   1  4226.0090891878   0.40496  0 7 3 0 1  7   4 1   40     1   0 | 12
  164   7  4226.8139485982   0.02565  0 0 0 1 1  4  69 1    9     6   1 | 16 19 26 33 80
 6621  18  4227.5569682447   0.00468  1 0 0 1 1  6  42 1   26    16   2 | 12 16 19 26 33
10892   9  4227.9770909917   0.02511  2 1 1 0 2  5  50 2   15     8   1 | 12 19 26 33 36
 5318   1  4228.0546584508   0.00484  0 7 1 0 1  7   8 1   43     1   0 | 27
 5319   1  4228.2208078378   0.00420  0 7 1 0 2  7   8 2   30     1   0 | 27
 3621   2  4232.0379325459   0.02575  0 4 0 0 1  4  67 1   10     2   0 | 16 26
11330   3  4233.7703222529   0.00477  2 2 2 0 2  6  33 2   22     3   0 | 33 36
11329   4  4233.8210720571   0.00503  2 2 2 0 1  6  33 1   34     4   0 | 33 36
 9172   1  4234.4980937974   0.00912  1 4 2 0 2  6  42 2   17     1   0 | 16
 1732   7  4235.0390354347   0.18453  0 2 2 1 2  6  45 2   16     6   1 | 19 33
 5316   2  4235.2384844766   0.40320  0 7 3 0 1  7   6 1   43     2   0 | 12
 1731   8  4235.2777449533   0.14496  0 2 2 1 1  6  45 1   24     7   1 | 19 33
 9171   2  4235.5827588390   0.00930  1 4 2 0 1  6  42 1   27     2   0 | 12 16
 5321   1  4235.7848767676   0.00437  0 7 1 0 2  7   9 2   30     1   0 | 27
 7143  11  4235.8500224981   0.00300  1 1 1 1 1  7  20 1   40    11   0 | 12 19 27 33 51
 7144   7  4236.2219824056   0.00382  1 1 1 1 2  7  20 2   27     7   0 | 12 19 27 33
10535   4  4236.4381649360   0.05397  2 0 0 0 1  4  63 1   15     4   0 | 26 36
 8593   4  4240.1496408306   0.03145  1 3 1 0 1  5  53 1   20     4   0 | 12 33 36
11343   6  4240.7826173874   0.15185  2 2 0 0 1  6  38 1   30     6   0 | 26 27 33 36
 5317   1  4241.1116046637   0.36006  0 7 3 0 1  7   7 1   44     1   0 | 12
 2702   9  4241.1721302595   0.26695  0 3 3 1 1  7  26 1   37     7   2 | 19 33 51
 2703   5  4241.1726173529   0.35258  0 3 3 1 2  7  26 2   24     3   2 | 19 33
 9147  12  4243.3511978453   0.00535  1 4 0 0 1  6  34 1   33    12   0 | 10 27 33 36
 8594   8  4244.7098255679   0.02662  1 3 1 0 2  5  53 2   13     8   0 | 12 26 33 36
 2704   6  4245.8215135452   0.24438  0 3 1 1 1  7  27 1   36     4   2 | 19 33 51
  692   2  4246.4331198610   7.19075  0 1 1 0 2  1  93 2    1     0   2 | 26
 2705   6  4246.9256384933   0.20708  0 3 1 1 2  7  27 2   23     4   2 | 19 33
13319   7  4247.0775008048   0.00979  3 0 0 0 1  6  31 1   35     7   0 | 10 27 33 36
 5320   1  4247.8234498155   0.46255  0 7 3 0 1  7   8 1   44     1   0 | 12
 7828   6  4251.5771188592   0.02900  1 2 0 0 1  4  65 1   13     6   0 | 12 26 33 36
 5034   5  4252.1346108125   0.73904  0 6 2 0 2  6  38 2   20     5   0 | 26 33 36
 5033   5  4252.4816588140   0.26717  0 6 2 0 1  6  38 1   31     5   0 | 26 33 36
 5324   1  4253.1277673561   0.00392  0 7 1 0 1  7  11 1   43     1   0 | 27
 7145  11  4253.2336882905   0.00302  1 1 1 1 1  7  21 1   40    11   0 | 12 19 27 33 51
 5325   1  4253.4326762381   0.00437  0 7 1 0 2  7  11 2   30     1   0 | 27
 7146   5  4253.6429312396   0.00330  1 1 1 1 2  7  21 2   27     5   0 | 12 19 27
 7077   4  4254.1530839586   0.05304  1 1 1 0 1  3  75 1    8     3   1 | 16 26
 6568   5  4255.3590843797   0.19148  1 0 0 0 1  2  84 1    5     3   2 | 16 26
 5322   2  4255.3739294313   0.30487  0 7 3 0 1  7   9 1   44     2   0 | 12
 7078   2  4259.4455362278   0.16804  1 1 1 0 2  3  75 2    5     2   0 | 16 26
 5046   3  4261.5421119191   0.00681  0 6 0 0 1  6  43 1   25     3   0 | 12 36
11333   2  4262.1027910525   0.02407  2 2 2 0 2  6  34 2   22     2   0 | 33 36
11332   2  4262.1608331512   0.02971  2 2 2 0 1  6  34 1   34     2   0 | 33 36
 6622  14  4263.0885187096   0.00610  1 0 0 1 1  6  43 1   26    13   1 | 12 16 19 26 33
 5327   1  4263.1566322322   0.00354  0 7 1 0 1  7  12 1   43     1   0 | 27
 1733  15  4263.4170924355   0.02025  0 2 0 1 1  6  46 1   23    13   2 | 12 19 33 35
 5328   1  4263.5170597542   0.00412  0 7 1 0 2  7  12 2   30     1   0 | 27
 2706   8  4263.6955061170   0.29171  0 3 3 1 1  7  27 1   37     6   2 | 19 33 51
 2707   6  4263.6961891096   0.36846  0 3 3 1 2  7  27 2   24     4   2 | 19 33
 5323   1  4263.7638568857   0.42944  0 7 3 0 1  7  10 1   44     1   0 | 12
 8595   4  4266.8929368069   1.09841  1 3 3 0 1  5  53 1   21     2   2 | 19 26
 8596   4  4266.9031367227   1.92965  1 3 3 0 2  5  53 2   14     2   2 | 19 26
 7830   1  4267.0843591843   1.82173  1 2 2 0 2  4  65 2    8     1   0 | 26
10893   9  4267.5015038849   0.01692  2 1 1 0 1  5  51 1   22     9   0 | 12 26 33 36
 7829   3  4267.8591782098   0.06997  1 2 2 0 1  4  65 1   14     3   0 | 12 26
  808   9  4267.8956769111   0.04157  0 1 1 1 1  5  59 1   16     7   2 | 16 19 33
 2708   8  4269.1144902032   0.17883  0 3 1 1 1  7  28 1   36     6   2 | 19 33 51
 2709   5  4270.2995300532   0.31722  0 3 1 1 2  7  28 2   23     3   2 | 19 33
10894   9  4270.4201114844   0.03161  2 1 1 0 2  5  51 2   15     7   2 | 12 19 26 33 36
  809   7  4270.6317545988   0.02648  0 1 1 1 2  5  59 2    9     7   0 | 16 19 33
 9175   1  4270.6486455567   0.02339  1 4 2 0 2  6  43 2   17     1   0 | 16
 7147  12  4271.4444537209   0.00309  1 1 1 1 1  7  22 1   40    12   0 | 12 19 27 33 51
 9174   2  4271.8259649588   0.01021  1 4 2 0 1  6  43 1   27     2   0 | 12 16
 7148   7  4271.8928072867   0.00432  1 1 1 1 2  7  22 2   27     7   0 | 12 19 27 33
 9150  11  4272.4541660717   0.00575  1 4 0 0 1  6  35 1   33    11   0 | 10 27 33 36
 5326   2  4272.9919923612   0.34819  0 7 3 0 1  7  11 1   44     2   0 | 12
 1735   7  4273.3093066658   0.32453  0 2 2 1 2  6  46 2   16     5   2 | 19 33
11346   5  4273.3634387795   0.18976  2 2 0 0 1  6  39 1   30     5   0 | 26 27 33 36
13320  10  4273.5652275980   0.00422  3 0 0 0 1  6  32 1   35    10   0 | 10 27 33 36
 1734   8  4273.5689487337   0.16505  0 2 2 1 1  6  46 1   24     7   1 | 19 33
 5329   2  4274.0207623728   0.00345  0 7 1 0 1  7  13 1   43     2   0 | 27
 5330   2  4274.4414640623   0.00369  0 7 1 0 2  7  13 2   30     2   0 | 27
 4490   2  4283.1804513334   0.08773  0 5 1 0 1  5  57 1   17     1   1 | 16 19
  165   7  4284.7513846107   0.02571  0 0 0 1 1  4  70 1    9     6   1 | 16 19 26 33
 5037   4  4284.7670634354   0.74972  0 6 2 0 2  6  39 2   20     4   0 | 26 33 36
 8597   8  4285.1387586289   0.03328  1 3 1 0 1  5  54 1   20     8   0 | 12 26 33 36
 5036   5  4285.1525796670   0.25433  0 6 2 0 1  6  39 1   31     5   0 | 26 33 36
 5331   1  4285.7199282094   0.00546  0 7 1 0 1  7  14 1   43     1   0 | 27
 5332   2  4286.2055743031   0.00382  0 7 1 0 2  7  14 2   30     2   0 | 27
 2710   8  4287.0517901886   0.28975  0 3 3 1 1  7  28 1   37     6   2 | 19 33 51
 2711   7  4287.0526431477   0.35572  0 3 3 1 2  7  28 2   24     5   2 | 19 33
 3622   1  4288.8607289014   0.05783  0 4 0 0 1  4  68 1   10     1   0 | 26
10536   6  4289.4682095475   0.02587  2 0 0 0 1  4  64 1   15     6   0 | 12 26 36
 8598   7  4289.8673777024   0.02931  1 3 1 0 2  5  54 2   13     7   0 | 12 26 33 36
 7149  10  4290.4823563158   0.00306  1 1 1 1 1  7  23 1   40    10   0 | 12 19 27 33 51
 7150   7  4290.9713562633   0.00312  1 1 1 1 2  7  23 2   27     7   0 | 12 19 27 33
11336   2  4291.2679551930   0.00666  2 2 2 0 2  6  35 2   22     2   0 | 33 36
11335   4  4291.3319277036   0.00611  2 2 2 0 1  6  35 1   34     4   0 | 33 36
 2712   5  4293.2370462669   0.21978  0 3 1 1 1  7  29 1   36     4   1 | 19 33
 2713   5  4294.5059459783   0.27511  0 3 1 1 2  7  29 2   23     3   2 | 19 33
 5333   1  4298.2549542124   0.00357  0 7 1 0 1  7  15 1   43     1   0 | 27
 5049   4  4298.4352439859   0.00548  0 6 0 0 1  6  44 1   25     4   0 | 12 16 36
 5334   2  4298.8096182441   0.00356  0 7 1 0 2  7  15 2   30     2   0 | 27
 6623  13  4299.4443654923   0.00406  1 0 0 1 1  6  44 1   26    13   0 | 12 16 26 33
13321  10  4300.8795068208   0.00600  3 0 0 0 1  6  33 1   35    10   0 | 10 27 33 36
 9153   8  4302.3863092210   0.00889  1 4 0 0 1  6  36 1   33     8   0 | 10 27 33 36
 1736  11  4302.4729987610   0.01088  0 2 0 1 1  6  47 1   23    10   1 | 12 19 33 35
 7831   6  4306.5119791118   0.02566  1 2 0 0 1  4  66 1   13     6   0 | 12 26 33 36
11349   6  4306.7770816728   0.37599  2 2 0 0 1  6  40 1   30     6   0 | 26 27 33 36
 9178   1  4307.6367037973   0.00912  1 4 2 0 2  6  44 2   17     1   0 | 16
 9177   1  4308.9107116950   0.00958  1 4 2 0 1  6  44 1   27     1   0 | 16
 7151   9  4310.3470994738   0.00312  1 1 1 1 1  7  24 1   40     9   0 | 12 19 27 51
10895  10  4310.6557314016   0.02538  2 1 1 0 1  5  52 1   22     8   2 | 12 19 26 33 36
 7152   6  4310.8788832252   0.00359  1 1 1 1 2  7  24 2   27     6   0 | 12 19 27
 2714  10  4311.2410902908   0.26638  0 3 3 1 1  7  29 1   37     8   2 | 19 33 51
 2715   6  4311.2421183144   0.35455  0 3 3 1 2  7  29 2   24     4   2 | 19 33
 5336   1  4311.6243849094   0.00344  0 7 1 0 1  7  16 1   43     1   0 | 27
 8599   3  4312.0524012407   1.10341  1 3 3 0 1  5  54 1   21     1   2 | 19 26
 8600   4  4312.0639030093   4.29468  1 3 3 0 2  5  54 2   14     2   2 | 19 26
 5337   2  4312.2536337950   0.00352  0 7 1 0 2  7  16 2   30     2   0 | 27
 1738   9  4312.4088898775   0.29079  0 2 2 1 2  6  47 2   16     7   2 | 19 33
 1737   6  4312.6891649220   0.17193  0 2 2 1 1  6  47 1   24     5   1 | 19 33
10896   7  4313.6920006791   0.03309  2 1 1 0 2  5  52 2   15     6   1 | 12 19 26 33 36
 7079   4  4317.3023112371   0.05687  1 1 1 0 1  3  76 1    8     3   1 | 16 26
  810   8  4317.6347534906   0.09293  0 1 1 1 1  5  60 1   16     6   2 | 16 19 33
 2716   8  4318.1904705861   0.20848  0 3 1 1 1  7  30 1   36     6   2 | 19 33 51
 5040   5  4318.2377613894   0.66216  0 6 2 0 2  6  40 2   20     5   0 | 26 33 36
 5335   1  4318.2924910614   0.28679  0 7 3 0 1  7  15 1   44     1   0 | 12
 5039   4  4318.6585604511   0.36736  0 6 2 0 1  6  40 1   31     4   0 | 26 33 36
 2717   5  4319.5467132888   0.26275  0 3 1 1 2  7  30 2   23     4   1 | 19 33
  811   7  4320.4630267099   0.03010  0 1 1 1 2  5  60 2    9     6   1 | 16 19 33
11339   2  4321.2660501939   0.00592  2 2 2 0 2  6  36 2   22     2   0 | 33
11338   2  4321.3359041119   0.02952  2 2 2 0 1  6  36 1   34     2   0 | 33 36
 7833   2  4322.1305087667   1.35156  1 2 2 0 2  4  66 2    8     2   0 | 26
 7080   3  4322.7395502194   0.16882  1 1 1 0 2  3  76 2    5     3   0 | 16 26
 7832   5  4322.9460883408   0.04124  1 2 2 0 1  4  66 1   14     5   0 | 12 26
 5338   1  4325.8300569966   0.00349  0 7 1 0 1  7  17 1   43     1   0 | 27
 6569   5  4325.8727983827   0.34035  1 0 0 0 1  2  85 1    5     4   1 | 16 26
 5339   2  4326.5367499518   0.00350  0 7 1 0 2  7  17 2   30     2   0 | 27
13322   9  4329.0202176608   0.00534  3 0 0 0 1  6  34 1   35     9   0 | 10 27 33 36
 8601   6  4330.9558460380   0.03538  1 3 1 0 1  5  55 1   20     6   0 | 12 26 33 36
 7153   9  4331.0387367522   0.00421  1 1 1 1 1  7  25 1   40     9   0 | 12 19 27 51
 7154   5  4331.6149494911   0.00728  1 1 1 1 2  7  25 2   27     5   0 | 12 19 27
 9156  10  4333.1473708338   0.00613  1 4 0 0 1  6  37 1   33    10   0 | 10 27 33 36
 8602   7  4335.8559957093   0.02595  1 3 1 0 2  5  55 2   13     7   0 | 12 26 33 36
 5052   3  4336.1593762311   0.00589  0 6 0 0 1  6  45 1   25     3   0 | 12 36
 2718   6  4336.2634390092   0.30283  0 3 3 1 1  7  30 1   37     5   1 | 19 33
 2719   5  4336.2646395868   0.36352  0 3 3 1 2  7  30 2   24     4   1 | 19 33
 6624  11  4336.6265088457   0.00375  1 0 0 1 1  6  45 1   26    11   0 | 12 16 33
 4491   1  4338.7436798717   0.02629  0 5 1 0 2  5  58 2   10     1   0 | 16
 5340   2  4340.8700588680   0.00328  0 7 1 0 1  7  18 1   43     2   0 | 27
11352   6  4341.0219236575   0.21301  2 2 0 0 1  6  41 1   30     6   0 | 26 27 33 36
 5341   2  4341.6597442888   0.00347  0 7 1 0 2  7  18 2   30     2   0 | 27
 1739  14  4342.3559060886   0.01367  0 2 0 1 1  6  48 1   23    13   1 | 12 19 33 35
10537   3  4343.3212564749   0.02574  2 0 0 0 1  4  65 1   15     3   0 | 12 26 36
  166   6  4343.5094526221   0.02565  0 0 0 1 1  4  71 1    9     6   0 | 16 19 33 80
 2720   7  4343.9738362091   0.21651  0 3 1 1 1  7  31 1   36     6   1 | 19 33 51
 2721   6  4345.4198146630   0.20728  0 3 1 1 2  7  31 2   23     4   2 | 19 33
 3623   1  4346.5131328801   0.11327  0 4 0 0 1  4  69 1   10     1   0 | 26
11342   2  4352.0935321239   0.00622  2 2 2 0 2  6  37 2   22     2   0 | 33 36
11341   3  4352.1708464253   0.00846  2 2 2 0 1  6  37 1   34     3   0 | 33 36
 1741   8  4352.3374622086   0.49440  0 2 2 1 2  6  48 2   16     6   2 | 19 33
 5042   3  4352.5398712388   0.62820  0 6 2 0 2  6  41 2   20     3   0 | 26 33
 7155  10  4352.5571729477   0.00398  1 1 1 1 1  7  26 1   40    10   0 | 12 19 27 51
 1740   6  4352.6398685226   0.14871  0 2 2 1 1  6  48 1   24     5   1 | 19 33
 5041   4  4353.0013200340   0.30154  0 6 2 0 1  6  41 1   31     4   0 | 26 33 36
 7156   6  4353.1794503176   0.00445  1 1 1 1 2  7  26 2   27     6   0 | 12 19 27
13590   1  4353.2684276290   0.00532  3 1 1 0 1  7   6 1   45     1   0 | 27
13591   1  4353.3423873146   0.00613  3 1 1 0 2  7   6 2   32     1   0 | 27
 4492   1  4353.7355761961   4.68395  0 5 3 0 2  5  58 2   11     1   0 | 26
10897   7  4354.6362964996   0.04918  2 1 1 0 1  5  53 1   22     5   2 | 12 19 26 33 36
 5342   2  4356.7442363803   0.00328  0 7 1 0 1  7  19 1   43     2   0 | 27
 5343   2  4357.6215894283   0.00344  0 7 1 0 2  7  19 2   30     2   0 | 27
10898   8  4357.7925601929   0.02662  2 1 1 0 2  5  53 2   15     8   0 | 12 26 33 36
13323   8  4357.9873008784   0.00575  3 0 0 0 1  6  35 1   35     8   0 | 10 27 33 36
 8603   2  4358.0434185768   2.70231  1 3 3 0 1  5  55 1   21     1   1 | 19 26
 8604   3  4358.0645184905   3.10492  1 3 3 0 2  5  55 2   14     2   1 | 19 26
13592   1  4359.0911363407   0.00353  3 1 1 0 1  7   7 1   46     1   0 | 27
13593   1  4359.1896555253   0.00421  3 1 1 0 2  7   7 2   33     1   0 | 27
 2722   7  4362.1185152246   0.34264  0 3 3 1 1  7  31 1   37     6   1 | 19 33
 2723   5  4362.1201242186   0.38409  0 3 3 1 2  7  31 2   24     4   1 | 19 33
 7834   6  4362.2717380463   0.02575  1 2 0 0 1  4  67 1   13     6   0 | 12 26 33 36
 9159  10  4364.7372368120   0.00520  1 4 0 0 1  6  38 1   33    10   0 | 10 27 33 36
13594   1  4365.7456191097   0.00435  3 1 1 0 1  7   8 1   46     1   0 | 27
13595   1  4365.8720921859   0.00630  3 1 1 0 2  7   8 2   33     1   0 | 27
  812   5  4368.1974459891   0.28812  0 1 1 1 1  5  61 1   16     4   1 | 19 33
11819   1  4369.6367536105   0.39368  2 3 3 0 1  7   3 1   39     1   0 | 12
11820   1  4369.6371934277   0.42544  2 3 3 0 2  7   3 2   26     1   0 | 12
 2724   6  4370.5871017663   0.21297  0 3 1 1 1  7  32 1   36     4   2 | 19 33 51
  813   9  4371.1195478768   0.06593  0 1 1 1 2  5  61 2    9     7   2 | 16 19 33
 2725   3  4372.1256149125   0.25473  0 3 1 1 2  7  32 2   23     2   1 | 19
11824   1  4372.9775536105   0.39368  2 3 3 0 2  7   4 2   29     1   0 | 12
11823   1  4372.9777934277   0.42544  2 3 3 0 1  7   4 1   42     1   0 | 12
13596   1  4373.2317359165   0.00354  3 1 1 0 1  7   9 1   46     1   0 | 27
13597   1  4373.3897550994   0.00421  3 1 1 0 2  7   9 2   33     1   0 | 27
 5345   2  4373.4539535776   0.00327  0 7 1 0 1  7  20 1   43     2   0 | 27
 5346   2  4374.4234036729   0.00351  0 7 1 0 2  7  20 2   30     2   0 | 27
 6625  10  4374.5949694591   0.01425  1 0 0 1 1  6  46 1   25     9   1 | 12 16 19 33
 5055   4  4374.7518958770   0.00730  0 6 0 0 1  6  46 1   26     4   0 | 12 16
 7157  10  4374.9022247627   0.00327  1 1 1 1 1  7  27 1   40    10   0 | 12 19 27 51
 7158   6  4375.5725469778   0.00334  1 1 1 1 2  7  27 2   27     6   0 | 12 19 27
11355   5  4376.0955569616   0.29085  2 2 0 0 1  6  42 1   30     5   0 | 26 33 36
 5344   2  4377.0097665498   0.23407  0 7 3 0 1  7  19 1   44     2   0 | 12
11828   1  4377.1541891878   0.40496  2 3 3 0 2  7   5 2   32     1   0 | 12
11827   1  4377.1543536105   0.39368  2 3 3 0 1  7   5 1   45     1   0 | 12
 8605   8  4377.6013299339   0.02858  1 3 1 0 1  5  56 1   20     8   0 | 12 26 33 36
 7836   1  4378.0040370003   1.82173  1 2 2 0 2  4  67 2    8     1   0 | 26
 7835   3  4378.8617665665   0.11525  1 2 2 0 1  4  67 1   14     3   0 | 12 26
 7081   3  4381.2741897569   0.05343  1 1 1 0 1  3  77 1    8     2   1 | 16 26
13598   2  4381.5493736580   0.00347  3 1 1 0 1  7  10 1   46     2   0 | 27
13599   2  4381.7424739586   0.00440  3 1 1 0 2  7  10 2   33     2   0 | 27
11830   1  4382.1659133528   0.39012  2 3 3 0 1  7   6 1   46     1   0 | 12
11831   1  4382.1661268376   0.35513  2 3 3 0 2  7   6 2   33     1   0 | 12
 8606   8  4382.6753372386   0.02937  1 3 1 0 2  5  56 2   13     8   0 | 12 26 33 36
 1742   8  4383.0654886979   0.02601  0 2 0 1 1  6  49 1   23     8   0 | 12 33
11345   1  4383.7537197066   0.02439  2 2 2 0 2  6  38 2   22     1   0 | 33
11344   2  4383.8361561036   0.02965  2 2 2 0 1  6  38 1   34     2   0 | 33 36
 7082   4  4386.8600511519   1.60821  1 1 1 0 2  3  77 2    5     2   2 | 16 26
 5045   2  4387.6755889682   0.78592  0 6 2 0 2  6  42 2   20     2   0 | 26
13324   9  4387.7806317384   0.00541  3 0 0 0 1  6  36 1   35     9   0 | 10 27 33 36
11834   1  4388.0129268377   0.35513  2 3 3 0 1  7   7 1   47     1   0 | 12
 5044   5  4388.1808009105   0.30065  0 6 2 0 1  6  42 1   31     5   0 | 26 33 36
 4493   1  4388.3116626185   0.02680  0 5 1 0 2  5  59 2   10     1   0 | 16
 2726   8  4388.8066448157   0.36250  0 3 3 1 1  7  32 1   37     7   1 | 19 33 51
 2727   6  4388.8078380843   0.44125  0 3 3 1 2  7  32 2   24     5   1 | 19 33
13600   2  4390.6984647674   0.00356  3 1 1 0 1  7  11 1   46     2   0 | 27
13601   2  4390.9304835037   0.00412  3 1 1 0 2  7  11 2   33     2   0 | 27
 5348   2  4390.9972248983   0.00332  0 7 1 0 1  7  21 1   43     2   0 | 27
 5349   1  4392.0634162887   0.00350  0 7 1 0 2  7  21 2   30     1   0 | 27
 1744   5  4393.0935812802   0.50417  0 2 2 1 2  6  49 2   16     5   0 | 19 33
 1743   7  4393.4204397385   0.25790  0 2 2 1 1  6  49 1   24     5   2 | 19 33
 5347   1  4393.7854163785   0.38137  0 7 3 0 1  7  20 1   44     1   0 | 12
11837   1  4394.6941046637   0.36006  2 3 3 0 2  7   8 2   34     1   0 | 12
 9162   9  4397.1557012762   0.00500  1 4 0 0 1  6  39 1   33     9   0 | 10 27 33 36
 6570   3  4397.2057289237   0.63842  1 0 0 0 1  2  86 1    5     2   1 | 26
10538   6  4397.9976865926   0.02568  2 0 0 0 1  4  66 1   15     6   0 | 12 26 36
 2728   6  4398.0306076154   0.29241  0 3 1 1 1  7  33 1   36     4   2 | 19 33 51
 7159  10  4398.0738207838   0.00319  1 1 1 1 1  7  28 1   40    10   0 | 12 19 27 51
 7160   5  4398.7938638095   0.00455  1 1 1 1 2  7  28 2   27     5   0 | 12 19 27
10899   9  4399.4426588415   0.03372  2 1 1 0 1  5  54 1   22     7   2 | 12 19 26 33
 2729   5  4399.6644926255   0.21267  0 3 1 1 2  7  33 2   23     3   2 | 19 33
13602   2  4400.6791764336   0.00406  3 1 1 0 1  7  12 1   46     2   0 | 27
13603   2  4400.9532463445   0.00435  3 1 1 0 2  7  12 2   33     2   0 | 27
11840   2  4402.2120294313   0.30487  2 3 3 0 1  7   9 1   47     2   0 | 12
10900   8  4402.7217587794   0.02932  2 1 1 0 2  5  54 2   15     8   0 | 12 26 33 36
  167   6  4403.0879193880   0.02697  0 0 0 1 1  4  72 1    9     5   1 | 16 19 25 26 33
 4494   1  4403.3279094378   4.34619  0 5 3 0 2  5  59 2   11     1   0 | 26
 8607   4  4404.8753443655   1.33905  1 3 3 0 1  5  56 1   21     2   2 | 19 26
 8608   4  4404.8874659658   4.38484  1 3 3 0 2  5  56 2   14     2   2 | 19 26
 5350   2  4409.3764104688   0.00330  0 7 1 0 1  7  22 1   43     2   0 | 27
 5351   1  4410.5438780509   0.00358  0 7 1 0 2  7  22 2   30     1   0 | 27
11843   1  4410.5639498156   0.46255  2 3 3 0 1  7  10 1   47     1   0 | 12
13604   2  4411.4915582487   0.00347  3 1 1 0 1  7  13 1   46     2   0 | 27
13605   2  4411.8111599412   0.00371  3 1 1 0 2  7  13 2   33     2   0 | 27
11358   5  4412.0001920187   0.26929  2 2 0 0 1  6  43 1   30     5   0 | 26 27 33 36
 6626   6  4413.4402594175   0.00852  1 0 0 1 1  6  47 1   25     6   0 | 12 33
 5058   3  4414.1226032894   0.00856  0 6 0 0 1  6  47 1   26     3   0 | 12 36
11348   3  4416.2441987176   0.06134  2 2 2 0 2  6  39 2   22     3   0 | 33 36
 2730   8  4416.3263130176   0.64129  0 3 3 1 1  7  33 1   37     6   2 | 19 33
 2731   6  4416.3289681001   0.63576  0 3 3 1 2  7  33 2   24     4   2 | 19 33
11347   4  4416.3374680625   0.03111  2 2 2 0 1  6  39 1   34     4   0 | 33 36
  188   5  4417.3777810793   0.00080  0 0 0 2 1  8   0 1   14     5   0 | 10 12 19 35
  189  11  4418.2019685226   0.00641  0 0 0 2 1  8   1 1   26    11   0 | 10 12 14 19 22 35 74
13325   7  4418.3999957894   0.00612  3 0 0 0 1  6  37 1   35     7   0 | 10 27 33 36
 7837   5  4418.8557108749   0.02558  1 2 0 0 1  4  68 1   13     5   0 | 12 26 33 36
  814   8  4419.5836578701   0.03516  0 1 1 1 1  5  62 1   16     8   0 | 16 19 33
11845   2  4419.7514923612   0.34819  2 3 3 0 1  7  11 1   47     2   0 | 12
11846   1  4419.7519568857   0.42944  2 3 3 0 2  7  11 2   34     1   0 | 12
  190  15  4419.8503503446   0.00470  0 0 0 2 1  8   2 1   33    12   3 | 10 12 14 19 22 35 74
 7161   7  4422.0717049892   0.00558  1 1 1 1 1  7  29 1   40     7   0 | 12 19 51
  191  14  4422.3229436055   0.00453  0 0 0 2 1  8   3 1   40    13   1 | 10 12 14 19 33 35 74
  815   7  4422.6009161552   0.08939  0 1 1 1 2  5  62 2    9     5   2 | 16 19 33
 7162   6  4422.8434663934   0.00386  1 1 1 1 2  7  29 2   27     6   0 | 12 19 27
13606   2  4423.1351028255   0.00379  3 1 1 0 1  7  14 1   46     2   0 | 27
13607   2  4423.5040201842   0.00382  3 1 1 0 2  7  14 2   33     2   0 | 27
 5048   2  4423.6471168353   0.70534  0 6 2 0 2  6  43 2   20     2   0 | 26
 5047   4  4424.1975616884   0.30616  0 6 2 0 1  6  43 1   31     4   0 | 26 33 36
 1745   7  4424.6013016593   0.03240  0 2 0 1 1  6  50 1   23     7   0 | 12 33
 8609   2  4425.0746851879   0.66080  1 3 1 0 1  5  57 1   20     2   0 | 26 36
  192  16  4425.6196780743   0.00803  0 0 0 2 1  8   4 1   43    13   3 | 10 12 14 19 27 33 35 74
 2732   7  4426.3034414122   0.20203  0 3 1 1 1  7  34 1   36     6   1 | 19 33 51
 2733   5  4428.0353735989   0.25726  0 3 1 1 2  7  34 2   23     4   1 | 19 33
 5352   2  4428.5887656137   0.00425  0 7 1 0 1  7  23 1   43     2   0 | 27
  193  16  4429.7406150010   0.00511  0 0 0 2 1  8   5 1   46    13   3 | 10 12 14 19 27 33 35 74
11849   1  4429.7739305235   0.36657  2 3 3 0 2  7  12 2   34     1   0 | 12
 5353   1  4429.8623424141   0.01421  0 7 1 0 2  7  23 2   30     1   0 | 27
 8610   7  4430.3254283996   0.02685  1 3 1 0 2  5  57 2   13     7   0 | 12 26 33 36
 9165   7  4430.4024487495   0.00714  1 4 0 0 1  6  40 1   33     7   0 | 10 27 33 36
 4495   2  4431.2210692956   0.09677  0 5 1 0 1  5  60 1   17     1   1 | 16 19
 1747   7  4434.6783285925   0.68267  0 2 2 1 2  6  50 2   16     5   2 | 19 33
  194  18  4434.6856594156   0.00467  0 0 0 2 1  8   6 1   47    14   4 | 10 12 14 19 27 33 35 74
 7839   2  4434.7058862516   2.21250  1 2 2 0 2  4  68 2    8     2   0 | 26
 1746   8  4435.0299105233   0.16440  0 2 2 1 1  6  50 1   24     6   2 | 19 33
 7838   4  4435.6065711718   0.11336  1 2 2 0 1  4  68 1   14     4   0 | 12 26
13608   2  4435.6100518975   0.00337  3 1 1 0 1  7  15 1   46     2   0 | 27
13609   2  4436.0315141274   0.00357  3 1 1 0 2  7  15 2   33     2   0 | 27
 4496   1  4438.7116463772   0.02699  0 5 1 0 2  5  60 2   10     1   0 | 16
  195  19  4440.4548522761   0.00457  0 0 0 2 1  8   7 1   48    16   3 | 10 12 14 19 27 33 35 74
11852   2  4440.6318607925   0.26685  2 3 3 0 1  7  13 1   47     2   0 | 12
 2734   7  4444.6798711437   0.60740  0 3 3 1 1  7  34 1   37     5   2 | 19 33 51
 2735   4  4444.6821709956   0.79309  0 3 3 1 2  7  34 2   24     2   2 | 19 33
10901   8  4445.0748845995   0.04521  2 1 1 0 1  5  55 1   22     7   1 | 12 19 26 33
 7083   6  4446.0687152411   1.32383  1 1 1 0 1  3  78 1    8     4   2 | 16 26
 7163   8  4446.8959395219   0.00331  1 1 1 1 1  7  30 1   40     8   0 | 12 19 33 51
  196  18  4447.0480986939   0.00659  0 0 0 2 1  8   8 1   48    14   4 | 10 12 14 19 27 33 35 74
 7164   6  4447.7210627808   0.00365  1 1 1 1 2  7  30 2   27     6   0 | 12 19 27
10902   8  4448.4793675779   0.03742  2 1 1 0 2  5  55 2   15     7   1 | 12 19 26 33 36
11361   4  4448.7355812283   0.35095  2 2 0 0 1  6  44 1   30     4   0 | 26 33 36
11351   4  4449.5658435888   0.03208  2 2 2 0 2  6  40 2   22     4   0 | 33 36
11350   4  4449.6676793068   0.03610  2 2 2 0 1  6  40 1   34     4   0 | 33 36
13326   5  4449.8453817187   0.00520  3 0 0 0 1  6  38 1   35     5   0 | 10 27 33
 5354   1  4450.0195270794   0.00443  0 7 1 0 2  7  24 2   30     1   0 | 27
11818   1  4451.3552350492   0.00706  2 3 1 0 1  7   3 1   41     1   0 | 27
 7084   3  4451.8049838398   1.65261  1 1 1 0 2  3  78 2    5     2   1 | 16 26
11855   1  4452.3237276989   0.28679  2 3 3 0 1  7  14 1   47     1   0 | 12
 8611   2  4452.5529995928   3.78661  1 3 3 0 2  5  57 2   14     2   0 | 26
 6627   6  4453.0901850467   0.02503  1 0 0 1 1  6  48 1   25     6   0 | 12 16 26 33
10539   5  4453.4969383650   0.02560  2 0 0 0 1  4  67 1   15     5   0 | 12 26 36
 5060   2  4454.3438286356   0.00952  0 6 0 0 1  6  48 1   26     2   0 | 12
  197  19  4454.4653585611   0.00882  0 0 0 2 1  8   9 1   48    15   4 | 10 12 14 19 27 33 35 74
11821   1  4454.6702573018   0.01078  2 3 1 0 1  7   4 1   44     1   0 | 27
11822   1  4454.6961670765   0.01659  2 3 1 0 2  7   4 2   30     1   0 | 27
 2736   8  4455.4060920256   0.21644  0 3 1 1 1  7  35 1   36     6   2 | 19 33 51
 2737   5  4457.2394576539   0.27525  0 3 1 1 2  7  35 2   23     3   2 | 19 33
11825   1  4458.8137348254   0.00707  2 3 1 0 1  7   5 1   47     1   0 | 27
11826   1  4458.8529749148   0.00865  2 3 1 0 2  7   5 2   33     1   0 | 27
 5051   2  4460.4482812671   0.68127  0 6 2 0 2  6  44 2   20     2   0 | 26
 5050   5  4461.0491441998   0.33345  0 6 2 0 1  6  44 1   31     5   0 | 26 33 36
  198  21  4462.7066887792   0.00543  0 0 0 2 1  8  10 1   48    17   4 | 10 12 14 19 22 27 33 35 74
13610   2  4463.0537482734   0.00332  3 1 1 0 1  7  17 1   46     2   0 | 27
  168   6  4463.4862905614   0.02581  0 0 0 1 1  4  73 1    9     5   1 | 16 19 26 33
13611   2  4463.5910958402   0.00352  3 1 1 0 2  7  17 2   33     2   0 | 27
11829   1  4463.8408839996   0.00613  2 3 1 0 2  7   6 2   34     1   0 | 27
 9168  10  4464.4774166535   0.00620  1 4 0 0 1  6  41 1   33    10   0 | 10 27 33 36
11858   1  4464.8507910614   0.28679  2 3 3 0 1  7  15 1   47     1   0 | 12
 1748   5  4466.9630353315   0.02392  0 2 0 1 1  6  51 1   23     5   0 | 12 33
 6571   3  4469.3585773065   0.40020  1 0 0 0 1  2  87 1    5     2   1 | 16 26
11832   2  4469.5868187475   0.00457  2 3 1 0 1  7   7 1   49     2   0 | 27
11833   2  4469.6599599638   0.00534  2 3 1 0 2  7   7 2   35     2   0 | 27
 5355   1  4471.0158530435   0.00448  0 7 1 0 2  7  25 2   30     1   0 | 27
  199  16  4471.7719782833   0.00520  0 0 0 2 1  8  11 1   48    14   2 | 10 12 14 19 27 33 35 74
  816   9  4471.7931423317   0.06611  0 1 1 1 1  5  63 1   16     7   2 | 16 19 33
 7165   7  4472.5464889484   0.00570  1 1 1 1 1  7  31 1   40     7   0 | 12 19 33 51
 8612   6  4473.3754848453   0.03493  1 3 1 0 1  5  58 1   20     6   0 | 12 26 33 36
 7166   6  4473.4267348273   0.00417  1 1 1 1 2  7  31 2   27     6   0 | 12 19 27
 2738   8  4473.8644581056   0.57830  0 3 3 1 1  7  35 1   37     6   2 | 19 33
 2739   6  4473.8675952088   0.59293  0 3 3 1 2  7  35 2   24     4   2 | 19 33
  817   6  4474.9071980996   0.06792  0 1 1 1 2  5  63 2    9     5   1 | 16 19 33
11835   2  4476.2162334008   0.00355  2 3 1 0 1  7   8 1   49     2   0 | 27
 7840   5  4476.2643906846   0.02784  1 2 0 0 1  4  69 1   13     5   0 | 12 26 33 36
11836   2  4476.3105446339   0.00461  2 3 1 0 2  7   8 2   35     2   0 | 27
 1750   8  4477.0900791969   0.73041  0 2 2 1 2  6  51 2   16     6   2 | 19 33
 1749   6  4477.4693145585   0.26528  0 2 2 1 1  6  51 1   24     5   1 | 19 33
13612   2  4478.0221047534   0.00329  3 1 1 0 1  7  18 1   46     2   0 | 27
11861   1  4478.2130276988   0.28679  2 3 3 0 1  7  16 1   47     1   0 | 12
13613   2  4478.6227401799   0.00349  3 1 1 0 2  7  18 2   33     2   0 | 27
 8613   5  4478.8054923120   0.02687  1 3 1 0 2  5  58 2   13     5   0 | 12 26 36
  200  21  4481.6611496304   0.00473  0 0 0 2 1  8  12 1   48    17   4 | 10 12 14 19 22 27 33 35 74
13327   8  4482.1166461458   0.00500  3 0 0 0 1  6  39 1   35     8   0 | 10 27 33 36
11838   2  4483.6742465214   0.00338  2 3 1 0 1  7   9 1   49     2   0 | 27
11354   4  4483.7191432407   0.05961  2 2 2 0 2  6  41 2   22     4   0 | 33 36
11839   2  4483.7921105574   0.00392  2 3 1 0 2  7   9 2   35     2   0 | 27
11353   4  4483.8310158028   0.01841  2 2 2 0 1  6  41 1   34     4   0 | 33 36
 2740   7  4485.3381793219   0.22806  0 3 1 1 1  7  36 1   36     5   2 | 19 33 51
11364   3  4486.3009345116   0.29719  2 2 0 0 1  6  45 1   30     3   0 | 26 33 36
 2741   4  4487.2748587372   0.24463  0 3 1 1 2  7  36 2   23     3   1 | 19 33
 4497   1  4489.9428360415   0.02729  0 5 1 0 2  5  61 2   10     1   0 | 16
 5356   1  4490.2334962718   0.24080  0 7 3 0 1  7  25 1   44     1   0 | 12
10903   9  4491.5327963188   0.03518  2 1 1 0 1  5  56 1   22     7   2 | 12 19 26 33 36
11841   2  4491.9608703457   0.00348  2 3 1 0 1  7  10 1   49     2   0 | 27
11842   2  4492.1050706478   0.00440  2 3 1 0 2  7  10 2   35     2   0 | 27
 7841   2  4492.2343514550   2.11958  1 2 2 0 2  4  69 2    8     2   0 | 26
  201  18  4492.3742279881   0.00363  0 0 0 2 1  8  13 1   48    15   3 | 10 12 14 19 27 33 35 74
11864   2  4492.4102727883   0.23521  2 3 3 0 1  7  17 1   47     2   0 | 12
 6628  10  4493.5613048729   0.02714  1 0 0 1 1  6  49 1   25    10   0 | 12 16 26 33
13614   1  4493.8216217921   0.00351  3 1 1 0 1  7  19 1   46     1   0 | 27
 3624   2  4494.0466689744   0.32486  0 4 0 1 1  8   2 1   35     1   1 | 19
13615   1  4494.4888824312   0.00423  3 1 1 0 2  7  19 2   33     1   0 | 27
10904   7  4495.0648587147   0.02936  2 1 1 0 2  5  56 2   15     7   0 | 12 26 33 36
 5063   2  4495.3989063544   0.01330  0 6 0 0 1  6  49 1   26     2   0 | 12
 5054   1  4498.0844928071   1.04551  0 6 2 0 2  6  45 2   20     1   0 | 26
 5053   2  4498.7366039575   0.50815  0 6 2 0 1  6  45 1   31     2   0 | 26
 7167   7  4499.0229738017   0.00443  1 1 1 1 1  7  32 1   40     7   0 | 12 19 33 51
 9170   8  4499.3802850253   0.00820  1 4 0 0 1  6  42 1   33     8   0 | 10 27 33 36
 3629   4  4499.8876072467   0.23407  0 4 0 1 1  8   4 1   45     3   1 | 19 27
 7168   4  4499.9601375579   0.00890  1 1 1 1 2  7  32 2   27     4   0 | 12 19 33
11844   1  4501.2490688037   0.00439  2 3 1 0 2  7  11 2   35     1   0 | 27
 3625   2  4502.1989135842   0.37263  0 4 2 1 1  8   2 1   36     1   1 | 19
 3626   2  4502.1994402691   1.26453  0 4 2 1 2  8   2 2   21     1   1 | 19
 2742   6  4503.8824932803   0.60099  0 3 3 1 1  7  36 1   37     4   2 | 19 33
 2743   5  4503.8849200775   0.72133  0 3 3 1 2  7  36 2   24     3   2 | 19 33
  202  16  4503.9111068174   0.00496  0 0 0 2 1  8  14 1   48    13   3 | 10 12 14 19 27 33 35 74
 3632   1  4504.0608195736   0.00520  0 4 0 1 1  8   5 1   48     1   0 | 27
 3627   1  4504.7037732663   0.37090  0 4 2 1 1  8   3 1   43     1   0 | 19
 3628   3  4504.7075311323   0.93303  0 4 2 1 2  8   3 2   28     1   2 | 19
11868   1  4507.4417604017   0.23522  2 3 3 0 2  7  18 2   34     1   0 | 12
11867   1  4507.4418018422   0.23522  2 3 3 0 1  7  18 1   47     1   0 | 12
 3630   2  4508.0431135842   0.37263  0 4 2 1 1  8   4 1   46     1   1 | 19
 3631   2  4508.0436902691   1.26453  0 4 2 1 2  8   4 2   31     1   1 | 19
 3635   3  4509.0690134381   0.36531  0 4 0 1 1  8   6 1   49     2   1 | 19 27
10540   2  4509.8188020734   0.02566  2 0 0 0 1  4  68 1   15     2   0 | 12 26
 1751   8  4510.1508918485   0.02331  0 2 0 1 1  6  52 1   23     7   1 | 12 19 33
13616   1  4510.4520881511   0.00336  3 1 1 0 1  7  20 1   46     1   0 | 27
11847   2  4511.0195731234   0.00407  2 3 1 0 1  7  12 1   49     2   0 | 27
11848   2  4511.2241930364   0.00436  2 3 1 0 2  7  12 2   35     2   0 | 27
 5357   1  4512.0369962370   0.22066  0 7 3 0 1  7  26 1   44     1   0 | 12
 3633   3  4512.2177225806   0.24876  0 4 2 1 1  8   5 1   49     2   1 | 19
 3634   2  4512.2180704014   0.67382  0 4 2 1 2  8   5 2   34     2   0 | 19
 5358   1  4513.7806383002   0.00376  0 7 1 0 1  7  27 1   43     1   0 | 27
 3638   2  4514.9112425555   0.27582  0 4 0 1 1  8   7 1   50     1   1 | 19
13328   8  4515.2136631184   0.00662  3 0 0 0 1  6  40 1   35     8   0 | 10 27 33 36
 5359   1  4515.5216740164   0.00400  0 7 1 0 2  7  27 2   30     1   0 | 27
 2744   6  4516.0993074034   0.26511  0 3 1 1 1  7  37 1   36     4   2 | 19 33 51
  203  21  4516.2717396130   0.00423  0 0 0 2 1  8  15 1   48    17   4 | 10 12 14 19 27 33 35 74
 3636   1  4517.2288564974   0.78808  0 4 2 1 1  8   6 1   50     0   1 | 19
 7085   5  4517.5714511487   1.62907  1 1 1 0 2  3  79 2    5     4   1 | 16 26
 2745   5  4518.1426561517   0.22498  0 3 1 1 2  7  37 2   23     3   2 | 19 33
11357   4  4518.7019543799   0.01904  2 2 2 0 2  6  42 2   22     4   0 | 33 36
11356   2  4518.8239660013   0.06202  2 2 2 0 1  6  42 1   34     2   0 | 33 36
 1753   6  4520.3305827457   0.77516  0 2 2 1 2  6  52 2   16     5   1 | 19 33
 1752   7  4520.7368348959   0.25087  0 2 2 1 1  6  52 1   24     5   2 | 19 33
 3642   4  4521.5877980107   0.31607  0 4 0 1 1  8   8 1   50     2   2 | 19 27
11850   2  4521.7916549397   0.00349  2 3 1 0 1  7  13 1   49     2   0 | 27
11851   1  4522.0304223080   0.00403  2 3 1 0 2  7  13 2   35     1   0 | 27
 8614   5  4522.5033006629   0.03524  1 3 1 0 1  5  59 1   20     5   0 | 12 26 33 36
 3640   3  4523.0712735504   0.49959  0 4 2 1 2  8   7 2   36     1   2 | 19
 3639   3  4523.0722761901   0.41411  0 4 2 1 1  8   7 1   51     1   2 | 19
11367   3  4524.6951501067   0.36889  2 2 0 0 1  6  46 1   30     3   0 | 26 36
  169   3  4524.7045050256   0.02587  0 0 0 1 1  4  74 1    9     3   0 | 16 19 80
  818   8  4524.8255075729   0.07300  0 1 1 1 1  5  64 1   16     7   1 | 16 19 33
 7169   8  4526.3253692323   0.00458  1 1 1 1 1  7  33 1   40     8   0 | 12 19 51
 7170   6  4527.3213748722   0.00752  1 1 1 1 2  7  33 2   27     6   0 | 12 19 33
  819   5  4528.0377586251   0.08539  0 1 1 1 2  5  64 2    9     4   1 | 16 19 33
 8615   3  4528.1155455347   0.02729  1 3 1 0 2  5  59 2   13     3   0 | 12 36
 3646   4  4529.0972812257   0.23778  0 4 0 1 1  8   9 1   50     3   1 | 19 27
  204  21  4529.4560731012   0.00280  0 0 0 2 1  8  16 1   48    17   4 | 10 12 14 19 27 33 35 74
 3644   4  4529.7502787069   0.44362  0 4 2 1 2  8   8 2   36     2   2 | 19
 3643   4  4529.7513747273   0.27692  0 4 2 1 1  8   8 1   51     2   2 | 19
11853   2  4533.3920995178   0.00380  2 3 1 0 1  7  14 1   49     2   0 | 27
11854   1  4533.6675330766   0.00545  2 3 1 0 2  7  14 2   35     1   0 | 27
 7842   3  4534.4963283713   0.02584  1 2 0 0 1  4  70 1   13     3   0 | 12 26 36
 2746   6  4534.7317374824   0.58772  0 3 3 1 1  7  37 1   37     4   2 | 19 33
 2747   5  4534.7353245141   0.66861  0 3 3 1 2  7  37 2   24     3   2 | 19 33
 6629   6  4534.8546200859   0.03240  1 0 0 1 1  6  50 1   25     6   0 | 12 16 26 33
 9173   9  4535.1108902557   0.00681  1 4 0 0 1  6  43 1   33     9   0 | 10 27 33 36
 5057   1  4536.5542536773   1.06817  0 6 2 0 2  6  46 2   20     1   0 | 26
 5056   1  4537.2632805341   0.57015  0 6 2 0 1  6  46 1   31     1   0 | 26
 3648   4  4537.2646583960   0.44893  0 4 2 1 2  8   9 2   36     2   2 | 19
 3647   4  4537.2658198719   0.43032  0 4 2 1 1  8   9 1   51     2   2 | 19
 5065   1  4537.2839824995   0.01547  0 6 0 0 1  6  50 1   26     1   0 | 12
 3650   5  4537.4427120205   0.29009  0 4 0 1 1  8  10 1   50     3   2 | 19 27
10905   8  4538.8159119681   0.03488  2 1 1 0 1  5  57 1   22     8   0 | 12 26 33 36
 5360   1  4539.0321066069   0.01044  0 7 1 0 2  7  28 2   30     1   0 | 27
11873   1  4540.0087880120   0.23522  2 3 3 0 1  7  20 1   47     1   0 | 12
 3637   3  4541.2575568376   0.90626  0 4 4 1 1  8   6 1   51     1   2 | 19
 6572   3  4542.3310310033   1.41572  1 0 0 0 1  2  88 1    5     2   1 | 26
10906   7  4542.4785458572   0.02612  2 1 1 0 2  5  57 2   15     7   0 | 12 26 33 36
  205  19  4543.4640451145   0.00296  0 0 0 2 1  8  17 1   48    15   4 | 10 12 14 19 27 33 35 74
 3652   3  4545.6137209058   0.45690  0 4 2 1 2  8  10 2   36     2   1 | 19
 3651   3  4545.6156395260   0.28386  0 4 2 1 1  8  10 1   51     1   2 | 19
11856   2  4545.8208485912   0.00338  2 3 1 0 1  7  15 1   49     2   0 | 27
11857   1  4546.1360000637   0.00411  2 3 1 0 2  7  15 2   35     1   0 | 27
13617   1  4546.2052870785   0.00336  3 1 1 0 1  7  22 1   46     1   0 | 27
 3654   4  4546.6219348728   0.27581  0 4 0 1 1  8  11 1   50     3   1 | 19 27
13618   1  4547.0933739544   0.00360  3 1 1 0 2  7  22 2   33     1   0 | 27
 3641   4  4547.1091036551   0.91864  0 4 4 1 1  8   7 1   52     3   1 | 12 19
 2748   6  4547.6900024791   0.21833  0 3 1 1 1  7  38 1   36     4   2 | 19 33 51
13329   5  4549.1363254648   0.01043  3 0 0 0 1  6  41 1   35     5   0 | 10 27 33 36
 2749   4  4549.8424844254   0.54653  0 3 1 1 2  7  38 2   23     2   2 | 19 33
 8616   2  4550.3709800291   4.48347  1 3 3 0 2  5  59 2   14     2   0 | 26
 7843   2  4550.5907630745   3.39940  1 2 2 0 2  4  70 2    8     2   0 | 26
 3645   1  4553.7943862795   0.94646  0 4 4 1 1  8   8 1   52     1   0 | 19
 1754   6  4554.1640254331   0.02625  0 2 0 1 1  6  53 1   23     5   1 | 12 19 33
 7171   9  4554.4536241502   0.00446  1 1 1 1 1  7  34 1   40     9   0 | 12 19 33 51
11360   2  4554.5157570425   0.00896  2 2 2 0 2  6  43 2   22     2   0 | 33
11359   2  4554.6488544060   0.00927  2 2 2 0 1  6  43 1   34     2   0 | 33
 3656   2  4554.7968107225   0.48281  0 4 2 1 2  8  11 2   36     1   1 | 19
 3655   1  4554.8004135046   0.23128  0 4 2 1 1  8  11 1   51     1   0 | 19
 7172   7  4555.5101520972   0.00510  1 1 1 1 2  7  34 2   27     7   0 | 12 19 27 33
 3658   2  4556.6358956498   0.00335  0 4 0 1 1  8  12 1   50     2   0 | 27
  206  20  4558.2955722217   0.00292  0 0 0 2 1  8  18 1   48    16   4 | 10 12 14 19 27 33 35 74
11859   2  4559.0778864019   0.00336  2 3 1 0 1  7  16 1   49     2   0 | 27
11860   2  4559.4350763796   0.00355  2 3 1 0 2  7  16 2   35     2   0 | 27
 3649   5  4561.3165509565   0.64881  0 4 4 1 1  8   9 1   52     3   2 | 12 19
11370   2  4563.9221286270   0.36857  2 2 0 0 1  6  47 1   30     2   0 | 26 36
 1756   5  4564.3969120600   0.71960  0 2 2 1 2  6  53 2   16     5   0 | 19 33
 3660   4  4564.8156777374   0.50014  0 4 2 1 2  8  12 2   36     2   2 | 19
 3659   2  4564.8186770402   0.24167  0 4 2 1 1  8  12 1   51     2   0 | 19
 1755   3  4564.8332131795   0.49598  0 2 2 1 1  6  53 1   24     2   1 | 19 33
13619   2  4565.3276115115   0.00426  3 1 1 0 1  7  23 1   46     2   0 | 27
13620   2  4566.2964246914   0.00750  3 1 1 0 2  7  23 2   33     2   0 | 27
 2750   4  4566.4135252655   0.68324  0 3 3 1 1  7  38 1   37     2   2 | 19 33
 2751   3  4566.4157568111   0.79085  0 3 3 1 2  7  38 2   24     1   2 | 19
10541   5  4566.9630374637   0.02569  2 0 0 0 1  4  69 1   15     5   0 | 12 26 36
 3663   2  4567.4816697877   0.34316  0 4 0 1 1  8  13 1   50     1   1 | 19
 3653   5  4569.6742898726   0.56905  0 4 4 1 1  8  10 1   52     3   2 | 12 19
 9176   7  4571.6689545799   0.00820  1 4 0 0 1  6  44 1   33     7   0 | 10 27 33 36
 8617   4  4572.4585769759   0.03510  1 3 1 0 1  5  60 1   20     4   0 | 12 26 36
11862   1  4573.1632495766   0.00351  2 3 1 0 1  7  17 1   49     1   0 | 27
11863   1  4573.5652992408   0.00411  2 3 1 0 2  7  17 2   35     1   0 | 27
  207  20  4573.9505997436   0.00348  0 0 0 2 1  8  19 1   48    16   4 | 10 12 14 19 27 33 35 74
 3665   4  4575.6681304996   0.54667  0 4 2 1 2  8  13 2   36     2   2 | 19
 3664   2  4575.6735194425   0.18491  0 4 2 1 1  8  13 1   51     2   0 | 19
 5059   2  4575.8549883660   1.25482  0 6 2 0 2  6  47 2   20     2   0 | 26
11878   1  4575.9142163785   0.38137  2 3 3 0 1  7  22 1   47     1   0 | 12
 6630   4  4576.9701758721   0.01691  1 0 0 1 1  6  51 1   25     4   0 | 12 26 33
 7086   5  4578.1235011182   1.34307  1 1 1 0 1  3  80 1    8     4   1 | 16 26
 8618   5  4578.2554565087   0.02794  1 3 1 0 2  5  60 2   13     5   0 | 12 26 36
  820   5  4578.6804764312   0.08616  0 1 1 1 1  5  65 1   16     4   1 | 16 19 33
 3657   4  4578.8670401166   0.60962  0 4 4 1 1  8  11 1   52     3   1 | 12 19
 3667   4  4579.1623930058   0.33648  0 4 0 1 1  8  14 1   50     3   1 | 19 27
 5068   1  4580.0011011359   0.01628  0 6 0 0 1  6  51 1   26     1   0 | 12
 2752   6  4580.1088096777   0.22206  0 3 1 1 1  7  39 1   36     4   2 | 19 33 51
  821   3  4581.9925111940   0.05796  0 1 1 1 2  5  65 2    9     3   0 | 19 33
 2753   3  4582.3730616408   0.29915  0 3 1 1 2  7  39 2   23     1   2 | 19
 5361   1  4582.4722394782   0.22065  0 7 3 0 1  7  29 1   44     1   0 | 12
 5362   2  4583.3292239669   0.00524  0 7 3 0 1  7  35 1   39     2   0 | 12
 7173   7  4583.4093621736   0.00437  1 1 1 1 1  7  35 1   40     7   0 | 12 33 51
13330   8  4583.8844262420   0.00702  3 0 0 0 1  6  42 1   35     8   0 | 10 27 33 36
 7087   4  4584.1642610018   2.29858  1 1 1 0 2  3  80 2    5     4   0 | 16 26
 7174   6  4584.5264315040   0.00923  1 1 1 1 2  7  35 2   27     6   0 | 12 19 27 33
13621   2  4585.2806385519   0.00482  3 1 1 0 1  7  24 1   46     2   0 | 27
13622   2  4586.3336605703   0.00366  3 1 1 0 2  7  24 2   33     2   0 | 27
  170   4  4586.7421389264   0.02590  0 0 0 1 1  4  75 1    9     4   0 | 16 33
10907   4  4586.9242394407   0.03503  2 1 1 0 1  5  58 1   22     4   0 | 12 33 36
 3669   3  4587.3560213472   0.56435  0 4 2 1 2  8  14 2   36     2   1 | 19
 3668   1  4587.3629048619   0.88050  0 4 2 1 1  8  14 1   51     0   1 | 19
11865   2  4588.0765514518   0.00331  2 3 1 0 1  7  18 1   49     2   0 | 27
11866   2  4588.5262868828   0.00350  2 3 1 0 2  7  18 2   35     2   0 | 27
 3662   1  4588.8954305236   0.36657  0 4 4 1 2  8  12 2   37     1   0 | 12
 3661   5  4588.8957896729   0.55473  0 4 4 1 1  8  12 1   52     3   2 | 12 19
  208  20  4590.4290067767   0.00504  0 0 0 2 1  8  20 1   48    16   4 | 10 12 14 19 27 33 35 74
10908   9  4590.7198922882   0.04105  2 1 1 0 2  5  58 2   15     8   1 | 12 19 26 33 36
11363   2  4591.1599859936   0.00879  2 2 2 0 2  6  44 2   22     2   0 | 33
11362   2  4591.3047948856   0.00925  2 2 2 0 1  6  44 1   34     2   0 | 33
 3671   6  4591.6756073935   0.23975  0 4 0 1 1  8  15 1   50     4   2 | 19 27
 7844   4  4593.5524581136   0.02791  1 2 0 0 1  4  71 1   13     4   0 | 12 26
11881   1  4595.1184298356   0.28820  2 3 3 0 1  7  23 1   47     1   0 | 12
 2754   7  4598.9264651659   0.58888  0 3 3 1 1  7  39 1   37     5   2 | 19 33
 2755   5  4598.9303642863   0.76338  0 3 3 1 2  7  39 2   24     3   2 | 19 33
 1757   6  4599.0025392540   0.02771  0 2 0 1 1  6  54 1   23     5   1 | 12 19
 3666   2  4599.7597762667   0.59151  0 4 4 1 1  8  13 1   52     1   1 | 19
 3673   4  4599.8775677996   0.57317  0 4 2 1 2  8  15 2   36     2   2 | 19
 3672   2  4599.8861887446   0.19632  0 4 2 1 1  8  15 1   51     2   0 | 19
11869   2  4603.8180289681   0.00331  2 3 1 0 1  7  19 1   49     2   0 | 27
11373   3  4603.9737613834   0.35399  2 2 0 0 1  6  48 1   30     3   0 | 26 36
11870   2  4604.3180320274   0.00347  2 3 1 0 2  7  19 2   35     2   0 | 27
 3675   5  4605.0241168787   0.26385  0 4 0 1 1  8  16 1   50     3   2 | 19 27
13623   1  4606.0640021111   0.00662  3 1 1 0 1  7  25 1   46     1   0 | 27
13624   1  4607.2046370938   0.01421  3 1 1 0 2  7  25 2   33     1   0 | 27
  209  19  4607.7307352953   0.00306  0 0 0 2 1  8  21 1   48    17   2 | 10 12 14 19 22 27 33 35 74
 9179   6  4609.0542712771   0.00588  1 4 0 0 1  6  45 1   33     6   0 | 10 27 33 36
 1759   6  4609.2931323444   0.82089  0 2 2 1 2  6  54 2   16     5   1 | 19 33
 1758   2  4609.7597534001   0.08325  0 2 2 1 1  6  54 1   24     2   0 | 33
 7845   2  4609.7725279474   3.01392  1 2 2 0 2  4  71 2    8     2   0 | 26
 3670   4  4611.4592680397   0.53324  0 4 4 1 1  8  14 1   52     2   2 | 12 19
 7175   8  4613.1860634603   0.00509  1 1 1 1 1  7  36 1   39     8   0 | 12 19 33 51
 3676   1  4613.2313266323   0.52992  0 4 2 1 2  8  16 2   36     0   1 | 19
 2756   6  4613.3561122981   0.20090  0 3 1 1 1  7  40 1   36     4   2 | 19 33 51
 7176   7  4614.3701144975   0.00591  1 1 1 1 2  7  36 2   27     7   0 | 12 19 27 33
11884   1  4615.1574244272   0.40744  2 3 3 0 1  7  24 1   47     1   0 | 12
 2757   5  4615.7354131695   0.24206  0 3 1 1 2  7  40 2   23     3   2 | 19 33
 5062   2  4615.9877750694   0.91147  0 6 2 0 2  6  48 2   20     2   0 | 26
 5061   2  4616.8127693596   0.26571  0 6 2 0 1  6  48 1   31     2   0 | 26
 3679   4  4619.2047936943   0.22485  0 4 0 1 1  8  17 1   50     3   1 | 19 27
13331   8  4619.4579408381   0.00681  3 0 0 0 1  6  43 1   35     8   0 | 10 27 33 36
 6631   4  4619.9076684389   0.01987  1 0 0 1 1  6  52 1   25     4   0 | 12 26 33
11871   1  4620.3876074862   0.00346  2 3 1 0 1  7  20 1   49     1   0 | 27
11872   2  4620.9405462773   0.00354  2 3 1 0 2  7  20 2   35     2   0 | 27
 3674   5  4623.9940103592   0.50091  0 4 4 1 1  8  15 1   52     3   2 | 12 19
10542   3  4624.9294294158   0.02607  2 0 0 0 1  4  70 1   15     3   0 | 12 17 26
  210  22  4625.8556943294   0.00673  0 0 0 2 1  8  22 1   48    18   4 | 10 12 14 19 22 27 33 35 74
 3681   1  4627.4190278945   0.74478  0 4 2 1 2  8  17 2   36     1   0 | 19
 3680   2  4627.4382400261   0.63821  0 4 2 1 1  8  17 1   51     0   2 | 19
11366   1  4628.6344155567   0.02339  2 2 2 0 2  6  45 2   22     1   0 | 33
11365   1  4628.7914713635   0.01051  2 2 2 0 1  6  45 1   34     1   0 | 33
 8619   4  4629.2245446282   0.02803  1 3 1 0 2  5  61 2   13     4   0 | 12 26 36
 7865   4  4630.1612579575   0.00132  1 2 0 1 1  8   0 1   17     4   0 | 12 22 27
 7866   3  4630.9906682637   0.00827  1 2 0 1 1  8   1 1   30     3   0 | 10 12 27
 2758   5  4632.2713802866   0.74260  0 3 3 1 1  7  40 1   37     3   2 | 19 33
 2759   4  4632.2745691137   0.90311  0 3 3 1 2  7  40 2   24     2   2 | 19 33
 7867   7  4632.6497355795   0.00525  1 2 0 1 1  8   2 1   39     7   0 | 10 12 27
  822   6  4633.3579599065   0.04950  0 1 1 1 1  5  66 1   16     6   0 | 16 19 33
 3684   3  4634.2199068159   0.26049  0 4 0 1 1  8  18 1   50     2   1 | 19 27
 7868   4  4635.1382467604   0.00456  1 2 0 1 1  8   3 1   46     4   0 | 10 12 27
10909   7  4635.8576366638   0.03492  2 1 1 0 1  5  59 1   22     7   0 | 12 26 33 36
11887   2  4636.0294103651   0.22335  2 3 3 0 1  7  25 1   47     2   0 | 12
  823   4  4636.7712951741   0.10879  0 1 1 1 2  5  66 2    9     3   1 | 16 19 33
 3678   1  4637.3635851749   0.23522  0 4 4 1 2  8  16 2   37     1   0 | 12
 3677   6  4637.3641662582   0.52214  0 4 4 1 1  8  16 1   52     4   2 | 12 19
11874   2  4637.7851174947   0.00335  2 3 1 0 1  7  21 1   49     2   0 | 27
11875   2  4638.3937935064   0.00364  2 3 1 0 2  7  21 2   35     2   0 | 27
 7871   8  4638.4562562892   0.03615  1 2 0 1 1  8   4 1   50     8   0 | 10 12 19 22 27
10910   8  4639.7888231687   0.02649  2 1 1 0 2  5  59 2   15     8   0 | 12 26 33 36
 3685   2  4642.4449131264   0.79461  0 4 2 1 2  8  18 2   36     1   1 | 19
 7874   8  4642.6037552004   0.09260  1 2 0 1 1  8   5 1   53     8   0 | 10 12 19 27
 7177   9  4643.7907128764   0.00575  1 1 1 1 1  7  37 1   39     9   0 | 12 19 33 51
 1760   6  4644.6661073281   0.02543  0 2 0 1 1  6  55 1   23     6   0 | 12 33
  211  20  4644.8037745578   0.00749  0 0 0 2 1  8  23 1   48    16   4 | 10 12 14 19 27 33 35 74
11376   1  4644.8580161788   0.69252  2 2 0 0 1  6  49 1   30     1   0 | 26
 5363   2  4644.8950535234   0.00978  0 7 3 0 2  7  37 2   26     2   0 | 12
 7178   4  4645.0423460300   0.00631  1 1 1 1 2  7  37 2   27     4   0 | 12 33
 9180   7  4647.2666220938   0.00685  1 4 0 0 1  6  46 1   33     7   0 | 10 27 33 36
 2760   5  4647.4332748409   0.27936  0 3 1 1 1  7  41 1   36     3   2 | 19 33 51
 7870   2  4647.4439228157   0.95111  1 2 2 1 2  8   3 2   30     2   0 | 19
 7869   2  4647.4441606531   0.37110  1 2 2 1 1  8   3 1   47     2   0 | 19
 7877  10  4647.5806176540   0.05386  1 2 0 1 1  8   6 1   54    10   0 | 10 12 19 22 27
  171   5  4649.5988100670   0.02587  0 0 0 1 1  4  76 1    9     4   1 | 16 26 33 80
 2761   6  4649.9287845831   0.23325  0 3 1 1 2  7  41 2   23     4   2 | 19 33
 3688   5  4650.0668451377   0.30000  0 4 0 1 1  8  19 1   50     3   2 | 19 27
13625   2  4650.1214988508   0.00385  3 1 1 0 1  7  27 1   46     2   0 | 27
 7873   2  4650.7655647778   0.55698  1 2 2 1 2  8   4 2   35     2   0 | 19 51
 7872   2  4650.7658930697   0.12583  1 2 2 1 1  8   4 1   52     2   0 | 19 51
13626   2  4651.4475087846   0.00372  3 1 1 0 2  7  27 2   33     2   0 | 27
 3683   1  4651.5683018422   0.23522  0 4 4 1 2  8  17 2   37     1   0 | 12
 3682   3  4651.5695088554   0.51257  0 4 4 1 1  8  17 1   52     2   1 | 19
 7088   2  4651.5805936674   1.96293  1 1 1 0 2  3  81 2    5     2   0 | 26
 7880   8  4653.3869750332   0.05745  1 2 0 1 1  8   7 1   55     8   0 | 10 12 19 27
 7846   1  4653.4303960649   0.35816  1 2 0 0 1  4  72 1   13     1   0 | 26
 7876   2  4654.9166339272   0.78476  1 2 2 1 2  8   5 2   38     2   0 | 19 51
 7875   2  4654.9169849201   0.11682  1 2 2 1 1  8   5 1   55     2   0 | 19 51
 1762   5  4655.0140422207   0.61121  0 2 2 1 2  6  55 2   16     5   0 | 19 33
 1761   4  4655.5122623376   0.26482  0 2 2 1 1  6  55 1   24     3   1 | 19 33
13332   7  4655.8566421031   0.00597  3 0 0 0 1  6  44 1   35     7   0 | 10 27 33 36
11876   2  4656.0103530698   0.00333  2 3 1 0 1  7  22 1   49     2   0 | 27
11877   1  4656.6773960404   0.00368  2 3 1 0 2  7  22 2   35     1   0 | 27
 5064   2  4657.8418380572   0.36270  0 6 2 0 1  6  49 1   31     2   0 | 26
 3690   4  4658.3028760422   0.51336  0 4 2 1 2  8  19 2   36     2   2 | 19
 3689   2  4658.3301933083   0.60944  0 4 2 1 1  8  19 1   51     0   2 | 19
 7879   2  4659.8982556469   0.57657  1 2 2 1 2  8   6 2   39     2   0 | 19 51
 7878   2  4659.8985739771   0.23817  1 2 2 1 1  8   6 1   56     2   0 | 19 51
 7883   9  4660.0227876045   0.00293  1 2 0 1 1  8   8 1   55     9   0 | 10 12 27 51
11906   1  4660.4441093415   0.27863  2 3 3 0 1  7  32 1   44     1   0 | 12
 6632   6  4663.6671571319   0.03352  1 0 0 1 1  6  53 1   25     6   0 | 12 16 26 33
  212  18  4664.5749307156   0.00413  0 0 0 2 1  8  24 1   48    14   4 | 10 12 14 19 27 33 35 74
 7882   2  4665.7099743201   0.78476  1 2 2 1 2  8   7 2   40     2   0 | 19 51
 7881   2  4665.7103359118   0.11687  1 2 2 1 1  8   7 1   57     2   0 | 19 51
 2762   5  4666.4472889839   0.66834  0 3 3 1 1  7  41 1   37     3   2 | 19 33
 2763   4  4666.4517493089   0.87222  0 3 3 1 2  7  41 2   24     2   2 | 19 33
 3687   1  4666.6097204017   0.23522  0 4 4 1 2  8  18 2   37     1   0 | 12
 3686   4  4666.6103957011   0.52068  0 4 4 1 1  8  18 1   52     2   2 | 12 19
 3692   4  4666.7481665346   0.26729  0 4 0 1 1  8  20 1   50     3   1 | 19 27
11369   1  4666.9389781899   0.00934  2 2 2 0 2  6  46 2   22     1   0 | 33
11368   1  4667.1090880762   0.01059  2 2 2 0 1  6  46 1   34     1   0 | 33
 7886   9  4667.4877308768   0.05610  1 2 0 1 1  8   9 1   55     9   0 | 10 12 19 27 51
 5072   1  4667.9295299928   0.02081  0 6 0 0 1  6  53 1   26     1   0 | 12
 7847   2  4669.7833392360   4.33789  1 2 2 0 2  4  72 2    8     2   0 | 26
 7885   3  4672.3519747007   0.48483  1 2 2 1 2  8   8 2   40     3   0 | 19 51
 7884   4  4672.3525270119   0.17691  1 2 2 1 1  8   8 1   57     4   0 | 19 27 51
13627   1  4673.3951545687   0.00376  3 1 1 0 1  7  28 1   46     1   0 | 27
13628   2  4674.8192146285   0.00606  3 1 1 0 2  7  28 2   33     2   0 | 27
 8620   2  4674.8481184953   0.03548  1 3 1 0 1  5  62 1   20     2   0 | 12 36
 3693   3  4674.9959804045   0.67852  0 4 2 1 2  8  20 2   36     2   1 | 19
11879   2  4675.0634582194   0.00427  2 3 1 0 1  7  23 1   49     2   0 | 27
 7179   7  4675.2205351716   0.00655  1 1 1 1 1  7  38 1   39     7   0 | 12 19 33 51
 7889   9  4675.7820113265   0.01721  1 2 0 1 1  8  10 1   55     9   0 | 10 12 19 22 27 51
11880   2  4675.7916714065   0.00751  2 3 1 0 2  7  23 2   35     2   0 | 27
 7180   4  4676.5369903154   0.00963  1 1 1 1 2  7  38 2   26     4   0 | 12 19
 5364   2  4676.9224594583   0.00777  0 7 3 0 2  7  38 2   27     2   0 | 12
 7888   3  4679.8242921408   0.47075  1 2 2 1 2  8   9 2   40     3   0 | 19 51
 7887   3  4679.8249194109   0.04398  1 2 2 1 1  8   9 1   57     3   0 | 19 51
11892   1  4680.2771962718   0.24080  2 3 3 0 1  7  27 1   47     1   0 | 12
 8621   4  4681.0226885504   0.02865  1 3 1 0 2  5  62 2   13     4   0 | 12 26 36
 2764   5  4682.3375370747   0.22280  0 3 1 1 1  7  42 1   36     4   1 | 19 33 51
 3691   6  4682.4860618740   0.49287  0 4 4 1 1  8  19 1   52     4   2 | 12 19
10543   4  4683.7178951050   0.02571  2 0 0 0 1  4  71 1   15     4   0 | 12 26
 3696   6  4684.2607695041   0.24571  0 4 0 1 1  8  21 1   50     4   2 | 19 27
 7892  11  4684.9054148898   0.05473  1 2 0 1 1  8  11 1   55    11   0 | 10 12 19 22 27 51
 2765   4  4684.9534600937   0.22570  0 3 1 1 2  7  42 2   23     3   1 | 19 33
  213  20  4685.1689771321   0.00394  0 0 0 2 1  8  25 1   48    17   3 | 10 12 14 19 27 33 35 74
10911   6  4685.6156435997   0.03500  2 1 1 0 1  5  60 1   22     6   0 | 12 26 33 36
 9181   2  4686.3059632046   0.01059  1 4 0 0 1  6  47 1   33     2   0 | 27 33
11909   1  4688.1076326602   0.50582  2 3 3 0 1  7  33 1   44     1   0 | 12
 7891   4  4688.1264935077   0.38470  1 2 2 1 2  8  10 2   40     4   0 | 19 51
 7890   4  4688.1272872764   0.15513  1 2 2 1 1  8  10 1   57     4   0 | 19 51
  824   5  4688.8575418030   0.04959  0 1 1 1 1  5  67 1   16     5   0 | 16 19 33
10912   6  4689.6848647534   0.02691  2 1 1 0 2  5  60 2   15     6   0 | 12 33 36
 6573   3  4690.7307013233   2.56920  1 0 0 0 1  2  90 1    5     2   1 | 26
 1763   6  4691.1544392917   0.03309  0 2 0 1 1  6  56 1   23     6   0 | 12 33
  825   5  4692.3734708094   0.05793  0 1 1 1 2  5  67 2    9     5   0 | 16 19 33
 3698   3  4692.5212761375   0.50410  0 4 2 1 2  8  21 2   36     2   1 | 19
 3697   2  4692.5612354963   0.57433  0 4 2 1 1  8  21 1   51     0   2 | 19
13333   6  4693.0804865071   0.00588  3 0 0 0 1  6  45 1   35     6   0 | 10 27 33 36
 7895  10  4694.8580494117   0.03773  1 2 0 1 1  8  12 1   55    10   0 | 10 12 19 27 51
11882   2  4694.9444352620   0.00482  2 3 1 0 1  7  24 1   49     2   0 | 27
11883   2  4695.7364072882   0.00367  2 3 1 0 2  7  24 2   35     2   0 | 27
 7894   4  4697.2585280696   0.45333  1 2 2 1 2  8  11 2   40     4   0 | 19 27 51
 7893   4  4697.2594449725   0.04591  1 2 2 1 1  8  11 1   57     4   0 | 19 27 51
13629   2  4697.4986507084   0.00785  3 1 1 0 1  7  29 1   46     2   0 | 27
 5067   1  4698.7518465185   1.70192  0 6 2 0 2  6  50 2   20     1   0 | 26
13630   2  4699.0242591942   0.00487  3 1 1 0 2  7  29 2   33     2   0 | 27
 3695   1  4699.1953813501   0.30974  0 4 4 1 2  8  20 2   37     1   0 | 12
 3694   4  4699.1966672467   0.49023  0 4 4 1 1  8  20 1   52     2   2 | 12 19
 5066   1  4699.7036981884   0.11317  0 6 2 0 1  6  50 1   31     1   0 | 26
 2766   6  4701.4553820869   0.75310  0 3 3 1 1  7  42 1   37     4   2 | 19 33
 2767   4  4701.4588698067   0.96350  0 3 3 1 2  7  42 2   24     2   2 | 19
 1765   6  4701.5638796040   0.66552  0 2 2 1 2  6  56 2   16     5   1 | 19 33
 1764   3  4702.0936136608   0.36646  0 2 2 1 1  6  56 1   24     2   1 | 19 33
 3700   5  4702.6068977381   0.26975  0 4 0 1 1  8  22 1   50     3   2 | 19 27
11895   2  4703.6513049452   0.22065  2 3 3 0 1  7  28 1   47     2   0 | 12
 7898   7  4705.6398664382   0.05679  1 2 0 1 1  8  13 1   55     7   0 | 12 19 27 51
11372   1  4706.0731752330   0.02387  2 2 2 0 2  6  47 2   22     1   0 | 33
11371   1  4706.2552862538   0.01085  2 2 2 0 1  6  47 1   34     1   0 | 33
  214  21  4706.5859106397   0.00539  0 0 0 2 1  8  26 1   48    17   4 | 10 12 14 19 27 33 35 74
 7897   6  4707.2209291595   0.31097  1 2 2 1 2  8  12 2   40     6   0 | 19 27 51
 7896   5  4707.2224886920   0.09007  1 2 2 1 1  8  12 1   57     5   0 | 19 27 51
 7181   6  4707.4752964486   0.00703  1 1 1 1 1  7  39 1   39     6   0 | 12 19 33 51
 6633   6  4708.2482051178   0.03480  1 0 0 1 1  6  54 1   25     6   0 | 12 16 26 33
 7182   5  4708.8616511254   0.01265  1 1 1 1 2  7  39 2   26     5   0 | 12 19 33
 3702   4  4710.8815330025   0.53550  0 4 2 1 2  8  22 2   36     2   2 | 19
 3701   2  4710.9285370898   0.78858  0 4 2 1 1  8  22 1   51     0   2 | 19
 5075   1  4713.1379817178   0.02383  0 6 0 0 1  6  54 1   26     1   0 | 12
  172   3  4713.2742549254   0.02597  0 0 0 1 1  4  77 1    9     3   0 | 16 33
 7089   3  4713.4649558857   1.66435  1 1 1 0 1  3  82 1    8     2   1 | 26
 7848   4  4714.1337165464   0.02604  1 2 0 0 1  4  73 1   13     4   0 | 12 26
11885   2  4715.6526801746   0.00434  2 3 1 0 1  7  25 1   49     2   0 | 27
11886   2  4716.5114897466   0.00732  2 3 1 0 2  7  25 2   35     2   0 | 27
11912   1  4716.6097105930   0.59205  2 3 3 0 1  7  34 1   44     1   0 | 12
 3699   4  4716.7427921164   0.49595  0 4 4 1 1  8  21 1   52     3   1 | 12 19
 7901  10  4717.2505140217   0.03321  1 2 0 1 1  8  14 1   55    10   0 | 10 12 19 27 51
 7900   5  4718.0139445244   0.36561  1 2 2 1 2  8  13 2   40     5   0 | 19 27 51
 7899   5  4718.0157545356   0.13160  1 2 2 1 1  8  13 1   57     5   0 | 19 27 51
 2768   5  4718.0703568178   0.31198  0 3 1 1 1  7  43 1   36     3   2 | 19 33 51
 7090   2  4719.8208251834   2.68411  1 1 1 0 2  3  82 2    5     2   0 | 26
 2769   6  4720.8082087651   0.22502  0 3 1 1 2  7  43 2   23     4   2 | 19 33
 3704   3  4721.7848435910   0.31700  0 4 0 1 1  8  23 1   50     2   1 | 19 27
13631   2  4722.4321498488   0.00368  3 1 1 0 1  7  30 1   46     2   0 | 27
13632   2  4724.0626177469   0.00403  3 1 1 0 2  7  30 2   33     2   0 | 27
 9182   4  4726.1714787286   0.00951  1 4 0 0 1  6  48 1   33     4   0 | 10 27 36
 8622   4  4727.2828487077   0.03572  1 3 1 0 1  5  63 1   20     4   0 | 12 26 36
11898   1  4727.8595394782   0.22065  2 3 3 0 1  7  29 1   47     1   0 | 12
  215  18  4728.8255319283   0.00509  0 0 0 2 1  8  27 1   48    14   4 | 10 12 14 19 27 33 35 74
11381   1  4729.1092442458   0.32695  2 2 0 0 1  6  51 1   30     1   0 | 26
 7903   6  4729.6359888989   0.30846  1 2 2 1 2  8  14 2   40     6   0 | 19 27 51
 7902   6  4729.6385424453   0.08537  1 2 2 1 1  8  14 1   57     6   0 | 19 27 51
 7904  12  4729.6900752695   0.03149  1 2 0 1 1  8  15 1   55    12   0 | 10 12 19 27 51
 3706   3  4730.0746185595   0.48899  0 4 2 1 2  8  23 2   36     2   1 | 19
 3705   2  4730.1313317702   0.63661  0 4 2 1 1  8  23 1   51     0   2 | 19
 7849   2  4730.6155037788   3.87277  1 2 2 0 2  4  73 2    8     2   0 | 26
10561   2  4730.8250689515   0.00090  2 0 0 1 1  8   0 1   18     2   0 | 10 27
13334   6  4731.1292973713   0.00685  3 0 0 0 1  6  46 1   35     6   0 | 10 27 33 36
10562   5  4731.6492406364   0.00570  2 0 0 1 1  8   1 1   31     5   0 | 10 19 22 27
10563   5  4733.2977439240   0.00456  2 0 0 1 1  8   2 1   41     5   0 | 10 22 27
 8623   3  4733.6520128935   0.17952  1 3 1 0 2  5  63 2   13     3   0 | 26 36
 3703   5  4735.1228789317   0.47244  0 4 4 1 1  8  22 1   52     3   2 | 12 19
10564   4  4735.7704285778   0.00560  2 0 0 1 1  8   3 1   48     4   0 | 10 14 27
10913   5  4736.1980472294   0.57405  2 1 1 0 1  5  61 1   22     3   2 | 12 19 26 33
11888   2  4737.1887378333   0.00495  2 3 1 0 1  7  26 1   49     2   0 | 27
 2770   3  4737.2928721784   0.81351  0 3 3 1 1  7  43 1   37     2   1 | 19 33
 2771   2  4737.2984339272   1.09533  0 3 3 1 2  7  43 2   24     1   1 | 19
11889   2  4738.1169095354   0.00598  2 3 1 0 2  7  26 2   35     2   0 | 27
 1766   7  4738.4672526827   0.02621  0 2 0 1 1  6  57 1   23     7   0 | 12 33
10565   6  4739.0673257047   0.01208  2 0 0 1 1  8   4 1   53     6   0 | 10 14 19 27
10914   6  4740.4084416971   0.03064  2 1 1 0 2  5  61 2   15     5   1 | 12 19 26 33
 7183   9  4740.5550274773   0.00705  1 1 1 1 1  7  40 1   39     9   0 | 12 19 33 51
 3708   6  4741.7947352242   0.22186  0 4 0 1 1  8  24 1   50     4   2 | 19 27
 7184   3  4742.0133732648   0.00811  1 1 1 1 2  7  40 2   26     3   0 | 12 19 33
 7906   5  4742.0882513697   0.29219  1 2 2 1 2  8  15 2   40     5   0 | 19 27 51
 7905   5  4742.0917005746   0.19552  1 2 2 1 1  8  15 1   57     5   0 | 19 27 51
 5069   1  4742.4043888538   0.33783  0 6 2 0 1  6  51 1   31     1   0 | 26
 7907  11  4742.9586388587   0.05484  1 2 0 1 1  8  16 1   55    11   0 | 10 12 19 27 51
10566   8  4743.1884549697   0.00713  2 0 0 1 1  8   5 1   56     8   0 | 10 14 19 27
10544   2  4743.3279245832   0.02575  2 0 0 0 1  4  72 1   15     2   0 | 12
  826   5  4745.1789476975   0.04966  0 1 1 1 1  5  68 1   16     5   0 | 16 19 33
11375   1  4746.0382268312   0.59381  2 2 2 0 2  6  48 2   22     1   0 | 33
11374   1  4746.2352949754   0.01249  2 2 2 0 1  6  48 1   34     1   0 | 33
10567   8  4748.1337286953   0.00651  2 0 0 1 1  8   6 1   58     8   0 | 10 14 19 27
13633   2  4748.1949624666   0.00803  3 1 1 0 1  7  31 1   46     2   0 | 27
  827   6  4748.7990874133   0.06538  0 1 1 1 2  5  68 2    9     5   1 | 16 19 33
 1767   3  4748.9386458167   0.65563  0 2 2 1 2  6  57 2   16     2   1 | 19
13634   2  4749.9339115544   0.00536  3 1 1 0 2  7  31 2   33     2   0 | 27
 3710   3  4750.1016065250   0.56284  0 4 2 1 2  8  24 2   36     2   1 | 19
 3709   2  4750.1684940594   0.86308  0 4 2 1 1  8  24 1   51     0   2 | 19
  216  19  4751.8877782038   0.01251  0 0 0 2 1  8  28 1   48    15   4 | 10 12 14 19 27 33 35 74
11901   2  4752.9017468864   0.22065  2 3 3 0 1  7  30 1   47     2   0 | 12
 6634   6  4753.6507740497   0.02409  1 0 0 1 1  6  55 1   25     6   0 | 12 16 26 33
10568   8  4753.9031848937   0.00812  2 0 0 1 1  8   7 1   59     8   0 | 10 14 19 27
 3707   2  4754.3385493986   0.47776  0 4 4 1 1  8  23 1   52     1   1 | 12 19
 2772   5  4754.6311046094   0.31225  0 3 1 1 1  7  44 1   36     3   2 | 19 33 51
 7909   5  4755.3704310357   0.35228  1 2 2 1 2  8  16 2   40     5   0 | 19 27 51
 7908   5  4755.3735166987   0.11736  1 2 2 1 1  8  16 1   57     5   0 | 19 27 51
 7910  10  4757.0558447207   0.02782  1 2 0 1 1  8  17 1   55    10   0 | 10 12 19 27 51
 2773   6  4757.4944103543   0.36083  0 3 1 1 2  7  44 2   23     4   2 | 19 33
11890   2  4759.5519955680   0.00386  2 3 1 0 1  7  27 1   49     2   0 | 27
10569   8  4760.4967294548   0.00650  2 0 0 1 1  8   8 1   60     8   0 | 10 14 19 27
11891   2  4760.5524055114   0.00373  2 3 1 0 2  7  27 2   35     2   0 | 27
 3713   5  4762.6367586020   0.21823  0 4 0 1 1  8  25 1   50     3   2 | 19 27
 9183   1  4766.8634811360   0.01628  1 4 0 0 1  6  49 1   33     1   0 | 10
10570   7  4767.9144055373   0.00380  2 0 0 1 1  8   9 1   60     7   0 | 10 14 22 27
 7912   5  4769.4824106950   0.29219  1 2 2 1 2  8  17 2   40     5   0 | 19 27 51
 7911   3  4769.4859107033   0.24292  1 2 2 1 1  8  17 1   57     3   0 | 19 51
13335   4  4770.0029767829   0.00938  3 0 0 0 1  6  47 1   35     4   0 | 10 27 33
 3715   4  4770.9615718053   0.46785  0 4 2 1 2  8  25 2   36     2   2 | 19
 3714   2  4771.0395929220   0.73187  0 4 2 1 1  8  25 1   51     0   2 | 19
 7913  12  4771.9816392686   0.04885  1 2 0 1 1  8  18 1   55    12   0 | 10 12 19 27 51
 5547   1  4772.1786103118   0.00725  0 8 0 0 1  8   3 1   49     1   0 | 27
 2774   4  4773.9634910468   0.79384  0 3 3 1 1  7  44 1   37     3   1 | 19 33
 2775   3  4773.9672872537   1.03126  0 3 3 1 2  7  44 2   24     2   1 | 19
 3712   1  4774.3885244585   0.28905  0 4 4 1 2  8  24 2   37     1   0 | 12
 3711   3  4774.3887229115   0.41645  0 4 4 1 1  8  24 1   52     2   1 | 12 19
 7185   8  4774.4593462368   0.01006  1 1 1 1 1  7  41 1   39     8   0 | 12 19 33 51
13635   2  4774.7872521619   0.00385  3 1 1 0 1  7  32 1   46     2   0 | 27
 5548   1  4775.5323313849   0.00461  0 8 0 0 1  8   4 1   54     1   0 | 27
 7850   2  4775.6582399273   0.02599  1 2 0 0 1  4  74 1   13     2   0 | 12 26
  217  20  4775.7725152242   0.00709  0 0 0 2 1  8  29 1   48    16   4 | 10 12 14 19 27 33 35 74
 7186   4  4775.9907475800   0.14559  1 1 1 1 2  7  41 2   26     4   0 | 12 19 33
10571   6  4776.1561293060   0.00792  2 0 0 1 1  8  10 1   60     6   0 | 10 14 19 27
13636   2  4776.6380537993   0.00567  3 1 1 0 2  7  32 2   33     2   0 | 27
  173   3  4777.7682431188   0.02603  0 0 0 1 1  4  78 1    9     3   0 | 16 33
 5549   2  4779.7231106946   0.00421  0 8 0 0 1  8   5 1   57     2   0 | 27
 8624   2  4780.5425203591   0.19956  1 3 1 0 1  5  64 1   20     2   0 | 26
11893   2  4782.7426387593   0.00370  2 3 1 0 1  7  28 1   49     2   0 | 27
11894   2  4783.8181613585   0.00606  2 3 1 0 2  7  28 2   35     2   0 | 27
 3718   5  4784.3111061873   0.21083  0 4 0 1 1  8  26 1   50     3   2 | 19 27
 7915   6  4784.4238705196   0.35596  1 2 2 1 2  8  18 2   40     6   0 | 19 27 51
 7914   7  4784.4294507817   0.09769  1 2 2 1 1  8  18 1   57     7   0 | 19 27 51
 5550   1  4784.7544243037   0.00456  0 8 0 0 1  8   6 1   59     1   0 | 27
 5071   2  4784.8452783213   1.39746  0 6 2 0 2  6  52 2   20     2   0 | 26
10572   8  4785.2218641994   0.00730  2 0 0 1 1  8  11 1   60     8   0 | 10 14 19 22 27
 5070   1  4785.9374809417   0.11317  0 6 2 0 1  6  52 1   31     1   0 | 26
 1768   5  4786.6043437555   0.03058  0 2 0 1 1  6  58 1   23     5   0 | 12 33
11378   1  4786.8310033252   0.54689  2 2 2 0 2  6  49 2   22     1   0 | 33
11377   1  4787.0439840871   0.07440  2 2 2 0 1  6  49 1   34     1   0 | 33
 8625   4  4787.1052003887   0.03734  1 3 1 0 2  5  64 2   13     4   0 | 12 26
10915   5  4787.6046812234   0.03523  2 1 1 0 1  5  62 1   22     5   0 | 12 26 33
 7916  10  4787.7360507661   0.03964  1 2 0 1 1  8  19 1   55    10   0 | 10 12 19 22 27 51
 7091   2  4788.8817662071   2.90049  1 1 1 0 2  3  83 2    5     2   0 | 26
 5551   2  4790.6227253908   0.00361  0 8 0 0 1  8   7 1   60     2   0 | 27
10916   3  4791.9587969410   0.02861  2 1 1 0 2  5  62 2   15     3   0 | 12 26
 2776   4  4792.0196559319   0.24519  0 3 1 1 1  7  45 1   36     3   1 | 19 51
 7851   2  4792.2806147368   5.07042  1 2 2 0 2  4  74 2    8     2   0 | 26
 3720   3  4792.6560064113   0.48705  0 4 2 1 2  8  26 2   36     1   2 | 19
 3719   2  4792.7468482130   0.79958  0 4 2 1 1  8  26 1   51     0   2 | 19
 2777   5  4795.0098481076   0.22248  0 3 1 1 2  7  45 2   23     3   2 | 19 33
10573   8  4795.1115938859   0.00594  2 0 0 1 1  8  12 1   60     8   0 | 10 14 19 27
 3717   1  4795.2734367969   0.24080  0 4 4 1 2  8  25 2   37     1   0 | 12
 3716   3  4795.2746006330   0.60125  0 4 4 1 1  8  25 1   52     1   2 | 19
 1770   3  4797.1414098630   0.62048  0 2 2 1 2  6  58 2   16     3   0 | 19 33
 5552   2  4797.3292742755   0.00307  0 8 0 0 1  8   8 1   61     2   0 | 27
 1769   3  4797.7402283952   0.36644  0 2 2 1 1  6  58 1   24     2   1 | 19 33
 6635   7  4799.8744941582   0.02884  1 0 0 1 1  6  56 1   25     7   0 | 12 16 33
 7918   6  4800.1936266273   0.35588  1 2 2 1 2  8  19 2   40     6   0 | 19 27 51
 7917   7  4800.2013329997   0.16492  1 2 2 1 1  8  19 1   57     7   0 | 19 27 51
  218  20  4800.4796567961   0.00680  0 0 0 2 1  8  30 1   48    16   4 | 10 12 14 19 27 33 35 74
13637   2  4802.2087871121   0.00581  3 1 1 0 1  7  33 1   46     2   0 | 27
  828   2  4802.3219082593   0.05018  0 1 1 1 1  5  69 1   16     2   0 | 16 19
10545   3  4803.7592733642   0.02599  2 0 0 0 1  4  73 1   15     3   0 | 12 26
13638   2  4804.1750624950   0.00800  3 1 1 0 2  7  33 2   33     2   0 | 27
 7919  12  4804.3188249757   0.02374  1 2 0 1 1  8  20 1   55    12   0 | 10 12 19 22 27 51
 5553   2  4804.8746896414   0.00380  0 8 0 0 1  8   9 1   61     2   0 | 27
 9568   1  4805.4865801194   0.22066  1 5 3 0 1  7  32 1   47     1   0 | 12
10574   7  4805.8252556937   0.00751  2 0 0 1 1  8  13 1   60     7   0 | 10 14 19 27
  829   5  4806.0478157186   0.07395  0 1 1 1 2  5  69 2    9     5   0 | 16 19 33
11896   2  4806.7605474305   0.00786  2 3 1 0 1  7  29 1   49     2   0 | 27
 3722   4  4806.8157707292   0.28132  0 4 0 1 1  8  27 1   50     3   1 | 19 27
11897   2  4807.9139059275   0.00488  2 3 1 0 2  7  29 2   35     2   0 | 27
 9184   2  4808.3813825151   0.01547  1 4 0 0 1  6  50 1   33     2   0 | 10 36
 7187   7  4809.1881859460   0.01179  1 1 1 1 1  7  42 1   39     7   0 | 12 19 33 51
13336   4  4809.7012229428   0.01545  3 0 0 0 1  6  48 1   35     4   0 | 10 27 33
 7188   6  4810.7950223903   0.01089  1 1 1 1 2  7  42 2   26     6   0 | 12 19 33
 2778   4  4811.4623849664   0.88514  0 3 3 1 1  7  45 1   37     3   1 | 19 33
 2779   3  4811.4689059628   1.26789  0 3 3 1 2  7  45 2   24     2   1 | 19
 5554   2  4813.2580844489   0.00348  0 8 0 0 1  8  10 1   61     2   0 | 27
 3724   4  4815.1823264593   0.48168  0 4 2 1 2  8  27 2   36     2   2 | 19
 3723   1  4815.2866404103   0.86814  0 4 2 1 1  8  27 1   51     0   1 | 19
 7921   6  4816.7939858424   0.35617  1 2 2 1 2  8  20 2   40     6   0 | 19 27 51
 7920   7  4816.8035222152   0.09918  1 2 2 1 1  8  20 1   57     7   0 | 19 27 51
 3721   5  4816.9938195063   0.56655  0 4 4 1 1  8  26 1   52     3   2 | 12 19
10575   7  4817.3628113954   0.00805  2 0 0 1 1  8  14 1   60     7   0 | 10 14 19 27
 7922   9  4821.7300813755   0.08862  1 2 0 1 1  8  21 1   55     9   0 | 10 12 19 27 51
 5555   2  4822.4807156332   0.00309  0 8 0 0 1  8  11 1   61     2   0 | 27
  219  18  4826.0090145865   0.00833  0 0 0 2 1  8  31 1   48    14   4 | 10 12 14 19 27 33 35 74
11380   1  4828.4535881573   0.93164  2 2 2 0 2  6  50 2   22     1   0 | 33
11379   1  4828.6827047491   0.09190  2 2 2 0 1  6  50 1   34     1   0 | 33
 5074   1  4829.1387918044   1.45526  0 6 2 0 2  6  53 2   20     1   0 | 26
10576   7  4829.7241834872   0.00602  2 0 0 1 1  8  15 1   60     7   0 | 10 14 19 27
 3726   3  4830.1528486855   0.27286  0 4 0 1 1  8  28 1   50     2   1 | 19 27
 2780   3  4830.2352131279   0.34737  0 3 1 1 1  7  46 1   36     2   1 | 19 51
 5073   2  4830.3038780538   0.19047  0 6 2 0 1  6  53 1   31     2   0 | 26
13639   1  4830.4595851389   0.00748  3 1 1 0 1  7  34 1   46     1   0 | 27
11899   2  4831.6054965735   0.00369  2 3 1 0 1  7  30 1   49     2   0 | 27
 5556   1  4832.5370441727   0.00309  0 8 0 0 1  8  12 1   61     1   0 | 27
11900   1  4832.8396069841   0.00448  2 3 1 0 2  7  30 2   35     1   0 | 27
 9569   1  4833.0284326602   0.50582  1 5 3 0 1  7  33 1   47     1   0 | 12
 2781   3  4833.3558554041   0.19829  0 3 1 1 2  7  46 2   23     3   0 | 19 33
 7924   4  4834.2240999470   0.00336  1 2 2 1 2  8  21 2   40     4   0 | 27 51
 7923   6  4834.2357130040   0.14231  1 2 2 1 1  8  21 1   57     6   0 | 19 27 51
 8626   2  4834.6286505485   0.05061  1 3 1 0 1  5  65 1   20     2   0 | 12 26
 1771   3  4835.5653964975   0.02661  0 2 0 1 1  6  59 1   23     3   0 | 12
 7852   3  4838.0056813945   0.29314  1 2 0 0 1  4  75 1   13     3   0 | 12 26
 3728   4  4838.5418099313   0.46010  0 4 2 1 2  8  28 2   36     2   2 | 19
 3727   1  4838.6633252580   2.45296  0 4 2 1 1  8  28 1   51     0   1 | 19
 3725   4  4839.5480741083   0.57115  0 4 4 1 1  8  27 1   52     2   2 | 19
10917   2  4839.8355923502   0.06057  2 1 1 0 1  5  63 1   22     2   0 | 12 26
 7925  11  4839.9693695909   0.03840  1 2 0 1 1  8  22 1   55    11   0 | 10 12 19 27 51
 8627   2  4841.3887109623   0.58098  1 3 1 0 2  5  65 2   13     2   0 | 26
 6574   2  4842.4009709893   2.94324  1 0 0 0 1  2  92 1    5     2   0 | 26
10577   8  4842.9093510885   0.00834  2 0 0 1 1  8  16 1   60     8   0 | 10 14 19 27
  174   3  4843.0802946043   0.02617  0 0 0 1 1  4  79 1    9     3   0 | 16 33 80
 5557   1  4843.4346912604   0.00437  0 8 0 0 1  8  13 1   61     1   0 | 27
10918   3  4844.3359837500   0.02780  2 1 1 0 2  5  63 2   15     3   0 | 12 26
 7189   7  4844.7412994968   0.00800  1 1 1 1 1  7  43 1   39     7   0 | 12 19 51
 1772   3  4846.1691471804   0.62048  0 2 2 1 2  6  59 2   16     3   0 | 19 33
 7190   5  4846.4251882565   0.01110  1 1 1 1 2  7  43 2   26     5   0 | 12 19 33
 6636   5  4846.9193441611   0.02725  1 0 0 1 1  6  57 1   25     5   0 | 12 16 26
 2782   3  4849.7931978991   2.15066  0 3 3 1 1  7  46 1   37     2   1 | 19 33
 2783   2  4849.7988483500   2.41877  0 3 3 1 2  7  46 2   24     1   1 | 19
13337   5  4850.2241564481   0.01330  3 0 0 0 1  6  49 1   35     5   0 | 10 27 33
 9185   2  4850.7252909944   0.01628  1 4 0 0 1  6  51 1   33     2   0 | 10 36
 7092   4  4852.0895281607   2.92732  1 1 1 0 1  3  84 1    8     2   2 | 26
  220  20  4852.3604994139   0.00434  0 0 0 2 1  8  32 1   48    16   4 | 10 12 14 19 22 27 35 74
 7927   6  4852.4829688015   0.35618  1 2 2 1 2  8  22 2   40     6   0 | 19 27 51
 7926   6  4852.4969025108   0.12278  1 2 2 1 1  8  22 1   57     6   0 | 19 27 51
 3730   3  4854.3195793370   0.31378  0 4 0 1 1  8  29 1   50     2   1 | 19 27
 7853   2  4854.7643789490   4.52525  1 2 2 0 2  4  75 2    8     2   0 | 26
 5558   1  4855.1676298939   0.00504  0 8 0 0 1  8  14 1   61     1   0 | 27
10578   7  4856.9181726991   0.00745  2 0 0 1 1  8  17 1   60     7   0 | 10 14 19 27
11902   1  4857.2774545535   0.00420  2 3 1 0 1  7  31 1   49     1   0 | 27
11903   2  4858.5952082945   0.00536  2 3 1 0 2  7  31 2   35     2   0 | 27
 7093   3  4858.7685973938   3.80687  1 1 1 0 2  3  84 2    5     2   1 | 26
 7928   9  4859.0368058009   0.04669  1 2 0 1 1  8  23 1   55     9   0 | 10 12 19 27 51
  830   2  4860.2858194900   0.05033  0 1 1 1 1  5  70 1   16     2   0 | 16 33
11386   2  4861.6926296890   0.15586  2 2 0 0 1  6  54 1   30     2   0 | 26
 3732   3  4862.7341362757   0.52968  0 4 2 1 2  8  29 2   36     2   1 | 19
 3731   1  4862.8724240944   1.21129  0 4 2 1 1  8  29 1   51     0   1 | 19
 3729   3  4862.9355112573   0.57484  0 4 4 1 1  8  28 1   52     3   0 | 12 19
  831   2  4864.1191127792   0.07389  0 1 1 1 2  5  70 2    9     2   0 | 16
10546   2  4865.0121655499   0.02607  2 0 0 0 1  4  74 1   15     2   0 | 12 26
 5559   1  4867.7375058985   0.00481  0 8 0 0 1  8  15 1   61     1   0 | 27
 2784   5  4869.2783075260   0.24226  0 3 1 1 1  7  47 1   36     4   1 | 19 33 51
11383   1  4870.9055786154   0.81059  2 2 2 0 2  6  51 2   22     1   0 | 33
11382   1  4871.1505427333   0.15665  2 2 2 0 1  6  51 1   34     1   0 | 33
 7930   4  4871.5718262923   0.00751  1 2 2 1 2  8  23 2   40     4   0 | 27 51
 7929   5  4871.5882377730   0.18301  1 2 2 1 1  8  23 1   57     5   0 | 19 27 51
10579   9  4871.7506646489   0.00603  2 0 0 1 1  8  18 1   60     9   0 | 10 14 19 22 27
 2785   4  4872.5312622490   0.24557  0 3 1 1 2  7  47 2   23     3   1 | 19 33
 7931  10  4878.9321201313   0.04373  1 2 0 1 1  8  24 1   55    10   0 | 10 12 19 27 51
 3734   3  4879.3188041999   0.30808  0 4 0 1 1  8  30 1   50     2   1 | 19 27
  221  14  4879.5339699795   0.00653  0 0 0 2 1  8  33 1   48    12   2 | 10 12 14 19 27 35 74
 7191   8  4881.1186989795   0.00760  1 1 1 1 1  7  44 1   39     8   0 | 12 19 33 51
 5560   1  4881.1448589958   0.00332  0 8 0 0 1  8  16 1   61     1   0 | 27
 7192   3  4882.8814877750   0.00703  1 1 1 1 2  7  44 2   26     3   0 | 12 33
11904   1  4883.7764417596   0.00388  2 3 1 0 1  7  32 1   49     1   0 | 27
11905   2  4885.1803505430   0.00567  2 3 1 0 2  7  32 2   35     2   0 | 27
 1773   2  4885.3501590925   0.02538  0 2 0 1 1  6  60 1   23     2   0 | 12
 3733   3  4887.1585687485   0.57758  0 4 4 1 1  8  29 1   52     2   1 | 19
10580   8  4887.4067166405   0.00771  2 0 0 1 1  8  19 1   60     8   0 | 10 14 19 27
 3736   4  4887.7599235989   0.43434  0 4 2 1 2  8  30 2   36     2   2 | 19
 3735   1  4887.9170252580   2.45296  0 4 2 1 1  8  30 1   51     0   1 | 19
 2786   5  4888.9543503961   0.87383  0 3 3 1 1  7  47 1   37     4   1 | 19 33 51
 2787   3  4888.9620095768   1.46008  0 3 3 1 2  7  47 2   24     2   1 | 19
 8628   2  4889.5405536673   0.15718  1 3 1 0 1  5  66 1   20     2   0 | 26
 9570   1  4890.6126439365   0.66227  1 5 3 0 1  7  35 1   47     1   0 | 12
 7933   4  4891.4900495910   0.45221  1 2 2 1 2  8  24 2   40     4   0 | 19 27 51
 7932   6  4891.5074951434   0.11085  1 2 2 1 1  8  24 1   57     6   0 | 19 27 51
13338   3  4891.5712912111   0.01560  3 0 0 0 1  6  50 1   35     3   0 | 10 33
10919   3  4892.8898584971   0.41644  2 1 1 0 1  5  64 1   22     2   1 | 12 19 26
 9186   1  4893.8947298208   0.01963  1 4 0 0 1  6  52 1   33     1   0 | 10
 6637   9  4894.7848157427   0.02860  1 0 0 1 1  6  58 1   25     9   0 | 12 16 26 33
 5561   1  4895.3885262438   0.00397  0 8 0 0 1  8  17 1   61     1   0 | 27
 1775   2  4896.0207538354   0.62049  0 2 2 1 2  6  60 2   16     2   0 | 19 33
 8629   1  4896.4997520596   1.13693  1 3 1 0 2  5  66 2   13     1   0 | 26
 1774   1  4896.7024827764   0.04343  0 2 2 1 1  6  60 1   24     1   0 | 33
10920   4  4897.5394470689   0.03714  2 1 1 0 2  5  64 2   15     4   0 | 12 26
 7934   9  4899.6554377875   0.05918  1 2 0 1 1  8  25 1   55     9   0 | 10 12 19 27 51
 7854   3  4901.1750131303   0.49902  1 2 0 0 1  4  76 1   13     3   0 | 12 26
10581   8  4903.8862934685   0.00524  2 0 0 1 1  8  20 1   60     8   0 | 10 14 19 27
 3738   2  4905.1482057458   0.52370  0 4 0 1 1  8  31 1   50     1   1 | 19 27
  222  15  4907.5292700290   0.00563  0 0 0 2 1  8  34 1   48    11   4 | 10 12 19 27 35 74
11387   1  4907.5392870573   0.30280  2 2 0 0 1  6  55 1   30     1   0 | 26
 2788   5  4909.1472597583   0.24743  0 3 1 1 1  7  48 1   36     4   1 | 19 33 51
  175   2  4909.2101157021   0.04312  0 0 0 1 1  4  80 1    9     2   0 | 16
11907   1  4911.1020529388   0.00421  2 3 1 0 1  7  33 1   49     1   0 | 27
14033   1  4911.8294083380   0.00687  3 2 0 0 1  8   1 1   33     1   0 | 27
 3737   5  4912.2141859410   0.60359  0 4 4 1 1  8  30 1   52     3   2 | 12 19
 7936   5  4912.2377312005   0.08545  1 2 2 1 2  8  25 2   40     5   0 | 19 27 51
 7935   6  4912.2577784084   0.13856  1 2 2 1 1  8  25 1   57     6   0 | 19 27 51
 2789   4  4912.5358749585   0.32413  0 3 1 1 2  7  48 2   23     2   2 | 19 33
11908   2  4912.5951592424   0.00801  2 3 1 0 2  7  33 2   35     2   0 | 27
 3740   2  4913.6176764667   0.77404  0 4 2 1 2  8  31 2   36     0   2 | 19
 3739   2  4913.7967127006   0.79068  0 4 2 1 1  8  31 1   51     0   2 | 19
11385   1  4914.1867917404   0.87647  2 2 2 0 2  6  52 2   22     1   0 | 33
11384   1  4914.4485949463   0.06246  2 2 2 0 1  6  52 1   34     1   0 | 33
14036   2  4915.9989071050   0.00451  3 2 0 0 1  8   3 1   51     2   0 | 27
 7855   2  4918.0804895769   5.75639  1 2 2 0 2  4  76 2    8     2   0 | 26
 7193   7  4918.3200294303   0.00966  1 1 1 1 1  7  45 1   39     7   0 | 12 19 33 51
  832   2  4919.0711741863   0.05051  0 1 1 1 1  5  71 1   16     2   0 | 16 33
14039   2  4919.3339922254   0.00494  3 2 0 0 1  8   4 1   57     2   0 | 27
 7194   1  4920.1635143070   0.00774  1 1 1 1 2  7  45 2   26     1   0 | 12
 5077   1  4920.2167793955   0.65650  0 6 2 0 2  6  55 2   20     1   0 | 26
 9571   1  4920.6546105930   0.59205  1 5 3 0 1  7  36 1   47     1   0 | 12
10582   9  4921.1892814926   0.00470  2 0 0 1 1  8  21 1   60     9   0 | 10 14 19 22 27
 7937  10  4921.2062483293   0.03835  1 2 0 1 1  8  26 1   55    10   0 | 10 12 19 27 51
 5076   1  4921.5391574958   1.22501  0 6 2 0 1  6  55 1   31     1   0 | 26
  833   3  4923.0128974566   0.11123  0 1 1 1 2  5  71 2    9     3   0 | 16 33
14042   2  4923.5029063812   0.00421  3 2 0 0 1  8   5 1   60     2   0 | 27
 5562   1  4926.3859283036   0.00509  0 8 0 0 1  8  19 1   61     1   0 | 27
10547   2  4927.0857856735   0.02593  2 0 0 0 1  4  75 1   15     2   0 | 12 26
14034   1  4927.0918365406   0.01632  3 2 2 0 1  8   2 1   45     1   0 | 28
14035   1  4927.0925571775   0.03538  3 2 2 0 2  8   2 2   25     1   0 | 28
14045   2  4928.5054733934   0.00381  3 2 0 0 1  8   6 1   63     2   0 | 27
 2790   3  4928.9441351824   2.53453  0 3 3 1 1  7  48 1   37     2   1 | 19 33
 2791   2  4928.9520320579   3.34246  0 3 3 1 2  7  48 2   24     1   1 | 19
 7094   2  4929.4738380888   3.78884  1 1 1 0 2  3  85 2    5     2   0 | 26
14037   2  4929.5958212576   0.01191  3 2 2 0 1  8   3 1   52     2   0 | 28
14038   2  4929.5965043092   0.01774  3 2 2 0 2  8   3 2   32     2   0 | 28
 3742   3  4931.8074493514   0.47929  0 4 0 1 1  8  32 1   50     2   1 | 19 27
14040   2  4932.9343407255   0.00922  3 2 2 0 1  8   4 1   58     2   0 | 28
14041   2  4932.9350239083   0.01843  3 2 2 0 2  8   4 2   38     2   0 | 28
13339   3  4933.7428657531   0.01690  3 0 0 0 1  6  51 1   35     3   0 | 10 27
 7939   4  4933.8125877157   0.45221  1 2 2 1 2  8  26 2   40     4   0 | 19 27 51
 7938   2  4933.8380724021   0.14145  1 2 2 1 1  8  26 1   57     2   0 | 19 27
14048   2  4934.3415710792   0.00361  3 2 0 0 1  8   7 1   64     2   0 | 27
 1776   3  4935.9579841758   0.03506  0 2 0 1 1  6  61 1   23     3   0 | 12
  223  12  4936.3462665151   0.00564  0 0 0 2 1  8  35 1   48    10   2 | 10 12 19 27 35 74
14043   2  4937.1075492080   0.00596  3 2 2 0 1  8   5 1   61     2   0 | 28
14044   2  4937.1081308042   0.00670  3 2 2 0 2  8   5 2   41     2   0 | 28
 9187   1  4937.8892799928   0.02081  1 4 0 0 1  6  53 1   33     1   0 | 10
 3741   4  4938.1050054303   0.66631  0 4 4 1 1  8  31 1   52     2   2 | 19
11910   2  4939.2543181177   0.00525  2 3 1 0 1  7  34 1   49     2   0 | 27
10583   6  4939.3156339244   0.00577  2 0 0 1 1  8  22 1   60     6   0 | 10 14 19 27
 3744   2  4940.3081975572   0.56614  0 4 2 1 2  8  32 2   36     1   1 | 19
 3743   2  4940.5084385401   1.02878  0 4 2 1 1  8  32 1   51     0   2 | 19
11911   2  4940.8396869572   0.00622  2 3 1 0 2  7  34 2   35     2   0 | 27
14051   2  4941.0111199650   0.00309  3 2 0 0 1  8   8 1   65     2   0 | 27
14046   2  4942.1152946140   0.00497  3 2 2 0 1  8   6 1   64     2   0 | 28
14047   2  4942.1158277005   0.00620  3 2 2 0 2  8   6 2   44     2   0 | 28
 5563   1  4943.1391152078   0.00481  0 8 0 0 1  8  20 1   61     1   0 | 27
 6638   7  4943.4710797713   0.02984  1 0 0 1 1  6  59 1   25     7   0 | 12 16 33
 7940   8  4943.5844850860   0.02699  1 2 0 1 1  8  27 1   55     8   0 | 10 12 19 22 27
 8630   2  4945.2766053664   1.17449  1 3 1 0 1  5  67 1   20     2   0 | 26
 1778   1  4946.7018724357   0.62049  0 2 2 1 2  6  61 2   16     1   0 | 19
10921   4  4946.7677623549   0.31326  2 1 1 0 1  5  65 1   22     3   1 | 12 19 26
 1777   2  4947.4220566869   3.21424  0 2 2 1 1  6  61 1   24     1   1 | 19 33
14049   2  4947.9576819827   0.00669  3 2 2 0 1  8   7 1   65     2   0 | 28
14050   2  4947.9580302291   0.00801  3 2 2 0 2  8   7 2   45     2   0 | 28
14054   2  4948.5142353323   0.00381  3 2 0 0 1  8   9 1   65     2   0 | 27
 2792   5  4949.8443496331   0.25329  0 3 1 1 1  7  49 1   36     4   1 | 19 33 51
10922   2  4951.5689964866   0.05796  2 1 1 0 2  5  65 2   15     2   0 | 12 26
 8631   2  4952.4382476592   0.57878  1 3 1 0 2  5  67 2   13     2   0 | 26
 2793   3  4953.3706155748   0.38598  0 3 1 1 2  7  49 2   23     2   1 | 19 33
11388   1  4954.2149539423   0.42686  2 2 0 0 1  6  56 1   30     1   0 | 26
14052   2  4954.6346874193   0.00464  3 2 2 0 1  8   8 1   66     2   0 | 28
14053   2  4954.6347611431   0.00583  3 2 2 0 2  8   8 2   46     2   0 | 28
 7942   2  4956.2159409109   0.00350  1 2 2 1 2  8  27 2   40     2   0 | 27
 7941   4  4956.2454645227   0.15377  1 2 2 1 1  8  27 1   57     4   0 | 19 27
 7195   7  4956.3451241533   0.01302  1 1 1 1 1  7  46 1   39     7   0 | 12 19 33 51
14057   2  4956.8507801411   0.00350  3 2 0 0 1  8  10 1   65     2   0 | 27
10584   7  4958.2652126115   0.00329  2 0 0 1 1  8  23 1   60     7   0 | 10 14 19 27
 7196   3  4958.2712479577   0.01663  1 1 1 1 2  7  46 2   26     3   0 | 12 19
 3746   2  4959.2972948433   0.32663  0 4 0 1 1  8  33 1   50     1   1 | 19
 5564   1  4960.7271205108   0.00480  0 8 0 0 1  8  21 1   61     1   0 | 27
14056   2  4962.1459808749   0.00472  3 2 2 0 2  8   9 2   46     2   0 | 28
14055   2  4962.1462902716   0.00409  3 2 2 0 1  8   9 1   66     2   0 | 28
 3745   3  4964.8280741752   0.67442  0 4 4 1 1  8  32 1   52     1   2 | 19
 7856   3  4965.1658303805   0.37955  1 2 0 0 1  4  77 1   13     3   0 | 12 26
  224  15  4965.9848413408   0.01046  0 0 0 2 1  8  36 1   48    11   4 | 10 12 19 27 35 74
14060   2  4966.0209113270   0.00311  3 2 0 0 1  8  11 1   65     2   0 | 27
 7943  11  4966.7903586316   0.03759  1 2 0 1 1  8  28 1   55    11   0 | 10 12 19 27 51
 5079   1  4967.0015373871   1.20506  0 6 2 0 2  6  56 2   20     1   0 | 26
 3748   4  4967.8293849420   0.58958  0 4 2 1 2  8  33 2   36     2   2 | 19
 3747   2  4968.0550378155   0.85328  0 4 2 1 1  8  33 1   51     0   2 | 19
11913   2  4968.2331084318   0.00525  2 3 1 0 1  7  35 1   49     2   0 | 27
 5078   2  4968.4107036221   0.86154  0 6 2 0 1  6  56 1   31     2   0 | 26
 2794   3  4969.7677342313   1.05022  0 3 3 1 1  7  49 1   37     3   0 | 19 33
 2795   2  4969.7762272238   1.62553  0 3 3 1 2  7  49 2   24     2   0 | 19
11914   2  4969.9136415047   0.00635  2 3 1 0 2  7  35 2   35     2   0 | 27
14059   2  4970.4915579687   0.00601  3 2 2 0 2  8  10 2   46     2   0 | 28
14058   2  4970.4924621899   0.00465  3 2 2 0 1  8  10 1   66     2   0 | 28
14063   2  4976.0238330681   0.00336  3 2 0 0 1  8  12 1   65     2   0 | 27
  176   3  4976.1574630024   0.02617  0 0 0 1 1  4  81 1    9     3   0 | 16 80
13340   2  4976.7384957693   0.01989  3 0 0 0 1  6  52 1   35     2   0 | 10
10585   8  4978.0379817437   0.00501  2 0 0 1 1  8  24 1   60     8   0 | 10 14 19 27
  842   1  4978.5274033753   0.62427  0 1 1 2 1  9   1 1   34     0   1 | 35
  843   1  4978.5314487576   2.83945  0 1 1 2 2  9   1 2   14     0   1 | 35
  834   2  4978.6769384923   0.05033  0 1 1 1 1  5  72 1   16     2   0 | 16 33
 5565   1  4979.1511592033   0.00323  0 8 0 0 1  8  22 1   61     1   0 | 27
 7945   1  4979.4469243302   0.00382  1 2 2 1 2  8  28 2   40     1   0 | 27
 7944   5  4979.4831033357   0.10367  1 2 2 1 1  8  28 1   57     5   0 | 19 27 51
14062   2  4979.6715404787   0.00480  3 2 2 0 2  8  11 2   46     2   0 | 28
14061   2  4979.6731731295   0.00454  3 2 2 0 1  8  11 1   66     2   0 | 28
  844   1  4980.1700516512   0.63409  0 1 1 2 1  9   2 1   46     1   0 | 35
  845   2  4980.1772445419   0.10507  0 1 1 2 2  9   2 2   26     2   0 | 27 35
 7857   1  4982.2138534590   4.87482  1 2 2 0 2  4  77 2    8     1   0 | 26
  846   3  4982.6461530458   0.35852  0 1 1 2 1  9   3 1   53     3   0 | 19 35
  847   3  4982.6562491535   0.19353  0 1 1 2 2  9   3 2   33     3   0 | 27 35
  835   3  4982.7287575977   0.12240  0 1 1 1 2  5  72 2    9     3   0 | 16 33
 9572   1  4983.2356515965   0.66796  1 5 3 0 1  7  38 1   47     1   0 | 12
  848   5  4985.9449421564   0.24552  0 1 1 2 1  9   4 1   60     4   1 | 19 27 35
  849   5  4985.9603711854   0.28545  0 1 1 2 2  9   4 2   40     3   2 | 19 27 35
14066   2  4986.8602446412   0.00355  3 2 0 0 1  8  13 1   65     2   0 | 27
 1779   2  4987.3891893405   0.02882  0 2 0 1 1  6  62 1   23     2   0 | 12
 3750   3  4987.6165536965   0.34824  0 4 0 1 1  8  34 1   50     1   2 | 19
14065   2  4989.6858383572   0.00650  3 2 2 0 2  8  12 2   46     2   0 | 28
14064   2  4989.6884904900   0.00838  3 2 2 0 1  8  12 1   66     2   0 | 28
10548   3  4989.9799175339   0.02653  2 0 0 0 1  4  76 1   15     3   0 | 12 26
  850   7  4990.0682525392   0.23947  0 1 1 2 1  9   5 1   63     3   4 | 19 27 35
  851   7  4990.0909658016   0.20651  0 1 1 2 2  9   5 2   43     3   4 | 19 27 35
 7946  10  4990.8231878535   0.05346  1 2 0 1 1  8  29 1   55    10   0 | 10 12 19 22 27 51
 2796   3  4991.3674318404   0.34474  0 3 1 1 1  7  50 1   36     3   0 | 19 33 51
 3749   4  4992.3870260520   0.77873  0 4 4 1 1  8  33 1   52     2   2 | 19
 6639   4  4992.9774791595   0.02563  1 0 0 1 1  6  60 1   25     4   0 | 12 26 33
 7095   2  4993.9918997802   3.56915  1 1 1 0 1  3  86 1    8     2   0 | 26
  852   6  4995.0167059671   0.30540  0 1 1 2 1  9   6 1   66     4   2 | 19 27 35
 2797   4  4995.0344104826   0.26326  0 3 1 1 2  7  50 2   23     3   1 | 19 33
  853   8  4995.0486739833   0.19591  0 1 1 2 2  9   6 2   46     5   3 | 19 27 35
 7197   6  4995.1938965288   0.01155  1 1 1 1 1  7  47 1   39     6   0 | 12 19 33 51
 3752   2  4996.1818942163   0.71407  0 4 2 1 2  8  34 2   36     1   1 | 19
 3751   1  4996.4367606952   1.19522  0 4 2 1 1  8  34 1   51     0   1 | 19
  225  14  4996.4448082369   0.00642  0 0 0 2 1  8  37 1   48    11   3 | 10 12 19 27 35 74
 7198   2  4997.2045350260   0.01688  1 1 1 1 2  7  47 2   26     2   0 | 12
 6575   2  4997.3396400015   3.28461  1 0 0 0 1  2  94 1    5     2   0 | 26
11915   2  4998.0383049396   0.00598  2 3 1 0 1  7  36 1   49     2   0 | 27
 1781   1  4998.2061096656   0.62052  0 2 2 1 2  6  62 2   16     1   0 | 33
 5566   1  4998.4097428824   0.00579  0 8 0 0 1  8  23 1   61     1   0 | 27
14069   2  4998.5294405336   0.00348  3 2 0 0 1  8  14 1   65     2   0 | 27
10586   6  4998.6338352304   0.00439  2 0 0 1 1  8  25 1   60     6   0 | 10 19 22 27
 1780   1  4998.9685547984   0.04373  0 2 2 1 1  6  62 1   24     1   0 | 33
11916   2  4999.8166716901   0.00591  2 3 1 0 2  7  36 2   35     2   0 | 27
14068   2  5000.5343492553   0.00387  3 2 2 0 2  8  13 2   46     2   0 | 28
14067   2  5000.5383756404   0.00415  3 2 2 0 1  8  13 1   66     2   0 | 28
  854   9  5000.7889947771   0.19456  0 1 1 2 1  9   7 1   67     6   3 | 19 27 35
  855   7  5000.8319176576   0.21796  0 1 1 2 2  9   7 2   47     4   3 | 19 27 35
 7096   2  5001.0054689464   4.76561  1 1 1 0 2  3  86 2    5     2   0 | 26
10923   3  5001.4685933946   0.04968  2 1 1 0 1  5  66 1   22     3   0 | 12 26
11389   1  5001.7227682206   0.30280  2 2 0 0 1  6  57 1   30     1   0 | 26
 8632   3  5001.8367646389   0.17901  1 3 1 0 1  5  68 1   20     3   0 | 12 26
 7948   1  5003.5106446652   0.00380  1 2 2 1 2  8  29 2   40     1   0 | 27
 7947   3  5003.5492633594   0.20467  1 2 2 1 1  8  29 1   57     3   0 | 19 27
10924   4  5006.4248697588   0.05789  2 1 1 0 2  5  66 2   15     4   0 | 12 26
  856   8  5007.3862582405   0.22172  0 1 1 2 1  9   8 1   68     7   1 | 19 27 35
  857   8  5007.4416656976   0.22504  0 1 1 2 2  9   8 2   48     6   2 | 19 27 35
 8633   2  5009.2059522561   0.14951  1 3 1 0 2  5  68 2   13     2   0 | 26
14072   2  5011.0316621871   0.00336  3 2 0 0 1  8  15 1   65     2   0 | 27
 2798   1  5011.4150448736   1.89011  0 3 3 1 1  7  50 1   37     1   0 | 33
14071   2  5012.2170598706   0.00584  3 2 2 0 2  8  14 2   46     2   0 | 28
14070   2  5012.2226978264   0.00800  3 2 2 0 1  8  14 1   66     2   0 | 28
  858   7  5014.8082656407   0.19353  0 1 1 2 1  9   9 1   68     5   2 | 19 27 35
  859   8  5014.8772096700   0.17954  0 1 1 2 2  9   9 2   48     6   2 | 19 27 35
 7949   9  5015.6833556652   0.03774  1 2 0 1 1  8  30 1   55     9   0 | 10 12 19 27 51
 9573   1  5015.7756724710   0.63309  1 5 3 0 1  7  39 1   47     1   0 | 12
 5080   1  5016.1138115638   0.11658  0 6 2 0 1  6  57 1   31     1   0 | 26
 3754   3  5016.7659391862   0.30757  0 4 0 1 1  8  35 1   50     2   1 | 19 27
 5567   1  5018.5037783762   0.00328  0 8 0 0 1  8  24 1   61     1   0 | 27
10587   8  5020.0526445755   0.00603  2 0 0 1 1  8  26 1   60     8   0 | 10 14 19 27
13341   2  5020.5579908920   0.02183  3 0 0 0 1  6  53 1   35     2   0 | 10
 3753   4  5020.7774349452   0.75206  0 4 4 1 1  8  34 1   52     2   2 | 19
  860   8  5023.0544909523   0.17733  0 1 1 2 1  9  10 1   68     5   3 | 19 27 35
  861   9  5023.1388644940   0.15950  0 1 1 2 2  9  10 2   48     6   3 | 19 27 35
14075   2  5024.3663955842   0.00337  3 2 0 0 1  8  16 1   65     2   0 | 27
14074   2  5024.7338656702   0.00408  3 2 2 0 2  8  15 2   46     2   0 | 28
14073   2  5024.7415082750   0.00406  3 2 2 0 1  8  15 1   66     2   0 | 28
 3756   2  5025.3681197436   0.69359  0 4 2 1 2  8  35 2   36     1   1 | 19
 3755   1  5025.6498233366   0.97084  0 4 2 1 1  8  35 1   51     0   1 | 19
16262   2  5026.3030214164   0.00099  4 0 0 0 1  8   0 1   21     2   0 | 10 27
16263   3  5027.1317429716   0.00345  4 0 0 0 1  8   1 1   35     3   0 | 10 27
  226  14  5027.7260176125   0.00532  0 0 0 2 1  8  38 1   48    10   4 | 10 12 19 27 35 74
 7951   1  5028.4033587010   0.01481  1 2 2 1 2  8  30 2   40     1   0 | 27
 7950   2  5028.4459107618   0.16810  1 2 2 1 1  8  30 1   57     2   0 | 19 27
11917   1  5028.6697020127   0.00880  2 3 1 0 1  7  37 1   49     1   0 | 27
16264   3  5028.7893353974   0.00900  4 0 0 0 1  8   2 1   47     3   0 | 10 27
 7858   3  5029.9783654903   0.38152  1 2 0 0 1  4  78 1   13     3   0 | 12 26
11918   1  5030.5490343042   0.00989  2 3 1 0 2  7  37 2   35     1   0 | 27
16265   3  5031.2757739092   0.00725  4 0 0 0 1  8   3 1   54     3   0 | 10 27
  862   9  5032.1255717030   0.18786  0 1 1 2 1  9  11 1   68     7   2 | 19 27 35
  863   8  5032.2265958075   0.18528  0 1 1 2 2  9  11 2   48     6   2 | 19 27 35
 2799   5  5033.7171472046   0.25402  0 3 1 1 1  7  51 1   36     4   1 | 19 33 51
16266   4  5034.5909397655   0.00494  4 0 0 0 1  8   4 1   61     4   0 | 10 27
 7199   3  5034.8661616049   0.01590  1 1 1 1 1  7  48 1   39     3   0 | 12 51
 7200   2  5036.9631822514   0.01564  1 1 1 1 2  7  48 2   26     2   0 | 12
 2800   3  5037.5264473478   0.38648  0 3 1 1 2  7  51 2   23     2   1 | 19 33
14077   2  5038.0847952562   0.00406  3 2 2 0 2  8  16 2   46     2   0 | 28
14076   2  5038.0948197519   0.00404  3 2 2 0 1  8  16 1   66     2   0 | 28
14078   2  5038.5340234443   0.00332  3 2 0 0 1  8  17 1   65     2   0 | 27
16267   4  5038.7348490151   0.00422  4 0 0 0 1  8   5 1   64     4   0 | 10 27
  836   1  5039.1028012876   0.05141  0 1 1 1 1  5  73 1   16     1   0 | 16
 5568   1  5039.4318684801   0.00473  0 8 0 0 1  8  25 1   61     1   0 | 27
 1782   2  5039.6430826568   0.03935  0 2 0 1 1  6  63 1   23     2   0 | 12
 7952  10  5041.3702476344   0.04709  1 2 0 1 1  8  31 1   55    10   0 | 10 12 19 22 27 51
  864   8  5042.0208156439   0.18759  0 1 1 2 1  9  12 1   68     7   1 | 19 27 35
  865   8  5042.1401842596   0.16393  0 1 1 2 2  9  12 2   48     5   3 | 19 27 35
10588   6  5042.2943341197   0.00406  2 0 0 1 1  8  27 1   60     6   0 | 10 14 19 27
  837   2  5043.2665894575   0.11164  0 1 1 1 2  5  73 2    9     2   0 | 16 33
 6640   4  5043.3041265484   0.03812  1 0 0 1 1  6  61 1   25     4   0 | 12 16 26
16268   3  5043.7075051105   0.00461  4 0 0 0 1  8   6 1   67     3   0 | 10 27
  177   1  5043.9219804664   0.07341  0 0 0 1 1  4  82 1    9     1   0 | 16
 3758   2  5046.7442416371   0.41083  0 4 0 1 1  8  36 1   50     1   1 | 19
 7859   1  5047.1791637574   6.14602  1 2 2 0 2  4  78 2    8     1   0 | 26
16269   4  5049.5088586711   0.00361  4 0 0 0 1  8   7 1   68     4   0 | 10 27
 3757   2  5050.0033182328   0.88761  0 4 4 1 1  8  35 1   52     1   1 | 19
11390   1  5050.0507347752   0.42686  2 2 0 0 1  6  58 1   30     1   0 | 26
 1784   1  5050.5364329208   1.21433  0 2 2 1 2  6  63 2   16     1   0 | 33
 1783   2  5051.3406784653   3.20857  0 2 2 1 1  6  63 1   24     1   1 | 19 33
14080   2  5052.2696313402   0.00404  3 2 2 0 2  8  17 2   46     2   0 | 28
14079   2  5052.2825811025   0.00405  3 2 2 0 1  8  17 1   66     2   0 | 28
  866  10  5052.7406850947   0.17599  0 1 1 2 1  9  13 1   68     7   3 | 19 27 35
  867   6  5052.8798119890   0.19372  0 1 1 2 2  9  13 2   48     5   1 | 19 27
14081   2  5053.5341737451   0.00344  3 2 0 0 1  8  18 1   65     2   0 | 27
10549   1  5053.6974805591   0.66448  2 0 0 0 1  4  77 1   15     1   0 | 26
 2801   4  5053.8998245926   1.26684  0 3 3 1 1  7  51 1   37     3   1 | 19 33
 2802   3  5053.9088826940   1.78088  0 3 3 1 2  7  51 2   24     2   1 | 19
 7954   1  5054.1187862953   0.01278  1 2 2 1 2  8  31 2   40     1   0 | 51
 7953   2  5054.1695278557   0.15782  1 2 2 1 1  8  31 1   57     2   0 | 19 27
 4500   2  5054.4207410288   0.25710  0 5 1 1 1  9   1 1   36     2   0 | 19 28
 4501   1  5054.4246713659   0.02261  0 5 1 1 2  9   1 2   15     1   0 | 28
12440   1  5054.6010571775   0.03538  2 4 2 0 2  8   2 2   27     1   0 | 28
12439   1  5054.6020365407   0.01632  2 4 2 0 1  8   2 1   48     1   0 | 28
 3760   1  5055.3858067055   0.92271  0 4 2 1 2  8  36 2   36     0   1 | 19
 3759   1  5055.7026713025   0.77952  0 4 2 1 1  8  36 1   51     0   1 | 19
 4502   2  5056.0861964489   0.01690  0 5 1 1 1  9   2 1   49     2   0 | 28
 4503   3  5056.0996928072   0.65613  0 5 1 1 2  9   2 2   28     3   0 | 19 28
16270   4  5056.1387976098   0.00311  4 0 0 0 1  8   8 1   69     4   0 | 10 27
10925   3  5056.9927312654   0.05024  2 1 1 0 1  5  67 1   22     3   0 | 12 26
12443   2  5057.0952043092   0.01774  2 4 2 0 2  8   3 2   34     2   0 | 28
12442   2  5057.0962212576   0.01192  2 4 2 0 1  8   3 1   55     2   0 | 28
 4504   3  5058.5863785616   0.22594  0 5 1 1 1  9   3 1   56     3   0 | 19 28
 4505   3  5058.6120151492   0.23380  0 5 1 1 2  9   3 2   35     3   0 | 19 28
 4498   1  5059.2213664946   0.05018  0 5 1 0 1  5  69 1   20     1   0 | 12
  227  16  5059.8283173736   0.00529  0 0 0 2 1  8  39 1   48    13   3 | 10 12 19 27 35 74
11919   1  5060.1274279050   0.00937  2 3 1 0 1  7  38 1   49     1   0 | 27
12446   2  5060.4208739083   0.01843  2 4 2 0 2  8   4 2   41     2   0 | 28
12445   2  5060.4216907255   0.00923  2 4 2 0 1  8   4 1   62     2   0 | 28
 4508   3  5061.9197264584   0.32553  0 5 1 1 1  9   4 1   63     3   0 | 19 28
 4509   4  5061.9617664257   0.18845  0 5 1 1 2  9   4 2   42     4   0 | 19 28
10926   3  5062.1066736112   0.05816  2 1 1 0 2  5  67 2   15     3   0 | 12 26
16271   4  5063.5973979444   0.00382  4 0 0 0 1  8   9 1   69     4   0 | 10 27
  868   8  5064.2846918626   0.17904  0 1 1 2 1  9  14 1   68     6   2 | 19 27
  869   8  5064.4452600101   0.17814  0 1 1 2 2  9  14 2   48     5   3 | 19 27 35
12449   2  5064.5778308043   0.00670  2 4 2 0 2  8   5 2   44     2   0 | 28
12448   2  5064.5786492080   0.00596  2 4 2 0 1  8   5 1   65     2   0 | 28
 5081   1  5064.6515251610   1.14852  0 6 2 0 1  6  58 1   31     1   0 | 26
13342   2  5065.2014438563   0.02094  3 0 0 0 1  6  54 1   35     2   0 | 10
10589   8  5065.3587759505   0.00631  2 0 0 1 1  8  28 1   60     8   0 | 10 14 19 27
 4512   4  5066.0860435420   0.18580  0 5 1 1 1  9   5 1   66     4   0 | 19 28
 4513   3  5066.1495439066   0.23380  0 5 1 1 2  9   5 2   45     3   0 | 19 28
 8634   2  5066.7973942021   1.06553  1 3 1 0 2  5  69 2   13     2   0 | 26
14083   2  5067.2883502104   0.00400  3 2 2 0 2  8  18 2   46     2   0 | 28
14082   2  5067.3047412832   0.00400  3 2 2 0 1  8  18 1   66     2   0 | 28
 7955   9  5067.8838972435   0.06572  1 2 0 1 1  8  32 1   55     9   0 | 10 12 19 27 51
14084   1  5069.3666240142   0.00510  3 2 0 0 1  8  19 1   65     1   0 | 27
12452   2  5069.5661777005   0.00620  2 4 2 0 2  8   6 2   47     2   0 | 28
12451   2  5069.5668446140   0.00498  2 4 2 0 1  8   6 1   68     2   0 | 28
 4516   4  5071.0853032864   0.22739  0 5 1 1 1  9   6 1   69     4   0 | 19 28
 4517   4  5071.1738221725   0.18843  0 5 1 1 2  9   6 2   48     4   0 | 19 28
16272   4  5071.8845377564   0.00352  4 0 0 0 1  8  10 1   69     4   0 | 10 27
 7097   2  5073.3542093126   4.45381  1 1 1 0 2  3  87 2    5     2   0 | 26
 4507   1  5074.0909944260   0.43137  0 5 3 1 2  9   3 2   36     1   0 | 19
 4506   1  5074.0912013078   0.39790  0 5 3 1 1  9   3 1   57     1   0 | 19
 9188   2  5074.8223372541   0.02507  1 4 0 0 1  6  56 1   33     2   0 | 10
 7201   5  5075.3614906646   0.01532  1 1 1 1 1  7  49 1   39     5   0 | 12 19 51
12455   2  5075.3857802292   0.00801  2 4 2 0 2  8   7 2   48     2   0 | 28
12454   2  5075.3863819827   0.00669  2 4 2 0 1  8   7 1   69     2   0 | 28
  870   8  5076.6529555053   0.18860  0 1 1 2 1  9  15 1   68     7   1 | 19 27 35
  871   7  5076.8363700801   0.17940  0 1 1 2 2  9  15 2   48     5   2 | 19 27 35
 2803   5  5076.8929106396   0.25616  0 3 1 1 1  7  52 1   36     4   1 | 19 33 51
 4520   3  5076.9170380759   0.15671  0 5 1 1 1  9   7 1   70     3   0 | 19 28
 4521   3  5077.0361554070   0.17394  0 5 1 1 2  9   7 2   49     3   0 | 19 28
 4511   3  5077.4336888594   0.36627  0 5 3 1 2  9   4 2   43     3   0 | 12 19
 4510   3  5077.4338701358   0.35097  0 5 3 1 1  9   4 1   64     3   0 | 12 19
 7202   3  5077.5468862665   0.03335  1 1 1 1 2  7  49 2   26     3   0 | 12
 3762   2  5077.5506316143   0.59759  0 4 0 1 1  8  37 1   50     0   2 | 19
 3761   4  5080.0603134454   0.87937  0 4 4 1 1  8  36 1   52     2   2 | 19
 7957   1  5080.6715478517   0.00422  1 2 2 1 2  8  32 2   40     1   0 | 27
 7956   2  5080.7234678038   0.00719  1 2 2 1 1  8  32 1   57     2   0 | 27 51
 2804   5  5080.8468951888   0.33288  0 3 1 1 2  7  52 2   23     3   2 | 19 33
16273   4  5081.0001839275   0.00313  4 0 0 0 1  8  11 1   69     4   0 | 10 27
 4515   3  5081.6133397011   0.34768  0 5 3 1 2  9   5 2   46     3   0 | 12 19
 4514   3  5081.6135321335   0.31473  0 5 3 1 1  9   5 1   67     3   0 | 12 19
12458   2  5082.0367611431   0.00584  2 4 2 0 2  8   8 2   49     2   0 | 28
12457   2  5082.0372374193   0.00465  2 4 2 0 1  8   8 1   70     2   0 | 28
14086   2  5083.1408732843   0.00399  3 2 2 0 2  8  19 2   46     2   0 | 28
14085   2  5083.1613465274   0.00399  3 2 2 0 1  8  19 1   66     2   0 | 28
 9574   1  5083.3517920769   0.67430  1 5 3 0 1  7  41 1   47     1   0 | 12
 4524   3  5083.5839949903   0.06300  0 5 1 1 1  9   8 1   71     3   0 | 19 28
 4525   3  5083.7357056787   0.15898  0 5 1 1 2  9   8 2   50     3   0 | 19 28
14087   2  5086.0312334590   0.00325  3 2 0 0 1  8  20 1   65     2   0 | 27
 3763   1  5086.5872622145   1.44006  0 4 2 1 1  8  37 1   51     0   1 | 19
 4519   4  5086.6293275272   0.36987  0 5 3 1 2  9   6 2   49     4   0 | 12 19
 4518   4  5086.6295074864   0.31941  0 5 3 1 1  9   6 1   70     4   0 | 12 19
10590   9  5089.2458922059   0.00522  2 0 0 1 1  8  29 1   60     9   0 | 10 14 19 22 27
12461   2  5089.5189308749   0.00473  2 4 2 0 2  8   9 2   49     2   0 | 28
12460   2  5089.5193902716   0.00410  2 4 2 0 1  8   9 1   70     2   0 | 28
  872   9  5089.8454280650   0.18258  0 1 1 2 1  9  16 1   68     7   2 | 19 27 35
  873   9  5090.0532604724   0.15457  0 1 1 2 2  9  16 2   48     6   3 | 19 27 35
16274   3  5090.9442555019   0.00336  4 0 0 0 1  8  12 1   69     3   0 | 10 27
 4528   4  5091.0820468639   0.22447  0 5 1 1 1  9   9 1   71     4   0 | 19 28
 4529   3  5091.2728465349   0.23869  0 5 1 1 2  9   9 2   50     3   0 | 19 28
11920   1  5092.4107964849   0.01185  2 3 1 0 1  7  39 1   49     1   0 | 27
 4523   2  5092.4806716993   0.35432  0 5 3 1 2  9   7 2   50     2   0 | 12 19
 4522   2  5092.4808676547   0.31760  0 5 3 1 1  9   7 1   71     2   0 | 12 19
 1785   2  5092.7193419625   0.02985  0 2 0 1 1  6  64 1   23     2   0 | 12
  228  14  5092.7515584114   0.00803  0 0 0 2 1  8  40 1   48    11   3 | 10 12 19 27 35 74
 6641   3  5094.4504015625   0.02539  1 0 0 1 1  6  62 1   25     3   0 | 12 26
 7958  10  5095.2241299239   0.07220  1 2 0 1 1  8  33 1   55    10   0 | 10 12 19 27 51
 7860   3  5095.6116475840   0.38801  1 2 0 0 1  4  79 1   13     3   0 | 12 26
 2805   3  5097.2060400292   1.17390  0 3 3 1 1  7  52 1   37     2   1 | 19 51
 2806   2  5097.2182844918   4.43656  0 3 3 1 2  7  52 2   24     1   1 | 19
12464   2  5097.8324079687   0.00601  2 4 2 0 2  8  10 2   49     2   0 | 28
12463   2  5097.8327621899   0.00466  2 4 2 0 1  8  10 1   70     2   0 | 28
 4527   2  5099.1675777848   0.37202  0 5 3 1 2  9   8 2   51     2   0 | 19
 4526   2  5099.1677527315   0.35787  0 5 3 1 1  9   8 1   72     2   0 | 19
11391   1  5099.2065574611   0.34809  2 2 0 0 1  6  59 1   30     1   0 | 26
 4532   3  5099.4134408591   0.28132  0 5 1 1 1  9  10 1   71     3   0 | 19 28
 4533   3  5099.6465513778   0.15898  0 5 1 1 2  9  10 2   50     3   0 | 19 28
14089   2  5099.8270175970   0.00401  3 2 2 0 2  8  20 2   46     2   0 | 28
14088   2  5099.8522396226   0.00401  3 2 2 0 1  8  20 1   66     2   0 | 28
  838   3  5100.3488373990   0.05073  0 1 1 1 1  5  74 1   16     3   0 | 16 33
16275   4  5101.7166922609   0.00356  4 0 0 0 1  8  13 1   69     4   0 | 10 27
14090   2  5103.5279279778   0.00324  3 2 0 0 1  8  21 1   65     2   0 | 27
  874  10  5103.8621566103   0.19615  0 1 1 2 1  9  17 1   68     7   3 | 19 27 35
  875  10  5104.0959039499   0.17310  0 1 1 2 2  9  17 2   48     6   4 | 19 27 35
 1786   1  5104.5404147651   0.07011  0 2 2 1 1  6  64 1   24     1   0 | 33
  839   2  5104.6255184806   0.16808  0 1 1 1 2  5  74 2    9     2   0 | 16 33
12436   3  5105.6769210343   0.00102  2 4 0 0 1  8   0 1   22     3   0 | 10 27 51
12437   4  5106.5029884101   0.00345  2 4 0 0 1  8   1 1   37     4   0 | 10 27 51
 4531   3  5106.6911859607   0.55442  0 5 3 1 2  9   9 2   51     3   0 | 12 19
 4530   3  5106.6913619032   0.55410  0 5 3 1 1  9   9 1   72     3   0 | 12 19
12467   2  5106.9770404787   0.00481  2 4 2 0 2  8  11 2   49     2   0 | 28
12466   2  5106.9773731295   0.00455  2 4 2 0 1  8  11 1   70     2   0 | 28
 5569   1  5107.2238302853   0.00356  0 8 0 0 1  8  28 1   61     1   0 | 27
 7960   2  5108.0429063160   0.00576  1 2 2 1 2  8  33 2   40     2   0 | 27 51
 7959   1  5108.1054935539   0.17399  1 2 2 1 1  8  33 1   57     1   0 | 19
12438   6  5108.1551588489   0.00452  2 4 0 0 1  8   2 1   50     6   0 | 10 27 51
 4536   4  5108.5775927004   0.19509  0 5 1 1 1  9  11 1   71     4   0 | 19 28
 4537   3  5108.8578634152   0.23870  0 5 1 1 2  9  11 2   50     3   0 | 19 28
12441   4  5110.6335393471   0.00451  2 4 0 0 1  8   3 1   58     4   0 | 10 27 51
13343   1  5110.6684969128   0.02524  3 0 0 0 1  6  55 1   35     1   0 | 10
 3764   4  5110.9517697849   1.07167  0 4 4 1 1  8  37 1   52     2   2 | 19
  178   2  5112.5030621341   0.22117  0 0 0 1 1  4  83 1    9     2   0 | 16
16276   4  5113.3174281605   0.00347  4 0 0 0 1  8  14 1   69     4   0 | 10 27
10927   2  5113.3395529420   0.04967  2 1 1 0 1  5  68 1   22     2   0 | 12
12444   5  5113.9379642350   0.00494  2 4 0 0 1  8   4 1   65     5   0 | 10 27 51
10591   5  5113.9556587973   0.00577  2 0 0 1 1  8  30 1   60     5   0 | 10 14 19 27
 4535   2  5115.0501115158   0.36600  0 5 3 1 2  9  10 2   51     2   0 | 12 19
 4534   2  5115.0502152361   0.33481  0 5 3 1 1  9  10 1   72     2   0 | 12 19
 7203   3  5116.6799286058   0.02103  1 1 1 1 1  7  50 1   39     3   0 | 12 51
12470   2  5116.9528383572   0.00650  2 4 2 0 2  8  12 2   49     2   0 | 28
12469   2  5116.9531904900   0.00839  2 4 2 0 1  8  12 1   70     2   0 | 28
14092   2  5117.3468463656   0.00401  3 2 2 0 2  8  21 2   46     2   0 | 28
14091   2  5117.3775603596   0.00411  3 2 2 0 1  8  21 1   66     2   0 | 28
 4499   1  5117.4290333719   1.02423  0 5 1 0 1  5  70 1   20     1   0 | 26
12447   6  5118.0684337138   0.00421  2 4 0 0 1  8   5 1   69     6   0 | 10 27 51
10550   2  5118.2322422003   0.23503  2 0 0 0 1  4  78 1   15     2   0 | 26
 3765   1  5118.3021963830   1.08278  0 4 2 1 1  8  38 1   51     0   1 | 19
 9575   1  5118.3880901683   0.80773  1 5 3 0 1  7  42 1   47     1   0 | 12
 4540   4  5118.5744251427   0.22125  0 5 1 1 1  9  12 1   71     4   0 | 19 28
10928   4  5118.6137844448   0.05819  2 1 1 0 2  5  68 2   15     4   0 | 12 26
  876  10  5118.7027799874   0.17122  0 1 1 2 1  9  18 1   68     7   3 | 19 27 35
 4541   4  5118.9064687912   0.23527  0 5 1 1 2  9  12 2   50     4   0 | 19 28
 7204   2  5118.9554113690   0.02188  1 1 1 1 2  7  50 2   26     2   0 | 12
  877   8  5118.9640174163   0.18237  0 1 1 2 2  9  18 2   48     6   2 | 19 27 35
 2807   4  5120.8946081529   0.58535  0 3 1 1 1  7  53 1   36     2   2 | 19 33 51
14093   2  5121.8562150989   0.00326  3 2 0 0 1  8  22 1   65     2   0 | 27
 9189   1  5122.1155369127   0.02524  1 4 0 0 1  6  57 1   33     1   0 | 10
12450   6  5123.0249864627   0.00383  2 4 0 0 1  8   6 1   72     6   0 | 10 27 51
 7961   9  5123.3908280931   0.05423  1 2 0 1 1  8  34 1   55     9   0 | 10 12 19 27 51
 4538   3  5124.2444643394   0.32876  0 5 3 1 1  9  11 1   72     3   0 | 12 19
 4539   3  5124.2445181064   0.34472  0 5 3 1 2  9  11 2   51     3   0 | 12 19
 2808   1  5124.9966438895   0.18523  0 3 1 1 2  7  53 2   23     1   0 | 33
 8635   2  5125.2172263275   1.18923  1 3 1 0 2  5  70 2   13     2   0 | 26
16277   4  5125.7463998119   0.00336  4 0 0 0 1  8  15 1   69     4   0 | 10 27
  229  15  5126.4955299431   0.00585  0 0 0 2 1  8  41 1   48    13   2 | 10 12 19 27 35 74
12473   2  5127.7597492553   0.00389  2 4 2 0 2  8  13 2   49     2   0 | 28
12472   2  5127.7601756404   0.00417  2 4 2 0 1  8  13 1   70     2   0 | 28
12453   4  5128.8075936824   0.00362  2 4 0 0 1  8   7 1   73     4   0 | 10 27
 4544   4  5129.4049116581   0.20134  0 5 1 1 1  9  13 1   71     4   0 | 19 28
 4545   3  5129.7914670923   0.29761  0 5 1 1 2  9  13 2   50     3   0 | 19 28
 5570   1  5131.4865821498   0.00349  0 8 0 0 1  8  29 1   61     1   0 | 27
 4542   4  5134.2746415031   0.33861  0 5 3 1 1  9  12 1   72     4   0 | 12 19
 4543   4  5134.2747603067   0.33685  0 5 3 1 2  9  12 2   51     4   0 | 12 19
  878   9  5134.3674781692   0.13024  0 1 1 2 1  9  19 1   68     7   2 | 19 27 35
  879   8  5134.6577479374   0.21470  0 1 1 2 2  9  19 2   48     5   3 | 19 27 35
12456   5  5135.4162329793   0.00313  2 4 0 0 1  8   8 1   74     5   0 | 10 27 51
14095   2  5135.7001178070   0.00404  3 2 2 0 2  8  22 2   46     2   0 | 28
14094   2  5135.7370950626   0.00405  3 2 2 0 1  8  22 1   66     2   0 | 28
 7962   1  5136.3203418940   0.00882  1 2 2 1 1  8  34 1   57     1   0 | 27
16278   3  5139.0035239271   0.00507  4 0 0 0 1  8  16 1   69     3   0 | 10 27
 7098   2  5139.1743707437   4.28620  1 1 1 0 1  3  88 1    8     2   0 | 26
12476   2  5139.3977098706   0.00584  2 4 2 0 2  8  14 2   49     2   0 | 28
12475   2  5139.3981978264   0.00800  2 4 2 0 1  8  14 1   70     2   0 | 28
10592   5  5139.4877557104   0.00688  2 0 0 1 1  8  31 1   60     5   0 | 10 19 22 27
14096   2  5141.0165520183   0.00328  3 2 0 0 1  8  23 1   65     2   0 | 27
 4548   2  5141.0673652033   0.00386  0 5 1 1 1  9  14 1   71     2   0 | 28
 2809   1  5141.3418872177   2.11872  0 3 3 1 1  7  53 1   37     1   0 | 19
 2810   1  5141.3629871315   2.62283  0 3 3 1 2  7  53 2   24     1   0 | 19
 4549   4  5141.5135013410   0.17681  0 5 1 1 2  9  14 2   50     4   0 | 19 28
 3767   1  5141.6537331447   1.19515  0 4 0 1 1  8  39 1   50     0   1 | 19
 3766   4  5142.6748893196   1.06181  0 4 4 1 1  8  38 1   52     2   2 | 19
12459   5  5142.8508877962   0.00383  2 4 0 0 1  8   9 1   74     5   0 | 10 27 51
 4546   3  5145.1400667993   0.64806  0 5 3 1 1  9  13 1   72     3   0 | 12 19
 4547   3  5145.1402546073   0.47726  0 5 3 1 2  9  13 2   51     3   0 | 12 19
 6642   8  5146.4163027351   0.03722  1 0 0 1 1  6  63 1   25     8   0 | 12 16 26
 7099   2  5146.5296398416   5.60970  1 1 1 0 2  3  88 2    5     2   0 | 26
 1787   2  5146.6182866893   0.02975  0 2 0 1 1  6  65 1   23     2   0 | 12
 3768   2  5150.8531870655   1.39118  0 4 2 1 1  8  39 1   51     0   2 | 19
  880   7  5150.8559428088   0.26006  0 1 1 2 1  9  20 1   68     6   1 | 19 27 35
12462   6  5151.1115481946   0.00353  2 4 0 0 1  8  10 1   74     6   0 | 10 27 51
  881   9  5151.1767296453   0.20962  0 1 1 2 2  9  20 2   48     6   3 | 19 27 35
12479   2  5151.8666656702   0.00409  2 4 2 0 2  8  15 2   49     2   0 | 28
12478   2  5151.8673582750   0.00407  2 4 2 0 1  8  15 1   70     2   0 | 28
 7963  11  5152.3834519646   0.06726  1 2 0 1 1  8  35 1   55    11   0 | 10 12 19 27 51
16279   3  5153.0886458657   0.00332  4 0 0 0 1  8  17 1   69     3   0 | 10 27
 4552   4  5153.5635725440   0.20965  0 5 1 1 1  9  15 1   71     4   0 | 19 28
 4553   3  5154.0723799870   0.06402  0 5 1 1 2  9  15 2   50     3   0 | 19 28
14098   2  5154.8868353970   0.00408  3 2 2 0 2  8  23 2   46     2   0 | 28
14097   2  5154.9309265747   0.00406  3 2 2 0 1  8  23 1   66     2   0 | 28
 6576   2  5155.5457083603   3.69621  1 0 0 0 1  2  96 1    5     2   0 | 26
 5571   1  5156.5856390144   0.00345  0 8 0 0 1  8  30 1   61     1   0 | 27
 4550   2  5156.8417391165   0.40665  0 5 3 1 1  9  14 1   72     2   0 | 12 19
 4551   2  5156.8420478479   0.35966  0 5 3 1 2  9  14 2   51     2   0 | 12 19
13344   1  5156.9589685134   0.02526  3 0 0 0 1  6  56 1   35     1   0 | 10
 7205   3  5158.8212123986   0.02164  1 1 1 1 1  7  51 1   39     3   0 | 12 51
12465   5  5160.1981694881   0.00314  2 4 0 0 1  8  11 1   74     5   0 | 10 27 51
14099   2  5161.0082912513   0.00351  3 2 0 0 1  8  24 1   65     2   0 | 27
  230  16  5161.0600719346   0.00727  0 0 0 2 1  8  42 1   48    13   3 | 10 12 19 22 27 35
 7206   2  5161.1887013753   0.02358  1 1 1 1 2  7  51 2   26     2   0 | 12
 7861   1  5162.0630390734   1.38438  1 2 0 0 1  4  80 1   13     1   0 | 26
  840   1  5162.4144806948   0.05177  0 1 1 1 1  5  75 1   16     1   0 | 33
 5083   2  5162.4351494738   1.22843  0 6 2 0 2  6  60 2   20     2   0 | 26
 5082   1  5164.2172052479   1.14852  0 6 2 0 1  6  60 1   31     1   0 | 26
12482   2  5165.1665452562   0.00407  2 4 2 0 2  8  16 2   49     2   0 | 28
12481   2  5165.1675197518   0.00405  2 4 2 0 1  8  16 1   70     2   0 | 28
 7964   2  5165.3556983209   0.14520  1 2 2 1 1  8  35 1   57     2   0 | 19 51
 2811   2  5165.7222598867   0.34939  0 3 1 1 1  7  54 1   36     2   0 | 19 51
10593   6  5165.8421842927   0.00546  2 0 0 1 1  8  32 1   60     6   0 | 10 19 27
 4556   4  5166.8903305294   0.23551  0 5 1 1 1  9  16 1   71     4   0 | 19 28
 4557   4  5167.4683050225   0.20619  0 5 1 1 2  9  16 2   50     4   0 | 19 28
16280   4  5168.0017612733   0.00343  4 0 0 0 1  8  18 1   69     4   0 | 10 27
  882   6  5168.1684690468   0.19530  0 1 1 2 1  9  21 1   68     5   1 | 19 27 35
  883   8  5168.5212149406   0.18629  0 1 1 2 2  9  21 2   48     6   2 | 19 27 35
 4554   1  5169.3789667994   1.02140  0 5 3 1 1  9  15 1   72     1   0 | 19
 4555   1  5169.3791546073   0.87880  0 5 3 1 2  9  15 2   51     1   0 | 19
 2812   3  5169.9729167069   0.29859  0 3 1 1 2  7  54 2   23     2   1 | 19
12468   6  5170.1107506902   0.00336  2 4 0 0 1  8  12 1   74     6   0 | 10 27 51
10929   3  5170.5091019150   0.05022  2 1 1 0 1  5  69 1   22     3   0 | 12 26
14101   2  5174.9067473565   0.00457  3 2 2 0 2  8  24 2   46     2   0 | 28
 3770   1  5174.9447359393   2.31025  0 4 0 1 1  8  40 1   50     0   1 | 19
14100   2  5174.9589379480   0.00447  3 2 2 0 1  8  24 1   66     2   0 | 28
 3769   4  5175.2326360953   1.11215  0 4 4 1 1  8  39 1   52     2   2 | 19
10930   3  5175.9464148133   0.07426  2 1 1 0 2  5  69 2   15     3   0 | 12 26
 8636   2  5176.4645459933   0.93104  1 3 1 0 1  5  71 1   20     2   0 | 26
12485   2  5179.2973313402   0.00405  2 4 2 0 2  8  17 2   49     2   0 | 28
12484   2  5179.2986311025   0.00407  2 4 2 0 1  8  17 1   70     2   0 | 28
12471   4  5180.8492272273   0.00357  2 4 0 0 1  8  13 1   74     4   0 | 10 27
 4560   4  5181.0509326092   0.16524  0 5 1 1 1  9  17 1   71     4   0 | 19 28
 4561   3  5181.7000063235   0.22133  0 5 1 1 2  9  17 2   50     3   0 | 19 28
14102   2  5181.8310815802   0.00344  3 2 0 0 1  8  25 1   65     2   0 | 27
  179   3  5181.9007299928   0.22701  0 0 0 1 1  4  84 1    9     3   0 | 16 80
 7965   9  5182.2022015209   0.05496  1 2 0 1 1  8  36 1   55     9   0 | 10 12 19 27 51
 4558   1  5182.7519542646   0.42670  0 5 3 1 1  9  16 1   72     1   0 | 19
 4559   1  5182.7520099700   0.56755  0 5 3 1 2  9  16 2   51     1   0 | 19
10551   2  5183.5848491615   0.47202  2 0 0 0 1  4  79 1   15     2   0 | 26
16281   4  5183.7427082484   0.00339  4 0 0 0 1  8  19 1   69     4   0 | 10 27
 8637   2  5184.4609869379   1.45499  1 3 1 0 2  5  71 2   13     2   0 | 26
  884  11  5186.3046097190   0.20629  0 1 1 2 1  9  22 1   68     8   3 | 19 27 35
 2813   1  5186.3177131390   2.29550  0 3 3 1 1  7  54 1   37     1   0 | 19
 2814   1  5186.3315939783   4.49652  0 3 3 1 2  7  54 2   24     1   0 | 19
  885  11  5186.6908131183   0.19007  0 1 1 2 2  9  22 2   48     7   4 | 19 27 35
 9576   1  5190.9560067804   0.85289  1 5 3 0 1  7  44 1   47     1   0 | 12
12474   6  5192.4135881078   0.00346  2 4 0 0 1  8  14 1   74     6   0 | 10 27 51
10594   6  5193.0188961713   0.00670  2 0 0 1 1  8  33 1   60     6   0 | 10 19 27
12488   2  5194.2589502104   0.00401  2 4 2 0 2  8  18 2   49     2   0 | 28
12487   2  5194.2606412832   0.00401  2 4 2 0 1  8  18 1   70     2   0 | 28
 7966   1  5195.1346798653   0.00786  1 2 2 1 2  8  36 2   40     1   0 | 51
14104   2  5195.7598036746   0.00460  3 2 2 0 2  8  25 2   46     2   0 | 28
14103   2  5195.8210996012   0.00462  3 2 2 0 1  8  25 1   66     2   0 | 28
 4564   4  5196.0432259284   0.21089  0 5 1 1 1  9  18 1   71     4   0 | 19 28
  231  12  5196.4450654474   0.00690  0 0 0 2 1  8  43 1   48     9   3 | 10 12 19 22 27 35
 4565   2  5196.7689525547   0.00358  0 5 1 1 2  9  18 2   50     2   0 | 28
 4562   4  5196.9595969838   0.33040  0 5 3 1 1  9  17 1   72     4   0 | 12 19
 4563   4  5196.9598430285   0.45989  0 5 3 1 2  9  17 2   51     4   0 | 12 19
 6643   6  5199.2016806540   0.03527  1 0 0 1 1  6  64 1   25     6   0 | 12 16 26
16282   4  5200.3114061302   0.00324  4 0 0 0 1  8  20 1   69     4   0 | 10 27
 1788   2  5201.3386402671   0.02566  0 2 0 1 1  6  66 1   23     2   0 | 12
 8645   2  5201.6104360523   0.01763  1 3 1 1 1  9   1 1   39     2   0 | 51
 8646   1  5201.6128622132   0.34514  1 3 1 1 2  9   1 2   17     1   0 | 19
 7207   3  5201.7852336797   0.02356  1 1 1 1 1  7  52 1   39     3   0 | 12 51
 8647   1  5203.2677131280   0.01080  1 3 1 1 1  9   2 1   52     1   0 | 10
 8648   2  5203.2769783908   0.01529  1 3 1 1 2  9   2 2   30     2   0 | 10 51
14105   2  5203.4851672624   0.00360  3 2 0 0 1  8  26 1   65     2   0 | 27
13345   1  5204.0728469128   0.02524  3 0 0 0 1  6  57 1   35     1   0 | 10
 7208   2  5204.2465666067   0.02482  1 1 1 1 2  7  52 2   26     2   0 | 12
12477   5  5204.8037849118   0.00335  2 4 0 0 1  8  15 1   74     5   0 | 10 27 51
  886   9  5205.2642912029   0.16056  0 1 1 2 1  9  23 1   68     7   2 | 19 27 35
  887   7  5205.6855927823   0.24313  0 1 1 2 2  9  23 2   48     4   3 | 19 27 35
 8649   2  5205.7543323693   0.00852  1 3 1 1 1  9   3 1   61     2   0 | 10
 8650   4  5205.7734751691   0.08476  1 3 1 1 2  9   3 2   39     4   0 | 10 19 51
 3771   3  5208.6215393196   1.24472  0 4 4 1 1  8  40 1   52     1   2 | 19
 3772   1  5209.0666331447   1.19515  0 4 0 1 1  8  41 1   50     0   1 | 19
 8653   5  5209.0693446160   0.23010  1 3 1 1 1  9   4 1   68     5   0 | 10 19 51
 8654   5  5209.1012731707   0.02785  1 3 1 1 2  9   4 2   46     5   0 | 10 19 51
12491   2  5210.0513232843   0.00401  2 4 2 0 2  8  19 2   49     2   0 | 28
12490   2  5210.0535465274   0.00401  2 4 2 0 1  8  19 1   70     2   0 | 28
 2815   2  5211.3743090349   0.73709  0 3 1 1 1  7  55 1   36     1   1 | 19 51
 4568   3  5211.8681429687   0.24328  0 5 1 1 1  9  19 1   71     3   0 | 19 28
 4566   3  5212.0031023687   0.37626  0 5 3 1 1  9  18 1   72     3   0 | 12 19
 4567   3  5212.0033109666   0.49390  0 5 3 1 2  9  18 2   51     3   0 | 12 19
 4569   4  5212.6740106456   0.18491  0 5 1 1 2  9  19 2   50     4   0 | 19 28
 7967   8  5212.8468037459   0.09287  1 2 0 1 1  8  37 1   55     8   0 | 10 12 19 27 51
 8658   5  5213.2139825891   0.00651  1 3 1 1 1  9   5 1   72     5   0 | 10 51
 8659   5  5213.2614030703   0.05986  1 3 1 1 2  9   5 2   50     5   0 | 10 19 27
 5084   1  5215.2443208571   0.10791  0 6 2 0 1  6  61 1   31     1   0 | 26
14107   2  5217.4458898340   0.00487  3 2 2 0 2  8  26 2   46     2   0 | 28
14106   2  5217.5173874369   0.00491  3 2 2 0 1  8  26 1   66     2   0 | 28
16283   4  5217.7077555968   0.00325  4 0 0 0 1  8  21 1   69     4   0 | 10 27
12480   5  5218.0197934013   0.00337  2 4 0 0 1  8  16 1   74     5   0 | 10 27 51
 8662   4  5218.1870031315   0.13415  1 3 1 1 1  9   6 1   75     4   0 | 10 19 51
 8663   8  5218.2530310770   0.02513  1 3 1 1 2  9   6 2   53     8   0 | 10 19 27 51
 3773   2  5218.4554481388   1.47205  0 4 2 1 1  8  41 1   51     0   2 | 19
 9190   2  5219.1730753136   0.02525  1 4 0 0 1  6  59 1   33     2   0 | 10
 7100   1  5220.5184798798   4.80548  1 1 1 0 2  3  89 2    5     1   0 | 26
10595   3  5221.0176322260   0.00990  2 0 0 1 1  8  34 1   60     3   0 | 10 19 27
 8666   4  5223.9888482224   0.00452  1 3 1 1 1  9   7 1   76     4   0 | 10 51
 8667   6  5224.0768754422   0.02666  1 3 1 1 2  9   7 2   54     6   0 | 10 19 27 51
  888  10  5225.0474721691   0.20078  0 1 1 2 1  9  24 1   68     7   3 | 19 27 35
  889  10  5225.5055117844   0.18051  0 1 1 2 2  9  24 2   48     7   3 | 19 27 35
 7969   1  5225.8197273494   0.00998  1 2 2 1 2  8  37 2   40     1   0 | 51
 7968   2  5225.9186538174   0.22436  1 2 2 1 1  8  37 1   57     2   0 | 19 51
14108   2  5225.9702384717   0.00334  3 2 0 0 1  8  27 1   65     2   0 | 27
12494   2  5226.6744175970   0.00402  2 4 2 0 2  8  20 2   49     2   0 | 28
12493   2  5226.6772396226   0.00402  2 4 2 0 1  8  20 1   70     2   0 | 28
 8652   1  5227.4594147327   0.01408  1 3 3 1 2  9   3 2   40     1   0 | 51
 8651   1  5227.4594475956   0.01359  1 3 3 1 1  9   3 1   62     1   0 | 51
 4570   3  5227.8816264571   0.26301  0 5 3 1 1  9  19 1   72     3   0 | 12 19
 4571   3  5227.8818470510   0.37390  0 5 3 1 2  9  19 2   51     3   0 | 12 19
 9577   1  5228.4864314066   0.89966  1 5 3 0 1  7  45 1   47     1   0 | 12
10931   3  5228.5004622862   0.05002  2 1 1 0 1  5  70 1   22     3   0 | 12 26
 4572   4  5228.5250639414   0.21567  0 5 1 1 1  9  20 1   71     4   0 | 19 28
 7862   2  5229.3362853542   0.97517  1 2 0 0 1  4  81 1   13     2   0 | 26
 4573   4  5229.4153705470   0.19555  0 5 1 1 2  9  20 2   50     4   0 | 19 28
 8670   7  5230.6192967950   0.09017  1 3 1 1 1  9   8 1   77     7   0 | 10 19 51
[truncated: 1,235,151 more chars]
