# Supplementary material for: A 0.002 cm−1-Accurate PES for 14N216O
Source: Molecules. 2026 May 23;31(11):1793. doi: 10.3390/molecules31111793 (PMC13257640; doi:10.3390/molecules31111793)
Supplement: Supplementary file 1 [file molecules-31-01793-s001.zip › Supp.files/reference.and.statistics/reference.datasets/For.HITRAN__B1b-HITRAN]

J	isym	HITRAN		#root	Ames B1b	Ames B1b - HITRAN
		cm-1			cm-1		cm-1
0	2	1168.1323	2	1168.122	-0.0103
0	2	1284.9033	3	1284.9046	0.0013
0	2	2223.7568	4	2223.7476	-0.0092
0	2	2322.5731	5	2322.5583	-0.0148
0	2	2461.9964	6	2461.9869	-0.0095
0	2	2563.3394	7	2563.3319	-0.0075
0	2	3363.9779	8	3363.97	-0.0079
0	2	3466.5997	9	3466.5932	-0.0065
0	2	3480.8192	10	3480.8126	-0.0066
0	2	3620.9431	11	3620.9326	-0.0105
0	2	3748.2517	12	3748.2379	-0.0138
0	2	3836.371	13	3836.3548	-0.0162
0	2	4417.3778	14	4417.3706	-0.0072
0	2	4491.5421	15	4491.532	-0.0101
0	2	4630.1611	17	4630.1526	-0.0085
0	2	4730.8251	18	4730.8163	-0.0088
0	2	4910.9955	20	4910.9845	-0.011
0	2	5026.3029	21	5026.2865	-0.0164
0	2	5105.677	22	5105.6585	-0.0185
0	2	5529.6949	23	5529.6886	-0.0063
0	2	5646.7402	25	5646.7322	-0.008
0	2	5888.1058	28	5888.0976	-0.0082
0	2	5974.845	30	5974.8369	-0.0081
0	2	6295.4476	33	6295.4344	-0.0132
0	2	6580.8537	35	6580.8513	-0.0024
0	2	7782.6615	53	7782.6559	-0.0056
1	1	0.838	1	0.838	0
1	1	589.6062	2	589.6055	-7E-4
1	1	1749.9044	5	1749.8917	-0.0127
1	1	1881.1007	6	1881.1005	-2E-4
1	1	2224.5879	7	2224.5788	-0.0091
1	1	2323.4143	8	2323.3995	-0.0148
1	1	2799.1241	11	2799.1218	-0.0023
1	1	2898.6532	12	2898.6434	-0.0098
1	1	3047.0484	13	3047.0398	-0.0086
1	1	3166.6853	14	3166.6787	-0.0066
1	1	3364.8111	15	3364.8031	-0.008
1	1	3467.4421	16	3467.4356	-0.0065
1	1	3481.6468	17	3481.6401	-0.0067
1	1	3621.7807	18	3621.7702	-0.0105
1	1	3749.0844	19	3749.0706	-0.0138
1	1	3932.0802	21	3932.0718	-0.0084
1	1	4062.8077	23	4062.8051	-0.0026
1	1	4198.7997	24	4198.794	-0.0057
1	1	4336.6315	25	4336.6224	-0.0091
1	1	4447.2112	27	4447.1998	-0.0114
1	1	4492.3768	28	4492.3667	-0.0101
1	1	4630.9907	30	4630.9821	-0.0086
1	1	4731.6493	31	4731.6405	-0.0088
1	1	4767.9806	32	4767.9738	-0.0068
1	1	4911.8293	33	4911.8183	-0.011
1	1	4978.5224	34	4978.5219	-5E-4
1	1	5027.1317	35	5027.1153	-0.0164
1	1	5106.503	37	5106.4846	-0.0184
1	1	5201.6101	39	5201.603	-0.0071
1	1	5319.9986	40	5319.9936	-0.005
1	1	5530.5213	43	5530.5149	-0.0064
1	1	5618.5966	45	5618.5884	-0.0082
1	1	5647.5608	46	5647.5528	-0.008
1	1	5723.6498	47	5723.6391	-0.0107
1	1	5888.9317	50	5888.9235	-0.0082
1	1	5975.6664	52	5975.6583	-0.0081
1	1	6296.2725	59	6296.2592	-0.0133
1	1	6374.1324	61	6374.1192	-0.0132
1	1	6581.671	65	6581.6686	-0.0024
1	1	7127.7967	78	7127.797	3E-4
1	1	7783.4752	98	7783.4695	-0.0057
1	2	589.6078	1	589.6071	-7E-4
1	2	1749.9073	2	1749.8947	-0.0126
1	2	1881.1025	3	1881.1023	-2E-4
1	2	2799.1257	4	2799.1234	-0.0023
1	2	2898.6575	5	2898.6478	-0.0097
1	2	3047.0516	6	3047.043	-0.0086
1	2	3166.6875	7	3166.6808	-0.0067
1	2	3932.0829	8	3932.0747	-0.0082
1	2	4062.8095	10	4062.8068	-0.0027
1	2	4198.8042	11	4198.7986	-0.0056
1	2	4336.635	12	4336.6259	-0.0091
1	2	4447.2139	13	4447.2024	-0.0115
1	2	4978.5239	14	4978.5235	-4E-4
1	2	5201.6131	17	5201.6061	-0.007
1	2	5320.0006	18	5319.9957	-0.0049
1	2	5618.6017	21	5618.5922	-0.0095
1	2	5723.653	22	5723.6423	-0.0107
1	2	7127.7982	35	7127.7985	3E-4
2	1	591.2877	1	591.287	-7E-4
2	1	1180.2654	2	1180.2622	-0.0032
2	1	1751.5916	3	1751.579	-0.0126
2	1	1882.776	4	1882.7758	-2E-4
2	1	2333.6461	5	2333.6389	-0.0072
2	1	2477.3098	6	2477.3092	-6E-4
2	1	2800.7919	7	2800.7896	-0.0023
2	1	2900.3456	8	2900.3359	-0.0097
2	1	3048.7291	9	3048.7205	-0.0086
2	1	3168.3551	10	3168.3485	-0.0066
2	1	3375.6417	11	3375.6409	-8E-4
2	1	3476.9779	12	3476.9814	0.0035
2	1	3634.1039	13	3634.1032	-7E-4
2	1	3768.5548	14	3768.5518	-0.003
2	1	3933.7538	15	3933.7456	-0.0082
2	1	4064.4692	17	4064.4666	-0.0026
2	1	4200.4852	18	4200.4796	-0.0056
2	1	4338.3057	19	4338.2967	-0.009
2	1	4448.8765	20	4448.8651	-0.0114
2	1	4502.1986	21	4502.1955	-0.0031
2	1	4644.9531	23	4644.9526	-5E-4
2	1	4927.0927	25	4927.0929	2E-4
2	1	4980.1764	26	4980.1759	-5E-4
2	1	5054.6012	27	5054.5981	-0.0031
2	1	5056.0997	28	5056.0935	-0.0062
2	1	5203.2771	30	5203.2701	-0.007
2	1	5321.6545	31	5321.6496	-0.0049
2	1	5492.1323	33	5492.1256	-0.0067
2	1	5540.9177	34	5540.9167	-0.001
2	1	5620.2657	36	5620.2563	-0.0094
2	1	5725.3117	37	5725.3011	-0.0106
2	1	5907.8934	40	5907.8929	-5E-4
2	1	6216.2856	46	6216.2804	-0.0052
2	1	6573.2417	52	6573.2385	-0.0032
2	1	7129.4369	64	7129.4373	4E-4
2	2	2.5141	1	2.5141	0
2	2	591.2829	2	591.2822	-7E-4
2	2	1170.6518	3	1170.6415	-0.0103
2	2	1180.2654	4	1180.2622	-0.0032
2	2	1287.4069	5	1287.4081	0.0012
2	2	1751.5827	6	1751.5701	-0.0126
2	2	1882.7705	7	1882.7703	-2E-4
2	2	2226.2501	8	2226.241	-0.0091
2	2	2325.0968	9	2325.082	-0.0148
2	2	2333.6461	10	2333.6389	-0.0072
2	2	2464.5053	11	2464.4957	-0.0096
2	2	2477.3099	12	2477.3092	-7E-4
2	2	2565.8331	13	2565.8255	-0.0076
2	2	2800.7872	14	2800.7849	-0.0023
2	2	2900.3327	15	2900.3229	-0.0098
2	2	3048.7194	16	3048.7108	-0.0086
2	2	3168.3487	17	3168.3421	-0.0066
2	2	3366.4772	18	3366.4693	-0.0079
2	2	3375.6419	19	3375.641	-9E-4
2	2	3469.1269	20	3469.1203	-0.0066
2	2	3476.9776	21	3476.9814	0.0038
2	2	3483.3019	22	3483.2953	-0.0066
2	2	3623.4558	23	3623.4453	-0.0105
2	2	3634.1039	24	3634.1032	-7E-4
2	2	3750.7497	25	3750.7359	-0.0138
2	2	3768.5548	26	3768.5518	-0.003
2	2	3838.856	27	3838.8397	-0.0163
2	2	3933.7452	28	3933.7369	-0.0083
2	2	4064.4639	30	4064.4613	-0.0026
2	2	4200.4715	31	4200.4657	-0.0058
2	2	4338.2952	32	4338.2861	-0.0091
2	2	4419.8504	33	4419.8432	-0.0072
2	2	4448.8687	34	4448.8573	-0.0114
2	2	4494.046	35	4494.0359	-0.0101
2	2	4502.1989	36	4502.1955	-0.0034
2	2	4632.6497	39	4632.6411	-0.0086
2	2	4644.9531	40	4644.9526	-5E-4
2	2	4733.2978	41	4733.289	-0.0088
2	2	4769.6577	42	4769.6509	-0.0068
2	2	4913.4969	44	4913.4859	-0.011
2	2	4927.0919	45	4927.0929	0.001
2	2	4980.1719	46	4980.1714	-5E-4
2	2	5028.7893	47	5028.7729	-0.0164
2	2	5054.6022	48	5054.5981	-0.0041
2	2	5056.0862	49	5056.0808	-0.0054
2	2	5108.1552	50	5108.1368	-0.0184
2	2	5203.2679	52	5203.2607	-0.0072
2	2	5321.6483	53	5321.6433	-0.005
2	2	5492.1177	55	5492.1108	-0.0069
2	2	5532.1739	56	5532.1676	-0.0063
2	2	5540.9174	57	5540.9167	-7E-4
2	2	5620.2529	60	5620.2448	-0.0081
2	2	5649.2021	61	5649.1941	-0.008
2	2	5725.302	62	5725.2912	-0.0108
2	2	5764.8655	65	5764.8565	-0.009
2	2	5890.5834	67	5890.5752	-0.0082
2	2	5907.8933	69	5907.8929	-4E-4
2	2	5977.3091	71	5977.301	-0.0081
2	2	6194.7602	76	6194.7501	-0.0101
2	2	6216.281	78	6216.2752	-0.0058
2	2	6297.9221	80	6297.9088	-0.0133
2	2	6375.7818	83	6375.7686	-0.0132
2	2	6573.234	86	6573.2309	-0.0031
2	2	6583.3055	87	6583.3031	-0.0024
2	2	7129.4324	107	7129.4327	3E-4
2	2	7139.5928	108	7139.5906	-0.0022
2	2	7217.1376	113	7217.1329	-0.0047
2	2	7785.1025	134	7785.0968	-0.0057
3	1	5.0281	1	5.0281	0
3	1	593.798	2	593.7973	-7E-4
3	1	1182.7862	4	1182.7829	-0.0033
3	1	1754.1002	6	1754.0876	-0.0126
3	1	1771.9604	7	1771.958	-0.0024
3	1	1885.2753	8	1885.2751	-2E-4
3	1	2228.7435	9	2228.7343	-0.0092
3	1	2327.6205	10	2327.6057	-0.0148
3	1	2336.1707	11	2336.1635	-0.0072
3	1	2479.8211	13	2479.8204	-7E-4
3	1	2803.2818	15	2803.2795	-0.0023
3	1	2902.8518	16	2902.842	-0.0098
3	1	2919.0981	17	2919.1047	0.0066
3	1	3051.226	18	3051.2174	-0.0086
3	1	3073.7499	19	3073.7535	0.0036
3	1	3170.8438	20	3170.8371	-0.0067
3	1	3368.9765	21	3368.9685	-0.008
3	1	3378.1424	22	3378.1415	-9E-4
3	1	3471.654	23	3471.6474	-0.0066
3	1	3479.5054	24	3479.5093	0.0039
3	1	3485.7846	25	3485.778	-0.0066
3	1	3625.9684	26	3625.958	-0.0104
3	1	3636.6181	27	3636.6174	-7E-4
3	1	3753.2477	28	3753.2338	-0.0139
3	1	3771.057	29	3771.054	-0.003
3	1	3936.2428	31	3936.2344	-0.0084
3	1	3953.2927	32	3953.2943	0.0016
3	1	4066.9482	35	4066.9456	-0.0026
3	1	4202.9791	36	4202.9734	-0.0057
3	1	4222.6539	37	4222.6673	0.0134
3	1	4340.7907	38	4340.7817	-0.009
3	1	4369.6373	39	4369.6425	0.0052
3	1	4451.3548	41	4451.3434	-0.0114
3	1	4496.5499	42	4496.5398	-0.0101
3	1	4504.7037	43	4504.7004	-0.0033
3	1	4635.1383	46	4635.1297	-0.0086
3	1	4647.444	47	4647.4435	-5E-4
3	1	4735.7705	48	4735.7617	-0.0088
3	1	4772.1734	49	4772.1665	-0.0069
3	1	4915.9983	51	4915.9873	-0.011
3	1	4929.5959	52	4929.5969	0.001
3	1	4982.646	53	4982.6455	-5E-4
3	1	5031.2758	54	5031.2594	-0.0164
3	1	5057.0963	55	5057.0923	-0.004
3	1	5058.5859	56	5058.5806	-0.0053
3	1	5074.0906	57	5074.1001	0.0095
3	1	5110.6336	58	5110.6152	-0.0184
3	1	5205.7544	61	5205.7473	-0.0071
3	1	5227.4597	62	5227.4637	0.004
3	1	5324.1229	63	5324.1179	-0.005
3	1	5494.6136	66	5494.6067	-0.0069
3	1	5534.6529	68	5534.6465	-0.0064
3	1	5543.3976	69	5543.3969	-7E-4
3	1	5622.7373	72	5622.7294	-0.0079
3	1	5651.6639	73	5651.6559	-0.008
3	1	5727.7802	75	5727.7695	-0.0107
3	1	5767.3583	78	5767.3493	-0.009
3	1	5893.061	80	5893.0527	-0.0083
3	1	5910.3753	82	5910.375	-3E-4
3	1	5979.7731	84	5979.765	-0.0081
3	1	6197.2497	91	6197.2396	-0.0101
3	1	6218.7447	93	6218.739	-0.0057
3	1	6300.3966	95	6300.3833	-0.0133
3	1	6378.2559	100	6378.2427	-0.0132
3	1	6575.6998	105	6575.6967	-0.0031
3	1	6585.7573	106	6585.7549	-0.0024
3	1	6873.4534	119	6873.4494	-0.004
3	1	7131.8861	129	7131.8864	3E-4
3	1	7142.0587	130	7142.0564	-0.0023
3	1	7219.5953	136	7219.5906	-0.0047
3	1	7787.5435	165	7787.5378	-0.0057
3	2	593.8075	1	593.8068	-7E-4
3	2	1182.7862	2	1182.7829	-0.0033
3	2	1754.1181	3	1754.1055	-0.0126
3	2	1771.9603	4	1771.958	-0.0023
3	2	1885.2862	5	1885.286	-2E-4
3	2	2336.1707	6	2336.1635	-0.0072
3	2	2479.821	7	2479.8204	-6E-4
3	2	2803.2912	8	2803.2888	-0.0024
3	2	2902.8778	9	2902.8681	-0.0097
3	2	2919.0982	10	2919.1047	0.0065
3	2	3051.2454	11	3051.2368	-0.0086
3	2	3073.7499	12	3073.7535	0.0036
3	2	3170.8566	13	3170.85	-0.0066
3	2	3378.1422	14	3378.1414	-8E-4
3	2	3479.5057	15	3479.5093	0.0036
3	2	3636.6181	16	3636.6173	-8E-4
3	2	3771.057	17	3771.054	-0.003
3	2	3936.2602	18	3936.252	-0.0082
3	2	3953.2926	19	3953.2943	0.0017
3	2	4066.9588	22	4066.9562	-0.0026
3	2	4203.0068	23	4203.0011	-0.0057
3	2	4222.6539	24	4222.6673	0.0134
3	2	4340.8118	25	4340.8028	-0.009
3	2	4451.3705	27	4451.3592	-0.0113
3	2	4504.7034	28	4504.7004	-0.003
3	2	4647.444	30	4647.4435	-5E-4
3	2	4929.5966	32	4929.5968	2E-4
3	2	4982.6551	33	4982.6547	-4E-4
3	2	5057.0953	34	5057.0923	-0.003
3	2	5058.6121	35	5058.606	-0.0061
3	2	5205.7732	39	5205.7662	-0.007
3	2	5324.1353	41	5324.1304	-0.0049
3	2	5494.643	44	5494.6363	-0.0067
3	2	5543.3978	46	5543.3969	-9E-4
3	2	5622.7616	48	5622.7524	-0.0092
3	2	5727.7998	50	5727.7891	-0.0107
3	2	5910.3754	53	5910.375	-4E-4
3	2	6218.7545	61	6218.7493	-0.0052
3	2	6575.7151	71	6575.7119	-0.0032
3	2	7131.8951	86	7131.8954	3E-4
4	1	597.1672	1	597.1665	-7E-4
4	1	1186.1471	2	1186.1439	-0.0032
4	1	1757.4866	3	1757.4741	-0.0125
4	1	1775.3256	4	1775.3233	-0.0023
4	1	1888.6331	5	1888.6329	-2E-4
4	1	2339.5368	6	2339.5296	-0.0072
4	1	2364.6767	7	2364.6823	0.0056
4	1	2483.1692	8	2483.1686	-6E-4
4	1	2806.6235	9	2806.6212	-0.0023
4	1	2906.2541	10	2906.2444	-0.0097
4	1	2922.468	11	2922.4745	0.0065
4	1	3054.6003	12	3054.5918	-0.0085
4	1	3077.1027	13	3077.1064	0.0037
4	1	3174.192	14	3174.1854	-0.0066
4	1	3381.4762	15	3381.4754	-8E-4
4	1	3482.8762	16	3482.8798	0.0036
4	1	3639.9703	18	3639.9696	-7E-4
4	1	3774.3933	20	3774.3904	-0.0029
4	1	3939.602	21	3939.5938	-0.0082
4	1	3956.6312	22	3956.6329	0.0017
4	1	4070.2782	25	4070.2756	-0.0026
4	1	4206.3688	26	4206.3631	-0.0057
4	1	4226.0099	27	4226.0233	0.0134
4	1	4344.1532	28	4344.1442	-0.009
4	1	4454.6959	30	4454.6845	-0.0114
4	1	4508.0432	31	4508.0401	-0.0031
4	1	4650.7652	35	4650.7646	-6E-4
4	1	4932.9351	38	4932.9354	3E-4
4	1	4985.96	40	4985.9596	-4E-4
4	1	5060.4209	41	5060.4178	-0.0031
4	1	5061.9621	42	5061.956	-0.0061
4	1	5209.1012	46	5209.0942	-0.007
4	1	5327.4431	48	5327.4381	-0.005
4	1	5497.9905	51	5497.9839	-0.0066
4	1	5546.7048	53	5546.7038	-0.001
4	1	5626.0894	55	5626.0806	-0.0088
4	1	5731.1172	58	5731.1066	-0.0106
4	1	5780.9378	61	5780.9374	-4E-4
4	1	5913.6848	63	5913.6844	-4E-4
4	1	6222.0464	73	6222.0412	-0.0052
4	1	6470.3552	80	6470.35	-0.0052
4	1	6579.0129	84	6579.0098	-0.0031
4	1	7135.1725	105	7135.1729	4E-4
4	2	8.3802	1	8.3802	0
4	2	597.1514	2	597.1506	-8E-4
4	2	1176.5306	3	1176.5203	-0.0103
4	2	1186.1471	4	1186.1439	-0.0032
4	2	1293.2484	5	1293.2497	0.0013
4	2	1757.4568	6	1757.4442	-0.0126
4	2	1775.3257	7	1775.3233	-0.0024
4	2	1888.615	8	1888.6148	-2E-4
4	2	2232.0679	9	2232.0588	-0.0091
4	2	2330.9853	10	2330.9705	-0.0148
4	2	2339.5369	11	2339.5297	-0.0072
4	2	2364.6767	12	2364.6823	0.0056
4	2	2470.3593	13	2470.3497	-0.0096
4	2	2483.1693	14	2483.1686	-7E-4
4	2	2571.6515	15	2571.6439	-0.0076
4	2	2806.6079	16	2806.6057	-0.0022
4	2	2906.2106	17	2906.2009	-0.0097
4	2	2922.4678	18	2922.4745	0.0067
4	2	3054.568	19	3054.5594	-0.0086
4	2	3077.1027	20	3077.1064	0.0037
4	2	3174.1705	21	3174.1639	-0.0066
4	2	3372.3088	22	3372.3008	-0.008
4	2	3381.4763	23	3381.4755	-8E-4
4	2	3475.0233	24	3475.0167	-0.0066
4	2	3482.876	25	3482.8799	0.0039
4	2	3489.0948	26	3489.0882	-0.0066
4	2	3629.3185	28	3629.3081	-0.0104
4	2	3639.9703	29	3639.9696	-7E-4
4	2	3756.5782	31	3756.5644	-0.0138
4	2	3774.3934	32	3774.3904	-0.003
4	2	3844.6542	33	3844.6379	-0.0163
4	2	3939.5728	34	3939.5645	-0.0083
4	2	3956.6313	35	3956.633	0.0017
4	2	4070.2605	38	4070.2579	-0.0026
4	2	4206.3225	39	4206.3168	-0.0057
4	2	4226.0099	40	4226.0233	0.0134
4	2	4344.1181	41	4344.109	-0.0091
4	2	4372.9784	42	4372.9836	0.0052
4	2	4425.6197	43	4425.6125	-0.0072
4	2	4454.6697	44	4454.6583	-0.0114
4	2	4499.8883	45	4499.8783	-0.01
4	2	4508.0435	46	4508.0402	-0.0033
4	2	4532.0637	47	4532.0724	0.0087
4	2	4638.4563	50	4638.4477	-0.0086
4	2	4650.7652	52	4650.7647	-5E-4
4	2	4739.0674	53	4739.0586	-0.0088
4	2	4775.5274	54	4775.5205	-0.0069
4	2	4919.3334	57	4919.3224	-0.011
4	2	4932.9344	58	4932.9354	0.001
4	2	4985.9448	60	4985.9443	-5E-4
4	2	5034.5909	61	5034.5745	-0.0164
4	2	5060.4218	62	5060.4179	-0.0039
4	2	5061.9189	63	5061.9135	-0.0054
4	2	5077.4343	64	5077.4438	0.0095
4	2	5113.9379	65	5113.9196	-0.0183
4	2	5209.0699	68	5209.0628	-0.0071
4	2	5230.7858	69	5230.7899	0.0041
4	2	5327.4223	70	5327.4173	-0.005
4	2	5497.9414	73	5497.9345	-0.0069
4	2	5537.9582	75	5537.9518	-0.0064
4	2	5546.7045	76	5546.7038	-7E-4
4	2	5626.05	79	5626.0422	-0.0078
4	2	5654.9463	81	5654.9383	-0.008
4	2	5731.0845	83	5731.0739	-0.0106
4	2	5770.682	87	5770.6731	-0.0089
4	2	5780.9381	88	5780.9375	-6E-4
4	2	5896.3644	90	5896.3561	-0.0083
4	2	5913.6847	92	5913.6844	-3E-4
4	2	5983.0584	95	5983.0503	-0.0081
4	2	6200.5691	103	6200.559	-0.0101
4	2	6222.0297	105	6222.024	-0.0057
4	2	6303.6957	108	6303.6825	-0.0132
4	2	6381.5546	113	6381.5415	-0.0131
4	2	6470.3217	114	6470.3159	-0.0058
4	2	6578.9875	118	6578.9845	-0.003
4	2	6589.0264	119	6589.024	-0.0024
4	2	6876.7224	134	6876.7184	-0.004
4	2	7135.1575	148	7135.1578	3E-4
4	2	7145.3463	149	7145.3441	-0.0022
4	2	7222.8722	155	7222.8675	-0.0047
4	2	7790.798	188	7790.7923	-0.0057
5	1	12.5702	1	12.5702	0
5	1	601.343	2	601.3423	-7E-4
5	1	1190.3483	4	1190.3451	-0.0032
5	1	1761.6526	6	1761.6399	-0.0127
5	1	1779.5323	7	1779.5299	-0.0024
5	1	1892.7895	8	1892.7893	-2E-4
5	1	2236.2234	9	2236.2143	-0.0091
5	1	2335.1913	10	2335.1765	-0.0148
5	1	2343.7445	11	2343.7374	-0.0071
5	1	2368.8887	12	2368.8942	0.0055
5	1	2487.3545	14	2487.3539	-6E-4
5	1	2810.7656	16	2810.7633	-0.0023
5	1	2910.4091	17	2910.3994	-0.0097
5	1	2926.6799	18	2926.6867	0.0068
5	1	3058.7454	20	3058.7369	-0.0085
5	1	3081.2936	21	3081.2974	0.0038
5	1	3178.3289	22	3178.3223	-0.0066
5	1	3376.4742	23	3376.4662	-0.008
5	1	3385.6437	24	3385.6429	-8E-4
5	1	3479.235	25	3479.2282	-0.0068
5	1	3487.0891	26	3487.0931	0.004
5	1	3493.2327	27	3493.226	-0.0067
5	1	3633.5062	29	3633.4957	-0.0105
5	1	3644.1606	30	3644.16	-6E-4
5	1	3760.7414	32	3760.7276	-0.0138
5	1	3778.5638	33	3778.5608	-0.003
5	1	3943.7353	35	3943.727	-0.0083
5	1	3960.8045	36	3960.8062	0.0017
5	1	4074.401	39	4074.3983	-0.0027
5	1	4210.5018	41	4210.4961	-0.0057
5	1	4230.2048	42	4230.2183	0.0135
5	1	4348.2773	44	4348.2682	-0.0091
5	1	4377.1547	45	4377.16	0.0053
5	1	4458.8133	47	4458.8019	-0.0114
5	1	4504.0613	48	4504.0513	-0.01
5	1	4512.2181	49	4512.215	-0.0031
5	1	4536.2428	50	4536.2514	0.0086
5	1	4642.6038	53	4642.5952	-0.0086
5	1	4654.9166	55	4654.9161	-5E-4
5	1	4743.1885	56	4743.1797	-0.0088
5	1	4779.7198	57	4779.713	-0.0068
5	1	4923.5023	60	4923.4912	-0.0111
5	1	4937.1076	61	4937.1086	0.001
5	1	4990.0683	63	4990.0678	-5E-4
5	1	5038.7349	64	5038.7185	-0.0164
5	1	5064.5787	65	5064.5748	-0.0039
5	1	5066.0851	66	5066.0797	-0.0054
5	1	5081.6139	67	5081.6234	0.0095
5	1	5118.0685	69	5118.0501	-0.0184
5	1	5213.2141	72	5213.2071	-0.007
5	1	5234.9434	74	5234.9476	0.0042
5	1	5331.5466	75	5331.5416	-0.005
5	1	5502.101	79	5502.0942	-0.0068
5	1	5542.0897	81	5542.0833	-0.0064
5	1	5550.8381	82	5550.8374	-7E-4
5	1	5630.1914	86	5630.1832	-0.0082
5	1	5659.0493	88	5659.0413	-0.008
5	1	5735.215	90	5735.2043	-0.0107
5	1	5774.8365	94	5774.8276	-0.0089
5	1	5785.0954	95	5785.0948	-6E-4
5	1	5900.4936	97	5900.4853	-0.0083
5	1	5917.8215	99	5917.8212	-3E-4
5	1	5987.1651	102	5987.157	-0.0081
5	1	6204.7182	110	6204.7082	-0.01
5	1	6226.1358	113	6226.1302	-0.0056
5	1	6307.8198	116	6307.8066	-0.0132
5	1	6385.6781	122	6385.6649	-0.0132
5	1	6474.4477	124	6474.442	-0.0057
5	1	6583.0971	129	6583.0941	-0.003
5	1	6593.1127	130	6593.1103	-0.0024
5	1	6880.8086	147	6880.8046	-0.004
5	1	7139.2468	161	7139.2471	3E-4
5	1	7149.4559	162	7149.4537	-0.0022
5	1	7226.9683	168	7226.9637	-0.0046
5	1	7794.8662	207	7794.8605	-0.0057
5	2	601.3668	1	601.3661	-7E-4
5	2	1190.3483	2	1190.3451	-0.0032
5	2	1761.6973	3	1761.6848	-0.0125
5	2	1779.5322	4	1779.5299	-0.0023
5	2	1892.8168	5	1892.8166	-2E-4
5	2	2343.7444	6	2343.7372	-0.0072
5	2	2368.8887	7	2368.8943	0.0056
5	2	2487.3544	8	2487.3538	-6E-4
5	2	2810.7889	9	2810.7866	-0.0023
5	2	2910.4743	10	2910.4646	-0.0097
5	2	2926.6803	11	2926.6867	0.0064
5	2	3058.794	13	3058.7854	-0.0086
5	2	3081.2937	14	3081.2974	0.0037
5	2	3178.361	15	3178.3545	-0.0065
5	2	3385.6436	16	3385.6428	-8E-4
5	2	3487.0892	17	3487.0928	0.0036
5	2	3644.1605	19	3644.1598	-7E-4
5	2	3778.5637	21	3778.5608	-0.0029
5	2	3943.7791	22	3943.771	-0.0081
5	2	3960.8045	23	3960.8062	0.0017
5	2	4074.4274	26	4074.4249	-0.0025
5	2	4210.5712	28	4210.5655	-0.0057
5	2	4230.2048	29	4230.2183	0.0135
5	2	4348.3299	31	4348.3209	-0.009
5	2	4458.8525	33	4458.8412	-0.0113
5	2	4512.2178	34	4512.2148	-0.003
5	2	4654.9166	38	4654.9161	-5E-4
5	2	4937.1082	41	4937.1085	3E-4
5	2	4990.0911	43	4990.0907	-4E-4
5	2	5064.5779	44	5064.5748	-0.0031
5	2	5066.1495	45	5066.1435	-0.006
5	2	5213.2612	50	5213.2542	-0.007
5	2	5331.5777	53	5331.5728	-0.0049
5	2	5502.1748	57	5502.1682	-0.0066
5	2	5550.8383	59	5550.8374	-9E-4
5	2	5630.2492	62	5630.2407	-0.0085
5	2	5735.2639	65	5735.2534	-0.0105
5	2	5785.095	68	5785.0947	-3E-4
5	2	5917.8216	70	5917.8211	-5E-4
5	2	6226.1613	81	6226.156	-0.0053
5	2	6474.4983	90	6474.4931	-0.0052
5	2	6583.1352	95	6583.1321	-0.0031
5	2	7139.2693	118	7139.2697	4E-4
6	1	606.4063	1	606.4056	-7E-4
6	1	1195.3897	2	1195.3865	-0.0032
6	1	1766.7501	3	1766.7376	-0.0125
6	1	1784.5801	4	1784.5778	-0.0023
6	1	1897.8371	5	1897.8369	-2E-4
6	1	2348.7935	6	2348.7863	-0.0072
6	1	2373.9431	7	2373.9485	0.0054
6	1	2492.3767	8	2492.3761	-6E-4
6	1	2815.7873	9	2815.785	-0.0023
6	1	2915.5385	10	2915.5288	-0.0097
6	1	2931.735	11	2931.7413	0.0063
6	1	3063.8263	13	3063.8178	-0.0085
6	1	3086.3229	14	3086.3266	0.0037
6	1	3183.364	15	3183.3574	-0.0066
6	1	3390.6444	16	3390.6437	-7E-4
6	1	3492.1447	17	3492.1484	0.0037
6	1	3649.1887	20	3649.1881	-6E-4
6	1	3783.5681	22	3783.5652	-0.0029
6	1	3948.7917	23	3948.7835	-0.0082
6	1	3965.8124	24	3965.8141	0.0017
6	1	4079.4065	27	4079.4039	-0.0026
6	1	4215.614	29	4215.6084	-0.0056
6	1	4235.2387	30	4235.2523	0.0136
6	1	4353.3419	32	4353.333	-0.0089
6	1	4463.8404	34	4463.8291	-0.0113
6	1	4517.2273	35	4517.2243	-0.003
6	1	4659.8982	39	4659.8978	-4E-4
6	1	4942.1159	44	4942.1162	3E-4
6	1	4995.0484	46	4995.048	-4E-4
6	1	5069.5662	47	5069.563	-0.0032
6	1	5071.1743	48	5071.1683	-0.006
6	1	5218.2531	53	5218.2462	-0.0069
6	1	5336.5392	56	5336.5343	-0.0049
6	1	5507.196	60	5507.1894	-0.0066
6	1	5555.7986	62	5555.7977	-9E-4
6	1	5635.2408	65	5635.2328	-0.008
6	1	5740.24	69	5740.2295	-0.0105
6	1	5790.0837	72	5790.0833	-4E-4
6	1	5922.7856	75	5922.7852	-4E-4
6	1	6231.099	88	6231.0938	-0.0052
6	1	6479.4699	97	6479.4647	-0.0052
6	1	6588.0819	102	6588.0789	-0.003
6	1	7144.1854	129	7144.1858	4E-4
6	2	17.5982	1	17.5982	0
6	2	606.373	2	606.3723	-7E-4
6	2	1185.7685	3	1185.7582	-0.0103
6	2	1195.3897	4	1195.3865	-0.0032
6	2	1302.4278	5	1302.429	0.0012
6	2	1766.6874	6	1766.6748	-0.0126
6	2	1784.5801	7	1784.5778	-0.0023
6	2	1897.799	8	1897.7988	-2E-4
6	2	2241.21	9	2241.2009	-0.0091
6	2	2340.2384	10	2340.2235	-0.0149
6	2	2348.7937	11	2348.7866	-0.0071
6	2	2373.9431	12	2373.9485	0.0054
6	2	2479.5582	13	2479.5487	-0.0095
6	2	2492.3768	14	2492.3762	-6E-4
6	2	2580.7946	15	2580.7871	-0.0075
6	2	2815.7547	16	2815.7524	-0.0023
6	2	2915.4473	17	2915.4375	-0.0098
6	2	2931.7344	18	2931.7412	0.0068
6	2	3063.7584	20	3063.7499	-0.0085
6	2	3086.3228	21	3086.3265	0.0037
6	2	3183.3188	22	3183.3123	-0.0065
6	2	3381.4725	23	3381.4645	-0.008
6	2	3390.6446	24	3390.6438	-8E-4
6	2	3484.2887	25	3484.2819	-0.0068
6	2	3492.145	26	3492.149	0.004
6	2	3498.1979	27	3498.1913	-0.0066
6	2	3638.5312	30	3638.5208	-0.0104
6	2	3649.189	31	3649.1884	-6E-4
6	2	3765.7372	33	3765.7234	-0.0138
6	2	3783.5682	34	3783.5653	-0.0029
6	2	3853.7655	35	3853.7493	-0.0162
6	2	3948.7303	36	3948.722	-0.0083
6	2	3965.8124	37	3965.8141	0.0017
6	2	4079.3694	40	4079.3668	-0.0026
6	2	4215.5169	42	4215.5112	-0.0057
6	2	4235.2387	43	4235.2523	0.0136
6	2	4353.2681	45	4353.2591	-0.009
6	2	4382.1663	46	4382.1716	0.0053
6	2	4434.6857	47	4434.6785	-0.0072
6	2	4463.7854	48	4463.7741	-0.0113
6	2	4509.0688	49	4509.0588	-0.01
6	2	4517.2278	50	4517.2247	-0.0031
6	2	4541.2578	51	4541.2661	0.0083
6	2	4647.5807	54	4647.5722	-0.0085
6	2	4659.8983	56	4659.8979	-4E-4
6	2	4748.1337	58	4748.125	-0.0087
6	2	4784.7506	59	4784.7437	-0.0069
6	2	4928.5047	63	4928.4938	-0.0109
6	2	4942.1154	64	4942.1165	0.0011
6	2	4995.0164	66	4995.0159	-5E-4
6	2	5043.7075	67	5043.6912	-0.0163
6	2	5069.5669	68	5069.563	-0.0039
6	2	5071.0845	69	5071.0791	-0.0054
6	2	5086.6295	70	5086.639	0.0095
6	2	5123.025	72	5123.0067	-0.0183
6	2	5218.1872	75	5218.1801	-0.0071
6	2	5239.9326	77	5239.9368	0.0042
6	2	5336.4956	78	5336.4906	-0.005
6	2	5507.0925	82	5507.0858	-0.0067
6	2	5547.0475	84	5547.0411	-0.0064
6	2	5555.7984	85	5555.7978	-6E-4
6	2	5635.1604	89	5635.1523	-0.0081
6	2	5663.9728	91	5663.9648	-0.008
6	2	5740.1714	94	5740.1608	-0.0106
6	2	5779.8219	98	5779.8131	-0.0088
6	2	5790.0842	99	5790.0836	-6E-4
6	2	5905.4485	102	5905.4403	-0.0082
6	2	5922.7856	104	5922.7853	-3E-4
6	2	5992.093	107	5992.0849	-0.0081
6	2	6209.6971	117	6209.6871	-0.01
6	2	6231.0631	120	6231.0575	-0.0056
6	2	6312.7684	123	6312.7553	-0.0131
6	2	6390.6261	129	6390.6131	-0.013
6	2	6479.3988	131	6479.3933	-0.0055
6	2	6588.0287	136	6588.0256	-0.0031
6	2	6598.0161	137	6598.0138	-0.0023
6	2	6885.712	155	6885.7079	-0.0041
6	2	7144.1539	172	7144.1542	3E-4
6	2	7154.3873	173	7154.3852	-0.0021
6	2	7231.8836	179	7231.879	-0.0046
6	2	7799.748	220	7799.7422	-0.0058
7	1	23.4641	1	23.4641	0
7	1	612.2413	2	612.2406	-7E-4
7	1	1201.2713	4	1201.2682	-0.0031
7	1	1772.5613	6	1772.5487	-0.0126
7	1	1790.4692	7	1790.4669	-0.0023
7	1	1903.6432	8	1903.643	-2E-4
7	1	2247.0276	9	2247.0185	-0.0091
7	1	2346.1265	10	2346.1116	-0.0149
7	1	2354.6845	11	2354.6774	-0.0071
7	1	2379.8398	12	2379.8451	0.0053
7	1	2498.236	14	2498.2355	-5E-4
7	1	2821.5752	16	2821.573	-0.0022
7	1	2921.325	17	2921.3153	-0.0097
7	1	2937.6314	18	2937.6382	0.0068
7	1	3069.6067	20	3069.5982	-0.0085
7	1	3092.1901	21	3092.1939	0.0038
7	1	3189.1405	22	3189.1339	-0.0066
7	1	3387.3038	23	3387.2958	-0.008
7	1	3396.479	24	3396.4782	-8E-4
7	1	3490.1845	25	3490.1777	-0.0068
7	1	3498.0436	26	3498.0476	0.004
7	1	3503.9907	27	3503.984	-0.0067
7	1	3644.3936	30	3644.3832	-0.0104
7	1	3655.0553	31	3655.0548	-5E-4
7	1	3771.5655	33	3771.5517	-0.0138
7	1	3789.4067	34	3789.4038	-0.0029
7	1	3954.5577	36	3954.5494	-0.0083
7	1	3971.6548	37	3971.6565	0.0017
7	1	4085.1659	40	4085.1633	-0.0026
7	1	4221.3677	43	4221.3621	-0.0056
7	1	4241.1116	44	4241.1253	0.0137
7	1	4359.0908	46	4359.0818	-0.009
7	1	4388.0131	47	4388.0185	0.0054
7	1	4469.5864	49	4469.575	-0.0114
7	1	4514.9108	50	4514.9007	-0.0101
7	1	4523.0724	51	4523.0693	-0.0031
7	1	4547.1085	52	4547.1166	0.0081
7	1	4653.387	55	4653.3785	-0.0085
7	1	4665.7103	57	4665.7098	-5E-4
7	1	4753.9032	59	4753.8944	-0.0088
7	1	4790.6197	60	4790.6128	-0.0069
7	1	4934.3408	64	4934.3299	-0.0109
7	1	4947.9577	65	4947.9589	0.0012
7	1	5000.7892	67	5000.7887	-5E-4
7	1	5049.5088	68	5049.4925	-0.0163
7	1	5075.3865	69	5075.3826	-0.0039
7	1	5076.917	70	5076.9115	-0.0055
7	1	5092.4809	71	5092.4903	0.0094
7	1	5128.8076	73	5128.7893	-0.0183
7	1	5223.989	76	5223.982	-0.007
7	1	5245.7532	78	5245.7575	0.0043
7	1	5342.2694	80	5342.2645	-0.0049
7	1	5512.916	85	5512.9093	-0.0067
7	1	5552.8314	87	5552.8251	-0.0063
7	1	5561.5854	88	5561.5848	-6E-4
7	1	5640.9576	92	5640.9496	-0.008
7	1	5669.7169	94	5669.7089	-0.008
7	1	5745.9538	97	5745.9432	-0.0106
7	1	5785.6381	101	5785.6292	-0.0089
7	1	5795.9044	102	5795.9039	-5E-4
7	1	5911.2292	105	5911.221	-0.0082
7	1	5928.577	107	5928.5767	-3E-4
7	1	5997.8423	110	5997.8342	-0.0081
7	1	6215.5056	120	6215.4957	-0.0099
7	1	6236.8116	123	6236.8061	-0.0055
7	1	6318.5419	127	6318.5288	-0.0131
7	1	6396.3989	134	6396.3859	-0.013
7	1	6485.1752	136	6485.1696	-0.0056
7	1	6593.782	142	6593.779	-0.003
7	1	6603.7368	143	6603.7344	-0.0024
7	1	6891.4326	162	6891.4285	-0.0041
7	1	7149.8787	179	7149.8791	4E-4
7	1	7160.1406	180	7160.1385	-0.0021
7	1	7237.6181	186	7237.6136	-0.0045
7	1	7805.4433	231	7805.4376	-0.0057
7	2	612.2856	1	612.285	-6E-4
7	2	1201.2712	2	1201.268	-0.0032
7	2	1772.6449	3	1772.6324	-0.0125
7	2	1790.4693	4	1790.4669	-0.0024
7	2	1903.6941	5	1903.6939	-2E-4
7	2	2354.684	6	2354.6769	-0.0071
7	2	2379.8398	7	2379.8451	0.0053
7	2	2498.2359	8	2498.2353	-6E-4
7	2	2821.6187	9	2821.6165	-0.0022
7	2	2921.4467	10	2921.437	-0.0097
7	2	2937.632	11	2937.6382	0.0062
7	2	3069.6973	13	3069.6888	-0.0085
7	2	3092.1902	14	3092.1939	0.0037
7	2	3189.2006	15	3189.1941	-0.0065
7	2	3396.4787	16	3396.478	-7E-4
7	2	3498.0428	17	3498.0464	0.0036
7	2	3655.0549	20	3655.0543	-6E-4
7	2	3789.4065	22	3789.4036	-0.0029
7	2	3954.6396	23	3954.6315	-0.0081
7	2	3971.6548	24	3971.6565	0.0017
7	2	4085.2154	27	4085.2128	-0.0026
7	2	4221.4972	30	4221.4916	-0.0056
7	2	4241.1116	31	4241.1253	0.0137
7	2	4359.1892	33	4359.1803	-0.0089
7	2	4469.6596	35	4469.6484	-0.0112
7	2	4523.0717	36	4523.0687	-0.003
7	2	4665.7101	40	4665.7096	-5E-4
7	2	4947.9582	45	4947.9585	3E-4
7	2	5000.8319	47	5000.8315	-4E-4
7	2	5075.3859	48	5075.3826	-0.0033
7	2	5077.0365	49	5077.0305	-0.006
7	2	5224.077	54	5224.0701	-0.0069
7	2	5342.3276	58	5342.3227	-0.0049
7	2	5513.0539	63	5513.0474	-0.0065
7	2	5561.5855	65	5561.5846	-9E-4
7	2	5641.0649	68	5641.0569	-0.008
7	2	5746.0454	72	5746.0349	-0.0105
7	2	5795.9037	75	5795.9034	-3E-4
7	2	5928.577	78	5928.5765	-5E-4
7	2	6236.8596	91	6236.8544	-0.0052
7	2	6485.2701	102	6485.2649	-0.0052
7	2	6593.8531	108	6593.85	-0.0031
7	2	7149.9209	136	7149.9213	4E-4
8	1	619.0048	1	619.0041	-7E-4
8	1	1207.9928	2	1207.9896	-0.0032
8	1	1779.3817	3	1779.3692	-0.0125
8	1	1797.1997	4	1797.1973	-0.0024
8	1	1910.3877	5	1910.3876	-1E-4
8	1	2361.4159	6	2361.4088	-0.0071
8	1	2386.5788	7	2386.5839	0.0051
8	1	2504.932	8	2504.9315	-5E-4
8	1	2828.2831	9	2828.2809	-0.0022
8	1	2928.1988	10	2928.1891	-0.0097
8	1	2944.3714	11	2944.3775	0.0061
8	1	3076.4069	13	3076.3984	-0.0085
8	1	3098.8957	14	3098.8993	0.0036
8	1	3195.871	15	3195.8645	-0.0065
8	1	3403.1464	16	3403.1456	-8E-4
8	1	3504.7833	17	3504.787	0.0037
8	1	3661.759	20	3661.7584	-6E-4
8	1	3796.0789	22	3796.0761	-0.0028
8	1	3961.3228	23	3961.3147	-0.0081
8	1	3978.3319	24	3978.3335	0.0016
8	1	4091.854	27	4091.8514	-0.0026
8	1	4228.2207	30	4228.2152	-0.0055
8	1	4247.8234	31	4247.8371	0.0137
8	1	4365.8716	33	4365.8628	-0.0088
8	1	4476.3101	35	4476.2989	-0.0112
8	1	4529.7508	36	4529.7479	-0.0029
8	1	4672.3522	40	4672.3517	-5E-4
8	1	4954.6349	46	4954.6352	3E-4
8	1	5007.4414	48	5007.441	-4E-4
8	1	5082.0369	49	5082.0334	-0.0035
8	1	5083.736	50	5083.7301	-0.0059
8	1	5230.7327	55	5230.7258	-0.0069
8	1	5348.9429	59	5348.938	-0.0049
8	1	5519.7485	64	5519.742	-0.0065
8	1	5568.199	66	5568.1981	-9E-4
8	1	5647.7206	69	5647.7129	-0.0077
8	1	5752.68	73	5752.6696	-0.0104
8	1	5802.555	76	5802.5547	-3E-4
8	1	5935.1955	80	5935.1951	-4E-4
8	1	6243.4431	94	6243.4379	-0.0052
8	1	6491.8987	105	6491.8936	-0.0051
8	1	6600.4486	111	6600.4456	-0.003
8	1	7156.4755	141	7156.476	5E-4
8	2	30.1679	1	30.1679	0
8	2	618.9478	2	618.9471	-7E-4
8	2	1198.3653	3	1198.355	-0.0103
8	2	1207.9931	4	1207.9899	-0.0032
8	2	1314.9448	5	1314.9461	0.0013
8	2	1779.2742	6	1779.2616	-0.0126
8	2	1797.1996	7	1797.1973	-0.0023
8	2	1910.3223	8	1910.3221	-2E-4
8	2	2253.6762	9	2253.6671	-0.0091
8	2	2352.8556	10	2352.8407	-0.0149
8	2	2361.4167	11	2361.4097	-0.007
8	2	2386.5788	12	2386.5839	0.0051
8	2	2492.1018	13	2492.0923	-0.0095
8	2	2504.9323	14	2504.9317	-6E-4
8	2	2593.2622	15	2593.2547	-0.0075
8	2	2828.2272	16	2828.225	-0.0022
8	2	2928.0422	17	2928.0325	-0.0097
8	2	2944.3706	18	2944.3775	0.0069
8	2	3076.2904	20	3076.282	-0.0084
8	2	3098.8955	21	3098.8993	0.0038
8	2	3195.7936	22	3195.7871	-0.0065
8	2	3393.968	23	3393.9601	-0.0079
8	2	3403.1467	24	3403.146	-7E-4
8	2	3496.9224	25	3496.9154	-0.007
8	2	3504.7848	26	3504.7889	0.0041
8	2	3510.6109	27	3510.6042	-0.0067
8	2	3651.0933	30	3651.083	-0.0103
8	2	3661.7598	31	3661.7593	-5E-4
8	2	3778.2263	33	3778.2126	-0.0137
8	2	3796.0792	34	3796.0763	-0.0029
8	2	3866.1898	35	3866.1736	-0.0162
8	2	3961.2175	36	3961.2092	-0.0083
8	2	3978.3318	37	3978.3335	0.0017
8	2	4091.7903	40	4091.7877	-0.0026
8	2	4228.0542	43	4228.0486	-0.0056
8	2	4247.8234	44	4247.8371	0.0137
8	2	4365.7452	46	4365.7363	-0.0089
8	2	4394.6951	47	4394.7005	0.0054
8	2	4447.0481	48	4447.041	-0.0071
8	2	4476.2158	49	4476.2045	-0.0113
8	2	4521.5871	50	4521.577	-0.0101
8	2	4529.7519	51	4529.7489	-0.003
8	2	4553.7948	52	4553.8028	0.008
8	2	4660.0228	55	4660.0143	-0.0085
8	2	4672.3524	57	4672.352	-4E-4
8	2	4760.4968	60	4760.488	-0.0088
8	2	4797.3269	61	4797.32	-0.0069
8	2	4941.0105	65	4940.9996	-0.0109
8	2	4954.6348	66	4954.636	0.0012
8	2	5007.3865	68	5007.386	-5E-4
8	2	5056.1388	69	5056.1226	-0.0162
8	2	5082.0373	70	5082.0335	-0.0038
8	2	5083.5826	71	5083.5771	-0.0055
8	2	5099.1681	72	5099.1776	0.0095
8	2	5135.4162	74	5135.398	-0.0182
8	2	5230.6195	77	5230.6126	-0.0069
8	2	5252.4053	79	5252.4096	0.0043
8	2	5348.868	81	5348.863	-0.005
8	2	5519.5711	86	5519.5645	-0.0066
8	2	5559.4416	88	5559.4353	-0.0063
8	2	5568.199	89	5568.1984	-6E-4
8	2	5647.5831	93	5647.575	-0.0081
8	2	5676.2815	95	5676.2735	-0.008
8	2	5752.5622	98	5752.5517	-0.0105
8	2	5792.2849	102	5792.2761	-0.0088
8	2	5802.556	103	5802.5556	-4E-4
8	2	5917.8356	107	5917.8275	-0.0081
8	2	5935.1956	109	5935.1953	-3E-4
8	2	6004.4127	112	6004.4047	-0.008
8	2	6222.1438	123	6222.1339	-0.0099
8	2	6240.1375	124	6240.1398	0.0023
8	2	6243.3813	126	6243.3758	-0.0055
8	2	6325.14	130	6325.127	-0.013
8	2	6402.9963	137	6402.9834	-0.0129
8	2	6491.7765	139	6491.7711	-0.0054
8	2	6600.3573	145	6600.3543	-0.003
8	2	6610.2746	146	6610.2723	-0.0023
8	2	6897.9703	166	6897.9662	-0.0041
8	2	7156.4214	184	7156.4218	4E-4
8	2	7166.7156	185	7166.7136	-0.002
8	2	7244.1718	192	7244.1673	-0.0045
8	2	7811.9522	238	7811.9464	-0.0058
9	1	37.7096	1	37.7096	0
9	1	626.4924	2	626.4918	-6E-4
9	1	1215.555	4	1215.5519	-0.0031
9	1	1786.8261	6	1786.8136	-0.0125
9	1	1804.7711	7	1804.7689	-0.0022
9	1	1917.8361	8	1917.836	-1E-4
9	1	2261.1557	9	2261.1467	-0.009
9	1	2360.4256	10	2360.4107	-0.0149
9	1	2368.9905	11	2368.9836	-0.0069
9	1	2394.16	12	2394.165	0.005
9	1	2512.4655	14	2512.4649	-6E-4
9	1	2835.7105	16	2835.7084	-0.0021
9	1	2935.599	17	2935.5893	-0.0097
9	1	2951.9522	18	2951.9591	0.0069
9	1	3083.8095	20	3083.801	-0.0085
9	1	3106.439	21	3106.4428	0.0038
9	1	3203.2784	22	3203.2719	-0.0065
9	1	3401.4651	23	3401.4572	-0.0079
9	1	3410.6478	24	3410.6471	-7E-4
9	1	3504.502	25	3504.495	-0.007
9	1	3512.3688	26	3512.373	0.0042
9	1	3518.0585	27	3518.0519	-0.0066
9	1	3658.6303	30	3658.62	-0.0103
9	1	3669.3023	31	3669.3018	-5E-4
9	1	3785.7195	33	3785.7058	-0.0137
9	1	3803.5856	34	3803.5828	-0.0028
9	1	3968.7096	36	3968.7014	-0.0082
9	1	3985.8433	37	3985.8451	0.0018
9	1	4099.2427	40	4099.2401	-0.0026
9	1	4235.5764	43	4235.5708	-0.0056
9	1	4255.3741	44	4255.3878	0.0137
9	1	4373.2312	46	4373.2223	-0.0089
9	1	4402.2122	47	4402.2177	0.0055
9	1	4483.6739	49	4483.6626	-0.0113
9	1	4529.0977	50	4529.0876	-0.0101
9	1	4537.2663	51	4537.2634	-0.0029
9	1	4561.3168	52	4561.3246	0.0078
9	1	4667.4878	55	4667.4793	-0.0085
9	1	4679.8248	57	4679.8244	-4E-4
9	1	4767.9144	60	4767.9056	-0.0088
9	1	4804.8721	61	4804.8652	-0.0069
9	1	4948.5136	65	4948.5028	-0.0108
9	1	4962.1463	66	4962.1476	0.0013
9	1	5014.8084	68	5014.808	-4E-4
9	1	5063.5974	69	5063.5812	-0.0162
9	1	5089.5194	70	5089.5157	-0.0037
9	1	5091.0811	71	5091.0757	-0.0054
9	1	5106.6912	72	5106.7006	0.0094
9	1	5142.8509	74	5142.8327	-0.0182
9	1	5238.0787	77	5238.0719	-0.0068
9	1	5259.8888	79	5259.8931	0.0043
9	1	5356.2913	82	5356.2863	-0.005
9	1	5527.058	87	5527.0515	-0.0065
9	1	5566.8778	89	5566.8715	-0.0063
9	1	5575.6392	90	5575.6387	-5E-4
9	1	5655.0366	94	5655.0287	-0.0079
9	1	5683.6665	96	5683.6585	-0.008
9	1	5759.9967	99	5759.9862	-0.0105
9	1	5799.7624	103	5799.7536	-0.0088
9	1	5810.039	104	5810.0387	-3E-4
9	1	5925.2677	108	5925.2596	-0.0081
9	1	5942.6415	110	5942.6413	-2E-4
9	1	6011.8044	113	6011.7964	-0.008
9	1	6229.6115	124	6229.6017	-0.0098
9	1	6247.6188	125	6247.6214	0.0026
9	1	6250.772	127	6250.7666	-0.0054
9	1	6332.5627	131	6332.5498	-0.0129
9	1	6410.4183	138	6410.4056	-0.0127
9	1	6499.2029	141	6499.1976	-0.0053
9	1	6607.7543	147	6607.7513	-0.003
9	1	6617.6295	148	6617.6272	-0.0023
9	1	6905.3251	169	6905.321	-0.0041
9	1	7163.7817	187	7163.7821	4E-4
9	1	7174.1124	188	7174.1104	-0.002
9	1	7251.5446	195	7251.5403	-0.0043
9	1	7819.2745	244	7819.2689	-0.0056
9	2	626.5637	1	626.5631	-6E-4
9	2	1215.5546	2	1215.5514	-0.0032
9	2	1786.9605	3	1786.948	-0.0125
9	2	1804.7713	4	1804.7689	-0.0024
9	2	1917.9179	5	1917.9178	-1E-4
9	2	2368.9892	6	2368.9821	-0.0071
9	2	2394.16	7	2394.165	0.005
9	2	2512.4651	8	2512.4645	-6E-4
9	2	2835.7805	9	2835.7783	-0.0022
9	2	2935.7947	10	2935.7849	-0.0098
9	2	2951.9532	11	2951.9591	0.0059
9	2	3083.955	13	3083.9466	-0.0084
9	2	3106.4392	14	3106.4428	0.0036
9	2	3203.3751	15	3203.3686	-0.0065
9	2	3410.6473	16	3410.6466	-7E-4
9	2	3512.3662	17	3512.3699	0.0037
9	2	3669.301	20	3669.3004	-6E-4
9	2	3803.5852	22	3803.5825	-0.0027
9	2	3968.8413	23	3968.8332	-0.0081
9	2	3985.8435	24	3985.8451	0.0016
9	2	4099.3223	27	4099.3198	-0.0025
9	2	4235.7845	30	4235.779	-0.0055
9	2	4255.3741	31	4255.3878	0.0137
9	2	4373.3893	33	4373.3805	-0.0088
9	2	4483.7918	35	4483.7806	-0.0112
9	2	4537.2648	36	4537.2619	-0.0029
9	2	4679.8244	40	4679.824	-4E-4
9	2	4962.146	46	4962.1464	4E-4
9	2	5014.8771	48	5014.8767	-4E-4
9	2	5089.5191	49	5089.5156	-0.0035
9	2	5091.2727	50	5091.2669	-0.0058
9	2	5238.2203	55	5238.2134	-0.0069
9	2	5356.3849	60	5356.38	-0.0049
9	2	5527.2799	65	5527.2734	-0.0065
9	2	5575.6391	67	5575.6383	-8E-4
9	2	5655.2086	70	5655.2009	-0.0077
9	2	5760.1439	74	5760.1336	-0.0103
9	2	5810.0377	77	5810.0374	-3E-4
9	2	5942.6413	81	5942.6409	-4E-4
9	2	6250.8495	95	6250.8442	-0.0053
9	2	6499.3558	107	6499.3508	-0.005
9	2	6607.8685	113	6607.8655	-0.003
9	2	7163.8495	144	7163.8499	4E-4
10	1	634.9624	1	634.9618	-6E-4
10	1	1223.9564	2	1223.9532	-0.0032
10	1	1795.3812	3	1795.3687	-0.0125
10	1	1813.1841	4	1813.1816	-0.0025
10	1	1926.2847	5	1926.2846	-1E-4
10	1	2377.4038	6	2377.3967	-0.0071
10	1	2402.5834	7	2402.5884	0.005
10	1	2520.835	8	2520.8345	-5E-4
10	1	2844.1107	9	2844.1085	-0.0022
10	1	2944.2343	10	2944.2246	-0.0097
10	1	2960.3771	11	2960.383	0.0059
10	1	3092.3417	13	3092.3333	-0.0084
10	1	3114.8208	14	3114.8244	0.0036
10	1	3211.7128	15	3211.7064	-0.0064
10	1	3418.9816	16	3418.9809	-7E-4
10	1	3520.7915	17	3520.7952	0.0037
10	1	3677.6808	20	3677.6803	-5E-4
10	1	3811.9255	22	3811.9228	-0.0027
10	1	3977.195	23	3977.1869	-0.0081
10	1	3994.1895	24	3994.1911	0.0016
10	1	4107.6203	27	4107.6178	-0.0025
10	1	4244.1885	30	4244.183	-0.0055
10	1	4263.7636	31	4263.7774	0.0138
10	1	4381.7421	33	4381.7334	-0.0087
10	1	4492.1046	35	4492.0935	-0.0111
10	1	4545.6134	36	4545.6105	-0.0029
10	1	4688.1267	40	4688.1263	-4E-4
10	1	4970.4917	46	4970.4921	4E-4
10	1	5023.1388	48	5023.1384	-4E-4
10	1	5097.8325	49	5097.8289	-0.0036
10	1	5099.6467	50	5099.6409	-0.0058
10	1	5246.5396	55	5246.5328	-0.0068
10	1	5364.6537	60	5364.6489	-0.0048
10	1	5535.6478	65	5535.6413	-0.0065
10	1	5583.9057	67	5583.9049	-8E-4
10	1	5663.5285	70	5663.5207	-0.0078
10	1	5768.4371	74	5768.4269	-0.0102
10	1	5818.3515	77	5818.3513	-2E-4
10	1	5950.9143	82	5950.9139	-4E-4
10	1	6259.0786	96	6259.0734	-0.0052
10	1	6507.6413	108	6507.6363	-0.005
10	1	6616.1127	114	6616.1098	-0.0029
10	1	7172.0426	146	7172.043	4E-4
10	2	46.0891	1	46.0891	0
10	2	634.8753	2	634.8746	-7E-4
10	2	1214.3206	3	1214.3103	-0.0103
10	2	1223.957	4	1223.9539	-0.0031
10	2	1330.7993	5	1330.8006	0.0013
10	2	1795.2169	6	1795.2044	-0.0125
10	2	1813.1838	7	1813.1816	-0.0022
10	2	1926.1847	8	1926.1846	-1E-4
10	2	2269.4662	9	2269.4572	-0.009
10	2	2368.8364	10	2368.8215	-0.0149
10	2	2377.4058	11	2377.3989	-0.0069
10	2	2402.5834	12	2402.5884	0.005
10	2	2507.9898	13	2507.9803	-0.0095
10	2	2520.8356	14	2520.8351	-5E-4
10	2	2609.0541	15	2609.0466	-0.0075
10	2	2844.0253	16	2844.0231	-0.0022
10	2	2943.9951	17	2943.9855	-0.0096
10	2	2960.376	18	2960.383	0.007
10	2	3092.1638	20	3092.1554	-0.0084
10	2	3114.8205	21	3114.8244	0.0039
10	2	3211.5946	22	3211.5881	-0.0065
10	2	3409.795	23	3409.7871	-0.0079
10	2	3418.9823	24	3418.9817	-6E-4
10	2	3512.9234	25	3512.9163	-0.0071
10	2	3520.7956	26	3520.7998	0.0042
10	2	3526.3336	27	3526.3269	-0.0067
10	2	3667.0044	30	3666.9941	-0.0103
10	2	3677.6827	31	3677.6823	-4E-4
10	2	3794.0452	33	3794.0315	-0.0137
10	2	3811.9261	34	3811.9233	-0.0028
10	2	3881.9268	35	3881.9107	-0.0161
10	2	3977.034	36	3977.0258	-0.0082
10	2	3994.1893	37	3994.1911	0.0018
10	2	4107.523	40	4107.5205	-0.0025
10	2	4243.9341	43	4243.9287	-0.0054
10	2	4263.7636	44	4263.7774	0.0138
10	2	4381.5488	46	4381.5401	-0.0087
10	2	4410.5644	47	4410.57	0.0056
10	2	4462.7067	48	4462.6996	-0.0071
10	2	4491.9605	49	4491.9493	-0.0112
10	2	4537.4425	50	4537.4325	-0.01
10	2	4545.6157	51	4545.6128	-0.0029
10	2	4569.6744	52	4569.6821	0.0077
10	2	4675.782	55	4675.7736	-0.0084
10	2	4688.1274	57	4688.1269	-5E-4
10	2	4776.1561	60	4776.1474	-0.0087
10	2	4813.2553	61	4813.2484	-0.0069
10	2	4956.8502	65	4956.8394	-0.0108
10	2	4970.4925	66	4970.4938	0.0013
10	2	5023.0548	68	5023.0544	-4E-4
10	2	5071.8845	69	5071.8684	-0.0161
10	2	5097.8328	70	5097.8292	-0.0036
10	2	5099.4127	71	5099.4072	-0.0055
10	2	5115.05	72	5115.0594	0.0094
10	2	5151.1115	74	5151.0935	-0.018
10	2	5246.3665	77	5246.3598	-0.0067
10	2	5268.2037	79	5268.2081	0.0044
10	2	5364.5392	82	5364.5343	-0.0049
10	2	5535.3765	87	5535.3702	-0.0063
10	2	5575.1401	89	5575.1339	-0.0062
10	2	5583.9061	90	5583.9056	-5E-4
10	2	5663.3185	94	5663.3107	-0.0078
10	2	5691.872	96	5691.864	-0.008
10	2	5768.257	99	5768.2466	-0.0104
10	2	5808.0704	103	5808.0617	-0.0087
10	2	5818.3535	104	5818.3533	-2E-4
10	2	5933.5253	108	5933.5172	-0.0081
10	2	5950.9146	111	5950.9144	-2E-4
10	2	6020.0172	114	6020.0093	-0.0079
10	2	6237.9088	125	6237.899	-0.0098
10	2	6255.9312	126	6255.9341	0.0029
10	2	6258.9839	128	6258.9784	-0.0055
10	2	6340.8101	132	6340.7973	-0.0128
10	2	6418.665	139	6418.6524	-0.0126
10	2	6507.4543	142	6507.4491	-0.0052
10	2	6615.9731	148	6615.9702	-0.0029
10	2	6625.8015	149	6625.7993	-0.0022
10	2	6913.497	170	6913.4929	-0.0041
10	2	7171.9597	189	7171.9602	5E-4
10	2	7182.3308	190	7182.329	-0.0018
10	2	7259.7365	197	7259.7324	-0.0041
10	2	7827.4104	247	7827.4048	-0.0056
11	1	55.3064	1	55.3065	1E-4
11	1	644.0963	2	644.0956	-7E-4
11	1	1233.1991	4	1233.1961	-0.003
11	1	1804.4466	6	1804.4342	-0.0124
11	1	1822.4376	7	1822.4355	-0.0021
11	1	1935.368	8	1935.3679	-1E-4
11	1	2278.6076	9	2278.5986	-0.009
11	1	2378.0879	10	2378.073	-0.0149
11	1	2386.6626	11	2386.6557	-0.0069
11	1	2411.8489	12	2411.8539	0.005
11	1	2530.0426	14	2530.0422	-4E-4
11	1	2853.1713	16	2853.1691	-0.0022
11	1	2953.2307	17	2953.2211	-0.0096
11	1	2969.642	18	2969.6491	0.0071
11	1	3101.3534	20	3101.345	-0.0084
11	1	3124.04	21	3124.0439	0.0039
11	1	3220.7423	22	3220.7359	-0.0064
11	1	3418.9578	23	3418.9498	-0.008
11	1	3428.1501	24	3428.1496	-5E-4
11	1	3522.1863	25	3522.1792	-0.0071
11	1	3530.0651	26	3530.0694	0.0043
11	1	3535.4359	27	3535.4293	-0.0066
11	1	3676.2155	30	3676.2054	-0.0101
11	1	3686.9012	31	3686.9009	-3E-4
11	1	3803.2032	33	3803.1896	-0.0136
11	1	3821.1004	34	3821.0977	-0.0027
11	1	3986.1906	36	3986.1825	-0.0081
11	1	4003.3697	37	4003.3716	0.0019
11	1	4116.6312	40	4116.6286	-0.0026
11	1	4253.1274	43	4253.122	-0.0054
11	1	4272.9919	44	4273.0058	0.0139
11	1	4390.6981	46	4390.6894	-0.0087
11	1	4419.7518	47	4419.7574	0.0056
11	1	4501.0756	49	4501.0645	-0.0111
11	1	4546.6215	50	4546.6114	-0.0101
11	1	4554.7999	51	4554.7971	-0.0028
11	1	4578.8675	52	4578.8751	0.0076
11	1	4684.9055	55	4684.8971	-0.0084
11	1	4697.26	57	4697.2596	-4E-4
11	1	4785.2219	60	4785.2131	-0.0088
11	1	4822.4762	61	4822.4694	-0.0068
11	1	4966.0201	65	4966.0094	-0.0107
11	1	4979.6732	66	4979.6747	0.0015
11	1	5032.1257	68	5032.1253	-4E-4
11	1	5081.0002	69	5080.9841	-0.0161
11	1	5106.9774	70	5106.9739	-0.0035
11	1	5108.5772	71	5108.5717	-0.0055
11	1	5124.2446	72	5124.2539	0.0093
11	1	5160.1982	74	5160.1801	-0.0181
11	1	5255.4831	77	5255.4763	-0.0068
11	1	5277.3499	79	5277.3544	0.0045
11	1	5373.6119	82	5373.607	-0.0049
11	1	5544.5268	87	5544.5205	-0.0063
11	1	5584.2284	89	5584.2222	-0.0062
11	1	5592.9995	90	5592.9991	-4E-4
11	1	5672.4293	94	5672.4218	-0.0075
11	1	5700.8979	96	5700.8899	-0.008
11	1	5777.3433	99	5777.3329	-0.0104
11	1	5817.2088	103	5817.2002	-0.0086
11	1	5827.4994	104	5827.4993	-1E-4
11	1	5942.6085	108	5942.6005	-0.008
11	1	5960.0149	111	5960.0148	-1E-4
11	1	6029.0513	114	6029.0434	-0.0079
11	1	6247.0354	125	6247.0257	-0.0097
11	1	6265.075	126	6265.0781	0.0031
11	1	6268.0167	128	6268.0113	-0.0054
11	1	6349.8819	132	6349.8692	-0.0127
11	1	6427.7364	139	6427.746	0.0096
11	1	6516.5306	142	6516.5256	-0.005
11	1	6625.0137	149	6625.0108	-0.0029
11	1	6634.7905	150	6634.7883	-0.0022
11	1	6922.486	171	6922.4818	-0.0042
11	1	7180.9554	190	7180.9559	5E-4
11	1	7191.3708	191	7191.3691	-0.0017
11	1	7268.7476	198	7268.7436	-0.004
11	1	7836.3596	249	7836.354	-0.0056
11	2	644.2008	1	644.2002	-6E-4
11	2	1233.1982	2	1233.1951	-0.0031
11	2	1804.6438	3	1804.6313	-0.0125
11	2	1822.4379	4	1822.4355	-0.0024
11	2	1935.488	5	1935.4879	-1E-4
11	2	2386.6596	6	2386.6526	-0.007
11	2	2411.8489	7	2411.8539	0.005
11	2	2530.0418	8	2530.0413	-5E-4
11	2	2853.2738	9	2853.2717	-0.0021
11	2	2953.5177	10	2953.508	-0.0097
11	2	2969.6434	11	2969.6492	0.0058
11	2	3101.5668	13	3101.5584	-0.0084
11	2	3124.0404	14	3124.044	0.0036
11	2	3220.8842	15	3220.8778	-0.0064
11	2	3428.1491	16	3428.1485	-6E-4
11	2	3530.059	17	3530.0627	0.0037
11	2	3686.8984	20	3686.898	-4E-4
11	2	3821.0995	22	3821.0969	-0.0026
11	2	3986.3839	23	3986.3758	-0.0081
11	2	4003.37	24	4003.3716	0.0016
11	2	4116.7479	27	4116.7454	-0.0025
11	2	4253.4327	30	4253.4273	-0.0054
11	2	4272.9919	31	4273.0058	0.0139
11	2	4390.93	33	4390.9213	-0.0087
11	2	4501.2487	35	4501.2376	-0.0111
11	2	4554.7967	36	4554.7939	-0.0028
11	2	4697.259	40	4697.2587	-3E-4
11	2	4979.6717	46	4979.6721	4E-4
11	2	5032.2264	48	5032.2261	-3E-4
11	2	5106.9772	49	5106.9735	-0.0037
11	2	5108.8578	50	5108.8521	-0.0057
11	2	5255.6907	55	5255.6839	-0.0068
11	2	5373.7493	60	5373.7444	-0.0049
11	2	5544.8522	65	5544.8458	-0.0064
11	2	5592.9988	67	5592.9981	-7E-4
11	2	5672.6799	70	5672.6724	-0.0075
11	2	5777.5594	74	5777.5493	-0.0101
11	2	5827.4965	77	5827.4964	-1E-4
11	2	5960.0143	82	5960.014	-3E-4
11	2	6268.1304	96	6268.1253	-0.0051
11	2	6516.755	108	6516.7502	-0.0048
11	2	6625.1812	115	6625.1783	-0.0029
11	2	7181.0548	147	7181.0552	4E-4
12	1	654.2788	1	654.2782	-6E-4
12	1	1243.2799	2	1243.2769	-0.003
12	1	1814.7482	3	1814.7358	-0.0124
12	1	1832.5329	4	1832.5304	-0.0025
12	1	1945.5277	5	1945.5277	0
12	1	2396.7567	6	2396.7496	-0.0071
12	1	2421.9565	7	2421.9615	0.005
12	1	2540.0853	8	2540.0848	-5E-4
12	1	2863.2697	9	2863.2676	-0.0021
12	1	2963.6447	10	2963.635	-0.0097
12	1	2979.7517	11	2979.7575	0.0058
12	1	3111.6304	13	3111.622	-0.0084
12	1	3134.098	14	3134.1015	0.0035
12	1	3230.8892	15	3230.8828	-0.0064
12	1	3438.1499	16	3438.1493	-6E-4
12	1	3540.1687	17	3540.1725	0.0038
12	1	3696.9537	20	3696.9534	-3E-4
12	1	3831.1075	22	3831.105	-0.0025
12	1	3996.4078	23	3996.3998	-0.008
12	1	4013.3849	24	4013.3865	0.0016
12	1	4126.7052	27	4126.7027	-0.0025
12	1	4263.5169	30	4263.5115	-0.0054
12	1	4283.059	31	4283.073	0.014
12	1	4400.9528	33	4400.9443	-0.0085
12	1	4511.2238	35	4511.2128	-0.011
12	1	4564.8146	36	4564.8119	-0.0027
12	1	4707.2215	40	4707.2212	-3E-4
12	1	4989.6859	46	4989.6864	5E-4
12	1	5042.14	48	5042.1398	-2E-4
12	1	5116.953	49	5116.9492	-0.0038
12	1	5118.906	50	5118.9004	-0.0056
12	1	5265.6735	55	5265.6668	-0.0067
12	1	5383.6716	60	5383.6667	-0.0049
12	1	5554.8931	65	5554.8868	-0.0063
12	1	5602.9184	67	5602.9177	-7E-4
12	1	5682.6633	70	5682.656	-0.0073
12	1	5787.511	74	5787.501	-0.01
12	1	5837.4727	77	5837.4726	-1E-4
12	1	5969.9416	82	5969.9412	-4E-4
12	1	6278.005	96	6277.9999	-0.0051
12	1	6526.6971	108	6526.6923	-0.0048
12	1	6635.0739	115	6635.0712	-0.0027
12	1	7190.8861	148	7190.8866	5E-4
12	2	65.3614	1	65.3615	1E-4
12	2	654.1553	2	654.1547	-6E-4
12	2	1233.6339	3	1233.6236	-0.0103
12	2	1243.2813	4	1243.2783	-0.003
12	2	1349.991	5	1349.9923	0.0013
12	2	1814.5152	6	1814.5028	-0.0124
12	2	1832.5325	7	1832.5304	-0.0021
12	2	1945.386	8	1945.3859	-1E-4
12	2	2288.5798	9	2288.5709	-0.0089
12	2	2388.18	10	2388.1651	-0.0149
12	2	2396.7609	11	2396.7541	-0.0068
12	2	2421.9565	12	2421.9615	0.005
12	2	2527.2216	13	2527.2121	-0.0095
12	2	2540.0865	14	2540.0861	-4E-4
12	2	2628.1699	15	2628.1624	-0.0075
12	2	2863.1485	16	2863.1464	-0.0021
12	2	2963.3056	17	2963.2961	-0.0095
12	2	2979.7503	18	2979.7575	0.0072
12	2	3111.3781	20	3111.3699	-0.0082
12	2	3134.0975	21	3134.1015	0.004
12	2	3230.7215	22	3230.715	-0.0065
12	2	3428.9531	23	3428.9453	-0.0078
12	2	3438.1513	24	3438.1508	-5E-4
12	2	3532.2906	25	3532.2835	-0.0071
12	2	3540.1775	26	3540.1819	0.0044
12	2	3545.3656	27	3545.3589	-0.0067
12	2	3686.2637	30	3686.2536	-0.0101
12	2	3696.9577	31	3696.9575	-2E-4
12	2	3813.1935	33	3813.1799	-0.0136
12	2	3831.1086	34	3831.106	-0.0026
12	2	3900.9763	35	3900.9603	-0.016
12	2	3996.1794	36	3996.1714	-0.008
12	2	4013.3846	37	4013.3865	0.0019
12	2	4126.5672	40	4126.5647	-0.0025
12	2	4263.1562	43	4263.1509	-0.0053
12	2	4283.059	44	4283.073	0.014
12	2	4400.6788	46	4400.6702	-0.0086
12	2	4429.7742	47	4429.7799	0.0057
12	2	4481.6612	48	4481.6541	-0.0071
12	2	4511.0193	49	4511.0082	-0.0111
12	2	4556.6344	50	4556.6244	-0.01
12	2	4564.8191	51	4564.8164	-0.0027
12	2	4588.896	52	4588.9037	0.0077
12	2	4694.8582	55	4694.8497	-0.0085
12	2	4707.2228	57	4707.2224	-4E-4
12	2	4795.1116	60	4795.1028	-0.0088
12	2	4832.5347	61	4832.528	-0.0067
12	2	4976.0232	65	4976.0126	-0.0106
12	2	4989.6885	66	4989.69	0.0015
12	2	5042.021	68	5042.0207	-3E-4
12	2	5090.9443	69	5090.9283	-0.016
12	2	5116.9532	70	5116.9498	-0.0034
12	2	5118.5745	71	5118.569	-0.0055
12	2	5134.2748	72	5134.2842	0.0094
12	2	5170.1108	74	5170.0928	-0.018
12	2	5265.428	77	5265.4214	-0.0066
12	2	5287.3274	79	5287.332	0.0046
12	2	5383.5091	82	5383.5042	-0.0049
12	2	5554.5086	87	5554.5024	-0.0062
12	2	5594.1427	89	5594.1365	-0.0062
12	2	5602.9194	90	5602.9192	-2E-4
12	2	5682.2787	93	5682.2833	0.0046
12	2	5682.3723	94	5682.3665	-0.0058
12	2	5710.7441	96	5710.7361	-0.008
12	2	5787.2554	99	5787.2452	-0.0102
12	2	5827.1777	103	5827.1691	-0.0086
12	2	5837.4767	104	5837.4767	0
12	2	5952.5172	108	5952.5092	-0.008
12	2	5969.9424	111	5969.9423	-1E-4
12	2	6038.9065	114	6038.8986	-0.0079
12	2	6256.9913	125	6256.9818	-0.0095
12	2	6275.0498	126	6275.0533	0.0035
12	2	6277.8705	128	6277.8652	-0.0053
12	2	6359.7783	132	6359.7657	-0.0126
12	2	6437.6323	138	6437.6199	-0.0124
12	2	6526.4319	142	6526.427	-0.0049
12	2	6634.8759	149	6634.8731	-0.0028
12	2	6644.5966	150	6644.5944	-0.0022
12	2	6932.2919	171	6932.2878	-0.0041
12	2	7190.7687	191	7190.7692	5E-4
12	2	7201.2326	192	7201.231	-0.0016
12	2	7278.5777	199	7278.574	-0.0037
12	2	7846.1223	250	7846.1169	-0.0054
13	1	76.2542	1	76.2543	1E-4
13	1	665.0524	2	665.0518	-6E-4
13	1	1254.2035	4	1254.2005	-0.003
13	1	1825.4225	6	1825.4102	-0.0123
13	1	1843.4684	7	1843.4664	-0.002
13	1	1956.2385	8	1956.2384	-1E-4
13	1	2299.3828	9	2299.3739	-0.0089
13	1	2399.1127	10	2399.0978	-0.0149
13	1	2407.7006	11	2407.694	-0.0066
13	1	2432.9061	12	2432.9112	0.0051
13	1	2550.9672	14	2550.9669	-3E-4
13	1	2873.957	16	2873.955	-0.002
13	1	2974.2197	17	2974.2102	-0.0095
13	1	2990.7008	18	2990.708	0.0072
13	1	3122.238	20	3122.2298	-0.0082
13	1	3144.9929	21	3144.9969	0.004
13	1	3241.5319	22	3241.5256	-0.0063
13	1	3439.7811	23	3439.7733	-0.0078
13	1	3448.9857	24	3448.9853	-4E-4
13	1	3543.2362	25	3543.229	-0.0072
13	1	3551.1328	26	3551.1372	0.0044
13	1	3556.1225	27	3556.1159	-0.0066
13	1	3697.1487	30	3697.1386	-0.0101
13	1	3707.8522	31	3707.852	-2E-4
13	1	3824.016	33	3824.0024	-0.0136
13	1	3841.9507	34	3841.9481	-0.0026
13	1	4007.0004	36	4006.9924	-0.008
13	1	4024.2338	37	4024.2358	0.002
13	1	4137.3309	40	4137.3284	-0.0025
13	1	4274.0204	43	4274.0151	-0.0053
13	1	4293.9648	44	4293.9789	0.0141
13	1	4411.4911	46	4411.4825	-0.0086
13	1	4440.6315	47	4440.6374	0.0059
13	1	4521.7913	49	4521.7803	-0.011
13	1	4567.4813	50	4567.4713	-0.01
13	1	4575.6732	51	4575.6706	-0.0026
13	1	4599.76	52	4599.7679	0.0079
13	1	4705.6398	55	4705.6315	-0.0083
13	1	4718.0157	57	4718.0153	-4E-4
13	1	4805.8252	60	4805.8165	-0.0087
13	1	4843.4307	61	4843.424	-0.0067
13	1	4986.8594	65	4986.8489	-0.0105
13	1	5000.5384	66	5000.5399	0.0015
13	1	5052.7407	68	5052.7404	-3E-4
13	1	5101.7167	69	5101.7008	-0.0159
13	1	5127.7602	70	5127.7568	-0.0034
13	1	5129.4046	71	5129.3991	-0.0055
13	1	5145.1408	72	5145.1501	0.0093
13	1	5180.8492	74	5180.8313	-0.0179
13	1	5276.2016	77	5276.195	-0.0066
13	1	5298.1362	79	5298.1408	0.0046
13	1	5394.2309	82	5394.226	-0.0049
13	1	5565.3218	87	5565.3157	-0.0061
13	1	5604.8827	89	5604.8766	-0.0061
13	1	5613.6659	90	5613.6657	-2E-4
13	1	5693.1073	93	5693.103	-0.0043
13	1	5693.1795	94	5693.1831	0.0036
13	1	5721.4106	96	5721.4026	-0.008
13	1	5797.9934	99	5797.9832	-0.0102
13	1	5837.9767	103	5837.9683	-0.0084
13	1	5848.2854	104	5848.2855	1E-4
13	1	5963.2513	108	5963.2434	-0.0079
13	1	5980.697	111	5980.697	0
13	1	6049.5827	114	6049.5749	-0.0078
13	1	6267.7764	125	6267.767	-0.0094
13	1	6285.8557	126	6285.8597	0.004
13	1	6288.5452	128	6288.54	-0.0052
13	1	6370.499	132	6370.4866	-0.0124
13	1	6448.3528	138	6448.3406	-0.0122
13	1	6537.158	142	6537.1532	-0.0048
13	1	6645.5598	149	6645.557	-0.0028
13	1	6655.2195	150	6655.2174	-0.0021
13	1	6942.9147	171	6942.9108	-0.0039
13	1	7201.3995	191	7201.4001	6E-4
13	1	7211.9156	192	7211.9144	-0.0012
13	1	7289.2269	199	7289.2237	-0.0032
13	1	7856.6982	251	7856.6933	-0.0049
13	2	665.1964	1	665.1959	-5E-4
13	2	1254.2016	2	1254.1986	-0.003
13	2	1825.6943	3	1825.6819	-0.0124
13	2	1843.4689	4	1843.4664	-0.0025
13	2	1956.4039	5	1956.4039	0
13	2	2407.6948	6	2407.6878	-0.007
13	2	2432.9061	7	2432.9112	0.0051
13	2	2550.9656	8	2550.9651	-5E-4
13	2	2874.0984	9	2874.0963	-0.0021
13	2	2974.6153	10	2974.6056	-0.0097
13	2	2990.7023	11	2990.708	0.0057
13	2	3122.5323	13	3122.524	-0.0083
13	2	3144.9934	14	3144.997	0.0036
13	2	3241.7277	15	3241.7213	-0.0064
13	2	3448.9838	16	3448.9833	-5E-4
13	2	3551.1206	17	3551.1244	0.0038
13	2	3707.8467	20	3707.8464	-3E-4
13	2	3841.9493	22	3841.9468	-0.0025
13	2	4007.2669	23	4007.2589	-0.008
13	2	4024.2342	24	4024.2357	0.0015
13	2	4137.492	27	4137.4895	-0.0025
13	2	4274.4412	30	4274.4358	-0.0054
13	2	4293.9648	31	4293.9789	0.0141
13	2	4411.8108	33	4411.8022	-0.0086
13	2	4522.0301	35	4522.0192	-0.0109
13	2	4575.6671	36	4575.6644	-0.0027
13	2	4718.0138	40	4718.0136	-2E-4
13	2	5000.5345	46	5000.535	5E-4
13	2	5052.8796	48	5052.8794	-2E-4
13	2	5127.7599	49	5127.7561	-0.0038
13	2	5129.7912	50	5129.7856	-0.0056
13	2	5276.4878	55	5276.4812	-0.0066
13	2	5394.4204	60	5394.4156	-0.0048
13	2	5565.7704	65	5565.7642	-0.0062
13	2	5613.6644	67	5613.6637	-7E-4
13	2	5693.4789	70	5693.4715	-0.0074
13	2	5798.2917	74	5798.2818	-0.0099
13	2	5848.28	77	5848.28	0
13	2	5980.6959	82	5980.6955	-4E-4
13	2	6288.7023	96	6288.6971	-0.0052
13	2	6537.4674	108	6537.4627	-0.0047
13	2	6645.7909	115	6645.7882	-0.0027
13	2	7201.5364	148	7201.537	6E-4
14	1	676.9536	1	676.9531	-5E-4
14	1	1265.9632	2	1265.9601	-0.0031
14	1	1837.4822	3	1837.4698	-0.0124
14	1	1855.2458	4	1855.2433	-0.0025
14	1	1968.1165	5	1968.1164	-1E-4
14	1	2419.4741	6	2419.4671	-0.007
14	1	2444.6978	7	2444.703	0.0052
14	1	2562.6826	8	2562.6821	-5E-4
14	1	2885.7598	9	2885.7577	-0.0021
14	1	2986.4293	10	2986.4197	-0.0096
14	1	3002.495	11	3002.5007	0.0057
14	1	3134.2724	13	3134.2642	-0.0082
14	1	3156.7268	14	3156.7303	0.0035
14	1	3253.3997	15	3253.3934	-0.0063
14	1	3460.6508	16	3460.6503	-5E-4
14	1	3562.9145	17	3562.9184	0.0039
14	1	3719.5773	20	3719.5771	-2E-4
14	1	3853.6247	22	3853.6223	-0.0024
14	1	4018.9609	23	4018.9529	-0.008
14	1	4035.9178	24	4035.9193	0.0015
14	1	4149.1082	27	4149.1058	-0.0024
14	1	4286.2053	30	4286.2001	-0.0052
14	1	4305.7093	31	4305.7235	0.0142
14	1	4423.5035	33	4423.4951	-0.0084
14	1	4533.6673	35	4533.6565	-0.0108
14	1	4587.354	36	4587.3514	-0.0026
14	1	4729.6361	40	4729.6359	-2E-4
14	1	5012.2171	46	5012.2178	7E-4
14	1	5064.445	48	5064.4448	-2E-4
14	1	5139.3978	49	5139.394	-0.0038
14	1	5141.5133	50	5141.5078	-0.0055
14	1	5288.1337	55	5288.1272	-0.0065
14	1	5405.9959	60	5405.9912	-0.0047
14	1	5577.484	65	5577.4779	-0.0061
14	1	5625.2367	67	5625.2361	-6E-4
14	1	5705.1261	70	5705.1191	-0.007
14	1	5809.9016	74	5809.8918	-0.0098
14	1	5859.9182	77	5859.9183	1E-4
14	1	5992.2771	82	5992.2768	-3E-4
14	1	6300.2221	96	6300.217	-0.0051
14	1	6549.0659	108	6549.0612	-0.0047
14	1	6657.3321	115	6657.3295	-0.0026
14	1	7213.0058	148	7213.0064	6E-4
14	2	87.9845	1	87.9847	2E-4
14	2	676.7874	2	676.7868	-6E-4
14	2	1256.3047	3	1256.2945	-0.0102
14	2	1265.9657	4	1265.9627	-0.003
14	2	1372.5193	5	1372.5206	0.0013
14	2	1837.1686	6	1837.1562	-0.0124
14	2	1855.2453	7	1855.2433	-0.002
14	2	1967.9256	8	1967.9255	-1E-4
14	2	2311.0165	9	2311.0077	-0.0088
14	2	2410.8857	10	2410.8708	-0.0149
14	2	2419.4819	11	2419.4753	-0.0066
14	2	2444.6977	12	2444.703	0.0053
14	2	2549.7968	13	2549.7874	-0.0094
14	2	2562.6848	14	2562.6844	-4E-4
14	2	2650.6094	15	2650.6019	-0.0075
14	2	2885.5967	16	2885.5946	-0.0021
14	2	2985.973	17	2985.9635	-0.0095
14	2	3002.4933	18	3002.5006	0.0073
14	2	3133.933	20	3133.9248	-0.0082
14	2	3156.7261	21	3156.7303	0.0042
14	2	3253.1738	22	3253.1674	-0.0064
14	2	3451.4417	23	3451.4339	-0.0078
14	2	3460.6534	24	3460.653	-4E-4
14	2	3555.0229	25	3555.0156	-0.0073
14	2	3562.9311	26	3562.9354	0.0043
14	2	3567.7066	27	3567.7	-0.0066
14	2	3708.8705	30	3708.8604	-0.0101
14	2	3719.5847	31	3719.5846	-1E-4
14	2	3835.6707	33	3835.6571	-0.0136
14	2	3853.6267	34	3853.6241	-0.0026
14	2	3923.3381	35	3923.3222	-0.0159
14	2	4018.6534	36	4018.6455	-0.0079
14	2	4035.9173	37	4035.9193	0.002
14	2	4148.9225	40	4148.92	-0.0025
14	2	4285.7198	43	4285.7147	-0.0051
14	2	4305.7092	44	4305.7234	0.0142
14	2	4423.1346	46	4423.1262	-0.0084
14	2	4452.3238	47	4452.3298	0.006
14	2	4503.9111	48	4503.9042	-0.0069
14	2	4533.3918	49	4533.3808	-0.011
14	2	4579.162	50	4579.152	-0.01
14	2	4587.3621	51	4587.3596	-0.0025
14	2	4611.4594	52	4611.4674	0.008
14	2	4717.2506	55	4717.2422	-0.0084
14	2	4729.6385	57	4729.6382	-3E-4
14	2	4817.3628	60	4817.354	-0.0088
14	2	4855.164	61	4855.1574	-0.0066
14	2	4998.5287	65	4998.5182	-0.0105
14	2	5012.2227	66	5012.2244	0.0017
14	2	5064.2848	68	5064.2845	-3E-4
14	2	5113.3175	69	5113.3016	-0.0159
14	2	5139.3982	70	5139.395	-0.0032
14	2	5141.0674	71	5141.0619	-0.0055
14	2	5156.8422	72	5156.8516	0.0094
14	2	5192.4136	74	5192.3958	-0.0178
14	2	5287.8035	77	5287.797	-0.0065
14	2	5309.7761	79	5309.7809	0.0048
14	2	5405.7771	82	5405.7723	-0.0048
14	2	5576.9664	87	5576.9605	-0.0059
14	2	5616.4487	89	5616.4426	-0.0061
14	2	5625.2389	90	5625.2387	-2E-4
14	2	5704.7114	93	5704.7045	-0.0069
14	2	5732.8974	96	5732.8893	-0.0081
14	2	5809.5571	99	5809.547	-0.0101
14	2	5849.606	103	5849.5976	-0.0084
14	2	5859.9254	104	5859.9256	2E-4
14	2	5974.8108	108	5974.8029	-0.0079
14	2	5992.2787	111	5992.2787	0
14	2	6061.08	114	6061.0722	-0.0078
14	2	6279.3907	125	6279.3814	-0.0093
14	2	6297.4928	126	6297.4972	0.0044
14	2	6300.0408	128	6300.0357	-0.0051
14	2	6382.0441	132	6382.0318	-0.0123
14	2	6459.898	138	6459.8858	-0.0122
14	2	6548.7088	142	6548.7042	-0.0046
14	2	6657.0654	149	6657.0627	-0.0027
14	2	6666.6595	150	6666.6573	-0.0022
14	2	6954.3546	171	6954.3506	-0.004
14	2	7212.8478	191	7212.8484	6E-4
14	2	7223.4203	192	7223.4191	-0.0012
14	2	7300.6951	199	7300.692	-0.0031
14	2	7868.0874	251	7868.0825	-0.0049
15	1	100.5525	1	100.5526	1E-4
15	1	689.3603	2	689.3598	-5E-4
15	1	1278.5678	4	1278.5649	-0.0029
15	1	1849.7532	6	1849.741	-0.0122
15	1	1867.8631	7	1867.8612	-0.0019
15	1	1980.4472	8	1980.4471	-1E-4
15	1	2323.481	9	2323.4721	-0.0089
15	1	2423.499	10	2423.4841	-0.0149
15	1	2432.1047	11	2432.0981	-0.0066
15	1	2457.3313	12	2457.3367	0.0054
15	1	2575.239	14	2575.2387	-3E-4
15	1	2898.0674	16	2898.0654	-0.002
15	1	2998.5653	17	2998.5559	-0.0094
15	1	3015.128	18	3015.1352	0.0072
15	1	3146.4629	20	3146.4548	-0.0081
15	1	3169.2972	21	3169.3014	0.0042
15	1	3265.6469	22	3265.6406	-0.0063
15	1	3463.9347	23	3463.927	-0.0077
15	1	3473.1542	24	3473.1539	-3E-4
15	1	3567.6503	25	3567.6431	-0.0072
15	1	3575.5722	26	3575.5765	0.0043
15	1	3580.1179	27	3580.1112	-0.0067
15	1	3721.4288	30	3721.4189	-0.0099
15	1	3732.1551	31	3732.155	-1E-4
15	1	3848.1573	33	3848.1439	-0.0134
15	1	3866.1364	34	3866.1339	-0.0025
15	1	4031.1385	36	4031.1306	-0.0079
15	1	4048.4351	37	4048.4372	0.0021
15	1	4161.3416	40	4161.3391	-0.0025
15	1	4298.2546	43	4298.2495	-0.0051
15	1	4318.2924	44	4318.3066	0.0142
15	1	4435.6096	46	4435.6012	-0.0084
15	1	4464.8511	47	4464.8572	0.0061
15	1	4545.8205	49	4545.8096	-0.0109
15	1	4591.6763	50	4591.6664	-0.0099
15	1	4599.886	51	4599.8835	-0.0025
15	1	4623.9941	52	4624.0024	0.0083
15	1	4729.6901	55	4729.6819	-0.0082
15	1	4742.0915	57	4742.0912	-3E-4
15	1	4829.7242	60	4829.7154	-0.0088
15	1	4867.7344	61	4867.7279	-0.0065
15	1	5011.0308	65	5011.0205	-0.0103
15	1	5024.7415	66	5024.7433	0.0018
15	1	5076.6531	68	5076.6528	-3E-4
15	1	5125.7464	69	5125.7307	-0.0157
15	1	5151.8673	70	5151.8642	-0.0031
15	1	5153.5628	71	5153.5573	-0.0055
15	1	5169.3792	72	5169.3886	0.0094
15	1	5204.8038	74	5204.7861	-0.0177
15	1	5300.2338	77	5300.2273	-0.0065
15	1	5322.2473	79	5322.2522	0.0049
15	1	5418.1479	82	5418.143	-0.0049
15	1	5589.4425	87	5589.4366	-0.0059
15	1	5628.8403	89	5628.8342	-0.0061
15	1	5637.6383	90	5637.6382	-1E-4
15	1	5717.1341	93	5717.1269	-0.0072
15	1	5745.2042	96	5745.1962	-0.008
15	1	5821.9466	99	5821.9366	-0.01
15	1	5862.0652	103	5862.057	-0.0082
15	1	5872.3968	104	5872.3972	4E-4
15	1	5987.1955	108	5987.1877	-0.0078
15	1	6004.6874	111	6004.6876	2E-4
15	1	6073.3983	114	6073.3906	-0.0077
15	1	6291.8339	125	6291.8248	-0.0091
15	1	6309.9609	126	6309.9658	0.0049
15	1	6312.3573	128	6312.3522	-0.0051
15	1	6394.4135	132	6394.4014	-0.0121
15	1	6472.2676	138	6472.2556	-0.012
15	1	6561.0844	142	6561.0799	-0.0045
15	1	6669.3924	149	6669.3898	-0.0026
15	1	6678.9162	150	6678.9141	-0.0021
15	1	6966.6112	171	6966.6075	-0.0037
15	1	7225.1135	191	7225.1142	7E-4
15	1	7235.7462	192	7235.7455	-7E-4
15	1	7312.9824	199	7312.98	-0.0024
15	1	7880.2899	251	7880.2857	-0.0042
15	2	689.5503	1	689.5498	-5E-4
15	2	1278.5645	2	1278.5615	-0.003
15	2	1850.1116	3	1850.0992	-0.0124
15	2	1867.8637	4	1867.8612	-0.0025
15	2	1980.6654	5	1980.6653	-1E-4
15	2	2432.0944	6	2432.0874	-0.007
15	2	2457.3313	7	2457.3367	0.0054
15	2	2575.2361	8	2575.2357	-4E-4
15	2	2898.2538	9	2898.2518	-0.002
15	2	2999.0868	10	2999.0771	-0.0097
15	2	3015.1296	11	3015.1354	0.0058
15	2	3146.8508	13	3146.8427	-0.0081
15	2	3169.2979	14	3169.3015	0.0036
15	2	3265.9051	15	3265.8988	-0.0063
15	2	3473.1509	16	3473.1505	-4E-4
15	2	3575.5505	17	3575.5543	0.0038
15	2	3732.1454	20	3732.1453	-1E-4
15	2	3866.1339	22	3866.1315	-0.0024
15	2	4031.4898	23	4031.4819	-0.0079
15	2	4048.4356	24	4048.4372	0.0016
15	2	4161.554	27	4161.5516	-0.0024
15	2	4298.8093	30	4298.8041	-0.0052
15	2	4318.2924	31	4318.3067	0.0143
15	2	4436.0312	33	4436.0228	-0.0084
15	2	4546.1356	35	4546.1249	-0.0107
15	2	4599.8754	36	4599.8728	-0.0026
15	2	4742.0883	40	4742.0882	-1E-4
15	2	5024.734	46	5024.7347	7E-4
15	2	5076.8362	48	5076.836	-2E-4
15	2	5151.8668	49	5151.8629	-0.0039
15	2	5154.0722	50	5154.0668	-0.0054
15	2	5300.6112	55	5300.6047	-0.0065
15	2	5418.398	60	5418.3932	-0.0048
15	2	5590.0338	65	5590.0279	-0.0059
15	2	5637.6353	67	5637.6347	-6E-4
15	2	5717.6061	70	5717.5993	-0.0068
15	2	5822.3405	74	5822.3309	-0.0096
15	2	5872.3875	77	5872.3876	1E-4
15	2	6004.6853	82	6004.685	-3E-4
15	2	6312.5646	96	6312.5594	-0.0052
15	2	6561.4924	108	6561.4879	-0.0045
15	2	6669.6974	115	6669.6949	-0.0025
15	2	7225.2941	148	7225.2947	6E-4
16	1	702.9864	1	702.9859	-5E-4
16	1	1292.0056	2	1292.0026	-0.003
16	1	1863.5825	3	1863.5702	-0.0123
16	1	1881.3225	4	1881.32	-0.0025
16	1	1994.0505	5	1994.0505	0
16	1	2445.5555	6	2445.5486	-0.0069
16	1	2470.8067	7	2470.8124	0.0057
16	1	2588.6263	8	2588.6259	-4E-4
16	1	2911.5804	9	2911.5785	-0.0019
16	1	3012.5875	10	3012.5778	-0.0097
16	1	3028.6063	11	3028.6121	0.0058
16	1	3160.2674	13	3160.2592	-0.0082
16	1	3182.7068	14	3182.7104	0.0036
16	1	3279.244	15	3279.2377	-0.0063
16	1	3486.4839	16	3486.4835	-4E-4
16	1	3589.0283	17	3589.0322	0.0039
16	1	3745.551	20	3745.551	0
16	1	3879.4766	22	3879.4743	-0.0023
16	1	4044.8535	23	4044.8457	-0.0078
16	1	4061.7876	24	4061.7892	0.0016
16	1	4174.8291	27	4174.8267	-0.0024
16	1	4312.2531	30	4312.2479	-0.0052
16	1	4331.7141	31	4331.7285	0.0144
16	1	4449.3936	33	4449.3853	-0.0083
16	1	4559.4349	35	4559.4242	-0.0107
16	1	4613.2311	36	4613.2285	-0.0026
16	1	4755.3703	40	4755.3702	-1E-4
16	1	5038.0849	46	5038.0856	7E-4
16	1	5090.0531	48	5090.053	-1E-4
16	1	5165.1666	49	5165.1628	-0.0038
16	1	5167.4679	50	5167.4624	-0.0055
16	1	5313.92	55	5313.9136	-0.0064
16	1	5431.6266	60	5431.6218	-0.0048
16	1	5603.4198	65	5603.414	-0.0058
16	1	5650.8601	67	5650.8596	-5E-4
16	1	5730.7554	69	5730.7605	0.0051
16	1	5730.9193	70	5730.9131	-0.0062
16	1	5835.6085	74	5835.599	-0.0095
16	1	5885.6875	77	5885.6877	2E-4
16	1	6017.9204	82	6017.9201	-3E-4
16	1	6325.7295	96	6325.7243	-0.0052
16	1	6574.747	108	6574.7424	-0.0046
16	1	6682.887	115	6682.8844	-0.0026
16	1	7238.4013	148	7238.4019	6E-4
16	2	113.958	1	113.9581	1E-4
16	2	702.7711	2	702.7706	-5E-4
16	2	1282.3324	3	1282.3222	-0.0102
16	2	1292.0098	4	1292.007	-0.0028
16	2	1398.384	5	1398.3853	0.0013
16	2	1863.1765	6	1863.1643	-0.0122
16	2	1881.3218	7	1881.3199	-0.0019
16	2	1993.8032	8	1993.8032	0
16	2	2336.776	9	2336.7672	-0.0088
16	2	2436.9524	10	2436.9375	-0.0149
16	2	2445.5689	11	2445.5623	-0.0066
16	2	2470.8067	12	2470.8124	0.0057
16	2	2575.7147	13	2575.7054	-0.0093
16	2	2588.63	14	2588.6298	-2E-4
16	2	2676.372	15	2676.3646	-0.0074
16	2	2911.3691	16	2911.3672	-0.0019
16	2	3011.9966	17	3011.9873	-0.0093
16	2	3028.6046	18	3028.6119	0.0073
16	2	3159.8278	20	3159.8197	-0.0081
16	2	3182.7061	21	3182.7104	0.0043
16	2	3278.9512	22	3278.9449	-0.0063
16	2	3477.2602	23	3477.2524	-0.0078
16	2	3486.4882	24	3486.488	-2E-4
16	2	3581.1184	25	3581.1113	-0.0071
16	2	3589.0563	26	3589.0606	0.0043
16	2	3593.3562	27	3593.3495	-0.0067
16	2	3734.8237	30	3734.8138	-0.0099
16	2	3745.5634	31	3745.5635	1E-4
16	2	3861.4761	33	3861.4626	-0.0135
16	2	3879.4798	34	3879.4774	-0.0024
16	2	3949.0117	35	3948.9959	-0.0158
16	2	4044.4554	36	4044.4476	-0.0078
16	2	4061.787	37	4061.7892	0.0022
16	2	4174.5884	40	4174.5859	-0.0025
16	2	4311.6244	43	4311.6194	-0.005
16	2	4331.714	44	4331.7284	0.0144
16	2	4448.9158	46	4448.9075	-0.0083
16	2	4478.2132	47	4478.2194	0.0062
16	2	4529.4561	48	4529.4492	-0.0069
16	2	4559.0776	49	4559.0667	-0.0109
16	2	4605.0241	50	4605.0143	-0.0098
16	2	4613.2447	51	4613.2423	-0.0024
16	2	4637.3641	52	4637.3727	0.0086
16	2	4742.9586	55	4742.9504	-0.0082
16	2	4755.3743	57	4755.374	-3E-4
16	2	4842.9093	60	4842.9006	-0.0087
16	2	4881.1417	61	4881.1352	-0.0065
16	2	5024.3658	65	5024.3555	-0.0103
16	2	5038.0948	66	5038.0967	0.0019
16	2	5089.8456	68	5089.8454	-2E-4
16	2	5139.0035	69	5138.9879	-0.0156
16	2	5165.1674	70	5165.1645	-0.0029
16	2	5166.8906	71	5166.8852	-0.0054
16	2	5182.7517	72	5182.7611	0.0094
16	2	5218.0198	74	5218.0022	-0.0176
16	2	5313.4923	77	5313.486	-0.0063
16	2	5335.5495	79	5335.5545	0.005
16	2	5431.343	82	5431.3381	-0.0049
16	2	5602.7496	87	5602.744	-0.0056
16	2	5642.0575	89	5642.0515	-0.006
16	2	5650.8641	90	5650.8641	0
16	2	5730.3828	93	5730.3757	-0.0071
16	2	5758.3314	96	5758.3233	-0.0081
16	2	5835.1617	99	5835.1519	-0.0098
16	2	5875.3545	103	5875.3463	-0.0082
16	2	5885.6995	104	5885.7	5E-4
16	2	6000.4054	108	6000.3976	-0.0078
16	2	6017.9231	111	6017.9234	3E-4
16	2	6086.5376	114	6086.5299	-0.0077
16	2	6305.1061	125	6305.0971	-0.009
16	2	6323.2601	126	6323.2656	0.0055
16	2	6325.4944	128	6325.4895	-0.0049
16	2	6407.6071	132	6407.5951	-0.012
16	2	6485.4618	138	6485.45	-0.0118
16	2	6574.2845	142	6574.2802	-0.0043
16	2	6682.541	149	6682.5385	-0.0025
16	2	6691.9896	150	6691.9876	-0.002
16	2	6979.6845	171	6979.6809	-0.0036
16	2	7238.1966	191	7238.1973	7E-4
16	2	7248.8934	192	7248.8929	-5E-4
16	2	7326.0886	199	7326.0864	-0.0022
16	2	7893.3055	250	7893.3014	-0.0041
17	1	128.2009	1	128.2011	2E-4
17	1	717.0196	2	717.0191	-5E-4
17	1	1306.2917	4	1306.2889	-0.0028
17	1	1877.4382	6	1877.426	-0.0122
17	1	1895.6213	7	1895.6195	-0.0018
17	1	2007.9936	8	2007.9936	0
17	1	2350.9016	9	2350.8928	-0.0088
17	1	2451.2458	10	2451.2309	-0.0149
17	1	2459.8745	11	2459.868	-0.0065
17	1	2485.124	12	2485.1299	0.0059
17	1	2602.8576	14	2602.8574	-2E-4
17	1	2925.5019	16	2925.5	-0.0019
17	1	3026.2668	17	3026.2575	-0.0093
17	1	3042.9232	18	3042.9305	0.0073
17	1	3174.0275	20	3174.0195	-0.008
17	1	3196.9526	21	3196.957	0.0044
17	1	3293.0867	22	3293.0804	-0.0063
17	1	3491.4179	23	3491.4102	-0.0077
17	1	3500.6553	24	3500.6552	-1E-4
17	1	3595.427	25	3595.4199	-0.0071
17	1	3603.3835	26	3603.3877	0.0042
17	1	3607.4215	27	3607.4149	-0.0066
17	1	3749.055	30	3749.0452	-0.0098
17	1	3759.8098	31	3759.8098	0
17	1	3875.6266	33	3875.6133	-0.0133
17	1	3893.6569	34	3893.6546	-0.0023
17	1	4058.6042	36	4058.5965	-0.0077
17	1	4075.9731	37	4075.9754	0.0023
17	1	4188.6627	40	4188.6602	-0.0025
17	1	4325.8294	43	4325.8244	-0.005
17	1	4345.9742	44	4345.9886	0.0144
17	1	4463.0532	46	4463.045	-0.0082
17	1	4492.4101	47	4492.4164	0.0063
17	1	4573.1628	49	4573.1521	-0.0107
17	1	4619.2054	50	4619.1955	-0.0099
17	1	4627.4383	51	4627.436	-0.0023
17	1	4651.5693	52	4651.5783	0.009
17	1	4757.0558	55	4757.0476	-0.0082
17	1	4769.487	57	4769.4868	-2E-4
17	1	4856.9182	60	4856.9094	-0.0088
17	1	4895.3856	61	4895.3794	-0.0062
17	1	5038.5333	65	5038.5233	-0.01
17	1	5052.2826	66	5052.2845	0.0019
17	1	5103.8622	68	5103.862	-2E-4
17	1	5153.0887	69	5153.0731	-0.0156
17	1	5179.2986	70	5179.2957	-0.0029
17	1	5181.0509	71	5181.0456	-0.0053
17	1	5196.9597	72	5196.9691	0.0094
17	1	5232.0616	74	5232.0441	-0.0175
17	1	5327.5791	77	5327.5728	-0.0063
17	1	5349.6828	79	5349.6879	0.0051
17	1	5445.3624	82	5445.3576	-0.0048
17	1	5616.888	87	5616.8825	-0.0055
17	1	5656.1002	89	5656.0943	-0.0059
17	1	5664.9162	90	5664.9163	1E-4
17	1	5744.4587	93	5744.4516	-0.0071
17	1	5772.2784	96	5772.2704	-0.008
17	1	5849.2025	99	5849.1928	-0.0097
17	1	5889.4734	103	5889.4653	-0.0081
17	1	5899.8336	104	5899.8342	6E-4
17	1	6014.4403	108	6014.4327	-0.0076
17	1	6031.9858	111	6031.9862	4E-4
17	1	6100.4977	114	6100.49	-0.0077
17	1	6319.207	125	6319.1982	-0.0088
17	1	6337.3903	126	6337.3963	0.006
17	1	6339.4523	128	6339.4475	-0.0048
17	1	6421.6248	132	6421.613	-0.0118
17	1	6499.4806	138	6499.4689	-0.0117
17	1	6588.3093	142	6588.3051	-0.0042
17	1	6696.511	149	6696.5087	-0.0023
17	1	6705.8799	150	6705.8778	-0.0021
17	1	6993.5747	171	6993.571	-0.0037
17	1	7252.097	191	7252.0978	8E-4
17	1	7262.8618	192	7262.8613	-5E-4
17	1	7340.0138	199	7340.0116	-0.0022
17	1	7907.1343	250	7907.1301	-0.0042
17	2	717.2619	1	717.2614	-5E-4
17	2	1306.2863	2	1306.2834	-0.0029
17	2	1877.895	3	1877.8827	-0.0123
17	2	1895.622	4	1895.6196	-0.0024
17	2	2008.2718	5	2008.2718	0
17	2	2459.8575	6	2459.8507	-0.0068
17	2	2485.124	7	2485.1299	0.0059
17	2	2602.8529	8	2602.8526	-3E-4
17	2	2925.7395	9	2925.7376	-0.0019
17	2	3026.9314	10	3026.9217	-0.0097
17	2	3042.9249	11	3042.9307	0.0058
17	2	3174.5219	13	3174.5139	-0.008
17	2	3196.9534	14	3196.957	0.0036
17	2	3293.4161	15	3293.4099	-0.0062
17	2	3500.6499	16	3500.6496	-3E-4
17	2	3603.3479	17	3603.3518	0.0039
17	2	3759.794	20	3759.794	0
17	2	3893.6529	22	3893.6507	-0.0022
17	2	4059.052	23	4059.0442	-0.0078
17	2	4075.9738	24	4075.9754	0.0016
17	2	4188.9335	27	4188.9312	-0.0023
17	2	4326.5364	30	4326.5313	-0.0051
17	2	4345.9743	31	4345.9888	0.0145
17	2	4463.5906	33	4463.5825	-0.0081
17	2	4573.565	35	4573.5544	-0.0106
17	2	4627.421	36	4627.4185	-0.0025
17	2	4769.482	40	4769.4819	-1E-4
17	2	5052.2697	46	5052.2706	9E-4
17	2	5104.0957	48	5104.0956	-1E-4
17	2	5179.2974	49	5179.2937	-0.0037
17	2	5181.7001	50	5181.6948	-0.0053
17	2	5328.0602	55	5328.0538	-0.0064
17	2	5445.6815	60	5445.6768	-0.0047
17	2	5617.6417	65	5617.6361	-0.0056
17	2	5664.911	67	5664.9106	-4E-4
[truncated: 4,673 more rows]
