# Supplementary material for: A 0.002 cm−1-Accurate PES for 14N216O
Source: Molecules. 2026 May 23;31(11):1793. doi: 10.3390/molecules31111793 (PMC13257640; doi:10.3390/molecules31111793)
Supplement: Supplementary file 1 [file molecules-31-01793-s001.zip › Supp.files/reference.and.statistics/reference.datasets/For.MARVEL__marvel.17548.levels.in.UCL.list.TYM]

  J isym #root E_MARVEL/cm-1
  0 2     1      0.000000
  0 2     2   1168.132365
  0 2     3   1284.903342
  0 2     4   2223.756742
  0 2     5   2322.573231
  0 2     6   2461.996521
  0 2     7   2563.340321
  0 2     8   3363.977931
  0 2     9   3466.600167
  0 2    10   3480.819302
  0 2    11   3620.943001
  0 2    12   3748.252051
  0 2    13   3836.371001
  0 2    14   4417.377781
  0 2    17   4630.161284
  0 2    18   4730.825071
  0 2    21   5026.303021
  0 2    22   5105.676921
  0 2    25   5646.740221
  0 2    27   5762.372042
  0 2    29   5902.967781
  0 2    30   5974.845011
  0 2    31   6058.667822
  0 2    32   6192.270221
  0 2    34   6373.308021
  0 2    35   6580.853525
  0 2    36   6630.433921
  0 2    38   6768.501771
  0 2    40   6868.549828
  0 2    41   6882.690807
  0 2    42   7024.091330
  0 2    43   7029.844021
  0 2    44   7137.127156
  0 2    45   7194.364444
  0 2    46   7214.679831
  0 2    47   7340.791909
  0 2    48   7463.984948
  0 2    49   7556.136087
  0 2    50   7640.473689
  0 2    51   7665.272848
  0 2    53   7782.661541
  0 2    55   7874.155497
  0 2    58   7998.589234
  0 2    59   8083.952621
  0 2    62   8276.325702
  0 2    64   8376.350214
  0 2    65   8452.635720
  0 2    66   8475.728239
  0 2    67   8612.947890
  0 2    68   8714.140112
  0 2    69   8725.100561
  0 2    72   8810.764567
  0 2    73   8877.041533
  0 2    77   8976.488973
  0 2    80   9108.322764
  0 2    81   9219.055592
  0 2    84   9294.993829
  0 2    85   9398.817842
  0 2    87   9517.874042
  0 2    88   9599.103912
  0 2    89   9606.336021
  0 2    90   9690.082079
  0 2    92   9770.636031
  0 2    94   9874.297042
  0 2    96   9888.561621
  0 2   102  10079.556020
  0 2   103  10163.594060
  0 2   107  10204.800020
  0 2   108  10332.017020
  0 2   111  10429.151020
  0 2   112  10504.409020
  0 2   115  10640.605020
  0 2   118  10815.251020
  0 2   119  10820.128020
  0 2   135  11271.994020
  0 2   155  11964.122020
  0 2   158  12009.054020
  0 2   190  12891.078700
  1 1     1      0.838021
  1 1     2    589.606223
  1 1     3   1168.972202
  1 1     4   1285.737852
  1 1     5   1749.904242
  1 1     6   1881.100320
  1 1     7   2224.587863
  1 1     8   2323.414490
  1 1     9   2462.832780
  1 1    10   2564.171330
  1 1    11   2799.124545
  1 1    12   2898.653229
  1 1    13   3047.049028
  1 1    14   3166.681329
  1 1    15   3364.811639
  1 1    16   3467.442598
  1 1    17   3481.646782
  1 1    18   3621.780288
  1 1    19   3749.084413
  1 1    20   3837.199357
  1 1    21   3932.080833
  1 1    23   4062.842929
  1 1    26   4418.201979
  1 1    30   4630.990691
  1 1    31   4731.649278
  1 1    34   4978.525459
  1 1    35   5027.131745
  1 1    37   5106.503018
  1 1    39   5201.610498
  1 1    43   5530.521497
  1 1    46   5647.560810
  1 1    47   5723.650784
  1 1    49   5763.203545
  1 1    50   5888.932714
  1 1    51   5903.805243
  1 1    52   5975.666350
  1 1    53   6059.502401
  1 1    54   6084.143630
  1 1    56   6193.101680
  1 1    57   6214.638230
  1 1    60   6327.089802
  1 1    61   6374.132530
  1 1    62   6462.895021
  1 1    63   6470.361247
  1 1    64   6571.590153
  1 1    65   6581.670790
  1 1    66   6631.253924
  1 1    67   6631.430929
  1 1    69   6769.325661
  1 1    70   6773.348586
  1 1    72   6869.367108
  1 1    73   6883.523950
  1 1    74   6893.050758
  1 1    75   6996.841780
  1 1    76   7024.918251
  1 1    77   7030.684700
  1 1    78   7127.795988
  1 1    79   7137.949553
  1 1    81   7195.200139
  1 1    82   7215.497283
  1 1    85   7341.622220
  1 1    88   7443.822458
  1 1    89   7464.811285
  1 1    90   7556.956976
  1 1    91   7590.239629
  1 1    93   7641.297006
  1 1    94   7666.092947
  1 1    95   7715.884543
  1 1    96   7723.419059
  1 1    98   7783.475528
  1 1    99   7818.650622
  1 1   101   7874.979419
  1 1   104   7994.179460
  1 1   105   7999.402332
  1 1   106   8047.173223
  1 1   107   8084.763551
  1 1   108   8146.372469
  1 1   109   8149.703580
  1 1   110   8160.483801
  1 1   111   8206.086030
  1 1   112   8267.105330
  1 1   114   8277.147352
  1 1   115   8320.626320
  1 1   116   8336.611788
  1 1   118   8377.167714
  1 1   119   8425.849494
  1 1   120   8453.454218
  1 1   124   8560.002013
  1 1   125   8613.774640
  1 1   126   8666.973787
  1 1   127   8705.235699
  1 1   128   8708.369289
  1 1   129   8714.951027
  1 1   130   8725.921517
  1 1   131   8740.127791
  1 1   133   8811.583041
  1 1   134   8844.271279
  1 1   135   8877.857426
  1 1   137   8907.435659
  1 1   139   8960.583476
  1 1   140   8969.664340
  1 1   141   8977.298927
  1 1   143   9062.162081
  1 1   146   9109.145009
  1 1   147   9186.521819
  1 1   148   9219.870813
  1 1   149   9246.892173
  1 1   153   9295.804990
  1 1   156   9399.639274
  1 1   162   9518.694088
  1 1   164   9538.070439
  1 1   166   9607.148841
  1 1   170   9690.899630
  1 1   172   9771.448729
  1 1   178   9885.506064
  1 1   180   9889.371204
  1 1   183   9976.019060
  1 1   188  10080.372860
  1 1   191  10164.403840
  1 1   196  10205.650060
  1 1   200  10332.821530
  1 1   206  10429.955530
  1 1   209  10505.208060
  1 1   216  10641.438530
  1 1   220  10733.304930
  1 1   225  10816.053430
  1 1   226  10820.938830
  1 1   227  10830.765060
  1 1   236  11000.557930
  1 1   239  11055.400060
  1 1   251  11272.768370
  1 1   256  11334.684930
  1 1   258  11347.310030
  1 1   294  11964.951030
  1 1   300  12009.848060
  1 1   359  12891.874200
  1 2     1    589.607786
  1 2     2   1749.910235
  1 2     3   1881.103781
  1 2     5   2898.657178
  1 2     6   3047.052778
  1 2     7   3166.686078
  1 2     8   3932.117678
  1 2    10   4062.810134
  1 2    14   4978.529437
  1 2    17   5201.609012
  1 2    18   5319.964462
  1 2    21   5618.601868
  1 2    22   5723.653391
  1 2    23   6084.143221
  1 2    25   6214.640121
  1 2    27   6327.094190
  1 2    28   6462.896613
  1 2    29   6470.369040
  1 2    30   6571.591745
  1 2    31   6631.435678
  1 2    32   6773.348829
  1 2    33   6893.054178
  1 2    34   6996.844265
  1 2    35   7127.798955
  1 2    41   7443.826036
  1 2    42   7590.244378
  1 2    44   7715.888322
  1 2    46   7818.653486
  1 2    48   8047.178069
  1 2    49   8160.488261
  1 2    50   8206.091235
  1 2    51   8267.109909
  1 2    53   8336.612333
  1 2    55   8425.850857
  1 2    58   8560.011578
  1 2    59   8666.974432
  1 2    64   8960.585228
  1 2    66   9062.163600
  1 2    67   9186.527042
  1 2    68   9246.894073
  1 2   104  10733.309680
  1 2   111  11000.562680
  1 2   118  11334.689680
  2 1     1    591.287678
  2 1     2   1180.265322
  2 1     3   1751.591534
  2 1     4   1882.775973
  2 1     6   2477.308787
  2 1     7   2800.791851
  2 1     8   2900.345502
  2 1     9   3048.725212
  2 1    10   3168.318662
  2 1    11   3375.641261
  2 1    12   3476.977564
  2 1    13   3634.104764
  2 1    14   3768.555065
  2 1    15   3933.754092
  2 1    17   4064.507512
  2 1    26   4980.181141
  2 1    30   5203.276678
  2 1    31   5321.652878
  2 1    34   5540.917932
  2 1    37   5725.311993
  2 1    39   5775.118030
  2 1    43   6085.802275
  2 1    46   6216.285760
  2 1    48   6328.762706
  2 1    50   6464.554129
  2 1    51   6472.056091
  2 1    52   6573.242587
  2 1    53   6633.111362
  2 1    54   6640.671886
  2 1    56   6775.022487
  2 1    59   6894.268869
  2 1    60   6894.710112
  2 1    61   6998.496120
  2 1    62   7039.494045
  2 1    63   7040.685691
  2 1    64   7129.436437
  2 1    67   7207.023664
  2 1    69   7328.087978
  2 1    70   7357.530444
  2 1    73   7445.462859
  2 1    74   7491.111564
  2 1    75   7591.904412
  2 1    76   7594.819137
  2 1    77   7613.098044
  2 1    78   7676.096633
  2 1    79   7717.539320
  2 1    82   7820.299637
  2 1    84   7886.494464
  2 1    85   7915.628872
  2 1    88   8017.944764
  2 1    89   8048.838156
  2 1    92   8162.140016
  2 1    93   8207.733595
  2 1    94   8268.760880
  2 1    96   8296.594964
  2 1    98   8338.245126
  2 1   100   8417.272594
  2 1   101   8427.506119
  2 1   102   8490.353299
  2 1   105   8561.647286
  2 1   106   8633.615299
  2 1   107   8668.612032
  2 1   108   8706.911316
  2 1   110   8749.056144
  2 1   111   8762.569085
  2 1   113   8845.929932
  2 1   118   8962.228878
  2 1   121   9063.806321
  2 1   124   9123.708053
  2 1   125   9188.190362
  2 1   127   9248.522401
  2 1   130   9277.617017
  2 1   140   9539.704096
  2 1   141   9545.384114
  2 1   148   9781.143150
  2 1   149   9786.230237
  2 1   170  10299.485670
  2 1   178  10430.355910
  2 1   187  10629.428240
  2 1   192  10734.838240
  2 1   206  11002.161790
  2 1   224  11336.306030
  2 1   225  11344.630240
  2 2     1      2.514060
  2 2     2    591.282929
  2 2     3   1170.651891
  2 2     4   1180.265323
  2 2     5   1287.406866
  2 2     6   1751.583324
  2 2     7   1882.770594
  2 2     8   2226.250096
  2 2     9   2325.096897
  2 2    10   2333.646075
  2 2    11   2464.505306
  2 2    12   2477.309810
  2 2    13   2565.833763
  2 2    14   2800.787234
  2 2    15   2900.332635
  2 2    16   3048.719377
  2 2    17   3168.313250
  2 2    18   3366.477305
  2 2    19   3375.641890
  2 2    20   3469.127341
  2 2    21   3476.977315
  2 2    22   3483.301830
  2 2    23   3623.455742
  2 2    24   3634.103165
  2 2    25   3750.749756
  2 2    26   3768.555467
  2 2    27   3838.855937
  2 2    28   3933.745193
  2 2    30   4064.465933
  2 2    33   4419.850366
  2 2    35   4494.046212
  2 2    36   4502.198971
  2 2    39   4632.649704
  2 2    41   4733.297747
  2 2    46   4980.171815
  2 2    47   5028.789336
  2 2    50   5108.155195
  2 2    52   5203.267717
  2 2    53   5321.647929
  2 2    56   5532.174298
  2 2    57   5540.917778
  2 2    60   5620.252343
  2 2    61   5649.202044
  2 2    62   5725.302257
  2 2    65   5764.865372
  2 2    66   5775.119462
  2 2    67   5890.583297
  2 2    68   5905.484221
  2 2    71   5977.309009
  2 2    72   6061.171629
  2 2    74   6085.796943
  2 2    76   6194.761214
  2 2    78   6216.276614
  2 2    80   6297.923536
  2 2    81   6328.749759
  2 2    83   6375.781714
  2 2    84   6464.544525
  2 2    86   6573.233327
  2 2    87   6583.305329
  2 2    88   6632.917046
  2 2    89   6633.097350
  2 2    90   6640.670323
  2 2    93   6770.971058
  2 2    94   6775.005989
  2 2    95   6782.826278
  2 2    98   6871.001604
  2 2    99   6885.187808
  2 2   100   6894.267867
  2 2   101   6894.698936
  2 2   102   6998.491546
  2 2   103   7026.573276
  2 2   104   7032.362421
  2 2   105   7039.494044
  2 2   106   7040.685690
  2 2   107   7129.432459
  2 2   108   7139.593018
  2 2   111   7196.870358
  2 2   112   7207.023665
  2 2   113   7217.136939
  2 2   115   7328.076778
  2 2   116   7343.283043
  2 2   117   7357.528465
  2 2   120   7445.457393
  2 2   121   7466.461867
  2 2   122   7491.111565
  2 2   123   7558.599247
  2 2   124   7591.893635
  2 2   125   7594.797650
  2 2   126   7613.098043
  2 2   127   7642.944777
  2 2   128   7667.731956
  2 2   129   7676.096222
  2 2   130   7717.529348
  2 2   131   7725.075411
  2 2   134   7785.102402
  2 2   135   7820.289439
  2 2   138   7876.628738
  2 2   139   7886.494465
  2 2   140   7915.610030
  2 2   143   7995.845314
  2 2   144   8001.041312
  2 2   146   8017.943443
  2 2   147   8048.824131
  2 2   148   8086.397466
  2 2   149   8148.031751
  2 2   150   8151.382724
  2 2   153   8162.127861
  2 2   154   8207.726247
  2 2   155   8268.750882
  2 2   157   8278.794846
  2 2   158   8296.594965
  2 2   159   8322.299566
  2 2   161   8338.240047
  2 2   163   8378.803681
  2 2   164   8417.272593
  2 2   165   8427.492206
  2 2   166   8455.089905
  2 2   167   8478.219181
  2 2   168   8490.352936
  2 2   171   8561.637759
  2 2   172   8615.427010
  2 2   173   8633.615247
  2 2   174   8668.606451
  2 2   175   8706.890743
  2 2   177   8716.571885
  2 2   178   8727.563298
  2 2   179   8741.770278
  2 2   180   8749.056143
  2 2   181   8762.569084
  2 2   183   8813.220109
  2 2   185   8845.914563
  2 2   186   8879.488941
  2 2   189   8890.969809
  2 2   193   8962.217287
  2 2   194   8971.313602
  2 2   195   8978.919133
  2 2   196   8980.053382
  2 2   197   9044.122882
  2 2   198   9063.794189
  2 2   203   9110.786942
  2 2   204   9123.706215
  2 2   205   9188.163433
  2 2   206   9221.502925
  2 2   208   9248.518235
  2 2   213   9277.599455
  2 2   214   9297.430921
  2 2   217   9401.291013
  2 2   218   9415.442193
  2 2   225   9520.331407
  2 2   227   9539.700544
  2 2   228   9545.384113
  2 2   230   9608.777867
  2 2   236   9692.534397
  2 2   238   9763.789605
  2 2   239   9773.073754
  2 2   240   9781.142817
  2 2   241   9786.220977
  2 2   246   9876.762345
  2 2   247   9887.133142
  2 2   249   9890.986338
  2 2   253   9960.829005
  2 2   255   9977.638021
  2 2   263  10081.995980
  2 2   268  10166.021080
  2 2   275  10207.254840
  2 2   280  10334.462060
  2 2   288  10430.353640
  2 2   289  10431.630720
  2 2   293  10506.826560
  2 2   301  10629.418980
  2 2   302  10643.074890
  2 2   308  10734.828980
  2 2   314  10817.667010
  2 2   315  10822.559130
  2 2   317  10832.403110
  2 2   327  10958.220110
  2 2   331  11002.160220
  2 2   336  11056.990110
  2 2   349  11218.236110
  2 2   352  11274.380510
  2 2   362  11336.297830
  2 2   363  11344.620980
  2 2   364  11348.918560
  2 2   386  11632.224170
  2 2   414  11966.605200
  2 2   421  12011.458020
  2 2   432  12133.534110
  2 2   508  12893.469190
  2 2   571  13398.089100
  3 1     1      5.028106
  3 1     2    593.797977
  3 1     3   1173.171383
  3 1     4   1182.786065
  3 1     5   1289.910378
  3 1     6   1754.100355
  3 1     7   1771.960712
  3 1     8   1885.275282
  3 1     9   2228.743434
  3 1    10   2327.620612
  3 1    11   2336.170571
  3 1    12   2467.014096
  3 1    14   2568.326686
  3 1    15   2803.281815
  3 1    16   2902.851791
  3 1    17   2919.098758
  3 1    18   3051.225981
  3 1    20   3170.843429
  3 1    21   3368.976857
  3 1    22   3378.142378
  3 1    23   3471.654047
  3 1    24   3479.505449
  3 1    25   3485.784585
  3 1    26   3625.968386
  3 1    27   3636.617386
  3 1    28   3753.247694
  3 1    29   3771.057786
  3 1    30   3841.340896
  3 1    31   3936.242785
  3 1    32   3953.294312
  3 1    35   4066.949814
  3 1    40   4422.322952
  3 1    43   4504.703775
  3 1    46   4635.138232
  3 1    47   4647.443710
  3 1    48   4735.770432
  3 1    53   4982.648449
  3 1    54   5031.275772
  3 1    57   5074.091822
  3 1    58   5110.633541
  3 1    61   5205.754346
  3 1    62   5227.459489
  3 1    63   5324.123006
  3 1    68   5534.653171
  3 1    69   5543.397291
  3 1    72   5622.737619
  3 1    73   5651.663871
  3 1    75   5727.780476
  3 1    78   5767.358259
  3 1    80   5893.060924
  3 1    81   5908.002191
  3 1    84   5979.773046
  3 1    85   6063.675264
  3 1    87   6088.272718
  3 1    91   6197.250456
  3 1    93   6218.743056
  3 1    97   6331.236984
  3 1   100   6378.256156
  3 1   101   6467.020244
  3 1   102   6474.542761
  3 1   105   6575.699445
  3 1   106   6585.757129
  3 1   107   6635.403234
  3 1   108   6635.589429
  3 1   113   6773.438562
  3 1   114   6777.487244
  3 1   115   6785.295283
  3 1   119   6873.453361
  3 1   120   6887.684706
  3 1   122   6897.172559
  3 1   124   7000.960974
  3 1   125   7029.054939
  3 1   126   7034.879797
  3 1   127   7041.991378
  3 1   128   7043.194545
  3 1   129   7131.886195
  3 1   130   7142.058599
  3 1   131   7167.606611
  3 1   132   7184.290760
  3 1   134   7199.376448
  3 1   135   7209.529436
  3 1   136   7219.595518
  3 1   139   7330.545568
  3 1   140   7345.775427
  3 1   142   7360.017949
  3 1   146   7447.914662
  3 1   148   7468.938792
  3 1   149   7493.597823
  3 1   150   7561.063228
  3 1   151   7594.371877
  3 1   152   7597.300141
  3 1   154   7615.578744
  3 1   155   7618.258187
  3 1   156   7645.415965
  3 1   157   7670.190976
  3 1   158   7678.556426
  3 1   159   7719.993663
  3 1   160   7727.564769
  3 1   165   7787.543960
  3 1   166   7822.748588
  3 1   169   7879.101566
  3 1   170   7888.970336
  3 1   171   7918.091975
  3 1   175   7998.343836
  3 1   176   8003.497898
  3 1   178   8020.406412
  3 1   179   8051.293358
  3 1   181   8088.841073
  3 1   182   8150.520610
  3 1   183   8153.899276
  3 1   186   8164.589935
  3 1   187   8210.184107
  3 1   189   8225.738650
  3 1   190   8271.212046
  3 1   192   8281.265750
  3 1   194   8299.068286
  3 1   195   8324.806210
  3 1   197   8340.683051
  3 1   199   8381.257292
  3 1   201   8419.740400
  3 1   202   8429.962049
  3 1   204   8457.544651
  3 1   205   8480.711681
  3 1   206   8492.847423
  3 1   210   8564.093525
  3 1   213   8617.905790
  3 1   214   8636.097948
  3 1   215   8671.048604
  3 1   217   8712.532489
  3 1   218   8719.002587
  3 1   220   8730.023706
  3 1   222   8744.232988
  3 1   223   8751.520905
  3 1   224   8765.045372
  3 1   226   8815.678225
  3 1   228   8848.377824
  3 1   230   8881.936187
  3 1   233   8893.420108
  3 1   235   8911.548051
  3 1   238   8964.670421
  3 1   239   8973.791843
  3 1   240   8981.350466
  3 1   241   8982.529761
  3 1   243   9046.606860
  3 1   244   9066.246241
  3 1   250   9113.246866
  3 1   251   9126.170736
  3 1   252   9190.634538
  3 1   254   9223.945541
  3 1   255   9249.465693
  3 1   256   9250.949833
  3 1   263   9299.867964
  3 1   264   9315.838398
  3 1   268   9403.782519
  3 1   269   9417.917492
  3 1   270   9425.546054
  3 1   273   9445.920050
  3 1   279   9522.788051
  3 1   282   9542.131958
  3 1   283   9547.849223
  3 1   284   9604.083172
  3 1   285   9611.222581
  3 1   291   9665.885722
  3 1   292   9667.194036
  3 1   294   9694.987386
  3 1   295   9751.513201
  3 1   297   9775.512774
  3 1   298   9783.583068
  3 1   299   9788.658498
  3 1   307   9879.227549
  3 1   308   9889.570720
  3 1   310   9893.406219
  3 1   316   9980.098606
  3 1   324  10066.981150
  3 1   326  10084.434940
  3 1   327  10092.102220
  3 1   329  10129.978730
  3 1   332  10168.439780
  3 1   340  10209.717610
  3 1   343  10301.914410
  3 1   344  10306.575970
  3 1   346  10316.845600
  3 1   347  10336.912610
  3 1   358  10434.015090
  3 1   364  10509.262110
  3 1   376  10631.867640
  3 1   377  10645.527610
  3 1   384  10737.352640
  3 1   387  10752.303150
  3 1   394  10820.099320
  3 1   395  10824.985800
  3 1   397  10834.921150
  3 1   410  10960.647150
  3 1   414  11004.640140
  3 1   420  11059.408610
  3 1   435  11220.668060
  3 1   439  11276.809390
  3 1   450  11338.724640
  3 1   451  11347.051140
  3 1   452  11351.341110
  3 1   474  11549.396390
  3 1   483  11634.650020
  3 1   520  11969.006840
  3 1   528  12013.893110
  3 1   640  12895.860640
  3 1   719  13400.498640
  3 2     1    593.807237
  3 2     2   1182.786064
  3 2     3   1754.117917
  3 2     4   1771.959800
  3 2     5   1885.286199
  3 2     8   2803.291141
  3 2     9   2902.877822
  3 2    10   2919.097354
  3 2    11   3051.245176
  3 2    13   3170.856677
  3 2    14   3378.142332
  3 2    15   3479.505667
  3 2    16   3636.619024
  3 2    17   3771.057275
  3 2    18   3936.260584
  3 2    19   3953.292112
  3 2    22   4066.960032
  3 2    30   4647.443179
  3 2    33   4982.660667
  3 2    36   5074.090900
  3 2    39   5205.773458
  3 2    40   5227.459467
  3 2    41   5324.099862
  3 2    46   5543.397546
  3 2    50   5727.799727
  3 2    52   5777.611114
  3 2    56   6088.289647
  3 2    61   6218.755206
  3 2    64   6331.264188
  3 2    67   6467.038357
  3 2    68   6474.588272
  3 2    71   6575.714971
  3 2    72   6635.627178
  3 2    76   6777.517066
  3 2    77   6785.299578
  3 2    80   6896.766086
  3 2    81   6897.195287
  3 2    83   7000.980036
  3 2    84   7041.991378
  3 2    85   7043.194544
  3 2    86   7131.895228
  3 2    87   7167.606599
  3 2    88   7184.315497
  3 2    90   7209.529424
  3 2    93   7330.561725
  3 2    95   7360.020546
  3 2    99   7447.923841
  3 2   101   7493.597822
  3 2   102   7594.401496
  3 2   103   7597.351397
  3 2   105   7615.578743
  3 2   106   7618.257229
  3 2   107   7678.556630
  3 2   108   7720.013088
  3 2   113   7822.768895
  3 2   115   7888.970324
  3 2   116   7918.132194
  3 2   120   8020.406524
  3 2   121   8051.326002
  3 2   125   8164.618302
  3 2   126   8210.200619
  3 2   129   8271.243505
  3 2   132   8299.068274
  3 2   134   8340.693078
  3 2   137   8419.740397
  3 2   138   8429.987236
  3 2   140   8492.847422
  3 2   144   8564.113384
  3 2   147   8636.098288
  3 2   148   8671.064139
  3 2   149   8709.415247
  3 2   150   8712.587688
  3 2   153   8751.520895
  3 2   154   8765.045624
  3 2   156   8848.407777
  3 2   160   8893.420042
  3 2   163   8964.695161
  3 2   164   8982.529760
  3 2   166   9046.656962
  3 2   167   9066.270724
  3 2   171   9126.170475
  3 2   172   9190.680468
  3 2   174   9249.465692
  3 2   175   9250.957394
  3 2   178   9280.084934
  3 2   185   9425.561897
  3 2   187   9445.920215
  3 2   195   9542.147775
  3 2   196   9547.848985
  3 2   202   9665.907387
  3 2   203   9667.196853
  3 2   206   9783.582911
  3 2   207   9788.676437
  3 2   214   9889.594678
  3 2   217   9963.325043
  3 2   219   9988.527452
  3 2   225  10092.134950
  3 2   236  10301.931620
  3 2   237  10306.608240
  3 2   239  10316.845360
  3 2   247  10432.778880
  3 2   262  10631.877940
  3 2   268  10737.362940
  3 2   289  11004.650440
  3 2   312  11338.734940
  3 2   313  11347.061440
  4 1     1    597.167197
  4 1     2   1186.147027
  4 1     3   1757.486343
  4 1     4   1775.324947
  4 1     5   1888.633130
  4 1     6   2339.537100
  4 1     8   2483.168672
  4 1     9   2806.623483
  4 1    10   2906.253882
  4 1    11   2922.467500
  4 1    12   3054.600119
  4 1    13   3077.102241
  4 1    14   3174.192110
  4 1    15   3381.476399
  4 1    16   3482.876064
  4 1    18   3639.971232
  4 1    20   3774.393763
  4 1    21   3939.602385
  4 1    22   3956.630675
  4 1    25   4070.277765
  4 1    35   4650.765994
  4 1    40   4985.960395
  4 1    43   5077.433478
  4 1    46   5209.101146
  4 1    48   5327.442385
  4 1    53   5546.704320
  4 1    55   5626.089317
  4 1    58   5731.117427
  4 1    67   6091.605183
  4 1    68   6107.856856
  4 1    73   6222.046552
  4 1    77   6334.599174
  4 1    78   6341.805217
  4 1    80   6470.354931
  4 1    81   6477.961214
  4 1    84   6579.011893
  4 1    85   6638.979253
  4 1    86   6646.468537
  4 1    91   6780.851525
  4 1    92   6788.592307
  4 1    96   6900.095553
  4 1    97   6900.514593
  4 1   100   7004.295256
  4 1   101   7045.318072
  4 1   105   7135.172430
  4 1   106   7170.904752
  4 1   109   7212.872083
  4 1   113   7333.863893
  4 1   115   7363.348357
  4 1   120   7451.207198
  4 1   122   7496.910183
  4 1   124   7597.726820
  4 1   125   7600.725607
  4 1   127   7618.888283
  4 1   129   7681.835806
  4 1   130   7723.315121
  4 1   136   7826.058860
  4 1   139   7892.270033
  4 1   141   7921.470959
  4 1   146   8023.688483
  4 1   148   8054.645184
  4 1   152   8167.923466
  4 1   155   8213.487592
  4 1   158   8274.551129
  4 1   161   8302.367102
  4 1   163   8343.957088
  4 1   168   8423.028975
  4 1   169   8433.297594
  4 1   171   8496.174282
  4 1   175   8555.884297
  4 1   176   8567.401113
  4 1   179   8639.408854
  4 1   180   8674.334543
  4 1   182   8712.755292
  4 1   183   8715.961237
  4 1   186   8754.808251
  4 1   187   8768.345032
  4 1   192   8851.713975
  4 1   193   8881.364490
  4 1   195   8891.602619
  4 1   196   8896.687000
  4 1   200   8967.983169
  4 1   204   9049.998130
  4 1   205   9069.554995
  4 1   210   9129.456459
  4 1   215   9252.738754
  4 1   216   9254.206743
  4 1   219   9283.385149
  4 1   221   9297.238754
  4 1   228   9428.825452
  4 1   230   9449.191711
  4 1   240   9545.398498
  4 1   241   9551.136142
  4 1   248   9669.203787
  4 1   250   9670.476162
  4 1   251   9692.134660
  4 1   253   9786.836041
  4 1   254   9791.959337
  4 1   259   9828.703770
  4 1   263   9892.853237
  4 1   268   9966.641817
  4 1   270   9991.827290
  4 1   279  10095.423720
  4 1   282  10133.268910
  4 1   294  10305.195340
  4 1   296  10320.106910
  4 1   325  10635.130020
  4 1   332  10740.611520
  4 1   359  11007.874350
  4 1   391  11341.954240
  4 1   392  11350.338810
  4 2     1      8.380152
  4 2     2    597.151354
  4 2     3   1176.530684
  4 2     4   1186.147049
  4 2     5   1293.248374
  4 2     6   1757.456728
  4 2     7   1775.326350
  4 2     8   1888.614958
  4 2     9   2232.067865
  4 2    10   2330.985461
  4 2    11   2339.536758
  4 2    13   2470.359255
  4 2    14   2483.168710
  4 2    15   2571.651902
  4 2    16   2806.607934
  4 2    17   2906.210593
  4 2    18   2922.468422
  4 2    19   3054.567911
  4 2    20   3077.103128
  4 2    21   3174.170379
  4 2    22   3372.309251
  4 2    23   3381.476254
  4 2    24   3475.023745
  4 2    25   3482.875795
  4 2    26   3489.094799
  4 2    28   3629.318618
  4 2    29   3639.969356
  4 2    31   3756.578288
  4 2    32   3774.394265
  4 2    33   3844.654135
  4 2    34   3939.572869
  4 2    35   3956.631652
  4 2    38   4070.260417
  4 2    43   4425.619713
  4 2    45   4499.887547
  4 2    46   4508.043071
  4 2    50   4638.456305
  4 2    52   4650.765538
  4 2    53   4739.067334
  4 2    60   4985.945144
  4 2    61   5034.590940
  4 2    64   5077.434889
  4 2    65   5113.937965
  4 2    68   5209.069735
  4 2    70   5327.422432
  4 2    75   5537.958351
  4 2    76   5546.704159
  4 2    79   5626.050247
  4 2    81   5654.946285
  4 2    83   5731.084701
  4 2    87   5770.682183
  4 2    88   5780.937729
  4 2    91   5911.358717
  4 2    95   5983.058345
  4 2    96   6067.013741
  4 2    98   6091.575873
  4 2    99   6107.858745
  4 2   103   6200.569790
  4 2   105   6222.029270
  4 2   108   6303.697195
  4 2   110   6334.554539
  4 2   113   6381.555240
  4 2   114   6470.321173
  4 2   115   6477.887420
  4 2   118   6578.987388
  4 2   119   6589.026172
  4 2   120   6638.714792
  4 2   121   6638.916590
  4 2   122   6646.459277
  4 2   128   6776.730047
  4 2   129   6780.799185
  4 2   130   6788.597043
  4 2   134   6876.722374
  4 2   136   6891.012780
  4 2   137   6900.094127
  4 2   138   6900.473075
  4 2   141   7004.255385
  4 2   142   7032.363726
  4 2   143   7038.240152
  4 2   144   7045.318073
  4 2   145   7046.539548
  4 2   148   7135.157555
  4 2   149   7145.346798
  4 2   150   7170.904797
  4 2   151   7187.597274
  4 2   153   7202.716529
  4 2   154   7212.872106
  4 2   155   7222.871805
  4 2   159   7333.834738
  4 2   160   7349.097090
  4 2   162   7363.347365
  4 2   167   7451.186800
  4 2   169   7472.241170
  4 2   170   7496.910206
  4 2   172   7564.348410
  4 2   173   7597.676335
  4 2   174   7600.641010
  4 2   176   7618.888306
  4 2   177   7621.574956
  4 2   178   7648.710970
  4 2   179   7673.469126
  4 2   180   7681.835597
  4 2   181   7723.278663
  4 2   182   7730.882025
  4 2   188   7790.798203
  4 2   189   7826.029368
  4 2   193   7882.398450
  4 2   194   7892.270056
  4 2   196   7921.403401
  4 2   201   8001.675225
  4 2   202   8006.776711
  4 2   204   8023.688280
  4 2   206   8054.588944
  4 2   207   8092.097145
  4 2   209   8153.838339
  4 2   210   8157.254516
  4 2   213   8167.875513
  4 2   216   8213.460497
  4 2   218   8229.019611
  4 2   219   8274.499641
  4 2   221   8284.556950
  4 2   223   8302.367147
  4 2   224   8328.149927
  4 2   226   8343.940429
  4 2   230   8384.528771
  4 2   232   8423.028939
  4 2   233   8433.253412
  4 2   235   8460.816768
  4 2   236   8484.034922
  4 2   237   8496.174250
  4 2   242   8567.367353
  4 2   245   8621.210857
  4 2   246   8639.408856
  4 2   247   8674.310193
  4 2   249   8712.684207
  4 2   250   8715.865465
  4 2   251   8722.243608
  4 2   253   8733.310239
  4 2   255   8747.518451
  4 2   256   8754.808260
  4 2   257   8768.345060
  4 2   260   8818.953465
  4 2   264   8851.666743
  4 2   265   8881.365412
  4 2   266   8885.200587
  4 2   269   8896.687000
  4 2   271   8914.839879
  4 2   275   8967.942324
  4 2   276   8977.094345
  4 2   277   8984.591253
  4 2   278   8985.834597
  4 2   281   9049.913839
  4 2   282   9069.514815
  4 2   289   9116.531767
  4 2   290   9129.456491
  4 2   293   9193.929790
  4 2   295   9227.205939
  4 2   296   9252.738755
  4 2   297   9254.195527
  4 2   302   9283.340619
  4 2   304   9297.239666
  4 2   305   9303.117915
  4 2   311   9407.056753
  4 2   312   9421.217082
  4 2   313   9428.790153
  4 2   316   9449.193177
  4 2   324   9526.063203
  4 2   327   9545.378403
  4 2   328   9551.135922
  4 2   331   9614.479531
  4 2   337   9669.159317
  4 2   339   9670.476587
  4 2   341   9698.256519
  4 2   344   9778.763928
  4 2   345   9786.836000
  4 2   346   9791.928510
  4 2   356   9882.510935
  4 2   357   9892.824439
  4 2   359   9896.632291
  4 2   365   9966.577185
  4 2   366   9974.005706
  4 2   367   9983.370640
  4 2   379  10087.680220
  4 2   381  10095.373250
  4 2   384  10133.273190
  4 2   387  10171.668430
  4 2   396  10213.025760
  4 2   404  10320.106290
  4 2   405  10340.180140
  4 2   418  10435.999080
  4 2   419  10437.268500
  4 2   425  10512.510160
  4 2   439  10635.113510
  4 2   440  10648.811640
  4 2   448  10740.595010
  4 2   451  10755.565170
  4 2   459  10823.329060
  4 2   460  10828.230780
  4 2   461  10833.041260
  4 2   479  10963.881140
  4 2   484  11007.862190
  4 2   506  11171.472110
  4 2   510  11223.892640
  4 2   515  11280.051580
  4 2   529  11341.944980
  4 2   530  11350.296040
  4 2   531  11354.560140
  4 2   557  11552.614320
  4 2   567  11637.852890
  4 2   611  11972.221370
  4 2   618  12017.156140
  4 2   638  12139.165140
  4 2   754  12899.049320
  4 2   850  13403.676980
  5 1     1     12.570174
  5 1     2    601.343043
  5 1     3   1180.729754
  5 1     4   1190.348247
  5 1     5   1297.420839
  5 1     6   1761.652519
  5 1     7   1779.532611
  5 1     8   1892.789516
  5 1     9   2236.223373
  5 1    10   2335.191382
  5 1    11   2343.744311
  5 1    13   2474.540605
  5 1    14   2487.354038
  5 1    15   2575.807496
  5 1    16   2810.765572
  5 1    17   2910.409058
  5 1    18   2926.681121
  5 1    20   3058.745432
  5 1    22   3178.328734
  5 1    23   3376.474138
  5 1    24   3385.643791
  5 1    25   3479.235158
  5 1    26   3487.089037
  5 1    27   3493.232623
  5 1    29   3633.506232
  5 1    30   3644.159802
  5 1    32   3760.741449
  5 1    33   3778.564581
  5 1    34   3848.795648
  5 1    35   3943.735533
  5 1    36   3960.805845
  5 1    39   4074.400634
  5 1    46   4429.740620
  5 1    49   4512.218039
  5 1    53   4642.603779
  5 1    55   4654.916873
  5 1    56   4743.188460
  5 1    63   4990.067075
  5 1    64   5038.734848
  5 1    67   5081.613824
  5 1    69   5118.068433
  5 1    72   5213.214142
  5 1    74   5234.943528
  5 1    75   5331.546472
  5 1    81   5542.092385
  5 1    82   5550.838092
  5 1    86   5630.191403
  5 1    88   5659.049273
  5 1    90   5735.215298
  5 1    94   5774.836569
  5 1    97   5900.493838
  5 1    98   5915.555329
  5 1   102   5987.165038
  5 1   103   6071.186867
  5 1   105   6095.705734
  5 1   106   6111.998692
  5 1   110   6204.718853
  5 1   113   6226.134884
  5 1   116   6307.821003
  5 1   118   6338.701596
  5 1   122   6385.678139
  5 1   124   6474.447235
  5 1   129   6583.097544
  5 1   130   6593.112447
  5 1   131   6642.855034
  5 1   132   6643.075056
  5 1   133   6650.607438
  5 1   137   6732.173955
  5 1   140   6780.843082
  5 1   141   6784.938754
  5 1   142   6792.709015
  5 1   147   6880.808604
  5 1   149   6895.173156
  5 1   150   6904.256991
  5 1   151   6904.595959
  5 1   154   7008.373365
  5 1   155   7036.500480
  5 1   156   7042.437965
  5 1   157   7049.476196
  5 1   158   7050.723207
  5 1   161   7139.247765
  5 1   162   7149.456374
  5 1   163   7175.028335
  5 1   166   7206.892470
  5 1   167   7217.050702
  5 1   168   7226.968464
  5 1   174   7337.947937
  5 1   175   7353.249883
  5 1   177   7367.506452
  5 1   181   7453.720879
  5 1   182   7455.276728
  5 1   185   7476.369105
  5 1   186   7501.051002
  5 1   189   7568.455496
  5 1   190   7601.808113
  5 1   191   7604.814238
  5 1   193   7623.019428
  5 1   194   7625.723133
  5 1   196   7652.829458
  5 1   198   7677.566926
  5 1   199   7685.935740
  5 1   200   7727.386904
  5 1   201   7735.028338
  5 1   202   7742.148249
  5 1   207   7794.866127
  5 1   209   7830.122791
  5 1   213   7886.520037
  5 1   216   7925.539720
  5 1   222   8005.839692
  5 1   223   8010.872006
  5 1   225   8027.792035
  5 1   227   8058.707610
  5 1   228   8096.171795
  5 1   231   8157.986344
  5 1   232   8161.448222
  5 1   235   8171.981550
  5 1   238   8217.555903
  5 1   240   8233.130592
  5 1   241   8278.605538
  5 1   243   8288.672697
  5 1   247   8332.326561
  5 1   249   8348.012191
  5 1   253   8388.618071
  5 1   256   8427.143002
  5 1   257   8437.368241
  5 1   259   8464.907331
  5 1   260   8488.189914
  5 1   262   8500.333739
  5 1   268   8571.460461
  5 1   272   8625.341595
  5 1   273   8643.546721
  5 1   274   8678.386582
  5 1   276   8716.823358
  5 1   277   8720.031773
  5 1   278   8726.295435
  5 1   280   8737.414812
  5 1   282   8751.624589
  5 1   283   8758.917289
  5 1   285   8772.472130
  5 1   289   8823.048192
  5 1   293   8855.773365
  5 1   295   8889.280018
  5 1   298   8900.770799
  5 1   300   8918.953910
  5 1   306   8972.032024
  5 1   307   8981.224228
  5 1   308   8988.642364
  5 1   309   8989.965628
  5 1   312   9054.050435
  5 1   313   9073.601767
  5 1   321   9120.631782
  5 1   322   9133.563944
  5 1   325   9198.046060
  5 1   327   9231.281267
  5 1   328   9256.827649
  5 1   329   9258.249684
  5 1   337   9301.355272
  5 1   338   9307.179332
  5 1   346   9411.177148
  5 1   347   9425.342249
  5 1   348   9432.900154
  5 1   352   9453.283751
  5 1   361   9530.157767
  5 1   364   9549.430836
  5 1   365   9555.244187
  5 1   368   9611.568099
  5 1   369   9618.552138
  5 1   375   9673.253652
  5 1   378   9674.578275
  5 1   380   9702.343728
  5 1   383   9758.954658
  5 1   385   9782.827454
  5 1   386   9790.902024
  5 1   387   9795.996377
  5 1   399   9886.620958
  5 1   400   9896.888044
  5 1   402   9900.666730
  5 1   410   9987.458153
  5 1   422  10074.337150
  5 1   424  10091.744900
  5 1   426  10099.459060
  5 1   429  10137.387850
  5 1   432  10175.707840
  5 1   442  10217.124150
  5 1   448  10309.229010
  5 1   451  10324.179970
  5 1   452  10344.265550
  5 1   468  10441.329680
  5 1   475  10516.598150
  5 1   492  10639.170690
  5 1   493  10652.898150
  5 1   503  10744.632690
  5 1   506  10759.642150
  5 1   517  10827.374260
  5 1   518  10832.279130
  5 1   520  10842.145150
  5 1   538  10967.926650
  5 1   545  11011.955190
  5 1   551  11066.629150
  5 1   562  11135.924150
  5 1   569  11175.515150
  5 1   573  11227.968650
  5 1   578  11284.089150
  5 1   594  11345.974690
  5 1   595  11354.361190
  5 1   596  11358.603650
  5 1   627  11556.682900
  5 1   638  11641.896980
  5 1   690  11976.232120
  5 1   698  12021.196150
  5 1   721  12143.199650
  5 1   854  12903.034950
  5 1   963  13407.656690
  5 2     1    601.366807
  5 2     2   1190.348202
  5 2     3   1761.697231
  5 2     4   1779.531680
  5 2     5   1892.816764
  5 2     6   2343.743971
  5 2     8   2487.354494
  5 2     9   2810.788878
  5 2    10   2910.474317
  5 2    11   2926.679701
  5 2    13   3058.793834
  5 2    15   3178.360885
  5 2    16   3385.643733
  5 2    17   3487.089077
  5 2    19   3644.161542
  5 2    21   3778.564192
  5 2    22   3943.778973
  5 2    23   3960.803956
  5 2    26   4074.427005
  5 2    34   4512.217622
  5 2    38   4654.916707
  5 2    43   4990.092141
  5 2    46   5081.612896
  5 2    50   5213.261366
  5 2    52   5234.942641
  5 2    53   5331.578712
  5 2    59   5550.838291
  5 2    62   5630.248904
  5 2    65   5735.264180
  5 2    68   5785.094893
  5 2    74   6095.746824
  5 2    75   6111.997012
  5 2    81   6226.161874
  5 2    85   6338.768759
  5 2    87   6345.951377
  5 2    90   6474.498076
  5 2    91   6482.178238
  5 2    95   6583.133807
  5 2    96   6643.170356
  5 2    97   6650.592497
  5 2   103   6785.016969
  5 2   104   6792.704017
  5 2   109   6904.256893
  5 2   110   6904.659139
  5 2   113   7008.434177
  5 2   114   7049.476207
  5 2   115   7050.723185
  5 2   118   7139.269170
  5 2   119   7175.028237
  5 2   122   7217.050642
  5 2   128   7337.991247
  5 2   130   7367.506677
  5 2   134   7453.815531
  5 2   135   7455.309862
  5 2   138   7501.050292
  5 2   141   7601.883804
  5 2   142   7604.940790
  5 2   144   7623.019402
  5 2   145   7625.722113
  5 2   148   7685.935984
  5 2   149   7727.441841
  5 2   150   7742.148227
  5 2   156   7830.171672
  5 2   161   7925.641881
  5 2   167   8027.792142
  5 2   169   8058.791939
  5 2   174   8172.053902
  5 2   177   8217.598694
  5 2   180   8278.687974
  5 2   186   8348.037403
  5 2   192   8427.142942
  5 2   193   8437.433666
  5 2   196   8500.333641
  5 2   202   8571.509485
  5 2   206   8643.546362
  5 2   207   8678.422653
  5 2   209   8716.927070
  5 2   210   8720.170977
  5 2   213   8758.917241
  5 2   215   8772.472113
  5 2   221   8855.849227
  5 2   225   8900.770815
  5 2   231   8972.093228
  5 2   232   8989.965814
  5 2   235   9054.174546
  5 2   236   9073.662343
  5 2   245   9198.152596
  5 2   247   9256.827627
  5 2   248   9258.271599
  5 2   254   9301.353826
  5 2   266   9453.282970
  5 2   277   9549.463744
  5 2   278   9555.243846
  5 2   286   9673.322435
  5 2   289   9674.578111
  5 2   290   9696.249184
  5 2   293   9773.713727
  5 2   294   9790.901979
  5 2   295   9796.050031
  5 2   306   9896.925197
  5 2   327  10137.386160
  5 2   341  10309.271080
  5 2   343  10324.179710
  5 2   378  10639.195240
  5 2   387  10744.657240
  5 2   400  10837.118120
  5 2   420  11011.979740
  5 2   456  11345.999240
  5 2   457  11354.409240
  6 1     1    606.406290
  6 1     2   1195.389557
  6 1     3   1766.749977
  6 1     4   1784.579697
  6 1     5   1897.837100
  6 1     6   2348.792445
  6 1     8   2492.376407
  6 1     9   2815.787260
  6 1    10   2915.538545
  6 1    11   2931.734096
  6 1    13   3063.826242
  6 1    14   3086.322841
  6 1    15   3183.364390
  6 1    16   3390.644687
  6 1    17   3492.144578
  6 1    20   3649.189838
  6 1    22   3783.568049
  6 1    23   3948.793082
  6 1    24   3965.811912
  6 1    27   4079.405796
  6 1    39   4659.900036
  6 1    46   4995.047667
  6 1    49   5086.629300
  6 1    53   5218.253100
  6 1    56   5336.541415
  6 1    62   5555.798409
  6 1    65   5635.241060
  6 1    69   5740.239916
  6 1    72   5790.082355
  6 1    80   6100.719814
  6 1    81   6116.964289
  6 1    88   6231.099555
  6 1    92   6343.772043
  6 1    97   6479.469862
  6 1    98   6487.238505
  6 1   102   6588.080614
  6 1   103   6648.199335
  6 1   104   6655.577273
  6 1   110   6790.015728
  6 1   111   6797.650523
  6 1   117   6909.251210
  6 1   118   6909.632640
  6 1   123   7013.402201
  6 1   124   7054.464287
  6 1   129   7144.185445
  6 1   130   7179.976933
  6 1   131   7196.784723
  6 1   133   7222.063938
  6 1   140   7342.942220
  6 1   142   7372.495142
  6 1   146   7458.826219
  6 1   147   7460.231184
  6 1   151   7506.017838
  6 1   154   7606.871793
  6 1   155   7610.002065
  6 1   157   7627.982974
  6 1   158   7630.697876
  6 1   161   7690.855774
  6 1   162   7732.393103
  6 1   163   7747.124202
  6 1   170   7835.106380
  6 1   174   7901.342602
  6 1   176   7930.648185
  6 1   182   8032.714602
  6 1   185   8063.768283
  6 1   191   8177.010672
  6 1   194   8222.530784
  6 1   199   8283.646549
  6 1   202   8311.439938
  6 1   205   8352.933821
  6 1   212   8432.078865
  6 1   213   8442.396644
  6 1   216   8505.321980
  6 1   220   8565.088295
  6 1   222   8576.440339
  6 1   227   8648.514781
  6 1   228   8683.327988
  6 1   230   8721.934265
  6 1   231   8725.226913
  6 1   235   8763.847071
  6 1   237   8777.423207
  6 1   243   8860.805849
  6 1   247   8900.679203
  6 1   248   8905.671239
  6 1   254   8977.025401
  6 1   256   8994.920855
  6 1   259   9059.188076
  6 1   261   9078.590191
  6 1   267   9138.491855
  6 1   272   9203.134435
  6 1   274   9261.735848
  6 1   275   9263.144872
  6 1   279   9292.452745
  6 1   281   9306.291680
  6 1   283   9328.262749
  6 1   292   9437.858127
  6 1   295   9458.195212
  6 1   308   9554.344534
  6 1   309   9560.173385
  6 1   317   9678.262518
  6 1   320   9679.503381
  6 1   321   9701.185441
  6 1   326   9795.781276
  6 1   327   9800.961480
  6 1   340   9901.775079
  6 1   346   9975.744891
  6 1   348  10000.914140
  6 1   361  10104.473470
  6 1   365  10142.321310
  6 1   380  10275.632210
  6 1   382  10314.162660
  6 1   383  10318.915500
  6 1   384  10329.068410
  6 1   399  10444.917570
  6 1   423  10644.072210
  6 1   432  10749.525210
  6 1   469  11016.866810
  6 1   512  11350.837810
  6 1   514  11359.298700
  6 2     1     17.598155
  6 2     2    606.373023
  6 2     3   1185.768582
  6 2     4   1195.389655
  6 2     5   1302.427750
  6 2     6   1766.687315
  6 2     7   1784.581134
  6 2     8   1897.798945
  6 2     9   2241.209935
  6 2    10   2340.238450
  6 2    11   2348.793619
  6 2    13   2479.558100
  6 2    14   2492.376573
  6 2    15   2580.794578
  6 2    16   2815.754660
  6 2    17   2915.447191
  6 2    18   2931.735024
  6 2    20   3063.758396
  6 2    21   3086.323728
  6 2    22   3183.319283
  6 2    23   3381.472520
  6 2    24   3390.644600
  6 2    25   3484.288755
  6 2    26   3492.144744
  6 2    27   3498.197881
  6 2    30   3638.530621
  6 2    31   3649.188099
  6 2    33   3765.737207
  6 2    34   3783.569053
  6 2    35   3853.765467
  6 2    36   3948.730387
  6 2    37   3965.813592
  6 2    40   4079.368899
  6 2    47   4434.685684
  6 2    49   4509.068573
  6 2    54   4647.580716
  6 2    56   4659.900071
  6 2    58   4748.133750
  6 2    66   4995.016418
  6 2    67   5043.707504
  6 2    70   5086.630732
  6 2    72   5123.024986
  6 2    75   5218.187187
  6 2    78   5336.496282
  6 2    84   5547.049547
  6 2    85   5555.797576
  6 2    89   5635.160354
  6 2    91   5663.972826
  6 2    94   5740.171745
  6 2    98   5779.821934
  6 2    99   5790.082812
  6 2   102   5905.448483
  6 2   103   5920.589982
  6 2   107   5992.092961
  6 2   109   6076.193363
  6 2   111   6100.659943
  6 2   112   6116.966296
  6 2   117   6209.698021
  6 2   120   6231.063193
  6 2   123   6312.770156
  6 2   125   6343.678221
  6 2   129   6390.626540
  6 2   131   6479.398563
  6 2   132   6487.082943
  6 2   136   6588.030451
  6 2   137   6598.015927
  6 2   138   6647.822171
  6 2   139   6648.065843
  6 2   140   6655.576817
  6 2   144   6737.195467
  6 2   147   6785.779330
  6 2   148   6789.906066
  6 2   149   6797.649767
  6 2   155   6885.711995
  6 2   157   6900.165392
  6 2   158   6909.251181
  6 2   159   6909.545053
  6 2   164   7013.316115
  6 2   165   7041.464184
  6 2   166   7047.475635
  6 2   167   7054.464261
  6 2   168   7055.743488
  6 2   172   7144.154123
  6 2   173   7154.387687
  6 2   174   7179.977044
  6 2   175   7196.696069
  6 2   177   7211.903214
  6 2   178   7222.064049
  6 2   179   7231.883867
  6 2   186   7342.878823
  6 2   187   7358.232369
  6 2   189   7372.495449
  6 2   193   7458.720967
  6 2   194   7460.187276
  6 2   198   7481.321949
  6 2   199   7506.018849
  6 2   202   7573.382690
  6 2   203   7606.765791
  6 2   204   7609.825106
  6 2   206   7627.983151
  6 2   207   7630.698801
  6 2   209   7657.771604
  6 2   211   7682.484066
  6 2   212   7690.855417
  6 2   213   7732.315503
  6 2   214   7740.008452
  6 2   215   7747.124247
  6 2   220   7799.747917
  6 2   223   7835.039557
  6 2   227   7891.465402
  6 2   229   7901.342647
  6 2   231   7930.506609
  6 2   237   8010.837146
  6 2   238   8015.787796
  6 2   240   8032.714752
  6 2   243   8063.650573
  6 2   245   8101.056421
  6 2   248   8162.960685
  6 2   249   8166.479557
  6 2   252   8176.909172
  6 2   255   8222.471678
  6 2   257   8237.522439
  6 2   258   8238.056589
  6 2   260   8283.536291
  6 2   262   8293.611633
  6 2   264   8311.440049
  6 2   266   8337.338793
  6 2   268   8352.898361
  6 2   272   8393.525128
  6 2   276   8432.078904
  6 2   277   8442.304982
  6 2   279   8469.815466
  6 2   280   8493.174442
  6 2   282   8505.322091
  6 2   288   8576.371852
  6 2   293   8630.299164
  6 2   294   8648.514923
  6 2   295   8683.276737
  6 2   297   8721.788411
  6 2   298   8725.030991
  6 2   299   8731.157938
  6 2   301   8742.340779
  6 2   303   8756.550993
  6 2   305   8763.847154
  6 2   307   8777.423109
  6 2   311   8827.961900
  6 2   315   8860.700442
  6 2   318   8894.176016
  6 2   321   8905.671309
  6 2   323   8923.886699
  6 2   329   8976.939572
  6 2   330   8986.177294
  6 2   331   8993.504384
  6 2   333   8994.921371
  6 2   336   9059.012959
  6 2   338   9078.505826
  6 2   346   9125.556595
  6 2   347   9138.492489
  6 2   352   9202.983801
  6 2   354   9236.170769
  6 2   355   9261.735959
  6 2   356   9263.114037
  6 2   362   9292.368233
  6 2   364   9306.292611
  6 2   365   9312.053543
  6 2   375   9416.119824
  6 2   376   9430.292847
  6 2   381   9458.191890
  6 2   392   9535.070939
  6 2   395   9554.294417
  6 2   396   9560.173498
  6 2   399   9616.548183
  6 2   400   9623.438731
  6 2   406   9678.166064
  6 2   409   9679.502959
  6 2   411   9707.248047
  6 2   417   9787.704826
  6 2   418   9795.781628
  6 2   419   9800.887311
  6 2   434   9901.771043
  6 2   436   9905.506331
  6 2   443   9975.611159
  6 2   445   9992.349121
  6 2   458  10079.247070
  6 2   461  10096.618800
  6 2   463  10104.363070
  6 2   467  10142.321680
  6 2   470  10180.559000
  6 2   480  10222.062620
  6 2   489  10314.104470
  6 2   490  10318.808280
  6 2   491  10329.067990
  6 2   493  10349.156950
  6 2   509  10444.887620
  6 2   510  10446.184090
  6 2   518  10521.441620
  6 2   537  10644.038160
  6 2   538  10657.823290
  6 2   548  10749.492160
  6 2   551  10764.526070
  6 2   564  10832.225140
  6 2   565  10837.130210
  6 2   566  10842.011400
  6 2   567  10847.011170
  6 2   586  10972.785170
  6 2   594  11016.787040
  6 2   601  11071.454070
  6 2   613  11140.820120
  6 2   622  11180.386070
  6 2   627  11232.861120
  6 2   632  11288.944850
  6 2   650  11350.814040
  6 2   652  11359.231160
  6 2   653  11363.421620
  6 2   688  11561.564170
  6 2   699  11646.747210
  6 2   715  11730.944070
  6 2   756  11981.043430
  6 2   765  12026.068620
  6 2   781  12067.438080
  6 2   791  12148.015620
  6 2   810  12230.470170
  6 2   940  12907.817330
  6 2  1063  13412.446660
  7 1     1     23.464067
  7 1     2    612.241269
  7 1     3   1191.647120
  7 1     4   1201.271251
  7 1     5   1308.269085
  7 1     6   1772.561159
  7 1     7   1790.469667
  7 1     8   1903.643203
  7 1     9   2247.027528
  7 1    10   2346.126573
  7 1    11   2354.684347
  7 1    13   2485.411860
  7 1    14   2498.235823
  7 1    15   2586.613255
  7 1    16   2821.575218
  7 1    17   2921.324930
  7 1    18   2937.632643
  7 1    20   3069.606716
  7 1    22   3189.140510
  7 1    23   3387.304141
  7 1    24   3396.476598
  7 1    25   3490.184696
  7 1    26   3498.043420
  7 1    27   3503.990631
  7 1    30   3644.393743
  7 1    31   3655.054887
  7 1    33   3771.565451
  7 1    35   3859.563518
  7 1    36   3954.557983
  7 1    37   3971.655848
  7 1    40   4085.162465
  7 1    48   4440.454845
  7 1    50   4514.911234
  7 1    51   4523.071432
  7 1    55   4653.387074
  7 1    57   4665.710862
  7 1    59   4753.903189
  7 1    67   5000.788448
  7 1    68   5049.508859
  7 1    71   5092.481324
  7 1    73   5128.807594
  7 1    76   5223.988841
  7 1    78   5245.753528
  7 1    80   5342.268992
  7 1    87   5552.833720
  7 1    88   5561.585349
  7 1    92   5640.957503
  7 1    94   5669.716924
  7 1    97   5745.954348
  7 1   101   5785.638274
  7 1   102   5795.906102
  7 1   105   5911.228801
  7 1   106   5926.465003
  7 1   110   5997.842194
  7 1   112   6082.035055
  7 1   114   6106.441386
  7 1   115   6122.761665
  7 1   120   6215.505869
  7 1   123   6236.811532
  7 1   127   6318.543164
  7 1   129   6349.484759
  7 1   134   6396.400054
  7 1   136   6485.174912
  7 1   137   6492.934852
  7 1   142   6593.782049
  7 1   143   6603.736583
  7 1   144   6653.617676
  7 1   145   6653.889093
  7 1   146   6661.376351
  7 1   150   6743.054455
  7 1   154   6791.538191
  7 1   155   6795.700181
  7 1   156   6803.414723
  7 1   162   6891.432541
  7 1   164   6905.989593
  7 1   165   6915.077238
  7 1   166   6915.318694
  7 1   171   7019.081857
  7 1   172   7047.254110
  7 1   173   7053.353264
  7 1   174   7060.282218
  7 1   175   7061.605376
  7 1   179   7149.878667
  7 1   180   7160.140719
  7 1   181   7185.749580
  7 1   182   7202.480392
  7 1   184   7217.748382
  7 1   185   7227.913337
  7 1   186   7237.617682
  7 1   193   7348.634341
  7 1   194   7364.045402
  7 1   197   7378.314937
  7 1   201   7464.528305
  7 1   202   7465.916422
  7 1   206   7487.100485
  7 1   208   7511.816955
  7 1   212   7579.131689
  7 1   213   7612.548710
  7 1   214   7615.669151
  7 1   216   7633.768516
  7 1   217   7636.505227
  7 1   219   7663.537312
  7 1   221   7688.220530
  7 1   222   7696.595345
  7 1   224   7738.066352
  7 1   225   7745.810653
  7 1   231   7805.443224
  7 1   234   7840.776188
  7 1   239   7897.234816
  7 1   241   7907.117337
  7 1   243   7936.299632
  7 1   249   8016.664634
  7 1   250   8021.519127
  7 1   252   8038.459936
  7 1   255   8069.416970
  7 1   258   8106.755101
  7 1   261   8168.765863
  7 1   262   8172.351994
  7 1   265   8182.658270
  7 1   268   8228.205677
  7 1   270   8243.316940
  7 1   271   8243.809787
  7 1   273   8289.288384
  7 1   274   8290.801953
  7 1   275   8299.373035
  7 1   277   8317.213020
  7 1   279   8343.184893
  7 1   281   8358.598840
  7 1   286   8399.249885
  7 1   290   8437.833547
  7 1   291   8448.065376
  7 1   294   8475.541868
  7 1   295   8498.990709
  7 1   301   8570.736903
  7 1   303   8582.101792
  7 1   309   8636.082267
  7 1   310   8654.309078
  7 1   312   8688.983093
  7 1   314   8727.582117
  7 1   316   8736.830300
  7 1   318   8748.087344
  7 1   320   8762.302319
  7 1   322   8769.599501
  7 1   324   8783.196364
  7 1   329   8833.695149
  7 1   334   8866.450625
  7 1   336   8896.231534
  7 1   337   8899.886496
  7 1   339   8906.456111
  7 1   340   8911.388251
  7 1   342   8929.648003
  7 1   348   8982.664810
  7 1   349   8991.952532
  7 1   350   8999.174918
  7 1   352   9000.702435
  7 1   356   9064.801550
  7 1   358   9084.226256
  7 1   366   9131.299521
  7 1   367   9144.242562
  7 1   373   9208.746247
  7 1   375   9241.875836
  7 1   376   9267.461655
  7 1   377   9268.792035
  7 1   383   9298.109846
  7 1   386   9317.740395
  7 1   388   9333.873282
  7 1   397   9421.887176
  7 1   398   9436.067900
  7 1   399   9443.495023
  7 1   404   9463.921426
  7 1   415   9540.802739
  7 1   418   9559.976261
  7 1   420   9565.924907
  7 1   423   9622.367824
  7 1   424   9629.139998
  7 1   425   9633.158182
  7 1   431   9683.899757
  7 1   434   9685.246271
  7 1   436   9712.970331
  7 1   442   9769.699353
  7 1   444   9793.394959
  7 1   445   9801.473604
  7 1   446   9806.585207
  7 1   461   9907.455119
  7 1   463   9911.152093
  7 1   472   9981.359706
  7 1   473   9988.731600
  7 1   474   9998.065155
  7 1   487  10084.966020
  7 1   490  10102.300620
  7 1   498  10148.083350
  7 1   501  10186.201950
  7 1   511  10227.813520
  7 1   521  10319.792060
  7 1   522  10324.517190
  7 1   523  10334.770620
  7 1   525  10354.868020
  7 1   542  10450.543710
  7 1   543  10451.873110
  7 1   553  10527.119340
  7 1   573  10649.718890
  7 1   575  10663.563880
  7 1   586  10755.138890
  7 1   589  10770.225880
  7 1   603  10837.883130
  7 1   604  10842.802930
  7 1   607  10852.704150
  7 1   627  10978.443020
  7 1   644  11077.072020
  7 1   656  11146.535520
  7 1   665  11186.105020
  7 1   672  11238.546020
  7 1   677  11294.590730
  7 1   695  11356.455390
  7 1   697  11364.911750
  7 1   698  11369.061520
  7 1   736  11567.253000
  7 1   749  11652.404520
  7 1   767  11736.668150
  7 1   814  11986.654660
  7 1   823  12031.735880
  7 1   852  12153.660020
  7 1  1015  12913.396690
  7 1  1149  13418.010890
  7 2     1    612.285623
  7 2     2   1201.271074
  7 2     3   1772.644845
  7 2     4   1790.468742
  7 2     5   1903.694091
  7 2     6   2354.683736
  7 2     8   2498.235791
  7 2     9   2821.618725
  7 2    10   2921.446692
  7 2    11   2937.631199
  7 2    13   3069.697088
  7 2    15   3189.200679
  7 2    16   3396.478912
  7 2    17   3498.042723
  7 2    20   3655.055890
  7 2    23   3954.639277
  7 2    24   3971.653722
  7 2    27   4085.219375
  7 2    36   4523.071103
  7 2    40   4665.710698
  7 2    47   5000.832255
  7 2    50   5092.480396
  7 2    54   5224.076914
  7 2    56   5245.752641
  7 2    58   5342.327715
  7 2    65   5561.585601
  7 2    68   5641.064870
  7 2    72   5746.045298
  7 2    75   5795.902863
  7 2    83   6106.521119
  7 2    84   6122.760329
  7 2    91   6236.860767
  7 2    96   6349.609828
  7 2   102   6485.270028
  7 2   103   6493.141020
  7 2   108   6593.852067
  7 2   109   6654.067930
  7 2   110   6661.374412
  7 2   117   6795.848059
  7 2   118   6803.413969
  7 2   124   6915.076845
  7 2   125   6915.435316
  7 2   130   7019.197866
  7 2   131   7060.282257
  7 2   132   7061.605415
  7 2   136   7149.920802
  7 2   137   7185.749283
  7 2   138   7202.598375
  7 2   140   7227.913140
  7 2   147   7348.720729
  7 2   150   7378.314661
  7 2   155   7465.976148
  7 2   160   7511.816257
  7 2   164   7612.690036
  7 2   165   7615.905732
  7 2   167   7633.768444
  7 2   168   7636.503775
  7 2   171   7696.595452
  7 2   173   7738.169427
  7 2   181   7840.864240
  7 2   186   7907.117140
  7 2   194   8038.459524
  7 2   197   8069.574181
  7 2   204   8182.793312
  7 2   207   8228.284554
  7 2   212   8289.433344
  7 2   213   8290.947807
  7 2   215   8317.212723
  7 2   218   8358.645994
  7 2   226   8437.833487
  7 2   227   8448.186701
  7 2   235   8570.942190
  7 2   237   8582.193808
  7 2   243   8654.309071
  7 2   245   8689.051095
  7 2   247   8727.774527
  7 2   248   8731.126067
  7 2   252   8769.599203
  7 2   254   8783.196266
  7 2   262   8866.590709
  7 2   264   8896.230097
  7 2   267   8911.387951
  7 2   273   8982.779316
  7 2   275   9000.702443
  7 2   279   9065.033449
  7 2   281   9084.339877
  7 2   287   9144.242351
  7 2   293   9208.947077
  7 2   295   9267.461409
  7 2   296   9268.832922
  7 2   300   9298.220212
  7 2   304   9334.042162
  7 2   314   9443.592990
  7 2   318   9463.915649
  7 2   331   9560.032278
  7 2   333   9565.924818
  7 2   342   9684.027646
  7 2   345   9685.247000
  7 2   346   9706.943797
  7 2   353   9801.473362
  7 2   354   9806.688269
  7 2   359   9843.456008
  7 2   367   9907.532290
  7 2   375   9981.539677
  7 2   390  10110.232780
  7 2   396  10148.082340
  7 2   402  10219.684960
  7 2   414  10319.870280
  7 2   415  10324.658250
  7 2   416  10334.770160
  7 2   432  10450.587290
  7 2   459  10649.792530
  7 2   470  10755.203030
  7 2   487  10847.715310
  7 2   511  11022.582770
  7 2   557  11356.500530
  7 2   559  11365.007770
  8 1     1    619.004775
  8 1     2   1207.992723
  8 1     3   1779.381612
  8 1     4   1797.199188
  8 1     5   1910.387706
  8 1     6   2361.415303
  8 1     8   2504.931768
  8 1     9   2828.283132
  8 1    10   2928.198753
  8 1    13   3076.406736
  8 1    14   3098.895541
  8 1    15   3195.871028
  8 1    16   3403.146526
  8 1    17   3504.783274
  8 1    20   3661.759984
  8 1    22   3796.078988
  8 1    23   3961.323343
  8 1    24   3978.331246
  8 1    27   4091.854109
  8 1    36   4529.750485
  8 1    40   4672.351458
  8 1    48   5007.443573
  8 1    51   5099.167449
  8 1    55   5230.732697
  8 1    57   5252.402931
  8 1    59   5348.943165
  8 1    66   5568.199350
  8 1    69   5647.720555
  8 1    73   5752.680137
  8 1    86   6113.151538
  8 1    87   6129.383259
  8 1    94   6243.443258
  8 1    99   6356.280730
  8 1   105   6491.898573
  8 1   106   6499.887660
  8 1   111   6600.447881
  8 1   112   6660.772764
  8 1   113   6668.000187
  8 1   120   6802.512394
  8 1   121   6810.001851
  8 1   128   6921.743006
  8 1   129   6922.067954
  8 1   135   7025.819875
  8 1   136   7066.928104
  8 1   137   7068.303184
  8 1   141   7156.475583
  8 1   143   7192.346846
  8 1   144   7209.245307
  8 1   146   7234.601574
  8 1   153   7355.322364
  8 1   157   7384.968171
  8 1   161   7471.328673
  8 1   162   7472.541518
  8 1   167   7518.440871
  8 1   171   7619.338822
  8 1   172   7622.653911
  8 1   174   7640.381997
  8 1   178   7703.154819
  8 1   180   7744.770259
  8 1   181   7759.571074
  8 1   188   7847.445842
  8 1   193   7913.714771
  8 1   195   7943.162192
  8 1   202   8045.024610
  8 1   205   8076.209703
  8 1   214   8189.401559
  8 1   217   8234.860435
  8 1   223   8296.048439
  8 1   226   8323.810567
  8 1   229   8365.174206
  8 1   237   8444.416167
  8 1   238   8454.805252
  8 1   243   8517.796080
  8 1   249   8588.767147
  8 1   255   8660.929746
  8 1   258   8695.591636
  8 1   260   8734.448172
  8 1   261   8737.868283
  8 1   265   8776.172975
  8 1   267   8789.795381
  8 1   275   8873.204615
  8 1   277   8902.836242
  8 1   279   8913.050941
  8 1   280   8917.922087
  8 1   287   8989.355190
  8 1   289   9007.310373
  8 1   294   9071.714957
  8 1   296   9090.910685
  8 1   302   9150.814010
  8 1   309   9215.589203
  8 1   312   9274.005603
  8 1   313   9275.332576
  8 1   317   9304.816565
  8 1   333   9450.145623
  8 1   350   9566.541966
  8 1   352   9572.497245
  8 1   362   9690.614926
  8 1   364   9691.812286
  8 1   366   9713.525660
  8 1   374   9807.979068
  8 1   375   9813.234450
  8 1   380   9850.011199
  8 1   388   9914.067152
  8 1   413  10116.812570
  8 1   420  10154.665760
  8 1   427  10226.240000
  8 1   440  10326.392580
  8 1   441  10331.226000
  8 1   443  10341.286950
  8 1   459  10457.058700
  8 1   488  10656.299670
  8 1   501  10761.679900
  8 1   518  10854.237690
  8 1   544  11029.099170
  8 1   595  11362.961660
  8 1   597  11371.542670
  8 2     1     30.167883
  8 2     2    618.947750
  8 2     3   1198.365343
  8 2     4   1207.993020
  8 2     5   1314.944812
  8 2     6   1779.274076
  8 2     7   1797.200640
  8 2     8   1910.322286
  8 2     9   2253.676121
  8 2    10   2352.855634
  8 2    11   2361.415632
  8 2    13   2492.101737
  8 2    14   2504.932001
  8 2    15   2593.262283
  8 2    16   2828.227182
  8 2    17   2928.042141
  8 2    20   3076.290290
  8 2    21   3098.896407
  8 2    22   3195.794062
  8 2    23   3393.968304
  8 2    24   3403.146626
  8 2    25   3496.922509
  8 2    26   3504.784584
  8 2    27   3510.610875
  8 2    30   3651.093826
  8 2    31   3661.759394
  8 2    33   3778.226290
  8 2    34   3796.079989
  8 2    35   3866.189728
  8 2    36   3961.217380
  8 2    37   3978.332239
  8 2    40   4091.790983
  8 2    48   4447.048137
  8 2    50   4521.587642
  8 2    51   4529.751526
  8 2    55   4660.022743
  8 2    57   4672.351674
  8 2    60   4760.496737
  8 2    68   5007.384121
  8 2    69   5056.138797
  8 2    72   5099.168898
  8 2    74   5135.416233
  8 2    77   5230.619397
  8 2    79   5252.403960
  8 2    81   5348.867877
  8 2    88   5559.442133
  8 2    89   5568.198553
  8 2    93   5647.583075
  8 2    95   5676.281512
  8 2    98   5752.562110
  8 2   102   5792.284692
  8 2   103   5802.555789
  8 2   107   5917.834916
  8 2   108   5933.177611
  8 2   112   6004.412667
  8 2   115   6088.711197
  8 2   117   6113.047838
  8 2   118   6129.385156
  8 2   123   6222.144027
  8 2   126   6243.380591
  8 2   130   6325.141072
  8 2   132   6356.118812
  8 2   137   6402.997022
  8 2   139   6491.775830
  8 2   140   6499.621974
  8 2   145   6600.357950
  8 2   146   6610.274401
  8 2   147   6660.241274
  8 2   148   6660.543693
  8 2   149   6668.001622
  8 2   153   6749.747968
  8 2   157   6798.119049
  8 2   158   6802.324166
  8 2   166   6897.970314
  8 2   168   6912.644579
  8 2   169   6921.733109
  8 2   170   6921.918945
  8 2   176   7025.671725
  8 2   177   7053.871466
  8 2   178   7060.067695
  8 2   179   7066.928043
  8 2   180   7068.302887
  8 2   184   7156.421768
  8 2   185   7166.715804
  8 2   187   7192.347169
  8 2   188   7209.094133
  8 2   190   7224.428767
  8 2   191   7234.601751
  8 2   192   7244.171757
  8 2   199   7355.217322
  8 2   200   7370.689073
  8 2   204   7384.968494
  8 2   209   7472.464610
  8 2   213   7493.705135
  8 2   215   7518.440394
  8 2   219   7585.701854
  8 2   220   7619.159381
  8 2   221   7622.348701
  8 2   223   7640.381937
  8 2   226   7670.127353
  8 2   228   7694.776449
  8 2   229   7703.154454
  8 2   231   7744.637696
  8 2   232   7752.445763
  8 2   233   7759.571251
  8 2   238   7811.952098
  8 2   241   7847.330202
  8 2   246   7903.829006
  8 2   248   7913.715094
  8 2   250   7942.920090
  8 2   252   7968.461167
  8 2   257   8023.327132
  8 2   258   8028.071596
  8 2   260   8045.024931
  8 2   263   8076.008026
  8 2   267   8113.270133
  8 2   271   8175.399139
  8 2   272   8179.061188
  8 2   275   8189.228663
  8 2   278   8234.759065
  8 2   280   8249.939501
  8 2   281   8250.376534
  8 2   284   8295.860911
  8 2   285   8297.424991
  8 2   286   8305.957371
  8 2   288   8323.811037
  8 2   290   8349.869059
  8 2   292   8365.113836
  8 2   297   8405.792465
  8 2   301   8444.416637
  8 2   302   8454.647944
  8 2   305   8482.086468
  8 2   307   8505.636417
  8 2   309   8517.796404
  8 2   315   8588.649439
  8 2   321   8642.690948
  8 2   322   8660.930354
  8 2   325   8695.502932
  8 2   327   8734.201879
  8 2   329   8743.312609
  8 2   331   8754.653846
  8 2   333   8768.873014
  8 2   335   8776.172908
  8 2   337   8789.795558
  8 2   342   8840.247573
  8 2   347   8873.022607
  8 2   349   8902.837167
  8 2   350   8906.413643
  8 2   353   8917.922427
  8 2   355   8936.227683
  8 2   362   8989.207977
  8 2   363   8998.555432
  8 2   364   9005.656964
  8 2   366   9007.310751
  8 2   371   9071.417724
  8 2   373   9090.764581
  8 2   381   9137.863753
  8 2   382   9150.813644
  8 2   389   9215.331845
  8 2   392   9248.395019
  8 2   393   9274.005797
  8 2   394   9275.280326
  8 2   400   9304.670354
  8 2   403   9324.238952
  8 2   415   9428.478518
  8 2   417   9442.666874
  8 2   418   9450.021849
  8 2   423   9470.463882
  8 2   434   9547.352822
  8 2   437   9566.466302
  8 2   439   9572.497241
  8 2   443   9629.013410
  8 2   444   9635.658492
  8 2   445   9639.811387
  8 2   451   9690.452111
  8 2   453   9691.812373
  8 2   456   9719.509690
  8 2   462   9776.309261
  8 2   465   9799.896861
  8 2   466   9807.979222
  8 2   467   9813.108994
  8 2   481   9903.872807
  8 2   482   9913.955885
  8 2   484   9917.606370
  8 2   496  10004.597820
  8 2   510  10091.519070
  8 2   513  10108.795310
  8 2   515  10116.624370
  8 2   522  10154.666420
  8 2   525  10192.670580
  8 2   533  10226.070510
  8 2   536  10234.391470
  8 2   543  10287.953100
  8 2   547  10326.292130
  8 2   548  10331.039570
  8 2   550  10341.288100
  8 2   552  10361.397320
  8 2   569  10456.997450
  8 2   570  10458.351910
  8 2   582  10533.613820
  8 2   601  10656.210350
  8 2   604  10670.107070
  8 2   617  10761.602460
  8 2   620  10776.727320
  8 2   634  10844.350440
  8 2   635  10849.269700
  8 2   638  10859.212070
  8 2   659  10984.914820
  8 2   669  11028.941300
  8 2   678  11083.498320
  8 2   691  11153.076320
  8 2   700  11192.621070
  8 2   708  11245.050970
  8 2   715  11301.086590
  8 2   733  11362.893800
  8 2   735  11371.411850
  8 2   736  11375.506320
  8 2   777  11573.753010
  8 2   792  11658.858910
  8 2   810  11743.178070
  8 2   861  11993.057260
  8 2   870  12038.218320
  8 2   901  12160.091570
  8 2  1078  12919.772860
  8 2  1222  13424.405850
  9 1     1     37.709568
  9 1     2    626.492433
  9 1     3   1205.923181
  9 1     4   1215.554937
  9 1     5   1322.454900
  9 1     6   1786.826349
  9 1     7   1804.771701
  9 1     8   1917.836131
  9 1     9   2261.155681
  9 1    10   2360.425642
  9 1    11   2368.990105
  9 1    13   2499.627525
  9 1    14   2512.465214
  9 1    15   2600.742542
  9 1    16   2835.710567
  9 1    17   2935.598988
  9 1    18   2951.953552
  9 1    20   3083.809289
  9 1    21   3106.438360
  9 1    22   3203.278214
  9 1    23   3401.465379
  9 1    24   3410.647651
  9 1    25   3504.501994
  9 1    26   3512.368642
  9 1    27   3518.058489
  9 1    30   3658.630416
  9 1    31   3669.301847
  9 1    33   3785.719529
  9 1    34   3803.586384
  9 1    35   3873.644189
  9 1    36   3968.710232
  9 1    37   3985.844664
  9 1    40   4099.242427
  9 1    48   4454.465372
  9 1    50   4529.096534
  9 1    51   4537.266118
  9 1    55   4667.487769
  9 1    57   4679.825723
  9 1    60   4767.914416
  9 1    68   5014.810541
  9 1    69   5063.597398
  9 1    74   5142.850888
  9 1    77   5238.078609
  9 1    79   5259.889286
  9 1    82   5356.291489
  9 1    89   5566.879607
  9 1    90   5575.640639
  9 1    94   5655.036575
  9 1    96   5683.666523
  9 1    99   5759.996808
  9 1   103   5799.762341
  9 1   104   5810.039352
  9 1   108   5925.267283
  9 1   109   5940.727920
  9 1   113   6011.804383
  9 1   116   6096.220921
  9 1   118   6120.478270
  9 1   119   6136.836603
  9 1   124   6229.610945
  9 1   127   6250.771881
  9 1   131   6332.563998
  9 1   133   6363.582773
  9 1   138   6410.419913
  9 1   141   6499.202350
  9 1   142   6507.144446
  9 1   147   6607.754237
  9 1   148   6617.629335
  9 1   150   6667.690871
  9 1   151   6668.030349
  9 1   152   6675.455887
  9 1   156   6757.279133
  9 1   160   6805.522777
  9 1   161   6809.776107
  9 1   162   6817.413447
  9 1   169   6905.325107
  9 1   171   6920.131618
  9 1   172   6929.217425
  9 1   173   6929.348486
  9 1   179   7033.085045
  9 1   180   7061.316405
  9 1   181   7067.621405
  9 1   182   7074.401729
  9 1   183   7075.841140
  9 1   187   7163.782198
  9 1   188   7174.112912
  9 1   190   7199.768910
  9 1   191   7216.535819
  9 1   193   7231.942876
  9 1   194   7242.121047
  9 1   195   7251.544392
  9 1   202   7362.609554
  9 1   203   7378.162313
  9 1   207   7392.448474
  9 1   212   7478.603598
  9 1   213   7479.833447
  9 1   217   7501.134258
  9 1   219   7525.893574
  9 1   224   7593.093469
  9 1   225   7626.594360
  9 1   226   7629.862764
  9 1   228   7647.822647
  9 1   229   7650.603143
  9 1   231   7677.540588
  9 1   233   7702.151683
  9 1   234   7710.534010
  9 1   236   7752.030630
  9 1   237   7759.909092
  9 1   238   7767.036474
  9 1   244   7819.274595
  9 1   247   7854.704419
  9 1   252   7911.246739
  9 1   254   7921.138097
  9 1   256   7950.368119
  9 1   259   7975.950689
  9 1   264   8030.818093
  9 1   265   8035.443778
  9 1   267   8052.407920
  9 1   270   8083.421162
  9 1   274   8120.601673
  9 1   278   8182.860175
  9 1   279   8186.608823
  9 1   282   8196.620260
  9 1   285   8242.131062
  9 1   287   8257.385139
  9 1   288   8257.769139
  9 1   291   8303.255862
  9 1   293   8313.365645
  9 1   295   8331.232720
  9 1   297   8357.385484
  9 1   299   8372.443034
  9 1   304   8413.152310
  9 1   308   8451.814185
  9 1   309   8462.054361
  9 1   312   8489.448800
  9 1   314   8513.113155
  9 1   316   8525.281629
  9 1   323   8596.015462
  9 1   329   8650.126115
  9 1   330   8668.379559
  9 1   334   8702.839169
  9 1   337   8741.648229
  9 1   339   8750.606271
  9 1   341   8762.042056
  9 1   343   8776.263613
  9 1   345   8783.568697
  9 1   347   8797.225080
  9 1   352   8847.617496
  9 1   357   8880.415010
  9 1   360   8910.270140
  9 1   361   8913.756790
  9 1   363   8920.474653
  9 1   364   8925.272417
  9 1   366   8943.632652
  9 1   373   8996.568730
  9 1   374   9005.985961
  9 1   375   9012.949302
  9 1   377   9014.744243
  9 1   385   9098.120573
  9 1   393   9145.248530
  9 1   394   9158.207104
  9 1   401   9222.739286
  9 1   404   9255.729917
  9 1   406   9281.367490
  9 1   407   9282.579652
  9 1   415   9326.040878
  9 1   416   9331.550599
  9 1   418   9347.807682
  9 1   428   9435.893657
  9 1   431   9457.365311
  9 1   436   9477.828547
  9 1   448   9554.722291
  9 1   451   9573.767943
  9 1   453   9579.892279
  9 1   458   9636.491048
  9 1   459   9642.985948
  9 1   460   9647.295544
  9 1   466   9697.827393
  9 1   471   9726.865975
  9 1   478   9783.747852
  9 1   480   9798.548484
  9 1   481   9807.211921
  9 1   482   9815.298128
  9 1   483   9820.440059
  9 1   498   9911.265937
  9 1   499   9921.275014
  9 1   501   9924.865809
  9 1   514  10011.945980
  9 1   529  10098.874480
  9 1   532  10116.107460
  9 1   534  10123.977870
  9 1   541  10162.072040
  9 1   545  10199.929840
  9 1   553  10233.402070
  9 1   556  10241.785980
  9 1   567  10333.605230
  9 1   568  10338.378770
  9 1   570  10348.617810
  9 1   572  10368.743480
  9 1   590  10464.264610
  9 1   591  10465.638970
  9 1   603  10540.919980
  9 1   624  10663.515510
  9 1   627  10677.480480
  9 1   641  10768.891510
  9 1   645  10784.055080
  9 1   659  10851.624770
  9 1   660  10856.561740
  9 1   663  10866.520980
  9 1   686  10992.198480
  9 1   696  11036.262570
  9 1   706  11090.722480
  9 1   720  11160.433980
  9 1   729  11199.936480
  9 1   737  11252.362980
  9 1   746  11308.366340
  9 1   764  11370.160510
  9 1   766  11378.718280
  9 1   767  11382.756480
  9 1   782  11464.941880
  9 1   810  11581.084720
  9 1   826  11666.102080
  9 1   845  11750.438980
  9 1   901  12000.268520
  9 1   911  12045.524480
  9 1   942  12167.351980
  9 1   965  12249.648880
  9 1  1131  12926.943370
  9 1  1283  13431.591010
  9 2     1    626.563711
  9 2     2   1215.554467
  9 2     3   1786.960435
  9 2     4   1804.770709
  9 2     5   1917.917923
  9 2     6   2368.988635
  9 2     8   2512.464833
  9 2     9   2835.780460
  9 2    10   2935.794613
  9 2    11   2951.952100
  9 2    13   3083.954855
  9 2    14   3106.437331
  9 2    15   3203.375070
  9 2    16   3410.647755
  9 2    17   3512.366192
  9 2    20   3669.301592
  9 2    22   3803.585091
  9 2    23   3968.841002
  9 2    24   3985.842996
  9 2    27   4099.321693
  9 2    36   4537.264903
  9 2    40   4679.825254
  9 2    48   5014.874602
  9 2    55   5238.220212
  9 2    57   5259.888441
  9 2    60   5356.384908
  9 2    67   5575.640400
  9 2    70   5655.208565
  9 2    74   5760.143860
  9 2    77   5810.036684
  9 2    87   6120.609856
  9 2    88   6136.835317
  9 2    95   6250.849430
  9 2   100   6363.784360
  9 2   102   6370.820016
  9 2   107   6499.355959
  9 2   108   6507.475994
  9 2   113   6607.868510
  9 2   115   6668.315891
  9 2   116   6675.453104
  9 2   123   6810.011484
  9 2   124   6817.412991
  9 2   131   6929.225559
  9 2   132   6929.528891
  9 2   138   7033.271425
  9 2   139   7074.401432
  9 2   140   7075.841610
  9 2   144   7163.849574
  9 2   146   7199.768613
  9 2   147   7216.722153
  9 2   149   7242.120542
  9 2   156   7362.748147
  9 2   160   7392.447761
  9 2   165   7478.851106
  9 2   166   7479.924311
  9 2   171   7525.892861
  9 2   176   7626.818365
  9 2   177   7630.245083
  9 2   179   7647.822142
  9 2   183   7710.533984
  9 2   185   7752.196647
  9 2   186   7767.035761
  9 2   194   7854.849063
  9 2   199   7921.137592
  9 2   201   7950.671101
  9 2   209   8052.407623
  9 2   212   8083.674444
  9 2   221   8196.836928
  9 2   224   8242.258398
  9 2   230   8303.488085
  9 2   233   8331.232423
  9 2   236   8372.518699
  9 2   244   8451.815196
  9 2   245   8462.249542
  9 2   250   8525.281220
  9 2   257   8596.164400
  9 2   263   8668.379007
  9 2   267   8702.949982
  9 2   270   8741.954001
  9 2   275   8783.567984
  9 2   277   8797.224366
  9 2   285   8880.639879
  9 2   288   8910.268688
  9 2   289   8919.054185
  9 2   291   8925.271973
  9 2   298   8996.753066
  9 2   300   9014.744254
  9 2   305   9079.232434
  9 2   308   9098.302631
  9 2   314   9158.205833
  9 2   321   9223.061819
  9 2   325   9281.367193
  9 2   326   9282.646437
  9 2   330   9312.233851
  9 2   332   9326.039978
  9 2   334   9348.079667
  9 2   346   9457.504585
  9 2   350   9477.828045
  9 2   364   9573.855583
  9 2   366   9579.891869
  9 2   377   9698.026445
  9 2   390   9815.297892
  9 2   391   9820.599427
  9 2   397   9857.387740
  9 2   405   9921.413775
  9 2   418  10020.736740
  9 2   439  10162.073260
  9 2   460  10333.730990
  9 2   461  10338.608600
  9 2   463  10348.617290
  9 2   510  10663.659580
  9 2   525  10768.979580
  9 2   571  11036.438580
  9 2   626  11370.232580
  9 2   628  11378.879580
 10 1     1    634.962391
 10 1     2   1223.956261
 10 1     3   1795.381140
 10 1     4   1813.183800
 10 1     5   1926.284690
 10 1     6   2377.404503
 10 1     8   2520.834743
 10 1     9   2844.110715
 10 1    10   2944.234295
 10 1    11   2960.375999
 10 1    13   3092.341542
 10 1    14   3114.820441
 10 1    15   3211.712693
 10 1    16   3418.982013
 10 1    17   3520.793967
 10 1    20   3677.681167
 10 1    22   3811.925767
 10 1    23   3977.195194
 10 1    24   3994.188987
 10 1    27   4107.620039
 10 1    36   4545.613284
 10 1    40   4688.127765
 10 1    48   5023.140046
 10 1    51   5115.049800
 10 1    55   5246.539635
 10 1    57   5268.201731
 10 1    60   5364.654033
 10 1    67   5583.909011
 10 1    70   5663.528466
 10 1    74   5768.437009
 10 1    77   5818.350879
 10 1    88   6128.895491
 10 1    89   6145.114689
 10 1    96   6259.078170
 10 1   101   6372.121925
 10 1   103   6379.110281
 10 1   109   6515.907787
 10 1   114   6616.112581
 10 1   116   6676.696930
 10 1   117   6683.737076
 10 1   124   6818.342310
 10 1   125   6825.648055
 10 1   132   6937.546902
 10 1   133   6937.818513
 10 1   139   7041.549969
 10 1   141   7082.703782
 10 1   142   7084.217608
 10 1   146   7172.042557
 10 1   148   7208.015627
 10 1   149   7225.031419
 10 1   151   7250.476269
 10 1   159   7370.999538
 10 1   163   7400.763619
 10 1   168   7487.206599
 10 1   169   7488.136568
 10 1   174   7534.172567
 10 1   179   7635.127731
 10 1   180   7638.679175
 10 1   182   7656.091137
 10 1   183   7658.896112
 10 1   186   7718.732195
 10 1   188   7760.447802
 10 1   189   7775.336167
 10 1   197   7863.074303
 10 1   202   7929.393019
 10 1   204   7959.013422
 10 1   213   8060.615519
 10 1   216   8091.968463
 10 1   226   8205.097366
 10 1   229   8250.478284
 10 1   235   8311.756442
 10 1   236   8313.434179
 10 1   242   8380.678840
 10 1   250   8460.037404
 10 1   251   8470.521088
 10 1   256   8533.597207
 10 1   264   8604.382577
 10 1   270   8676.657018
 10 1   274   8711.125177
 10 1   277   8750.292813
 10 1   278   8753.884723
 10 1   282   8791.784642
 10 1   284   8805.475250
 10 1   292   8888.904320
 10 1   297   8928.723682
 10 1   298   8933.437994
 10 1   305   9004.972800
 10 1   307   9023.005595
 10 1   312   9087.585543
 10 1   315   9106.516085
 10 1   322   9166.420700
 10 1   329   9231.363727
 10 1   334   9289.546907
 10 1   335   9290.771877
 10 1   339   9320.474660
 10 1   341   9334.267876
 10 1   356   9465.704115
 10 1   375   9581.989190
 10 1   377   9588.107757
 10 1   389   9706.260502
 10 1   391   9707.403697
 10 1   393   9729.156511
 10 1   402   9823.429355
 10 1   403   9828.780743
 10 1   409   9865.581507
 10 1   418   9929.567103
 10 1   428  10003.885430
 10 1   446  10132.440100
 10 1   453  10170.300810
 10 1   462  10241.807390
 10 1   471  10303.566600
 10 1   475  10341.884710
 10 1   476  10346.814070
 10 1   478  10356.763600
 10 1   497  10472.428220
 10 1   529  10671.812240
 10 1   544  10777.088960
 10 1   563  10869.722980
 10 1   592  11044.583240
 10 1   651  11378.307740
 10 1   653  11387.031240
 10 2     1     46.089083
 10 2     2    634.875278
 10 2     3   1214.320592
 10 2     4   1223.956974
 10 2     5   1330.799312
 10 2     6   1795.216842
 10 2     7   1813.184239
 10 2     8   1926.184734
 10 2     9   2269.466170
 10 2    10   2368.836444
 10 2    11   2377.406604
 10 2    13   2507.989605
 10 2    14   2520.835439
 10 2    15   2609.053987
 10 2    16   2844.025231
 10 2    17   2943.995163
 10 2    18   2960.376991
 10 2    20   3092.163614
 10 2    21   3114.821286
 10 2    22   3211.594589
 10 2    23   3409.795479
 10 2    24   3418.982713
 10 2    25   3512.923268
 10 2    26   3520.794437
 10 2    27   3526.333543
 10 2    30   3667.004498
 10 2    31   3677.682437
 10 2    33   3794.045187
 10 2    34   3811.927337
 10 2    35   3881.926813
 10 2    36   3977.033748
 10 2    37   3994.190568
 10 2    40   4107.522718
 10 2    48   4462.706695
 10 2    50   4537.441103
 10 2    51   4545.615183
 10 2    55   4675.782042
 10 2    57   4688.128370
 10 2    60   4776.156131
 10 2    68   5023.056752
 10 2    69   5071.884538
 10 2    72   5115.051252
 10 2    74   5151.111548
 10 2    77   5246.366473
 10 2    79   5268.202760
 10 2    82   5364.539885
 10 2    89   5575.142712
 10 2    90   5583.909759
 10 2    94   5663.318481
 10 2    96   5691.871988
 10 2    99   5768.257252
 10 2   103   5808.070206
 10 2   104   5818.353821
 10 2   110   5949.117799
 10 2   114   6020.017288
 10 2   117   6104.564840
 10 2   119   6128.737830
 10 2   120   6145.115813
 10 2   125   6237.908352
 10 2   128   6258.983584
 10 2   132   6340.810873
 10 2   134   6371.875905
 10 2   139   6418.666569
 10 2   142   6507.454158
 10 2   143   6515.502848
 10 2   148   6615.973367
 10 2   149   6625.801356
 10 2   151   6675.969683
 10 2   152   6676.347698
 10 2   153   6683.739301
 10 2   157   6765.644878
 10 2   161   6813.749279
 10 2   162   6818.053560
 10 2   163   6825.647689
 10 2   170   6913.496982
 10 2   172   6928.450131
 10 2   173   6937.518943
 10 2   174   6937.616833
 10 2   180   7041.322619
 10 2   182   7069.587733
 10 2   183   7076.014444
 10 2   184   7082.703069
 10 2   185   7084.227818
 10 2   189   7171.959846
 10 2   190   7182.331059
 10 2   192   7208.016097
 10 2   193   7224.799788
 10 2   195   7240.291479
 10 2   196   7250.477019
 10 2   197   7259.736637
 10 2   205   7370.830223
 10 2   206   7386.465918
 10 2   210   7400.764369
 10 2   216   7488.013839
 10 2   220   7509.389550
 10 2   222   7534.173037
 10 2   227   7601.305752
 10 2   228   7634.854830
 10 2   229   7638.212538
 10 2   231   7656.091399
 10 2   232   7658.896975
 10 2   234   7685.777760
 10 2   236   7710.346581
 10 2   237   7718.733045
 10 2   239   7760.245467
 10 2   240   7768.202155
 10 2   241   7775.336637
 10 2   247   7827.410357
 10 2   250   7862.898942
 10 2   255   7919.488298
 10 2   257   7929.393769
 10 2   259   7958.643407
 10 2   268   8039.146518
 10 2   269   8043.635646
 10 2   271   8060.616032
 10 2   274   8091.659858
 10 2   278   8128.742970
 10 2   283   8191.149015
 10 2   284   8194.994368
 10 2   287   8204.833204
 10 2   290   8250.322138
 10 2   292   8265.661901
 10 2   293   8265.982859
 10 2   296   8311.471201
 10 2   297   8313.139242
 10 2   298   8321.594657
 10 2   305   8380.586048
 10 2   310   8421.330520
 10 2   314   8460.038330
 10 2   315   8470.282306
 10 2   318   8497.629453
 10 2   320   8521.420180
 10 2   322   8533.597881
 10 2   329   8604.201239
 10 2   336   8658.386488
 10 2   337   8676.657861
 10 2   341   8710.989396
 10 2   344   8749.920968
 10 2   345   8753.363493
 10 2   346   8758.708583
 10 2   348   8770.251457
 10 2   350   8784.475588
 10 2   352   8791.785549
 10 2   354   8805.476168
 10 2   359   8855.807460
 10 2   364   8888.631587
 10 2   368   8921.914666
 10 2   370   8928.722768
 10 2   371   8933.438945
 10 2   373   8951.860643
 10 2   380   9004.747749
 10 2   381   9014.238211
 10 2   382   9021.050870
 10 2   384   9023.006182
 10 2   389   9087.129038
 10 2   392   9106.294114
 10 2   401   9153.452278
 10 2   402   9166.421409
 10 2   409   9230.969991
 10 2   412   9263.879324
 10 2   415   9289.547377
 10 2   416   9290.689706
 10 2   422   9320.252421
 10 2   424   9334.268803
 10 2   426   9339.673839
 10 2   428   9356.005674
 10 2   438   9444.129323
 10 2   440   9458.342499
 10 2   441   9465.533383
 10 2   447   9486.009834
 10 2   459   9562.909792
 10 2   462   9581.878048
 10 2   464   9588.108165
 10 2   470   9651.131744
 10 2   478   9706.008659
 10 2   480   9707.404039
 10 2   483   9735.040779
 10 2   490   9792.006847
 10 2   493   9815.340645
 10 2   494   9823.429627
 10 2   495   9828.588445
 10 2   511   9919.480335
 10 2   512   9929.397980
 10 2   514   9932.931496
 10 2   526  10010.824560
 10 2   527  10020.102570
 10 2   543  10107.047570
 10 2   546  10124.229150
 10 2   548  10132.151750
 10 2   554  10170.301800
 10 2   560  10208.004800
 10 2   568  10241.551380
 10 2   571  10250.001980
 10 2   582  10341.730170
 10 2   583  10346.533850
 10 2   585  10356.764690
 10 2   588  10376.907980
 10 2   607  10472.341050
 10 2   608  10473.744250
 10 2   620  10549.034930
 10 2   643  10671.636340
 10 2   646  10685.674570
 10 2   660  10776.981080
 10 2   665  10792.178390
 10 2   679  10859.704660
 10 2   680  10864.661670
 10 2   682  10869.725340
 10 2   683  10874.650480
 10 2   707  11000.291480
 10 2   717  11044.369600
 10 2   727  11098.751980
 10 2   742  11168.596420
 10 2   752  11208.067980
 10 2   760  11260.498980
 10 2   770  11316.416950
 10 2   789  11378.211840
 10 2   791  11386.829430
 10 2   792  11390.823980
 10 2   808  11473.123480
 10 2   837  11589.199260
 10 2   854  11674.189170
 10 2   874  11758.559980
 10 2   932  12008.274700
 10 2   942  12053.637980
 10 2   975  12175.395480
 10 2   999  12257.679570
 10 2  1174  12934.914060
 10 2  1335  13439.568340
 11 1     1     55.306388
 11 1     2    644.096243
 11 1     3   1223.557515
 11 1     4   1233.199100
 11 1     5   1339.978004
 11 1     6   1804.446565
 11 1     7   1822.438617
 11 1     8   1935.368015
 11 1     9   2278.607545
 11 1    10   2378.087864
 11 1    11   2386.662362
 11 1    13   2517.187438
 11 1    14   2530.042235
 11 1    15   2618.196464
 11 1    16   2853.171237
 11 1    17   2953.230670
 11 1    18   2969.642935
 11 1    20   3101.353237
 11 1    21   3124.038760
 11 1    22   3220.742346
 11 1    23   3418.957970
 11 1    24   3428.150212
 11 1    25   3522.186097
 11 1    26   3530.065054
 11 1    27   3535.435883
 11 1    30   3676.215839
 11 1    31   3686.901280
 11 1    33   3803.203218
 11 1    34   3821.101284
 11 1    35   3891.037520
 11 1    36   3986.190296
 11 1    37   4003.370862
 11 1    40   4116.630559
 11 1    48   4471.772071
 11 1    50   4546.621802
 11 1    51   4554.801477
 11 1    55   4684.905508
 11 1    57   4697.261768
 11 1    60   4785.221874
 11 1    68   5032.129101
 11 1    69   5081.000184
 11 1    72   5124.245317
 11 1    74   5160.198170
 11 1    77   5255.483009
 11 1    79   5277.350286
 11 1    82   5373.611978
 11 1    89   5584.227637
 11 1    90   5592.999918
 11 1    94   5672.429238
 11 1    96   5700.897869
 11 1    99   5777.343347
 11 1   103   5817.209328
 11 1   104   5827.500470
 11 1   108   5942.608744
 11 1   110   5958.346240
 11 1   114   6029.051344
 11 1   117   6113.743626
 11 1   119   6137.820994
 11 1   120   6154.222687
 11 1   125   6247.034755
 11 1   128   6268.016657
 11 1   132   6349.882829
 11 1   134   6380.999115
 11 1   138   6427.737252
 11 1   142   6516.530236
 11 1   143   6524.696454
 11 1   149   6625.013709
 11 1   150   6634.790410
 11 1   152   6685.076680
 11 1   153   6685.496141
 11 1   154   6692.852564
 11 1   162   6822.798704
 11 1   163   6827.159699
 11 1   164   6834.712176
 11 1   171   6922.485976
 11 1   173   6937.600110
 11 1   174   6946.617827
 11 1   175   6946.746835
 11 1   181   7050.382677
 11 1   183   7078.685911
 11 1   184   7085.245309
 11 1   185   7091.831709
 11 1   190   7180.955893
 11 1   191   7191.371136
 11 1   193   7217.087294
 11 1   194   7233.895224
 11 1   196   7249.475814
 11 1   197   7259.670630
 11 1   198   7268.747625
 11 1   206   7379.874861
 11 1   207   7395.599314
 11 1   211   7409.910174
 11 1   216   7496.022514
 11 1   217   7497.018170
 11 1   221   7518.469313
 11 1   223   7543.282480
 11 1   228   7610.339482
 11 1   229   7643.940593
 11 1   230   7647.395278
 11 1   233   7665.184810
 11 1   234   7668.017973
 11 1   236   7694.838831
 11 1   238   7719.360506
 11 1   239   7727.752240
 11 1   241   7769.280591
 11 1   242   7777.322541
 11 1   243   7784.461730
 11 1   249   7836.359517
 11 1   252   7871.913145
 11 1   258   7928.554079
 11 1   260   7938.458030
 11 1   262   7967.744740
 11 1   265   7993.430838
 11 1   271   8048.303593
 11 1   272   8052.645775
 11 1   274   8069.639159
 11 1   277   8100.720285
 11 1   281   8137.701592
 11 1   286   8200.266762
 11 1   287   8204.217679
 11 1   290   8213.866934
 11 1   293   8259.332521
 11 1   295   8274.764188
 11 1   296   8275.018988
 11 1   299   8320.508648
 11 1   300   8322.239497
 11 1   301   8330.650438
 11 1   303   8348.551585
 11 1   305   8374.921726
 11 1   308   8389.543478
 11 1   313   8430.326088
 11 1   317   8469.084991
 11 1   318   8479.335129
 11 1   321   8506.628056
 11 1   323   8530.556102
 11 1   325   8542.749374
 11 1   332   8613.204327
 11 1   340   8667.472758
 11 1   341   8685.761455
 11 1   345   8719.956186
 11 1   349   8759.019274
 11 1   350   8762.530809
 11 1   351   8767.621628
 11 1   353   8779.280666
 11 1   355   8793.509232
 11 1   357   8800.824805
 11 1   359   8814.551503
 11 1   364   8864.816723
 11 1   369   8897.664546
 11 1   372   8927.614939
 11 1   373   8930.888850
 11 1   375   8937.796427
 11 1   376   8942.422677
 11 1   378   8960.908751
 11 1   386   9013.744131
 11 1   387   9023.321158
 11 1   388   9029.962651
 11 1   390   9032.092357
 11 1   395   9096.225378
 11 1   398   9115.283113
 11 1   407   9162.478601
 11 1   408   9175.456660
 11 1   416   9240.024310
 11 1   419   9272.843197
 11 1   422   9298.544634
 11 1   423   9299.610644
 11 1   429   9329.274694
 11 1   431   9343.320539
 11 1   433   9348.609604
 11 1   435   9365.020741
 11 1   445   9453.192899
 11 1   447   9467.417915
 11 1   454   9495.007653
 11 1   466   9571.915456
 11 1   469   9590.799878
 11 1   471   9597.145795
 11 1   476   9653.932072
 11 1   477   9660.089236
 11 1   478   9664.770324
 11 1   486   9715.018012
 11 1   488   9716.431549
 11 1   491   9744.032825
 11 1   498   9801.096382
 11 1   501   9824.279728
 11 1   502   9832.374743
 11 1   503   9837.549823
 11 1   521   9928.515836
 11 1   522   9938.336486
 11 1   524   9941.805037
 11 1   536  10019.824800
 11 1   537  10029.082260
 11 1   557  10133.161770
 11 1   559  10141.144480
 11 1   566  10179.356090
 11 1   571  10216.884980
 11 1   579  10250.509720
 11 1   582  10259.038260
 11 1   590  10312.600260
 11 1   594  10350.667800
 11 1   595  10355.501510
 11 1   598  10365.723440
 11 1   600  10385.886760
 11 1   620  10481.223550
 11 1   621  10482.664540
 11 1   633  10557.963260
 11 1   657  10680.566280
 11 1   660  10694.679550
 11 1   675  10785.870780
 11 1   680  10801.148440
 11 1   694  10868.596430
 11 1   695  10873.571480
 11 1   698  10883.584760
 11 1   723  11009.188440
 11 1   734  11053.298480
 11 1   744  11107.590260
 11 1   760  11177.572260
 11 1   770  11217.024260
 11 1   779  11269.443960
 11 1   789  11325.310380
 11 1   809  11387.069380
 11 1   811  11395.765480
 11 1   812  11399.673260
 11 1   828  11482.134760
 11 1   858  11598.112500
 11 1   875  11683.085380
 11 1   896  11767.513760
 11 1   957  12017.078520
 11 1   968  12062.559260
 11 1  1002  12184.259260
 11 1  1027  12266.464260
 11 1  1210  12943.679760
 11 1  1378  13448.334280
 11 2     1    644.200775
 11 2     2   1233.198071
 11 2     3   1804.643758
 11 2     4   1822.437754
 11 2     5   1935.487974
 11 2     6   2386.660033
 11 2     8   2530.041403
 11 2     9   2853.273821
 11 2    10   2953.517651
 11 2    11   2969.642499
 11 2    13   3101.566621
 11 2    14   3124.037731
 11 2    15   3220.884583
 11 2    16   3428.149417
 11 2    17   3530.059011
 11 2    20   3686.898503
 11 2    22   3821.099515
 11 2    23   3986.383667
 11 2    24   4003.370281
 11 2    27   4116.747748
 11 2    36   4554.796153
 11 2    40   4697.261118
 11 2    48   5032.227446
 11 2    51   5124.244454
 11 2    55   5255.690732
 11 2    57   5277.349441
 11 2    60   5373.749017
 11 2    67   5592.998843
 11 2    70   5672.679950
 11 2    74   5777.560017
 11 2    77   5827.497307
 11 2    88   6138.011199
 11 2    89   6154.221950
 11 2    96   6268.130988
 11 2   101   6381.293724
 11 2   102   6388.227082
 11 2   108   6516.755146
 11 2   109   6525.182089
 11 2   115   6625.181067
 11 2   117   6685.915702
 11 2   118   6692.848828
 11 2   125   6827.507782
 11 2   126   6834.706532
 11 2   133   6946.698431
 11 2   134   6946.938608
 11 2   140   7050.655879
 11 2   142   7091.831867
 11 2   143   7093.437689
 11 2   147   7181.054789
 11 2   149   7217.086673
 11 2   150   7234.170452
 11 2   152   7259.669553
 11 2   160   7380.078592
 11 2   164   7409.909461
 11 2   169   7496.382149
 11 2   170   7497.171580
 11 2   175   7543.281403
 11 2   180   7644.267537
 11 2   184   7665.184435
 11 2   185   7668.017782
 11 2   188   7727.750812
 11 2   190   7769.523960
 11 2   191   7784.460653
 11 2   200   7872.122716
 11 2   205   7938.456953
 11 2   207   7968.190066
 11 2   216   8069.637592
 11 2   219   8101.091253
 11 2   229   8214.184437
 11 2   232   8259.519129
 11 2   238   8320.850597
 11 2   239   8322.607193
 11 2   241   8348.550145
 11 2   245   8389.654701
 11 2   253   8469.083935
 11 2   254   8479.621428
 11 2   259   8542.742261
 11 2   266   8613.421935
 11 2   274   8685.760379
 11 2   278   8720.120840
 11 2   282   8759.462487
 11 2   283   8763.158081
 11 2   287   8800.822267
 11 2   289   8814.550892
 11 2   297   8897.993007
 11 2   300   8927.614500
 11 2   301   8936.696822
 11 2   303   8942.421828
 11 2   311   9014.014065
 11 2   313   9032.091600
 11 2   318   9096.771971
 11 2   321   9115.550622
 11 2   328   9175.457110
 11 2   336   9240.496697
 11 2   341   9298.543921
 11 2   342   9299.711426
 11 2   346   9329.542448
 11 2   348   9343.320100
 11 2   363   9474.703321
 11 2   368   9495.006886
 11 2   382   9590.936267
 11 2   384   9597.144697
 11 2   389   9664.749581
 11 2   397   9715.317280
 11 2   399   9716.430533
 11 2   401   9738.206603
 11 2   410   9832.374297
 11 2   411   9837.786628
 11 2   418   9874.595384
 11 2   428   9938.541404
 11 2   438  10012.990280
 11 2   441  10038.086630
 11 2   457  10141.490900
 11 2   464  10179.353510
 11 2   473  10250.820790
 11 2   487  10350.852600
 11 2   488  10355.840150
 11 2   490  10365.723030
 11 2   510  10481.333980
 11 2   543  10680.769600
 11 2   559  10786.005600
 11 2   609  11053.555600
 11 2   671  11387.194190
 11 2   673  11396.004530
 12 1     1    654.278813
 12 1     2   1243.279845
 12 1     3   1814.748140
 12 1     4   1832.532704
 12 1     5   1945.527744
 12 1     6   2396.756653
 12 1     8   2540.085065
 12 1     9   2863.269740
 12 1    10   2963.644720
 12 1    11   2979.750854
 12 1    13   3111.630242
 12 1    14   3134.097741
 12 1    15   3230.889054
 12 1    16   3438.150260
 12 1    17   3540.168619
 12 1    20   3696.953451
 12 1    22   3831.107472
 12 1    23   3996.407672
 12 1    24   4013.384850
 12 1    27   4126.705073
 12 1    36   4564.815608
 12 1    40   4707.221241
 12 1    48   5042.139340
 12 1    51   5134.274895
 12 1    55   5265.673373
 12 1    57   5287.325261
 12 1    60   5383.671888
 12 1    67   5602.917756
 12 1    70   5682.663312
 12 1    74   5787.511742
 12 1    77   5837.472469
 12 1    88   6147.957197
 12 1    89   6164.156475
 12 1    96   6278.005751
 12 1   101   6391.299113
 12 1   102   6398.174227
 12 1   108   6526.697037
 12 1   109   6535.299995
 12 1   115   6635.073960
 12 1   117   6695.971611
 12 1   118   6702.786780
 12 1   125   6837.503773
 12 1   126   6844.586237
 12 1   133   6956.681463
 12 1   134   6956.889326
 12 1   140   7060.589782
 12 1   142   7101.785504
 12 1   143   7103.496760
 12 1   148   7190.885887
 12 1   150   7226.981321
 12 1   151   7244.140265
 12 1   153   7269.692071
 12 1   161   7389.978980
 12 1   165   7419.884871
 12 1   170   7506.381813
 12 1   171   7507.034738
 12 1   176   7553.216801
 12 1   181   7654.236670
 12 1   182   7658.082065
 12 1   185   7675.106096
 12 1   186   7677.971412
 12 1   189   7737.589706
 12 1   191   7779.425211
 12 1   192   7794.421031
 12 1   200   7881.993241
 12 1   206   7948.356471
 12 1   208   7978.199991
 12 1   217   8079.485401
 12 1   220   8111.042490
 12 1   230   8224.097225
 12 1   234   8269.382462
 12 1   240   8330.770554
 12 1   243   8358.445801
 12 1   247   8399.446636
 12 1   256   8478.952196
 12 1   257   8489.547930
 12 1   262   8552.720531
 12 1   269   8623.282446
 12 1   277   8695.694367
 12 1   281   8729.929043
 12 1   285   8769.464335
 12 1   286   8773.276105
 12 1   290   8810.683102
 12 1   292   8824.451706
 12 1   300   8907.909437
 12 1   303   8937.528154
 12 1   305   8947.689271
 12 1   306   8952.221556
 12 1   314   9023.877111
 12 1   316   9041.999893
 12 1   321   9106.793608
 12 1   324   9125.406634
 12 1   331   9185.312100
 12 1   340   9250.458739
 12 1   345   9308.359261
 12 1   346   9309.459210
 12 1   350   9339.430899
 12 1   353   9353.193525
 12 1   368   9484.532975
 12 1   373   9504.824823
 12 1   388   9600.691349
 12 1   390   9607.003642
 12 1   395   9674.729914
 12 1   403   9725.199408
 12 1   405   9726.276097
 12 1   407   9748.077694
 12 1   417   9842.131809
 12 1   418   9847.602842
 12 1   425   9884.429419
 12 1   435   9948.331643
 12 1   445  10022.916990
 12 1   448  10047.995110
 12 1   470  10189.227760
 12 1   480  10260.651400
 12 1   495  10360.636440
 12 1   496  10365.688300
 12 1   498  10375.498360
 12 1   519  10491.044110
 12 1   554  10690.555460
 12 1   570  10795.731920
 12 1   590  10888.472120
 12 1   621  11063.334610
 12 1   686  11396.886610
 12 1   688  11405.794770
 12 2     1     65.361435
 12 2     2    654.155280
 12 2     3   1233.633886
 12 2     4   1243.281285
 12 2     5   1349.990934
 12 2     6   1814.515153
 12 2     7   1832.533137
 12 2     8   1945.385962
 12 2     9   2288.579761
 12 2    10   2388.180002
 12 2    11   2396.760904
 12 2    13   2527.221511
 12 2    14   2540.086328
 12 2    15   2628.169923
 12 2    16   2863.148547
 12 2    17   2963.305579
 12 2    18   2979.751717
 12 2    20   3111.378069
 12 2    21   3134.098586
 12 2    22   3230.721554
 12 2    23   3428.953547
 12 2    24   3438.151034
 12 2    25   3532.290381
 12 2    26   3540.177467
 12 2    27   3545.365564
 12 2    30   3686.263975
 12 2    31   3696.958147
 12 2    33   3813.193492
 12 2    34   3831.109901
 12 2    35   3900.976342
 12 2    36   3996.179180
 12 2    37   4013.385587
 12 2    40   4126.567019
 12 2    48   4481.661154
 12 2    50   4556.717515
 12 2    51   4564.818703
 12 2    55   4694.858142
 12 2    57   4707.222564
 12 2    60   4795.111601
 12 2    68   5042.025217
 12 2    69   5090.944256
 12 2    72   5134.275329
 12 2    74   5170.110751
 12 2    77   5265.427999
 12 2    79   5287.327223
 12 2    82   5383.509930
 12 2    89   5594.142761
 12 2    90   5602.918729
 12 2    93   5682.278666
 12 2    94   5682.372361
 12 2    96   5710.744086
 12 2    99   5787.255386
 12 2   103   5827.177587
 12 2   104   5837.477807
 12 2   110   5968.411518
 12 2   114   6038.906511
 12 2   117   6123.755523
 12 2   119   6147.729019
 12 2   120   6164.156955
 12 2   125   6256.991001
 12 2   128   6277.870533
 12 2   132   6359.778996
 12 2   134   6390.949723
 12 2   138   6437.633403
 12 2   142   6526.431259
 12 2   143   6534.724000
 12 2   149   6634.875325
 12 2   150   6644.596470
 12 2   152   6695.010511
 12 2   153   6695.476289
 12 2   154   6702.792537
 12 2   158   6784.886188
 12 2   162   6832.670065
 12 2   163   6837.092646
 12 2   164   6844.589539
 12 2   171   6932.291893
 12 2   173   6947.581545
 12 2   174   6956.522083
 12 2   175   6956.726927
 12 2   181   7060.267450
 12 2   183   7088.610574
 12 2   184   7095.313874
 12 2   185   7101.786533
 12 2   186   7103.518690
 12 2   191   7190.768614
 12 2   192   7201.232512
 12 2   194   7226.982817
 12 2   195   7243.817641
 12 2   197   7259.490674
 12 2   198   7269.704700
 12 2   199   7278.577584
 12 2   207   7389.739462
 12 2   208   7405.561895
 12 2   212   7419.885900
 12 2   217   7505.959249
 12 2   218   7506.843907
 12 2   222   7528.374565
 12 2   224   7553.218297
 12 2   229   7620.194085
 12 2   230   7653.852925
 12 2   231   7657.414239
 12 2   234   7675.107515
 12 2   235   7677.971226
 12 2   237   7704.722800
 12 2   239   7729.193644
 12 2   240   7737.591478
 12 2   242   7779.137326
 12 2   244   7794.422993
 12 2   250   7846.122108
 12 2   253   7881.743361
 12 2   259   7938.443667
 12 2   261   7948.354537
 12 2   263   7977.673954
 12 2   272   8058.293281
 12 2   273   8062.474393
 12 2   275   8079.486846
 12 2   278   8110.605181
 12 2   282   8147.471068
 12 2   287   8210.210404
 12 2   288   8214.278164
 12 2   291   8223.721907
 12 2   295   8269.161287
 12 2   297   8284.689217
 12 2   298   8284.877385
 12 2   300   8330.366605
 12 2   303   8340.525085
 12 2   305   8358.447297
 12 2   307   8384.939753
 12 2   310   8399.314995
 12 2   315   8440.138851
 12 2   320   8478.951571
 12 2   321   8489.208741
 12 2   324   8516.444796
 12 2   326   8540.522174
 12 2   328   8552.729778
 12 2   335   8623.025342
 12 2   343   8677.384252
 12 2   344   8695.695396
 12 2   348   8729.736595
 12 2   352   8768.943751
 12 2   353   8772.532153
 12 2   354   8777.345057
 12 2   356   8789.130068
 12 2   358   8803.362863
 12 2   360   8810.685893
 12 2   362   8824.453202
 12 2   367   8874.644484
 12 2   372   8907.521703
 12 2   375   8937.529017
 12 2   376   8940.678674
 12 2   379   8952.222900
 12 2   389   9023.558693
 12 2   390   9033.223643
 12 2   391   9039.684602
 12 2   393   9042.006799
 12 2   398   9106.147459
 12 2   401   9125.090610
 12 2   410   9172.322375
 12 2   411   9185.313357
 12 2   420   9249.900533
 12 2   423   9282.622224
 12 2   426   9308.359702
 12 2   427   9309.340376
 12 2   433   9339.116077
 12 2   436   9353.194110
 12 2   438   9358.358138
 12 2   440   9374.856643
 12 2   450   9463.077154
 12 2   452   9477.317267
 12 2   453   9484.293601
 12 2   459   9504.825701
 12 2   472   9581.740876
 12 2   475   9600.534808
 12 2   477   9607.004922
 12 2   482   9663.896559
 12 2   483   9669.862341
 12 2   484   9674.752870
 12 2   492   9724.844775
 12 2   494   9726.278992
 12 2   497   9753.842316
 12 2   505   9811.010506
 12 2   508   9834.032842
 12 2   509   9842.132517
 12 2   510   9847.327505
 12 2   528   9938.373146
 12 2   529   9948.088368
 12 2   531   9951.481788
 12 2   544  10038.883280
 12 2   561  10125.859780
 12 2   564  10142.903360
 12 2   566  10150.950890
 12 2   572  10189.228930
 12 2   578  10226.573350
 12 2   589  10268.898280
 12 2   602  10360.417120
 12 2   603  10365.288230
 12 2   605  10375.498940
 12 2   608  10395.680280
 12 2   629  10490.913470
 12 2   630  10492.394020
 12 2   643  10567.703950
 12 2   668  10690.315790
 12 2   671  10704.533170
 12 2   686  10795.560120
 12 2   691  10810.899780
 12 2   706  10878.285100
 12 2   707  10883.293590
 12 2   710  10893.337280
 12 2   735  11018.897780
 12 2   746  11063.038790
 12 2   757  11117.227780
 12 2   773  11187.378170
 12 2   783  11226.780020
 12 2   793  11279.200280
 12 2   802  11335.016140
 12 2   824  11396.743290
 12 2   826  11405.509920
 12 2   827  11409.338780
 12 2   843  11491.967780
 12 2   875  11607.870810
 12 2   892  11692.782700
 12 2   914  11777.271390
 12 2   977  12026.681920
 12 2   988  12072.283780
 12 2  1023  12193.903780
 12 2  1048  12276.118780
 12 2  1239  12953.241560
 12 2  1413  13457.896290
 13 1     1     76.254174
 13 1     2    665.052339
 13 1     3   1244.549634
 13 1     4   1254.203493
 13 1     5   1360.838049
 13 1     6   1825.422477
 13 1     7   1843.469554
 13 1     8   1956.238507
 13 1     9   2299.382766
 13 1    10   2399.112605
 13 1    11   2407.700744
 13 1    13   2538.091207
 13 1    14   2550.967099
 13 1    15   2638.974033
 13 1    16   2873.957033
 13 1    17   2974.219756
 13 1    18   2990.701724
 13 1    20   3122.237964
 13 1    21   3144.993923
 13 1    22   3241.531922
 13 1    23   3439.781118
 13 1    24   3448.985622
 13 1    25   3543.236176
 13 1    26   3551.134485
 13 1    27   3556.122461
 13 1    30   3697.148934
 13 1    31   3707.853156
 13 1    33   3824.015967
 13 1    34   3841.951174
 13 1    35   3911.743289
 13 1    36   4007.000255
 13 1    37   4024.234447
 13 1    40   4137.330686
 13 1    48   4492.374231
 13 1    50   4567.481642
 13 1    51   4575.674170
 13 1    55   4705.640843
 13 1    57   4718.016389
 13 1    60   4805.825264
 13 1    68   5052.743493
 13 1    69   5101.716693
 13 1    72   5145.141017
 13 1    74   5180.849228
 13 1    77   5276.201635
 13 1    79   5298.136786
 13 1    82   5394.230157
 13 1    89   5604.883355
 13 1    90   5613.666292
 13 1    93   5693.107294
 13 1    94   5693.179488
 13 1    96   5721.410573
 13 1    99   5797.993464
 13 1   103   5837.976563
 13 1   104   5848.287440
 13 1   108   5963.250740
 13 1   110   5979.313515
 13 1   111   5980.704355
 13 1   114   6049.582773
 13 1   117   6134.600660
 13 1   119   6158.464605
 13 1   120   6174.919195
 13 1   125   6267.775895
 13 1   128   6288.545335
 13 1   132   6370.499813
 13 1   134   6401.729881
 13 1   138   6448.354403
 13 1   142   6537.158350
 13 1   143   6545.588189
 13 1   149   6645.559526
 13 1   150   6655.219464
 13 1   152   6705.772377
 13 1   153   6706.287956
 13 1   154   6713.559080
 13 1   158   6795.758335
 13 1   162   6843.362823
 13 1   163   6847.855513
 13 1   164   6855.292923
 13 1   171   6942.914719
 13 1   173   6958.394228
 13 1   174   6967.244494
 13 1   175   6967.545973
 13 1   181   7070.974517
 13 1   183   7099.361938
 13 1   184   7106.219981
 13 1   185   7112.572551
 13 1   191   7201.400285
 13 1   192   7211.916080
 13 1   194   7237.703087
 13 1   195   7254.559806
 13 1   197   7270.341356
 13 1   198   7280.570481
 13 1   199   7289.227009
 13 1   207   7400.426990
 13 1   208   7416.354345
 13 1   212   7430.695331
 13 1   217   7516.734284
 13 1   218   7517.491150
 13 1   222   7539.104171
 13 1   224   7563.984031
 13 1   229   7630.869640
 13 1   230   7664.588715
 13 1   231   7668.267266
 13 1   234   7685.855681
 13 1   235   7688.752957
 13 1   237   7715.430998
 13 1   239   7739.845550
 13 1   240   7748.249523
 13 1   242   7789.815719
 13 1   243   7798.050271
 13 1   244   7805.204485
 13 1   250   7856.698139
 13 1   253   7892.395800
 13 1   259   7949.155762
 13 1   261   7959.080722
 13 1   263   7988.430150
 13 1   272   8069.112065
 13 1   273   8073.121210
 13 1   275   8090.154602
 13 1   278   8121.313345
 13 1   282   8158.055845
 13 1   287   8220.982743
 13 1   288   8225.175765
 13 1   291   8234.398807
 13 1   295   8279.809600
 13 1   297   8295.440665
 13 1   298   8295.551101
 13 1   300   8341.046934
 13 1   302   8342.902837
 13 1   303   8351.223590
 13 1   305   8369.167831
 13 1   307   8395.792001
 13 1   310   8409.900562
 13 1   315   8450.769457
 13 1   320   8489.643653
 13 1   321   8499.903426
 13 1   324   8527.079401
 13 1   326   8551.317449
 13 1   328   8563.544178
 13 1   335   8633.665777
 13 1   343   8688.121486
 13 1   348   8740.333654
 13 1   352   8779.693420
 13 1   353   8783.366796
 13 1   354   8787.878622
 13 1   356   8799.800520
 13 1   358   8814.038298
 13 1   360   8821.367517
 13 1   362   8835.178314
 13 1   367   8885.292234
 13 1   372   8918.198193
 13 1   375   8948.262201
 13 1   376   8951.284051
 13 1   378   8958.414370
 13 1   379   8962.839468
 13 1   381   8981.478790
 13 1   389   9034.190188
 13 1   390   9043.955927
 13 1   391   9050.217080
 13 1   393   9052.740676
 13 1   396   9082.922323
 13 1   398   9116.896006
 13 1   401   9135.715010
 13 1   410   9182.987644
 13 1   411   9195.991808
 13 1   420   9260.599788
 13 1   423   9293.214377
 13 1   426   9318.993515
 13 1   427   9319.884098
 13 1   433   9349.776115
 13 1   436   9363.890693
 13 1   438   9368.918036
 13 1   450   9473.784593
 13 1   472   9592.384337
 13 1   475   9611.077879
 13 1   477   9617.685268
 13 1   482   9674.689564
 13 1   483   9680.449497
 13 1   484   9685.570286
 13 1   492   9735.487583
 13 1   497   9764.468747
 13 1   505   9821.748931
 13 1   507   9836.614915
 13 1   508   9844.597646
 13 1   509   9852.703353
 13 1   510   9857.920786
 13 1   516   9887.379378
 13 1   528   9949.050207
 13 1   529   9958.653681
 13 1   531   9961.967473
 13 1   543  10040.280120
 13 1   544  10049.495490
 13 1   561  10136.479550
 13 1   564  10153.458950
 13 1   565  10161.576540
 13 1   572  10199.924540
 13 1   578  10237.068200
 13 1   586  10270.873360
 13 1   589  10279.580990
 13 1   601  10370.979270
 13 1   603  10375.888260
 13 1   605  10386.086050
 13 1   608  10406.292990
 13 1   629  10501.406300
 13 1   630  10502.934050
 13 1   643  10578.251990
 13 1   668  10700.855320
 13 1   671  10715.175990
 13 1   686  10806.070320
 13 1   691  10821.485490
 13 1   706  10888.784730
 13 1   707  10893.826020
 13 1   709  10899.071540
 13 1   710  10903.897990
 13 1   735  11029.410440
 13 1   746  11073.582150
 13 1   757  11127.668490
 13 1   773  11197.985490
 13 1   783  11237.365490
 13 1   793  11289.770990
 13 1   802  11345.505130
 13 1   824  11407.217280
 13 1   825  11416.068820
 13 1   827  11419.800990
 13 1   843  11502.619990
 13 1   875  11618.410590
 13 1   892  11703.272030
 13 1   914  11787.798490
 13 1   977  12037.080320
 13 1   988  12082.821990
 13 1  1023  12204.375490
 13 1  1048  12286.506990
 13 1  1239  12963.598400
 13 1  1413  13468.267820
 13 2     1    665.196455
 13 2     2   1254.201531
 13 2     3   1825.694299
 13 2     4   1843.468969
 13 2     5   1956.403927
 13 2     6   2407.696883
 13 2     8   2550.965325
 13 2     9   2874.098414
 13 2    10   2974.615270
 13 2    11   2990.701291
 13 2    13   3122.532119
 13 2    14   3144.991961
 13 2    15   3241.727587
 13 2    16   3448.983935
 13 2    17   3551.120445
 13 2    20   3707.845909
 13 2    22   3841.948775
 13 2    23   4007.266586
 13 2    24   4024.234070
 13 2    27   4137.491763
 13 2    36   4575.667681
 13 2    40   4718.014508
 13 2    48   5052.876910
 13 2    51   5145.140154
 13 2    55   5276.487863
 13 2    57   5298.135941
 13 2    60   5394.420571
 13 2    67   5613.664671
 13 2    70   5693.478931
 13 2    74   5798.291799
 13 2    77   5848.279496
 13 2    88   6158.725915
 13 2    89   6174.919023
 13 2    96   6288.703210
 13 2   101   6402.137213
 13 2   102   6408.950501
 13 2   108   6537.467258
 13 2   109   6546.259535
 13 2   115   6645.791189
 13 2   117   6706.866681
 13 2   125   6848.332614
 13 2   126   6855.290775
 13 2   133   6967.493154
 13 2   134   6967.671545
 13 2   140   7071.351473
 13 2   142   7112.565782
 13 2   143   7114.398161
 13 2   148   7201.536634
 13 2   150   7237.701484
 13 2   151   7254.939925
 13 2   153   7280.551209
 13 2   161   7400.705906
 13 2   165   7430.693309
 13 2   170   7517.197331
 13 2   171   7517.737554
 13 2   176   7563.982009
 13 2   181   7665.036174
 13 2   182   7669.047125
 13 2   185   7685.853659
 13 2   186   7688.753295
 13 2   189   7748.248070
 13 2   191   7790.151374
 13 2   192   7805.203045
 13 2   200   7892.686567
 13 2   206   7959.078459
 13 2   208   7989.045969
 13 2   217   8090.152459
 13 2   220   8121.823859
 13 2   230   8234.835676
 13 2   234   8280.067079
 13 2   240   8341.519302
 13 2   241   8343.416521
 13 2   243   8369.165809
 13 2   247   8410.054048
 13 2   256   8489.642259
 13 2   257   8500.300289
 13 2   269   8633.964915
 13 2   281   8740.554577
 13 2   285   8780.297285
 13 2   286   8784.238540
 13 2   290   8821.364552
 13 2   292   8835.176661
 13 2   300   8918.651934
 13 2   303   8948.262154
 13 2   304   8957.696927
 13 2   306   8962.837570
 13 2   314   9034.561922
 13 2   316   9052.738721
 13 2   319   9082.921890
 13 2   321   9117.649413
 13 2   324   9136.083643
 13 2   340   9261.250862
 13 2   345   9318.992075
 13 2   346   9320.020763
 13 2   350   9350.145502
 13 2   353   9363.890843
 13 2   356   9386.061908
 13 2   367   9488.034022
 13 2   368   9495.177840
 13 2   373   9515.458695
 13 2   388   9611.263568
 13 2   390   9617.683346
 13 2   395   9685.537356
 13 2   403   9735.901460
 13 2   405   9736.944990
 13 2   407   9758.771114
 13 2   417   9852.703230
 13 2   418   9858.239751
 13 2   423   9887.362835
 13 2   425   9895.082084
 13 2   435   9958.936965
 13 2   448  10058.735690
 13 2   464  10162.051740
 13 2   470  10199.925020
 13 2   480  10271.302420
 13 2   491  10333.144520
 13 2   495  10371.234190
 13 2   496  10376.355030
 13 2   498  10386.085660
 13 2   519  10501.563410
 13 2   554  10701.145730
 13 2   570  10806.274230
 13 2   621  11073.937810
 13 2   686  11407.380170
 13 2   688  11416.400730
 14 1     1    676.953637
 14 1     2   1265.963072
 14 1     3   1837.482085
 14 1     4   1855.246003
 14 1     5   1968.116487
 14 1     6   2419.474513
 14 1     8   2562.682156
 14 1     9   2885.759779
 14 1    10   2986.429350
 14 1    11   3002.493554
 14 1    13   3134.272285
 14 1    14   3156.726141
 14 1    15   3253.399772
 14 1    16   3460.651164
 14 1    20   3719.576070
 14 1    23   4018.960732
 14 1    24   4035.917896
 14 1    27   4149.108060
 14 1    36   4587.356725
 14 1    40   4729.635801
 14 1    48   5064.446769
 14 1    51   5156.841991
 14 1    55   5288.133812
 14 1    60   5405.995459
 14 1    67   5625.238202
 14 1    70   5705.126114
 14 1    74   5809.901831
 14 1    77   5859.918533
 14 1    88   6170.326070
 14 1    89   6186.508845
 14 1    96   6300.221050
 14 1   101   6413.809237
 14 1   102   6420.554599
 14 1   108   6549.066750
 14 1   109   6558.060385
 14 1   115   6657.332115
 14 1   117   6718.598491
 14 1   125   6859.994541
 14 1   126   6866.817891
 14 1   133   6979.130544
 14 1   134   6979.288319
 14 1   140   7082.942132
 14 1   142   7124.170405
 14 1   148   7213.005568
 14 1   150   7249.245537
 14 1   151   7266.569535
 14 1   153   7292.247519
 14 1   161   7412.256633
 14 1   165   7442.329969
 14 1   170   7528.813804
 14 1   171   7529.296960
 14 1   176   7575.572607
 14 1   181   7676.665232
 14 1   182   7680.856585
 14 1   185   7697.426969
 14 1   186   7700.362627
 14 1   189   7759.724974
 14 1   191   7801.701772
 14 1   200   7904.201456
 14 1   206   7970.624419
 14 1   208   8000.721397
 14 1   217   8101.638569
 14 1   220   8133.433416
 14 1   230   8246.399793
 14 1   234   8291.573370
 14 1   239   8353.094274
 14 1   241   8355.070537
 14 1   243   8380.709819
 14 1   247   8421.476976
 14 1   256   8501.154419
 14 1   257   8511.879432
 14 1   262   8575.166419
 14 1   269   8645.469605
 14 1   277   8718.039169
 14 1   281   8752.001472
 14 1   285   8791.960735
 14 1   290   8832.866751
 14 1   292   8846.727517
 14 1   300   8930.220723
 14 1   303   8959.823669
 14 1   304   8969.453895
 14 1   306   8974.270349
 14 1   314   9046.068541
 14 1   316   9064.299320
 14 1   319   9094.451430
 14 1   321   9129.340382
 14 1   324   9147.581955
 14 1   331   9207.487269
 14 1   340   9272.869708
 14 1   346   9331.394859
 14 1   352   9375.409733
 14 1   356   9397.620051
 14 1   368   9506.634526
 14 1   388   9622.647210
 14 1   390   9629.184514
 14 1   395   9697.176644
 14 1   407   9770.287908
 14 1   417   9864.085299
 14 1   418   9869.694347
 14 1   425   9906.554440
 14 1   435   9970.357800
 14 1   445  10045.261950
 14 1   448  10070.300740
 14 1   464  10173.565430
 14 1   470  10211.445280
 14 1   480  10282.773450
 14 1   491  10344.642560
 14 1   494  10382.647600
 14 1   496  10387.842850
 14 1   498  10397.489390
 14 1   554  10712.556890
 14 1   570  10817.628390
 14 1   590  10910.481120
 14 1   621  11085.349740
 14 1   686  11418.687390
 14 1   687  11427.817890
 14 2     1     87.984550
 14 2     2    676.787366
 14 2     3   1256.304683
 14 2     4   1265.965676
 14 2     5   1372.519297
 14 2     6   1837.168514
 14 2     7   1855.245665
 14 2     8   1967.925600
 14 2     9   2311.016507
 14 2    10   2410.885642
 14 2    11   2419.482052
 14 2    13   2549.796754
 14 2    14   2562.684682
 14 2    15   2650.609257
 14 2    16   2885.596649
 14 2    17   2985.972948
 14 2    18   3002.494417
 14 2    20   3133.932932
 14 2    21   3156.726986
 14 2    22   3253.173902
 14 2    23   3451.441904
 14 2    24   3460.653486
 14 2    25   3555.022635
 14 2    26   3562.931162
 14 2    27   3567.706599
 14 2    30   3708.870693
 14 2    31   3719.586198
 14 2    33   3835.670605
 14 2    35   3923.338129
 14 2    36   4018.653431
 14 2    37   4035.917503
 14 2    40   4148.922190
 14 2    48   4503.911113
 14 2    50   4579.162057
 14 2    51   4587.362439
 14 2    55   4717.250534
 14 2    57   4729.638283
 14 2    60   4817.362809
 14 2    68   5064.285622
 14 2    69   5113.317428
 14 2    72   5156.842424
 14 2    74   5192.413588
 14 2    77   5287.803576
 14 2    82   5405.777181
 14 2    89   5616.448905
 14 2    90   5625.240127
 14 2    93   5704.711401
 14 2    96   5732.897323
 14 2    99   5809.557388
 14 2   103   5849.605311
 14 2   104   5859.927104
 14 2   108   5974.810557
 14 2   110   5991.055263
 14 2   111   5992.277903
 14 2   114   6061.080078
 14 2   117   6146.278397
 14 2   118   6157.834703
 14 2   119   6170.024502
 14 2   120   6186.508832
 14 2   125   6279.390237
 14 2   128   6300.040989
 14 2   132   6382.045068
 14 2   134   6413.338907
 14 2   138   6459.899033
 14 2   142   6548.710974
 14 2   143   6557.285736
 14 2   149   6657.067817
 14 2   150   6666.659350
 14 2   152   6717.359567
 14 2   153   6717.931812
 14 2   154   6725.160181
 14 2   158   6807.468374
 14 2   162   6854.878774
 14 2   163   6859.443057
 14 2   164   6866.820824
 14 2   171   6954.354550
 14 2   173   6970.035925
 14 2   174   6978.789256
 14 2   175   6979.199405
 14 2   181   7082.506904
 14 2   183   7110.939706
 14 2   184   7117.963783
 14 2   185   7124.180213
 14 2   191   7212.848041
 14 2   192   7223.420389
 14 2   194   7249.248258
 14 2   195   7266.132036
 14 2   197   7282.025353
 14 2   198   7292.273303
 14 2   199   7300.694803
 14 2   207   7411.933331
 14 2   208   7427.976570
 14 2   212   7442.337503
 14 2   217   7528.324112
 14 2   218   7528.964108
 14 2   222   7550.658971
 14 2   224   7575.576562
 14 2   229   7642.366502
 14 2   230   7676.150565
 14 2   231   7679.954668
 14 2   234   7697.429653
 14 2   235   7700.362288
 14 2   237   7726.962923
 14 2   239   7751.316856
 14 2   240   7759.727828
 14 2   242   7801.314676
 14 2   243   7809.656708
 14 2   250   7868.087448
 14 2   253   7903.867506
 14 2   259   7960.692735
 14 2   261   7970.628088
 14 2   263   8000.013700
 14 2   266   8025.887578
 14 2   272   8080.762918
 14 2   273   8084.589573
 14 2   275   8101.640475
 14 2   278   8132.844712
 14 2   282   8169.457938
 14 2   286   8232.582182
 14 2   288   8236.909998
 14 2   289   8243.210303
 14 2   291   8245.897018
 14 2   295   8291.275939
 14 2   297   8306.992228
 14 2   298   8307.072128
 14 2   300   8352.548580
 14 2   303   8362.744204
 14 2   305   8380.712845
 14 2   307   8407.476581
 14 2   310   8421.300562
 14 2   315   8462.217362
 14 2   320   8501.156291
 14 2   321   8511.422591
 14 2   324   8538.531962
 14 2   326   8562.942446
 14 2   328   8575.190454
 14 2   335   8645.123644
 14 2   343   8699.683522
 14 2   344   8718.041853
 14 2   348   8751.742789
 14 2   352   8791.268429
 14 2   353   8795.034208
 14 2   354   8799.221433
 14 2   356   8811.291650
 14 2   358   8825.532171
 14 2   360   8832.871082
 14 2   362   8846.730201
 14 2   367   8896.755911
 14 2   372   8929.697614
 14 2   375   8959.824254
 14 2   376   8962.704405
 14 2   379   8974.273443
 14 2   381   8992.993830
 14 2   389   9045.639182
 14 2   390   9055.505571
 14 2   391   9061.559142
 14 2   393   9064.313312
 14 2   396   9094.452015
 14 2   398   9128.470887
 14 2   401   9147.156422
 14 2   410   9194.472089
 14 2   411   9207.491069
 14 2   420   9272.121370
 14 2   423   9304.623311
 14 2   427   9331.238267
 14 2   433   9361.255454
 14 2   435   9375.410318
 14 2   438   9380.290649
 14 2   440   9396.985428
 14 2   450   9485.315519
 14 2   453   9506.311157
 14 2   459   9526.912637
 14 2   472   9603.846423
 14 2   475   9622.429313
 14 2   477   9629.186847
 14 2   482   9686.313148
 14 2   483   9691.851344
 14 2   484   9697.218422
 14 2   497   9775.912654
 14 2   505   9833.312282
 14 2   508   9855.974915
 14 2   509   9864.087913
 14 2   510   9869.324697
 14 2   516   9898.903610
 14 2   528   9960.549343
 14 2   529   9970.031347
 14 2   530   9973.256091
 14 2   543  10051.730320
 14 2   544  10060.921340
 14 2   561  10147.933170
 14 2   564  10164.828620
 14 2   565  10173.014860
 14 2   572  10211.445410
 14 2   578  10248.370490
 14 2   586  10282.278680
 14 2   589  10291.085840
 14 2   601  10382.353180
 14 2   603  10387.304390
 14 2   605  10397.489400
 14 2   608  10417.718840
 14 2   628  10512.713850
 14 2   630  10514.294500
 14 2   643  10589.612840
 14 2   668  10712.220820
 14 2   671  10726.641500
 14 2   686  10817.380820
 14 2   691  10832.869170
 14 2   706  10900.087900
 14 2   707  10905.165780
 14 2   709  10910.483340
 14 2   710  10915.272170
 14 2   735  11040.743340
 14 2   746  11084.931320
 14 2   757  11138.917340
 14 2   773  11209.416340
 14 2   783  11248.757840
 14 2   793  11301.155840
 14 2   802  11356.816700
 14 2   824  11418.495820
 14 2   825  11427.429820
 14 2   827  11431.093840
 14 2   843  11514.093840
 14 2   875  11629.787540
 14 2   892  11714.567710
 14 2   914  11799.142340
 14 2   977  12048.277550
 14 2   988  12094.174170
 14 2  1023  12215.647340
 14 2  1047  12297.719340
 14 2  1239  12974.753400
 14 2  1413  13479.443820
 15 1     1    100.552503
 15 1     2    689.360297
 15 1     3   1268.898950
 15 1     4   1278.567812
 15 1     5   1385.034620
 15 1     6   1849.753197
 15 1     7   1867.863501
 15 1     8   1980.447169
 15 1     9   2323.480924
 15 1    10   2423.498957
 15 1    11   2432.104760
 15 1    13   2562.338006
 15 1    14   2575.239067
 15 1    15   2663.075349
 15 1    16   2898.067381
 15 1    17   2998.565299
 15 1    18   3015.128988
 15 1    20   3146.462808
 15 1    22   3265.646981
 15 1    23   3463.935048
 15 1    24   3473.154656
 15 1    25   3567.650229
 15 1    26   3575.572398
 15 1    27   3580.117821
 15 1    30   3721.429048
 15 1    31   3732.151248
 15 1    33   3848.157323
 15 1    34   3866.136784
 15 1    35   3935.760969
 15 1    36   4031.138226
 15 1    37   4048.435416
 15 1    40   4161.341299
 15 1    48   4516.271744
 15 1    50   4591.675286
 15 1    51   4599.887542
 15 1    55   4729.690161
 15 1    57   4742.093024
 15 1    60   4829.724170
 15 1    68   5076.656474
 15 1    69   5125.746400
 15 1    72   5169.379917
 15 1    74   5204.803785
 15 1    77   5300.233831
 15 1    82   5418.147682
 15 1    89   5628.838805
 15 1    90   5637.639533
 15 1    93   5717.134101
 15 1    96   5745.204245
 15 1    99   5821.946641
 15 1   103   5862.064658
 15 1   104   5872.396662
 15 1   108   5987.195939
 15 1   110   6003.635341
 15 1   111   6004.689617
 15 1   114   6073.398390
 15 1   117   6158.790177
 15 1   119   6182.408812
 15 1   120   6198.925793
 15 1   125   6291.833670
 15 1   128   6312.357517
 15 1   132   6394.414500
 15 1   134   6425.777211
 15 1   138   6472.268563
 15 1   142   6561.084353
 15 1   143   6569.821847
 15 1   149   6669.391955
 15 1   150   6678.916069
 15 1   152   6729.774156
 15 1   153   6730.405201
 15 1   154   6737.582180
 15 1   158   6820.006170
 15 1   162   6867.216314
 15 1   163   6871.857853
 15 1   164   6879.171992
 15 1   171   6966.611152
 15 1   173   6982.510783
 15 1   174   6991.158441
 15 1   175   6991.686777
 15 1   181   7094.861155
 15 1   183   7123.343365
 15 1   184   7130.543435
 15 1   185   7136.616106
 15 1   186   7138.774665
 15 1   191   7225.113746
 15 1   192   7235.746527
 15 1   194   7261.616569
 15 1   195   7278.530367
 15 1   197   7294.541723
 15 1   198   7304.812212
 15 1   199   7312.982808
 15 1   207   7424.264237
 15 1   208   7440.427759
 15 1   212   7454.811448
 15 1   217   7540.728974
 15 1   218   7541.272084
 15 1   222   7563.038496
 15 1   224   7587.998233
 15 1   229   7654.684143
 15 1   230   7688.537014
 15 1   231   7692.479217
 15 1   234   7709.830262
 15 1   235   7712.802767
 15 1   237   7739.318480
 15 1   239   7763.606712
 15 1   240   7772.025292
 15 1   242   7813.634453
 15 1   243   7822.090510
 15 1   244   7829.276812
 15 1   250   7880.289910
 15 1   253   7916.155836
 15 1   259   7973.053257
 15 1   261   7982.998808
 15 1   263   8012.423595
 15 1   266   8038.370738
 15 1   272   8093.244410
 15 1   273   8096.872969
 15 1   275   8113.947631
 15 1   278   8145.198925
 15 1   282   8181.670333
 15 1   286   8245.006419
 15 1   288   8249.479555
 15 1   289   8255.726776
 15 1   290   8257.769458
 15 1   291   8258.217205
 15 1   295   8303.561104
 15 1   297   8319.334352
 15 1   298   8319.481452
 15 1   300   8364.871869
 15 1   303   8375.086942
 15 1   305   8393.081921
 15 1   307   8419.994601
 15 1   310   8433.513953
 15 1   315   8474.482640
 15 1   320   8513.491975
 15 1   321   8523.763644
 15 1   323   8550.802137
 15 1   326   8575.396305
 15 1   328   8587.667923
 15 1   334   8647.070229
 15 1   335   8657.398713
 15 1   343   8712.070943
 15 1   344   8730.461412
 15 1   348   8763.967951
 15 1   352   8803.667326
 15 1   353   8807.537222
 15 1   354   8811.375374
 15 1   356   8823.602673
 15 1   358   8837.847221
 15 1   360   8845.197594
 15 1   362   8859.106042
 15 1   367   8909.040552
 15 1   372   8942.015985
 15 1   376   8974.940058
 15 1   378   8982.327333
 15 1   379   8986.522758
 15 1   381   9005.334782
 15 1   389   9057.905973
 15 1   390   9067.883125
 15 1   391   9073.710395
 15 1   392   9076.704248
 15 1   396   9106.806275
 15 1   398   9140.871677
 15 1   401   9159.414946
 15 1   410   9206.777268
 15 1   411   9219.811130
 15 1   420   9284.464978
 15 1   423   9316.845094
 15 1   426   9342.712207
 15 1   427   9343.402808
 15 1   433   9373.555136
 15 1   435   9387.749887
 15 1   438   9392.474832
 15 1   450   9497.668251
 15 1   452   9511.970848
 15 1   453   9518.548967
 15 1   459   9539.183643
 15 1   472   9616.126563
 15 1   475   9634.595917
 15 1   477   9641.510551
 15 1   482   9698.760848
 15 1   483   9704.067199
 15 1   484   9709.700603
 15 1   492   9759.235867
 15 1   493   9760.733228
 15 1   497   9788.175108
 15 1   505   9845.699750
 15 1   508   9868.164295
 15 1   509   9876.284487
 15 1   510   9881.544053
 15 1   516   9911.257600
 15 1   528   9972.866012
 15 1   529   9982.221093
 15 1   530   9985.356124
 15 1   542  10056.913120
 15 1   543  10064.007760
 15 1   544  10073.166260
 15 1   564  10177.006950
 15 1   565  10185.277760
 15 1   578  10260.480440
 15 1   586  10294.496740
 15 1   589  10303.407760
 15 1   601  10394.538720
 15 1   603  10399.534710
 15 1   605  10409.706480
 15 1   608  10429.957260
 15 1   627  10524.826580
 15 1   630  10526.452450
 15 1   643  10601.782690
 15 1   668  10724.396720
 15 1   671  10738.930260
 15 1   685  10829.505730
 15 1   691  10845.073550
 15 1   705  10912.196000
 15 1   707  10917.323470
 15 1   710  10927.460550
 15 1   735  11052.877260
 15 1   746  11097.113370
 15 1   757  11150.960260
 15 1   773  11221.644550
 15 1   783  11260.962760
 15 1   793  11313.351760
 15 1   802  11368.936880
 15 1   824  11430.576050
 15 1   825  11439.599530
 15 1   827  11443.161260
 15 1   843  11526.371260
 15 1   875  11641.952850
 15 1   892  11726.689550
 15 1   914  11811.303260
 15 1   977  12060.282840
 15 1   988  12106.334760
 15 1  1023  12227.721550
 15 1  1047  12309.704550
 15 1  1239  12986.703960
 15 1  1412  13491.420720
 15 2     1    689.550316
 15 2     2   1278.564407
 15 2     3   1850.111513
 15 2     4   1867.863840
 15 2     5   1980.665355
 15 2     6   2432.096925
 15 2     8   2575.235876
 15 2     9   2898.253797
 15 2    10   2999.086786
 15 2    11   3015.128381
 15 2    13   3146.850720
 15 2    15   3265.905042
 15 2    16   3473.151351
 15 2    17   3575.556872
 15 2    20   3732.146871
 15 2    22   3866.133671
 15 2    23   4031.489662
 15 2    24   4048.435821
 15 2    27   4161.553782
 15 2    36   4599.877220
 15 2    40   4742.089556
 15 2    48   5076.836043
 15 2    51   5169.379054
 15 2    55   5300.611216
 15 2    60   5418.397879
 15 2    67   5637.636604
 15 2    70   5717.606040
 15 2    74   5822.341173
 15 2    77   5872.387008
 15 2    88   6182.755756
 15 2    89   6198.926542
 15 2    96   6312.565498
 15 2   101   6426.314379
 15 2   102   6432.987057
 15 2   108   6561.492499
 15 2   109   6570.705783
 15 2   115   6669.696732
 15 2   117   6731.167767
 15 2   118   6737.569256
 15 2   125   6872.489735
 15 2   126   6879.168626
 15 2   133   6991.591290
 15 2   134   6991.741583
 15 2   140   7095.358390
 15 2   142   7136.603807
 15 2   143   7138.723311
 15 2   148   7225.294172
 15 2   150   7261.612511
 15 2   151   7279.030076
 15 2   153   7304.778021
 15 2   161   7424.639734
 15 2   165   7454.796321
 15 2   170   7541.204930
 15 2   171   7541.732082
 15 2   176   7587.993021
 15 2   181   7689.122651
 15 2   182   7693.509926
 15 2   185   7709.826771
 15 2   186   7712.802160
 15 2   189   7772.022471
 15 2   191   7814.077697
 15 2   192   7829.258172
 15 2   200   7916.539270
 15 2   206   7982.994771
 15 2   208   8013.232625
 15 2   217   8113.945321
 15 2   220   8145.872197
 15 2   230   8258.790854
 15 2   234   8303.900816
 15 2   239   8365.494976
 15 2   241   8367.555241
 15 2   243   8393.078671
 15 2   247   8433.716737
 15 2   256   8513.488574
 15 2   257   8524.284467
 15 2   262   8587.634457
 15 2   269   8657.797435
 15 2   277   8730.449580
 15 2   281   8764.267817
 15 2   285   8804.454806
 15 2   286   8808.696066
 15 2   290   8845.188710
 15 2   292   8859.101666
 15 2   300   8942.613525
 15 2   305   8982.335148
 15 2   306   8986.519266
 15 2   314   9058.396550
 15 2   315   9076.686967
 15 2   319   9106.806613
 15 2   321   9141.866661
 15 2   324   9159.901574
 15 2   331   9219.810822
 15 2   340   9285.323847
 15 2   345   9342.711758
 15 2   346   9343.580529
 15 2   350   9374.044296
 15 2   352   9387.749752
 15 2   356   9410.003602
 15 2   367   9511.954931
 15 2   368   9518.920586
 15 2   373   9539.183349
 15 2   388   9634.843005
 15 2   390   9641.506610
 15 2   395   9709.647375
 15 2   403   9759.777263
 15 2   407   9782.627693
 15 2   417   9876.281321
 15 2   418   9881.970031
 15 2   435   9982.605415
 15 2   445  10057.675350
 15 2   448  10082.689740
 15 2   464  10185.904870
 15 2   480  10295.061490
 15 2   491  10356.970410
 15 2   494  10394.875740
 15 2   496  10400.150350
 15 2   498  10409.706630
 15 2   554  10724.786410
 15 2   569  10829.789030
 15 2   621  11097.579860
 15 2   686  11430.799640
 15 2   687  11440.052530
 16 1     1    702.986415
 16 1     2   1292.005471
 16 1     3   1863.582474
 16 1     4   1881.321931
 16 1     5   1994.050474
 16 1     6   2445.555825
 16 1     8   2588.626537
 16 1     9   2911.580410
 16 1    10   3012.587628
 16 1    11   3028.605117
 16 1    13   3160.267359
 16 1    15   3279.243836
 16 1    16   3486.483861
 16 1    17   3589.028195
 16 1    20   3745.538295
 16 1    22   3879.476408
 16 1    23   4044.853334
 16 1    24   4061.787787
 16 1    27   4174.828883
 16 1    36   4613.266195
 16 1    40   4755.370155
 16 1    48   5090.055383
 16 1    51   5182.751781
 16 1    55   5313.920071
 16 1    60   5431.626168
 16 1    67   5650.860962
 16 1    69   5730.755426
 16 1    70   5730.919279
 16 1    74   5835.608625
 16 1    88   6196.010982
 16 1    89   6212.171421
 16 1    96   6325.730270
 16 1   101   6439.652352
 16 1   108   6574.743570
 16 1   109   6584.191690
 16 1   115   6682.886119
 16 1   117   6744.573731
 16 1   118   6750.820469
 16 1   125   6885.816366
 16 1   126   6892.343351
 16 1   133   7004.871592
 16 1   134   7005.035957
 16 1   140   7108.603523
 16 1   142   7149.861689
 16 1   143   7152.145141
 16 1   148   7238.401210
 16 1   150   7274.806866
 16 1   151   7292.318974
 16 1   153   7318.143051
 16 1   161   7437.835778
 16 1   165   7468.096607
 16 1   170   7554.377849
 16 1   171   7555.040634
 16 1   175   7601.240301
 16 1   181   7702.409206
 16 1   182   7707.005316
 16 1   185   7723.052795
 16 1   186   7726.070918
 16 1   189   7785.137959
 16 1   191   7827.277611
 16 1   200   7929.699306
 16 1   206   7996.189551
 16 1   208   8026.576736
 16 1   217   8127.072451
 16 1   220   8159.140035
 16 1   228   8269.011601
 16 1   230   8272.007879
 16 1   234   8317.050111
 16 1   239   8378.722449
 16 1   243   8406.272407
 16 1   247   8446.771088
 16 1   256   8526.646171
 16 1   257   8537.517351
 16 1   262   8600.935114
 16 1   269   8670.940977
 16 1   277   8743.688812
 16 1   285   8817.778957
 16 1   286   8822.191112
 16 1   290   8858.333528
 16 1   292   8872.301870
 16 1   300   8955.834080
 16 1   303   8985.423847
 16 1   304   8995.531913
 16 1   306   8999.583764
 16 1   314   9071.546397
 16 1   315   9089.898060
 16 1   319   9119.983815
 16 1   321   9155.222755
 16 1   324   9173.042660
 16 1   331   9232.949804
 16 1   340   9298.604440
 16 1   345   9355.798406
 16 1   346   9356.579077
 16 1   350   9387.228444
 16 1   352   9400.914157
 16 1   356   9423.213004
 16 1   367   9525.152147
 16 1   368   9532.010206
 16 1   388   9647.851653
 16 1   389   9654.650358
 16 1   395   9722.944596
 16 1   403   9772.949601
 16 1   404   9773.876629
 16 1   407   9795.788630
 16 1   417   9889.293447
 16 1   418   9895.057437
 16 1   423   9924.403167
 16 1   425   9931.955710
 16 1   435   9995.652868
 16 1   447  10095.906250
 16 1   464  10199.063940
 16 1   491  10370.110400
 16 1   494  10407.919650
 16 1   496  10413.279690
 16 1   498  10422.737710
 16 1   554  10737.816090
 16 1   569  10842.759030
 16 1   621  11110.612590
 16 1   686  11443.712590
 16 1   687  11453.110090
 16 2     1    113.957970
 16 2     2    702.771069
 16 2     3   1282.332348
 16 2     4   1292.009848
 16 2     5   1398.383956
 16 2     6   1863.176441
 16 2     7   1881.322538
 16 2     8   1993.803189
 16 2     9   2336.775954
 16 2    10   2436.952331
 16 2    11   2445.569034
 16 2    13   2575.714642
 16 2    14   2588.629955
 16 2    15   2676.372041
 16 2    16   2911.369133
 16 2    17   3011.996645
 16 2    18   3028.605724
 16 2    20   3159.827600
 16 2    22   3278.951113
 16 2    23   3477.260371
 16 2    24   3486.488526
 16 2    25   3581.118186
 16 2    26   3589.056555
 16 2    27   3593.356161
 16 2    30   3734.823966
 16 2    31   3745.543835
 16 2    33   3861.475979
 16 2    34   3879.481413
 16 2    35   3949.011740
 16 2    36   4044.455109
 16 2    37   4061.786683
 16 2    40   4174.587807
 16 2    48   4529.456069
 16 2    50   4605.024337
 16 2    51   4613.271735
 16 2    55   4742.958594
 16 2    57   4755.374253
 16 2    60   4842.909353
 16 2    68   5089.844339
 16 2    69   5139.003524
 16 2    72   5182.752388
 16 2    74   5218.019794
 16 2    77   5313.492347
 16 2    82   5431.343132
 16 2    89   5642.059210
 16 2    90   5650.864631
 16 2    93   5730.382805
 16 2    96   5758.331323
 16 2    99   5835.161775
 16 2   103   5875.354545
 16 2   104   5885.703643
 16 2   110   6017.049584
 16 2   111   6017.921033
 16 2   114   6086.537644
 16 2   117   6172.135260
 16 2   118   6183.727184
 16 2   119   6195.619185
 16 2   120   6212.171016
 16 2   125   6305.105573
 16 2   128   6325.495853
 16 2   132   6407.608353
 16 2   134   6439.043496
 16 2   138   6485.462360
 16 2   142   6574.285303
 16 2   143   6583.190544
 16 2   150   6691.989554
 16 2   152   6743.016769
 16 2   153   6743.710052
 16 2   154   6750.835084
 16 2   158   6833.387084
 16 2   162   6880.376440
 16 2   163   6885.102331
 16 2   164   6892.346608
 16 2   171   6979.684497
 16 2   173   6995.815103
 16 2   174   7004.348616
 16 2   175   7005.007333
 16 2   181   7108.039689
 16 2   183   7136.573611
 16 2   184   7143.960381
 16 2   185   7149.877109
 16 2   186   7152.214147
 16 2   191   7238.197027
 16 2   192   7248.893718
 16 2   194   7274.811338
 16 2   195   7291.753622
 16 2   197   7307.891980
 16 2   198   7318.187473
 16 2   199   7326.088161
 16 2   207   7437.418794
 16 2   208   7453.707900
 16 2   212   7468.120311
 16 2   217   7553.934449
 16 2   218   7554.420609
 16 2   222   7576.243243
 16 2   223   7601.242770
 16 2   229   7667.822540
 16 2   230   7701.747811
 16 2   234   7723.058335
 16 2   235   7726.071526
 16 2   237   7752.497970
 16 2   239   7776.715994
 16 2   240   7785.143313
 16 2   242   7826.776145
 16 2   243   7835.352111
 16 2   244   7842.555335
 16 2   249   7893.305522
 16 2   253   7929.264773
 16 2   259   7986.235466
 16 2   261   7996.194023
 16 2   263   8025.660057
 16 2   266   8051.686155
 16 2   272   8106.555418
 16 2   273   8109.977848
 16 2   275   8127.075675
 16 2   278   8158.377092
 16 2   282   8194.699174
 16 2   286   8258.257596
 16 2   288   8262.886268
 16 2   289   8269.067612
 16 2   290   8271.141274
 16 2   291   8271.366641
 16 2   295   8316.664871
 16 2   297   8332.478278
 16 2   300   8378.015211
 16 2   302   8380.142371
 16 2   303   8388.252470
 16 2   305   8406.276048
 16 2   307   8433.343223
 16 2   310   8446.542054
 16 2   315   8487.564773
 16 2   320   8526.648312
 16 2   321   8536.926953
 16 2   323   8563.890988
 16 2   326   8588.678904
 16 2   328   8600.976815
 16 2   335   8670.492963
 16 2   343   8725.283206
 16 2   344   8743.706106
 16 2   348   8777.007880
 16 2   352   8816.891937
 16 2   353   8820.872940
 16 2   354   8824.338075
 16 2   356   8836.732875
 16 2   358   8850.983638
 16 2   360   8858.345554
 16 2   362   8872.306342
 16 2   367   8922.143880
 16 2   372   8955.157830
 16 2   375   8985.424455
 16 2   376   8987.990826
 16 2   378   8995.519233
 16 2   379   8999.587666
 16 2   381   9018.497775
 16 2   389   9070.990028
 16 2   390   9081.084327
 16 2   391   9086.672626
 16 2   392   9089.922518
 16 2   396   9119.983476
 16 2   398   9154.098653
 16 2   401   9172.490165
 16 2   410   9219.904223
 16 2   411   9232.953353
 16 2   420   9297.631925
 16 2   423   9329.882158
 16 2   426   9355.799435
 16 2   427   9356.374715
 16 2   433   9386.676491
 16 2   435   9400.914916
 16 2   437   9405.471702
 16 2   440   9422.391137
 16 2   450   9510.844574
 16 2   452   9525.170742
 16 2   453   9531.589814
 16 2   459   9552.272106
 16 2   472   9629.224544
 16 2   475   9647.573311
 16 2   476   9654.654849
 16 2   482   9712.040756
 16 2   483   9717.097428
 16 2   484   9723.015447
 16 2   492   9772.336098
 16 2   493   9773.861929
 16 2   497   9801.253957
 16 2   504   9858.912070
 16 2   508   9881.166062
 16 2   509   9889.294450
 16 2   510   9894.578836
 16 2   514   9917.653417
 16 2   516   9924.433061
 16 2   528   9986.007800
 16 2   529   9995.222469
 16 2   530   9998.261327
 16 2   542  10070.050560
 16 2   544  10086.231190
 16 2   561  10173.276690
 16 2   564  10189.998100
 16 2   565  10198.350880
 16 2   578  10273.396580
 16 2   589  10316.548690
 16 2   598  10370.108940
 16 2   601  10407.537750
 16 2   605  10422.737370
 16 2   608  10443.019190
 16 2   630  10539.418810
 16 2   643  10614.773980
 16 2   668  10737.383460
 16 2   671  10752.031190
 16 2   685  10842.424160
 16 2   691  10858.091190
 16 2   705  10925.107130
 16 2   707  10930.294160
 16 2   709  10935.753700
 16 2   710  10940.456500
 16 2   735  11065.820690
 16 2   746  11110.077960
 16 2   757  11163.814690
 16 2   773  11234.728690
 16 2   783  11273.970690
 16 2   793  11326.360690
 16 2   802  11381.877270
 16 2   824  11443.466460
 16 2   825  11452.603960
 16 2   827  11456.062690
 16 2   843  11539.474690
 16 2   875  11654.947200
 16 2   892  11739.582530
 16 2   913  11824.285690
 16 2   977  12073.074270
 16 2   988  12119.303880
 16 2  1023  12240.594690
 16 2  1047  12322.497500
 16 2  1239  12999.449880
 16 2  1412  13504.171960
 17 1     1    128.200884
 17 1     2    717.019614
 17 1     3   1296.604781
 17 1     4   1306.291735
 17 1     5   1412.567238
 17 1     6   1877.438166
 17 1     7   1895.622055
 17 1     8   2007.993550
 17 1     9   2350.901529
 17 1    10   2451.245637
 17 1    11   2459.874616
 17 1    13   2589.926875
 17 1    14   2602.857663
 17 1    15   2690.499216
 17 1    16   2925.501861
 17 1    17   3026.266859
 17 1    18   3042.924334
 17 1    20   3174.027538
 17 1    22   3293.086539
 17 1    23   3491.418024
 17 1    24   3500.655960
 17 1    25   3595.426648
 17 1    26   3603.383525
 17 1    27   3607.421454
 17 1    30   3749.055247
 17 1    31   3759.809521
 17 1    33   3875.626559
 17 1    34   3893.658148
 17 1    35   3963.090416
 17 1    36   4058.604171
 17 1    37   4075.973745
 17 1    40   4188.662345
 17 1    48   4543.464047
 17 1    50   4619.204735
 17 1    51   4627.454206
 17 1    55   4757.055802
 17 1    57   4769.485555
 17 1    60   4856.918186
 17 1    68   5103.862834
 17 1    69   5153.088646
 17 1    72   5196.959991
 17 1    74   5232.061597
 17 1    77   5327.579208
 17 1    82   5445.362760
 17 1    89   5656.101846
 17 1    90   5664.916248
 17 1    93   5744.458684
 17 1    96   5772.278420
 17 1    99   5849.202433
 17 1   103   5889.473558
 17 1   104   5899.833771
 17 1   108   6014.439967
 17 1   110   6031.299681
 17 1   111   6031.984888
 17 1   114   6100.497821
 17 1   117   6186.313592
 17 1   118   6197.927972
 17 1   119   6209.657714
 17 1   120   6226.243509
 17 1   125   6319.207271
 17 1   126   6337.390471
 17 1   128   6339.453129
 17 1   132   6421.625916
 17 1   134   6453.138519
 17 1   135   6460.338370
 17 1   138   6499.481994
 17 1   142   6588.309420
 17 1   149   6696.511298
 17 1   150   6705.879740
 17 1   152   6757.085654
 17 1   153   6757.845541
 17 1   154   6764.917327
 17 1   158   6847.601271
 17 1   162   6894.358846
 17 1   163   6899.173294
 17 1   164   6906.344464
 17 1   171   6993.574683
 17 1   173   7009.949296
 17 1   174   7018.364287
 17 1   175   7019.161228
 17 1   181   7122.041738
 17 1   183   7150.629780
 17 1   184   7158.213120
 17 1   185   7163.965323
 17 1   186   7166.495628
 17 1   191   7252.097374
 17 1   192   7262.862200
 17 1   194   7288.828181
 17 1   195   7305.802314
 17 1   197   7322.074166
 17 1   198   7332.397585
 17 1   199   7340.013740
 17 1   207   7451.391095
 17 1   208   7467.817072
 17 1   211   7482.251851
 17 1   217   7567.927942
 17 1   218   7568.432144
 17 1   222   7590.271745
 17 1   223   7615.322801
 17 1   229   7681.781990
 17 1   230   7715.782836
 17 1   231   7720.026414
 17 1   234   7737.105989
 17 1   235   7740.170461
 17 1   236   7766.500799
 17 1   239   7790.643965
 17 1   240   7799.079937
 17 1   242   7840.738078
 17 1   243   7849.441791
 17 1   244   7856.662985
 17 1   249   7907.134145
 17 1   253   7943.192150
 17 1   259   8000.242343
 17 1   261   8010.215565
 17 1   263   8039.723792
 17 1   266   8065.832126
 17 1   272   8120.696551
 17 1   273   8123.901110
 17 1   275   8141.024785
 17 1   278   8172.377756
 17 1   282   8208.539651
 17 1   286   8272.335350
 17 1   288   8277.127181
 17 1   289   8283.234235
 17 1   290   8285.272955
 17 1   291   8285.424801
 17 1   295   8330.587252
 17 1   297   8346.442176
 17 1   300   8391.980622
 17 1   303   8402.240169
 17 1   305   8420.293848
 17 1   307   8447.525154
 17 1   310   8460.383094
 17 1   315   8501.464719
 17 1   320   8540.624664
 17 1   321   8550.911858
 17 1   323   8577.797328
 17 1   326   8602.789616
 17 1   328   8615.118023
 17 1   334   8674.450459
 17 1   335   8684.404945
 17 1   343   8739.319926
 17 1   344   8757.777579
 17 1   348   8790.861999
 17 1   351   8830.942119
 17 1   353   8835.044019
 17 1   354   8838.110977
 17 1   356   8850.684692
 17 1   358   8864.939322
 17 1   360   8872.313329
 17 1   362   8886.330730
 17 1   367   8936.066369
 17 1   372   8969.116749
 17 1   376   9001.857148
 17 1   379   9013.470836
 17 1   381   9032.486578
 17 1   389   9084.891654
 17 1   390   9095.109008
 17 1   391   9100.443818
 17 1   392   9103.967137
 17 1   398   9168.151227
 17 1   401   9186.382766
 17 1   409   9233.846093
 17 1   411   9246.916272
 17 1   420   9311.620013
 17 1   423   9343.732964
 17 1   426   9369.701985
 17 1   427   9370.159795
 17 1   433   9400.613587
 17 1   435   9414.899957
 17 1   437   9419.280589
 17 1   450   9524.842905
 17 1   452   9539.197842
 17 1   453   9545.462319
 17 1   459   9566.177606
 17 1   472   9643.141251
 17 1   475   9661.362803
 17 1   476   9668.620482
 17 1   482   9726.149968
 17 1   483   9730.941656
 17 1   484   9737.164146
 17 1   492   9786.255224
 17 1   493   9787.809885
 17 1   497   9815.150509
 17 1   504   9872.948237
 17 1   507   9887.933872
 17 1   508   9894.979372
 17 1   509   9903.116797
 17 1   510   9908.428335
 17 1   514   9931.630023
 17 1   516   9938.429352
 17 1   528   9999.964816
 17 1   529  10009.037930
 17 1   530  10011.972080
 17 1   542  10084.009310
 17 1   543  10091.008830
 17 1   544  10100.107070
 17 1   561  10187.174170
 17 1   564  10203.801760
 17 1   565  10212.240640
 17 1   572  10250.940160
 17 1   577  10287.119300
 17 1   586  10321.377420
 17 1   589  10330.519210
 17 1   601  10421.346950
 17 1   603  10426.442880
 17 1   605  10436.583390
 17 1   608  10456.891070
 17 1   629  10553.191910
 17 1   643  10628.565070
 17 1   668  10751.179460
 17 1   671  10765.963210
 17 1   685  10856.172830
 17 1   691  10871.913570
 17 1   705  10938.823220
 17 1   706  10944.078530
 17 1   709  10949.610970
 17 1   710  10954.274970
 17 1   735  11079.567070
 17 1   746  11123.870030
 17 1   757  11177.470970
 17 1   773  11248.588570
 17 1   783  11287.803070
 17 1   793  11340.177570
 17 1   802  11395.593210
 17 1   824  11457.160460
 17 1   825  11466.405960
 17 1   827  11469.767570
 17 1   843  11553.393070
 17 1   875  11668.723830
 17 1   892  11753.307210
 17 1   913  11838.073070
 17 1   977  12086.671750
 17 1   988  12133.084570
 17 1  1023  12254.294570
 17 1  1047  12336.151170
 17 1  1239  13012.992360
 17 1  1412  13517.725960
 17 2     1    717.261868
 17 2     2   1306.286195
 17 2     3   1877.894883
 17 2     4   1895.621447
 17 2     5   2008.271777
 17 2     6   2459.853846
 17 2     8   2602.852608
 17 2     9   2925.739538
 17 2    10   3026.931443
 17 2    11   3042.923726
 17 2    13   3174.521804
 17 2    15   3293.416014
 17 2    16   3500.649432
 17 2    17   3603.347703
 17 2    20   3759.794403
 17 2    22   3893.652771
 17 2    23   4059.051858
 17 2    24   4075.973294
 17 2    27   4188.933316
 17 2    36   4627.410110
 17 2    40   4769.482137
 17 2    48   5104.097733
 17 2    51   5196.959384
 17 2    55   5328.060179
 17 2    60   5445.682067
 17 2    67   5664.910783
 17 2    69   5744.955162
 17 2    70   5745.069184
 17 2    74   5849.705641
 17 2    88   6210.092091
 17 2    89   6226.243804
 17 2    96   6339.717501
 17 2   101   6453.822855
 17 2   102   6460.339321
 17 2   108   6588.829020
 17 2   109   6598.520311
 17 2   115   6696.900724
 17 2   117   6758.816596
 17 2   118   6764.899507
 17 2   125   6899.975878
 17 2   126   6906.340415
 17 2   133   7018.972908
 17 2   134   7019.169392
 17 2   140   7122.676810
 17 2   142   7163.946437
 17 2   148   7252.326915
 17 2   150   7288.823467
 17 2   151   7306.439613
 17 2   153   7332.343587
 17 2   161   7451.859526
 17 2   164   7482.225703
 17 2   170   7568.345925
 17 2   171   7569.208620
 17 2   175   7615.313787
 17 2   181   7716.526031
 17 2   182   7721.344508
 17 2   185   7737.106471
 17 2   186   7740.169853
 17 2   189   7799.074524
 17 2   191   7841.301871
 17 2   192   7856.628971
 17 2   200   7943.680409
 17 2   205   8010.207587
 17 2   208   8040.754731
 17 2   217   8141.018628
 17 2   220   8173.233782
 17 2   228   8283.166237
 17 2   230   8286.049491
 17 2   234   8331.020219
 17 2   239   8392.777133
 17 2   243   8420.289471
 17 2   247   8460.641328
 17 2   256   8540.622903
 17 2   257   8551.576108
 17 2   262   8615.069748
 17 2   268   8675.538871
 17 2   269   8684.909682
 17 2   277   8757.754593
 17 2   281   8791.240229
 17 2   285   8831.932805
 17 2   286   8836.527885
 17 2   290   8872.299608
 17 2   292   8886.326353
 17 2   300   8969.880222
 17 2   306   9013.465339
 17 2   314   9085.517257
 17 2   315   9103.935928
 17 2   321   9169.417396
 17 2   324   9187.004337
 17 2   331   9246.909897
 17 2   340   9312.714406
 17 2   345   9369.701267
 17 2   346   9370.391213
 17 2   350   9401.236983
 17 2   352   9414.899350
 17 2   367   9539.172643
 17 2   368   9545.921857
 17 2   373   9566.178460
 17 2   388   9661.674292
 17 2   389   9668.615072
 17 2   395   9737.079046
 17 2   404   9787.828227
 17 2   407   9809.770811
 17 2   417   9903.111673
 17 2   418   9908.969297
 17 2   435  10009.523600
 17 2   445  10084.978700
 17 2   470  10250.939780
 17 2   491  10384.075980
 17 2   494  10421.776020
 17 2   496  10427.228140
 17 2   498  10436.582650
 17 2   554  10751.665510
 17 2   569  10856.539450
 17 2   590  10949.582290
 17 2   621  11124.500380
 17 2   686  11457.438540
 17 2   687  11466.975510
 18 1     1    732.376601
 18 1     2   1321.406503
 18 1     3   1893.048647
 18 1     4   1910.761706
 18 1     5   2023.329196
 18 1     6   2474.989604
 18 1     8   2617.915602
 18 1     9   2940.731088
 18 1    10   3042.118380
 18 1    11   3058.084151
 18 1    13   3189.614409
 18 1    15   3308.421271
 18 1    16   3515.648955
 18 1    17   3618.508867
 18 1    20   3774.875495
 18 1    22   3908.662495
 18 1    23   4074.084903
 18 1    24   4090.993421
 18 1    27   4203.867063
 18 1    36   4642.441650
 18 1    40   4784.422778
 18 1    48   5118.966634
 18 1    51   5212.002826
 18 1    55   5343.031578
 18 1    60   5460.563029
 18 1    67   5679.789103
 18 1    69   5759.974478
 18 1    70   5760.067556
 18 1    74   5864.632279
 18 1    77   5914.778734
 18 1    88   6225.008281
 18 1    89   6241.143282
 18 1    96   6354.526749
 18 1   101   6468.827905
 18 1   102   6475.257636
 18 1   108   6603.740430
 18 1   109   6613.690313
 18 1   115   6711.737888
 18 1   117   6773.897644
 18 1   118   6779.804048
 18 1   125   6914.966307
 18 1   126   6921.158076
 18 1   133   7033.896402
 18 1   134   7034.139784
 18 1   140   7137.577091
 18 1   142   7178.857637
 18 1   143   7181.510325
 18 1   148   7267.072390
 18 1   150   7303.664301
 18 1   151   7321.389822
 18 1   153   7347.378406
 18 1   161   7466.709204
 18 1   164   7497.186156
 18 1   170   7583.120940
 18 1   171   7584.221382
 18 1   175   7630.215906
 18 1   181   7731.471210
 18 1   182   7736.525102
 18 1   185   7751.991306
 18 1   186   7755.098093
 18 1   189   7813.829490
 18 1   191   7856.150864
 18 1   192   7871.558706
 18 1   200   7958.486246
 18 1   205   8025.047956
 18 1   208   8055.765858
 18 1   217   8155.785806
 18 1   220   8188.160058
 18 1   228   8298.144617
 18 1   229   8300.336558
 18 1   230   8300.918981
 18 1   234   8345.812703
 18 1   239   8407.658003
 18 1   243   8435.130895
 18 1   247   8475.326750
 18 1   255   8555.423056
 18 1   257   8566.461484
 18 1   262   8630.030761
 18 1   269   8699.699067
 18 1   277   8772.648962
 18 1   281   8805.954159
 18 1   285   8846.916712
 18 1   290   8887.083946
 18 1   292   8901.173775
 18 1   300   8984.748917
 18 1   303   9014.326934
 18 1   304   9024.398448
 18 1   306   9028.162513
 18 1   314   9100.310052
 18 1   315   9118.799377
 18 1   321   9184.443822
 18 1   324   9201.787670
 18 1   331   9261.693277
 18 1   340   9327.653499
 18 1   345   9384.423155
 18 1   346   9385.011815
 18 1   350   9416.068424
 18 1   352   9429.708022
 18 1   367   9554.017875
 18 1   368   9560.651373
 18 1   388   9676.308747
 18 1   389   9683.400540
 18 1   403   9801.761334
 18 1   407   9824.575527
 18 1   417   9917.744770
 18 1   418   9923.694407
 18 1   435  10024.205540
 18 1   445  10099.870500
 18 1   463  10227.849060
 18 1   470  10265.749620
 18 1   480  10336.842810
 18 1   494  10436.448610
 18 1   496  10441.996940
 18 1   516  10566.276250
 18 1   554  10766.339200
 18 1   569  10871.130200
 18 1   621  11139.179540
 18 1   686  11471.963200
 18 1   687  11481.649200
 18 2     1    143.281172
 18 2     2    732.105859
 18 2     3   1311.716151
 18 2     4   1321.413422
 18 2     5   1427.584396
 18 2     6   1892.538286
 18 2     7   1910.762314
 18 2     8   2023.018199
 18 2     9   2365.857578
 18 2    10   2466.378838
 18 2    11   2475.021619
 18 2    13   2604.974533
 18 2    14   2617.922359
 18 2    15   2705.457290
 18 2    16   2940.465474
 18 2    17   3041.375745
 18 2    18   3058.084759
 18 2    20   3189.061692
 18 2    22   3308.053306
 18 2    23   3506.407878
 18 2    24   3515.656108
 18 2    25   3610.575553
 18 2    26   3618.553780
 18 2    27   3622.313728
 18 2    30   3764.122916
 18 2    31   3774.893234
 18 2    33   3890.608916
 18 2    34   3908.668935
 18 2    35   3977.996776
 18 2    36   4073.585644
 18 2    37   4090.993935
 18 2    40   4203.564091
 18 2    48   4558.295567
 18 2    50   4634.219667
 18 2    51   4642.528011
 18 2    55   4771.981632
 18 2    57   4784.429275
 18 2    60   4871.750683
 18 2    68   5118.703705
 18 2    69   5168.001761
 18 2    72   5212.003434
 18 2    74   5246.929092
 18 2    77   5342.494123
 18 2    82   5460.206133
 18 2    89   5670.970616
 18 2    90   5679.797002
 18 2    93   5759.361673
 18 2    96   5787.045526
 18 2    99   5864.069157
 18 2   103   5904.422433
 18 2   104   5914.799688
 18 2   108   6029.300157
 18 2   110   6046.386923
 18 2   111   6046.875099
 18 2   114   6115.278781
 18 2   117   6201.324267
 18 2   118   6212.962621
 18 2   119   6224.515227
 18 2   120   6241.143855
 18 2   125   6334.136006
 18 2   126   6352.354221
 18 2   128   6354.232158
 18 2   132   6436.467516
 18 2   134   6468.062642
 18 2   135   6475.257184
 18 2   138   6514.324817
 18 2   142   6603.158621
 18 2   143   6612.432491
 18 2   149   6711.301732
 18 2   150   6720.586549
 18 2   152   6771.981220
 18 2   153   6772.812434
 18 2   154   6779.825401
 18 2   158   6862.646184
 18 2   162   6909.161497
 18 2   163   6914.069744
 18 2   164   6921.165105
 18 2   171   7008.281417
 18 2   173   7024.913873
 18 2   174   7033.204143
 18 2   175   7034.145741
 18 2   181   7136.866324
 18 2   183   7165.511784
 18 2   184   7173.302334
 18 2   185   7178.879250
 18 2   186   7181.621233
 18 2   191   7266.815004
 18 2   192   7277.651127
 18 2   194   7303.671340
 18 2   195   7320.677708
 18 2   197   7337.088597
 18 2   198   7347.446945
 18 2   199   7354.758386
 18 2   207   7466.185171
 18 2   208   7482.755268
 18 2   211   7497.220618
 18 2   217   7582.705222
 18 2   218   7583.302567
 18 2   222   7605.125247
 18 2   223   7630.225351
 18 2   229   7696.561879
 18 2   230   7730.643049
 18 2   231   7735.053027
 18 2   234   7751.989795
 18 2   235   7755.098701
 18 2   236   7781.327683
 18 2   239   7805.390364
 18 2   240   7813.836677
 18 2   242   7855.520810
 18 2   243   7864.358055
 18 2   244   7871.601645
 18 2   249   7921.775958
 18 2   253   7957.939443
 18 2   259   8015.071415
 18 2   260   8025.060395
 18 2   263   8054.613937
 18 2   272   8135.665726
 18 2   273   8138.645010
 18 2   275   8155.791175
 18 2   278   8187.201763
 18 2   282   8223.195697
 18 2   286   8287.239456
 18 2   288   8292.202684
 18 2   289   8298.223795
 18 2   290   8300.077644
 18 2   291   8300.482527
 18 2   295   8345.328746
 18 2   297   8361.222498
 18 2   300   8406.767666
 18 2   303   8417.050053
 18 2   305   8435.137615
 18 2   307   8462.538719
 18 2   310   8475.037926
 18 2   315   8516.181613
 18 2   319   8555.428057
 18 2   321   8565.719822
 18 2   323   8592.522012
 18 2   326   8617.728252
 18 2   328   8630.095621
 18 2   334   8689.375067
 18 2   335   8699.134785
 18 2   343   8754.181235
 18 2   344   8772.678399
 18 2   348   8805.531477
 18 2   351   8845.815314
 18 2   353   8850.044824
 18 2   354   8852.692995
 18 2   356   8865.455359
 18 2   358   8879.714997
 18 2   360   8887.105721
 18 2   362   8901.181822
 18 2   367   8950.808039
 18 2   372   8983.898277
 18 2   375   9014.327541
 18 2   376   9016.538447
 18 2   378   9024.380151
 18 2   379   9028.170530
 18 2   381   9047.294423
 18 2   389   9099.610614
 18 2   390   9109.958480
 18 2   391   9115.024761
 18 2   392   9118.838708
 18 2   398   9183.029258
 18 2   401   9201.092134
 18 2   409   9248.609433
 18 2   411   9261.700460
 18 2   420   9326.431120
 18 2   423   9358.397692
 18 2   426   9384.423235
 18 2   427   9384.756840
 18 2   433   9415.371214
 18 2   435   9429.708630
 18 2   437   9433.901734
 18 2   440   9451.072236
 18 2   450   9539.663745
 18 2   452   9554.048215
 18 2   453   9560.132660
 18 2   459   9580.902540
 18 2   472   9657.876201
 18 2   475   9675.963194
 18 2   476   9683.407715
 18 2   482   9741.078739
 18 2   483   9745.600432
 18 2   484   9752.146006
 18 2   492   9800.991652
 18 2   493   9802.575990
 18 2   497   9829.865249
 18 2   504   9887.809536
 18 2   507   9902.836215
 18 2   508   9909.605261
 18 2   509   9917.751634
 18 2   510   9923.088606
 18 2   514   9946.431337
 18 2   516   9953.252606
 18 2   528  10014.743120
 18 2   529  10023.663730
 18 2   530  10026.488600
 18 2   544  10114.800820
 18 2   561  10201.898880
 18 2   564  10218.413590
 18 2   565  10226.953130
 18 2   572  10265.750720
 18 2   577  10301.646810
 18 2   589  10345.294820
 18 2   601  10435.968670
 18 2   603  10441.120150
 18 2   605  10451.242400
 18 2   608  10471.578320
 18 2   628  10567.787450
 18 2   643  10643.168320
 18 2   668  10765.785670
 18 2   671  10780.706320
 18 2   685  10870.718170
 18 2   691  10886.558820
 18 2   705  10953.342520
 18 2   706  10958.680430
 18 2   709  10964.282880
 18 2   710  10968.903880
 18 2   735  11094.126320
 18 2   746  11138.472300
 18 2   757  11191.919820
 18 2   773  11263.263320
 18 2   783  11302.444880
 18 2   793  11354.812980
 18 2   802  11410.133870
 18 2   824  11471.647820
 18 2   825  11481.020170
 18 2   827  11484.264320
 18 2   843  11568.130320
 18 2   875  11683.341250
 18 2   892  11767.852830
 18 2   913  11852.683820
 18 2   977  12101.065750
 18 2   988  12147.683880
 18 2  1023  12268.779320
 18 2  1047  12350.558760
 18 2  1239  13027.330350
 18 2  1412  13532.062730
 19 1     1    159.198759
 19 1     2    748.029727
 19 1     3   1327.666351
 19 1     4   1337.374855
 19 1     5   1443.435356
 19 1     6   1908.476710
 19 1     7   1926.743241
 19 1     8   2038.877058
 19 1     9   2381.644026
 19 1    10   2482.351667
 19 1    11   2491.010104
 19 1    13   2620.857521
 19 1    14   2633.822787
 19 1    15   2721.245812
 19 1    16   2956.259895
 19 1    17   3057.323409
 19 1    18   3074.087109
 19 1    20   3204.930918
 19 1    22   3323.850744
 19 1    23   3522.229639
 19 1    24   3531.489862
 19 1    25   3626.564198
 19 1    26   3634.567128
 19 1    27   3638.032824
 19 1    30   3780.026071
 19 1    31   3790.815299
 19 1    33   3906.423039
 19 1    34   3924.511221
 19 1    35   3993.730900
 19 1    36   4089.397068
 19 1    37   4106.848155
 19 1    40   4219.293665
 19 1    48   4573.950594
 19 1    50   4650.066292
 19 1    51   4658.329670
 19 1    55   4787.736022
 19 1    57   4800.202098
 19 1    60   4887.406722
 19 1    68   5134.366601
 19 1    69   5183.742708
 19 1    72   5227.882696
 19 1    74   5262.622315
 19 1    77   5358.236923
 19 1    79   5380.442078
 19 1    82   5475.873659
 19 1    89   5686.663022
 19 1    90   5695.498518
 19 1    93   5775.091954
 19 1    96   5802.632568
 19 1    99   5879.761029
 19 1   103   5920.199754
 19 1   104   5930.595700
 19 1   108   6044.985589
 19 1   110   6062.309630
 19 1   111   6062.592212
 19 1   114   6130.880553
 19 1   117   6217.166772
 19 1   118   6228.833972
 19 1   119   6240.202091
 19 1   120   6256.871009
 19 1   125   6349.894113
 19 1   128   6369.829929
 19 1   132   6452.133108
 19 1   134   6483.815039
 19 1   135   6491.004072
 19 1   138   6529.993049
 19 1   142   6618.832800
 19 1   143   6628.304525
 19 1   149   6726.914318
 19 1   150   6736.109922
 19 1   152   6787.702761
 19 1   153   6788.609177
 19 1   154   6795.565363
 19 1   158   6878.525468
 19 1   162   6924.786971
 19 1   163   6929.793981
 19 1   164   6936.806681
 19 1   171   7023.804794
 19 1   173   7040.707948
 19 1   174   7048.866098
 19 1   175   7049.963500
 19 1   181   7152.513825
 19 1   183   7181.219167
 19 1   184   7189.225303
 19 1   185   7194.621314
 19 1   186   7197.589936
 19 1   191   7282.349969
 19 1   192   7293.261949
 19 1   194   7319.337515
 19 1   195   7336.381759
 19 1   197   7352.935668
 19 1   198   7363.331900
 19 1   199   7370.321432
 19 1   207   7481.802581
 19 1   208   7498.521628
 19 1   211   7513.018905
 19 1   217   7598.279313
 19 1   218   7599.024458
 19 1   222   7620.802751
 19 1   223   7645.955169
 19 1   229   7712.162612
 19 1   230   7746.325778
 19 1   231   7750.909537
 19 1   234   7767.692550
 19 1   235   7770.856424
 19 1   236   7796.978738
 19 1   239   7820.954680
 19 1   240   7829.413934
 19 1   242   7871.124068
 19 1   243   7880.101769
 19 1   249   7937.231372
 19 1   253   7973.505708
 19 1   259   8030.723968
 19 1   260   8040.739644
 19 1   263   8070.330352
 19 1   266   8096.620365
 19 1   272   8151.465233
 19 1   273   8154.206374
 19 1   274   8160.056092
 19 1   275   8171.380503
 19 1   278   8202.848219
 19 1   282   8238.665537
 19 1   286   8302.968862
 19 1   288   8308.112594
 19 1   289   8314.035322
 19 1   290   8315.683490
 19 1   291   8316.406553
 19 1   295   8360.887312
 19 1   297   8376.824239
 19 1   300   8422.374584
 19 1   303   8432.680066
 19 1   305   8450.806050
 19 1   307   8478.380403
 19 1   310   8490.507382
 19 1   315   8531.714723
 19 1   319   8571.047244
 19 1   321   8581.348633
 19 1   323   8608.064415
 19 1   326   8633.495037
 19 1   328   8645.901742
 19 1   335   8714.681922
 19 1   343   8769.866712
 19 1   344   8788.404932
 19 1   348   8821.015001
 19 1   351   8861.512359
 19 1   354   8868.084943
 19 1   356   8881.046474
 19 1   358   8895.310829
 19 1   359   8902.718752
 19 1   362   8916.856059
 19 1   367   8966.368954
 19 1   372   8999.502071
 19 1   375   9030.016214
 19 1   376   9032.035075
 19 1   379   9043.684714
 19 1   381   9062.927864
 19 1   389   9115.146607
 19 1   390   9125.630797
 19 1   391   9130.415508
 19 1   392   9134.535801
 19 1   396   9164.456778
 19 1   398   9198.733438
 19 1   401   9216.618696
 19 1   409   9264.192899
 19 1   411   9277.308565
 19 1   422   9373.877250
 19 1   426   9399.961678
 19 1   427   9400.163286
 19 1   433   9430.950076
 19 1   435   9445.340098
 19 1   437   9449.334516
 19 1   440   9466.642489
 19 1   450   9555.306029
 19 1   452   9569.724232
 19 1   453   9575.622599
 19 1   459   9596.443731
 19 1   472   9673.428433
 19 1   475   9691.375532
 19 1   476   9699.015133
 19 1   482   9756.834764
 19 1   483   9761.080705
 19 1   485   9767.960723
 19 1   492   9816.547248
 19 1   493   9818.162538
 19 1   497   9845.396928
 19 1   507   9918.563378
 19 1   508   9925.042450
 19 1   509   9933.200474
 19 1   510   9938.566333
 19 1   528  10030.341460
 19 1   529  10039.104550
 19 1   530  10041.814290
 19 1   542  10114.385500
 19 1   543  10121.282860
 19 1   544  10130.309370
 19 1   561  10217.431560
 19 1   564  10233.840290
 19 1   572  10281.382470
 19 1   577  10316.990970
 19 1   586  10351.514840
 19 1   589  10360.905450
 19 1   603  10456.611200
 19 1   605  10466.715530
 19 1   608  10487.081870
 19 1   626  10581.328970
 19 1   628  10583.185070
 19 1   643  10658.591370
 19 1   668  10781.194500
 19 1   671  10796.269370
 19 1   685  10886.068000
 19 1   691  10902.012870
 19 1   705  10968.660930
 19 1   706  10974.082660
 19 1   710  10984.332170
 19 1   735  11109.496870
 19 1   745  11153.877500
 19 1   757  11207.182170
 19 1   773  11278.778870
 19 1   783  11317.897370
 19 1   793  11370.254870
 19 1   802  11425.470890
 19 1   824  11486.956500
 19 1   825  11496.464860
 19 1   827  11499.560370
 19 1   843  11583.683870
 19 1   875  11698.748460
 19 1   892  11783.188170
 19 1   913  11868.083870
 19 1   977  12116.252660
 19 1   988  12163.074370
 19 1  1023  12284.076170
 19 1  1047  12365.763560
 19 1  1239  13042.464460
 19 1  1412  13547.178000
 19 2     1    748.330537
 19 2     2   1337.366317
 19 2     3   1909.043674
 19 2     4   1926.742634
 19 2     5   2039.222655
 19 2     6   2490.980050
 19 2     8   2633.814848
 19 2     9   2956.554992
 19 2    10   3058.148273
 19 2    11   3074.086501
 19 2    13   3205.544907
 19 2    15   3324.260142
 19 2    16   3531.480395
 19 2    17   3634.511788
 19 2    20   3790.793438
 19 2    22   3924.505808
 19 2    23   4089.952629
 19 2    24   4106.847582
 19 2    27   4219.629806
 19 2    36   4658.291111
 19 2    40   4800.193875
 19 2    48   5134.657919
 19 2    51   5227.882089
 19 2    55   5358.834062
 19 2    60   5476.269871
 19 2    67   5695.490856
 19 2    69   5775.799480
 19 2    70   5775.925714
 19 2    74   5880.386708
 19 2    77   5930.572057
 19 2    88   6240.748606
 19 2    89   6256.870243
 19 2    96   6370.158990
 19 2   101   6484.664521
 19 2   102   6491.005544
 19 2   108   6619.477666
 19 2   109   6629.701488
 19 2   115   6727.399744
 19 2   117   6789.815644
 19 2   118   6795.539201
 19 2   125   6930.791873
 19 2   126   6936.801814
 19 2   133   7049.645859
 19 2   134   7049.944193
 19 2   140   7153.304332
 19 2   142   7194.594600
 19 2   143   7197.453699
 19 2   148   7282.634952
 19 2   150   7319.328844
 19 2   151   7337.171024
 19 2   153   7363.246655
 19 2   161   7482.383389
 19 2   164   7512.977155
 19 2   170   7598.709029
 19 2   171   7600.077808
 19 2   175   7645.946079
 19 2   181   7747.244822
 19 2   182   7752.549748
 19 2   185   7767.698503
 19 2   186   7770.855816
 19 2   189   7829.403642
 19 2   191   7871.824675
 19 2   200   7974.113374
 19 2   205   8040.712355
 19 2   208   8071.609224
 19 2   217   8171.373429
 19 2   220   8203.913040
 19 2   228   8313.947979
 19 2   229   8316.227377
 19 2   230   8316.615155
 19 2   234   8361.425392
 19 2   239   8423.365715
 19 2   243   8450.794829
 19 2   247   8490.827676
 19 2   255   8571.045879
 19 2   257   8582.173256
 19 2   262   8645.822806
 19 2   268   8706.489313
 19 2   269   8715.308811
 19 2   277   8788.369500
 19 2   281   8821.485378
 19 2   285   8862.729801
 19 2   286   8867.733834
 19 2   289   8902.691272
 19 2   292   8916.847368
 19 2   300   9000.445539
 19 2   303   9030.015606
 19 2   304   9040.067956
 19 2   306   9043.676401
 19 2   314   9115.923661
 19 2   315   9134.486855
 19 2   319   9164.456170
 19 2   324   9217.391900
 19 2   331   9277.292817
 19 2   340   9343.421703
 19 2   345   9399.960275
 19 2   346   9400.446027
 19 2   350   9431.721464
 19 2   352   9445.339491
 19 2   356   9467.792303
 19 2   368   9576.202631
 19 2   388   9691.757249
 19 2   389   9699.006345
 19 2   404   9818.194923
 19 2   407   9840.205196
 19 2   416   9918.490355
 19 2   417   9933.191579
 19 2   418   9939.237942
 19 2   423   9968.841526
 19 2   425   9976.200087
 19 2   435  10039.698420
 19 2   447  10140.503290
 19 2   463  10243.469980
 19 2   470  10281.381740
 19 2   480  10352.409470
 19 2   494  10451.934420
 19 2   496  10457.589700
 19 2   498  10466.715070
 19 2   516  10581.643890
 19 2   554  10781.809590
 19 2   569  10886.532100
 19 2   621  11154.619600
 19 2   686  11487.293930
 19 2   687  11497.163100
 20 1     1    765.123594
 20 1     2   1354.165555
 20 1     3   1925.879866
 20 1     4   1943.564157
 20 1     5   2055.952077
 20 1     6   2507.793219
 20 1     8   2650.550262
 20 1     9   2973.211210
 20 1    10   3075.020917
 20 1    11   3090.930489
 20 1    13   3222.313004
 20 1    15   3340.931690
 20 1    16   3548.144709
 20 1    17   3651.356057
 20 1    20   3807.547274
 20 1    22   3941.182919
 20 1    23   4106.654681
 20 1    24   4123.535264
 20 1    27   4236.221667
 20 1    36   4674.991694
 20 1    40   4816.794731
 20 1    48   5151.177019
 20 1    51   5244.595378
 20 1    55   5375.467646
 20 1    60   5492.804655
 20 1    67   5712.018905
 20 1    69   5792.441509
 20 1    70   5792.632897
 20 1    74   5896.970714
 20 1    88   6257.315855
 20 1    89   6273.424817
 20 1    96   6386.613234
 20 1   101   6501.334302
 20 1   102   6507.581886
 20 1   108   6636.042685
 20 1   109   6646.555028
 20 1   115   6743.885210
 20 1   117   6806.571197
 20 1   118   6812.096937
 20 1   125   6947.446437
 20 1   126   6953.266787
 20 1   133   7066.220962
 20 1   134   7066.582017
 20 1   140   7169.859096
 20 1   142   7211.158036
 20 1   143   7214.235163
 20 1   148   7299.016905
 20 1   150   7335.817918
 20 1   151   7353.780822
 20 1   153   7379.949473
 20 1   161   7498.887482
 20 1   164   7529.597923
 20 1   170   7615.111154
 20 1   171   7616.770507
 20 1   175   7662.502423
 20 1   181   7763.847794
 20 1   185   7784.230129
 20 1   186   7787.443506
 20 1   189   7845.796969
 20 1   191   7888.322399
 20 1   192   7903.900823
 20 1   200   7990.562622
 20 1   205   8057.202717
 20 1   208   8088.290287
 20 1   217   8187.779917
 20 1   220   8220.494400
 20 1   228   8330.572817
 20 1   229   8332.950760
 20 1   230   8333.147503
 20 1   234   8377.858927
 20 1   239   8439.899665
 20 1   241   8442.476583
 20 1   243   8467.283423
 20 1   247   8507.143723
 20 1   254   8587.494729
 20 1   257   8598.711014
 20 1   262   8662.445507
 20 1   268   8723.212077
 20 1   269   8731.740842
 20 1   277   8804.917277
 20 1   281   8837.833761
 20 1   284   8879.371767
 20 1   286   8884.603017
 20 1   289   8919.119423
 20 1   292   8933.347331
 20 1   300   9016.967309
 20 1   303   9046.531197
 20 1   304   9056.561767
 20 1   306   9060.005443
 20 1   314   9132.358649
 20 1   315   9151.000295
 20 1   321   9216.997798
 20 1   324   9233.817268
 20 1   331   9293.713948
 20 1   340   9360.019364
 20 1   346   9416.692143
 20 1   350   9448.197509
 20 1   352   9461.793067
 20 1   356   9484.298140
 20 1   367   9586.179167
 20 1   373   9612.803389
 20 1   388   9708.028112
 20 1   389   9715.435958
 20 1   404   9834.610927
 20 1   407   9856.653984
 20 1   416   9935.030189
 20 1   417   9949.450028
 20 1   418   9955.597605
 20 1   425   9992.584987
 20 1   435  10056.012390
 20 1   463  10259.915680
 20 1   470  10297.836980
 20 1   480  10368.789800
 20 1   494  10468.235270
 20 1   496  10473.998690
 20 1   498  10483.002410
 20 1   516  10597.827540
 20 1   554  10798.102610
 20 1   569  10902.740110
 20 1   621  11170.909460
 20 1   686  11503.432640
 20 1   687  11513.475110
 20 2     1    175.953564
 20 2     2    764.791137
 20 2     3   1344.455271
 20 2     4   1354.175978
 20 2     5   1460.120039
 20 2     6   1925.253344
 20 2     7   1943.564765
 20 2     8   2055.570052
 20 2     9   2398.260791
 20 2    10   2499.164067
 20 2    11   2507.840081
 20 2    13   2637.575860
 20 2    14   2650.560350
 20 2    15   2737.864752
 20 2    16   2972.885034
 20 2    17   3074.109595
 20 2    18   3090.931096
 20 2    20   3221.634556
 20 2    21   3244.717578
 20 2    22   3340.479012
 20 2    23   3538.883541
 20 2    24   3548.155372
 20 2    25   3643.392577
 20 2    26   3651.423483
 20 2    27   3654.578806
 20 2    30   3796.765722
 20 2    31   3807.575492
 20 2    33   3923.068574
 20 2    34   3941.189445
 20 2    35   4010.292712
 20 2    36   4106.040878
 20 2    37   4123.536284
 20 2    40   4235.849713
 20 2    48   4590.428996
 20 2    50   4666.748164
 20 2    51   4675.027189
 20 2    55   4804.318831
 20 2    57   4816.804296
 20 2    60   4903.886296
 20 2    68   5150.857753
 20 2    69   5200.311406
 20 2    72   5244.595986
 20 2    74   5279.141146
 20 2    77   5374.807701
 20 2    79   5397.067501
 20 2    82   5492.366077
 20 2    89   5703.181134
 20 2    90   5712.030377
 20 2    93   5791.649416
 20 2    96   5819.039361
 20 2    99   5896.278248
 20 2   103   5936.807121
 20 2   104   5947.230302
 20 2   111   6079.139919
 20 2   114   6147.303043
 20 2   117   6233.841947
 20 2   118   6245.540231
 20 2   119   6256.711292
 20 2   120   6273.425433
 20 2   125   6366.480191
 20 2   126   6384.770159
 20 2   128   6386.250613
 20 2   132   6468.624033
 20 2   134   6500.394693
 20 2   138   6546.484951
 20 2   142   6635.329715
 20 2   143   6645.011599
 20 2   149   6743.348854
 20 2   150   6752.449765
 20 2   152   6804.251969
 20 2   153   6805.237497
 20 2   154   6812.130405
 20 2   158   6895.240031
 20 2   162   6941.234073
 20 2   163   6946.345104
 20 2   164   6953.275670
 20 2   171   7040.144573
 20 2   173   7057.331526
 20 2   174   7065.353347
 20 2   175   7066.619228
 20 2   181   7168.985665
 20 2   183   7197.752780
 20 2   184   7205.982086
 20 2   185   7211.189229
 20 2   186   7214.401951
 20 2   191   7298.701219
 20 2   192   7309.693563
 20 2   194   7335.826666
 20 2   195   7352.909127
 20 2   197   7369.613922
 20 2   198   7380.052431
 20 2   199   7386.702538
 20 2   207   7498.237071
 20 2   208   7515.115515
 20 2   211   7529.649531
 20 2   217   7614.655611
 20 2   218   7615.588546
 20 2   222   7637.304561
 20 2   223   7662.514741
 20 2   229   7728.583591
 20 2   230   7762.835655
 20 2   231   7767.601503
 20 2   234   7784.220440
 20 2   235   7787.443506
 20 2   236   7813.452837
 20 2   239   7837.338832
 20 2   240   7845.807829
 20 2   242   7887.547831
 20 2   243   7896.672614
 20 2   244   7903.970355
 20 2   249   7953.498206
 20 2   253   7989.888414
 20 2   259   8047.198887
 20 2   260   8057.231563
 20 2   263   8086.872668
 20 2   266   8113.264541
 20 2   272   8168.091863
 20 2   273   8170.588489
 20 2   274   8176.731973
 20 2   275   8187.788455
 20 2   278   8219.317354
 20 2   282   8254.948616
 20 2   286   8319.523090
 20 2   288   8324.855316
 20 2   289   8330.669031
 20 2   290   8332.107450
 20 2   295   8377.265366
 20 2   297   8393.245773
 20 2   300   8438.804818
 20 2   303   8449.133262
 20 2   305   8467.298671
 20 2   307   8495.055834
 20 2   310   8506.789541
 20 2   314   8548.065784
 20 2   318   8587.492546
 20 2   321   8597.799966
 20 2   323   8624.424805
 20 2   326   8650.089316
 20 2   328   8662.542679
 20 2   335   8731.049261
 20 2   343   8786.375962
 20 2   344   8804.960274
 20 2   348   8837.312458
 20 2   351   8878.033417
 20 2   353   8882.550707
 20 2   354   8884.287186
 20 2   355   8897.456891
 20 2   358   8911.726116
 20 2   359   8919.153656
 20 2   362   8933.354050
 20 2   367   8982.749666
 20 2   372   9015.922674
 20 2   375   9046.531805
 20 2   376   9048.346167
 20 2   378   9056.532745
 20 2   379   9060.017826
 20 2   381   9079.384745
 20 2   389   9131.499581
 20 2   390   9142.125273
 20 2   391   9146.615775
 20 2   392   9151.059588
 20 2   398   9215.262281
 20 2   401   9232.961526
 20 2   409   9280.596632
 20 2   411   9293.738316
 20 2   420   9358.518909
 20 2   422   9390.169761
 20 2   426   9416.323115
 20 2   427   9416.385118
 20 2   433   9447.345959
 20 2   435   9461.793675
 20 2   437   9465.579699
 20 2   440   9483.031900
 20 2   450   9571.770614
 20 2   452   9586.224945
 20 2   453   9591.923307
 20 2   459   9612.803519
 20 2   471   9689.799579
 20 2   475   9707.590471
 20 2   476   9715.446234
 20 2   482   9773.418636
 20 2   483   9777.359474
 20 2   485   9784.608942
 20 2   493   9834.569913
 20 2   497   9861.746765
 20 2   507   9935.121458
 20 2   508   9941.291842
 20 2   509   9949.460606
 20 2   510   9954.856865
 20 2   513   9978.491675
 20 2   528  10046.759480
 20 2   529  10055.357170
 20 2   530  10057.938050
 20 2   544  10146.634630
 20 2   561  10233.789130
 20 2   564  10250.077560
 20 2   572  10297.837590
 20 2   577  10333.131310
 20 2   586  10367.804090
 20 2   589  10377.327630
 20 2   601  10467.646650
 20 2   603  10472.918460
 20 2   605  10483.003370
 20 2   608  10503.405150
 20 2   628  10599.407990
 20 2   643  10674.821130
 20 2   667  10797.424000
 20 2   671  10812.638630
 20 2   685  10902.231980
 20 2   691  10918.280630
 20 2   705  10984.785920
 20 2   706  10990.313290
 20 2   710  11000.585760
 20 2   735  11125.673630
 20 2   745  11170.090870
 20 2   773  11295.098130
 20 2   783  11334.155130
 20 2   793  11386.517630
 20 2   802  11441.629280
 20 2   824  11503.067730
 20 2   825  11512.704730
 20 2   826  11515.666130
 20 2   843  11600.061130
 20 2   875  11714.973890
 20 2   892  11799.337510
 20 2   913  11884.292630
 20 2   977  12132.229500
 20 2   988  12179.285630
 20 2  1023  12300.171130
 20 2  1046  12381.775500
 20 2  1239  13058.393890
 20 2  1412  13563.153870
 21 1     1    193.545503
 21 1     2    782.390003
 21 1     3   1362.082794
 21 1     4   1371.816731
 21 1     5   1477.638362
 21 1     6   1942.868087
 21 1     7   1961.226805
 21 1     8   2073.097093
 21 1     9   2415.707791
 21 1    10   2516.815864
 21 1    11   2525.511407
 21 1    13   2655.129002
 21 1    14   2668.133783
 21 1    15   2755.314056
 21 1    16   2990.340850
 21 1    17   3091.734217
 21 1    18   3108.616763
 21 1    20   3239.172656
 21 1    21   3262.313801
 21 1    22   3357.938516
 21 1    23   3556.369705
 21 1    24   3565.654087
 21 1    25   3661.060683
 21 1    27   3671.951375
 21 1    30   3814.340299
 21 1    31   3825.173163
 21 1    33   3940.545685
 21 1    34   3958.702278
 21 1    35   4027.682136
 21 1    36   4123.515686
 21 1    37   4141.058210
 21 1    40   4253.233520
 21 1    48   4607.730735
 21 1    50   4684.261569
 21 1    51   4692.557342
 21 1    55   4821.729971
 21 1    57   4834.236384
 21 1    60   4921.189282
 21 1    68   5168.168996
 21 1    69   5217.707755
 21 1    72   5262.144623
 21 1    74   5296.485600
 21 1    77   5392.206464
 21 1    79   5414.524661
 21 1    82   5509.682025
 21 1    89   5720.525645
 21 1    90   5729.391043
 21 1    93   5809.033962
 21 1    96   5836.265965
 21 1    99   5913.621267
 21 1   103   5954.244328
 21 1   104   5964.696885
 21 1   108   6078.828581
 21 1   110   6096.500134
 21 1   111   6096.666764
 21 1   114   6164.546170
 21 1   117   6251.348069
 21 1   118   6263.082775
 21 1   119   6274.047445
 21 1   120   6290.807254
 21 1   125   6383.894720
 21 1   126   6402.225164
 21 1   127   6403.489638
 21 1   131   6485.936195
 21 1   134   6517.803453
 21 1   135   6524.982864
 21 1   138   6563.801758
 21 1   142   6652.652450
 21 1   143   6662.552212
 21 1   149   6760.603986
 21 1   150   6769.606000
 21 1   152   6821.625554
 21 1   153   6822.695789
 21 1   154   6829.523546
 21 1   158   6912.786486
 21 1   162   6958.503124
 21 1   163   6963.722767
 21 1   164   6970.564042
 21 1   171   7057.300902
 21 1   173   7074.784839
 21 1   174   7082.663986
 21 1   175   7084.104223
 21 1   181   7186.281287
 21 1   183   7215.110792
 21 1   184   7223.574303
 21 1   185   7228.583723
 21 1   186   7232.057013
 21 1   191   7315.870645
 21 1   192   7326.945355
 21 1   194   7353.143079
 21 1   195   7370.259637
 21 1   197   7387.123074
 21 1   198   7397.613678
 21 1   199   7403.903063
 21 1   207   7515.497451
 21 1   208   7532.538123
 21 1   211   7547.113456
 21 1   217   7631.842198
 21 1   218   7632.988336
 21 1   222   7654.630085
 21 1   223   7679.901422
 21 1   229   7745.825619
 21 1   230   7780.167584
 21 1   234   7801.580978
 21 1   235   7804.861193
 21 1   236   7830.751222
 21 1   239   7854.540528
 21 1   240   7863.022739
 21 1   242   7904.792595
 21 1   243   7914.069812
 21 1   249   7970.578351
 21 1   253   8007.092552
 21 1   259   8064.496047
 21 1   260   8074.551449
 21 1   263   8104.241309
 21 1   266   8130.736972
 21 1   272   8185.543424
 21 1   273   8187.790456
 21 1   274   8194.241124
 21 1   275   8205.017627
 21 1   278   8236.610205
 21 1   282   8272.046109
 21 1   286   8336.903363
 21 1   288   8342.431846
 21 1   289   8348.125985
 21 1   290   8349.352644
 21 1   295   8394.460716
 21 1   297   8410.486422
 21 1   300   8456.054616
 21 1   301   8458.707072
 21 1   303   8466.406411
 21 1   305   8484.613923
 21 1   307   8512.557906
 21 1   310   8523.885155
 21 1   314   8565.233421
 21 1   318   8604.758820
 21 1   321   8615.072505
 21 1   323   8641.602996
 21 1   326   8667.511155
 21 1   328   8680.016100
 21 1   335   8748.230513
 21 1   343   8803.709544
 21 1   344   8822.343264
 21 1   348   8854.424066
 21 1   351   8895.377747
 21 1   353   8900.053037
 21 1   354   8901.298681
 21 1   355   8914.686763
 21 1   358   8928.960634
 21 1   359   8936.409251
 21 1   362   8950.678807
 21 1   366   8999.238327
 21 1   367   8999.952400
 21 1   372   9033.165972
 21 1   376   9065.472032
 21 1   378   9073.845487
 21 1   379   9077.165299
 21 1   381   9096.664328
 21 1   389   9148.669909
 21 1   390   9159.444709
 21 1   391   9163.627761
 21 1   392   9168.408799
 21 1   396   9198.218552
 21 1   398   9232.616305
 21 1   401   9250.121494
 21 1   409   9297.820164
 21 1   411   9310.986318
 21 1   420   9375.795387
 21 1   421   9407.277413
 21 1   426   9433.402754
 21 1   427   9433.494069
 21 1   433   9464.561033
 21 1   435   9479.067678
 21 1   437   9482.636235
 21 1   440   9500.238293
 21 1   450   9589.057146
 21 1   452   9603.552564
 21 1   459   9629.978184
 21 1   471   9706.988691
 21 1   475   9724.623382
 21 1   476   9732.695543
 21 1   482   9790.828411
 21 1   483   9794.459817
 21 1   485   9802.095598
 21 1   492   9850.112589
 21 1   493   9851.795529
 21 1   497   9878.913912
 21 1   507   9952.506298
 21 1   508   9958.352412
 21 1   509   9966.534940
 21 1   510   9971.960927
 21 1   513   9995.752152
 21 1   528  10063.996760
 21 1   529  10072.418220
 21 1   530  10074.874290
 21 1   542  10148.042300
 21 1   543  10154.823410
 21 1   544  10163.768310
 21 1   561  10250.962490
 21 1   564  10267.126380
 21 1   565  10275.976910
 21 1   572  10315.114280
 21 1   576  10350.082720
 21 1   586  10384.908190
 21 1   589  10394.573530
 21 1   601  10484.703400
 21 1   603  10490.040860
 21 1   605  10500.103590
 21 1   608  10520.533030
 21 1   626  10614.429890
 21 1   628  10616.445250
 21 1   643  10691.863530
 21 1   667  10814.473690
 21 1   671  10829.844530
 21 1   685  10919.199420
 21 1   691  10935.357030
 21 1   705  11001.710930
 21 1   706  11007.348020
 21 1   709  11017.640560
 21 1   735  11142.658530
 21 1   745  11187.128690
 21 1   756  11240.086490
 21 1   772  11312.235030
 21 1   783  11351.243560
 21 1   793  11403.594530
 21 1   802  11458.590850
 21 1   824  11519.965610
 21 1   825  11529.749190
 21 1   826  11532.567530
 21 1   843  11617.249030
 21 1   875  11732.030320
 21 1   892  11816.311720
 21 1   913  11901.344030
 21 1   977  12149.047580
 21 1   988  12196.306030
 21 1  1023  12317.073030
 21 1  1046  12398.594490
 21 1  1239  13075.119160
 21 1  1411  13579.934240
 21 2     1    782.755687
 21 2     2   1371.804129
 21 2     3   1943.557116
 21 2     4   1961.226197
 21 2     5   2073.517378
 21 2     6   2525.466838
 21 2     8   2668.122460
 21 2     9   2990.699613
 21 2    10   3092.736424
 21 2    11   3108.616155
 21 2    13   3239.918790
 21 2    15   3358.436245
 21 2    16   3565.641428
 21 2    17   3669.041583
 21 2    20   3825.138552
 21 2    22   3958.692454
 21 2    23   4124.191298
 21 2    24   4141.057553
 21 2    27   4253.640106
 21 2    36   4692.504827
 21 2    40   4834.224577
 21 2    48   5168.521874
 21 2    51   5262.144016
 21 2    55   5392.932183
 21 2    60   5510.164174
 21 2    67   5729.377424
 21 2    69   5809.910140
 21 2    74   5914.383144
 21 2    77   5964.647681
 21 2    88   6274.711835
 21 2    89   6290.806411
 21 2    96   6403.889221
 21 2   101   6518.836311
 21 2   108   6653.436371
 21 2   109   6664.249259
 21 2   115   6761.193031
 21 2   117   6824.160438
 21 2   118   6829.486299
 21 2   125   6964.934803
 21 2   126   6970.553709
 21 2   133   7083.622305
 21 2   134   7084.052175
 21 2   140   7187.243375
 21 2   142   7228.546898
 21 2   143   7231.855571
 21 2   148   7316.217974
 21 2   150   7353.131447
 21 2   151   7371.220109
 21 2   153   7397.487502
 21 2   161   7516.210633
 21 2   164   7547.049152
 21 2   170   7632.335369
 21 2   171   7634.297909
 21 2   175   7679.889555
 21 2   181   7781.278852
 21 2   182   7787.123109
 21 2   185   7801.595449
 21 2   186   7804.860585
 21 2   189   7863.009272
 21 2   191   7905.644332
 21 2   200   8007.833577
 21 2   205   8074.519302
 21 2   208   8105.795511
 21 2   217   8205.004749
 21 2   220   8237.904490
 21 2   228   8348.018052
 21 2   229   8350.431777
 21 2   230   8350.591547
 21 2   234   8395.113545
 21 2   239   8457.260540
 21 2   241   8459.952035
 21 2   243   8484.595802
 21 2   247   8524.275387
 21 2   254   8604.761865
 21 2   257   8616.074408
 21 2   262   8679.899082
 21 2   268   8740.775804
 21 2   269   8748.992885
 21 2   277   8822.291779
 21 2   281   8854.998099
 21 2   284   8896.840834
 21 2   289   8936.367681
 21 2   292   8950.667314
 21 2   300   9034.313864
 21 2   304   9073.881357
 21 2   306   9077.151155
 21 2   314   9149.614962
 21 2   315   9168.338480
 21 2   319   9198.217944
 21 2   321   9234.524326
 21 2   324   9251.063642
 21 2   331   9310.957553
 21 2   340   9377.444305
 21 2   345   9433.489092
 21 2   346   9433.749896
 21 2   350   9465.498605
 21 2   352   9479.067070
 21 2   367   9603.496199
 21 2   373   9629.977452
 21 2   388   9725.110115
 21 2   389   9732.682922
 21 2   395   9801.895753
 21 2   403   9851.166866
 21 2   404   9851.846980
 21 2   407   9873.927857
 21 2   416   9952.398829
 21 2   417   9966.522755
 21 2   418   9972.778436
 21 2   423  10002.576920
 21 2   424  10009.789610
 21 2   435  10073.143300
 21 2   445  10149.505130
 21 2   463  10277.183490
 21 2   470  10315.112790
 21 2   480  10385.993560
 21 2   494  10485.350340
 21 2   496  10491.229210
 21 2   498  10500.104060
 21 2   516  10614.812120
 21 2   554  10815.200160
 21 2   568  10919.758500
 21 2   620  11188.026500
 21 2   686  11520.374060
 21 2   687  11530.601660
 22 1     1    801.226724
 22 1     2   1390.281949
 22 1     3   1962.075315
 22 1     4   1979.728672
 22 1     5   2091.918471
 22 1     6   2543.957284
 22 1     8   2686.530450
 22 1     9   3009.020096
 22 1    10   3111.294269
 22 1    11   3127.143342
 22 1    13   3258.362299
 22 1    15   3376.774153
 22 1    16   3583.970725
 22 1    17   3687.568332
 22 1    20   3843.567243
 22 1    22   3977.035330
 22 1    23   4142.564962
 22 1    24   4159.413211
 22 1    27   4271.892981
 22 1    36   4710.873549
 22 1    40   4852.483820
 22 1    48   5186.690527
 22 1    51   5280.528765
 22 1    55   5411.227483
 22 1    60   5528.351076
 22 1    67   5747.557743
 22 1    69   5828.208011
 22 1    74   5932.624991
 22 1    77   5982.930587
 22 1    88   6292.935106
 22 1    89   6309.015298
 22 1    95   6421.987813
 22 1   101   6537.170629
 22 1   102   6543.216625
 22 1   108   6671.656258
 22 1   109   6682.783810
 22 1   115   6779.327045
 22 1   117   6842.588854
 22 1   118   6847.697559
 22 1   125   6983.254226
 22 1   126   6988.663511
 22 1   133   7101.852033
 22 1   134   7102.354687
 22 1   140   7205.452995
 22 1   142   7246.761910
 22 1   143   7250.315612
 22 1   148   7334.236306
 22 1   150   7371.269229
 22 1   151   7389.489728
 22 1   153   7415.858123
 22 1   161   7534.350529
 22 1   164   7565.331723
 22 1   170   7650.373836
 22 1   171   7652.663374
 22 1   175   7698.098523
 22 1   181   7799.538620
 22 1   182   7805.672887
 22 1   184   7819.771529
 22 1   186   7823.108350
 22 1   189   7881.041976
 22 1   191   7923.790353
 22 1   192   7939.556329
 22 1   200   8025.926493
 22 1   205   8092.657073
 22 1   208   8124.137402
 22 1   217   8223.050450
 22 1   220   8256.141596
 22 1   228   8366.282773
 22 1   229   8368.622976
 22 1   230   8368.993190
 22 1   233   8413.188863
 22 1   239   8475.448086
 22 1   241   8478.262511
 22 1   243   8502.733917
 22 1   247   8542.221783
 22 1   254   8622.850130
 22 1   257   8634.263773
 22 1   262   8698.181254
 22 1   268   8759.168111
 22 1   269   8767.066754
 22 1   277   8840.491745
 22 1   281   8872.979679
 22 1   284   8915.143937
 22 1   286   8920.866637
 22 1   289   8954.437296
 22 1   292   8968.813442
 22 1   300   9052.485770
 22 1   303   9082.034069
 22 1   304   9092.022471
 22 1   306   9095.111878
 22 1   314   9167.691949
 22 1   315   9186.500211
 22 1   324   9269.131040
 22 1   331   9329.021480
 22 1   340   9395.698649
 22 1   345   9451.476283
 22 1   346   9451.618493
 22 1   350   9483.620986
 22 1   356   9519.787981
 22 1   367   9621.635967
 22 1   373   9647.970259
 22 1   388   9743.003057
 22 1   389   9750.751178
 22 1   395   9820.180858
 22 1   403   9869.236615
 22 1   404   9869.906404
 22 1   407   9892.018587
 22 1   416   9970.590927
 22 1   417   9984.405121
 22 1   418   9990.772918
 22 1   423  10020.678900
 22 1   424  10027.813890
 22 1   435  10091.091180
 22 1   447  10192.535890
 22 1   463  10295.271720
 22 1   470  10333.210230
 22 1   494  10503.280370
 22 1   496  10509.280290
 22 1   498  10518.019030
 22 1   516  10632.609450
 22 1   553  10833.125650
 22 1   568  10937.591630
 22 1   620  11205.965670
 22 1   686  11538.123880
 22 1   687  11548.556150
 22 2     1    211.974486
 22 2     2    800.826236
 22 2     3   1380.548797
 22 2     4   1390.297049
 22 2     5   1495.990238
 22 2     6   1961.320833
 22 2     7   1979.729280
 22 2     8   2091.458094
 22 2     9   2433.984935
 22 2    10   2535.306570
 22 2    11   2544.023946
 22 2    13   2673.517231
 22 2    14   2686.544184
 22 2    15   2773.593884
 22 2    16   3008.627213
 22 2    17   3110.197142
 22 2    18   3127.143950
 22 2    20   3257.545213
 22 2    21   3280.747635
 22 2    22   3376.228574
 22 2    23   3574.686925
 22 2    24   3583.986190
 22 2    25   3679.567681
 22 2    26   3687.665933
 22 2    27   3690.150662
 22 2    30   3832.751194
 22 2    31   3843.608798
 22 2    33   3958.854147
 22 2    34   3977.046632
 22 2    35   4045.899093
 22 2    36   4141.822471
 22 2    37   4159.414054
 22 2    40   4271.444436
 22 2    48   4625.855694
 22 2    50   4702.606439
 22 2    51   4710.924139
 22 2    55   4839.969278
 22 2    57   4852.497276
 22 2    60   4939.315645
 22 2    68   5186.306491
 22 2    69   5235.931607
 22 2    72   5280.529381
 22 2    74   5314.655578
 22 2    77   5410.432848
 22 2    79   5432.811801
 22 2    82   5527.821946
 22 2    89   5738.694206
 22 2    90   5747.572638
 22 2    93   5827.245655
 22 2    96   5854.312232
 22 2    99   5931.790087
 22 2   103   5972.509258
 22 2   104   5982.973134
 22 2   108   6096.988221
 22 2   110   6114.697723
 22 2   111   6115.094093
 22 2   114   6182.609877
 22 2   117   6269.686584
 22 2   118   6281.459912
 22 2   119   6292.207642
 22 2   120   6309.016136
 22 2   125   6402.136872
 22 2   126   6420.511312
 22 2   127   6421.549762
 22 2   131   6504.072877
 22 2   134   6536.040622
 22 2   135   6543.214103
 22 2   138   6581.942679
 22 2   142   6670.797540
 22 2   143   6680.926843
 22 2   149   6778.680357
 22 2   150   6787.578536
 22 2   152   6839.825401
 22 2   153   6840.984938
 22 2   154   6847.747406
 22 2   158   6931.161112
 22 2   162   6976.592796
 22 2   163   6981.927555
 22 2   164   6988.675674
 22 2   171   7075.273536
 22 2   173   7093.066327
 22 2   174   7100.797829
 22 2   175   7102.423722
 22 2   181   7204.398430
 22 2   183   7233.295183
 22 2   184   7241.998824
 22 2   185   7246.805241
 22 2   186   7250.556752
 22 2   191   7333.855722
 22 2   192   7345.017975
 22 2   194   7371.278927
 22 2   195   7388.439203
 22 2   197   7405.463040
 22 2   198   7416.009848
 22 2   199   7421.922760
 22 2   207   7533.579074
 22 2   208   7550.788221
 22 2   211   7565.407136
 22 2   217   7649.840939
 22 2   218   7651.221292
 22 2   222   7672.779586
 22 2   223   7698.115312
 22 2   229   7763.887861
 22 2   230   7798.324656
 22 2   231   7803.490472
 22 2   233   7819.753966
 22 2   235   7823.109035
 22 2   236   7848.873649
 22 2   239   7872.560164
 22 2   240   7881.057043
 22 2   242   7922.858036
 22 2   243   7932.293780
 22 2   244   7939.657331
 22 2   246   7960.847502
 22 2   249   7988.472145
 22 2   253   8025.113428
 22 2   259   8082.615835
 22 2   260   8092.701398
 22 2   263   8122.434648
 22 2   266   8149.041002
 22 2   272   8203.821462
 22 2   273   8205.813783
 22 2   274   8212.589343
 22 2   275   8223.066587
 22 2   278   8254.723933
 22 2   282   8289.954816
 22 2   286   8355.108367
 22 2   288   8360.840322
 22 2   289   8366.405269
 22 2   290   8367.418892
 22 2   294   8412.474379
 22 2   297   8428.549354
 22 2   300   8474.124598
 22 2   303   8484.503824
 22 2   305   8502.752864
 22 2   307   8530.891249
 22 2   310   8541.794679
 22 2   314   8583.217600
 22 2   318   8622.846643
 22 2   321   8633.166927
 22 2   323   8659.599237
 22 2   326   8685.759469
 22 2   328   8698.321928
 22 2   334   8757.377751
 22 2   335   8766.231017
 22 2   343   8821.866909
 22 2   344   8840.554762
 22 2   348   8872.353131
 22 2   351   8913.545537
 22 2   353   8918.387033
 22 2   354   8919.119285
 22 2   355   8932.736410
 22 2   358   8947.014518
 22 2   359   8954.485242
 22 2   362   8968.825938
 22 2   366   9017.466367
 22 2   367   9017.978637
 22 2   372   9051.227305
 22 2   375   9082.034754
 22 2   376   9083.412126
 22 2   378   9091.983682
 22 2   379   9095.128081
 22 2   381   9114.764766
 22 2   389   9166.656969
 22 2   390   9177.585612
 22 2   391   9181.445058
 22 2   392   9186.585220
 22 2   401   9268.097963
 22 2   409   9315.864014
 22 2   411   9329.055941
 22 2   420   9393.894113
 22 2   421   9425.197317
 22 2   426   9451.234530
 22 2   427   9451.485868
 22 2   433   9482.594638
 22 2   436   9500.505604
 22 2   440   9518.262673
 22 2   450   9607.165147
 22 2   452   9621.702526
 22 2   459   9647.970441
 22 2   471   9724.995707
 22 2   475   9742.463440
 22 2   476   9750.766900
 22 2   482   9809.060497
 22 2   483   9812.376037
 22 2   492   9868.123354
 22 2   493   9869.841980
 22 2   497   9896.898614
 22 2   504   9955.482644
 22 2   507   9970.722366
 22 2   508   9976.224607
 22 2   509   9984.420053
 22 2   510   9989.878398
 22 2   513  10013.830840
 22 2   516  10020.776250
 22 2   528  10082.053410
 22 2   529  10090.292740
 22 2   530  10092.613380
 22 2   542  10166.096720
 22 2   544  10181.721090
 22 2   561  10268.955960
 22 2   564  10284.985510
 22 2   565  10293.948280
 22 2   572  10333.210710
 22 2   576  10367.845570
 22 2   589  10412.635240
 22 2   601  10502.571480
 22 2   603  10507.977590
 22 2   605  10518.019780
 22 2   608  10538.475460
 22 2   628  10634.257950
 22 2   643  10709.715960
 22 2   667  10832.324370
 22 2   671  10847.849460
 22 2   685  10936.978790
 22 2   691  10953.245960
 22 2   705  11019.435130
 22 2   706  11025.200200
 22 2   707  11031.127710
 22 2   709  11035.524500
 22 2   735  11160.445960
 22 2   745  11204.962990
 22 2   756  11257.759420
 22 2   772  11330.200500
 22 2   783  11369.135500
 22 2   793  11421.485460
 22 2   802  11476.350210
 22 2   824  11537.678380
 22 2   825  11547.617870
 22 2   826  11550.283420
 22 2   843  11635.265460
 22 2   875  11749.877530
 22 2   892  11834.015420
 22 2   912  11919.219460
 22 2   977  12166.604420
 22 2   988  12214.134960
 22 2  1022  12334.782500
 22 2  1046  12416.194420
 22 2  1238  13092.640000
 22 2  1411  13597.425740
 23 1     1    231.240422
 23 1     2    820.099741
 23 1     3   1399.853153
 23 1     4   1409.616866
 23 1     5   1515.175577
 23 1     6   1980.611506
 23 1     7   1999.072002
 23 1     8   2110.652979
 23 1     9   2453.092132
 23 1    10   2554.636239
 23 1    11   2563.377851
 23 1    13   2692.740250
 23 1    14   2705.790311
 23 1    15   2792.703784
 23 1    16   3027.743985
 23 1    17   3129.498299
 23 1    18   3146.512699
 23 1    20   3276.751911
 23 1    21   3300.019201
 23 1    22   3395.350307
 23 1    23   3593.836159
 23 1    24   3603.150779
 23 1    25   3698.913441
 23 1    26   3707.051913
 23 1    27   3709.176452
 23 1    30   3851.997062
 23 1    31   3862.882128
 23 1    33   3977.993841
 23 1    34   3996.224350
 23 1    35   4064.943560
 23 1    36   4160.960621
 23 1    37   4178.603961
 23 1    40   4290.482310
 23 1    48   4644.803771
 23 1    50   4721.784629
 23 1    51   4730.125436
 23 1    55   4859.036695
 23 1    57   4871.587925
 23 1    60   4958.265216
 23 1    68   5205.261720
 23 1    69   5254.982864
 23 1    72   5299.748872
 23 1    74   5333.651039
 23 1    77   5429.486876
 23 1    79   5451.930309
 23 1    82   5546.785073
 23 1    89   5757.684870
 23 1    90   5766.582030
 23 1    93   5846.284239
 23 1    96   5873.178069
 23 1    99   5950.783292
 23 1   103   5991.603671
 23 1   104   6002.094391
 23 1   108   6115.969708
 23 1   110   6133.721046
 23 1   114   6201.494134
 23 1   117   6288.856572
 23 1   118   6300.673199
 23 1   119   6311.192038
 23 1   120   6328.051374
 23 1   125   6421.207339
 23 1   126   6439.629999
 23 1   127   6440.430877
 23 1   131   6523.033464
 23 1   134   6555.104743
 23 1   135   6562.273686
 23 1   138   6600.908877
 23 1   142   6689.769512
 23 1   143   6700.135227
 23 1   148   6797.577538
 23 1   150   6806.367278
 23 1   152   6858.851159
 23 1   153   6860.102419
 23 1   154   6866.796475
 23 1   158   6950.373886
 23 1   162   6995.503723
 23 1   163   7000.958123
 23 1   164   7007.612021
 23 1   171   7094.062413
 23 1   173   7112.175925
 23 1   174   7119.753897
 23 1   175   7121.574147
 23 1   181   7223.339508
 23 1   183   7252.304254
 23 1   184   7261.257697
 23 1   185   7265.854402
 23 1   191   7352.658476
 23 1   192   7363.911632
 23 1   194   7390.242468
 23 1   195   7407.441648
 23 1   197   7424.633399
 23 1   198   7435.240830
 23 1   199   7440.759932
 23 1   207   7552.478712
 23 1   208   7569.865930
 23 1   211   7584.531677
 23 1   217   7668.654246
 23 1   218   7670.283760
 23 1   222   7691.752816
 23 1   223   7717.160066
 23 1   229   7782.771042
 23 1   230   7817.304374
 23 1   231   7822.682227
 23 1   233   7838.764830
 23 1   235   7842.187537
 23 1   236   7867.819298
 23 1   239   7891.398381
 23 1   240   7899.910796
 23 1   242   7941.743215
 23 1   243   7951.342786
 23 1   249   8007.177126
 23 1   253   8043.954683
 23 1   259   8101.557338
 23 1   260   8111.665556
 23 1   263   8141.455741
 23 1   266   8168.180002
 23 1   272   8222.921912
 23 1   273   8224.660755
 23 1   274   8231.767512
 23 1   275   8241.930546
 23 1   278   8273.661585
 23 1   282   8308.679762
 23 1   286   8374.138034
 23 1   288   8380.081142
 23 1   289   8385.503350
 23 1   290   8386.307081
 23 1   294   8431.305676
 23 1   297   8447.430602
 23 1   300   8493.017895
 23 1   301   8495.911646
 23 1   303   8503.422048
 23 1   305   8521.719380
 23 1   310   8560.517558
 23 1   314   8602.018499
 23 1   318   8641.755572
 23 1   321   8652.082543
 23 1   323   8678.413062
 23 1   326   8704.833518
 23 1   328   8717.460182
 23 1   335   8785.049186
 23 1   343   8840.847054
 23 1   344   8859.592737
 23 1   348   8891.094214
 23 1   351   8932.536429
 23 1   353   8937.555176
 23 1   354   8937.748701
 23 1   355   8951.604464
 23 1   358   8965.887441
 23 1   359   8973.384571
 23 1   362   8987.804363
 23 1   366   9036.503175
 23 1   367   9036.839730
 23 1   372   9070.110262
 23 1   375   9101.026880
 23 1   376   9102.167059
 23 1   378   9110.940566
 23 1   379   9113.906010
 23 1   381   9133.692704
 23 1   389   9185.460861
 23 1   390   9196.548187
 23 1   391   9200.072912
 23 1   392   9205.587989
 23 1   396   9235.274013
 23 1   398   9269.799319
 23 1   401   9286.891537
 23 1   408   9334.110808
 23 1   409   9334.731518
 23 1   411   9347.946413
 23 1   420   9412.811935
 23 1   421   9443.932377
 23 1   426   9469.882518
 23 1   427   9470.295360
 23 1   433   9501.446228
 23 1   435   9516.085175
 23 1   436   9519.186225
 23 1   439   9537.106939
 23 1   450   9626.091658
 23 1   452   9640.678501
 23 1   459   9666.781889
 23 1   469   9741.994486
 23 1   471   9743.820943
 23 1   475   9761.125327
 23 1   476   9769.658530
 23 1   482   9828.118146
 23 1   483   9831.105940
 23 1   485   9839.564171
 23 1   492   9886.947579
 23 1   493   9888.705737
 23 1   497   9915.700778
 23 1   507   9989.763851
 23 1   508   9994.908210
 23 1   509  10003.119920
 23 1   510  10008.609980
 23 1   513  10032.730440
 23 1   528  10100.927970
 23 1   529  10108.983900
 23 1   530  10111.160910
 23 1   542  10184.977290
 23 1   543  10191.639050
 23 1   544  10200.492960
 23 1   561  10287.764490
 23 1   564  10303.656550
 23 1   565  10312.739390
 23 1   572  10352.133330
 23 1   576  10386.405340
 23 1   589  10431.517210
 23 1   601  10521.250800
 23 1   605  10536.749450
 23 1   608  10557.240350
 23 1   626  10650.752600
 23 1   627  10652.907890
 23 1   643  10728.380850
 23 1   666  10850.983830
 23 1   671  10866.677490
 23 1   685  10955.565380
 23 1   691  10971.955490
 23 1   704  11037.963040
 23 1   706  11043.863880
 23 1   709  11054.207490
 23 1   735  11179.040270
 23 1   745  11223.626420
 23 1   756  11276.219210
 23 1   772  11348.952850
 23 1   783  11387.831490
 23 1   793  11440.179490
 23 1   802  11494.954460
 23 1   824  11556.189960
 23 1   825  11566.305520
 23 1   826  11568.839210
 23 1   843  11654.074490
 23 1   874  11768.514350
 23 1   890  11852.538210
 23 1   977  12185.020410
 23 1   988  12232.771850
 23 1  1022  12353.307210
 23 1  1046  12434.568210
 23 1  1238  13110.956310
 23 1  1411  13615.820420
 23 2     1    820.536611
 23 2     2   1409.598917
 23 2     3   1981.434332
 23 2     4   1999.071240
 23 2     5   2111.155278
 23 2     6   2563.311959
 23 2     8   2705.774487
 23 2     9   3028.172585
 23 2    10   3130.694692
 23 2    11   3146.512075
 23 2    13   3277.643025
 23 2    15   3395.944821
 23 2    16   3603.132389
 23 2    17   3706.936213
 23 2    20   3862.832191
 23 2    22   3996.211548
 23 2    23   4161.767263
 23 2    24   4178.602943
 23 2    27   4290.971493
 23 2    36   4730.058178
 23 2    40   4871.572212
 23 2    48   5205.685424
 23 2    51   5299.748110
 23 2    55   5430.353660
 23 2    60   5547.363272
 23 2    67   5766.565071
 23 2    69   5847.335571
 23 2    74   5951.693905
 23 2    77   6002.044697
 23 2    88   6311.985136
 23 2    89   6328.050551
 23 2    95   6440.906556
 23 2   101   6556.338000
 23 2   109   6702.159101
 23 2   115   6798.283128
 23 2   117   6861.849157
 23 2   118   6866.742237
 23 2   125   7002.405264
 23 2   126   7007.596096
 23 2   133   7120.907156
 23 2   134   7121.488219
 23 2   140   7224.491290
 23 2   142   7265.803925
 23 2   143   7269.615033
 23 2   148   7353.072507
 23 2   150   7390.233536
 23 2   151   7408.585882
 23 2   153   7435.062949
 23 2   161   7553.323252
 23 2   164   7584.444041
 23 2   170   7669.229739
 23 2   171   7671.861638
 23 2   175   7717.137591
 23 2   181   7818.626553
 23 2   182   7825.064324
 23 2   184   7838.786333
 23 2   186   7842.186897
 23 2   189   7899.893271
 23 2   191   7942.760791
 23 2   200   8044.842011
 23 2   205   8111.616541
 23 2   208   8143.310995
 23 2   217   8241.919049
 23 2   220   8275.206817
 23 2   228   8385.371841
 23 2   229   8387.622860
 23 2   233   8432.086583
 23 2   239   8494.461781
 23 2   243   8521.690141
 23 2   247   8560.983549
 23 2   254   8641.759371
 23 2   257   8653.278608
 23 2   262   8717.296703
 23 2   268   8778.396520
 23 2   269   8785.961200
 23 2   277   8859.516930
 23 2   281   8891.778455
 23 2   284   8934.272737
 23 2   286   8940.256824
 23 2   289   8973.327105
 23 2   292   8987.787448
 23 2   300   9071.481448
 23 2   303   9101.026272
 23 2   306   9113.888589
 23 2   314   9186.590239
 23 2   315   9205.486311
 23 2   319   9235.273405
 23 2   321   9272.076668
 23 2   324   9288.019749
 23 2   331   9347.905527
 23 2   340   9414.781704
 23 2   345   9470.297926
 23 2   350   9502.567775
 23 2   352   9516.084551
 23 2   373   9666.780996
 23 2   388   9761.740487
 23 2   389   9769.641889
 23 2   396   9839.289954
 23 2   403   9888.156073
 23 2   404   9888.787337
 23 2   407   9910.934011
 23 2   416   9989.613633
 23 2   417  10003.102150
 23 2   418  10009.586520
 23 2   424  10046.653920
 23 2   435  10109.848630
 23 2   445  10186.723900
 23 2   447  10211.522790
 23 2   463  10314.180770
 23 2   470  10352.132570
 23 2   480  10422.854210
 23 2   494  10522.022950
 23 2   496  10528.154170
 23 2   498  10536.746780
 23 2   516  10651.211250
 23 2   553  10851.876990
 23 2   568  10956.222370
 23 2   620  11224.701750
 23 2   686  11556.674250
 23 2   687  11567.315990
 24 1     1    840.685250
 24 1     2   1429.754933
 24 1     3   2001.634087
 24 1     4   2019.254184
 24 1     5   2131.227685
 24 1     6   2583.491550
 24 1     8   2725.854257
 24 1     9   3048.157023
 24 1    10   3150.950536
 24 1    11   3166.722110
 24 1    13   3297.761294
 24 1    15   3415.948134
 24 1    16   3623.126504
 24 1    17   3727.144950
 24 1    20   3882.933905
 24 1    22   4016.219893
 24 1    23   4181.806320
 24 1    24   4198.625490
 24 1    27   4310.879661
 24 1    36   4750.090027
 24 1    40   4891.489996
 24 1    48   5225.507542
 24 1    51   5319.801275
 24 1    55   5450.310337
 24 1    60   5567.200442
 24 1    67   5786.395874
 24 1    69   5867.293782
 24 1    74   5971.593557
 24 1    77   6021.988150
 24 1    88   6331.863776
 24 1    89   6347.913341
 24 1    95   6460.649687
 24 1   101   6576.336424
 24 1   102   6582.166418
 24 1   108   6710.580203
 24 1   109   6722.375380
 24 1   115   6818.063548
 24 1   117   6881.950037
 24 1   118   6886.604277
 24 1   125   7022.387955
 24 1   133   7140.790853
 24 1   134   7141.449987
 24 1   140   7244.356560
 24 1   142   7285.671748
 24 1   143   7289.750616
 24 1   148   7372.728594
 24 1   150   7410.019793
 24 1   151   7428.513473
 24 1   153   7455.102517
 24 1   161   7573.118240
 24 1   164   7604.384793
 24 1   170   7688.905155
 24 1   171   7691.893542
 24 1   175   7737.002117
 24 1   181   7838.542348
 24 1   182   7845.295011
 24 1   184   7858.623055
 24 1   186   7862.097622
 24 1   189   7919.561252
 24 1   191   7962.551819
 24 1   192   7978.530517
 24 1   200   8064.579175
 24 1   205   8131.403205
 24 1   208   8163.317741
 24 1   217   8261.598536
 24 1   220   8295.100614
 24 1   228   8405.286855
 24 1   229   8407.444652
 24 1   233   8451.802894
 24 1   239   8514.303007
 24 1   243   8541.472593
 24 1   247   8580.560394
 24 1   254   8661.492394
 24 1   256   8673.119083
 24 1   268   8798.458583
 24 1   269   8805.675913
 24 1   277   8879.371138
 24 1   281   8911.394603
 24 1   284   8954.230358
 24 1   286   8960.495301
 24 1   289   8993.037129
 24 1   292   9007.580799
 24 1   300   9091.303321
 24 1   306   9133.479936
 24 1   314   9206.309559
 24 1   315   9225.297533
 24 1   319   9255.034913
 24 1   321   9292.101333
 24 1   324   9307.729550
 24 1   331   9367.610223
 24 1   340   9434.693006
 24 1   344   9489.788632
 24 1   346   9489.920045
 24 1   350   9522.335241
 24 1   352   9535.825512
 24 1   355   9558.576003
 24 1   387   9780.795536
 24 1   388   9781.338073
 24 1   389   9789.352096
 24 1   396   9859.229698
 24 1   403   9907.896537
 24 1   404   9908.492133
 24 1   417  10022.610070
 24 1   418  10029.216650
 24 1   422  10059.339550
 24 1   424  10066.315170
 24 1   435  10129.424980
 24 1   445  10206.573020
 24 1   463  10333.912410
 24 1   470  10371.874930
 24 1   480  10442.508710
 24 1   490  10504.820590
 24 1   494  10541.579970
 24 1   496  10547.843530
 24 1   498  10556.287030
 24 1   552  10871.410540
 24 1   568  10975.683150
 24 1   620  11244.250550
 24 1   685  11576.030770
 24 1   687  11586.905540
 24 2     1    251.343212
 24 2     2    840.210419
 24 2     3   1419.995728
 24 2     4   1429.776111
 24 2     5   1535.194283
 24 2     6   2000.739883
 24 2     7   2019.254824
 24 2     8   2130.681604
 24 2     9   2473.029285
 24 2    10   2574.804777
 24 2    11   2583.573104
 24 2    13   2712.798099
 24 2    14   2725.872920
 24 2    15   2812.644015
 24 2    16   3047.691185
 24 2    17   3149.637341
 24 2    18   3166.722872
 24 2    20   3296.792941
 24 2    21   3320.127409
 24 2    22   3415.300549
 24 2    23   3613.816819
 24 2    24   3623.148192
 24 2    25   3719.098298
 24 2    26   3727.280373
 24 2    27   3729.028641
 24 2    30   3872.078268
 24 2    31   3882.993391
 24 2    33   3997.964627
 24 2    34   4016.236117
 24 2    35   4084.815331
 24 2    36   4180.929881
 24 2    37   4198.626294
 24 2    40   4310.348391
 24 2    48   4664.574929
 24 2    50   4741.795349
 24 2    51   4750.159549
 24 2    55   4878.932060
 24 2    57   4891.508753
 24 2    60   4978.037986
 24 2    68   5225.048179
 24 2    69   5274.861406
 24 2    72   5319.801899
 24 2    74   5353.471939
 24 2    77   5449.368447
 24 2    79   5471.878901
 24 2    82   5566.573047
 24 2    89   5777.505519
 24 2    90   5786.415608
 24 2    93   5866.149609
 24 2    96   5892.863394
 24 2    99   5970.601037
 24 2   103   6011.526267
 24 2   104   6022.047328
 24 2   108   6135.779777
 24 2   110   6153.572443
 24 2   111   6154.455347
 24 2   114   6221.198764
 24 2   117   6308.857665
 24 2   118   6320.721489
 24 2   119   6331.002025
 24 2   120   6347.914213
 24 2   125   6441.105844
 24 2   126   6459.572989
 24 2   127   6460.132059
 24 2   131   6542.817639
 24 2   134   6574.997015
 24 2   135   6582.161122
 24 2   138   6620.698604
 24 2   142   6709.561653
 24 2   143   6720.176246
 24 2   148   6817.295800
 24 2   150   6825.972146
 24 2   152   6878.702225
 24 2   153   6880.049756
 24 2   154   6886.675034
 24 2   158   6970.418089
 24 2   162   7015.236759
 24 2   163   7020.815251
 24 2   164   7027.370745
 24 2   171   7113.667527
 24 2   173   7132.116933
 24 2   174   7139.534715
 24 2   175   7141.554447
 24 2   181   7243.103638
 24 2   183   7272.137969
 24 2   184   7281.348951
 24 2   185   7285.730003
 24 2   186   7290.087850
 24 2   191   7372.276715
 24 2   192   7383.625007
 24 2   194   7410.035207
 24 2   195   7427.264641
 24 2   197   7444.633531
 24 2   199   7460.416930
 24 2   207   7572.200376
 24 2   208   7589.770588
 24 2   211   7604.488025
 24 2   217   7688.284021
 24 2   218   7690.176412
 24 2   222   7711.549363
 24 2   223   7737.027345
 24 2   229   7802.473423
 24 2   230   7837.108145
 24 2   231   7842.710941
 24 2   233   7858.598891
 24 2   235   7862.097703
 24 2   236   7887.588447
 24 2   239   7911.053764
 24 2   240   7919.583683
 24 2   242   7961.449145
 24 2   243   7971.218392
 24 2   244   7978.670066
 24 2   249   8026.694945
 24 2   253   8063.611333
 24 2   259   8121.320392
 24 2   260   8131.460032
 24 2   263   8161.301600
 24 2   266   8188.147469
 24 2   271   8242.841619
 24 2   273   8244.333982
 24 2   275   8261.622691
 24 2   278   8293.420291
 24 2   282   8328.216499
 24 2   286   8393.998301
 24 2   288   8400.152662
 24 2   289   8405.422206
 24 2   290   8406.021797
 24 2   294   8450.955910
 24 2   296   8467.134135
 24 2   300   8512.731183
 24 2   303   8523.159021
 24 2   305   8541.509791
 24 2   307   8570.044843
 24 2   309   8580.053586
 24 2   314   8621.635832
 24 2   318   8661.486026
 24 2   320   8671.820056
 24 2   323   8698.045239
 24 2   326   8724.734000
 24 2   328   8737.431782
 24 2   335   8804.684809
 24 2   343   8860.650537
 24 2   344   8879.457803
 24 2   348   8910.649972
 24 2   351   8952.350501
 24 2   353   8957.188108
 24 2   354   8957.558291
 24 2   355   8971.292445
 24 2   358   8985.579987
 24 2   359   8993.105523
 24 2   362   9007.595307
 24 2   366   9056.308860
 24 2   367   9056.578131
 24 2   372   9089.813054
 24 2   376   9121.736036
 24 2   378   9130.723663
 24 2   379   9133.504723
 24 2   381   9153.440696
 24 2   389   9205.081804
 24 2   390   9216.335793
 24 2   391   9219.511205
 24 2   392   9225.416802
 24 2   396   9255.035675
 24 2   401   9306.501511
 24 2   408   9353.988182
 24 2   409   9354.427347
 24 2   411   9367.658585
 24 2   420   9432.553024
 24 2   421   9463.479564
 24 2   425   9489.338499
 24 2   427   9489.920626
 24 2   433   9521.119896
 24 2   435   9535.826275
 24 2   436   9538.679183
 24 2   439   9556.768080
 24 2   450   9645.841178
 24 2   459   9686.409506
 24 2   469   9761.728422
 24 2   471   9763.465215
 24 2   475   9780.553817
 24 2   476   9789.373482
 24 2   482   9847.998824
 24 2   483   9850.652631
 24 2   485   9859.552464
 24 2   492   9906.596503
 24 2   493   9908.390693
 24 2   497   9935.321530
 24 2   504   9994.252805
 24 2   507  10009.630620
 24 2   508  10014.402740
 24 2   509  10022.630500
 24 2   510  10028.157630
 24 2   528  10120.623550
 24 2   529  10128.481420
 24 2   530  10130.511000
 24 2   544  10220.076200
 24 2   561  10307.375760
 24 2   564  10323.140310
 24 2   572  10371.875690
 24 2   576  10405.769250
 24 2   588  10451.236420
 24 2   597  10504.821450
 24 2   601  10540.741390
 24 2   603  10546.297490
 24 2   605  10556.288530
 24 2   608  10576.815890
 24 2   626  10670.124600
 24 2   627  10672.344360
 24 2   642  10747.856090
 24 2   666  10870.463450
 24 2   671  10886.325590
 24 2   685  10974.955280
 24 2   690  10991.470420
 24 2   704  11057.289890
 24 2   706  11063.340440
 24 2   709  11073.709420
 24 2   735  11198.448550
 24 2   745  11243.042450
 24 2   772  11368.521760
 24 2   783  11407.354420
 24 2   793  11459.700420
 24 2   801  11514.298800
 24 2   821  11575.506670
 24 2   825  11585.787450
 24 2   826  11588.163760
 24 2   843  11673.717420
 24 2   874  11788.006590
 24 2   976  12204.205750
 24 2   988  12252.199590
 24 2  1046  12453.748760
 24 2  1238  13130.068400
 24 2  1411  13634.953170
 25 1     1    272.282756
 25 1     2    861.158168
 25 1     3   1440.976384
 25 1     4   1450.774717
 25 1     5   1556.046257
 25 1     6   2021.705979
 25 1     7   2040.278269
 25 1     8   2151.543917
 25 1     9   2493.796293
 25 1    10   2595.811774
 25 1    11   2604.609616
 25 1    13   2733.690513
 25 1    14   2746.791369
 25 1    15   2833.414054
 25 1    16   3068.468636
 25 1    17   3170.614460
 25 1    18   3187.774192
 25 1    20   3317.667677
 25 1    21   3341.073530
 25 1    22   3436.082370
 25 1    23   3634.628666
 25 1    24   3643.978002
 25 1    25   3740.121174
 25 1    26   3748.353760
 25 1    27   3749.707230
 25 1    30   3892.994252
 25 1    31   3903.942053
 25 1    33   4018.766401
 25 1    34   4037.080597
 25 1    35   4105.514389
 25 1    36   4201.729576
 25 1    37   4219.482766
 25 1    40   4331.041750
 25 1    48   4685.168972
 25 1    50   4762.637466
 25 1    51   4771.028813
 25 1    55   4899.655255
 25 1    57   4912.258524
 25 1    60   4998.633836
 25 1    68   5245.653128
 25 1    69   5295.567086
 25 1    72   5340.691472
 25 1    74   5374.118234
 25 1    77   5470.077174
 25 1    79   5492.657509
 25 1    82   5587.184483
 25 1    89   5798.150169
 25 1    90   5807.078357
 25 1    93   5886.842024
 25 1    96   5913.368134
 25 1    99   5991.245308
 25 1   103   6032.277296
 25 1   104   6042.830929
 25 1   108   6156.409649
 25 1   110   6174.248111
 25 1   111   6175.386629
 25 1   114   6241.723789
 25 1   117   6329.689732
 25 1   118   6341.604579
 25 1   119   6351.632925
 25 1   120   6368.603527
 25 1   125   6461.830068
 25 1   126   6480.336346
 25 1   127   6480.653161
 25 1   131   6563.424569
 25 1   134   6595.716572
 25 1   135   6602.877012
 25 1   138   6641.312747
 25 1   142   6730.179527
 25 1   143   6741.051683
 25 1   148   6837.835157
 25 1   150   6846.393010
 25 1   152   6899.379529
 25 1   153   6900.828490
 25 1   154   6907.383847
 25 1   158   6991.288629
 25 1   162   7035.790975
 25 1   163   7041.500815
 25 1   164   7047.950722
 25 1   171   7134.088645
 25 1   173   7152.884860
 25 1   174   7160.139132
 25 1   175   7162.372629
 25 1   181   7263.689788
 25 1   183   7292.796259
 25 1   184   7302.273166
 25 1   185   7306.432591
 25 1   186   7311.118821
 25 1   191   7392.712927
 25 1   192   7404.159362
 25 1   194   7430.642764
 25 1   195   7447.923619
 25 1   197   7465.464862
 25 1   198   7476.218711
 25 1   199   7480.891276
 25 1   207   7592.742708
 25 1   208   7610.502861
 25 1   211   7625.278603
 25 1   217   7708.729476
 25 1   218   7710.897626
 25 1   222   7732.169258
 25 1   223   7757.723103
 25 1   229   7822.997111
 25 1   230   7857.735368
 25 1   233   7879.258745
 25 1   235   7882.843071
 25 1   236   7908.182175
 25 1   239   7931.527643
 25 1   240   7940.074912
 25 1   242   7981.974408
 25 1   243   7991.919137
 25 1   244   7999.417711
 25 1   246   8020.312238
 25 1   249   8047.025726
 25 1   253   8084.091494
 25 1   258   8141.906697
 25 1   260   8152.078503
 25 1   263   8181.973230
 25 1   265   8208.947618
 25 1   271   8263.574312
 25 1   273   8264.837965
 25 1   274   8272.635229
 25 1   275   8282.125917
 25 1   278   8314.001902
 25 1   282   8348.567782
 25 1   286   8414.670780
 25 1   288   8421.055552
 25 1   289   8426.151595
 25 1   290   8426.568705
 25 1   294   8471.422283
 25 1   296   8487.656071
 25 1   300   8533.267833
 25 1   303   8543.716550
 25 1   305   8562.122980
 25 1   308   8600.402465
 25 1   314   8642.069449
 25 1   318   8682.038430
 25 1   320   8692.377996
 25 1   323   8718.494924
 25 1   326   8745.460454
 25 1   328   8758.235033
 25 1   335   8825.136509
 25 1   343   8881.277346
 25 1   344   8900.152750
 25 1   348   8931.018668
 25 1   351   8972.987709
 25 1   352   8977.436186
 25 1   355   8991.798305
 25 1   358   9006.090374
 25 1   359   9013.647491
 25 1   362   9028.219278
 25 1   366   9076.843807
 25 1   367   9077.230428
 25 1   372   9110.335184
 25 1   376   9142.120040
 25 1   378   9151.327842
 25 1   379   9153.913663
 25 1   389   9225.519213
 25 1   390   9236.940604
 25 1   391   9239.758821
 25 1   392   9246.073378
 25 1   398   9310.282129
 25 1   401   9326.928312
 25 1   408   9374.588731
 25 1   409   9374.991515
 25 1   411   9388.191858
 25 1   420   9453.114373
 25 1   421   9483.841202
 25 1   425   9509.604978
 25 1   426   9510.362958
 25 1   435   9556.388677
 25 1   436   9558.983563
 25 1   450   9666.410558
 25 1   452   9681.107525
 25 1   458   9706.858218
 25 1   469   9782.277212
 25 1   471   9783.926110
 25 1   475   9800.854593
 25 1   476   9809.909427
 25 1   482   9868.700093
 25 1   483   9871.010939
 25 1   485   9880.373105
 25 1   492   9927.052377
 25 1   493   9928.895768
 25 1   497   9955.758930
 25 1   504  10014.870390
 25 1   508  10034.708490
 25 1   509  10042.952100
 25 1   510  10048.515560
 25 1   516  10080.069200
 25 1   528  10141.136280
 25 1   529  10148.794090
 25 1   530  10150.667140
 25 1   542  10225.189040
 25 1   544  10240.480850
 25 1   561  10327.843210
 25 1   564  10343.431450
 25 1   576  10425.951340
 25 1   586  10461.476280
 25 1   588  10471.761210
 25 1   601  10561.040660
 25 1   603  10566.678270
 25 1   605  10576.645690
 25 1   608  10597.207200
 25 1   627  10692.627230
 25 1   642  10768.144000
 25 1   666  10890.747650
 25 1   671  10906.785760
 25 1   684  10995.167390
 25 1   690  11011.803210
 25 1   704  11077.417800
 25 1   706  11083.632840
 25 1   709  11094.024210
 25 1   735  11218.667080
 25 1   745  11263.346150
 25 1   755  11315.550950
 25 1   772  11388.919580
 25 1   783  11427.681210
 25 1   793  11480.012210
 25 1   801  11534.488040
 25 1   821  11595.635880
 25 1   825  11606.092420
 25 1   826  11608.283950
 25 1   843  11694.174210
 25 1   874  11808.232210
 25 1   976  12224.193940
 25 1   988  12272.474080
 25 1  1046  12473.798950
 25 1  1238  13149.976120
 25 1  1411  13654.842880
 25 2     1    861.672536
 25 2     2   1450.749893
 25 2     3   2022.674411
 25 2     4   2040.277466
 25 2     5   2152.135602
 25 2     6   2604.519205
 25 2     8   2746.769605
 25 2     9   3068.973248
 25 2    10   3172.021910
 25 2    11   3187.773535
 25 2    13   3318.716720
 25 2    15   3436.784300
 25 2    16   3643.952718
 25 2    17   3748.194213
 25 2    20   3903.872211
 25 2    22   4037.062148
 25 2    23   4202.678844
 25 2    24   4219.482040
 25 2    27   4331.613961
 25 2    36   4770.946722
 25 2    40   4912.236883
 25 2    48   5246.152473
 25 2    51   5340.690710
 25 2    55   5471.097448
 25 2    60   5587.864667
 25 2    67   5807.049077
 25 2    69   5888.082506
 25 2    74   5992.321537
 25 2    77   6042.761962
 25 2    88   6352.568459
 25 2    89   6368.602722
 25 2    95   6481.213977
 25 2   101   6597.167131
 25 2   102   6602.882960
 25 2   108   6731.281993
 25 2   109   6743.428819
 25 2   115   6838.667317
 25 2   117   6902.884610
 25 2   118   6907.304859
 25 2   125   7043.202086
 25 2   126   7047.929465
 25 2   133   7161.502118
 25 2   134   7162.248662
 25 2   140   7265.049606
 25 2   142   7306.364643
 25 2   143   7310.725165
 25 2   148   7393.201400
 25 2   150   7430.624446
 25 2   151   7449.270861
 25 2   153   7475.975233
 25 2   161   7593.737075
 25 2   164   7625.157011
 25 2   170   7709.398922
 25 2   171   7712.758729
 25 2   175   7757.690161
 25 2   181   7859.287005
 25 2   184   7879.289690
 25 2   186   7882.842431
 25 2   189   7940.049482
 25 2   191   7983.172059
 25 2   200   8085.138021
 25 2   205   8152.010211
 25 2   208   8184.155295
 25 2   217   8282.108833
 25 2   220   8315.822064
 25 2   228   8426.017411
 25 2   229   8428.091274
 25 2   233   8472.339914
 25 2   239   8534.969834
 25 2   240   8538.157367
 25 2   243   8562.075933
 25 2   247   8600.951663
 25 2   254   8682.045290
 25 2   256   8693.784939
 25 2   262   8758.007486
 25 2   269   8826.212739
 25 2   277   8900.049069
 25 2   281   8931.826310
 25 2   284   8975.016390
 25 2   289   9013.567301
 25 2   292   9028.200074
 25 2   300   9111.949471
 25 2   305   9153.889526
 25 2   314   9226.849712
 25 2   315   9245.933288
 25 2   321   9312.958796
 25 2   324   9328.259779
 25 2   331   9388.134925
 25 2   340   9455.432923
 25 2   344   9510.087342
 25 2   345   9510.358421
 25 2   350   9542.925254
 25 2   352   9556.388015
 25 2   367   9680.994300
 25 2   387   9801.260136
 25 2   388   9801.818806
 25 2   389   9809.882604
 25 2   396   9879.994941
 25 2   403   9928.451878
 25 2   404   9929.020110
 25 2   407   9951.229444
 25 2   417  10042.926450
 25 2   418  10049.662360
 25 2   422  10079.911210
 25 2   424  10086.794930
 25 2   435  10149.816790
 25 2   447  10251.986250
 25 2   480  10462.989120
 25 2   490  10525.354850
 25 2   494  10561.951490
 25 2   496  10568.361840
 25 2   498  10576.644560
 25 2   516  10690.841210
 25 2   552  10891.774810
 25 2   568  10995.939340
 25 2   588  11089.719110
 25 2   620  11264.629310
 25 2   683  11596.189940
 25 2   687  11607.300250
 26 1     1    883.498361
 26 1     2   1472.583690
 26 1     3   2044.555197
 26 1     4   2062.140844
 26 1     5   2173.878930
 26 1     6   2626.380279
 26 1     8   2768.520552
 26 1     9   3090.621176
 26 1    10   3193.948431
 26 1    11   3209.666128
 26 1    13   3340.509175
 26 1    15   3458.452952
 26 1    16   3665.611077
 26 1    17   3770.085193
 26 1    20   3925.647307
 26 1    22   4058.737112
 26 1    23   4224.385220
 26 1    24   4241.171953
 26 1    27   4353.180433
 26 1    40   4933.812165
 26 1    48   5267.621288
 26 1    51   5362.413381
 26 1    55   5492.714835
 26 1    60   5609.355048
 26 1    67   5828.536736
 26 1    69   5909.701398
 26 1    74   6013.876742
 26 1    77   6064.363596
 26 1    88   6374.100429
 26 1    89   6390.118495
 26 1    95   6502.599716
 26 1   101   6618.829583
 26 1   108   6752.811327
 26 1   109   6765.326969
 26 1   114   6860.096646
 26 1   117   6924.655469
 26 1   118   6928.824912
 26 1   125   7064.846231
 26 1   126   7069.329377
 26 1   133   7183.040346
 26 1   134   7183.875272
 26 1   140   7286.570384
 26 1   142   7327.884696
 26 1   143   7332.536446
 26 1   148   7414.492958
 26 1   150   7452.061130
 26 1   151   7470.854739
 26 1   153   7497.681593
 26 1   161   7615.181967
 26 1   164   7646.756850
 26 1   170   7730.711204
 26 1   171   7734.459031
 26 1   175   7779.208850
 26 1   181   7880.858738
 26 1   184   7900.780607
 26 1   186   7904.421050
 26 1   189   7961.355263
 26 1   191   8004.613055
 26 1   200   8106.519248
 26 1   205   8173.442507
 26 1   208   8205.825356
 26 1   217   8303.434407
 26 1   220   8337.370763
 26 1   228   8447.574293
 26 1   229   8449.562301
 26 1   233   8493.697902
 26 1   239   8556.463932
 26 1   240   8559.797681
 26 1   243   8583.507507
 26 1   245   8622.157883
 26 1   254   8703.419936
 26 1   256   8715.276723
 26 1   262   8779.607294
 26 1   269   8847.569321
 26 1   277   8921.554662
 26 1   281   8953.075271
 26 1   284   8996.630926
 26 1   286   9003.488616
 26 1   289   9034.916203
 26 1   292   9049.644128
 26 1   300   9133.421303
 26 1   304   9172.839882
 26 1   305   9175.109567
 26 1   314   9248.209902
 26 1   315   9267.390639
 26 1   321   9334.647376
 26 1   324   9349.611167
 26 1   331   9409.480145
 26 1   344   9531.201401
 26 1   345   9531.615590
 26 1   350   9564.338947
 26 1   352   9577.773511
 26 1   355   9600.662491
 26 1   367   9702.430643
 26 1   373   9728.115407
 26 1   386   9822.476959
 26 1   389   9831.234836
 26 1   396   9901.591556
 26 1   403   9949.826042
 26 1   404   9950.374007
 26 1   407   9972.609215
 26 1   416  10051.620270
 26 1   417  10064.058420
 26 1   418  10070.927090
 26 1   424  10108.093190
 26 1   435  10171.023250
 26 1   463  10375.833370
 26 1   480  10484.288180
 26 1   494  10583.136380
 26 1   496  10589.696820
 26 1   498  10597.812910
 26 1   516  10711.868000
 26 1   552  10912.954580
 26 1   568  11017.011800
 26 1   588  11110.903590
 26 1   620  11285.805080
 26 1   683  11617.171540
 26 2     1    294.058946
 26 2     2    882.942880
 26 2     3   1462.794976
 26 2     4   1472.612595
 26 2     5   1577.731396
 26 2     6   2043.509588
 26 2     7   2062.141518
 26 2     8   2173.239789
 26 2     9   2515.393050
 26 2    10   2617.657209
 26 2    11   2626.487029
 26 2    13   2755.417423
 26 2    14   2768.546620
 26 2    15   2855.013942
 26 2    16   3090.076221
 26 2    17   3192.429202
 26 2    18   3209.666943
 26 2    20   3339.376625
 26 2    21   3362.854909
 26 2    22   3457.694613
 26 2    23   3656.271839
 26 2    24   3665.640530
 26 2    25   3761.981845
 26 2    26   3770.269459
 26 2    27   3771.211938
 26 2    30   3914.744919
 26 2    31   3925.728593
 26 2    33   4040.398992
 26 2    34   4058.759557
 26 2    35   4127.040742
 26 2    36   4223.360637
 26 2    37   4241.172759
 26 2    40   4352.556331
 26 2    48   4706.585904
 26 2    50   4784.311658
 26 2    51   4792.759380
 26 2    55   4921.206115
 26 2    57   4933.837194
 26 2    60   5020.052643
 26 2    68   5267.086546
 26 2    69   5317.099795
 26 2    72   5362.414038
 26 2    74   5395.589840
 26 2    77   5491.613362
 26 2    79   5514.267459
 26 2    82   5608.619451
 26 2    89   5819.617071
 26 2    90   5828.565472
 26 2    93   5908.360797
 26 2    96   5934.692110
 26 2    99   6012.713673
 26 2   103   6053.856375
 26 2   104   6064.445789
 26 2   110   6195.749891
 26 2   111   6197.151052
 26 2   114   6263.069155
 26 2   117   6351.352701
 26 2   118   6363.321265
 26 2   119   6373.093387
 26 2   120   6390.119287
 26 2   125   6483.383740
 26 2   126   6501.944808
 26 2   127   6502.004887
 26 2   131   6584.855135
 26 2   134   6617.264023
 26 2   135   6624.420856
 26 2   138   6662.751696
 26 2   142   6751.621445
 26 2   143   6762.758637
 26 2   148   6859.194406
 26 2   150   6867.629791
 26 2   152   6920.880461
 26 2   153   6922.434642
 26 2   154   6928.916235
 26 2   158   7012.991415
 26 2   162   7057.164306
 26 2   163   7063.007456
 26 2   164   7069.353778
 26 2   171   7155.325910
 26 2   173   7174.480450
 26 2   174   7181.565833
 26 2   175   7184.025216
 26 2   181   7285.098864
 26 2   183   7314.279874
 26 2   184   7324.028404
 26 2   185   7327.961179
 26 2   186   7332.993329
 26 2   191   7413.966024
 26 2   192   7425.512876
 26 2   194   7452.069830
 26 2   195   7469.401868
 26 2   197   7487.123871
 26 2   198   7497.963917
 26 2   199   7502.185593
 26 2   207   7614.105360
 26 2   208   7632.061136
 26 2   211   7646.898050
 26 2   217   7729.988513
 26 2   218   7732.444723
 26 2   222   7753.612079
 26 2   223   7779.246341
 26 2   229   7844.340943
 26 2   230   7879.185603
 26 2   233   7900.744193
 26 2   235   7904.421865
 26 2   236   7929.599681
 26 2   239   7952.819418
 26 2   240   7961.385364
 26 2   242   8003.320778
 26 2   243   8013.443753
 26 2   246   8041.783890
 26 2   249   8068.168187
 26 2   253   8105.388007
 26 2   258   8163.313484
 26 2   260   8173.520636
 26 2   263   8203.469697
 26 2   271   8285.110414
 26 2   272   8286.186105
 26 2   274   8294.318915
 26 2   275   8303.455599
 26 2   278   8335.405505
 26 2   282   8369.732095
 26 2   286   8436.171709
 26 2   288   8442.787746
 26 2   289   8447.667248
 26 2   290   8447.975866
 26 2   294   8492.707575
 26 2   296   8509.005194
 26 2   300   8554.620156
 26 2   303   8565.097570
 26 2   305   8583.559942
 26 2   307   8612.511085
 26 2   308   8621.564802
 26 2   314   8663.319412
 26 2   318   8703.411713
 26 2   320   8713.757470
 26 2   323   8739.762611
 26 2   326   8767.011583
 26 2   328   8779.872918
 26 2   335   8846.406608
 26 2   343   8902.725873
 26 2   344   8921.675159
 26 2   348   8952.202339
 26 2   351   8994.447432
 26 2   352   8998.493522
 26 2   354   9000.050718
 26 2   355   9013.124310
 26 2   358   9027.419484
 26 2   359   9035.011542
 26 2   362   9049.668940
 26 2   366   9098.154403
 26 2   367   9098.748491
 26 2   376   9163.317433
 26 2   378   9172.756534
 26 2   379   9175.142802
 26 2   389   9246.773165
 26 2   390   9258.369538
 26 2   391   9260.815429
 26 2   392   9267.554845
 26 2   398   9331.758376
 26 2   401   9348.171138
 26 2   408   9396.103334
 26 2   409   9396.527865
 26 2   411   9409.545095
 26 2   420   9474.495242
 26 2   421   9505.016722
 26 2   425   9530.679286
 26 2   426   9531.622203
 26 2   432   9562.914665
 26 2   435   9577.773744
 26 2   436   9580.099729
 26 2   450   9687.801087
 26 2   458   9728.116046
 26 2   469   9803.661756
 26 2   471   9805.208150
 26 2   474   9821.945408
 26 2   476   9831.262680
 26 2   482   9890.221939
 26 2   483   9892.187537
 26 2   485   9902.028471
 26 2   492   9948.332889
 26 2   493   9950.217989
 26 2   497   9977.014732
 26 2   503  10036.311040
 26 2   508  10055.825390
 26 2   509  10064.088840
 26 2   510  10069.688590
 26 2   513  10094.343550
 26 2   528  10162.465400
 26 2   529  10169.916720
 26 2   530  10171.630240
 26 2   544  10261.691270
 26 2   561  10349.090220
 26 2   564  10364.525350
 26 2   565  10374.001200
 26 2   576  10446.932270
 26 2   588  10493.108760
 26 2   601  10582.153010
 26 2   603  10587.875160
 26 2   605  10597.813880
 26 2   608  10618.405720
 26 2   626  10711.284490
 26 2   627  10713.682360
 26 2   642  10789.241720
 26 2   666  10911.834810
 26 2   671  10928.058940
 26 2   684  11016.159610
 26 2   690  11032.943720
 26 2   704  11098.344920
 26 2   706  11104.741760
 26 2   709  11115.147760
 26 2   735  11239.673760
 26 2   745  11284.425450
 26 2   772  11410.145940
 26 2   783  11448.811760
 26 2   793  11501.151760
 26 2   801  11555.490880
 26 2   821  11616.562170
 26 2   826  11629.206670
 26 2   843  11715.450760
 26 2   874  11829.360720
 26 2   976  12244.973070
 26 2   988  12293.525670
 26 2  1046  12494.612670
 26 2  1238  13170.680900
 26 2  1410  13675.624450
 27 1     1    316.671675
 27 1     2    905.564446
 27 1     3   1485.451355
 27 1     4   1495.289669
 27 1     5   1600.249593
 27 1     6   2066.150608
 27 1     7   2084.844820
 27 1     8   2195.769143
 27 1     9   2537.819448
 27 1    10   2640.340638
 27 1    11   2649.206041
 27 1    13   2777.978381
 27 1    14   2791.137414
 27 1    15   2877.443870
 27 1    16   3112.513889
 27 1    17   3215.081530
 27 1    18   3232.400585
 27 1    20   3361.919535
 27 1    21   3385.474976
 27 1    22   3480.136889
 27 1    23   3678.745824
 27 1    24   3688.137427
 27 1    25   3784.680526
 27 1    26   3793.028673
 27 1    27   3793.543020
 27 1    30   3937.330471
 27 1    31   3948.352775
 27 1    33   4062.862241
 27 1    34   4081.268875
 27 1    35   4149.394209
 27 1    36   4245.822338
 27 1    37   4263.696007
 27 1    40   4374.903033
 27 1    48   4728.825527
 27 1    50   4806.816920
 27 1    51   4815.271433
 27 1    55   4943.584490
 27 1    57   4956.245267
 27 1    60   5042.294335
 27 1    68   5289.337987
 27 1    69   5339.459367
 27 1    72   5384.972038
 27 1    74   5417.886766
 27 1    77   5513.976657
 27 1    79   5536.706129
 27 1    82   5630.877746
 27 1    89   5841.906899
 27 1    90   5850.874718
 27 1    93   5930.706140
 27 1    96   5956.835297
 27 1    99   6035.006877
 27 1   102   6076.263974
 27 1   104   6086.891648
 27 1   108   6200.146798
 27 1   110   6218.079681
 27 1   111   6219.747365
 27 1   114   6285.234582
 27 1   117   6373.845161
 27 1   118   6385.880337
 27 1   119   6395.374741
 27 1   120   6412.462254
 27 1   125   6505.763796
 27 1   126   6524.149939
 27 1   127   6524.400937
 27 1   131   6607.108207
 27 1   134   6639.638955
 27 1   135   6646.791846
 27 1   138   6685.013842
 27 1   142   6773.885830
 27 1   143   6785.299715
 27 1   148   6881.373988
 27 1   150   6889.682367
 27 1   151   6943.206587
 27 1   153   6944.870815
 27 1   154   6951.280648
 27 1   158   7035.528537
 27 1   162   7079.359383
 27 1   163   7085.342123
 27 1   164   7091.579603
 27 1   171   7177.379061
 27 1   173   7196.902646
 27 1   174   7203.815650
 27 1   175   7206.508891
 27 1   181   7307.331851
 27 1   183   7336.586856
 27 1   184   7346.614407
 27 1   185   7350.318363
 27 1   186   7355.713106
 27 1   191   7436.034104
 27 1   192   7447.687335
 27 1   194   7474.327246
 27 1   195   7491.706196
 27 1   197   7509.611837
 27 1   198   7520.544895
 27 1   199   7524.296868
 27 1   207   7636.289231
 27 1   208   7654.445665
 27 1   211   7669.348165
 27 1   217   7752.064481
 27 1   218   7754.824042
 27 1   222   7775.878407
 27 1   223   7801.599191
 27 1   229   7866.504169
 27 1   230   7901.459969
 27 1   233   7923.054756
 27 1   235   7926.839092
 27 1   236   7951.841195
 27 1   239   7974.928327
 27 1   240   7983.514966
 27 1   242   8025.485308
 27 1   243   8035.794730
 27 1   246   8064.078253
 27 1   249   8090.123776
 27 1   252   8127.501220
 27 1   258   8185.542697
 27 1   260   8195.786471
 27 1   263   8225.792068
 27 1   265   8253.039363
 27 1   271   8307.429873
 27 1   272   8308.390584
 27 1   274   8316.839927
 27 1   275   8325.599992
 27 1   278   8357.630703
 27 1   282   8391.709805
 27 1   286   8458.496004
 27 1   288   8465.348726
 27 1   289   8469.921611
 27 1   290   8470.287217
 27 1   294   8514.809246
 27 1   295   8531.160541
 27 1   300   8576.797509
 27 1   303   8587.297276
 27 1   305   8605.820714
 27 1   307   8634.986706
 27 1   308   8643.539939
 27 1   314   8685.385462
 27 1   318   8725.606143
 27 1   320   8735.956945
 27 1   323   8761.847945
 27 1   326   8789.387925
 27 1   328   8802.345360
 27 1   335   8868.493598
 27 1   343   8924.997173
 27 1   344   8944.023262
 27 1   348   8974.202313
 27 1   351   9016.727140
 27 1   352   9020.359593
 27 1   353   9022.544030
 27 1   355   9035.268132
 27 1   358   9049.567006
 27 1   359   9057.195368
 27 1   362   9071.937852
 27 1   366   9120.271775
 27 1   372   9153.838699
 27 1   376   9185.329117
 27 1   377   9195.005838
 27 1   379   9197.182623
 27 1   381   9217.630493
 27 1   389   9268.843625
 27 1   390   9280.618033
 27 1   391   9282.681197
 27 1   392   9289.864677
 27 1   396   9319.257708
 27 1   398   9354.059475
 27 1   401   9370.230570
 27 1   408   9418.276720
 27 1   409   9418.892394
 27 1   411   9431.720242
 27 1   420   9496.699873
 27 1   421   9527.002963
 27 1   425   9552.564720
 27 1   426   9553.698616
 27 1   432   9585.042179
 27 1   435   9599.979813
 27 1   436   9602.027712
 27 1   450   9710.009593
 27 1   452   9724.832701
 27 1   458   9750.195001
 27 1   470   9827.309602
 27 1   473   9843.836151
 27 1   476   9853.441136
 27 1   482   9912.561536
 27 1   483   9914.181646
 27 1   485   9924.521394
 27 1   492   9970.432465
 27 1   493   9972.360758
 27 1   497   9999.088225
 27 1   503  10058.570710
 27 1   508  10077.752460
 27 1   509  10086.037380
 27 1   510  10091.671420
 27 1   513  10116.517990
 27 1   528  10184.616420
 27 1   529  10191.850730
 27 1   530  10193.395710
 27 1   542  10268.677520
 27 1   544  10283.722350
 27 1   561  10371.168830
 27 1   564  10386.432830
 27 1   565  10396.053560
 27 1   572  10436.036050
 27 1   576  10468.736220
 27 1   588  10515.285950
 27 1   601  10604.078380
 27 1   604  10619.795460
 27 1   608  10640.422390
 27 1   626  10733.075300
 27 1   627  10735.598000
 27 1   642  10811.153890
 27 1   666  10933.745750
 27 1   671  10950.161890
 27 1   684  11037.976750
 27 1   689  11054.887390
 27 1   704  11120.072610
 27 1   706  11126.659510
 27 1   707  11133.024370
 27 1   709  11137.084950
 27 1   735  11261.519250
 27 1   745  11306.284880
 27 1   755  11358.112830
 27 1   772  11432.141890
 27 1   783  11470.764950
 27 1   793  11523.098950
 27 1   801  11577.280830
 27 1   821  11638.281580
 27 1   825  11650.970830
 27 1   843  11737.547950
 27 1   873  11851.260950
 27 1   975  12266.555020
 27 1   988  12315.387830
 27 1  1238  13192.180090
 27 1  1410  13697.160750
 27 2     1    906.162615
 27 2     2   1495.256207
 27 2     3   2067.276336
 27 2     4   2084.843994
 27 2     5   2196.457554
 27 2     8   2791.107772
 27 2     9   3113.100711
 27 2    10   3216.716731
 27 2    11   3232.399928
 27 2    13   3363.138796
 27 2    15   3480.954164
 27 2    16   3688.101376
 27 2    20   3948.258160
 27 2    22   4081.245545
 27 2    23   4246.926719
 27 2    24   4263.695150
 27 2    27   4375.573054
 27 2    36   4815.166055
 27 2    40   4956.216057
 27 2    48   5289.913562
 27 2    51   5384.972128
 27 2    55   5515.162689
 27 2    60   5631.669426
 27 2    67   5850.844277
 27 2    69   5932.150284
 27 2    74   6036.261352
 27 2    88   6396.456151
 27 2    89   6412.461574
 27 2    95   6524.807301
 27 2   101   6641.323908
 27 2   102   6646.799572
 27 2   108   6775.166929
 27 2   114   6882.344755
 27 2   117   6947.261056
 27 2   118   6951.174714
 27 2   125   7087.322573
 27 2   126   7091.549896
 27 2   133   7205.405928
 27 2   134   7206.331519
 27 2   140   7308.916967
 27 2   142   7350.229994
 27 2   143   7355.189167
 27 2   148   7436.602602
 27 2   150   7474.315280
 27 2   151   7493.267256
 27 2   153   7520.219090
 27 2   161   7637.444699
 27 2   164   7669.188110
 27 2   170   7752.841301
 27 2   171   7756.991471
 27 2   175   7801.554510
 27 2   181   7903.258835
 27 2   182   7911.031871
 27 2   184   7923.095210
 27 2   186   7926.838435
 27 2   189   7983.480361
 27 2   191   8026.878604
 27 2   200   8128.721965
 27 2   205   8195.696260
 27 2   208   8228.328024
 27 2   217   8325.579077
 27 2   220   8359.746128
 27 2   228   8469.954460
 27 2   229   8471.858208
 27 2   233   8515.876205
 27 2   239   8578.783914
 27 2   243   8605.760130
 27 2   245   8644.179159
 27 2   254   8725.615385
 27 2   256   8737.591924
 27 2   262   8802.037671
 27 2   269   8869.747961
 27 2   277   8943.885365
 27 2   281   8975.140681
 27 2   284   9019.072921
 27 2   289   9057.088180
 27 2   292   9071.910438
 27 2   300   9155.718816
 27 2   304   9195.102990
 27 2   305   9197.153608
 27 2   314   9270.391045
 27 2   315   9289.676859
 27 2   319   9319.257034
 27 2   321   9357.167824
 27 2   324   9371.783738
 27 2   331   9431.645945
 27 2   340   9499.392605
 27 2   344   9553.127137
 27 2   345   9553.690055
 27 2   350   9586.572616
 27 2   352   9599.979156
 27 2   367   9724.687850
 27 2   373   9750.194404
 27 2   386   9844.452484
 27 2   389   9853.407050
 27 2   396   9924.015509
 27 2   403   9972.016757
 27 2   404   9972.553800
 27 2   407   9994.810854
 27 2   417  10085.999350
 27 2   418  10093.006980
 27 2   422  10123.501690
 27 2   424  10130.208270
 27 2   435  10193.042880
 27 2   445  10271.067530
 27 2   463  10398.028920
 27 2   470  10436.034660
 27 2   480  10506.396000
 27 2   494  10605.134210
 27 2   497  10619.794960
 27 2   516  10733.703390
 27 2   552  10934.941770
 27 2   568  11038.897220
 27 2   620  11307.789770
 27 2   683  11638.924030
 28 1     1    929.665181
 28 1     2   1518.767330
 28 1     3   2090.837616
 28 1     4   2108.387223
 28 1     5   2219.871366
 28 1     6   2672.631031
 28 1     8   2814.530427
 28 1     9   3136.411668
 28 1    10   3240.326618
 28 1    11   3255.975627
 28 1    13   3386.604886
 28 1    15   3504.287732
 28 1    16   3711.423477
 28 1    17   3816.385384
 28 1    20   3971.705334
 28 1    22   4104.584734
 28 1    23   4270.299317
 28 1    24   4287.051794
 28 1    27   4398.792712
 28 1    40   4979.449599
 28 1    48   5313.032412
 28 1    51   5408.364967
 28 1    55   5538.440522
 28 1    60   5654.810470
 28 1    67   5873.974031
 28 1    69   5955.429477
 28 1    74   6059.473966
 28 1    88   6419.645140
 28 1    89   6435.630836
 28 1    95   6547.837452
 28 1   101   6664.649568
 28 1   102   6669.999946
 28 1   108   6798.349514
 28 1   109   6811.635955
 28 1   114   6905.417960
 28 1   117   6970.702327
 28 1   118   6974.349982
 28 1   125   7110.629377
 28 1   126   7114.593401
 28 1   133   7228.598425
 28 1   134   7229.619535
 28 1   140   7332.091781
 28 1   142   7373.401112
 28 1   143   7378.672673
 28 1   148   7459.529600
 28 1   150   7497.394591
 28 1   151   7516.509331
 28 1   153   7543.590607
 28 1   161   7660.532826
 28 1   164   7692.447421
 28 1   170   7775.797485
 28 1   171   7780.357529
 28 1   175   7824.725421
 28 1   181   7926.486407
 28 1   184   7946.236021
 28 1   189   8006.423500
 28 1   191   8049.966558
 28 1   199   8151.746557
 28 1   205   8218.774121
 28 1   208   8251.659389
 28 1   217   8348.540351
 28 1   220   8382.949535
 28 1   228   8493.158821
 28 1   229   8494.979972
 28 1   233   8538.873436
 28 1   239   8601.930609
 28 1   240   8605.553335
 28 1   243   8628.835771
 28 1   245   8667.013983
 28 1   254   8748.633000
 28 1   256   8760.732563
 28 1   262   8825.295349
 28 1   269   8892.745845
 28 1   277   8967.041719
 28 1   281   8998.022709
 28 1   284   9042.342282
 28 1   286   9049.843875
 28 1   289   9080.075834
 28 1   292   9095.001942
 28 1   300   9178.834149
 28 1   304   9218.190679
 28 1   305   9220.003642
 28 1   314   9293.392752
 28 1   315   9312.784505
 28 1   319   9342.310400
 28 1   321   9380.519741
 28 1   324   9394.777035
 28 1   331   9454.627320
 28 1   340   9522.614193
 28 1   344   9575.863081
 28 1   345   9576.582424
 28 1   350   9609.630960
 28 1   352   9623.006717
 28 1   372   9773.090160
 28 1   386   9867.265589
 28 1   388   9876.398787
 28 1   396   9947.269587
 28 1   407  10017.833550
 28 1   417  10108.756820
 28 1   418  10115.905230
 28 1   424  10153.142870
 28 1   435  10215.881600
 28 1   445  10294.212530
 28 1   447  10318.864320
 28 1   463  10421.042870
 28 1   470  10459.064530
 28 1   480  10529.332780
 28 1   494  10627.945580
 28 1   497  10642.590490
 28 1   515  10756.346600
 28 1   552  10957.748280
 28 1   568  11061.589940
 28 1   620  11330.615080
 28 1   683  11661.495270
 28 2     1    340.120827
 28 2     2    929.022750
 28 2     3   1508.945366
 28 2     4   1518.805856
 28 2     5   1623.600735
 28 2     6   2089.628900
 28 2     7   2108.387863
 28 2     8   2219.131821
 28 2     9   2561.075371
 28 2    10   2663.861880
 28 2    11   2672.766088
 28 2    13   2801.373882
 28 2    14   2814.564315
 28 2    15   2900.703541
 28 2    16   3135.781467
 28 2    17   3238.571283
 28 2    18   3255.974633
 28 2    20   3385.295623
 28 2    21   3408.930720
 28 2    22   3503.409768
 28 2    23   3702.050766
 28 2    24   3711.464457
 28 2    25   3808.216848
 28 2    26   3816.629531
 28 2    27   3816.701323
 28 2    30   3960.750152
 28 2    31   3971.814319
 28 2    33   4086.156055
 28 2    34   4104.613070
 28 2    35   4172.574660
 28 2    36   4269.114588
 28 2    37   4287.052349
 28 2    40   4398.073168
 28 2    48   4751.887768
 28 2    50   4830.153022
 28 2    51   4838.643988
 28 2    55   4966.790259
 28 2    57   4979.485155
 28 2    60   5065.358784
 28 2    68   5312.414340
 28 2    69   5362.645625
 28 2    72   5408.363424
 28 2    74   5441.008859
 28 2    77   5537.167100
 28 2    79   5559.976494
 28 2    82   5653.959089
 28 2    89   5865.024817
 28 2    90   5874.018204
 28 2    93   5953.878086
 28 2    96   5979.797558
 28 2    99   6058.125625
 28 2   102   6099.498881
 28 2   104   6110.167531
 28 2   108   6223.248739
 28 2   110   6241.242575
 28 2   111   6243.177791
 28 2   114   6308.220194
 28 2   117   6397.167052
 28 2   118   6409.270229
 28 2   119   6418.481382
 28 2   120   6435.631418
 28 2   125   6528.969245
 28 2   126   6547.131082
 28 2   127   6547.671029
 28 2   131   6630.184594
 28 2   134   6662.840643
 28 2   135   6669.990779
 28 2   138   6708.101874
 28 2   142   6796.973408
 28 2   143   6808.673472
 28 2   148   6904.376788
 28 2   150   6912.550632
 28 2   151   6966.359927
 28 2   153   6968.136998
 28 2   154   6974.470704
 28 2   158   7058.891679
 28 2   162   7102.375690
 28 2   163   7108.504513
 28 2   164   7114.626170
 28 2   171   7200.247973
 28 2   173   7220.154590
 28 2   174   7226.889531
 28 2   175   7229.825257
 28 2   181   7330.387418
 28 2   183   7359.718388
 28 2   184   7370.032812
 28 2   185   7373.502244
 28 2   186   7379.276568
 28 2   191   7458.918979
 28 2   192   7470.681057
 28 2   194   7497.407232
 28 2   195   7514.831657
 28 2   197   7532.930075
 28 2   198   7543.965069
 28 2   199   7547.228251
 28 2   207   7659.294806
 28 2   208   7677.657041
 28 2   211   7692.634430
 28 2   217   7774.957171
 28 2   218   7778.028299
 28 2   222   7798.966938
 28 2   223   7824.776310
 28 2   229   7889.487766
 28 2   230   7924.557121
 28 2   233   7946.189769
 28 2   236   7974.906541
 28 2   239   7997.854519
 28 2   240   8006.463109
 28 2   242   8048.471082
 28 2   243   8058.970142
 28 2   246   8087.198019
 28 2   249   8112.891032
 28 2   252   8150.434467
 28 2   258   8208.591749
 28 2   260   8218.877848
 28 2   263   8248.936343
 28 2   265   8276.330337
 28 2   271   8330.515271
 28 2   272   8331.474304
 28 2   275   8348.568539
 28 2   278   8380.677981
 28 2   282   8414.500589
 28 2   286   8481.644894
 28 2   289   8492.938962
 28 2   290   8493.481029
 28 2   294   8537.728833
 28 2   295   8554.142537
 28 2   300   8599.793922
 28 2   303   8610.316647
 28 2   305   8628.903835
 28 2   307   8658.284286
 28 2   308   8666.327403
 28 2   314   8708.267791
 28 2   318   8748.621715
 28 2   320   8758.978855
 28 2   323   8784.751474
 28 2   326   8812.588904
 28 2   328   8825.648187
 28 2   335   8891.397574
 28 2   343   8948.090943
 28 2   344   8967.199687
 28 2   348   8997.011053
 28 2   351   9039.832818
 28 2   352   9043.034022
 28 2   355   9058.230416
 28 2   358   9072.531613
 28 2   359   9080.201431
 28 2   362   9095.035966
 28 2   366   9143.203151
 28 2   372   9176.822964
 28 2   375   9208.154526
 28 2   377   9218.078876
 28 2   379   9220.047568
 28 2   381   9240.674460
 28 2   389   9291.730570
 28 2   390   9303.689034
 28 2   391   9305.356549
 28 2   396   9342.311226
 28 2   398   9377.185676
 28 2   401   9393.106648
 28 2   408   9441.238158
 28 2   411   9454.716215
 28 2   420   9519.723898
 28 2   421   9549.803296
 28 2   425   9575.258864
 28 2   426   9576.591958
 28 2   435   9623.007879
 28 2   436   9624.767521
 28 2   439   9643.595701
 28 2   450   9733.040838
 28 2   452   9747.933889
 28 2   457   9773.090606
 28 2   470   9850.230889
 28 2   473   9866.542222
 28 2   475   9876.437508
 28 2   482   9935.713016
 28 2   483   9936.998344
 28 2   485   9947.846184
 28 2   492   9993.344779
 28 2   493   9995.321288
 28 2   503  10081.650660
 28 2   508  10100.490680
 28 2   509  10108.797430
 28 2   510  10114.469730
 28 2   513  10139.507630
 28 2   515  10146.776910
 28 2   529  10214.596620
 28 2   530  10215.968850
 28 2   543  10297.993160
 28 2   544  10306.567820
 28 2   561  10394.073670
 28 2   564  10409.159160
 28 2   565  10418.920860
 28 2   572  10459.064350
 28 2   576  10491.320310
 28 2   588  10538.300670
 28 2   601  10626.811920
 28 2   604  10642.591340
 28 2   607  10663.252280
 28 2   625  10755.674350
 28 2   627  10758.251220
 28 2   642  10833.868560
 28 2   666  10956.461670
 28 2   670  10973.074160
 28 2   684  11060.601670
 28 2   689  11077.658980
 28 2   704  11142.598630
 28 2   706  11149.396150
 28 2   708  11159.835670
 28 2   735  11284.153270
 28 2   745  11329.019430
 28 2   754  11380.593280
 28 2   772  11454.971980
 28 2   783  11493.520670
 28 2   792  11545.850670
 28 2   801  11599.895050
 28 2   821  11660.809070
 28 2   825  11673.538280
 28 2   843  11760.447670
 28 2   975  12288.934280
 28 2  1043  12538.576280
 28 2  1238  13214.474100
 28 2  1410  13719.553670
 29 1     1    364.406284
 29 1     2    953.317670
 29 1     3   1533.276849
 29 1     4   1543.161068
 29 1     5   1647.784706
 29 1     6   2113.944326
 29 1     7   2132.770637
 29 1     8   2243.327729
 29 1     9   2585.160703
 29 1    10   2688.220922
 29 1    11   2697.167001
 29 1    13   2825.602718
 29 1    14   2838.826732
 29 1    15   2924.792676
 29 1    16   3159.878843
 29 1    17   3262.898443
 29 1    18   3280.390024
 29 1    20   3409.505153
 29 1    21   3433.224094
 29 1    22   3527.512555
 29 1    23   3726.186433
 29 1    24   3735.623886
 29 1    25   3832.589980
 29 1    26   3840.682251
 29 1    27   3841.077170
 29 1    30   3985.003140
 29 1    31   3996.113484
 29 1    33   4110.280274
 29 1    34   4128.789415
 29 1    35   4196.582112
 29 1    36   4293.237223
 29 1    37   4311.241628
 29 1    40   4422.071207
 29 1    48   4775.772491
 29 1    50   4854.319649
 29 1    51   4862.853584
 29 1    55   4990.823215
 29 1    57   5003.549179
 29 1    60   5089.245910
 29 1    68   5336.314333
 29 1    69   5386.658515
 29 1    72   5432.591471
 29 1    74   5464.956080
 29 1    77   5561.184087
 29 1    79   5584.075710
 29 1    82   5677.864222
 29 1    89   5888.962471
 29 1    90   5897.977338
 29 1    93   5977.876106
 29 1    96   6003.578734
 29 1    99   6082.068144
 29 1   102   6123.561716
 29 1   104   6134.275774
 29 1   108   6247.176509
 29 1   110   6265.215202
 29 1   111   6267.439157
 29 1   114   6332.025800
 29 1   117   6421.320174
 29 1   118   6433.497427
 29 1   119   6442.409664
 29 1   120   6459.626692
 29 1   125   6553.003221
 29 1   126   6570.930942
 29 1   127   6571.766475
 29 1   131   6654.083770
 29 1   134   6686.869535
 29 1   135   6694.014927
 29 1   138   6732.011976
 29 1   142   6820.885442
 29 1   143   6832.879081
 29 1   148   6928.197965
 29 1   150   6936.234461
 29 1   151   6990.337203
 29 1   153   6992.232328
 29 1   154   6998.490024
 29 1   162   7126.211437
 29 1   163   7132.490618
 29 1   164   7138.495948
 29 1   170   7223.932668
 29 1   173   7244.232431
 29 1   174   7250.785740
 29 1   175   7253.972570
 29 1   181   7354.264221
 29 1   183   7383.673195
 29 1   184   7394.281510
 29 1   185   7397.511921
 29 1   186   7403.682034
 29 1   191   7482.620131
 29 1   192   7494.495121
 29 1   194   7521.312455
 29 1   195   7538.784119
 29 1   197   7557.075272
 29 1   198   7568.221856
 29 1   199   7570.976765
 29 1   207   7683.116824
 29 1   208   7701.693570
 29 1   211   7716.749964
 29 1   217   7798.665663
 29 1   218   7802.061444
 29 1   222   7822.878730
 29 1   223   7848.781297
 29 1   229   7913.290630
 29 1   230   7948.476458
 29 1   233   7970.148345
 29 1   236   7998.795407
 29 1   239   8021.597614
 29 1   240   8030.230512
 29 1   242   8072.276220
 29 1   243   8082.970438
 29 1   246   8111.139944
 29 1   249   8136.469549
 29 1   252   8174.185448
 29 1   258   8232.462556
 29 1   260   8242.794163
 29 1   263   8272.909208
 29 1   265   8300.455094
 29 1   271   8354.361695
 29 1   272   8355.439940
 29 1   275   8372.357684
 29 1   278   8404.546550
 29 1   282   8438.103765
 29 1   286   8505.617149
 29 1   288   8512.962847
 29 1   289   8516.756995
 29 1   290   8517.524501
 29 1   294   8561.465669
 29 1   295   8577.943563
 29 1   300   8623.611626
 29 1   303   8634.157707
 29 1   305   8652.813226
 29 1   307   8682.411489
 29 1   308   8689.928727
 29 1   314   8731.966005
 29 1   318   8772.459289
 29 1   320   8782.818965
 29 1   323   8808.472339
 29 1   326   8836.613702
 29 1   328   8849.790422
 29 1   335   8915.118248
 29 1   343   8972.006173
 29 1   344   8991.203241
 29 1   348   9020.636118
 29 1   351   9063.759116
 29 1   352   9066.517637
 29 1   353   9070.025190
 29 1   355   9082.010547
 29 1   358   9096.314629
 29 1   359   9104.028638
 29 1   362   9118.953966
 29 1   366   9166.950653
 29 1   372   9200.620138
 29 1   375   9231.793468
 29 1   379   9243.715818
 29 1   381   9264.541634
 29 1   389   9315.433367
 29 1   390   9327.577259
 29 1   391   9328.841015
 29 1   392   9336.957160
 29 1   396   9366.186018
 29 1   398   9401.133911
 29 1   401   9416.798822
 29 1   408   9465.012271
 29 1   411   9478.531633
 29 1   420   9543.567559
 29 1   421   9573.416391
 29 1   425   9598.762884
 29 1   426   9600.302180
 29 1   435   9646.856924
 29 1   436   9648.318799
 29 1   439   9667.347411
 29 1   450   9756.892203
 29 1   452   9771.859965
 29 1   457   9796.803102
 29 1   470   9873.970932
 29 1   473   9890.113438
 29 1   482   9959.669115
 29 1   483   9960.647386
 29 1   485   9972.005852
 29 1   492  10017.079670
 29 1   493  10019.101940
 29 1   497  10045.688520
 29 1   503  10105.550330
 29 1   508  10124.039540
 29 1   509  10132.369550
 29 1   510  10138.080290
 29 1   513  10163.325020
 29 1   515  10170.659560
 29 1   528  10231.369560
 29 1   529  10238.154080
 29 1   530  10239.347210
 29 1   541  10315.444440
 29 1   543  10321.713320
 29 1   544  10330.237460
 29 1   561  10417.783920
 29 1   564  10432.681560
 29 1   565  10442.605540
 29 1   572  10482.916480
 29 1   576  10514.726050
 29 1   601  10650.356610
 29 1   604  10666.198400
 29 1   607  10686.894900
 29 1   625  10779.073320
 29 1   626  10781.721100
 29 1   642  10857.407700
 29 1   666  10979.975080
 29 1   670  10996.797920
 29 1   683  11084.034080
 29 1   689  11101.233880
 29 1   704  11165.923920
 29 1   706  11172.945350
 29 1   708  11183.397830
 29 1   735  11307.586700
 29 1   754  11403.867920
 29 1   772  11478.611380
 29 1   783  11517.082830
 29 1   792  11569.427830
 29 1   801  11623.300080
 29 1   820  11684.135800
 29 1   825  11696.934920
 29 1   843  11784.134830
 29 1   975  12312.111020
 29 1  1042  12561.789920
 29 1  1238  13237.564310
 29 1  1410  13742.613080
 29 2     1    954.005938
 29 2     2   1543.116934
 29 2     3   2115.238925
 29 2     4   2132.770217
 29 2     5   2244.120246
 29 2     8   2838.788364
 29 2     9   3160.554029
 29 2    10   3264.777829
 29 2    11   3280.391567
 29 2    13   3410.907719
 29 2    15   3528.453693
 29 2    16   3735.577332
 29 2    17   3840.796484
 29 2    20   3995.962494
 29 2    22   4128.757394
 29 2    23   4294.506531
 29 2    24   4311.241322
 29 2    27   4422.846781
 29 2    36   4862.720007
 29 2    40   5003.510281
 29 2    48   5336.977900
 29 2    51   5432.593564
 29 2    55   5562.548301
 29 2    60   5678.775998
 29 2    67   5897.928994
 29 2    69   5979.538651
 29 2    74   6083.514910
 29 2    77   6134.152664
 29 2    88   6443.657636
 29 2    89   6459.626886
 29 2    94   6571.652071
 29 2    95   6571.710107
 29 2   101   6688.806375
 29 2   108   6822.358821
 29 2   114   6929.315461
 29 2   117   6994.979371
 29 2   118   6998.350670
 29 2   125   7134.785781
 29 2   126   7138.458471
 29 2   133   7252.617689
 29 2   134   7253.736523
 29 2   140   7356.092422
 29 2   142   7397.398331
 29 2   143   7402.998846
 29 2   148   7483.273642
 29 2   150   7521.295867
 29 2   151   7540.579681
 29 2   153   7567.792530
 29 2   161   7684.441085
 29 2   164   7716.533962
 29 2   170   7799.557334
 29 2   171   7804.552281
 29 2   175   7848.721730
 29 2   181   7950.540996
 29 2   182   7959.051581
 29 2   184   7970.203994
 29 2   186   7974.218250
 29 2   189   8030.185246
 29 2   191   8073.878284
 29 2   199   8175.592582
 29 2   205   8242.673862
 29 2   208   8275.824006
 29 2   217   8372.323475
 29 2   220   8406.979837
 29 2   229   8518.925463
 29 2   233   8562.692009
 29 2   239   8625.903328
 29 2   243   8652.733412
 29 2   245   8690.664209
 29 2   254   8772.472680
 29 2   256   8784.699356
 29 2   262   8849.384488
 29 2   268   8911.261531
 29 2   269   8916.565315
 29 2   277   8991.022966
 29 2   281   9021.720515
 29 2   289   9103.887143
 29 2   292   9118.915673
 29 2   304   9242.106628
 29 2   305   9243.677450
 29 2   314   9317.214205
 29 2   315   9336.714800
 29 2   319   9366.185378
 29 2   321   9404.702481
 29 2   324   9418.590477
 29 2   331   9478.431288
 29 2   340   9546.661887
 29 2   344   9599.410387
 29 2   345   9600.291762
 29 2   350   9633.507311
 29 2   352   9646.856767
 29 2   367   9771.668502
 29 2   372   9796.802696
 29 2   385   9890.804369
 29 2   407  10041.679130
 29 2   417  10132.319070
 29 2   418  10139.620650
 29 2   421  10170.380750
 29 2   424  10176.895820
 29 2   435  10239.532560
 29 2   463  10444.876170
 29 2   470  10482.915940
 29 2   489  10615.690490
 29 2   494  10651.571020
 29 2   496  10658.617260
 29 2   497  10666.198410
 29 2   515  10779.795670
 29 2   552  10981.357970
 29 2   568  11085.089760
 29 2   588  11179.315160
 29 2   683  11684.867780
 30 1     1    979.184761
 30 1     2   1568.304894
 30 1     3   2140.480112
 30 1     4   2157.992867
 30 1     5   2269.204094
 30 1     6   2722.239507
 30 1     8   2863.881120
 30 1     9   3185.527575
 30 1    10   3290.070122
 30 1    11   3305.649801
 30 1    13   3436.047230
 30 1    15   3553.451667
 30 1    16   3760.562782
 30 1    17   3866.047341
 30 1    20   4021.107507
 30 1    22   4153.762266
 30 1    23   4319.546628
 30 1    24   4336.264378
 30 1    27   4447.718818
 30 1    40   5028.395286
 30 1    48   5361.745164
 30 1    51   5457.653467
 30 1    55   5587.485702
 30 1    60   5703.567378
 30 1    67   5922.711476
 30 1    69   6004.477460
 30 1    77   6159.074267
 30 1    88   6468.496717
 30 1    89   6484.448630
 30 1    94   6596.352002
 30 1   101   6713.794501
 30 1   102   6718.883963
 30 1   108   6847.193891
 30 1   109   6861.298326
 30 1   114   6954.035467
 30 1   117   7020.088330
 30 1   118   7023.175411
 30 1   125   7159.733947
 30 1   126   7163.145414
 30 1   133   7277.463559
 30 1   134   7278.682797
 30 1   140   7380.921662
 30 1   142   7422.220744
 30 1   143   7428.156306
 30 1   148   7507.835936
 30 1   150   7546.024312
 30 1   151   7565.477838
 30 1   161   7709.180298
 30 1   164   7741.453557
 30 1   170   7824.142457
 30 1   175   7873.547957
 30 1   181   7975.422763
 30 1   182   7984.320230
 30 1   184   7994.999157
 30 1   186   7999.195439
 30 1   189   8054.762840
 30 1   191   8098.613230
 30 1   199   8200.260537
 30 1   205   8267.396234
 30 1   208   8300.820188
 30 1   217   8396.926699
 30 1   220   8431.837316
 30 1   229   8543.694986
 30 1   233   8587.329820
 30 1   239   8650.703402
 30 1   240   8654.630220
 30 1   243   8677.456557
 30 1   245   8715.127463
 30 1   254   8797.132779
 30 1   256   8809.488418
 30 1   268   8936.317308
 30 1   269   8941.205073
 30 1   277   9015.830229
 30 1   281   9046.235393
 30 1   284   9091.365868
 30 1   286   9099.545848
 30 1   289   9128.516935
 30 1   292   9143.653730
 30 1   300   9227.542286
 30 1   304   9266.840529
 30 1   305   9268.154706
 30 1   314   9341.857018
 30 1   315   9361.468811
 30 1   324   9443.226088
 30 1   331   9503.054556
 30 1   340   9571.540350
 30 1   344   9623.767241
 30 1   345   9624.815277
 30 1   350   9658.207276
 30 1   367   9796.393319
 30 1   372   9821.330774
 30 1   385   9915.190741
 30 1   388   9924.840034
 30 1   416  10145.848840
 30 1   417  10156.696310
 30 1   418  10164.147880
 30 1   424  10201.464210
 30 1   435  10264.002270
 30 1   445  10342.984360
 30 1   470  10507.588400
 30 1   494  10676.009620
 30 1   497  10690.619850
 30 1   515  10804.052540
 30 1   552  11005.773730
 30 1   568  11109.399520
 30 1   682  11709.041260
 30 2     1    389.527924
 30 2     2    978.449083
 30 2     3   1558.445638
 30 2     4   1568.355213
 30 2     5   1672.801391
 30 2     6   2139.096744
 30 2     7   2157.993024
 30 2     8   2268.356739
 30 2     9   2610.075318
 30 2    10   2713.417287
 30 2    11   2722.409023
 30 2    13   2850.665717
 30 2    14   2863.924824
 30 2    15   2949.711353
 30 2    16   3184.805918
 30 2    17   3288.062616
 30 2    18   3305.646609
 30 2    20   3434.548159
 30 2    21   3458.352410
 30 2    22   3552.445091
 30 2    23   3751.152641
 30 2    24   3760.614418
 30 2    25   3857.800054
 30 2    26   3865.491029
 30 2    27   3866.366127
 30 2    30   4010.091748
 30 2    31   4021.249741
 30 2    33   4135.234693
 30 2    34   4153.798722
 30 2    35   4221.416463
 30 2    36   4318.190447
 30 2    37   4336.263436
 30 2    40   4446.896225
 30 2    48   4800.479652
 30 2    50   4879.318449
 30 2    51   4887.896001
 30 2    55   5015.683277
 30 2    57   5028.445255
 30 2    60   5113.955633
 30 2    68   5361.036497
 30 2    69   5411.497796
 30 2    72   5457.651924
 30 2    74   5489.728397
 30 2    77   5586.028173
 30 2    79   5609.005335
 30 2    82   5702.591369
 30 2    89   5913.727826
 30 2    90   5922.764770
 30 2    93   6002.700196
 30 2    95   6028.178746
 30 2    99   6106.836921
 30 2   102   6148.451370
 30 2   104   6159.214374
 30 2   108   6271.926995
 30 2   110   6290.022753
 30 2   111   6292.534181
 30 2   114   6356.651371
 30 2   117   6446.301092
 30 2   118   6458.559984
 30 2   119   6467.164526
 30 2   120   6484.448458
 30 2   125   6577.863166
 30 2   126   6595.550851
 30 2   127   6596.698784
 30 2   131   6678.805941
 30 2   134   6711.725529
 30 2   135   6718.871084
 30 2   138   6756.749591
 30 2   142   6845.619588
 30 2   143   6857.916513
 30 2   148   6952.840281
 30 2   150   6960.733746
 30 2   151   7015.137712
 30 2   153   7017.155166
 30 2   154   7023.335815
 30 2   162   7150.868169
 30 2   163   7157.302191
 30 2   164   7163.188039
 30 2   170   7248.432932
 30 2   172   7269.136663
 30 2   174   7275.501791
 30 2   175   7278.955706
 30 2   181   7378.965491
 30 2   183   7408.452198
 30 2   184   7419.357478
 30 2   185   7422.350611
 30 2   186   7428.929527
 30 2   191   7507.137305
 30 2   192   7519.128039
 30 2   194   7546.038442
 30 2   195   7563.558516
 30 2   197   7582.048484
 30 2   199   7595.544165
 30 2   207   7707.760274
 30 2   208   7726.555945
 30 2   211   7741.697095
 30 2   217   7823.190778
 30 2   218   7826.920116
 30 2   222   7847.612701
 30 2   223   7873.613458
 30 2   229   7937.913881
 30 2   230   7973.218844
 30 2   233   7994.935131
 30 2   236   8023.508564
 30 2   239   8046.158263
 30 2   240   8054.816571
 30 2   242   8096.899842
 30 2   243   8107.793846
 30 2   246   8135.906776
 30 2   249   8160.861144
 30 2   252   8198.753941
 30 2   258   8257.153580
 30 2   260   8267.534778
 30 2   263   8297.705274
 30 2   265   8325.409037
 30 2   271   8378.980976
 30 2   272   8380.275651
 30 2   274   8389.410289
 30 2   275   8396.958430
 30 2   278   8429.237650
 30 2   282   8462.520126
 30 2   286   8530.410476
 30 2   289   8541.386212
 30 2   290   8542.400237
 30 2   294   8586.019521
 30 2   295   8602.565671
 30 2   300   8648.249138
 30 2   303   8658.817812
 30 2   305   8677.545737
 30 2   307   8707.362321
 30 2   308   8714.342578
 30 2   314   8756.479428
 30 2   318   8797.116417
 30 2   320   8807.481448
 30 2   323   8833.011162
 30 2   326   8861.462278
 30 2   328   8874.756114
 30 2   335   8939.656308
 30 2   343   8996.742866
 30 2   344   9016.036614
 30 2   348   9045.074451
 30 2   351   9088.507576
 30 2   352   9090.808931
 30 2   355   9106.608750
 30 2   358   9120.915830
 30 2   359   9128.675373
 30 2   362   9143.697329
 30 2   366   9191.516530
 30 2   372   9225.236510
 30 2   375   9256.246276
 30 2   376   9257.027604
 30 2   377   9266.690503
 30 2   379   9268.206004
 30 2   381   9289.234269
 30 2   389   9339.952413
 30 2   390   9352.282851
 30 2   391   9353.139320
 30 2   392   9361.747106
 30 2   398   9425.902533
 30 2   401   9441.307400
 30 2   407   9489.602809
 30 2   411   9503.173126
 30 2   419   9568.233520
 30 2   421   9597.840677
 30 2   425   9623.075572
 30 2   426   9624.829006
 30 2   431   9656.328712
 30 2   435   9671.524237
 30 2   436   9672.681788
 30 2   439   9691.915706
 30 2   450   9781.558276
 30 2   457   9821.330890
 30 2   469   9897.295619
 30 2   470   9898.539410
 30 2   472   9914.028861
 30 2   473   9914.415861
 30 2   475   9924.891345
 30 2   482   9984.400637
 30 2   483   9985.158791
 30 2   485   9997.002153
 30 2   492  10041.616380
 30 2   493  10043.700250
 30 2   497  10070.215580
 30 2   503  10130.270330
 30 2   508  10148.397920
 30 2   509  10156.749940
 30 2   510  10162.505210
 30 2   513  10187.950420
 30 2   515  10195.361010
 30 2   528  10255.965500
 30 2   529  10262.524460
 30 2   530  10263.530630
 30 2   541  10340.051680
 30 2   544  10354.700650
 30 2   561  10442.314620
 30 2   564  10457.025870
 30 2   565  10467.100820
 30 2   572  10507.592930
 30 2   575  10538.934150
 30 2   596  10640.325810
 30 2   601  10674.711390
 30 2   604  10690.619900
 30 2   607  10711.352950
 30 2   625  10803.277630
 30 2   626  10806.007550
 30 2   642  10881.753550
 30 2   666  11004.314860
 30 2   670  11021.344620
 30 2   683  11108.265860
 30 2   689  11125.617280
 30 2   704  11190.051660
 30 2   706  11197.300130
 30 2   708  11207.793280
 30 2   735  11331.832910
 30 2   753  11427.945620
 30 2   772  11503.065280
 30 2   783  11541.470280
 30 2   792  11593.835280
 30 2   820  11708.264540
 30 2   825  11721.087620
 30 2   843  11808.670280
 30 2   975  12336.085220
 30 2  1237  13261.447620
 31 1     1    415.485619
 31 1     2   1004.416861
 31 1     3   1584.451563
 31 1     4   1594.388195
 31 1     5   1698.650659
 31 1     6   2165.086002
 31 1     7   2184.054904
 31 1     8   2294.218731
 31 1     9   2635.819097
 31 1    10   2739.450871
 31 1    11   2748.492062
 31 1    13   2876.562949
 31 1    14   2889.859155
 31 1    15   2975.459660
 31 1    16   3210.562538
 31 1    17   3314.063683
 31 1    18   3331.741184
 31 1    20   3460.424397
 31 1    21   3484.319335
 31 1    22   3578.207444
 31 1    23   3776.949710
 31 1    24   3786.437649
 31 1    25   3883.846414
 31 1    26   3891.125243
 31 1    27   3892.498524
 31 1    30   4036.012950
 31 1    31   4047.223339
 31 1    33   4161.019143
 31 1    34   4179.640515
 31 1    35   4247.077495
 31 1    36   4343.973914
 31 1    37   4362.118288
 31 1    40   4472.546863
 31 1    48   4826.009010
 31 1    50   4905.149546
 31 1    55   5041.370230
 31 1    57   5054.169954
 31 1    60   5139.487755
 31 1    68   5386.580220
 31 1    69   5437.163304
 31 1    72   5483.545853
 31 1    74   5515.325745
 31 1    77   5611.698448
 31 1    79   5634.765234
 31 1    82   5728.143255
 31 1    89   5939.312523
 31 1    90   5948.381802
 31 1    95   6053.597470
 31 1    99   6132.428511
 31 1   102   6174.168033
 31 1   104   6184.983947
 31 1   108   6297.501376
 31 1   109   6315.655578
 31 1   111   6318.462156
 31 1   114   6382.096745
 31 1   117   6472.112141
 31 1   118   6484.457707
 31 1   119   6492.741206
 31 1   120   6510.096799
 31 1   125   6603.549380
 31 1   126   6620.988671
 31 1   127   6622.464330
 31 1   131   6704.349536
 31 1   134   6737.408003
 31 1   135   6744.552230
 31 1   138   6782.307132
 31 1   142   6871.176842
 31 1   143   6883.786823
 31 1   148   6978.302443
 31 1   150   6986.048348
 31 1   151   7040.759003
 31 1   152   7042.906978
 31 1   154   7049.009410
 31 1   162   7176.343672
 31 1   163   7182.940462
 31 1   164   7188.702638
 31 1   170   7273.748805
 31 1   172   7294.866774
 31 1   174   7301.045408
 31 1   175   7304.769780
 31 1   181   7404.488459
 31 1   183   7434.054269
 31 1   184   7445.267915
 31 1   185   7448.014463
 31 1   186   7455.025467
 31 1   190   7532.470119
 31 1   192   7544.580952
 31 1   194   7571.590607
 31 1   195   7589.157170
 31 1   197   7607.848966
 31 1   198   7619.245413
 31 1   199   7620.930134
 31 1   207   7733.225038
 31 1   208   7752.243365
 31 1   211   7767.475521
 31 1   217   7848.530618
 31 1   218   7852.604078
 31 1   222   7873.168334
 31 1   223   7899.273971
 31 1   229   7963.356881
 31 1   230   7998.783462
 31 1   233   8020.544356
 31 1   236   8049.045383
 31 1   239   8071.535495
 31 1   240   8080.220552
 31 1   242   8122.342954
 31 1   243   8133.440765
 31 1   246   8161.497185
 31 1   249   8186.063964
 31 1   252   8224.141250
 31 1   258   8282.666137
 31 1   260   8293.098062
 31 1   263   8323.325736
 31 1   271   8404.391129
 31 1   272   8405.962895
 31 1   275   8422.386125
 31 1   278   8454.747159
 31 1   282   8487.750086
 31 1   286   8556.026703
 31 1   289   8566.832407
 31 1   290   8568.105554
 31 1   294   8611.390082
 31 1   295   8628.006465
 31 1   300   8673.709051
 31 1   303   8684.298198
 31 1   305   8703.103363
 31 1   307   8733.139421
 31 1   308   8739.567903
 31 1   314   8781.808867
 31 1   318   8822.594451
 31 1   320   8832.962662
 31 1   322   8858.368081
 31 1   326   8887.134589
 31 1   328   8900.560359
 31 1   335   8965.011214
 31 1   343   9022.300542
 31 1   344   9041.695904
 31 1   348   9070.326689
 31 1   351   9114.076873
 31 1   352   9115.909387
 31 1   353   9120.828503
 31 1   355   9132.026075
 31 1   358   9146.336828
 31 1   359   9154.145422
 31 1   362   9169.234938
 31 1   366   9216.898995
 31 1   372   9250.676692
 31 1   375   9281.512322
 31 1   379   9293.511820
 31 1   389   9365.287367
 31 1   390   9377.795263
 31 1   391   9378.258300
 31 1   392   9387.363351
 31 1   401   9466.632101
 31 1   407   9515.005086
 31 1   411   9528.628399
 31 1   419   9593.716199
 31 1   421   9623.080038
 31 1   425   9648.197087
 31 1   426   9650.172198
 31 1   431   9681.725284
 31 1   435   9697.014815
 31 1   436   9697.855797
 31 1   439   9717.300406
 31 1   450   9807.044078
 31 1   452   9822.185553
 31 1   457   9846.674894
 31 1   469   9922.756236
 31 1   470   9923.928059
 31 1   472   9939.266872
 31 1   473   9939.949872
 31 1   482  10009.862510
 31 1   483  10010.567260
 31 1   485  10022.831390
 31 1   493  10069.116820
 31 1   497  10095.561190
 31 1   503  10155.809850
 31 1   506  10171.935210
 31 1   507  10173.566650
 31 1   509  10181.948670
 31 1   510  10187.742020
 31 1   515  10220.901380
 31 1   528  10281.383570
 31 1   529  10287.703030
 31 1   530  10288.518210
 31 1   541  10365.480690
 31 1   543  10371.612220
 31 1   544  10379.991170
 31 1   561  10467.692920
 31 1   564  10482.177820
 31 1   572  10533.082630
 31 1   575  10563.944290
 31 1   596  10665.778500
 31 1   601  10699.876270
 31 1   604  10715.852710
 31 1   607  10736.622080
 31 1   626  10831.129430
 31 1   642  10906.906920
 31 1   665  11029.451870
 31 1   670  11046.691770
 31 1   683  11133.316870
 31 1   689  11150.815580
 31 1   704  11214.976980
 31 1   706  11222.472710
 31 1   708  11232.971920
 31 1   734  11356.896080
 31 1   745  11401.982870
 31 1   753  11452.840920
 31 1   771  11528.343080
 31 1   783  11566.684920
 31 1   792  11619.020920
 31 1   819  11733.197480
 31 1   825  11746.035240
 31 1   843  11834.032920
 31 1   974  12360.855830
 31 1  1237  13286.119930
 31 2     1   1005.201522
 31 2     2   1594.331079
 31 2     3   2166.561017
 31 2     4   2184.055052
 31 2     5   2295.122767
 31 2     8   2889.809186
 31 2     9   3211.332239
 31 2    10   3316.203484
 31 2    11   3331.752765
 31 2    13   3462.022874
 31 2    15   3579.281949
 31 2    16   3786.379651
 31 2    17   3892.137864
 31 2    20   4047.062454
 31 2    22   4179.599136
 31 2    23   4345.419717
 31 2    24   4362.118938
 31 2    27   4473.427987
 31 2    40   5054.116594
 31 2    48   5387.339503
 31 2    51   5483.550738
 31 2    55   5613.252936
 31 2    60   5729.184382
 31 2    67   5948.323145
 31 2    69   6030.246559
 31 2    74   6134.083084
 31 2    77   6184.824630
 31 2    88   6494.162246
 31 2    89   6510.098286
 31 2    94   6621.845431
 31 2   101   6739.613561
 31 2   102   6744.566439
 31 2   108   6872.856169
 31 2   114   6979.578583
 31 2   117   7046.033286
 31 2   118   7048.832161
 31 2   125   7185.533669
 31 2   126   7188.655124
 31 2   133   7303.136794
 31 2   134   7304.462474
 31 2   140   7406.579633
 31 2   142   7447.868602
 31 2   143   7454.151552
 31 2   147   7533.215296
 31 2   150   7571.571884
 31 2   151   7591.201774
 31 2   153   7618.698194
 31 2   161   7734.741038
 31 2   164   7767.199474
 31 2   170   7849.545804
 31 2   171   7855.443224
 31 2   175   7899.195394
 31 2   181   8001.131285
 31 2   184   8020.617994
 31 2   186   8025.049364
 31 2   189   8080.162394
 31 2   191   8124.170664
 31 2   199   8225.750249
 31 2   205   8292.944724
 31 2   208   8326.643823
 31 2   220   8457.520562
 31 2   229   8569.291921
 31 2   233   8612.786386
 31 2   239   8676.331079
 31 2   243   8703.001054
 31 2   245   8740.406114
 31 2   254   8822.613882
 31 2   256   8835.103281
 31 2   262   8900.042870
 31 2   268   8962.202336
 31 2   269   8966.668050
 31 2   277   9041.461913
 31 2   281   9071.566100
 31 2   286   9125.657741
 31 2   289   9153.964993
 31 2   300   9253.133880
 31 2   304   9292.396682
 31 2   305   9293.466784
 31 2   314   9367.319042
 31 2   315   9387.046785
 31 2   322   9455.559911
 31 2   324   9468.681808
 31 2   331   9528.497345
 31 2   344   9648.934731
 31 2   345   9650.158089
 31 2   352   9697.019967
 31 2   367   9821.942814
 31 2   372   9846.675038
 31 2   385   9940.396086
 31 2   396  10021.994580
 31 2   407  10091.830760
 31 2   415  10171.465550
 31 2   417  10181.884030
 31 2   418  10189.492400
 31 2   435  10289.280900
 31 2   447  10393.163180
 31 2   463  10494.999550
 31 2   470  10533.082590
 31 2   494  10701.259130
 31 2   496  10708.670380
 31 2   497  10715.853480
 31 2   515  10829.119620
 31 2   552  11031.031090
 31 2   568  11134.518090
 31 2   620  11403.923090
 31 2   681  11734.032420
 32 1     1   1032.056086
 32 1     2   1621.195354
 32 1     3   2193.481471
 32 1     4   2210.956060
 32 1     5   2321.876148
 32 1     8   2916.572121
 32 1     9   3237.967909
 32 1    10   3343.177605
 32 1    11   3358.685875
 32 1    13   3488.834906
 32 1    15   3605.944192
 32 1    16   3813.027702
 32 1    17   3919.067831
 32 1    20   4073.852781
 32 1    22   4206.268678
 32 1    23   4372.121223
 32 1    24   4388.808486
 32 1    27   4499.961361
 32 1    36   4940.401079
 32 1    40   5080.737581
 32 1    48   5413.754039
 32 1    51   5510.286065
 32 1    55   5639.849646
 32 1    60   5755.626005
 32 1    67   5974.752175
 32 1    69   6056.844809
 32 1    74   6160.609904
 32 1    77   6211.403896
 32 1    88   6520.651707
 32 1    89   6536.576247
 32 1    94   6648.159314
 32 1   101   6766.263433
 32 1   102   6771.077715
 32 1   108   6899.344003
 32 1   114   7005.945925
 32 1   117   7072.812220
 32 1   118   7075.308097
 32 1   125   7212.161276
 32 1   126   7214.985238
 32 1   133   7329.637445
 32 1   134   7331.066675
 32 1   140   7433.063280
 32 1   142   7474.342117
 32 1   143   7480.981342
 32 1   147   7559.412369
 32 1   150   7597.941400
 32 1   151   7617.756470
 32 1   153   7645.395179
 32 1   161   7761.119570
 32 1   164   7793.775081
 32 1   170   7875.768429
 32 1   171   7882.136570
 32 1   175   7925.672830
 32 1   181   8027.667423
 32 1   189   8106.376683
 32 1   191   8150.551152
 32 1   199   8252.061327
 32 1   205   8319.312530
 32 1   208   8353.299892
 32 1   217   8448.573279
 32 1   220   8484.031167
 32 1   229   8595.712460
 32 1   233   8639.063888
 32 1   239   8702.781167
 32 1   243   8729.366181
 32 1   245   8766.498959
 32 1   254   8848.915286
 32 1   256   8861.541060
 32 1   268   8988.916425
 32 1   269   8992.952303
 32 1   277   9067.920572
 32 1   281   9097.713570
 32 1   284   9143.698112
 32 1   286   9152.592452
 32 1   289   9180.232381
 32 1   292   9195.599772
 32 1   300   9279.547500
 32 1   305   9319.584107
 32 1   314   9393.601493
 32 1   315   9413.446369
 32 1   319   9442.747773
 32 1   322   9482.233796
 32 1   324   9494.956657
 32 1   331   9554.759228
 32 1   344   9674.913626
 32 1   345   9676.315965
 32 1   349   9710.070644
 32 1   352   9723.335279
 32 1   372   9872.836583
 32 1   385   9966.389481
 32 1   388   9976.563350
 32 1   407  10118.138140
 32 1   417  10207.884640
 32 1   418  10215.657130
 32 1   435  10315.377060
 32 1   445  10395.049570
 32 1   447  10419.580660
 32 1   463  10521.295170
 32 1   470  10559.397490
 32 1   494  10727.322130
 32 1   497  10741.901430
 32 1   515  10854.988400
 32 1   552  11057.078320
 32 1   568  11160.447320
 32 1   620  11430.001680
 32 1   681  11759.823920
 32 2     1    442.279236
 32 2     2   1031.220872
 32 2     3   1611.294450
 32 2     4   1621.259914
 32 2     5   1725.332390
 32 2     6   2191.911924
 32 2     7   2210.955407
 32 2     8   2320.913563
 32 2     9   2662.391901
 32 2    10   2766.321505
 32 2    11   2775.416167
 32 2    13   2903.292450
 32 2    14   2916.629354
 32 2    15   3002.037047
 32 2    16   3237.148594
 32 2    17   3340.901434
 32 2    18   3358.679297
 32 2    20   3487.133923
 32 2    21   3511.120934
 32 2    22   3604.799753
 32 2    23   3803.576583
 32 2    24   3813.093293
 32 2    25   3910.729095
 32 2    26   3917.585075
 32 2    27   3919.473316
 32 2    30   4062.767791
 32 2    31   4074.035270
 32 2    33   4187.633499
 32 2    34   4206.314695
 32 2    35   4273.565226
 32 2    36   4370.587295
 32 2    37   4388.806999
 32 2    40   4499.022831
 32 2    48   4852.360487
 32 2    50   4931.809169
 32 2    51   4940.458195
 32 2    55   5067.883909
 32 2    57   5080.723364
 32 2    60   5165.842187
 32 2    68   5412.948334
 32 2    69   5463.654887
 32 2    72   5510.273216
 32 2    74   5541.748037
 32 2    77   5638.195368
 32 2    79   5661.352820
 32 2    82   5754.517304
 32 2    89   5965.722651
 32 2    90   5974.818076
 32 2    93   6054.826258
 32 2    95   6079.834752
 32 2    99   6158.846542
 32 2   102   6200.711900
 32 2   104   6211.583187
 32 2   109   6342.118599
 32 2   111   6345.223191
 32 2   114   6408.361872
 32 2   117   6498.751724
 32 2   118   6511.185776
 32 2   119   6519.141571
 32 2   120   6536.569217
 32 2   125   6630.060832
 32 2   126   6647.247127
 32 2   127   6649.048532
 32 2   131   6730.716425
 32 2   134   6763.916850
 32 2   135   6771.061282
 32 2   138   6808.690745
 32 2   142   6897.556803
 32 2   148   7004.584838
 32 2   150   7012.178140
 32 2   151   7067.207862
 32 2   152   7069.487968
 32 2   154   7075.511760
 32 2   162   7202.641015
 32 2   163   7209.402822
 32 2   164   7215.040341
 32 2   170   7299.879997
 32 2   172   7321.424120
 32 2   174   7327.408757
 32 2   175   7331.417857
 32 2   181   7430.832483
 32 2   183   7460.479581
 32 2   184   7472.000745
 32 2   185   7474.506196
 32 2   186   7481.961769
 32 2   190   7558.619331
 32 2   192   7570.852793
 32 2   194   7597.962918
 32 2   195   7615.580618
 32 2   197   7634.476082
 32 2   198   7646.014395
 32 2   199   7647.135192
 32 2   207   7759.509457
 32 2   208   7778.755804
 32 2   211   7794.085119
 32 2   217   7874.687760
 32 2   218   7879.117468
 32 2   222   7899.546199
 32 2   223   7925.758969
 32 2   229   7989.619423
 32 2   230   8025.171365
 32 2   233   8046.981419
 32 2   236   8075.406970
 32 2   239   8097.729595
 32 2   240   8106.443747
 32 2   242   8148.606857
 32 2   243   8159.911361
 32 2   246   8187.912875
 32 2   249   8212.078453
 32 2   252   8250.346325
 32 2   258   8308.997652
 32 2   260   8319.484664
 32 2   263   8349.770041
 32 2   271   8430.602003
 32 2   272   8432.491347
 32 2   274   8441.965249
 32 2   275   8448.625808
 32 2   278   8481.080465
 32 2   282   8513.792921
 32 2   286   8582.465314
 32 2   288   8590.594065
 32 2   289   8593.096674
 32 2   290   8594.643015
 32 2   294   8637.577366
 32 2   295   8654.265800
 32 2   300   8699.987921
 32 2   303   8710.597468
 32 2   305   8729.482489
 32 2   307   8759.741477
 32 2   308   8765.606134
 32 2   314   8807.953982
 32 2   318   8848.893853
 32 2   320   8859.265239
 32 2   322   8884.542566
 32 2   326   8913.629382
 32 2   328   8927.194429
 32 2   335   8991.183066
 32 2   343   9048.679463
 32 2   344   9068.183115
 32 2   348   9096.392582
 32 2   351   9140.469331
 32 2   352   9141.817323
 32 2   355   9158.259999
 32 2   358   9172.569188
 32 2   359   9180.438339
 32 2   362   9195.656938
 32 2   366   9243.100854
 32 2   372   9276.932988
 32 2   375   9307.592063
 32 2   377   9318.594153
 32 2   379   9319.635953
 32 2   381   9341.091270
 32 2   389   9391.438320
 32 2   390   9404.020890
 32 2   391   9404.295210
 32 2   392   9413.802339
 32 2   396   9442.747625
 32 2   398   9477.915459
 32 2   401   9492.772753
 32 2   407   9541.227635
 32 2   411   9554.906465
 32 2   419   9620.020208
 32 2   421   9649.133457
 32 2   425   9674.127971
 32 2   426   9676.332261
 32 2   431   9707.943412
 32 2   435   9723.327700
 32 2   436   9723.841789
 32 2   439   9743.503145
 32 2   450   9833.352465
 32 2   452   9848.585968
 32 2   457   9872.836520
 32 2   469   9949.023645
 32 2   470   9950.134683
 32 2   472   9965.513974
 32 2   482  10036.052730
 32 2   483  10036.906680
 32 2   485  10049.497870
 32 2   491  10093.174720
 32 2   493  10095.351280
 32 2   497  10121.722170
 32 2   503  10182.166970
 32 2   506  10198.435970
 32 2   507  10199.545840
 32 2   509  10207.956190
 32 2   510  10213.809970
 32 2   515  10247.255840
 32 2   528  10307.620960
 32 2   529  10313.692360
 32 2   530  10314.314410
 32 2   541  10391.724310
 32 2   543  10397.787770
 32 2   544  10406.079360
 32 2   563  10508.134290
 32 2   572  10559.397090
 32 2   575  10589.763430
 32 2   596  10692.053980
 32 2   601  10725.851840
 32 2   604  10741.899900
 32 2   607  10762.708130
 32 2   626  10857.084010
 32 2   641  10932.872640
 32 2   665  11055.398970
 32 2   670  11072.860130
 32 2   683  11159.146970
 32 2   703  11240.704240
 32 2   706  11248.458430
 32 2   707  11255.287550
 32 2   708  11258.954620
 32 2   734  11382.758620
 32 2   745  11427.920970
 32 2   753  11478.510620
 32 2   771  11554.417620
 32 2   783  11592.695620
 32 2   792  11645.039620
 32 2   819  11758.931920
 32 2   825  11771.778640
 32 2   842  11860.200620
 32 2   974  12386.422040
 32 2  1237  13311.594980
 33 1     1    469.908645
 33 1     2   1058.860974
 33 1     3   1638.974119
 33 1     4   1648.970271
 33 1     5   1752.846443
 33 1     6   2219.574430
 33 1     7   2238.696597
 33 1     8   2348.441129
 33 1     9   2689.793604
 33 1    10   2794.028666
 33 1    11   2803.180806
 33 1    13   2930.856070
 33 1    14   2944.233653
 33 1    15   3029.443688
 33 1    16   3264.563943
 33 1    17   3368.575843
 33 1    18   3386.454549
 33 1    20   3514.676536
 33 1    21   3538.757804
 33 1    22   3632.221361
 33 1    23   3831.033185
 33 1    24   3840.581171
 33 1    25   3938.447816
 33 1    26   3944.870243
 33 1    27   3947.292218
 33 1    30   4090.355563
 33 1    31   4101.683849
 33 1    33   4215.077618
 33 1    34   4233.821831
 33 1    35   4300.879505
 33 1    36   4398.030865
 33 1    37   4416.325717
 33 1    40   4526.325325
 33 1    48   4879.533963
 33 1    50   4959.296881
 33 1    51   4968.028167
 33 1    55   5095.224065
 33 1    57   5108.104153
 33 1    60   5193.018894
 33 1    68   5440.140992
 33 1    69   5490.972413
 33 1    72   5537.838197
 33 1    74   5568.995195
 33 1    77   5665.518422
 33 1    79   5688.772597
 33 1    82   5781.714840
 33 1    89   5992.958632
 33 1    90   6002.082428
 33 1    93   6082.128012
 33 1    95   6106.890519
 33 1    99   6186.086830
 33 1   102   6228.082115
 33 1   104   6239.013717
 33 1   109   6369.398981
 33 1   111   6372.803884
 33 1   114   6435.446593
 33 1   117   6526.219669
 33 1   118   6538.760524
 33 1   119   6546.366681
 33 1   120   6563.870592
 33 1   125   6657.398769
 33 1   126   6674.322901
 33 1   127   6676.470769
 33 1   131   6757.904453
 33 1   134   6791.252007
 33 1   135   6798.395436
 33 1   138   6835.900619
 33 1   142   6924.759771
 33 1   143   6938.021677
 33 1   148   7031.686476
 33 1   150   7039.122991
 33 1   151   7094.477543
 33 1   152   7096.896603
 33 1   154   7102.842919
 33 1   162   7229.757115
 33 1   163   7236.688717
 33 1   164   7242.198631
 33 1   170   7326.826277
 33 1   172   7348.805719
 33 1   174   7354.595211
 33 1   175   7358.899857
 33 1   181   7458.000728
 33 1   183   7487.727880
 33 1   184   7499.571394
 33 1   185   7501.824926
 33 1   186   7509.744672
 33 1   190   7585.583531
 33 1   192   7597.943676
 33 1   194   7625.160314
 33 1   195   7642.828561
 33 1   197   7661.930703
 33 1   198   7673.619314
 33 1   199   7674.157815
 33 1   207   7786.611896
 33 1   208   7806.093027
 33 1   211   7821.527178
 33 1   217   7901.658336
 33 1   218   7906.455456
 33 1   222   7926.745973
 33 1   223   7953.070859
 33 1   229   8016.701750
 33 1   230   8052.381168
 33 1   233   8074.237110
 33 1   236   8102.591965
 33 1   239   8124.740398
 33 1   240   8133.485115
 33 1   242   8175.689258
 33 1   243   8187.204700
 33 1   246   8215.149690
 33 1   249   8238.904437
 33 1   252   8277.368796
 33 1   258   8336.149098
 33 1   260   8346.696129
 33 1   263   8377.037474
 33 1   271   8457.616363
 33 1   272   8459.854259
 33 1   274   8469.495919
 33 1   275   8475.689011
 33 1   278   8508.233063
 33 1   282   8540.646268
 33 1   286   8609.726697
 33 1   289   8620.178259
 33 1   290   8622.004764
 33 1   294   8664.581245
 33 1   295   8681.343928
 33 1   300   8727.088113
 33 1   303   8737.716985
 33 1   305   8756.683963
 33 1   307   8787.167353
 33 1   308   8792.456998
 33 1   314   8834.913717
 33 1   318   8876.013444
 33 1   320   8886.386426
 33 1   322   8911.535210
 33 1   326   8940.946497
 33 1   328   8954.665180
 33 1   335   9018.170397
 33 1   343   9075.878741
 33 1   344   9095.495858
 33 1   348   9123.271045
 33 1   350   9167.681768
 33 1   352   9168.534616
 33 1   355   9185.309750
 33 1   358   9199.621417
 33 1   359   9207.550353
 33 1   362   9222.830784
 33 1   366   9270.120131
 33 1   372   9304.008403
 33 1   375   9334.483615
 33 1   378   9346.572598
 33 1   389   9418.404880
 33 1   390   9430.808644
 33 1   391   9431.394399
 33 1   392   9441.069412
 33 1   398   9505.156092
 33 1   401   9519.729964
 33 1   407   9568.266534
 33 1   411   9582.006275
 33 1   419   9647.142599
 33 1   421   9675.994004
 33 1   425   9700.867367
 33 1   426   9703.308191
 33 1   431   9734.974324
 33 1   436   9750.640250
 33 1   450   9860.474065
 33 1   457   9899.812972
 33 1   469   9976.081469
 33 1   470   9977.167969
 33 1   472   9992.043034
 33 1   475  10003.726910
 33 1   482  10062.945590
 33 1   483  10064.143700
 33 1   485  10076.995550
 33 1   491  10120.172180
 33 1   493  10122.404990
 33 1   497  10148.706510
 33 1   507  10226.334020
 33 1   508  10234.775130
 33 1   510  10240.653420
 33 1   512  10266.734130
 33 1   528  10334.663940
 33 1   530  10340.917630
 33 1   541  10418.789980
 33 1   544  10432.996700
 33 1   563  10534.898700
 33 1   565  10545.484010
 33 1   575  10616.391580
 33 1   601  10752.637480
 33 1   604  10768.757160
 33 1   607  10789.569240
 33 1   625  10880.737650
 33 1   626  10883.785470
 33 1   640  10959.658240
 33 1   665  11082.142030
 33 1   670  11099.855970
 33 1   683  11185.798030
 33 1   703  11267.223200
 33 1   706  11275.258960
 33 1   708  11285.771240
 33 1   753  11504.998470
 33 1   771  11581.301240
 33 1   782  11619.489240
 33 1   792  11671.885240
 33 1   819  11785.463030
 33 1   842  11887.150240
 33 1   974  12412.789600
 33 1  1020  12582.724240
 33 1  1236  13337.863340
 33 2     1   1059.748319
 33 2     2   1648.897581
 33 2     3   2221.241296
 33 2     4   2238.697979
 33 2     5   2349.464062
 33 2     6   2803.050079
 33 2     8   2944.170170
 33 2     9   3265.434377
 33 2    10   3370.992238
 33 2    11   3386.468665
 33 2    13   3516.483068
 33 2    15   3633.438105
 33 2    16   3840.507617
 33 2    17   3946.837324
 33 2    20   4101.478531
 33 2    22   4233.770930
 33 2    23   4399.664620
 33 2    24   4416.332747
 33 2    27   4527.321489
 33 2    40   5108.037527
 33 2    48   5440.993397
 33 2    51   5537.846651
 33 2    55   5667.275567
 33 2    60   5782.892612
 33 2    67   6002.010828
 33 2    69   6084.272676
 33 2    74   6187.962756
 33 2    77   6238.812160
 33 2    88   6547.970676
 33 2    89   6563.873509
 33 2    94   6675.293367
 33 2   101   6793.743279
 33 2   108   6926.656924
 33 2   114   7033.133892
 33 2   117   7100.425278
 33 2   118   7102.616080
 33 2   125   7239.619756
 33 2   126   7242.137228
 33 2   133   7356.963129
 33 2   134   7358.502856
 33 2   140   7460.372977
 33 2   142   7501.641019
 33 2   143   7508.650904
 33 2   147   7586.424786
 33 2   150   7625.134954
 33 2   151   7645.138328
 33 2   161   7788.324344
 33 2   164   7821.177581
 33 2   170   7902.807658
 33 2   171   7909.661570
 33 2   175   7952.972731
 33 2   181   8055.030414
 33 2   184   8074.333181
 33 2   189   8133.409128
 33 2   191   8177.754433
 33 2   199   8279.193183
 33 2   205   8346.502181
 33 2   208   8380.785500
 33 2   217   8475.637750
 33 2   220   8511.367676
 33 2   229   8622.957730
 33 2   233   8666.159443
 33 2   239   8730.058970
 33 2   243   8756.555381
 33 2   245   8793.405087
 33 2   254   8876.038104
 33 2   256   8888.803504
 33 2   262   8954.014932
 33 2   268   9016.456813
 33 2   269   9020.060232
 33 2   277   9095.201851
 33 2   281   9124.676195
 33 2   284   9171.106443
 33 2   286   9180.401916
 33 2   289   9207.319861
 33 2   292   9222.807255
 33 2   300   9306.784426
 33 2   305   9346.523638
 33 2   314   9420.703845
 33 2   315   9440.670185
 33 2   322   9509.738624
 33 2   324   9522.055386
 33 2   331   9581.840145
 33 2   339   9651.125670
 33 2   344   9701.701602
 33 2   345   9703.290576
 33 2   349   9737.232771
 33 2   355   9773.905531
 33 2   367   9875.499434
 33 2   372   9899.820107
 33 2   385   9993.212070
 33 2   388  10003.653160
 33 2   396  10075.947480
 33 2   407  10145.265300
 33 2   415  10225.174720
 33 2   416  10234.693950
 33 2   418  10242.633500
 33 2   424  10280.082620
 33 2   435  10342.287360
 33 2   444  10422.321410
 33 2   494  10754.198760
 33 2   497  10768.764540
 33 2   515  10881.668770
 33 2   551  11083.957070
 33 2   567  11187.190070
 33 2   620  11456.850070
 33 2   681  11786.395370
 34 1     1   1088.278070
 34 1     2   1677.437608
 34 1     3   2249.840401
 34 1     4   2267.281663
 34 1     5   2377.886489
 34 1     8   2972.603002
 34 1     9   3293.731537
 34 1    10   3399.647034
 34 1    11   3415.086227
 34 1    13   3544.966849
 34 1    15   3661.763219
 34 1    16   3868.817984
 34 1    17   3975.446001
 34 1    20   4129.939481
 34 1    22   4262.103280
 34 1    23   4428.035685
 34 1    24   4444.683209
 34 1    27   4555.509703
 34 1    36   4996.274679
 34 1    40   5136.301440
 34 1    48   5469.059186
 34 1    51   5566.247962
 34 1    55   5695.530710
 34 1    60   5810.984468
 34 1    67   6030.091935
 34 1    74   6216.146238
 34 1    77   6267.050966
 34 1    88   6576.114003
 34 1    89   6592.001971
 34 1    94   6703.248124
 34 1   101   6822.053563
 34 1   102   6826.582111
 34 1   108   6954.797252
 34 1   114   7061.145664
 34 1   117   7128.872609
 34 1   118   7130.744034
 34 1   125   7267.907388
 34 1   126   7270.108167
 34 1   133   7385.117894
 34 1   134   7386.768031
 34 1   140   7488.511000
 34 1   142   7529.765222
 34 1   143   7537.153462
 34 1   147   7614.255554
 34 1   149   7653.156381
 34 1   151   7673.346159
 34 1   153   7701.300881
 34 1   161   7816.349259
 34 1   164   7849.409098
 34 1   170   7930.665053
 34 1   171   7938.017335
 34 1   175   7981.102690
 34 1   181   8083.220368
 34 1   183   8102.428498
 34 1   189   8161.260270
 34 1   191   8205.779883
 34 1   199   8307.146811
 34 1   205   8374.512890
 34 1   208   8409.100280
 34 1   217   8503.519581
 34 1   220   8539.530560
 34 1   229   8651.028669
 34 1   233   8694.074099
 34 1   239   8758.166283
 34 1   243   8784.565498
 34 1   245   8821.125847
 34 1   254   8903.982311
 34 1   256   8916.889875
 34 1   262   8982.242803
 34 1   268   9044.824444
 34 1   269   9047.992742
 34 1   277   9123.306998
 34 1   281   9152.455106
 34 1   284   9199.337629
 34 1   289   9235.223963
 34 1   291   9250.836289
 34 1   300   9334.843893
 34 1   305   9374.296059
 34 1   314   9448.625859
 34 1   315   9468.716100
 34 1   319   9497.896532
 34 1   322   9538.069027
 34 1   324   9549.973437
 34 1   331   9609.739591
 34 1   339   9679.306358
 34 1   344   9729.300729
 34 1   345   9731.080708
 34 1   355   9801.944126
 34 1   372   9927.610017
 34 1   385  10020.825880
 34 1   388  10031.563280
 34 1   407  10173.215210
 34 1   421  10301.927130
 34 1   423  10307.925760
 34 1   435  10370.013440
 34 1   470  10614.492900
 34 1   494  10781.887470
 34 1   497  10796.433710
 34 1   515  10909.152090
 34 1   551  11111.622200
 34 1   620  11484.557200
 34 1   681  11813.783760
 34 2     1    498.373703
 34 2     2   1087.337034
 34 2     3   1667.490376
 34 2     4   1677.519149
 34 2     5   1781.192691
 34 2     6   2248.073301
 34 2     7   2267.274550
 34 2     8   2376.801277
 34 2     9   2718.024057
 34 2    10   2822.572281
 34 2    11   2831.786370
 34 2    13   2959.252558
 34 2    14   2972.674165
 34 2    15   3057.679048
 34 2    16   3292.808447
 34 2    17   3397.086662
 34 2    18   3415.075897
 34 2    20   3543.051259
 34 2    21   3567.232997
 34 2    22   3660.472604
 34 2    23   3859.320112
 34 2    24   3868.900558
 34 2    25   3967.001801
 34 2    26   3972.980688
 34 2    27   3975.953653
 34 2    30   4118.776344
 34 2    31   4130.169707
 34 2    33   4243.351199
 34 2    34   4262.160972
 34 2    35   4329.020217
 34 2    36   4426.303423
 34 2    37   4444.680292
 34 2    40   4554.453509
 34 2    48   4907.529267
 34 2    50   4987.616903
 34 2    51   4996.405406
 34 2    55   5123.390654
 34 2    57   5136.383357
 34 2    60   5221.017635
 34 2    68   5468.152182
 34 2    69   5519.115736
 34 2    72   5566.231260
 34 2    73   5597.067151
 34 2    77   5693.667977
 34 2    79   5717.019789
 34 2    82   5809.733228
 34 2    89   6021.014726
 34 2    90   6030.174156
 34 2    93   6110.255337
 34 2    95   6134.764625
 34 2    99   6214.152090
 34 2   102   6256.278814
 34 2   104   6267.274653
 34 2   108   6379.160442
 34 2   109   6397.508198
 34 2   111   6401.221730
 34 2   114   6463.350886
 34 2   117   6554.514945
 34 2   118   6567.162439
 34 2   119   6574.411735
 34 2   120   6591.994839
 34 2   125   6685.562206
 34 2   126   6702.219270
 34 2   127   6704.720756
 34 2   131   6785.916921
 34 2   134   6819.413346
 34 2   135   6826.557306
 34 2   138   6863.932814
 34 2   142   6952.784295
 34 2   148   7059.607987
 34 2   150   7066.882762
 34 2   151   7122.572737
 34 2   152   7125.133587
 34 2   154   7130.997708
 34 2   162   7257.693201
 34 2   163   7264.801055
 34 2   164   7270.176891
 34 2   170   7354.588000
 34 2   172   7377.015887
 34 2   174   7382.604151
 34 2   181   7485.990940
 34 2   183   7515.798922
 34 2   184   7527.964568
 34 2   185   7529.970854
 34 2   190   7613.363384
 34 2   191   7625.853618
 34 2   193   7653.181487
 34 2   195   7670.881174
 34 2   197   7690.210932
 34 2   198   7701.975030
 34 2   199   7702.082871
 34 2   207   7814.534707
 34 2   208   7834.254895
 34 2   211   7849.800944
 34 2   217   7929.446803
 34 2   222   7954.767218
 34 2   223   7981.211666
 34 2   229   8044.603111
 34 2   230   8080.412286
 34 2   232   8102.319968
 34 2   236   8130.601618
 34 2   239   8152.566810
 34 2   240   8161.344519
 34 2   242   8203.589327
 34 2   243   8215.319626
 34 2   249   8266.542211
 34 2   252   8305.208158
 34 2   258   8364.121461
 34 2   260   8374.733248
 34 2   263   8405.129875
 34 2   271   8485.442562
 34 2   272   8488.047141
 34 2   274   8497.860215
 34 2   275   8503.570964
 34 2   278   8536.207150
 34 2   282   8568.314972
 34 2   286   8637.808495
 34 2   288   8646.487336
 34 2   289   8648.079645
 34 2   290   8650.197546
 34 2   294   8692.400986
 34 2   295   8709.244503
 34 2   300   8755.005684
 34 2   302   8765.653005
 34 2   305   8784.711326
 34 2   307   8815.420206
 34 2   308   8820.117109
 34 2   314   8862.689131
 34 2   318   8903.953214
 34 2   320   8914.328917
 34 2   322   8939.345075
 34 2   326   8969.086350
 34 2   328   8982.967516
 34 2   334   9040.752510
 34 2   335   9045.975513
 34 2   343   9103.899157
 34 2   344   9123.639276
 34 2   348   9150.962672
 34 2   350   9195.716782
 34 2   351   9196.059453
 34 2   353   9203.273684
 34 2   355   9213.180133
 34 2   358   9227.490018
 34 2   359   9235.482058
 34 2   366   9297.956977
 34 2   375   9362.188300
 34 2   378   9374.331373
 34 2   389   9446.187034
 34 2   390   9458.347170
 34 2   391   9459.370564
 34 2   392   9469.161515
 34 2   396   9497.895150
 34 2   401   9547.502942
 34 2   407   9596.122103
 34 2   411   9609.927717
 34 2   419   9675.086546
 34 2   421   9703.667544
 34 2   425   9728.415882
 34 2   426   9731.101407
 34 2   431   9762.827030
 34 2   435   9778.247015
 34 2   450   9888.417329
 34 2   452   9903.860453
 34 2   457   9927.608397
 34 2   469  10003.953460
 34 2   470  10005.046460
 34 2   472  10019.609220
 34 2   482  10090.646710
 34 2   491  10147.984070
 34 2   497  10176.504710
 34 2   507  10253.931820
 34 2   508  10262.406710
 34 2   510  10268.324450
 34 2   512  10294.631970
 34 2   529  10368.082900
 34 2   530  10368.334030
 34 2   544  10460.730270
 34 2   563  10562.498270
 34 2   575  10643.822380
 34 2   596  10747.070700
 34 2   601  10780.231850
 34 2   604  10796.432020
 34 2   607  10817.311960
 34 2   625  10908.166670
 34 2   626  10911.319180
 34 2   640  10987.247270
 34 2   665  11109.735900
 34 2   670  11127.636460
 34 2   683  11213.270900
 34 2   687  11231.294540
 34 2   703  11294.546610
 34 2   706  11302.865780
 34 2   707  11309.893250
 34 2   708  11313.400640
 34 2   734  11436.897640
 34 2   745  11482.229900
 34 2   753  11532.293960
 34 2   792  11699.514640
 34 2   819  11812.808970
 34 2   973  12439.934580
 34 2  1236  13364.923280
 35 1     1    527.674268
 35 1     2   1116.648900
 35 1     3   1696.843044
 35 1     4   1706.906443
 35 1     5   1810.370984
 35 1     6   2277.408331
 35 1     7   2296.694708
 35 1     8   2405.993947
 35 1     9   2747.083126
 35 1    10   2851.952203
 35 1    11   2861.232553
 35 1    13   2988.481955
 35 1    14   3001.950622
 35 1    15   3086.743865
 35 1    16   3321.881939
 35 1    17   3426.433608
 35 1    18   3444.529972
 35 1    20   3572.258845
 35 1    21   3596.542773
 35 1    22   3689.553278
 35 1    23   3888.436602
 35 1    24   3898.051300
 35 1    25   3996.391595
 35 1    26   4001.916336
 35 1    27   4005.458160
 35 1    30   4148.029649
 35 1    31   4159.492437
 35 1    33   4272.454167
 35 1    34   4291.332493
 35 1    35   4357.987300
 35 1    36   4455.406210
 35 1    37   4473.863562
 35 1    39   4583.329373
 35 1    40   4583.409349
 35 1    48   4936.346261
 35 1    50   5016.765454
 35 1    51   5025.618670
 35 1    55   5152.383435
 35 1    57   5165.355161
 35 1    60   5249.838325
 35 1    68   5496.983822
 35 1    69   5548.084545
 35 1    73   5625.963885
 35 1    77   5722.642823
 35 1    79   5746.097197
 35 1    81   5838.575357
 35 1    89   6049.890637
 35 1    90   6059.088016
 35 1    93   6139.207833
 35 1    95   6163.456847
 35 1    99   6243.041910
 35 1   102   6285.301803
 35 1   104   6296.366295
 35 1   108   6408.026665
 35 1   109   6426.444118
 35 1   111   6430.468413
 35 1   114   6492.074620
 35 1   117   6583.639337
 35 1   118   6596.402186
 35 1   119   6603.281323
 35 1   120   6620.947067
 35 1   125   6714.550745
 35 1   126   6730.933245
 35 1   127   6733.793345
 35 1   131   6814.749635
 35 1   134   6848.401212
 35 1   135   6855.547495
 35 1   138   6892.789156
 35 1   142   6981.632125
 35 1   148   7088.350878
 35 1   150   7095.457310
 35 1   151   7151.494603
 35 1   152   7154.198523
 35 1   154   7159.983814
 35 1   162   7286.447857
 35 1   163   7293.737565
 35 1   164   7298.980700
 35 1   170   7383.164833
 35 1   172   7406.047145
 35 1   174   7411.434630
 35 1   175   7416.358755
 35 1   181   7514.802614
 35 1   183   7544.692834
 35 1   184   7557.187387
 35 1   185   7558.941996
 35 1   190   7641.958840
 35 1   191   7654.582050
 35 1   193   7682.021417
 35 1   195   7699.791278
 35 1   197   7719.317776
 35 1   198   7730.649871
 35 1   207   7843.275728
 35 1   208   7863.239038
 35 1   211   7878.904836
 35 1   217   7958.050828
 35 1   218   7963.611928
 35 1   222   7983.609167
 35 1   223   8010.175640
 35 1   229   8073.324245
 35 1   230   8109.267042
 35 1   232   8131.225105
 35 1   236   8159.435193
 35 1   239   8181.209582
 35 1   240   8190.022068
 35 1   242   8232.310274
 35 1   243   8244.261436
 35 1   246   8272.097950
 35 1   249   8294.989622
 35 1   252   8333.866426
 35 1   258   8392.911998
 35 1   260   8403.591992
 35 1   263   8434.045494
 35 1   271   8514.080860
 35 1   272   8517.069025
 35 1   274   8527.057793
 35 1   275   8532.273960
 35 1   278   8565.000868
 35 1   281   8596.793764
 35 1   286   8666.711524
 35 1   288   8675.674717
 35 1   289   8676.797969
 35 1   290   8679.215900
 35 1   294   8721.037995
 35 1   295   8737.958774
 35 1   300   8783.749123
 35 1   302   8794.409971
 35 1   305   8813.561170
 35 1   307   8844.495710
 35 1   308   8848.593919
 35 1   314   8891.279540
 35 1   318   8932.713629
 35 1   320   8943.089176
 35 1   322   8967.973132
 35 1   326   8998.046893
 35 1   328   9012.103637
 35 1   335   9074.597141
 35 1   343   9132.738130
 35 1   344   9152.606951
 35 1   348   9179.468095
 35 1   350   9224.391984
 35 1   351   9224.570818
 35 1   355   9241.866029
 35 1   358   9256.175600
 35 1   359   9264.237429
 35 1   361   9279.720383
 35 1   366   9326.614056
 35 1   372   9360.613063
 35 1   374   9390.705127
 35 1   378   9402.918207
 35 1   389   9474.784882
 35 1   390   9486.685207
 35 1   391   9488.176524
 35 1   392   9498.080726
 35 1   398   9562.102643
 35 1   401   9576.091895
 35 1   407   9624.798224
 35 1   411   9638.669686
 35 1   419   9703.848806
 35 1   421   9732.155408
 35 1   425   9756.772802
 35 1   426   9759.709317
 35 1   431   9791.494575
 35 1   435   9806.667861
 35 1   436   9807.185250
 35 1   439   9827.013400
 35 1   450   9917.179263
 35 1   457   9956.218050
 35 1   468  10032.627940
 35 1   470  10033.745440
 35 1   472  10047.985690
 35 1   475  10060.385050
 35 1   482  10119.149190
 35 1   483  10121.101060
 35 1   492  10178.965600
 35 1   497  10205.122770
 35 1   506  10282.338900
 35 1   507  10282.918160
 35 1   508  10290.846880
 35 1   509  10296.809510
 35 1   512  10323.346590
 35 1   515  10331.252080
 35 1   529  10396.432250
 35 1   530  10396.623940
 35 1   544  10489.280190
 35 1   563  10590.874620
 35 1   565  10601.811330
 35 1   572  10643.265060
 35 1   575  10672.060830
 35 1   600  10808.636240
 35 1   604  10824.911940
 35 1   607  10845.832690
 35 1   625  10936.401800
 35 1   626  10939.675440
 35 1   640  11015.656190
 35 1   665  11138.112420
 35 1   670  11156.252440
 35 1   703  11322.672410
 35 1   706  11331.290360
 35 1   708  11341.842700
 35 1   734  11465.173700
 35 1   745  11510.575420
 35 1   753  11560.388700
 35 1   792  11727.979700
 35 1   819  11840.954230
 35 1   973  12467.947700
 35 1  1236  13392.784380
 35 2     1   1117.645200
 35 2     2   1706.815298
 35 2     3   2279.278593
 35 2     4   2296.697559
 35 2     5   2407.143301
 35 2     8   3001.870057
 35 2     9   3322.859221
 35 2    10   3429.142077
 35 2    11   3444.549260
 35 2    13   3574.286361
 35 2    15   3690.921638
 35 2    16   3897.959550
 35 2    17   4004.893582
 35 2    20   4159.236051
 35 2    22   4291.268606
 35 2    23   4457.239062
 35 2    24   4473.870796
 35 2    27   4584.526543
 35 2    40   5165.266585
 35 2    48   5497.944576
 35 2    55   5724.614812
 35 2    60   5839.900747
 35 2    67   6058.996209
 35 2    69   6141.615868
 35 2    74   6245.156251
 35 2    77   6296.115770
 35 2    88   6605.084768
 35 2    89   6620.952102
 35 2    94   6732.024468
 35 2   101   6851.194380
 35 2   102   6855.575510
 35 2   108   6983.762274
 35 2   114   7089.979981
 35 2   117   7158.149463
 35 2   118   7159.695970
 35 2   125   7297.024583
 35 2   126   7298.904085
 35 2   133   7414.094786
 35 2   134   7415.861646
 35 2   140   7517.474277
 35 2   142   7558.713908
 35 2   147   7642.903886
 35 2   149   7681.996060
 35 2   151   7702.380314
 35 2   153   7730.489408
 35 2   161   7845.197263
 35 2   164   7878.468250
 35 2   170   7959.339728
 35 2   171   7967.201370
 35 2   175   8010.055792
 35 2   181   8112.234688
 35 2   183   8131.351100
 35 2   189   8189.928445
 35 2   191   8234.628363
 35 2   199   8335.922223
 35 2   205   8403.350000
 35 2   208   8438.247091
 35 2   217   8532.213950
 35 2   220   8568.518385
 35 2   229   8679.923911
 35 2   233   8722.808706
 35 2   239   8787.096486
 35 2   243   8813.399208
 35 2   245   8849.659659
 35 2   254   8932.747185
 35 2   256   8945.798987
 35 2   262   9011.299262
 35 2   268   9074.012253
 35 2   269   9076.753818
 35 2   277   9152.241103
 35 2   281   9181.049503
 35 2   284   9228.396440
 35 2   289   9263.949395
 35 2   291   9279.696492
 35 2   300   9363.726513
 35 2   304   9402.708004
 35 2   305   9402.979657
 35 2   314   9477.367435
 35 2   315   9497.585994
 35 2   322   9567.232553
 35 2   324   9578.711764
 35 2   331   9638.458988
 35 2   339   9708.311049
 35 2   344   9757.709128
 35 2   345   9759.687162
 35 2   349   9794.016601
 35 2   352   9807.204463
 35 2   367   9932.346865
 35 2   385  10049.276560
 35 2   396  10133.208780
 35 2   407  10201.990400
 35 2   416  10290.745850
 35 2   421  10330.697250
 35 2   435  10398.556220
 35 2   470  10643.273430
 35 2   480  10712.759310
 35 2   493  10810.390570
 35 2   497  10824.918950
 35 2   551  11140.111560
 35 2   567  11243.061560
 35 2   620  11513.075560
 35 2   681  11841.970310
 36 1     1   1147.849557
 36 1     2   1737.030492
 36 1     3   2309.555380
 36 1     4   2326.957532
 36 1     5   2437.234166
 36 1     8   3031.971585
 36 1     9   3352.817293
 36 1    10   3459.476897
 36 1    13   3604.441395
 36 1    15   3720.910212
 36 1    16   3927.931868
 36 1    17   4035.179604
 36 1    20   4189.366716
 36 1    22   4321.265619
 36 1    23   4487.274855
 36 1    24   4503.888194
 36 1    27   4614.370062
 36 1    40   5195.134784
 36 1    48   5527.654757
 36 1    51   5625.545720
 36 1    55   5754.527669
 36 1    60   5869.642138
 36 1    67   6088.722709
 36 1    69   6171.531707
 36 1    74   6274.995073
 36 1    77   6326.010795
 36 1    88   6634.875087
 36 1    89   6650.730229
 36 1   101   6881.164414
 36 1   108   7013.552589
 36 1   114   7119.635443
 36 1   117   7188.263642
 36 1   125   7326.972525
 36 1   126   7328.516912
 36 1   133   7443.900848
 36 1   134   7445.784370
 36 1   140   7547.266044
 36 1   142   7588.487948
 36 1   147   7672.367997
 36 1   149   7711.658176
 36 1   151   7732.242500
 36 1   153   7760.515898
 36 1   161   7874.866525
 36 1   164   7908.356016
 36 1   170   7988.834454
 36 1   175   8039.833198
 36 1   181   8142.077291
 36 1   183   8161.096366
 36 1   189   8219.411564
 36 1   191   8264.299270
 36 1   199   8365.518070
 36 1   205   8433.002066
 36 1   208   8468.220254
 36 1   217   8561.727634
 36 1   220   8598.332105
 36 1   229   8709.644437
 36 1   233   8752.361593
 36 1   239   8816.855264
 36 1   243   8843.054466
 36 1   245   8879.006590
 36 1   254   8962.332048
 36 1   256   8975.531290
 36 1   262   9041.179848
 36 1   268   9104.012977
 36 1   269   9106.347477
 36 1   277   9181.998339
 36 1   281   9210.459934
 36 1   284   9258.281417
 36 1   285   9268.766140
 36 1   289   9293.492630
 36 1   291   9309.368740
 36 1   300   9393.433295
 36 1   304   9432.127620
 36 1   314   9506.929672
 36 1   315   9527.276002
 36 1   319   9556.336476
 36 1   322   9597.221542
 36 1   324   9608.270980
 36 1   339   9738.145842
 36 1   344   9786.927588
 36 1   345   9789.109604
 36 1   348   9823.644783
 36 1   367   9962.005484
 36 1   372   9985.648266
 36 1   385  10078.508530
 36 1   388  10089.831600
 36 1   396  10163.074620
 36 1   416  10319.987710
 36 1   417  10328.460780
 36 1   444  10509.063340
 36 1   447  10533.484050
 36 1   470  10672.867680
 36 1   493  10839.699940
 36 1   497  10854.213480
 36 1   681  11870.963200
 36 2     1    557.810187
 36 2     2   1146.796423
 36 2     3   1727.031923
 36 2     4   1737.132037
 36 2     5   1840.381188
 36 2     6   2307.579398
 36 2     7   2326.950297
 36 2     8   2436.018870
 36 2     9   2776.970656
 36 2    10   2882.167954
 36 2    11   2891.519345
 36 2    13   3018.544109
 36 2    14   3032.061277
 36 2    15   3116.637010
 36 2    16   3351.784310
 36 2    17   3456.616650
 36 2    20   3602.298825
 36 2    21   3626.689097
 36 2    22   3719.462909
 36 2    23   3918.382657
 36 2    24   3928.033651
 36 2    25   4026.615926
 36 2    26   4031.676755
 36 2    27   4035.805704
 36 2    30   4178.115528
 36 2    33   4302.386310
 36 2    34   4321.335944
 36 2    35   4387.780594
 36 2    36   4485.338131
 36 2    37   4503.881042
 36 2    39   4613.186152
 36 2    48   4965.984830
 36 2    50   5046.743937
 36 2    55   5182.202205
 36 2    57   5195.255807
 36 2    60   5279.480840
 36 2    68   5526.641264
 36 2    69   5577.878770
 36 2    72   5625.524424
 36 2    73   5655.685256
 36 2    77   5752.444040
 36 2    79   5776.003458
 36 2    81   5868.239523
 36 2    89   6079.593933
 36 2    90   6088.826708
 36 2    93   6168.985910
 36 2    95   6192.967173
 36 2    99   6272.754420
 36 2   102   6315.150669
 36 2   104   6326.288339
 36 2   109   6456.205393
 36 2   111   6460.548030
 36 2   114   6521.617630
 36 2   117   6613.590718
 36 2   118   6626.478013
 36 2   119   6632.974102
 36 2   120   6650.723030
 36 2   125   6744.364190
 36 2   126   6760.466690
 36 2   127   6763.709368
 36 2   134   6878.214166
 36 2   135   6885.364140
 36 2   138   6922.470490
 36 2   142   7011.301358
 36 2   148   7117.913410
 36 2   149   7124.846478
 36 2   151   7181.233714
 36 2   152   7184.087975
 36 2   154   7189.796650
 36 2   162   7316.021871
 36 2   163   7323.498653
 36 2   164   7328.603786
 36 2   170   7412.556597
 36 2   172   7435.906263
 36 2   174   7441.085210
 36 2   175   7446.337533
 36 2   181   7544.437532
 36 2   183   7574.407755
 36 2   184   7587.237858
 36 2   185   7588.742874
 36 2   190   7671.369713
 36 2   191   7684.129218
 36 2   193   7711.688255
 36 2   195   7729.509948
 36 2   197   7749.246806
 36 2   198   7760.127715
 36 2   199   7761.465943
 36 2   207   7872.837560
 36 2   208   7893.048251
 36 2   211   7908.840830
 36 2   217   7987.469768
 36 2   218   7993.426127
 36 2   221   8013.234150
 36 2   222   8013.279160
 36 2   223   8039.967947
 36 2   229   8102.863861
 36 2   230   8138.942630
 36 2   232   8160.956047
 36 2   236   8189.092877
 36 2   239   8210.668170
 36 2   240   8219.518198
 36 2   242   8261.847128
 36 2   243   8274.021841
 36 2   249   8324.249608
 36 2   252   8363.342897
 36 2   258   8422.522235
 36 2   260   8433.274129
 36 2   263   8463.785050
 36 2   271   8543.531610
 36 2   272   8546.915685
 36 2   275   8561.793468
 36 2   278   8594.616578
 36 2   281   8626.086425
 36 2   286   8696.435804
 36 2   288   8705.687933
 36 2   289   8706.336085
 36 2   290   8709.063503
 36 2   294   8750.490982
 36 2   295   8767.495488
 36 2   302   8823.984402
 36 2   305   8843.235508
 36 2   307   8874.393052
 36 2   308   8877.880575
 36 2   314   8920.684959
 36 2   318   8962.293881
 36 2   320   8972.670229
 36 2   322   8997.418836
 36 2   326   9027.830836
 36 2   328   9042.072696
 36 2   335   9104.036021
 36 2   343   9162.397005
 36 2   344   9182.404058
 36 2   348   9208.785920
 36 2   350   9253.531865
 36 2   355   9271.368125
 36 2   358   9285.677350
 36 2   359   9293.810907
 36 2   361   9309.397281
 36 2   366   9356.087184
 36 2   372   9390.142805
 36 2   374   9420.035443
 36 2   377   9432.129515
 36 2   378   9432.375065
 36 2   389   9504.197507
 36 2   390   9515.827481
 36 2   391   9517.802371
 36 2   392   9527.824833
 36 2   396   9556.333625
 36 2   398   9591.809090
 36 2   401   9605.496297
 36 2   407   9654.287009
 36 2   411   9668.229993
 36 2   419   9733.430218
 36 2   421   9761.453984
 36 2   424   9785.937722
 36 2   426   9789.134607
 36 2   431   9820.984064
 36 2   435   9835.898275
 36 2   450   9946.757645
 36 2   452   9962.429947
 36 2   457   9985.639750
 36 2   467  10062.108310
 36 2   470  10063.268790
 36 2   472  10077.163440
 36 2   481  10148.454130
 36 2   483  10150.822520
 36 2   491  10206.063860
 36 2   492  10208.469160
 36 2   497  10234.558440
 36 2   506  10311.555930
 36 2   508  10320.097990
 36 2   509  10326.109710
 36 2   512  10352.869280
 36 2   529  10425.482190
 36 2   530  10425.772360
 36 2   541  10504.884080
 36 2   544  10518.628310
 36 2   563  10620.075830
 36 2   572  10672.867220
 36 2   575  10701.103060
 36 2   600  10837.851990
 36 2   604  10854.206730
 36 2   607  10875.156100
 36 2   626  10968.828290
 36 2   640  11044.869310
 36 2   665  11167.308450
 36 2   669  11185.666290
 36 2   687  11288.958270
 36 2   703  11351.590230
 36 2   706  11360.521030
 36 2   708  11371.061270
 36 2   734  11494.258270
 36 2   753  11589.264270
 36 2   819  11869.906900
 36 2   973  12496.661800
 36 2  1020  12667.259270
 36 2  1235  13421.431790
 37 1     1    588.781313
 37 1     2   1177.779450
 37 1     3   1758.056811
 37 1     4   1768.195807
 37 1     5   1871.223145
 37 1     6   2338.586364
 37 1     7   2358.046368
 37 1     8   2466.875886
 37 1     9   2807.686502
 37 1    10   2913.219337
 37 1    11   2922.646613
 37 1    13   3049.438989
 37 1    14   3063.007966
 37 1    15   3147.358789
 37 1    16   3382.515357
 37 1    17   3487.635396
 37 1    18   3505.964275
 37 1    20   3633.171187
 37 1    21   3657.670431
 37 1    22   3750.202135
 37 1    23   3949.157969
 37 1    24   3958.846624
 37 1    25   4057.675033
 37 1    26   4062.262133
 37 1    27   4066.995878
 37 1    30   4209.032534
 37 1    31   4220.648883
 37 1    33   4333.147396
 37 1    34   4352.171438
 37 1    35   4418.399992
 37 1    36   4516.099375
 37 1    37   4534.730599
 37 1    39   4643.790768
 37 1    48   4996.444805
 37 1    51   5086.544945
 37 1    55   5212.846752
 37 1    57   5225.918470
 37 1    60   5309.944997
 37 1    68   5557.120789
 37 1    69   5608.498131
 37 1    73   5686.231254
 37 1    77   5783.070519
 37 1    79   5806.738597
 37 1    81   5898.725662
 37 1    89   6110.119245
 37 1    90   6119.389450
 37 1    95   6223.295421
 37 1    99   6303.293006
 37 1   102   6345.824022
 37 1   104   6357.039938
 37 1   108   6468.223620
 37 1   109   6486.792791
 37 1   110   6491.453949
 37 1   114   6551.979854
 37 1   117   6644.368744
 37 1   118   6657.386737
 37 1   119   6663.489742
 37 1   120   6681.324951
 37 1   125   6775.002089
 37 1   126   6790.817439
 37 1   127   6794.456239
 37 1   131   6874.880337
 37 1   134   6908.852990
 37 1   138   6952.976139
 37 1   142   7041.792845
 37 1   143   7056.465136
 37 1   148   7148.294746
 37 1   149   7155.050094
 37 1   151   7211.792545
 37 1   152   7214.807571
 37 1   154   7220.434728
 37 1   162   7346.416364
 37 1   163   7354.083650
 37 1   164   7359.049752
 37 1   170   7442.760812
 37 1   172   7466.588066
 37 1   174   7471.562014
 37 1   175   7477.148748
 37 1   181   7574.892796
 37 1   182   7604.945584
 37 1   185   7619.369747
 37 1   190   7701.594668
 37 1   191   7714.494341
 37 1   193   7742.176368
 37 1   195   7760.046523
 37 1   197   7780.008685
 37 1   198   7790.421491
 37 1   206   7903.218119
 37 1   208   7923.679968
 37 1   211   7939.606851
 37 1   217   8017.703268
 37 1   218   8024.066019
 37 1   221   8043.754175
 37 1   223   8070.585234
 37 1   229   8133.223094
 37 1   230   8169.439857
 37 1   232   8191.510549
 37 1   236   8219.575156
 37 1   239   8240.943216
 37 1   240   8249.831204
 37 1   242   8292.204669
 37 1   243   8304.606016
 37 1   246   8332.341216
 37 1   249   8354.320333
 37 1   252   8393.635570
 37 1   258   8452.952219
 37 1   260   8463.780105
 37 1   263   8494.345071
 37 1   270   8573.796302
 37 1   272   8577.588907
 37 1   274   8587.957647
 37 1   275   8592.132432
 37 1   278   8625.051434
 37 1   281   8656.193446
 37 1   286   8726.979940
 37 1   288   8736.526521
 37 1   289   8736.695205
 37 1   290   8739.743430
 37 1   294   8780.759179
 37 1   295   8797.852251
 37 1   300   8843.692397
 37 1   301   8848.717390
 37 1   302   8854.378812
 37 1   305   8873.728794
 37 1   307   8905.115172
 37 1   308   8907.978251
 37 1   314   8950.904919
 37 1   318   8992.694157
 37 1   320   9003.069954
 37 1   322   9027.682382
 37 1   326   9058.434406
 37 1   328   9072.875436
 37 1   335   9134.293717
 37 1   343   9192.875496
 37 1   344   9213.026485
 37 1   348   9238.916629
 37 1   350   9283.480025
 37 1   355   9301.687942
 37 1   358   9315.993300
 37 1   359   9324.210037
 37 1   361   9339.897227
 37 1   372   9420.489169
 37 1   374   9450.176762
 37 1   377   9462.395555
 37 1   380   9485.156292
 37 1   388   9534.425610
 37 1   390   9545.786338
 37 1   391   9548.246821
 37 1   392   9558.395245
 37 1   396   9586.781714
 37 1   398   9622.336909
 37 1   400   9635.716722
 37 1   407   9684.595996
 37 1   418   9763.829414
 37 1   420   9791.563219
 37 1   424   9815.911065
 37 1   431   9851.289798
 37 1   434   9865.941264
 37 1   436   9867.188697
 37 1   450   9977.150088
 37 1   457  10015.883000
 37 1   467  10092.390340
 37 1   469  10093.628340
 37 1   472  10107.150420
 37 1   481  10178.574520
 37 1   485  10195.340990
 37 1   492  10238.791850
 37 1   497  10264.812820
 37 1   505  10341.580900
 37 1   508  10350.161470
 37 1   509  10356.218300
 37 1   512  10383.211420
 37 1   515  10391.382020
 37 1   528  10451.032500
 37 1   529  10455.306690
 37 1   544  10548.790490
 37 1   563  10650.075090
 37 1   575  10730.954800
 37 1   604  10884.317250
 37 1   607  10905.298630
 37 1   624  10995.288340
 37 1   626  10998.790840
 37 1   640  11074.934490
 37 1   665  11197.326820
 37 1   669  11215.916340
 37 1   686  11319.021190
 37 1   702  11381.312250
 37 1   706  11390.556580
 37 1   708  11401.168190
 37 1   734  11524.143190
 37 1   753  11618.951190
 37 1   819  11899.632420
 37 1   973  12526.207840
 37 1  1235  13450.881340
 37 2     1   1178.890985
 37 2     2   1768.083034
 37 2     3   2340.670955
 37 2     4   2358.053457
 37 2     5   2468.158987
 37 2     8   3062.907431
 37 2     9   3383.605636
 37 2    10   3490.651217
 37 2    11   3505.987580
 37 2    13   3635.431797
 37 2    15   3751.730393
 37 2    16   3958.734740
 37 2    17   4066.304501
 37 2    20   4220.332621
 37 2    22   4352.093692
 37 2    23   4518.142234
 37 2    24   4534.737762
 37 2    26   4644.895024
 37 2    27   4645.042350
 37 2    40   5225.812528
 37 2    48   5558.190997
 37 2    55   5785.268848
 37 2    59   5900.207136
 37 2    67   6119.275906
 37 2    69   6202.275867
 37 2    74   6305.661222
 37 2    77   6356.733568
 37 2    88   6665.496613
 37 2    89   6681.330381
 37 2    94   6792.035413
 37 2   101   6911.963949
 37 2   108   7044.168865
 37 2   114   7150.116874
 37 2   117   7219.208194
 37 2   125   7357.747494
 37 2   126   7358.954390
 37 2   133   7474.531994
 37 2   134   7476.535799
 37 2   140   7577.884594
 37 2   142   7619.085307
 37 2   147   7702.649584
 37 2   149   7742.143931
 37 2   151   7762.930957
 37 2   161   7905.357992
 37 2   164   7939.069871
 37 2   170   8019.144908
 37 2   171   8028.061857
 37 2   175   8070.439192
 37 2   181   8172.743398
 37 2   183   8191.667350
 37 2   189   8249.715743
 37 2   191   8294.790766
 37 2   199   8395.935990
 37 2   205   8463.480792
 37 2   208   8499.022496
 37 2   217   8592.058971
 37 2   220   8628.972440
 37 2   229   8740.189250
 37 2   233   8782.732331
 37 2   239   8847.438953
 37 2   243   8873.529350
 37 2   245   8909.168249
 37 2   254   8992.734666
 37 2   256   9006.088037
 37 2   262   9071.890847
 37 2   268   9134.824554
 37 2   269   9136.783969
 37 2   277   9212.575143
 37 2   281   9240.685854
 37 2   284   9288.992291
 37 2   289   9323.852597
 37 2   291   9339.869512
 37 2   300   9423.959599
 37 2   304   9462.325140
 37 2   314   9537.308993
 37 2   315   9557.792127
 37 2   319   9586.788949
 37 2   322   9628.040122
 37 2   324   9638.650909
 37 2   339   9768.804336
 37 2   343   9816.955609
 37 2   345   9819.348791
 37 2   348   9854.086807
 37 2   367   9992.480911
 37 2   372  10015.888630
 37 2   385  10108.569740
 37 2   416  10350.039510
 37 2   417  10358.701460
 37 2   435  10458.081730
 37 2   444  10539.623700
 37 2   463  10665.049110
 37 2   493  10869.824460
 37 2   497  10884.326450
 37 2   551  11199.520330
 37 2   681  11900.756560
 38 1     1   1210.769331
 38 1     2   1799.972750
 38 1     3   2372.625034
 38 1     4   2389.988698
 38 1     5   2499.917693
 38 1     8   3094.677427
 38 1     9   3415.224029
 38 1    10   3522.665065
 38 1    11   3537.968707
 38 1    13   3667.257291
 38 1    15   3783.381708
 38 1    16   3990.367974
 38 1    17   4098.267231
 38 1    20   4252.133334
 38 1    22   4383.753334
 38 1    23   4549.841300
 38 1    24   4566.414768
 38 1    26   4676.537016
 38 1    27   4676.922540
 38 1    40   5257.334016
 38 1    48   5589.551359
 38 1    51   5688.178369
 38 1    55   5816.839177
 38 1    59   5931.597516
 38 1    67   6150.652176
 38 1    77   6388.283467
 38 1    88   6696.941391
 38 1    89   6712.760613
 38 1    94   6823.269491
 38 1   101   6943.592726
 38 1   102   6947.514299
 38 1   108   7075.609420
 38 1   114   7181.417840
 38 1   117   7250.985905
 38 1   125   7389.352104
 38 1   133   7505.988505
 38 1   134   7508.116036
 38 1   140   7609.329205
 38 1   142   7650.508804
 38 1   147   7733.746948
 38 1   149   7773.451334
 38 1   151   7794.444785
 38 1   153   7823.053434
 38 1   161   7936.673855
 38 1   164   7970.613151
 38 1   170   8050.272356
 38 1   171   8059.735185
 38 1   175   8101.867643
 38 1   181   8204.235973
 38 1   183   8223.067751
 38 1   189   8280.834003
 38 1   191   8326.105830
 38 1   199   8427.174428
 38 1   205   8494.776534
 38 1   208   8530.654650
 38 1   217   8623.206269
 38 1   220   8660.437939
 38 1   229   8771.559597
 38 1   233   8813.922234
 38 1   239   8878.849784
 38 1   243   8904.826934
 38 1   245   8940.141180
 38 1   254   9023.963793
 38 1   256   9037.462854
 38 1   262   9103.425190
 38 1   268   9166.420125
 38 1   269   9168.082805
 38 1   277   9243.979743
 38 1   281   9271.727475
 38 1   284   9320.528765
 38 1   285   9331.838495
 38 1   289   9355.032055
 38 1   300   9455.308275
 38 1   304   9493.331331
 38 1   314   9568.508704
 38 1   315   9589.125203
 38 1   319   9618.063983
 38 1   322   9659.686418
 38 1   324   9669.851333
 38 1   331   9729.529228
 38 1   343   9847.793065
 38 1   345   9850.402631
 38 1   367  10023.779900
 38 1   372  10046.940040
 38 1   403  10270.910720
 38 1   416  10380.902490
 38 1   417  10389.755900
 38 1   423  10427.458910
 38 1   493  10900.760610
 38 1   496  10915.242830
 38 1   515  11027.162730
 38 1   551  11230.454430
 38 2     1    620.587491
 38 2     2   1209.597819
 38 2     3   1789.917534
 38 2     4   1800.097728
 38 2     5   1902.896712
 38 2     6   2370.429007
 38 2     7   2389.981605
 38 2     8   2498.564842
 38 2     9   2839.230501
 38 2    10   2945.106203
 38 2    11   2954.614295
 38 2    13   3081.166045
 38 2    14   3094.788276
 38 2    15   3178.909334
 38 2    16   3414.074982
 38 2    17   3519.489710
 38 2    18   3537.939919
 38 2    20   3664.875415
 38 2    21   3689.487997
 38 2    22   3781.769065
 38 2    23   3980.762053
 38 2    24   3990.491914
 38 2    25   4089.568515
 38 2    26   4093.672399
 38 2    27   4099.028597
 38 2    30   4240.783194
 38 2    31   4252.482366
 38 2    33   4364.737238
 38 2    34   4383.838806
 38 2    35   4449.845379
 38 2    36   4547.689479
 38 2    37   4566.411061
 38 2    39   4675.221167
 38 2    48   5027.726011
 38 2    51   5118.259013
 38 2    55   5244.316925
 38 2    57   5257.442238
 38 2    59   5341.230680
 38 2    68   5588.420460
 38 2    69   5639.942533
 38 2    72   5688.151130
 38 2    73   5717.601727
 38 2    77   5814.522693
 38 2    79   5838.303131
 38 2    81   5930.034509
 38 2    89   6141.467083
 38 2    90   6150.778576
 38 2    93   6231.017385
 38 2    95   6254.441327
 38 2    99   6334.654514
 38 2   102   6377.324094
 38 2   104   6388.622203
 38 2   108   6499.554295
 38 2   109   6518.203565
 38 2   110   6523.188823
 38 2   114   6583.161143
 38 2   117   6675.973872
 38 2   118   6689.132733
 38 2   119   6694.827147
 38 2   120   6712.753505
 38 2   125   6806.464985
 38 2   126   6821.988185
 38 2   127   6826.023085
 38 2   131   6906.178193
 38 2   134   6940.317008
 38 2   135   6947.472835
 38 2   138   6984.305335
 38 2   142   7073.106084
 38 2   143   7088.150642
 38 2   148   7179.490895
 38 2   149   7186.068117
 38 2   151   7243.188235
 38 2   152   7246.351550
 38 2   154   7251.901290
 38 2   162   7377.629558
 38 2   163   7385.493815
 38 2   164   7390.315008
 38 2   170   7473.782721
 38 2   172   7498.096688
 38 2   174   7502.857635
 38 2   175   7508.793141
 38 2   181   7606.170900
 38 2   182   7636.305585
 38 2   184   7649.817647
 38 2   185   7650.825285
 38 2   190   7732.635116
 38 2   191   7745.677854
 38 2   193   7773.486443
 38 2   195   7791.410765
 38 2   197   7811.589011
 38 2   198   7821.532203
 38 2   199   7824.211707
 38 2   206   7934.416265
 38 2   208   7955.135541
 38 2   211   7971.204056
 38 2   217   8048.753550
 38 2   218   8055.530865
 38 2   221   8075.059376
 38 2   223   8102.029805
 38 2   229   8164.401760
 38 2   230   8200.758302
 38 2   232   8222.888912
 38 2   236   8250.881772
 38 2   238   8272.033781
 38 2   240   8280.963508
 38 2   242   8323.377881
 38 2   243   8336.008069
 38 2   245   8363.700088
 38 2   249   8385.201738
 38 2   252   8424.745317
 38 2   258   8484.200852
 38 2   260   8495.112530
 38 2   263   8525.730035
 38 2   270   8604.874616
 38 2   272   8609.088680
 38 2   274   8619.656615
 38 2   275   8623.294495
 38 2   278   8656.306493
 38 2   281   8687.110593
 38 2   286   8758.345415
 38 2   288   8767.865999
 38 2   289   8768.199143
 38 2   290   8771.244173
 38 2   294   8811.843562
 38 2   295   8829.023918
 38 2   300   8874.894913
 38 2   302   8885.591450
 38 2   307   8936.659844
 38 2   308   8938.887278
 38 2   314   8981.939487
 38 2   318   9023.914234
 38 2   320   9034.288017
 38 2   322   9058.763547
 38 2   326   9089.859863
 38 2   328   9104.510230
 38 2   335   9165.368199
 38 2   343   9224.173573
 38 2   344   9244.479257
 38 2   347   9269.859350
 38 2   350   9314.234652
 38 2   351   9316.061830
 38 2   354   9332.824023
 38 2   358   9347.127056
 38 2   359   9355.421449
 38 2   366   9417.491318
 38 2   372   9451.652310
 38 2   374   9481.130717
 38 2   377   9493.422172
 38 2   388   9565.468540
 38 2   390   9576.531608
 38 2   391   9579.512811
 38 2   392   9589.792477
 38 2   396   9618.056894
 38 2   400   9666.753400
 38 2   407   9715.721721
 38 2   411   9729.818957
 38 2   418   9795.047454
 38 2   420   9822.483513
 38 2   424   9846.692471
 38 2   426   9850.431866
 38 2   434   9896.794958
 38 2   450  10008.361570
 38 2   457  10046.936110
 38 2   467  10123.475930
 38 2   469  10124.804930
 38 2   472  10137.943430
 38 2   481  10209.501250
 38 2   492  10269.934460
 38 2   497  10295.888250
 38 2   503  10357.483410
 38 2   505  10372.415000
 38 2   508  10381.037170
 38 2   509  10387.141460
 38 2   515  10422.680740
 38 2   529  10485.907560
 38 2   530  10486.712380
 38 2   541  10566.363100
 38 2   563  10680.898050
 38 2   575  10761.610880
 38 2   600  10898.705510
 38 2   603  10915.234670
 38 2   607  10936.258510
 38 2   626  11029.561430
 38 2   640  11105.726560
 38 2   665  11228.112380
 38 2   669  11246.979560
 38 2   686  11349.888310
 38 2   702  11411.827020
 38 2   706  11421.429200
 38 2   708  11432.022310
 38 2   734  11554.843310
 38 2   972  12556.619430
 38 2  1235  13481.130930
 39 1     1    653.228556
 39 1     2   1242.251380
 39 1     3   1822.613793
 39 1     4   1832.837426
 39 1     5   1935.401722
 39 1     6   2403.107071
 39 1     7   2422.754268
 39 1     8   2531.085566
 39 1     9   2871.602501
 39 1    10   2977.828303
 39 1    11   2987.422236
 39 1    13   3113.725326
 39 1    14   3127.402471
 39 1    15   3211.287770
 39 1    16   3446.462979
 39 1    17   3552.179417
 39 1    18   3570.758186
 39 1    20   3697.411865
 39 1    21   3722.140331
 39 1    22   3814.165512
 39 1    23   4013.195082
 39 1    24   4022.970539
 39 1    25   4122.296112
 39 1    26   4125.907112
 39 1    27   4131.903854
 39 1    30   4273.363578
 39 1    31   4285.152679
 39 1    33   4397.155698
 39 1    34   4416.338002
 39 1    35   4482.116620
 39 1    36   4580.108580
 39 1    37   4598.926111
 39 1    39   4707.476638
 39 1    48   5059.828311
 39 1    51   5150.806495
 39 1    55   5276.612471
 39 1    57   5289.795724
 39 1    59   5373.337869
 39 1    68   5620.540004
 39 1    69   5672.211725
 39 1    72   5720.713419
 39 1    73   5749.796675
 39 1    77   5846.800043
 39 1    79   5870.696597
 39 1    81   5962.165103
 39 1    89   6173.637601
 39 1    90   6182.990993
 39 1    93   6263.270387
 39 1    95   6286.404759
 39 1    99   6366.840399
 39 1   102   6409.648597
 39 1   104   6421.034563
 39 1   108   6531.709468
 39 1   109   6550.440422
 39 1   110   6555.755061
 39 1   117   6708.405980
 39 1   118   6721.710440
 39 1   119   6726.986151
 39 1   120   6745.005395
 39 1   125   6838.750870
 39 1   126   6853.975870
 39 1   127   6858.423670
 39 1   131   6938.296649
 39 1   134   6972.606166
 39 1   135   6979.769220
 39 1   138   7016.458270
 39 1   142   7105.241439
 39 1   143   7120.668441
 39 1   148   7211.515711
 39 1   149   7217.900274
 39 1   151   7275.386259
 39 1   152   7278.723219
 39 1   162   7409.659956
 39 1   163   7417.724139
 39 1   164   7422.403054
 39 1   170   7505.618085
 39 1   172   7530.426174
 39 1   173   7534.971432
 39 1   175   7541.268964
 39 1   181   7638.270259
 39 1   182   7668.485396
 39 1   184   7682.345743
 39 1   185   7683.109273
 39 1   190   7764.490279
 39 1   191   7777.679493
 39 1   193   7805.617949
 39 1   195   7823.594619
 39 1   197   7844.009634
 39 1   198   7853.462428
 39 1   206   7966.434606
 39 1   208   7987.412661
 39 1   211   8003.633865
 39 1   216   8080.618867
 39 1   218   8087.823519
 39 1   220   8107.184192
 39 1   223   8134.298925
 39 1   228   8196.398399
 39 1   230   8232.896846
 39 1   232   8255.090077
 39 1   236   8283.012771
 39 1   238   8303.939100
 39 1   240   8312.912238
 39 1   242   8355.372141
 39 1   243   8368.235291
 39 1   245   8395.886088
 39 1   249   8416.893296
 39 1   252   8456.673522
 39 1   258   8516.267253
 39 1   260   8527.266138
 39 1   263   8557.936290
 39 1   270   8636.765768
 39 1   272   8641.408685
 39 1   275   8655.274878
 39 1   278   8688.380630
 39 1   281   8718.837685
 39 1   286   8790.530569
 39 1   288   8799.859799
 39 1   289   8800.691020
 39 1   290   8803.575695
 39 1   294   8843.744162
 39 1   295   8861.016812
 39 1   299   8906.917825
 39 1   302   8917.619248
 39 1   305   8937.188931
 39 1   308   8970.608754
 39 1   314   9013.788520
 39 1   318   9055.953249
 39 1   319   9066.325521
 39 1   322   9090.663160
 39 1   325   9122.104167
 39 1   328   9136.978184
 39 1   335   9197.260882
 39 1   343   9256.289981
 39 1   344   9276.751270
 39 1   347   9301.615952
 39 1   350   9345.796749
 39 1   351   9348.199146
 39 1   354   9364.774864
 39 1   358   9379.075393
 39 1   359   9387.458189
 39 1   361   9403.365894
 39 1   365   9449.421009
 39 1   372   9483.635946
 39 1   374   9512.897103
 39 1   377   9525.256381
 39 1   388   9597.324319
 39 1   390   9608.096365
 39 1   391   9611.595122
 39 1   392   9622.013567
 39 1   396   9650.150907
 39 1   400   9698.606272
 39 1   407   9747.665976
 39 1   411   9761.845778
 39 1   418   9827.083830
 39 1   420   9854.213916
 39 1   424   9878.281362
 39 1   434   9928.458497
 39 1   435   9930.475658
 39 1   450  10040.387610
 39 1   453  10056.469500
 39 1   457  10078.811420
 39 1   467  10155.368920
 39 1   469  10156.821490
 39 1   480  10241.241330
 39 1   492  10301.890030
 39 1   497  10327.778190
 39 1   503  10389.564560
 39 1   504  10404.056460
 39 1   508  10412.723470
 39 1   526  10514.101770
 39 1   529  10517.351570
 39 1   530  10518.374950
 39 1   540  10598.328320
 39 1   544  10611.585350
 39 1   563  10712.528150
 39 1   575  10793.067370
 39 1   600  10930.344930
 39 1   603  10946.968060
 39 1   607  10968.018780
 39 1   626  11061.139260
 39 1   640  11137.376350
 39 1   664  11259.720950
 39 1   669  11278.830350
 39 1   686  11381.573490
 39 1   702  11443.144960
 39 1   704  11453.104920
 39 1   708  11463.708490
 39 1   753  11680.740490
 39 1   970  12587.727970
 39 1  1235  13512.173920
 39 2     1   1243.484425
 39 2     2   1832.699551
 39 2     3   2405.417498
 39 2     4   2422.757963
 39 2     5   2532.510129
 39 2     8   3127.281502
 39 2     9   3447.672360
 39 2    10   3555.517836
 39 2    11   3570.789358
 39 2    13   3699.917790
 39 2    15   3815.864216
 39 2    16   4022.831546
 39 2    17   4131.068454
 39 2    20   4284.767920
 39 2    22   4416.244391
 39 2    23   4582.402716
 39 2    24   4598.933163
 39 2    26   4708.862008
 39 2    48   5621.728972
 39 2    51   5720.742225
 39 2    55   5849.237182
 39 2    59   5963.812008
 39 2    67   6182.851026
 39 2    69   6266.250231
 39 2    74   6369.473670
 39 2    77   6420.660717
 39 2    88   6729.209757
 39 2    89   6745.008668
 39 2    94   6855.328057
 39 2   101   6976.050549
 39 2   108   7107.875113
 39 2   114   7213.541716
 39 2   117   7283.592166
 39 2   125   7421.784166
 39 2   126   7422.287791
 39 2   133   7538.271248
 39 2   134   7540.522958
 39 2   140   7641.600966
 39 2   142   7682.755846
 39 2   147   7765.660534
 39 2   149   7805.580362
 39 2   151   7826.784831
 39 2   161   7968.807716
 39 2   164   8002.981702
 39 2   170   8082.217575
 39 2   171   8092.243902
 39 2   175   8134.122552
 39 2   181   8236.554585
 39 2   183   8255.286352
 39 2   189   8312.769101
 39 2   191   8358.241365
 39 2   199   8459.233538
 39 2   205   8526.895152
 39 2   208   8563.114011
 39 2   217   8655.177450
 39 2   220   8692.727974
 39 2   229   8803.754791
 39 2   233   8845.929671
 39 2   239   8911.086565
 39 2   243   8936.948554
 39 2   245   8971.929144
 39 2   254   9056.010188
 39 2   256   9069.668274
 39 2   262   9135.783720
 39 2   268   9198.773432
 39 2   269   9200.270246
 39 2   277   9276.207502
 39 2   280   9303.584442
 39 2   284   9352.891226
 39 2   289   9387.029715
 39 2   300   9487.481182
 39 2   304   9525.146404
 39 2   314   9600.526631
 39 2   315   9621.279699
 39 2   319   9650.158000
 39 2   322   9692.158636
 39 2   324   9701.871744
 39 2   331   9761.523734
 39 2   339   9832.593371
 39 2   343   9879.439888
 39 2   348   9917.435245
 39 2   351   9930.509723
 39 2   367  10055.897040
 39 2   372  10078.818140
 39 2   416  10412.574830
 39 2   493  10932.506830
 39 2   496  10946.973990
 39 2   514  11058.682210
 40 1     1   1277.036102
 40 1     2   1866.263154
 40 1     3   2439.047757
 40 1     4   2456.373823
 40 1     5   2565.936087
 40 1     9   3480.950420
 40 1    10   3589.209402
 40 1    11   3604.444143
 40 1    13   3733.412863
 40 1    15   3849.177497
 40 1    16   4056.125280
 40 1    17   4164.707764
 40 1    20   4318.236534
 40 1    22   4449.566463
 40 1    23   4615.826779
 40 1    24   4632.273368
 40 1    26   4742.013205
 40 1    40   5322.673434
 40 1    48   5654.734955
 40 1    51   5754.144375
 40 1    55   5882.463412
 40 1    59   5996.849616
 40 1    67   6215.876633
 40 1    69   6299.479655
 40 1    74   6402.622388
 40 1    88   6762.304349
 40 1    89   6778.091397
 40 1    94   6888.202349
 40 1   101   7009.337528
 40 1   102   7012.940011
 40 1   108   7140.965447
 40 1   114   7246.488212
 40 1   118   7317.040825
 40 1   125   7455.039320
 40 1   133   7571.380897
 40 1   134   7573.758167
 40 1   140   7674.699597
 40 1   142   7715.827381
 40 1   147   7798.389580
 40 1   149   7838.532403
 40 1   151   7859.949125
 40 1   153   7888.923151
 40 1   161   8001.765364
 40 1   164   8036.218051
 40 1   169   8114.981545
 40 1   171   8125.579569
 40 1   175   8167.201693
 40 1   181   8269.697946
 40 1   183   8288.334543
 40 1   189   8345.521147
 40 1   191   8391.199690
 40 1   199   8492.113705
 40 1   205   8559.840051
 40 1   208   8596.402381
 40 1   217   8687.963948
 40 1   220   8725.842483
 40 1   229   8836.775637
 40 1   233   8878.755130
 40 1   238   8944.150825
 40 1   243   8969.888451
 40 1   245   9004.528321
 40 1   254   9088.875464
 40 1   256   9102.689631
 40 1   268   9231.871979
 40 1   269   9233.374675
 40 1   277   9309.259570
 40 1   280   9336.256659
 40 1   284   9386.078012
 40 1   289   9419.844665
 40 1   291   9436.304651
 40 1   300   9520.473895
 40 1   304   9557.773834
 40 1   314   9633.364892
 40 1   315   9654.259093
 40 1   319   9683.070371
 40 1   324   9734.712935
 40 1   331   9794.335553
 40 1   339   9865.722280
 40 1   343   9911.895619
 40 1   367  10088.835960
 40 1   372  10111.499720
 40 1   416  10445.058600
 40 1   470  10799.463530
 40 1   496  10979.513510
 40 1   550  11294.733170
 40 2     1    686.704349
 40 2     2   1275.739946
 40 2     3   1856.145479
 40 2     4   1866.414977
 40 2     5   1968.738026
 40 2     6   2436.620506
 40 2     7   2456.366812
 40 2     8   2564.438138
 40 2     9   2904.802329
 40 2    10   3011.385129
 40 2    11   3021.070262
 40 2    13   3147.116575
 40 2    14   3160.852466
 40 2    15   3244.494768
 40 2    16   3479.679169
 40 2    17   3585.704261
 40 2    18   3604.415319
 40 2    20   3730.779356
 40 2    21   3755.627997
 40 2    22   3847.390267
 40 2    23   4046.457068
 40 2    24   4056.275293
 40 2    25   4155.857741
 40 2    26   4158.966086
 40 2    27   4165.621515
 40 2    30   4306.777011
 40 2    31   4318.659526
 40 2    33   4430.402450
 40 2    34   4449.668563
 40 2    35   4515.213659
 40 2    36   4613.356598
 40 2    37   4632.270529
 40 2    39   4740.555995
 40 2    48   5092.751549
 40 2    51   5184.188736
 40 2    55   5309.733216
 40 2    57   5322.975293
 40 2    59   5406.266194
 40 2    68   5653.484174
 40 2    69   5705.305524
 40 2    72   5754.109885
 40 2    73   5782.816059
 40 2    77   5879.902447
 40 2    79   5903.917931
 40 2    81   5995.117887
 40 2    89   6206.628860
 40 2    90   6216.027430
 40 2    95   6319.185721
 40 2    99   6399.848519
 40 2   102   6442.797997
 40 2   104   6454.276959
 40 2   108   6564.682177
 40 2   109   6583.499067
 40 2   110   6589.149092
 40 2   114   6647.980591
 40 2   117   6741.664122
 40 2   118   6755.125818
 40 2   119   6759.967859
 40 2   120   6778.084454
 40 2   125   6871.863369
 40 2   126   6886.781081
 40 2   127   6891.654419
 40 2   131   6971.236281
 40 2   134   7005.719695
 40 2   135   7012.888519
 40 2   138   7049.435306
 40 2   142   7138.197615
 40 2   148   7244.352456
 40 2   149   7250.546404
 40 2   151   7308.414549
 40 2   152   7311.926171
 40 2   154   7317.315757
 40 2   162   7442.509426
 40 2   163   7450.794917
 40 2   164   7455.312421
 40 2   168   7538.267333
 40 2   172   7563.580757
 40 2   173   7567.912921
 40 2   175   7574.577380
 40 2   181   7671.191940
 40 2   182   7701.487769
 40 2   184   7715.693748
 40 2   185   7716.227761
 40 2   190   7797.159900
 40 2   191   7810.497895
 40 2   193   7838.573075
 40 2   195   7856.601680
 40 2   197   7877.226493
 40 2   198   7886.208287
 40 2   199   7890.300626
 40 2   206   7999.268432
 40 2   208   8020.513896
 40 2   211   8036.893313
 40 2   216   8113.299336
 40 2   220   8140.128413
 40 2   223   8167.394388
 40 2   228   8229.214275
 40 2   230   8265.857901
 40 2   232   8288.113826
 40 2   236   8315.968346
 40 2   238   8336.659983
 40 2   240   8345.679157
 40 2   242   8388.182936
 40 2   243   8401.284087
 40 2   249   8449.395939
 40 2   252   8489.417350
 40 2   258   8549.152040
 40 2   260   8560.242080
 40 2   263   8590.966027
 40 2   270   8669.475591
 40 2   272   8674.553914
 40 2   275   8688.078826
 40 2   278   8721.275142
 40 2   281   8751.378828
 40 2   286   8823.535424
 40 2   288   8832.671755
 40 2   289   8834.026707
 40 2   290   8836.735221
 40 2   294   8876.459387
 40 2   295   8893.831798
 40 2   299   8939.753247
 40 2   302   8950.466070
 40 2   305   8970.156126
 40 2   307   9002.216897
 40 2   308   9003.140116
 40 2   314   9046.451555
 40 2   318   9088.813371
 40 2   319   9099.181928
 40 2   322   9123.379910
 40 2   325   9155.169429
 40 2   335   9229.974681
 40 2   343   9289.224495
 40 2   347   9334.184886
 40 2   350   9378.165981
 40 2   351   9381.158780
 40 2   354   9397.543806
 40 2   358   9411.837794
 40 2   359   9420.315179
 40 2   361   9436.442526
 40 2   365   9482.169017
 40 2   372   9516.435130
 40 2   374   9545.474311
 40 2   377   9557.884822
 40 2   388   9629.997650
 40 2   390   9640.466709
 40 2   391   9644.494713
 40 2   396   9683.066676
 40 2   398   9718.846720
 40 2   400   9731.270888
 40 2   407   9780.433488
 40 2   411   9794.692966
 40 2   418   9859.938811
 40 2   420   9886.756455
 40 2   424   9910.678945
 40 2   425   9914.988953
 40 2   434   9960.934900
 40 2   450  10073.232820
 40 2   457  10111.497010
 40 2   467  10188.065680
 40 2   468  10189.659560
 40 2   480  10273.791020
 40 2   492  10334.665050
 40 2   497  10360.488370
 40 2   503  10422.456470
 40 2   504  10436.508220
 40 2   508  10445.222530
 40 2   509  10451.417830
 40 2   526  10546.860200
 40 2   528  10549.578590
 40 2   530  10550.866360
 40 2   544  10644.193680
 40 2   563  10744.969680
 40 2   575  10825.352680
 40 2   600  10962.795560
 40 2   607  11000.593460
 40 2   626  11093.521860
 40 2   640  11169.816680
 40 2   664  11292.142360
 40 2   669  11311.505680
 40 2   702  11475.262050
 40 2   704  11485.565680
 40 2   708  11496.202560
 40 2   734  11618.641560
 40 2   753  11712.824560
 40 2   970  12619.676120
 40 2  1235  13544.006620
 41 1     1    721.014681
 41 1     2   1310.063363
 41 1     3   1890.512331
 41 1     4   1900.830101
 41 1     5   2002.905447
 41 1     6   2470.969001
 41 1     7   2490.815729
 41 1     8   2598.622096
 41 1     9   2938.829825
 41 1    10   3045.776630
 41 1    11   3055.558232
 41 1    13   3181.339567
 41 1    14   3195.136536
 41 1    15   3278.529618
 41 1    16   3513.723419
 41 1    17   3620.064158
 41 1    18   3638.910184
 41 1    20   3764.978185
 41 1    21   3789.951631
 41 1    22   3881.443603
 41 1    23   4080.547219
 41 1    24   4090.416550
 41 1    25   4190.252566
 41 1    26   4192.849504
 41 1    27   4200.181182
 41 1    30   4341.020671
 41 1    31   4353.002776
 41 1    33   4464.477417
 41 1    34   4483.831170
 41 1    35   4549.136320
 41 1    36   4647.432822
 41 1    37   4666.447198
 41 1    39   4774.464085
 41 1    48   5126.495520
 41 1    51   5218.403162
 41 1    55   5343.679055
 41 1    56   5356.980781
 41 1    59   5440.015615
 41 1    68   5687.250107
 41 1    69   5739.223725
 41 1    72   5788.341419
 41 1    73   5816.659640
 41 1    77   5913.829723
 41 1    79   5937.967197
 41 1    81   6028.891985
 41 1    89   6240.442371
 41 1    90   6249.887620
 41 1    93   6330.250533
 41 1    95   6352.783830
 41 1    99   6433.680220
 41 1   102   6476.771696
 41 1   104   6488.348855
 41 1   108   6598.478405
 41 1   109   6617.387514
 41 1   110   6623.369879
 41 1   114   6681.618570
 41 1   117   6775.747600
 41 1   118   6789.374309
 41 1   119   6793.774009
 41 1   120   6811.986742
 41 1   125   6905.797725
 41 1   126   6920.406575
 41 1   127   6925.711075
 41 1   131   7004.997500
 41 1   134   7039.658533
 41 1   135   7046.836425
 41 1   138   7083.237054
 41 1   142   7171.975390
 41 1   143   7188.190736
 41 1   148   7278.012451
 41 1   149   7284.006386
 41 1   151   7342.260517
 41 1   152   7345.951346
 41 1   154   7351.261749
 41 1   162   7476.176196
 41 1   163   7484.659578
 41 1   164   7489.036555
 41 1   168   7571.730014
 41 1   172   7597.557438
 41 1   173   7601.674043
 41 1   175   7608.714387
 41 1   181   7704.934426
 41 1   182   7735.310423
 41 1   184   7749.843375
 41 1   185   7750.197708
 41 1   190   7830.644465
 41 1   191   7844.135009
 41 1   192   7872.347865
 41 1   195   7890.431246
 41 1   197   7911.282479
 41 1   198   7919.774547
 41 1   199   7924.604277
 41 1   206   8032.922876
 41 1   208   8054.435101
 41 1   211   8070.984222
 41 1   216   8146.791462
 41 1   220   8173.893433
 41 1   223   8201.316664
 41 1   228   8262.849151
 41 1   230   8299.638963
 41 1   232   8321.959371
 41 1   236   8349.748052
 41 1   238   8370.195548
 41 1   240   8379.263500
 41 1   242   8421.811444
 41 1   245   8462.717112
 41 1   249   8482.708697
 41 1   252   8522.978175
 41 1   258   8582.855935
 41 1   260   8594.042044
 41 1   263   8624.816900
 41 1   269   8702.993323
 41 1   272   8708.522200
 41 1   275   8721.704540
 41 1   278   8754.988698
 41 1   280   8784.731825
 41 1   286   8857.360049
 41 1   288   8866.302440
 41 1   289   8868.172999
 41 1   290   8870.721475
 41 1   294   8909.990998
 41 1   295   8927.455205
 41 1   299   8973.417937
 41 1   302   8984.129349
 41 1   305   9003.940890
 41 1   308   9036.482952
 41 1   314   9079.928510
 41 1   318   9122.491546
 41 1   319   9132.854762
 41 1   322   9156.914505
 41 1   325   9189.054219
 41 1   334   9260.938646
 41 1   335   9263.511943
 41 1   342   9322.977089
 41 1   344   9343.782470
 41 1   347   9367.565488
 41 1   350   9411.342665
 41 1   351   9414.934826
 41 1   354   9431.127584
 41 1   359   9453.991754
 41 1   361   9470.122852
 41 1   372   9550.050713
 41 1   374   9578.863634
 41 1   377   9591.349639
 41 1   390   9673.644344
 41 1   396   9716.806870
 41 1   400   9764.754405
 41 1   407   9814.020231
 41 1   418   9893.611218
 41 1   420   9920.111166
 41 1   424   9943.883042
 41 1   425   9948.493767
 41 1   434   9994.223499
 41 1   450  10106.891200
 41 1   453  10123.284090
 41 1   467  10221.578400
 41 1   468  10223.319350
 41 1   472  10235.167890
 41 1   480  10307.155370
 41 1   497  10394.017380
 41 1   504  10469.767850
 41 1   508  10478.526040
 41 1   511  10512.734990
 41 1   515  10521.503730
 41 1   528  10582.603990
 41 1   544  10677.613400
 41 1   563  10778.209400
 41 1   574  10858.389400
 41 1   599  10996.053490
 41 1   603  11012.865130
 41 1   607  11033.985590
 41 1   626  11126.805700
 41 1   640  11203.088400
 41 1   702  11508.173130
 41 1   704  11518.731400
 41 1   708  11529.508350
 41 1   732  11651.747350
 41 1   970  12652.390760
 41 1  1234  13576.639870
 41 2     1   1311.424169
 41 2     2   1900.663434
 41 2     3   2473.515948
 41 2     4   2490.818568
 41 2     5   2600.195335
 41 2     8   3194.990527
 41 2     9   3515.058059
 41 2    10   3623.739533
 41 2    11   3638.947991
 41 2    13   3767.742502
 41 2    15   3883.321537
 41 2    16   4090.249862
 41 2    20   4352.539404
 41 2    22   4483.718423
 41 2    23   4649.928996
 41 2    24   4666.454031
 41 2    26   4775.990943
 41 2    39   5356.836963
 41 2    48   5688.561312
 41 2    51   5788.370243
 41 2    55   5916.517173
 41 2    59   6030.711797
 41 2    67   6249.722290
 41 2    69   6333.537132
 41 2    74   6436.597605
 41 2    77   6487.900222
 41 2    88   6796.221981
 41 2    89   6811.989740
 41 2    94   6921.900281
 41 2   101   7043.452869
 41 2   108   7174.880332
 41 2   114   7280.255468
 41 2   118   7351.311202
 41 2   125   7488.895073
 41 2   126   7489.142488
 41 2   133   7605.315788
 41 2   140   7708.624338
 41 2   142   7749.722603
 41 2   147   7831.934534
 41 2   148   7872.305954
 41 2   151   7893.941102
 41 2   153   7923.101454
 41 2   160   8035.540588
 41 2   164   8070.198654
 41 2   169   8148.563093
 41 2   175   8201.103179
 41 2   181   8303.665314
 41 2   183   8322.203704
 41 2   189   8379.092808
 41 2   191   8424.978360
 41 2   199   8525.815938
 41 2   208   8630.518279
 41 2   220   8759.781925
 41 2   229   8870.623122
 41 2   233   8912.398628
 41 2   238   8978.039221
 41 2   243   9003.649054
 41 2   245   9037.941482
 41 2   254   9122.563079
 41 2   256   9136.534559
 41 2   269   9267.398023
 41 2   277   9343.133109
 41 2   280   9369.744123
 41 2   284   9420.090352
 41 2   289   9453.477330
 41 2   291   9470.092155
 41 2   300   9554.289323
 41 2   304   9591.212999
 41 2   314   9667.021542
 41 2   315   9688.057964
 41 2   319   9716.813881
 41 2   322   9759.584505
 41 2   323   9768.374626
 41 2   331   9827.965486
 41 2   339   9899.676683
 41 2   343   9945.160557
 41 2   344   9948.457434
 41 2   372  10145.006150
 41 2   416  10478.348660
 41 2   417  10487.809500
 41 2   470  10833.170270
 41 2   479  10901.875200
 41 2   493  10998.436050
 41 2   496  11012.871980
 41 2   550  11328.086470
 42 1     1   1346.648473
 42 1     2   1935.900204
 42 1     3   2508.821862
 42 1     4   2526.110637
 42 1     5   2635.287850
 42 1     9   3549.995102
 42 1    10   3659.108953
 42 1    11   3674.280678
 42 1    13   3802.906658
 42 1    15   3918.296397
 42 1    16   4125.202314
 42 1    17   4234.498099
 42 1    22   4518.702166
 42 1    23   4684.953241
 42 1    24   4701.458012
 42 1    26   4810.795058
 42 1    39   5391.659646
 42 1    48   5723.210320
 42 1    51   5823.439391
 42 1    55   5951.399814
 42 1    59   6065.397463
 42 1    67   6284.391216
 42 1    69   6368.423088
 42 1    74   6471.396858
 42 1    77   6522.750383
 42 1    88   6830.964200
 42 1    89   6846.721332
 42 1    94   6956.413500
 42 1   101   7078.395546
 42 1   108   7209.619416
 42 1   114   7314.843903
 42 1   118   7386.413103
 42 1   125   7523.434541
 42 1   126   7524.056036
 42 1   133   7640.075103
 42 1   134   7642.712596
 42 1   140   7743.376053
 42 1   142   7784.442395
 42 1   147   7866.294175
 42 1   148   7906.899122
 42 1   151   7928.758269
 42 1   160   8070.139482
 42 1   164   8105.051667
 42 1   169   8182.957949
 42 1   171   8194.736636
 42 1   175   8235.834517
 42 1   181   8338.458682
 42 1   183   8356.902034
 42 1   189   8413.475084
 42 1   191   8459.578500
 42 1   199   8560.336753
 42 1   208   8665.460613
 42 1   220   8794.545865
 42 1   229   8905.295389
 42 1   233   8946.859716
 42 1   238   9012.757357
 42 1   243   9038.232034
 42 1   245   9072.167298
 42 1   254   9157.070717
 42 1   256   9171.202293
 42 1   268   9300.232170
 42 1   269   9302.314713
 42 1   277   9377.828584
 42 1   280   9404.045366
 42 1   284   9454.925916
 42 1   289   9487.927103
 42 1   291   9504.704717
 42 1   300   9588.924806
 42 1   304   9625.465770
 42 1   313   9701.493457
 42 1   315   9722.675362
 42 1   322   9794.536475
 42 1   323   9802.855788
 42 1   331   9862.416899
 42 1   339   9934.455972
 42 1   342   9979.234507
 42 1   344   9982.772892
 42 1   367  10157.176480
 42 1   372  10179.321000
 42 1   407  10426.344490
 42 1   496  11047.034630
 42 2     1    756.159400
 42 2     2   1345.221441
 42 2     3   1925.714163
 42 2     4   1936.082828
 42 2     5   2037.903828
 42 2     6   2506.152404
 42 2     7   2526.103805
 42 2     8   2633.637303
 42 2     9   2973.684807
 42 2    10   3081.002456
 42 2    11   3090.886031
 42 2    13   3216.393958
 42 2    14   3230.255630
 42 2    15   3313.392406
 42 2    16   3548.595543
 42 2    17   3655.258738
 42 2    18   3674.242049
 42 2    20   3800.009326
 42 2    21   3825.107697
 42 2    22   3916.324754
 42 2    23   4115.465773
 42 2    24   4125.383141
 42 2    25   4225.482315
 42 2    26   4227.556966
 42 2    27   4235.582712
 42 2    30   4376.095168
 42 2    31   4388.182300
 42 2    33   4499.380282
 42 2    34   4518.824500
 42 2    35   4583.884420
 42 2    36   4682.337558
 42 2    37   4701.454855
 42 2    39   4809.187560
 42 2    48   5161.060066
 42 2    55   5378.449625
 42 2    56   5391.817072
 42 2    59   5474.586026
 42 2    68   5721.835654
 42 2    69   5773.966071
 42 2    72   5823.399075
 42 2    73   5851.327516
 42 2    77   5948.581533
 42 2    89   6275.076787
 42 2    90   6284.577085
 42 2    95   6387.199156
 42 2    99   6468.336135
 42 2   102   6511.570238
 42 2   104   6523.251257
 42 2   109   6652.097230
 42 2   114   6716.075080
 42 2   117   6810.656887
 42 2   118   6824.458125
 42 2   119   6828.396603
 42 2   120   6846.711292
 42 2   125   6940.556306
 42 2   126   6954.847081
 42 2   127   6960.598856
 42 2   131   7039.578530
 42 2   134   7074.422009
 42 2   135   7081.607881
 42 2   138   7117.862406
 42 2   142   7206.573434
 42 2   148   7312.489765
 42 2   149   7318.280035
 42 2   151   7376.934151
 42 2   152   7380.801763
 42 2   153   7386.035881
 42 2   162   7510.662129
 42 2   163   7519.361618
 42 2   164   7523.593312
 42 2   168   7606.009477
 42 2   172   7632.359756
 42 2   173   7636.256138
 42 2   181   7739.499067
 42 2   182   7769.954212
 42 2   190   7864.942318
 42 2   191   7878.588358
 42 2   192   7906.948334
 42 2   195   7925.081763
 42 2   197   7946.162331
 42 2   198   7954.157503
 42 2   206   8067.396888
 42 2   208   8089.178572
 42 2   211   8105.904432
 42 2   216   8181.101157
 42 2   220   8208.476902
 42 2   223   8236.063309
 42 2   228   8297.302237
 42 2   230   8334.240634
 42 2   232   8356.628424
 42 2   236   8384.353614
 42 2   238   8404.545590
 42 2   240   8413.664478
 42 2   242   8456.256894
 42 2   243   8469.843253
 42 2   245   8497.371662
 42 2   249   8516.831414
 42 2   252   8557.356118
 42 2   258   8617.375817
 42 2   260   8628.665711
 42 2   263   8659.490962
 42 2   269   8737.328811
 42 2   272   8743.314946
 42 2   275   8756.167886
 42 2   278   8789.521473
 42 2   280   8818.896636
 42 2   286   8892.005551
 42 2   288   8900.750508
 42 2   290   8905.535601
 42 2   294   8944.335046
 42 2   299   9007.903922
 42 2   301   9018.611455
 42 2   305   9038.550396
 42 2   307   9070.636720
 42 2   314   9114.219523
 42 2   318   9156.990130
 42 2   319   9167.347181
 42 2   322   9191.268911
 42 2   325   9223.758803
 42 2   334   9295.476473
 42 2   335   9297.875018
 42 2   342   9357.547609
 42 2   344   9378.543231
 42 2   347   9401.758983
 42 2   350   9445.325896
 42 2   351   9449.532613
 42 2   354   9465.526914
 42 2   357   9479.810631
 42 2   359   9488.488105
 42 2   361   9504.730711
 42 2   365   9550.119944
 42 2   371   9584.480943
 42 2   374   9613.064478
 42 2   377   9625.617059
 42 2   390   9707.628672
 42 2   391   9712.745896
 42 2   400   9799.053437
 42 2   407   9848.431122
 42 2   418   9928.100022
 42 2   420   9954.274710
 42 2   423   9977.895133
 42 2   433  10028.318020
 42 2   457  10179.317610
 42 2   468  10257.770680
 42 2   479  10341.322330
 42 2   497  10428.366140
 42 2   504  10503.835210
 42 2   508  10512.647200
 42 2   511  10547.148520
 42 2   526  10614.813160
 42 2   527  10616.436970
 42 2   563  10812.262330
 42 2   574  10892.274330
 42 2   603  11047.031320
 42 2   606  11068.179010
 42 2   626  11160.710010
 42 2   686  11481.474680
 42 2   702  11541.886080
 42 2   704  11552.869330
 42 2   708  11563.643680
 42 2   732  11685.664680
 42 2   753  11779.407680
 42 2   970  12685.966010
 42 2  1234  13610.057010
 43 1     1    792.138330
 43 1     2   1381.214012
 43 1     3   1961.750706
 43 1     4   1972.172889
 43 1     5   2073.732986
 43 1     6   2542.170549
 43 1     7   2562.229152
 43 1     8   2669.483858
 43 1     9   3009.367108
 43 1    10   3117.062375
 43 1    11   3127.053577
 43 1    13   3252.279591
 43 1    14   3266.207091
 43 1    15   3349.082852
 43 1    16   3584.295361
 43 1    17   3691.287810
 43 1    18   3710.416266
 43 1    20   3835.870850
 43 1    22   3952.034865
 43 1    23   4151.212294
 43 1    24   4161.186204
 43 1    25   4261.545614
 43 1    26   4263.088523
 43 1    27   4271.825901
 43 1    30   4412.000046
 43 1    31   4424.198327
 43 1    33   4535.110911
 43 1    34   4554.648742
 43 1    35   4619.457936
 43 1    36   4718.070019
 43 1    37   4737.288687
 43 1    39   4844.742514
 43 1    48   5196.445060
 43 1    55   5414.044707
 43 1    56   5427.478470
 43 1    59   5509.977196
 43 1    68   5757.241777
 43 1    69   5809.532410
 43 1    73   5886.819539
 43 1    77   5984.158070
 43 1    78   6008.551607
 43 1    81   6098.903705
 43 1    89   6310.532412
 43 1    90   6320.084993
 43 1    93   6400.528830
 43 1    95   6422.431482
 43 1    99   6503.814794
 43 1   102   6547.192274
 43 1   104   6558.981889
 43 1   109   6687.633170
 43 1   110   6694.297760
 43 1   114   6751.350056
 43 1   117   6846.391836
 43 1   118   6860.375618
 43 1   119   6863.843050
 43 1   120   6882.264528
 43 1   125   6976.137641
 43 1   126   6990.106741
 43 1   127   6996.314291
 43 1   131   7074.980882
 43 1   134   7110.009470
 43 1   135   7117.204841
 43 1   138   7153.312541
 43 1   142   7241.993425
 43 1   148   7347.784935
 43 1   149   7353.367172
 43 1   151   7412.431291
 43 1   152   7416.479741
 43 1   153   7421.635300
 43 1   162   7545.965654
 43 1   163   7554.887865
 43 1   164   7558.965236
 43 1   168   7641.099326
 43 1   172   7667.981291
 43 1   173   7671.659415
 43 1   181   7774.884265
 43 1   182   7805.417776
 43 1   184   7820.388705
 43 1   190   7900.054968
 43 1   191   7913.859688
 43 1   192   7942.366328
 43 1   195   7960.554041
 43 1   198   7989.356599
 43 1   206   8102.687990
 43 1   208   8124.744092
 43 1   211   8141.655252
 43 1   216   8216.223854
 43 1   220   8243.880104
 43 1   223   8271.635894
 43 1   228   8332.574307
 43 1   230   8369.662245
 43 1   232   8392.120585
 43 1   236   8419.783076
 43 1   238   8439.709330
 43 1   240   8448.883814
 43 1   242   8491.520565
 43 1   243   8505.350924
 43 1   249   8551.764567
 43 1   252   8592.547957
 43 1   258   8652.715355
 43 1   260   8664.110671
 43 1   263   8694.984357
 43 1   269   8772.477350
 43 1   272   8778.928321
 43 1   275   8791.495761
 43 1   278   8824.872554
 43 1   280   8853.873113
 43 1   286   8927.465646
 43 1   288   8936.017261
 43 1   289   8938.922682
 43 1   290   8941.177990
 43 1   294   8979.495685
 43 1   301   9053.909208
 43 1   305   9073.981870
 43 1   307   9105.601718
 43 1   314   9149.324047
 43 1   318   9192.306700
 43 1   319   9202.656449
 43 1   322   9226.437770
 43 1   325   9259.282708
 43 1   333   9331.541455
 43 1   335   9333.066221
 43 1   342   9392.935996
 43 1   344   9414.126828
 43 1   347   9436.763650
 43 1   350   9480.115547
 43 1   354   9500.742091
 43 1   357   9515.015668
 43 1   359   9523.807457
 43 1   365   9585.322202
 43 1   371   9619.731200
 43 1   374   9648.074847
 43 1   377   9660.698435
 43 1   390   9742.419322
 43 1   391   9748.097587
 43 1   392   9759.155261
 43 1   400   9834.164047
 43 1   407   9883.650411
 43 1   418   9963.404110
 43 1   420   9989.247086
 43 1   423  10012.714310
 43 1   433  10063.228250
 43 1   457  10214.444590
 43 1   468  10293.099400
 43 1   479  10376.317280
 43 1   492  10437.891650
 43 1   497  10463.533560
 43 1   504  10538.709700
 43 1   508  10547.571590
 43 1   511  10582.382320
 43 1   514  10591.497660
 43 1   527  10651.077680
 43 1   563  10847.110890
 43 1   565  10859.665790
 43 1   574  10926.951280
 43 1   603  11082.002960
 43 1   606  11103.182340
 43 1   625  11195.513340
 43 1   686  11516.389400
 43 1   702  11576.395350
 43 1   708  11598.579400
 43 1   970  12720.259840
 43 1  1234  13644.274840
 43 2     1   1382.708836
 43 2     2   1971.973299
 43 2     3   2544.965141
 43 2     4   2562.232313
 43 2     5   2671.213499
 43 2     8   3266.032965
 43 2     9   3585.761351
 43 2    10   3695.318519
 43 2    11   3710.459091
 43 2    13   3838.904409
 43 2    15   3954.101513
 43 2    16   4160.985379
 43 2    17   4270.648651
 43 2    22   4554.515962
 43 2    23   4720.807973
 43 2    24   4737.301932
 43 2    26   4846.425378
 43 2    39   5427.304685
 43 2    48   5758.682102
 43 2    55   5987.107988
 43 2    59   6100.906553
 43 2    67   6319.883681
 43 2    74   6507.032002
 43 2    77   6558.443529
 43 2    89   6882.268512
 43 2    94   6991.747130
 43 2   101   7114.166728
 43 2   108   7245.182710
 43 2   114   7350.256529
 43 2   117   7422.347073
 43 2   125   7558.792739
 43 2   126   7559.799865
 43 2   133   7675.659869
 43 2   134   7678.431076
 43 2   140   7778.954273
 43 2   142   7819.984410
 43 2   147   7901.473008
 43 2   148   7942.317757
 43 2   151   7964.398073
 43 2   153   7993.944204
 43 2   160   8105.557565
 43 2   164   8140.725904
 43 2   169   8218.170365
 43 2   171   8230.547465
 43 2   175   8271.386404
 43 2   181   8374.076723
 43 2   189   8448.677776
 43 2   191   8494.999666
 43 2   199   8595.677919
 43 2   208   8701.231385
 43 2   217   8791.190804
 43 2   220   8830.133878
 43 2   229   8940.793982
 43 2   233   8982.137105
 43 2   238   9048.294118
 43 2   243   9073.635021
 43 2   245   9107.204614
 43 2   254   9192.398172
 43 2   256   9206.689632
 43 2   268   9335.574448
 43 2   269   9338.098884
 43 2   277   9413.351404
 43 2   280   9439.165155
 43 2   284   9490.585383
 43 2   289   9523.194413
 43 2   300   9624.381523
 43 2   304   9660.535786
 43 2   313   9736.787811
 43 2   323   9838.157634
 43 2   331   9897.681594
 43 2   339   9970.058471
 43 2   342  10014.116100
 43 2   343  10017.900670
 43 2   348  10053.954140
 43 2   372  10214.457070
 43 2   416  10547.364660
 43 2   434  10656.203490
 43 2   492  11067.609170
 43 2   496  11082.016150
 44 1     1   1419.605065
 44 1     2   2008.882521
 44 1     3   2581.945543
 44 1     4   2599.200239
 44 1     5   2707.971943
 44 1     9   3622.356667
 44 1    10   3732.358553
 44 1    13   3875.736694
 44 1    15   3990.737009
 44 1    16   4197.597644
 44 1    17   4307.636709
 44 1    22   4591.159891
 44 1    23   4757.494056
 44 1    24   4773.966513
 44 1    26   4882.878194
 44 1    39   5463.779831
 44 1    48   5794.978111
 44 1    55   6023.644218
 44 1    59   6137.239411
 44 1    67   6356.197672
 44 1    74   6543.485097
 44 1    77   6594.948353
 44 1    88   6902.922382
 44 1    89   6918.650745
 44 1    94   7027.901782
 44 1   101   7150.765443
 44 1   102   7153.712451
 44 1   108   7281.570169
 44 1   114   7386.488418
 44 1   117   7459.109653
 44 1   125   7594.969871
 44 1   126   7596.372071
 44 1   132   7712.066453
 44 1   140   7815.359336
 44 1   142   7856.349744
 44 1   147   7937.464315
 44 1   148   7978.550199
 44 1   153   8030.610799
 44 1   160   8141.796253
 44 1   169   8254.200071
 44 1   175   8307.760041
 44 1   181   8410.517801
 44 1   183   8428.769299
 44 1   189   8484.695884
 44 1   191   8531.241403
 44 1   199   8631.844403
 44 1   208   8737.827556
 44 1   220   8866.546024
 44 1   229   8977.118939
 44 1   233   9018.232833
 44 1   238   9084.663393
 44 1   243   9109.860891
 44 1   245   9143.054571
 44 1   253   9228.546056
 44 1   256   9242.998214
 44 1   268   9371.712006
 44 1   269   9374.734538
 44 1   280   9475.096791
 44 1   283   9527.066796
 44 1   289   9559.278999
 44 1   304   9696.411558
 44 1   313   9772.900201
 44 1   315   9794.380855
 44 1   323   9874.281876
 44 1   338  10006.484180
 44 1   342  10049.807600
 44 1   348  10090.133540
 44 1   367  10228.792040
 44 1   371  10250.397840
 44 1   416  10583.083370
 44 1   479  11007.464420
 44 1   492  11103.407570
 44 2     1    828.951282
 44 2     2   1418.040890
 44 2     3   1998.621746
 44 2     4   2009.100157
 44 2     5   2110.392754
 44 2     6   2579.023204
 44 2     7   2599.186981
 44 2     8   2706.161233
 44 2     9   3045.876537
 44 2    10   3153.956191
 44 2    11   3164.060830
 44 2    13   3288.996390
 44 2    14   3302.993499
 44 2    15   3385.600848
 44 2    16   3620.822696
 44 2    17   3728.151146
 44 2    20   3872.563174
 44 2    22   3988.572438
 44 2    23   4187.786574
 44 2    24   4197.814707
 44 2    25   4298.435239
 44 2    26   4299.444292
 44 2    27   4308.910699
 44 2    30   4448.735006
 44 2    31   4461.048490
 44 2    33   4571.668955
 44 2    34   4591.304181
 44 2    35   4655.856638
 44 2    36   4754.630762
 44 2    37   4773.961700
 44 2    39   4881.118295
 44 2    48   5232.650274
 44 2    55   5450.464181
 44 2    56   5463.967836
 44 2    59   5546.188979
 44 2    68   5793.469239
 44 2    69   5845.922450
 44 2    73   5923.135658
 44 2    77   6020.557843
 44 2    81   6135.141396
 44 2    89   6346.808504
 44 2    90   6356.418865
 44 2    93   6436.904686
 44 2    95   6458.480237
 44 2    99   6540.116734
 44 2   102   6583.638567
 44 2   104   6595.543103
 44 2   108   6704.794976
 44 2   109   6723.991810
 44 2   110   6731.004030
 44 2   114   6787.443237
 44 2   117   6882.951749
 44 2   118   6897.127929
 44 2   119   6900.108344
 44 2   120   6918.637789
 44 2   125   7012.542349
 44 2   126   7026.183349
 44 2   127   7032.859299
 44 2   131   7111.203467
 44 2   134   7146.421178
 44 2   135   7153.627799
 44 2   138   7189.585539
 44 2   142   7278.233726
 44 2   143   7295.693037
 44 2   148   7383.899399
 44 2   149   7389.267610
 44 2   151   7448.744399
 44 2   152   7452.982512
 44 2   153   7458.056730
 44 2   162   7582.085843
 44 2   163   7591.237778
 44 2   164   7595.155308
 44 2   168   7677.003378
 44 2   172   7704.425249
 44 2   173   7707.882299
 44 2   181   7811.093299
 44 2   182   7841.702321
 44 2   184   7856.814526
 44 2   190   7935.980963
 44 2   191   7949.947862
 44 2   192   7978.609231
 44 2   195   7996.848712
 44 2   198   8025.374233
 44 2   206   8138.792649
 44 2   208   8161.130321
 44 2   211   8178.237014
 44 2   216   8252.161496
 44 2   220   8280.102566
 44 2   223   8308.032230
 44 2   228   8368.665189
 44 2   230   8405.903905
 44 2   232   8428.433043
 44 2   236   8456.037191
 44 2   238   8475.689225
 44 2   240   8484.917849
 44 2   242   8527.601313
 44 2   243   8541.681259
 44 2   249   8587.506784
 44 2   252   8628.562100
 44 2   258   8688.869386
 44 2   260   8700.379002
 44 2   263   8731.301399
 44 2   268   8808.443672
 44 2   271   8815.364240
 44 2   275   8827.796580
 44 2   278   8861.042584
 44 2   280   8889.661100
 44 2   286   8963.746137
 44 2   288   8972.100185
 44 2   289   8975.578750
 44 2   290   8977.647810
 44 2   294   9015.469460
 44 2   299   9079.328760
 44 2   301   9090.024229
 44 2   305   9110.236082
 44 2   307   9141.376791
 44 2   314   9185.241939
 44 2   317   9228.441092
 44 2   319   9238.784204
 44 2   322   9262.426519
 44 2   325   9295.624152
 44 2   327   9311.797414
 44 2   333   9367.760043
 44 2   334   9369.020572
 44 2   342   9429.141308
 44 2   344   9450.535472
 44 2   347   9472.580766
 44 2   350   9515.711049
 44 2   351   9521.182662
 44 2   354   9536.768340
 44 2   357   9551.035035
 44 2   359   9559.942631
 44 2   365   9621.342080
 44 2   371   9655.795782
 44 2   374   9683.898083
 44 2   377   9696.591689
 44 2   388   9768.832369
 44 2   390   9778.017869
 44 2   391   9784.269230
 44 2   398   9859.012702
 44 2   400   9870.094164
 44 2   407   9919.737261
 44 2   418   9999.530927
 44 2   420  10025.031180
 44 2   423  10048.340690
 44 2   424  10053.892850
 44 2   433  10098.948710
 44 2   450  10212.763530
 44 2   456  10250.393260
 44 2   468  10329.078330
 44 2   479  10412.109100
 44 2   504  10574.392250
 44 2   508  10583.311670
 44 2   526  10686.516810
 44 2   543  10782.746070
 44 2   563  10882.814300
 44 2   574  10962.426070
 44 2   606  11138.988200
 44 2   625  11231.135330
 44 2   686  11552.119330
 44 2   702  11611.708700
 44 2   708  11634.325330
 44 2   753  11849.170330
 44 2   969  12755.412700
 44 2  1234  13679.284200
 45 1     1    866.598067
 45 1     2   1455.701886
 45 1     3   2036.327052
 45 1     4   2046.864473
 45 1     5   2147.882940
 45 1     6   2616.710145
 45 1     7   2636.990801
 45 1     8   2743.669394
 45 1     9   3083.212918
 45 1    10   3191.683593
 45 1    11   3201.907262
 45 1    13   3326.543838
 45 1    14   3340.613888
 45 1    15   3422.946439
 45 1    16   3658.177313
 45 1    17   3765.848521
 45 1    20   3910.086199
 45 1    22   4025.937663
 45 1    23   4225.187889
 45 1    24   4235.275375
 45 1    25   4336.158723
 45 1    26   4336.626511
 45 1    30   4486.301046
 45 1    33   4609.054270
 45 1    34   4628.791657
 45 1    35   4693.080483
 45 1    36   4792.017965
 45 1    37   4811.460589
 45 1    39   4918.320105
 45 1    48   5269.675513
 45 1    55   5487.707838
 45 1    56   5501.285123
 45 1    59   5583.221213
 45 1    68   5830.516379
 45 1    69   5883.136038
 45 1    73   5960.275803
 45 1    77   6057.783891
 45 1    81   6172.200479
 45 1    89   6383.906669
 45 1    90   6393.574949
 45 1    93   6474.103943
 45 1    95   6495.345964
 45 1   102   6620.906295
 45 1   104   6632.933452
 45 1   108   6741.874483
 45 1   109   6761.174942
 45 1   110   6768.537682
 45 1   114   6824.355003
 45 1   117   6920.336188
 45 1   118   6934.713306
 45 1   119   6937.204659
 45 1   120   6955.837496
 45 1   125   7049.769188
 45 1   126   7063.077188
 45 1   127   7070.232988
 45 1   131   7148.246694
 45 1   134   7183.657153
 45 1   135   7190.874782
 45 1   138   7226.684238
 45 1   142   7315.294147
 45 1   148   7420.832655
 45 1   149   7425.981223
 45 1   151   7485.878288
 45 1   152   7490.310190
 45 1   153   7495.323482
 45 1   162   7619.024126
 45 1   163   7628.406003
 45 1   164   7632.167228
 45 1   168   7713.722242
 45 1   172   7741.692938
 45 1   173   7744.927446
 45 1   181   7848.120746
 45 1   182   7878.805409
 45 1   184   7894.055476
 45 1   190   7972.721978
 45 1   191   7986.852664
 45 1   192   8015.672844
 45 1   194   8033.962890
 45 1   198   8062.208827
 45 1   206   8175.718796
 45 1   208   8198.337757
 45 1   211   8215.648436
 45 1   216   8288.912792
 45 1   220   8317.143153
 45 1   223   8345.252455
 45 1   228   8405.573778
 45 1   230   8442.965766
 45 1   232   8465.568598
 45 1   236   8493.116755
 45 1   238   8512.482311
 45 1   240   8521.770244
 45 1   242   8564.498543
 45 1   249   8624.059052
 45 1   252   8665.389696
 45 1   258   8725.841833
 45 1   260   8737.470822
 45 1   263   8768.437794
 45 1   268   8845.218964
 45 1   271   8852.622662
 45 1   273   8864.020214
 45 1   278   8898.032465
 45 1   280   8926.263174
 45 1   288   9009.003436
 45 1   289   9012.985144
 45 1   290   9014.945152
 45 1   294   9052.258358
 45 1   295   9070.130081
 45 1   299   9116.272136
 45 1   301   9126.955609
 45 1   305   9147.311830
 45 1   307   9177.961880
 45 1   314   9221.974127
 45 1   317   9265.395494
 45 1   319   9275.727807
 45 1   322   9299.232960
 45 1   325   9332.785804
 45 1   327   9349.252918
 45 1   333   9404.676233
 45 1   334   9405.867188
 45 1   342   9466.163172
 45 1   344   9487.767114
 45 1   346   9509.209743
 45 1   350   9552.112855
 45 1   351   9558.236310
 45 1   354   9573.614590
 45 1   357   9587.874362
 45 1   359   9596.897518
 45 1   365   9658.184078
 45 1   374   9720.528556
 45 1   377   9733.299358
 45 1   390   9814.422874
 45 1   391   9821.252755
 45 1   392   9832.674641
 45 1   400   9906.838003
 45 1   418  10036.473240
 45 1   420  10061.627060
 45 1   423  10084.773350
 45 1   424  10090.654910
 45 1   433  10135.478500
 45 1   450  10249.683290
 45 1   453  10266.800420
 45 1   456  10287.153370
 45 1   468  10366.149280
 45 1   479  10448.717870
 45 1   496  10536.325370
 45 1   504  10610.882120
 45 1   507  10619.860110
 45 1   525  10722.805110
 45 1   562  10919.022980
 45 1   563  10919.571490
 45 1   574  10998.720490
 45 1   603  11154.390850
 45 1   606  11175.603490
 45 1   625  11267.545890
 45 1   702  11647.814390
 45 1   708  11670.882280
 45 1   969  12791.314620
 45 1  1234  13715.106390
 45 2     1   1457.336971
 45 2     2   2046.627683
 45 2     3   2619.762966
 45 2     4   2636.995613
 45 2     5   2745.562993
 45 2     9   3659.780799
 45 2    10   3770.239395
 45 2    13   3913.402212
 45 2    15   4028.202811
 45 2    16   4235.039357
 45 2    22   4628.635221
 45 2    23   4795.009679
 45 2    24   4811.473545
 45 2    26   4920.164121
 45 2    39   5501.079517
 45 2    48   5832.091362
 45 2    55   6061.008046
 45 2    59   6174.394109
 45 2    67   6393.335706
 45 2    69   6478.045375
 45 2    74   6580.768905
 45 2    77   6632.299073
 45 2    88   6940.138567
 45 2    94   7064.873567
 45 2   101   7188.192318
 45 2   108   7318.781196
 45 2   109   7340.412129
 45 2   114   7423.543091
 45 2   117   7496.703965
 45 2   126   7633.772111
 45 2   132   7749.302711
 45 2   140   7852.589461
 45 2   147   7974.271236
 45 2   148   8015.615585
 45 2   151   8038.154665
 45 2   153   8068.107621
 45 2   160   8178.857261
 45 2   169   8291.046457
 45 2   175   8344.982100
 45 2   181   8447.782086
 45 2   189   8521.527668
 45 2   191   8568.303211
 45 2   199   8668.827811
 45 2   208   8775.250578
 45 2   220   8903.782307
 45 2   229   9014.272104
 45 2   233   9055.144928
 45 2   238   9121.858274
 45 2   243   9146.903880
 45 2   245   9179.716622
 45 2   253   9265.510620
 45 2   255   9280.128783
 45 2   269   9412.213471
 45 2   277   9486.858191
 45 2   280   9511.842817
 45 2   289   9596.177823
 45 2   300   9697.757306
 45 2   304   9733.103084
 45 2   315   9831.461788
 45 2   323   9911.225330
 45 2   338  10043.731520
 45 2   342  10086.306680
 45 2   343  10090.606400
 45 2   367  10265.833760
 45 2   371  10287.166710
 45 2   406  10534.804950
 45 2   415  10619.607950
 45 2   434  10728.755060
 45 2   479  11044.299110
 45 2   496  11154.403410
 46 1     1   1495.904357
 46 1     2   2085.208580
 46 1     3   2658.417079
 46 1     4   2675.639646
 46 1     5   2783.986768
 46 1     9   3698.033593
 46 1    10   3808.957711
 46 1    13   3951.901328
 46 1    15   4066.498328
 46 1    16   4273.309541
 46 1    22   4666.939783
 46 1    23   4833.355826
 46 1    26   4958.271758
 46 1    39   5539.206710
 46 1    48   5870.028459
 46 1    55   6099.197643
 46 1    59   6212.373512
 46 1    67   6431.294719
 46 1    74   6618.888706
 46 1    89   6993.876987
 46 1    94   7102.664794
 46 1   101   7226.445808
 46 1   108   7356.814943
 46 1   114   7461.419146
 46 1   117   7535.128071
 46 1   125   7669.780717
 46 1   126   7671.997701
 46 1   132   7787.360771
 46 1   140   7890.648701
 46 1   142   7931.551471
 46 1   147   8011.893063
 46 1   148   8053.497089
 46 1   150   8076.266771
 46 1   153   8106.430183
 46 1   160   8216.736830
 46 1   169   8328.707730
 46 1   175   8383.004479
 46 1   181   8485.871472
 46 1   183   8503.931079
 46 1   189   8559.175734
 46 1   191   8606.187101
 46 1   199   8706.631701
 46 1   208   8813.499821
 46 1   220   8941.840824
 46 1   229   9052.251968
 46 1   233   9092.874144
 46 1   242   9184.769874
 46 1   245   9217.190908
 46 1   253   9303.296238
 46 1   255   9318.080604
 46 1   267   9446.376292
 46 1   269   9450.531791
 46 1   280   9549.405580
 46 1   283   9602.504221
 46 1   289   9633.895719
 46 1   291   9651.368113
 46 1   300   9735.675500
 46 1   304   9770.607702
 46 1   323   9948.989154
 46 1   342  10123.613450
 46 1   414  10656.950700
 46 1   492  11177.439190
 46 1   496  11191.807880
 46 2     1    905.078494
 46 2     2   1494.196803
 46 2     3   2074.866387
 46 2     4   2085.465671
 46 2     5   2186.203371
 46 2     6   2655.231065
 46 2     7   2675.626696
 46 2     8   2782.008305
 46 2     9   3121.376051
 46 2    10   3230.244247
 46 2    11   3240.592984
 46 2    13   3364.922016
 46 2    15   3461.119071
 46 2    16   3696.359090
 46 2    17   3804.379655
 46 2    20   3948.440028
 46 2    22   4064.130720
 46 2    23   4263.417110
 46 2    24   4273.566615
 46 2    25   4374.595051
 46 2    26   4374.751927
 46 2    30   4524.695364
 46 2    33   4647.266620
 46 2    34   4667.110573
 46 2    35   4731.129293
 46 2    36   4830.235756
 46 2    37   4849.791296
 46 2    39   4956.345489
 46 2    48   5307.520557
 46 2    55   5525.775426
 46 2    56   5539.429675
 46 2    59   5621.073807
 46 2    68   5868.384412
 46 2    69   5921.172907
 46 2    73   5998.239769
 46 2    77   6095.832895
 46 2    78   6120.630847
 46 2    81   6210.079875
 46 2    89   6421.824579
 46 2    90   6431.554920
 46 2    93   6512.128636
 46 2    95   6533.027812
 46 2    99   6615.188395
 46 2   102   6659.001064
 46 2   104   6671.153267
 46 2   108   6779.774554
 46 2   109   6799.183017
 46 2   110   6806.897917
 46 2   114   6862.084557
 46 2   117   6958.544919
 46 2   118   6973.133963
 46 2   119   6975.108802
 46 2   120   6993.860664
 46 2   125   7087.818719
 46 2   126   7100.788069
 46 2   127   7108.435369
 46 2   131   7186.108672
 46 2   134   7221.716110
 46 2   138   7264.606369
 46 2   142   7353.175243
 46 2   143   7371.501493
 46 2   148   7458.583108
 46 2   149   7463.507684
 46 2   151   7523.831772
 46 2   152   7528.463386
 46 2   153   7533.396367
 46 2   162   7656.779834
 46 2   163   7666.399768
 46 2   164   7669.999957
 46 2   168   7751.254293
 46 2   172   7779.780469
 46 2   173   7782.786416
 46 2   181   7885.970516
 46 2   182   7916.729134
 46 2   184   7932.118737
 46 2   190   8010.274383
 46 2   191   8024.573325
 46 2   192   8053.556689
 46 2   194   8071.898086
 46 2   198   8099.861240
 46 2   206   8213.462866
 46 2   208   8236.365334
 46 2   211   8253.891786
 46 2   216   8326.480416
 46 2   219   8355.002335
 46 2   223   8383.300287
 46 2   228   8443.300480
 46 2   230   8480.846651
 46 2   232   8503.523500
 46 2   236   8531.021502
 46 2   238   8550.089065
 46 2   240   8559.439197
 46 2   242   8602.209439
 46 2   249   8661.420831
 46 2   252   8703.033266
 46 2   258   8763.629897
 46 2   263   8806.394887
 46 2   268   8882.795703
 46 2   271   8890.703209
 46 2   273   8901.827417
 46 2   278   8935.839403
 46 2   280   8963.670519
 46 2   286   9038.762917
 46 2   288   9046.724320
 46 2   290   9053.067079
 46 2   294   9089.863602
 46 2   295   9107.860001
 46 2   299   9154.032957
 46 2   301   9164.702656
 46 2   304   9185.208242
 46 2   307   9215.358105
 46 2   313   9259.518785
 46 2   317   9303.167156
 46 2   319   9313.490178
 46 2   322   9336.855547
 46 2   325   9370.763355
 46 2   327   9387.541357
 46 2   333   9442.329322
 46 2   334   9443.648643
 46 2   342   9504.002197
 46 2   346   9546.650021
 46 2   350   9589.321419
 46 2   354   9611.274522
 46 2   356   9625.518761
 46 2   359   9634.671473
 46 2   361   9651.386392
 46 2   371   9730.376535
 46 2   373   9757.971685
 46 2   377   9770.818920
 46 2   388   9843.132227
 46 2   390   9851.633373
 46 2   391   9859.050198
 46 2   400   9944.396921
 46 2   406   9994.348601
 46 2   418  10074.229770
 46 2   420  10099.027530
 46 2   423  10122.012960
 46 2   424  10128.232350
 46 2   433  10172.827090
 46 2   449  10287.417810
 46 2   479  10486.147220
 46 2   496  10573.949160
 46 2   504  10648.179770
 46 2   506  10657.218170
 46 2   510  10692.955660
 46 2   524  10759.777780
 46 2   562  10956.405370
 46 2   603  11191.800800
 46 2   606  11213.068070
 46 2   625  11304.771530
 46 2   702  11684.722890
 46 2   969  12827.817370
 46 2  1233  13751.725220
 47 1     1    944.392372
 47 1     2   1533.525445
 47 1     3   2114.239564
 47 1     4   2124.903581
 47 1     5   2225.353866
 47 1     6   2694.585921
 47 1     7   2715.100910
 47 1     8   2821.177489
 47 1     9   3160.365754
 47 1    10   3269.637953
 47 1    11   3280.117412
 47 1    13   3404.130478
 47 1    15   3500.118536
 47 1    16   3735.367789
 47 1    17   3843.744383
 47 1    20   3987.623907
 47 1    21   4013.408447
 47 1    22   4103.150675
 47 1    23   4302.473148
 47 1    24   4312.688195
 47 1    25   4413.440551
 47 1    26   4414.120197
 47 1    30   4563.918900
 47 1    33   4686.306087
 47 1    34   4706.258471
 47 1    35   4770.002973
 47 1    36   4869.277642
 47 1    37   4888.952264
 47 1    39   4995.193753
 47 1    48   5346.185322
 47 1    55   5564.666868
 47 1    56   5578.397923
 47 1    59   5659.746369
 47 1    68   5907.072166
 47 1    69   5960.032759
 47 1    73   6037.027534
 47 1    77   6134.707881
 47 1    81   6248.780561
 47 1    89   6460.562222
 47 1    90   6470.358475
 47 1    95   6571.512041
 47 1    99   6653.958382
 47 1   102   6697.917125
 47 1   104   6710.204179
 47 1   108   6818.495178
 47 1   109   6838.016104
 47 1   110   6846.082694
 47 1   114   6900.632279
 47 1   117   6997.579137
 47 1   118   7012.385664
 47 1   119   7013.836404
 47 1   125   7126.690187
 47 1   126   7139.314337
 47 1   127   7147.465787
 47 1   131   7224.791137
 47 1   134   7260.599257
 47 1   135   7267.844487
 47 1   138   7303.352094
 47 1   142   7391.876279
 47 1   148   7497.152673
 47 1   149   7501.846982
 47 1   151   7562.606337
 47 1   152   7567.441103
 47 1   162   7695.352086
 47 1   164   7708.651641
 47 1   168   7789.599444
 47 1   172   7818.690594
 47 1   173   7821.479908
 47 1   181   7924.641913
 47 1   182   7955.471807
 47 1   184   7971.002867
 47 1   189   8048.641659
 47 1   191   8063.110795
 47 1   192   8092.261835
 47 1   194   8110.661503
 47 1   198   8138.330074
 47 1   206   8252.021708
 47 1   208   8275.212916
 47 1   211   8292.960781
 47 1   216   8364.858508
 47 1   219   8393.679438
 47 1   223   8422.170777
 47 1   227   8481.845689
 47 1   230   8519.549013
 47 1   232   8542.302480
 47 1   236   8569.750489
 47 1   238   8588.509429
 47 1   240   8597.926257
 47 1   242   8640.743528
 47 1   243   8655.589717
 47 1   249   8699.592123
 47 1   252   8741.495713
 47 1   259   8814.118889
 47 1   263   8845.173139
 47 1   268   8921.203252
 47 1   271   8929.608187
 47 1   273   8940.376397
 47 1   277   8974.464383
 47 1   280   9001.892383
 47 1   286   9077.497284
 47 1   288   9085.259941
 47 1   289   9090.392784
 47 1   290   9092.018424
 47 1   294   9128.278666
 47 1   295   9146.391996
 47 1   301   9203.266307
 47 1   304   9223.932571
 47 1   307   9253.563099
 47 1   313   9297.876648
 47 1   317   9341.758056
 47 1   319   9352.070675
 47 1   322   9375.300030
 47 1   325   9409.562648
 47 1   327   9426.661374
 47 1   333   9480.890857
 47 1   334   9482.300930
 47 1   342   9542.654573
 47 1   344   9564.711009
 47 1   346   9584.901628
 47 1   350   9627.334942
 47 1   354   9649.746966
 47 1   356   9663.984753
 47 1   371   9768.889143
 47 1   373   9796.224540
 47 1   377   9809.153345
 47 1   389   9889.660593
 47 1   391   9897.665795
 47 1   392   9909.489092
 47 1   400   9982.770065
 47 1   406  10032.979080
 47 1   418  10112.804230
 47 1   420  10137.242570
 47 1   423  10160.058980
 47 1   424  10166.619240
 47 1   433  10210.972630
 47 1   455  10363.117500
 47 1   479  10524.372490
 47 1   504  10686.281520
 47 1   510  10731.436910
 47 1   524  10797.623740
 47 1   543  10895.196480
 47 1   562  10994.515480
 47 1   574  11073.707480
 47 1   598  11212.571590
 47 1   625  11342.807490
 47 1   969  12865.706690
 47 1  1233  13789.135990
 47 2     1   1535.307030
 47 2     2   2124.625174
 47 2     3   2697.907525
 47 2     5   2823.242630
 47 2     9   3737.114858
 47 2    10   3848.512765
 47 2    13   3991.233556
 47 2    15   4105.623712
 47 2    16   4312.409233
 47 2    22   4706.074180
 47 2    23   4872.531345
 47 2    24   4888.968587
 47 2    26   4997.204632
 47 2    39   5578.158735
 47 2    48   5908.788126
 47 2    55   6138.214849
 47 2    59   6251.176807
 47 2    67   6470.076727
 47 2    69   6555.263485
 47 2    74   6657.819742
 47 2    77   6709.463475
 47 2    88   7017.033872
 47 2    94   7141.273372
 47 2   101   7265.525893
 47 2   108   7395.672677
 47 2   109   7418.460744
 47 2   114   7500.115846
 47 2   117   7574.380757
 47 2   126   7711.049756
 47 2   132   7826.244706
 47 2   140   7929.533306
 47 2   147   8050.329810
 47 2   148   8092.199580
 47 2   150   8115.205257
 47 2   160   8255.434806
 47 2   169   8367.188555
 47 2   181   8524.787555
 47 2   183   8542.752669
 47 2   189   8597.638940
 47 2   191   8644.889106
 47 2   199   8745.256706
 47 2   208   8852.573394
 47 2   220   8980.722986
 47 2   233   9131.419322
 47 2   242   9223.453374
 47 2   245   9255.476167
 47 2   253   9341.903240
 47 2   255   9356.850442
 47 2   267   9484.938607
 47 2   289   9672.426680
 47 2   300   9774.413315
 47 2   304   9808.924263
 47 2   323   9987.572878
 47 2   338  10120.694210
 47 2   342  10161.728750
 47 2   370  10363.132430
 47 2   414  10695.095320
 47 2   496  11230.033060
 48 1     1   1575.544755
 48 1     2   2164.876969
 48 1     3   2738.234445
 48 1     4   2755.428489
 48 1     5   2863.330664
 48 1     9   3777.024372
 48 1    10   3888.904021
 48 1    13   4031.398776
 48 1    15   4145.578972
 48 1    16   4352.337312
 48 1    22   4746.038474
 48 1    23   4912.536317
 48 1    26   5036.963320
 48 1    48   5948.368963
 48 1    55   6178.057428
 48 1    59   6290.801659
 48 1    67   6509.680098
 48 1    69   6595.112370
 48 1    74   6697.588766
 48 1    94   7180.711079
 48 1   101   7305.432726
 48 1   108   7435.352586
 48 1   114   7539.633931
 48 1   117   7614.461730
 48 1   126   7750.929566
 48 1   132   7865.952330
 48 1   140   7969.242316
 48 1   142   8010.044403
 48 1   147   8089.581020
 48 1   148   8131.719840
 48 1   150   8154.968730
 48 1   160   8294.954116
 48 1   169   8406.469701
 48 1   181   8564.519524
 48 1   183   8582.401130
 48 1   189   8636.919076
 48 1   191   8684.413127
 48 1   199   8784.700816
 48 1   220   9020.428197
 48 1   233   9170.779752
 48 1   238   9238.402701
 48 1   242   9262.961085
 48 1   245   9294.573648
 48 1   253   9381.330580
 48 1   255   9396.442527
 48 1   267   9524.307982
 48 1   279   9626.971546
 48 1   283   9681.233220
 48 1   289   9711.778886
 48 1   300   9813.970480
 48 1   304   9848.051387
 48 1   323  10026.976760
 48 1   342  10200.651560
 48 1   343  10205.778220
 48 1   414  10734.052130
 48 1   491  11254.711080
 48 2     1    984.539479
 48 2     2   1573.687613
 48 2     3   2154.446200
 48 2     4   2165.177989
 48 2     5   2265.334216
 48 2     6   2734.774625
 48 2     7   2755.412163
 48 2     8   2861.176852
 48 2     9   3200.181836
 48 2    10   3309.864429
 48 2    11   3320.481061
 48 2    13   3444.169123
 48 2    14   3458.477223
 48 2    15   3539.945273
 48 2    16   3775.203233
 48 2    17   3883.942209
 48 2    20   4027.637744
 48 2    22   4142.998159
 48 2    23   4342.355934
 48 2    24   4352.640234
 48 2    25   4453.090022
 48 2    26   4454.343438
 48 2    30   4603.972994
 48 2    33   4726.171473
 48 2    34   4746.235081
 48 2    35   4809.701211
 48 2    36   4909.148030
 48 2    39   5034.865824
 48 2    48   5385.669552
 48 2    55   5604.381959
 48 2    56   5618.195533
 48 2    59   5699.238998
 48 2    68   5946.580442
 48 2    73   6076.639111
 48 2    76   6174.346762
 48 2    77   6174.464971
 48 2    78   6199.492747
 48 2    81   6288.301205
 48 2    89   6500.120563
 48 2    90   6509.986074
 48 2    95   6610.839955
 48 2    99   6693.551249
 48 2   102   6737.655207
 48 2   104   6750.092524
 48 2   108   6858.032718
 48 2   110   6886.098792
 48 2   114   6939.997625
 48 2   117   7037.435773
 48 2   118   7052.474617
 48 2   119   7053.384182
 48 2   125   7166.383023
 48 2   126   7178.659674
 48 2   127   7187.325423
 48 2   131   7264.293123
 48 2   134   7300.306456
 48 2   135   7307.564873
 48 2   138   7342.921118
 48 2   142   7431.396666
 48 2   148   7536.538003
 48 2   149   7540.998741
 48 2   151   7602.198323
 48 2   152   7607.243545
 48 2   162   7734.741501
 48 2   168   7828.757230
 48 2   172   7858.420373
 48 2   173   7860.987884
 48 2   181   7964.133434
 48 2   182   7995.033099
 48 2   184   8010.713825
 48 2   189   8087.821046
 48 2   191   8102.464051
 48 2   192   8131.787476
 48 2   194   8150.232045
 48 2   198   8177.617306
 48 2   206   8291.396984
 48 2   208   8314.881104
 48 2   211   8332.860173
 48 2   216   8404.054445
 48 2   219   8433.174826
 48 2   223   8461.866182
 48 2   227   8521.209128
 48 2   230   8559.068071
 48 2   232   8581.904611
 48 2   236   8609.305109
 48 2   238   8627.742565
 48 2   240   8637.229639
 48 2   242   8680.089759
 48 2   249   8738.571247
 48 2   252   8780.771223
 48 2   258   8841.657170
 48 2   259   8853.677105
 48 2   263   8884.771645
 48 2   268   8960.414578
 48 2   271   8969.337094
 48 2   273   8979.722894
 48 2   277   9013.907494
 48 2   280   9040.925089
 48 2   286   9117.040194
 48 2   288   9124.614079
 48 2   289   9130.307812
 48 2   290   9131.794974
 48 2   294   9167.509204
 48 2   299   9232.017146
 48 2   304   9263.470904
 48 2   307   9292.578240
 48 2   313   9337.046864
 48 2   317   9381.165406
 48 2   319   9391.464488
 48 2   322   9414.561608
 48 2   325   9449.176209
 48 2   327   9466.613452
 48 2   333   9520.214943
 48 2   334   9521.703715
 48 2   342   9582.126499
 48 2   346   9623.964363
 48 2   350   9666.154516
 48 2   351   9674.309535
 48 2   354   9689.033771
 48 2   356   9703.259544
 48 2   359   9712.678881
 48 2   365   9773.619313
 48 2   373   9835.287934
 48 2   377   9848.299983
 48 2   388   9920.685993
 48 2   389   9928.478096
 48 2   392   9949.138250
 48 2   400  10021.958790
 48 2   406  10072.464910
 48 2   420  10176.262500
 48 2   423  10198.911250
 48 2   424  10205.823980
 48 2   433  10249.934510
 48 2   454  10383.075670
 48 2   479  10563.417670
 48 2   496  10651.663200
 48 2   504  10725.193720
 48 2   505  10734.363170
 48 2   524  10836.274790
 48 2   562  11033.408670
 48 2   574  11112.405670
 48 2   625  11381.637030
 49 1     1   1025.519674
 49 1     2   1614.683123
 49 1     3   2195.486194
 49 1     4   2206.289011
 49 1     5   2306.144178
 49 1     6   2775.796297
 49 1     8   2902.006215
 49 1     9   3240.824022
 49 1    10   3350.923457
 49 1    11   3361.683012
 49 1    13   3485.037525
 49 1    14   3499.431979
 49 1    15   3580.598525
 49 1    16   3815.865204
 49 1    17   3924.973429
 49 1    20   4068.481413
 49 1    21   4094.569447
 49 1    22   4183.672835
 49 1    23   4383.065079
 49 1    24   4393.420774
 49 1    25   4493.561417
 49 1    26   4495.398448
 49 1    33   4766.863451
 49 1    34   4787.043189
 49 1    35   4850.224125
 49 1    36   4949.843917
 49 1    37   4969.763649
 49 1    39   5075.361138
 49 1    48   5425.972995
 49 1    55   5644.921511
 49 1    56   5658.821844
 49 1    59   5739.551335
 49 1    68   5986.907729
 49 1    69   6040.221161
 49 1    73   6117.074840
 49 1    76   6214.912913
 49 1    81   6328.641563
 49 1    89   6540.498469
 49 1    90   6550.435131
 49 1    95   6650.970420
 49 1    99   6733.967364
 49 1   102   6778.217144
 49 1   103   6790.752503
 49 1   108   6898.392454
 49 1   114   6980.181031
 49 1   117   7078.116275
 49 1   118   7093.391654
 49 1   119   7093.763299
 49 1   125   7206.898325
 49 1   126   7218.820771
 49 1   127   7228.011579
 49 1   131   7304.614925
 49 1   134   7340.838875
 49 1   135   7348.110775
 49 1   138   7383.316979
 49 1   142   7471.737073
 49 1   148   7576.745089
 49 1   149   7580.963564
 49 1   151   7642.609025
 49 1   152   7647.870313
 49 1   161   7774.945387
 49 1   164   7788.415927
 49 1   168   7868.728360
 49 1   172   7898.971225
 49 1   173   7901.315313
 49 1   181   8004.445994
 49 1   182   8035.414092
 49 1   184   8051.245014
 49 1   189   8127.815029
 49 1   191   8142.632490
 49 1   192   8172.134330
 49 1   194   8190.628913
 49 1   198   8217.721082
 49 1   206   8331.609004
 49 1   208   8355.368097
 49 1   211   8373.591528
 49 1   216   8444.060346
 49 1   219   8473.487044
 49 1   223   8502.385770
 49 1   227   8561.391459
 49 1   230   8599.405834
 49 1   236   8649.685044
 49 1   238   8667.788998
 49 1   240   8677.344101
 49 1   242   8720.253357
 49 1   243   8735.623410
 49 1   249   8778.360327
 49 1   252   8820.864494
 49 1   258   8881.894956
 49 1   259   8894.057102
 49 1   263   8925.190894
 49 1   268   9000.438960
 49 1   273   9019.884521
 49 1   277   9054.166894
 49 1   280   9080.768321
 49 1   286   9157.418435
 49 1   288   9164.786271
 49 1   290   9172.398521
 49 1   293   9207.552259
 49 1   299   9272.238094
 49 1   304   9303.829318
 49 1   307   9332.403705
 49 1   313   9377.030013
 49 1   317   9421.391583
 49 1   319   9431.675446
 49 1   322   9454.641309
 49 1   325   9489.607517
 49 1   327   9507.394129
 49 1   332   9560.312532
 49 1   342   9622.412331
 49 1   346   9663.839324
 49 1   350   9705.779593
 49 1   351   9714.635203
 49 1   354   9729.136543
 49 1   356   9743.348940
 49 1   371   9848.360714
 49 1   373   9875.158411
 49 1   389   9968.104057
 49 1   400  10061.961610
 49 1   406  10112.140770
 49 1   418  10192.399490
 49 1   420  10216.093190
 49 1   422  10238.569300
 49 1   424  10245.846550
 49 1   433  10289.709580
 49 1   455  10442.335380
 49 1   479  10603.270610
 49 1   496  10691.744900
 49 1   504  10764.907570
 49 1   505  10774.149850
 49 1   524  10875.719750
 49 1   562  11073.112670
 49 1   574  11151.916670
 49 1   603  11308.887490
 49 1   624  11421.281580
 49 2     1   1616.617401
 49 2     2   2205.964485
 49 2     3   2779.397216
 49 2     5   2904.250656
 49 2     9   3817.761928
 49 2    10   3930.129968
 49 2    13   4072.408168
 49 2    15   4186.363356
 49 2    16   4393.093598
 49 2    22   4786.831369
 49 2    23   4953.371946
 49 2    24   4969.784030
 49 2    26   5077.546909
 49 2    39   5658.539962
 49 2    48   5988.770762
 49 2    55   6218.725076
 49 2    59   6331.248594
 49 2    67   6550.105912
 49 2    76   6789.928966
 49 2    88   7097.222574
 49 2    94   7220.948974
 49 2   101   7346.166078
 49 2   108   7475.856262
 49 2   114   7579.976648
 49 2   117   7655.370555
 49 2   125   7788.140623
 49 2   126   7791.634255
 49 2   132   7906.484455
 49 2   140   8009.779518
 49 2   142   8050.524663
 49 2   146   8129.646585
 49 2   148   8172.065444
 49 2   150   8195.549555
 49 2   160   8335.292268
 49 2   169   8446.599282
 49 2   181   8605.077435
 49 2   182   8622.865469
 49 2   189   8677.011622
 49 2   191   8724.754618
 49 2   199   8824.967218
 49 2   220   9060.956202
 49 2   233   9210.956000
 49 2   245   9334.482148
 49 2   253   9421.571304
 49 2   267   9564.493386
 49 2   283   9721.827455
 49 2   288   9751.941326
 49 2   300   9854.347715
 49 2   304   9887.990032
 49 2   323  10067.199650
 49 2   342  10240.381540
 49 2   343  10245.795410
 49 2   370  10442.356090
 50 1     1   1658.524682
 50 1     2   2247.886239
 50 1     3   2821.395746
 50 1     4   2838.563531
 50 1     5   2946.002383
 50 1     8   3540.917194
 50 1     9   3859.327313
 50 1    10   3972.194665
 50 1    13   4114.226172
 50 1    15   4227.977115
 50 1    16   4434.677947
 50 1    22   4828.454685
 50 1    23   4995.034525
 50 1    26   5118.955503
 50 1    39   5699.968465
 50 1    48   6029.993206
 50 1    55   6260.223543
 50 1    59   6372.518551
 50 1    67   6591.352201
 50 1    74   6779.591417
 50 1    88   7138.550471
 50 1    89   7154.212872
 50 1    94   7262.012871
 50 1   108   7517.182121
 50 1   114   7621.131113
 50 1   126   7833.164501
 50 1   132   7947.839101
 50 1   140   8051.147868
 50 1   142   8091.826476
 50 1   146   8170.528875
 50 1   148   8213.229458
 50 1   160   8376.450118
 50 1   169   8487.520135
 50 1   181   8646.455877
 50 1   182   8664.154485
 50 1   189   8717.920975
 50 1   191   8765.917435
 50 1   199   8866.049868
 50 1   208   8974.744644
 50 1   220   9102.304112
 50 1   233   9251.949756
 50 1   238   9320.224835
 50 1   242   9344.431385
 50 1   245   9375.202193
 50 1   253   9462.633285
 50 1   255   9478.083401
 50 1   267   9605.485782
 50 1   268   9611.486521
 50 1   300   9895.543353
 50 1   304   9928.744701
 50 1   323  10108.246360
 50 1   341  10280.918200
 50 2     1   1067.332671
 50 2     2   1656.511694
 50 2     3   2237.359222
 50 2     4   2248.235710
 50 2     5   2347.783670
 50 2     6   2817.651322
 50 2     7   2838.543148
 50 2     8   2943.665615
 50 2     9   3282.292264
 50 2    10   3392.814644
 50 2    11   3403.723517
 50 2    13   3526.735459
 50 2    14   3541.220019
 50 2    15   3622.078308
 50 2    16   3857.353477
 50 2    17   3966.837194
 50 2    20   4110.155052
 50 2    22   4225.173478
 50 2    23   4424.601104
 50 2    24   4435.031076
 50 2    25   4534.854471
 50 2    26   4537.283947
 50 2    33   4808.381374
 50 2    34   4828.681611
 50 2    35   4891.571280
 50 2    36   4991.367374
 50 2    39   5116.682189
 50 2    48   5467.095584
 50 2    55   5686.290427
 50 2    56   5700.267688
 50 2    68   6028.055248
 50 2    69   6081.548644
 50 2    73   6158.333434
 50 2    76   6256.258550
 50 2    78   6281.662847
 50 2    81   6369.802915
 50 2    89   6581.697598
 50 2    90   6591.707934
 50 2    95   6691.915654
 50 2   102   6819.595730
 50 2   103   6832.301478
 50 2   108   6939.571438
 50 2   109   6959.450384
 50 2   110   6968.610494
 50 2   114   7021.181934
 50 2   117   7119.618659
 50 2   119   7135.146048
 50 2   120   7154.188434
 50 2   125   7248.235209
 50 2   126   7259.791344
 50 2   127   7269.525009
 50 2   131   7345.755209
 50 2   135   7389.478559
 50 2   138   7424.535609
 50 2   142   7512.897201
 50 2   148   7617.769456
 50 2   149   7621.738526
 50 2   151   7683.843844
 50 2   161   7815.966728
 50 2   168   7909.510357
 50 2   172   7940.340759
 50 2   173   7942.467923
 50 2   181   8045.579966
 50 2   182   8076.613084
 50 2   184   8092.605802
 50 2   189   8168.619596
 50 2   191   8183.617588
 50 2   192   8213.301951
 50 2   198   8258.643051
 50 2   206   8372.594416
 50 2   208   8396.674319
 50 2   211   8415.147065
 50 2   216   8484.877135
 50 2   219   8514.617356
 50 2   223   8543.729451
 50 2   226   8602.389869
 50 2   230   8640.564351
 50 2   232   8663.559621
 50 2   236   8690.890381
 50 2   237   8708.648850
 50 2   240   8718.278483
 50 2   242   8761.232408
 50 2   249   8818.958492
 50 2   252   8861.773416
 50 2   258   8922.948220
 50 2   259   8935.256550
 50 2   263   8966.430108
 50 2   268   9041.277794
[truncated: 56,291 more chars]
